# Supplementary material for: Possible dissolution mechanism of alkali lignin in lactic acid-choline chloride under mild conditions
Source: RSC Adv. 2020 Nov 9;10(67):40649–57. doi: 10.1039/d0ra07808e (PMC9057700; doi:10.1039/d0ra07808e)
Supplement: RA-010-D0RA07808E-s001 [file RA-010-D0RA07808E-s001.jcamp]

##TITLE=	2674-5-HSQC.1.fid
##JCAMPDX=	6.0	$$ NMR Plug-in 1.14 of MestReNova 12.0.0-20080
##DATATYPE=	NMRSPECTRUM
##DATACLASS=	XYDATA
##NUMDIM=	1
##ORIGIN=	Bruker BioSpin GmbH
##OWNER=	nmrsu
##.OBSERVEFREQUENCY=	600.17370629542995175
##.OBSERVENUCLEUS=	^1H
##.SOLVENTNAME=	DMSO
##.PULSESEQUENCE=	zg30
##LONGDATE=	2020/08/06 04:08:00.000
##.ACQUISITIONMODE=	SIMULTANEOUS (DQD)
##$ORIGINALFORMAT=	Bruker XWIN-NMR
##$PARAMETERFILE=	(acqus, ASCII, c:/Users/10157/Desktop/2674-5-HSQC/1/acqus, 0)
$$ ##TITLE= Parameter file, TOPSPIN		Version 3.2
$$ ##JCAMPDX= 5.0
$$ ##DATATYPE= Parameter Values
$$ ##NPOINTS= 12	$$ modification sequence number
$$ ##ORIGIN= Bruker BioSpin GmbH
$$ ##OWNER= nmrsu
$$ $$ 2020-08-06 04:08:46.285 +0800  nmrsu@CZC3361HFZ
$$ $$ D:/NMR_data/2020-02/2674-5-HSQC/1/acqus
$$ $$ process C:\Bruker\TopSpin3\prog\mod\shimcntl.exe
$$ ##$ACQT0= -2.77310920362713
$$ ##$AMP= (0..31)
$$ 100 100 100 100 100 100 100 100 100 100 100 100 100 100 100 100 100 100
$$ 100 100 100 100 100 100 100 100 100 100 100 100 100 100
$$ ##$AMPCOIL= (0..19)
$$ 0 0 0 0 0 0 0 0 0 0 0 0 0 0 0 0 0 0 0 0
$$ ##$ANAVPT= -1
$$ ##$AQSEQ= 0
$$ ##$AQ_mod= 3
$$ ##$AUNM= <au_zg>
$$ ##$AUTOPOS= <3 >
$$ ##$BF1= 600.17
$$ ##$BF2= 600.17
$$ ##$BF3= 600.17
$$ ##$BF4= 600.17
$$ ##$BF5= 600.17
$$ ##$BF6= 600.17
$$ ##$BF7= 600.17
$$ ##$BF8= 600.17
$$ ##$BYTORDA= 0
$$ ##$CAGPARS= (0..11)
$$ 0 0 0 0 0 0 0 0 0 0 0 0
$$ ##$CFDGTYP= 0
$$ ##$CFRGTYP= 9
$$ ##$CHEMSTR= <none>
$$ ##$CNST= (0..63)
$$ 1 1 1 1 1 1 1 1 1 1 1 1 1 1 1 1 1 1 1 1 1 1 1 1 1 1 1 1 1 1 1 1 1 1 1 1
$$ 1 1 1 1 1 1 1 1 1 1 1 1 1 1 1 1 1 1 1 1 1 1 1 1 1 1 1 1
$$ ##$CPDPRG= (0..8)
$$ <> <> <> <> <> <> <> <> <>
$$ ##$D= (0..63)
$$ 0 1 0 0 0 0 0 0 0 0 0 0 0 0 0 0 0.0002 0 0 0 0 0 0 0 0 0 0 0 0 0 0 0 0
$$ 0 0 0 0 0 0 0 0 0 0 0 0 0 0 0 0 0 0 0 0 0 0 0 0 0 0 0 0 0 0 0
$$ ##$DATE= 1596658125
$$ ##$DE= 6.5
$$ ##$DECBNUC= <off>
$$ ##$DECIM= 1664
$$ ##$DECNUC= <off>
$$ ##$DECSTAT= 4
$$ ##$DIGMOD= 1
$$ ##$DIGTYP= 12
$$ ##$DQDMODE= 0
$$ ##$DR= 22
$$ ##$DS= 2
$$ ##$DSPFIRM= 0
$$ ##$DSPFVS= 20
$$ ##$DTYPA= 0
$$ ##$EXP= <PROTON>
$$ ##$F1LIST= <>
$$ ##$F2LIST= <>
$$ ##$F3LIST= <>
$$ ##$FCUCHAN= (0..9)
$$ 0 2 0 0 0 0 0 0 0 0
$$ ##$FL1= 90
$$ ##$FL2= 90
$$ ##$FL3= 90
$$ ##$FL4= 90
$$ ##$FOV= 20
$$ ##$FQ1LIST= <>
$$ ##$FQ2LIST= <>
$$ ##$FQ3LIST= <>
$$ ##$FQ4LIST= <>
$$ ##$FQ5LIST= <>
$$ ##$FQ6LIST= <>
$$ ##$FQ7LIST= <>
$$ ##$FQ8LIST= <>
$$ ##$FRQLO3= 21606.204570055
$$ ##$FRQLO3N= 2
$$ ##$FS= (0..7)
$$ 83 83 83 83 83 83 83 83
$$ ##$FTLPGN= 0
$$ ##$FW= 125000
$$ ##$FnMODE= 0
$$ ##$FnTYPE= 0
$$ ##$GPNAM= (0..31)
$$ <> <> <> <> <> <> <> <> <> <> <> <> <> <> <> <> <> <> <> <> <> <> <> <>
$$ <> <> <> <> <> <> <> <>
$$ ##$GPX= (0..31)
$$ 0 0 0 0 0 0 0 0 0 0 0 0 0 0 0 0 0 0 0 0 0 0 0 0 0 0 0 0 0 0 0 0
$$ ##$GPY= (0..31)
$$ 0 0 0 0 0 0 0 0 0 0 0 0 0 0 0 0 0 0 0 0 0 0 0 0 0 0 0 0 0 0 0 0
$$ ##$GPZ= (0..31)
$$ 0 0 0 0 0 0 0 0 0 0 0 0 0 0 0 0 0 0 0 0 0 0 0 0 0 0 0 0 0 0 0 0
$$ ##$GRDPROG= <>
$$ ##$GRPDLY= 67.9841613769531
$$ ##$HDDUTY= 20
$$ ##$HDRATE= 1
$$ ##$HGAIN= (0..3)
$$ 0 0 0 0
$$ ##$HL1= 1
$$ ##$HL2= 35
$$ ##$HL3= 16
$$ ##$HL4= 17
$$ ##$HOLDER= 3
$$ ##$HPMOD= (0..7)
$$ 0 0 0 0 0 0 0 0
$$ ##$HPPRGN= 0
$$ ##$IN= (0..63)
$$ 0 0 0 0 0 0 0 0 0 0 0 0 0 0 0 0 0 0 0 0 0 0 0 0 0 0 0 0 0 0 0 0 0 0 0 0
$$ 0 0 0 0 0 0 0 0 0 0 0 0 0 0 0 0 0 0 0 0 0 0 0 0 0 0 0 0
$$ ##$INF= (0..7)
$$ 0 0 0 0 0 0 0 0
$$ ##$INP= (0..63)
$$ 0 0 0 0 0 0 0 0 0 0 0 0 0 0 0 0 0 0 0 0 0 0 0 0 0 0 0 0 0 0 0 0 0 0 0 0
$$ 0 0 0 0 0 0 0 0 0 0 0 0 0 0 0 0 0 0 0 0 0 0 0 0 0 0 0 0
$$ ##$INSTRUM= <spect>
$$ ##$L= (0..31)
$$ 1 1 1 1 1 1 1 1 1 1 1 1 1 1 1 1 1 1 1 1 1 1 1 1 1 1 1 1 1 1 1 1
$$ ##$LFILTER= 500
$$ ##$LGAIN= 5
$$ ##$LINPSTP= 0
$$ ##$LOCKED= yes
$$ ##$LOCKFLD= 1872
$$ ##$LOCKGN= 108.27067565918
$$ ##$LOCKPOW= -20
$$ ##$LOCKPPM= 2.49000000953674
$$ ##$LOCNUC= <2H>
$$ ##$LOCPHAS= 262
$$ ##$LOCSHFT= yes
$$ ##$LOCSW= 0
$$ ##$LTIME= 0.25
$$ ##$MASR= 4200
$$ ##$MASRLST= <masrlst>
$$ ##$MULEXPNO= (0..15)
$$ 0 0 0 0 0 0 0 0 0 0 0 0 0 0 0 0
$$ ##$NBL= 1
$$ ##$NC= -6
$$ ##$NLOGCH= 1
$$ ##$NOVFLW= 0
$$ ##$NS= 16
$$ ##$NUC1= <1H>
$$ ##$NUC2= <off>
$$ ##$NUC3= <off>
$$ ##$NUC4= <off>
$$ ##$NUC5= <off>
$$ ##$NUC6= <off>
$$ ##$NUC7= <off>
$$ ##$NUC8= <off>
$$ ##$NUCLEUS= <off>
$$ ##$NUSLIST= <automatic>
$$ ##$NusAMOUNT= 25
$$ ##$NusFPNZ= no
$$ ##$NusJSP= 0
$$ ##$NusSEED= 54321
$$ ##$NusT2= 1
$$ ##$NusTD= 0
$$ ##$O1= 3706.29542987899
$$ ##$O2= 3706.29542987899
$$ ##$O3= 3706.29542987899
$$ ##$O4= 3706.29542987899
$$ ##$O5= 3706.29542987899
$$ ##$O6= 3706.29542987899
$$ ##$O7= 3706.29542987899
$$ ##$O8= 3706.29542987899
$$ ##$OVERFLW= 0
$$ ##$P= (0..63)
$$ 13.2 13.2 26.4 0 0 23.1 35 70 20000 0 0 80000 80000 1000 0 0 1000 2500
$$ 100000 600 0 0 0 0 0 84 100000 13.2 1000 1000 0 0 20000 0 0 0 0 0 0 0 2000
$$ 0 0 0 200 0 80000 0 0 0 0 0 0 0 0 0 0 0 0 0 0 0 0 0
$$ ##$PACOIL= (0..15)
$$ 0 0 0 0 0 0 0 0 0 0 0 0 0 0 0 0
$$ ##$PAPS= 0
$$ ##$PARMODE= 0
$$ ##$PCPD= (0..9)
$$ 0 60 0 0 0 0 0 0 0 0
$$ ##$PEXSEL= (0..9)
$$ 1 1 1 1 1 1 1 1 1 1
$$ ##$PHCOR= (0..31)
$$ 0 0 0 0 0 0 0 0 0 0 0 0 0 0 0 0 0 0 0 0 0 0 0 0 0 0 0 0 0 0 0 0
$$ ##$PHLIST= <>
$$ ##$PHP= 1
$$ ##$PH_ref= 0
$$ ##$PL= (0..63)
$$ 120 120 120 120 120 120 120 120 120 120 120 120 120 120 120 120 120 120
$$ 120 120 120 120 120 120 120 120 120 120 120 120 120 120 120 120 120 120
$$ 120 120 120 120 120 120 120 120 120 120 120 120 120 120 120 120 120 120
$$ 120 120 120 120 120 120 120 120 120 120
$$ ##$PLSTEP= 0.1
$$ ##$PLSTRT= -6
$$ ##$PLW= (0..63)
$$ 0 22 0 0 0 0 0 0 0 0.00015333 3.1292 0.3168 0 0 0 0 0 0 22 1.0648 0 0 0
$$ 0 0 0 0 2.1731 0 3.1292 0 0 6.1332e-006 0 0 0 0 0 0 0 0 0 0 0 0 0 0 0 0
$$ 0 0 0 0 0 0 0 0 0 0 0 0 0 0 0
$$ ##$PLWMAX= (0..7)
$$ 54.2 0 0 0 0 0 0 0
$$ ##$POWMOD= 0
$$ ##$PQPHASE= 0
$$ ##$PQSCALE= 1
$$ ##$PR= 1
$$ ##$PRECHAN= (0..15)
$$ -1 2 -1 0 -1 1 -1 -1 -1 -1 -1 -1 -1 -1 -1 -1
$$ ##$PRGAIN= 0
$$ ##$PROBHD= <5 mm PABBO BB/19F-1H/D Z-GRD Z114607/0138
$$ >
$$ ##$PULPROG= <zg30>
$$ ##$PW= 0
$$ ##$PYNM= <>
$$ ##$QNP= 0
$$ ##$RD= 0
$$ ##$RECCHAN= (0..15)
$$ 0 2 0 0 0 0 0 0 0 0 0 0 0 0 0 0
$$ ##$RECPH= 0
$$ ##$RECPRE= (0..15)
$$ -1 0 -1 -1 -1 -1 -1 -1 -1 -1 -1 -1 -1 -1 -1 -1
$$ ##$RECPRFX= (0..15)
$$ -1 -1 -1 -1 -1 -1 -1 -1 -1 -1 -1 -1 -1 -1 -1 -1
$$ ##$RECSEL= (0..15)
$$ 0 0 1 0 0 0 0 0 0 0 0 0 0 0 0 0
$$ ##$RG= 30.8
$$ ##$RO= 0
$$ ##$ROUTWD1= (0..23)
$$ 0 2 2 2 2 2 2 2 0 0 0 0 0 0 0 0 0 0 0 0 1 1 0 0
$$ ##$ROUTWD2= (0..23)
$$ 0 2 2 2 2 2 2 2 0 0 0 0 0 0 0 0 0 0 1 0 1 1 0 0
$$ ##$RSEL= (0..15)
$$ 0 0 2 0 0 0 0 0 0 0 0 0 0 0 0 0
$$ ##$S= (0..7)
$$ 83 4 83 83 83 83 83 83
$$ ##$SELREC= (0..9)
$$ 0 0 0 0 0 0 0 0 0 0
$$ ##$SFO1= 600.17370629543
$$ ##$SFO2= 600.17370629543
$$ ##$SFO3= 600.17370629543
$$ ##$SFO4= 600.17370629543
$$ ##$SFO5= 600.17370629543
$$ ##$SFO6= 600.17370629543
$$ ##$SFO7= 600.17370629543
$$ ##$SFO8= 600.17370629543
$$ ##$SOLVENT= <DMSO>
$$ ##$SOLVOLD= <off>
$$ ##$SP= (0..63)
$$ 120 120 120 120 120 120 120 120 120 120 120 120 120 120 120 120 120 120
$$ 120 120 120 120 120 120 120 120 120 120 120 120 120 120 120 120 120 120
$$ 120 120 120 120 120 120 120 120 120 120 120 120 120 120 120 120 120 120
$$ 120 120 120 120 120 120 120 120 120 120
$$ ##$SPECTR= 0
$$ ##$SPINCNT= 0
$$ ##$SPNAM= (0..63)
$$ <> <Gaus1_270.1000> <Gaus1_180r.1000> <> <> <Squa100.1000> <Squa100.1000>
$$ <> <Squa100.1000> <> <Squa100.1000> <Squa100.1000> <> <> <> <> <> <> <>
$$ <Sinc1.1000> <Sinc1.1000> <Sinc1.1000> <Sinc1.1000> <> <> <> <> <> <> <Crp60,20,20.10>
$$ <Bip720,50,20.1> <> <> <> <Gaus1_180r.1000> <> <> <> <> <> <> <> <> <>
$$ <> <> <> <> <> <> <> <> <> <> <> <> <> <> <> <> <> <> <> <>
$$ ##$SPOAL= (0..63)
$$ 0.5 1 0.5 0.5 0.5 0.5 0.5 0.5 0.5 0.5 0.5 0.5 0.5 0.5 0.5 0.5 0.5 0.5 0.5
$$ 1 1 1 1 0.5 0.5 0.5 0.5 0.5 0.5 0.5 0.5 0.5 0.5 0.5 0.5 0.5 0.5 0.5 0.5
$$ 0.5 0.5 0.5 0.5 0.5 0.5 0.5 0.5 0.5 0.5 0.5 0.5 0.5 0.5 0.5 0.5 0.5 0.5
$$ 0.5 0.5 0.5 0.5 0.5 0.5 0.5
$$ ##$SPOFFS= (0..63)
$$ 0 0 0 0 0 0 0 0 0 0 0 0 0 0 0 0 0 0 0 0 0 0 0 0 0 0 0 0 0 0 0 0 0 0 0 0
$$ 0 0 0 0 0 0 0 0 0 0 0 0 0 0 0 0 0 0 0 0 0 0 0 0 0 0 0 0
$$ ##$SPPEX= (0..63)
$$ 0 0 0 0 0 0 0 0 0 0 0 0 0 0 0 0 0 0 0 0 0 0 0 0 0 0 0 0 0 0 0 0 0 0 0 0
$$ 0 0 0 0 0 0 0 0 0 0 0 0 0 0 0 0 0 0 0 0 0 0 0 0 0 0 0 0
$$ ##$SPW= (0..63)
$$ 0 3.1822e-005 1.4143e-005 0 0 0.0038333 0.00015333 0 3.8333e-007 0 0.0038333
$$ 0.0038333 0 0 0 0 0 0 0 2.257616e-005 3.509391e-005 1.638637e-005 8.837033e-005
$$ 0 0 0 0 0 0 0.14642 6.1332 0 0 0 1.4143e-005 0 0 0 0 0 0 0 0 0 0 0 0 0
$$ 0 0 0 0 0 0 0 0 0 0 0 0 0 0 0 0
$$ ##$SUBNAM= (0..9)
$$ <> <> <> <> <> <> <> <> <> <>
$$ ##$SW= 20.0262534715481
$$ ##$SWIBOX= (0..19)
$$ 0 0 3 0 0 0 0 0 0 0 0 0 0 0 0 0 0 0 0 0
$$ ##$SW_h= 12019.2307692308
$$ ##$SWfinal= 0
$$ ##$TD= 65536
$$ ##$TD0= 1
$$ ##$TE= 298.1508
$$ ##$TE1= 298.1508
$$ ##$TE2= 0
$$ ##$TE3= 0
$$ ##$TE4= 0
$$ ##$TEG= 300
$$ ##$TE_PIDX= 1
$$ ##$TE_STAB= (0..9)
$$ 1 1 0 0 0 0 0 0 0 0
$$ ##$TL= (0..7)
$$ 120 120 120 120 120 120 120 120
$$ ##$TUNHIN= 0
$$ ##$TUNHOUT= 0
$$ ##$TUNXOUT= 0
$$ ##$USERA1= <>
$$ ##$USERA2= <>
$$ ##$USERA3= <>
$$ ##$USERA4= <>
$$ ##$USERA5= <>
$$ ##$V9= 5
$$ ##$VALIST= <>
$$ ##$VCLIST= <>
$$ ##$VD= 0
$$ ##$VDLIST= <>
$$ ##$VPLIST= <>
$$ ##$VTLIST= <>
$$ ##$WBST= 1024
$$ ##$WBSW= 4
$$ ##$XGAIN= (0..3)
$$ 0 0 0 0
$$ ##$XL= 0
$$ ##$YL= 0
$$ ##$YMAX_a= 2473842
$$ ##$YMIN_a= -4578210
$$ ##$ZGOPTNS= <>
$$ ##$ZL1= 120
$$ ##$ZL2= 120
$$ ##$ZL3= 120
$$ ##$ZL4= 120
$$ ##END=
$$ 
##$PARAMETERFILE=	(audita.txt, ASCII, c:/Users/10157/Desktop/2674-5-HSQC/1/audita.txt, 0)
$$ ##TITLE= Audit trail, TOPSPIN		Version 3.2
$$ ##JCAMPDX= 5.01
$$ ##ORIGIN= Bruker BioSpin GmbH
$$ ##OWNER= nmrsu
$$ $$ D:/NMR_data/2020-02/2674-5-HSQC/1/audita.txt
$$ ##AUDIT TRAIL=  $$ (NUMBER, WHEN, WHO, WHERE, PROCESS, VERSION, WHAT)
$$ (   1,<2020-08-06 04:08:45.715 +0800>,<nmrsu>,<CZC3361HFZ>,<go>,<TOPSPIN 3.2>,
$$       <created by zg
$$ 	started at 2020-08-06 04:07:35.844 +0800,
$$ 	POWCHK enabled, PULCHK disabled,
$$        configuration hash MD5:
$$        CD 2C 61 0B 31 39 5B 44 3F F0 B7 32 DE 46 86 7E
$$        data hash MD5: 64K
$$        21 D8 6F 3A C7 E9 B0 5F 16 BE 24 D4 8A E3 F8 24>)
$$ (   2,<2020-08-06 04:08:47.365 +0800>,<nmrsu>,<CZC3361HFZ>,<audit>,<TOPSPIN 3.2>,
$$       <user comment:
$$        ICON-NMR User ID: luowei
$$        data hash MD5: 64K
$$        21 D8 6F 3A C7 E9 B0 5F 16 BE 24 D4 8A E3 F8 24>)
$$ ##END=
$$ 
$$ $$ hash MD5
$$ $$ 21 CB 4B F8 B2 E0 05 C6 42 76 64 4B 89 66 24 B1
$$ 
##$PARAMETERFILE=	(auditp.txt, ASCII, c:/Users/10157/Desktop/2674-5-HSQC/1/pdata/1/auditp.txt, 0)
$$ ##TITLE= Audit trail, TOPSPIN		Version 3.2
$$ ##JCAMPDX= 5.01
$$ ##ORIGIN= Bruker BioSpin GmbH
$$ ##OWNER= nmrsu
$$ $$ D:/NMR_data/2020-02/2674-5-HSQC/1/pdata/1/auditp.txt
$$ ##AUDIT TRAIL=  $$ (NUMBER, WHEN, WHO, WHERE, PROCESS, VERSION, WHAT)
$$ (   1,<2020-08-06 04:08:45.715 +0800>,<nmrsu>,<CZC3361HFZ>,<go>,<TOPSPIN 3.2>,
$$       <created by zg
$$ 	started at 2020-08-06 04:07:35.844 +0800,
$$ 	POWCHK enabled, PULCHK disabled,
$$        configuration hash MD5:
$$        CD 2C 61 0B 31 39 5B 44 3F F0 B7 32 DE 46 86 7E
$$        data hash MD5: 64K
$$        21 D8 6F 3A C7 E9 B0 5F 16 BE 24 D4 8A E3 F8 24>)
$$ (   2,<2020-08-06 04:08:47.365 +0800>,<nmrsu>,<CZC3361HFZ>,<audit>,<TOPSPIN 3.2>,
$$       <user comment:
$$        ICON-NMR User ID: luowei
$$        data hash MD5: 64K
$$        21 D8 6F 3A C7 E9 B0 5F 16 BE 24 D4 8A E3 F8 24>)
$$ (   3,<2020-08-06 04:08:48.655 +0800>,<nmrsu>,<CZC3361HFZ>,<proc1d>,<TOPSPIN 3.2>,
$$       <Start of raw data processing
$$        ef LB = 0.3 FT_mod = 6 PKNL = 1 SI = 64K 
$$        data hash MD5: 64K
$$        14 5B 71 32 6D 68 5F E8 84 30 DE 08 15 24 AE F6>)
$$ (   4,<2020-08-06 04:08:49.405 +0800>,<nmrsu>,<CZC3361HFZ>,<proc1d>,<TOPSPIN 3.2>,
$$       <apk 
$$        data hash MD5: 64K
$$        E7 4E F9 42 96 EC 09 65 76 F7 DC F9 3A A2 CD 56>)
$$ (   5,<2020-08-06 04:08:49.785 +0800>,<nmrsu>,<CZC3361HFZ>,<proc1d>,<TOPSPIN 3.2>,
$$       <abs ABSG = 5 
$$        data hash MD5: 64K
$$        1C 2D 06 95 EF 32 2B 57 E8 62 42 F8 F4 B0 48 94>)
$$ ##END=
$$ 
$$ $$ hash MD5
$$ $$ 7B B5 13 BC 73 60 6C D6 39 4F A6 26 FD 1B 6F 26
$$ 
##$PARAMETERFILE=	(datafile, ASCII, c:/Users/10157/Desktop/2674-5-HSQC/1/fid, 0)
$$ 
##$PARAMETERFILE=	(format.temp, ASCII, c:/Users/10157/Desktop/2674-5-HSQC/1/format.temp, 0)
$$ EDIT_PAR COMMAND FILE
$$ 
$$ DI_MODE         LONG
$$ ED_ENTRY        ACQU
$$ ORDER           FILE
$$ 
$$ 
$$ HEADER		"F2 - Acquisition Parameters"
$$ T_NAME		Date_
$$ 		TYPE	R64
$$ 		CLASS	ACQU
$$ 		SUBRANGE 0.0 50000000
$$ 		REL	"Date_=itodate(DATE)"
$$ 		INV_REL	"DATE=datetoi(Date_,DATE)"
$$ 		FORMAT	"%14.0f"
$$ 		TEXT	" "
$$ END
$$ T_NAME		Time
$$ 		TYPE	R32
$$ 		CLASS	ACQU
$$ 		SUBRANGE 0.0 1000000
$$ 		REL	"Time=itotime(DATE)"
$$ 		INV_REL	"DATE=timetoi(Time,DATE)"
$$ 		FORMAT	"%14.2f"
$$ 		TEXT	" "
$$ END
$$ NAME		INSTRUM
$$ 		TEXT	" "
$$ END
$$ NAME		PROBHD
$$ 		FORMAT	"%14.14s"
$$ 		TEXT	" "
$$ END
$$ NAME		PULPROG
$$ 		TEXT	" "
$$ END
$$ NAME		TD
$$ 		TEXT	" "
$$ END
$$ NAME		SOLVENT
$$ 		TEXT	" "
$$ END
$$ NAME		NS
$$ 		TEXT	" "
$$ END
$$ NAME		DS
$$ 		TEXT	" "
$$ END
$$ T_NAME		SWH
$$ 		TYPE	R32
$$ 		CLASS	ACQU
$$ 		SUBRANGE 0.0 1e8
$$ 		REL	"SWH=SW*SFO1"
$$ 		INV_REL "SW=SWH/SFO1"
$$ 		UNIT	"Hz"
$$ 		FORMAT	"%14.3f Hz"
$$ 		TEXT	" "
$$ END
$$ T_NAME          FIDRES
$$                 TYPE    R32
$$                 CLASS   ACQU
$$                 SUBRANGE 0.0 100000
$$                 REL     "FIDRES=SW*SFO1/TD"
$$                 INV_REL "TD = nextpow(SW*SFO1/FIDRES)"
$$ 		UNIT	"Hz"
$$ 		FORMAT	"%14.6f Hz"
$$ 		TEXT	" "
$$ END
$$ T_NAME          AQ
$$ 		TYPE	R32
$$ 		CLASS	ACQU
$$ 		SUBRANGE 0.0 1000
$$ 		REL	"AQ=aqcalc(SW,SFO1,TD,DIGTYP)"
$$ 		INV_REL	"TD=tdcalc(SW,SFO1,1.0e6*AQ,DIGTYP)"
$$ 		UNIT	"sec"
$$ 		FORMAT	"%14.7f sec"
$$ 		TEXT	" "
$$ END
$$ NAME		RG
$$ 		TEXT	" "
$$ END
$$ T_NAME          DW
$$ 		TYPE	R32
$$ 		CLASS	ACQU
$$ 		SUBRANGE 0.0 1000000
$$ 		REL	"DW=1/(2*SW*SFO1)"
$$ 		INV_REL	"SW=1000000/(2*(0.005+DW)*SFO1)"
$$ 		UNIT	"usec"
$$ 		FORMAT	"%14.3lf usec"
$$ 		TEXT	" "
$$ END
$$ NAME		DE
$$ 		FORMAT	"%14.2f usec"
$$ 		TEXT	" "
$$ END
$$ NAME		TE
$$ 		FORMAT	"%14.1f K"
$$ 		TEXT	" "
$$ END
$$ T_NAME		D1
$$ 		TYPE	R32
$$ 		CLASS	ACQU
$$ 		SUBRANGE 0.0 1e38
$$ 		REL	"D1=D[1]"
$$ 		INV_REL	"D[1]=D1"
$$ 		UNIT	"sec"
$$ 		FORMAT	"%14.8f sec"
$$ 		TEXT	" "
$$ END
$$ NAME		TD0
$$ 		TEXT	" "
$$ END
$$ HEADER		"======== CHANNEL f1 ========"
$$ NAME		SFO1
$$ 		FORMAT	"%14.7f MHz"
$$ 		TEXT	" "
$$ END
$$ NAME		NUC1
$$ 		NONEDIT
$$ 		TEXT	" "
$$ END
$$ T_NAME		P1
$$ 		TYPE	R32
$$ 		CLASS	ACQU
$$ 		SUBRANGE 0.0 1.0e10
$$ 		REL	"P1=P[1]"
$$ 		INV_REL	"P[1]=P1"
$$ 		UNIT	"usec"
$$ 		FORMAT	"%14.2f usec"
$$ 		TEXT	" "
$$ END
$$ T_NAME		PLW1
$$ 		TYPE	R32
$$ 		CLASS	ACQU
$$ 		SUBRANGE 0 54.2
$$ 		REL	"PLW1=PLW[1]"
$$ 		INV_REL	"PLW[1]=PLW1"
$$ 		UNIT	"W"
$$ 		FORMAT	"%14.8f W"
$$ 		TEXT	"power PLW1 "
$$ END
$$ 
##$PARAMETERFILE=	(intrng, ASCII, c:/Users/10157/Desktop/2674-5-HSQC/1/pdata/1/intrng, 0)
$$ P 0
$$ 14.782329   12.476741
$$ 9.646170   8.555867
$$ 8.555561   6.783207
$$ 5.260816   4.808255
$$ 4.807949   2.948505
$$ 2.948200   0.129852
$$ 
##$PARAMETERFILE=	(parm.txt, ASCII, c:/Users/10157/Desktop/2674-5-HSQC/1/pdata/1/parm.txt, 0)
$$ 
$$ Current Data Parameters
$$ NAME        2674-5-HSQC              
$$ EXPNO                 1              
$$ PROCNO                1              
$$ 
$$ F2 - Acquisition Parameters
$$ Date_          20200806              
$$ Time               4.08              
$$ INSTRUM           spect              
$$ PROBHD   5 mm PABBO BB/              
$$ PULPROG            zg30              
$$ TD                65536              
$$ SOLVENT            DMSO              
$$ NS                   16              
$$ DS                    2              
$$ SWH           12019.230 Hz           
$$ FIDRES         0.183399 Hz           
$$ AQ            2.7262976 sec          
$$ RG                 30.8              
$$ DW               41.600 usec         
$$ DE                 6.50 usec         
$$ TE                298.2 K            
$$ D1           1.00000000 sec          
$$ TD0                   1              
$$ 
$$ ======== CHANNEL f1 ========
$$ SFO1        600.1737063 MHz          
$$ NUC1                 1H              
$$ P1                13.20 usec         
$$ PLW1        22.00000000 W            
$$ 
$$ F2 - Processing parameters
$$ SI                65536              
$$ SF          600.1700000 MHz          
$$ WDW                  EM              
$$ SSB      0              
$$ LB                 0.30 Hz           
$$ GB       0              
$$ PC                 1.00              
$$ 
##$PARAMETERFILE=	(procs, ASCII, c:/Users/10157/Desktop/2674-5-HSQC/1/pdata/1/procs, 0)
$$ ##TITLE= Parameter file, TOPSPIN		Version 3.2
$$ ##JCAMPDX= 5.0
$$ ##DATATYPE= Parameter Values
$$ ##NPOINTS= 10	$$ modification sequence number
$$ ##ORIGIN= Bruker BioSpin GmbH
$$ ##OWNER= nmrsu
$$ $$ 2020-08-06 04:08:49.965 +0800  nmrsu@CZC3361HFZ
$$ $$ D:/NMR_data/2020-02/2674-5-HSQC/1/pdata/1/procs
$$ $$ process C:\Bruker\TopSpin3\prog\mod\peak.exe
$$ ##$ABSF1= 16.1886
$$ ##$ABSF2= -3.837776
$$ ##$ABSG= 5
$$ ##$ABSL= 3
$$ ##$ALPHA= 0
$$ ##$AQORDER= 0
$$ ##$ASSFAC= 0
$$ ##$ASSFACI= 0
$$ ##$ASSFACX= 0
$$ ##$ASSWID= 0
$$ ##$AUNMP= <proc_1d>
$$ ##$AXLEFT= 0
$$ ##$AXNAME= <>
$$ ##$AXNUC= <1H>
$$ ##$AXRIGHT= 0
$$ ##$AXTYPE= 0
$$ ##$AXUNIT= <>
$$ ##$AZFE= 0.1
$$ ##$AZFW= 0.1
$$ ##$BCFW= 0
$$ ##$BC_mod= 0
$$ ##$BYTORDP= 0
$$ ##$COROFFS= 0
$$ ##$CY= 15
$$ ##$DATMOD= 1
$$ ##$DC= 0
$$ ##$DFILT= <>
$$ ##$DTYPP= 0
$$ ##$ERETIC= no
$$ ##$F1P= 0
$$ ##$F2P= 0
$$ ##$FCOR= 0
$$ ##$FTSIZE= 65536
$$ ##$FT_mod= 6
$$ ##$GAMMA= 0
$$ ##$GB= 0
$$ ##$INTBC= 1
$$ ##$INTSCL= 1
$$ ##$ISEN= 128
$$ ##$LB= 0.3
$$ ##$LEV0= 0
$$ ##$LPBIN= 0
$$ ##$MAXI= 10000
$$ ##$MC2= 0
$$ ##$MEAN= 0
$$ ##$ME_mod= 0
$$ ##$MI= 0
$$ ##$MddCEXP= no
$$ ##$MddCT_SP= no
$$ ##$MddF180= no
$$ ##$MddLAMBDA= 0
$$ ##$MddMEMORY= 0
$$ ##$MddMERGE= 0
$$ ##$MddNCOMP= 0
$$ ##$MddNITER= 0
$$ ##$MddNOISE= 0
$$ ##$MddPHASE= 0
$$ ##$MddSEED= 0
$$ ##$MddSRSIZE= 0
$$ ##$Mdd_CsALG= 0
$$ ##$Mdd_CsLAMBDA= 0
$$ ##$Mdd_CsNITER= 0
$$ ##$Mdd_CsNORM= 0
$$ ##$Mdd_CsZF= 0
$$ ##$Mdd_mod= 0
$$ ##$NCOEF= 0
$$ ##$NC_proc= -8
$$ ##$NLEV= 6
$$ ##$NOISF1= 0
$$ ##$NOISF2= 0
$$ ##$NSP= 0
$$ ##$NTH_PI= 0
$$ ##$NZP= 0
$$ ##$OFFSET= 16.1886
$$ ##$PC= 1
$$ ##$PHC0= -238.479
$$ ##$PHC1= 228.2435
$$ ##$PH_mod= 1
$$ ##$PKNL= yes
$$ ##$PPARMOD= 0
$$ ##$PPDIAG= 0
$$ ##$PPIPTYP= 0
$$ ##$PPMPNUM= 2147483647
$$ ##$PPRESOL= 1
$$ ##$PSCAL= 4
$$ ##$PSIGN= 0
$$ ##$PYNMP= <proc.py>
$$ ##$REVERSE= no
$$ ##$SF= 600.17
$$ ##$SI= 65536
$$ ##$SIGF1= 0
$$ ##$SIGF2= 0
$$ ##$SINO= 0
$$ ##$SIOLD= 65536
$$ ##$SPECTYP= <>
$$ ##$SREGLST= <1H.DMSO>
$$ ##$SSB= 0
$$ ##$STSI= 65536
$$ ##$STSR= 0
$$ ##$SW_p= 12019.2307692307
$$ ##$SYMM= 0
$$ ##$S_DEV= 0
$$ ##$TDeff= 65536
$$ ##$TDoff= 0
$$ ##$TI= <>
$$ ##$TILT= no
$$ ##$TM1= 0
$$ ##$TM2= 0
$$ ##$TOPLEV= 0
$$ ##$USERP1= <>
$$ ##$USERP2= <>
$$ ##$USERP3= <>
$$ ##$USERP4= <>
$$ ##$USERP5= <>
$$ ##$WDW= 1
$$ ##$XDIM= 0
$$ ##$YMAX_p= 463602762
$$ ##$YMIN_p= -12442365
$$ ##END=
$$ 
##$PARAMETERFILE=	(pulseprogram, ASCII, c:/Users/10157/Desktop/2674-5-HSQC/1/pulseprogram, 0)
$$ # 1 "C:/Bruker/TopSpin3/exp/stan/nmr/lists/pp/zg30"
$$ ;zg30
$$ ;avance-version (12/01/11)
$$ ;1D sequence
$$ ;using 30 degree flip angle
$$ ;
$$ ;$CLASS=HighRes
$$ ;$DIM=1D
$$ ;$TYPE=
$$ ;$SUBTYPE=
$$ ;$COMMENT=
$$ ;$RECOMMEND=y
$$ 
$$ 
$$ # 1 "C:/Bruker/TopSpin3/exp/stan/nmr/lists/pp/Avance.incl" 1
$$ ;Avance3.incl
$$ ;   for AV III
$$ ;
$$ ;avance-version (13/06/17)
$$ ;
$$ ;$CLASS=HighRes Incl
$$ ;$COMMENT=
$$ # 169 "C:/Bruker/TopSpin3/exp/stan/nmr/lists/pp/Avance.incl"
$$ ;$Id: Avance3.incl,v 1.9.8.3 2013/08/30 09:44:49 ber Exp $
$$ # 14 "C:/Bruker/TopSpin3/exp/stan/nmr/lists/pp/zg30" 2
$$ 
$$ 
$$ # 17 "C:/Bruker/TopSpin3/exp/stan/nmr/lists/pp/zg30"
$$ "acqt0=-p1*0.66/3.1416"
$$ 
$$ 
$$ # 1 "mc_line 20 file C:/Bruker/TopSpin3/exp/stan/nmr/lists/pp/zg30 exp. def. part of mc cmd. before ze"
$$ define delay MCWRK
$$ define delay MCREST
$$ "MCREST = 30m - 30m"
$$ "MCWRK = 0.333333*30m"
$$ 
$$     dccorr
$$ # 20 "C:/Bruker/TopSpin3/exp/stan/nmr/lists/pp/zg30"
$$ 1 ze
$$ # 1 "mc_line 20 file C:/Bruker/TopSpin3/exp/stan/nmr/lists/pp/zg30 exp. def. of mc cmd. after ze"
$$ # 21 "C:/Bruker/TopSpin3/exp/stan/nmr/lists/pp/zg30"
$$ # 1 "mc_line 21 file C:/Bruker/TopSpin3/exp/stan/nmr/lists/pp/zg30 exp. start label for mc cmd."
$$ 2 MCWRK  * 2
$$ LBLF0, MCWRK
$$   MCREST
$$ # 22 "C:/Bruker/TopSpin3/exp/stan/nmr/lists/pp/zg30"
$$   d1
$$   p1*0.33 ph1
$$   go=2 ph31
$$ # 1 "mc_line 25 file C:/Bruker/TopSpin3/exp/stan/nmr/lists/pp/zg30 exp. mc cmd. in line"
$$   MCWRK wr #0
$$   MCWRK zd
$$   lo to LBLF0 times td0
$$ 
$$   MCWRK
$$ # 26 "C:/Bruker/TopSpin3/exp/stan/nmr/lists/pp/zg30"
$$ exit
$$ # 29 "C:/Bruker/TopSpin3/exp/stan/nmr/lists/pp/zg30"
$$ ph1=0 2 2 0 1 3 3 1
$$ ph31=0 2 2 0 1 3 3 1
$$ 
$$ 
$$ ;pl1 : f1 channel - power level for pulse (default)
$$ ;p1 : f1 channel -  90 degree high power pulse
$$ ;d1 : relaxation delay; 1-5 * T1
$$ ;ns: 1 * n, total number of scans: NS * TD0
$$ # 40 "C:/Bruker/TopSpin3/exp/stan/nmr/lists/pp/zg30"
$$ ;$Id: zg30,v 1.11.6.1 2012/01/31 17:56:41 ber Exp $
$$ 
##$PARAMETERFILE=	(title, ASCII, c:/Users/10157/Desktop/2674-5-HSQC/1/pdata/1/title, 0)
$$ 
$$ 
##$PARAMETERFILE=	(uxnmr.par, ASCII, c:/Users/10157/Desktop/2674-5-HSQC/1/uxnmr.par, 0)
$$ ##TITLE= Parameter file, TOPSPIN		Version 3.2
$$ ##JCAMPDX= 5.0
$$ ##DATATYPE= Parameter Values
$$ ##NPOINTS= 552	$$ modification sequence number
$$ ##ORIGIN= Bruker BioSpin GmbH
$$ ##OWNER= nmrsu
$$ $$ 2020-07-13 13:17:50.606 +0800  nmrsu@CZC3361HFZ
$$ $$ C:/Bruker/TopSpin3/conf/instr/spect/uxnmr.par
$$ $$ process C:\Bruker\TopSpin3\prog\mod\confwiring.exe
$$ ##$ACB= 0
$$ ##$ACBTAT= (0..23)
$$ 0 88 72 88 50 0 0 0 0 0 0 0 0 0 0 0 0 0 0 0 0 0 0 0
$$ ##$ACBTBA= (0..23)
$$ 0 0 0 0 0 0 0 0 0 0 0 0 0 0 0 0 0 0 0 0 0 0 0 0
$$ ##$ACBTBLK= (0..23)
$$ 0 36 34 33 39 0 0 0 0 0 0 0 0 0 0 0 0 0 0 0 0 0 0 0
$$ ##$ACBTCTL= (0..23)
$$ 0 6 6 6 6 0 0 0 0 0 0 0 0 0 0 0 0 0 0 0 0 0 0 0
$$ ##$ACBTDI= (0..23)
$$ 0 -1779670022 -1779670023 -1779670023 -1779670252 0 0 0 0 0 0 0 0 0 0 0
$$ 0 0 0 0 0 0 0 0
$$ ##$ACBTDM= (0..23)
$$ 0 10 25 10 10 0 0 0 0 0 0 0 0 0 0 0 0 0 0 0 0 0 0 0
$$ ##$ACBTFHI= (0..23)
$$ 0 365 600 365 93 0 0 0 0 0 0 0 0 0 0 0 0 0 0 0 0 0 0 0
$$ ##$ACBTFL= (0..23)
$$ 0 248 248 248 8 0 0 0 0 0 0 0 0 0 0 0 0 0 0 0 0 0 0 0
$$ ##$ACBTFLO= (0..23)
$$ 0 6 180 6 91 0 0 0 0 0 0 0 0 0 0 0 0 0 0 0 0 0 0 0
$$ ##$ACBTINP= (0..23)
$$ 0 4 2 1 7 0 0 0 0 0 0 0 0 0 0 0 0 0 0 0 0 0 0 0
$$ ##$ACBTOUT= (0..23)
$$ 0 1 1 2 1 0 0 0 0 0 0 0 0 0 0 0 0 0 0 0 0 0 0 0
$$ ##$ACBTPO= (0..23)
$$ 0 300000 100000 300000 5000 0 0 0 0 0 0 0 0 0 0 0 0 0 0 0 0 0 0 0
$$ ##$ACBTPW= (0..23)
$$ 0 100 100 100 1000 0 0 0 0 0 0 0 0 0 0 0 0 0 0 0 0 0 0 0
$$ ##$ACBTSB= (0..23)
$$ 0 0 103 99 0 0 0 0 0 0 0 0 0 0 0 0 0 0 0 0 0 0 0 0
$$ ##$ACBTSDT= (0..23)
$$ 0 2 2 2 2 0 0 0 0 0 0 0 0 0 0 0 0 0 0 0 0 0 0 0
$$ ##$ACBTY= <no>
$$ ##$AMPDFLT= no
$$ ##$AQSBDCH= (0..95)
$$ 0 0 0 0 0 0 0 0 0 0 255 255 255 255 255 255 255 255 255 255 255 255 255
$$ 255 255 255 255 255 255 255 255 255 255 255 255 255 255 255 255 255 255
$$ 255 255 255 255 255 255 255 255 255 255 255 255 255 255 255 255 255 255
$$ 255 255 255 255 255 255 255 255 255 255 255 255 255 255 255 255 255 255
$$ 255 255 255 255 255 255 255 255 255 255 255 255 255 255 255 255 255 255
$$ 255
$$ ##$AQSBDHW= (0..95)
$$ 5 1 0 0 0 0 0 0 0 0 255 255 255 255 255 255 255 255 255 255 255 255 255
$$ 255 255 255 255 255 255 255 255 255 255 255 255 255 255 255 255 255 255
$$ 255 255 255 255 255 255 255 255 255 255 255 255 255 255 255 255 255 255
$$ 255 255 255 255 255 255 255 255 255 255 255 255 255 255 255 255 255 255
$$ 255 255 255 255 255 255 255 255 255 255 255 255 255 255 255 255 255 255
$$ 255
$$ ##$AQSBDID= (0..95)
$$ 82 88 83 83 83 83 86 86 66 66 255 255 255 255 255 255 255 255 255 255 255
$$ 255 255 255 255 255 255 255 255 255 255 255 255 255 255 255 255 255 255
$$ 255 255 255 255 255 255 255 255 255 255 255 255 255 255 255 255 255 255
$$ 255 255 255 255 255 255 255 255 255 255 255 255 255 255 255 255 255 255
$$ 255 255 255 255 255 255 255 255 255 255 255 255 255 255 255 255 255 255
$$ 255 255 255
$$ ##$AQSBDNO= (0..95)
$$ 1 1 1 2 3 4 1 2 1 1 255 255 255 255 255 255 255 255 255 255 255 255 255
$$ 255 255 255 255 255 255 255 255 255 255 255 255 255 255 255 255 255 255
$$ 255 255 255 255 255 255 255 255 255 255 255 255 255 255 255 255 255 255
$$ 255 255 255 255 255 255 255 255 255 255 255 255 255 255 255 255 255 255
$$ 255 255 255 255 255 255 255 255 255 255 255 255 255 255 255 255 255 255
$$ 255
$$ ##$AQSBDSL= (0..95)
$$ 2 3 4 4 5 5 13 14 255 1 255 255 255 255 255 255 255 255 255 255 255 255
$$ 255 255 255 255 255 255 255 255 255 255 255 255 255 255 255 255 255 255
$$ 255 255 255 255 255 255 255 255 255 255 255 255 255 255 255 255 255 255
$$ 255 255 255 255 255 255 255 255 255 255 255 255 255 255 255 255 255 255
$$ 255 255 255 255 255 255 255 255 255 255 255 255 255 255 255 255 255 255
$$ 255 255
$$ ##$AQSBDTY= (0..95)
$$ 67 214 50 50 50 50 147 145 216 7 255 255 255 255 255 255 255 255 255 255
$$ 255 255 255 255 255 255 255 255 255 255 255 255 255 255 255 255 255 255
$$ 255 255 255 255 255 255 255 255 255 255 255 255 255 255 255 255 255 255
$$ 255 255 255 255 255 255 255 255 255 255 255 255 255 255 255 255 255 255
$$ 255 255 255 255 255 255 255 255 255 255 255 255 255 255 255 255 255 255
$$ 255 255 255 255
$$ ##$AQSBUAD= (0..95)
$$ 16 52 36 37 38 39 160 161 32 32 255 255 255 255 255 255 255 255 255 255
$$ 255 255 255 255 255 255 255 255 255 255 255 255 255 255 255 255 255 255
$$ 255 255 255 255 255 255 255 255 255 255 255 255 255 255 255 255 255 255
$$ 255 255 255 255 255 255 255 255 255 255 255 255 255 255 255 255 255 255
$$ 255 255 255 255 255 255 255 255 255 255 255 255 255 255 255 255 255 255
$$ 255 255 255 255
$$ ##$AQSECL= (0..95)
$$ 0 3 2 2 2 2 0 1 1 255 255 255 255 255 255 255 255 255 255 255 255 255 255
$$ 255 255 255 255 255 255 255 255 255 255 255 255 255 255 255 255 255 255
$$ 255 255 255 255 255 255 255 255 255 255 255 255 255 255 255 255 255 255
$$ 255 255 255 255 255 255 255 255 255 255 255 255 255 255 255 255 255 255
$$ 255 255 255 255 255 255 255 255 255 255 255 255 255 255 255 255 255 255
$$ 255
$$ ##$AQSECLS= (0..95)
$$ 2 1 2 2 2 2 1 2 1 255 255 255 255 255 255 255 255 255 255 255 255 255 255
$$ 255 255 255 255 255 255 255 255 255 255 255 255 255 255 255 255 255 255
$$ 255 255 255 255 255 255 255 255 255 255 255 255 255 255 255 255 255 255
$$ 255 255 255 255 255 255 255 255 255 255 255 255 255 255 255 255 255 255
$$ 255 255 255 255 255 255 255 255 255 255 255 255 255 255 255 255 255 255
$$ 255
$$ ##$AQSETH1= <no>
$$ ##$AQSETH2= <no>
$$ ##$AQSSPLT= no
$$ ##$ATT19F= (0..1)
$$ 0 0
$$ ##$ATT1H= (0..1)
$$ 0 0
$$ ##$ATT3H= (0..1)
$$ 0 0
$$ ##$ATTX= (0..1)
$$ 0 0
$$ ##$ATTY= (0..1)
$$ 0 0
$$ ##$ATTZ= (0..1)
$$ 0 0
$$ ##$BACSAIR= yes
$$ ##$BACSCAP= 24
$$ ##$BACSDEL= 0
$$ ##$BACSFCM= no
$$ ##$BACSOPT= <>
$$ ##$BACSTY= <tty01>
$$ ##$BARPTY= <no>
$$ ##$BFREQ= 600.17
$$ ##$BGAETH1= <no>
$$ ##$BGAETH2= <no>
$$ ##$BGAETH3= <no>
$$ ##$BGAETH4= <no>
$$ ##$BGAETH5= <no>
$$ ##$BGAETH6= <no>
$$ ##$BGAETH7= <no>
$$ ##$BGAETH8= <no>
$$ ##$BIRDS= yes
$$ ##$BMPC= 0
$$ ##$BMPCTY= <no>
$$ ##$BPSUTY= <no>
$$ ##$BSMS= 2
$$ ##$BSMS19FLock= no
$$ ##$BSMSETH= <149.236.99.20>
$$ ##$BSMSTY= <no>
$$ ##$BgaChMap= (0..7)
$$ 15 15 15 15 15 15 15 15
$$ ##$BgaChShimMap= (0..7)
$$ 0 0 0 0 0 0 0 0
$$ ##$Bla01Eth= <149.236.99.250>
$$ ##$Bla01Nam= <BLAX300 E 6-365MHZ INR>
$$ ##$Bla01PN= <W1345092>
$$ ##$Bla01SN= <0666>
$$ ##$Bla02Eth= <149.236.99.249>
$$ ##$Bla02Nam= <BLAXH300/100 E 200-600MHZ INR>
$$ ##$Bla02PN= <W1345083>
$$ ##$Bla02SN= <0751>
$$ ##$Bla03Eth= <149.236.99.20>
$$ ##$Bla03Nam= <BSMS/2 LOCK TRANSCEIVER 600>
$$ ##$Bla03PN= <Z109890>
$$ ##$Bla03SN= <00450>
$$ ##$Bla04Eth= <no>
$$ ##$Bla04Nam= <>
$$ ##$Bla04PN= <>
$$ ##$Bla04SN= <>
$$ ##$Bla05Eth= <no>
$$ ##$Bla05Nam= <>
$$ ##$Bla05PN= <>
$$ ##$Bla05SN= <>
$$ ##$Bla06Eth= <no>
$$ ##$Bla06Nam= <>
$$ ##$Bla06PN= <>
$$ ##$Bla06SN= <>
$$ ##$Bla07Eth= <no>
$$ ##$Bla07Nam= <>
$$ ##$Bla07PN= <>
$$ ##$Bla07SN= <>
$$ ##$Bla08Eth= <no>
$$ ##$Bla08Nam= <>
$$ ##$Bla08PN= <>
$$ ##$Bla08SN= <>
$$ ##$CFASMOD= (0..7)
$$ 1 1 1 1 1 1 1 1
$$ ##$CFASMUL= (0..7)
$$ 1 1 1 1 1 1 1 1
$$ ##$CNFTXDR= (0..7)
$$ 6 6 6 0 0 0 0 0
$$ ##$COMDIG2= 0
$$ ##$CPDBTY= <no>
$$ ##$CRCOTY= <no>
$$ ##$CSW1= (0..31)
$$ 4 4 0 2 2 0 7 0 0 0 0 0 0 0 0 0 0 0 0 0 0 0 0 0 0 0 0 0 0 0 0 0
$$ ##$CSW2= (0..31)
$$ 0 0 0 1 1 0 0 0 0 0 0 0 0 0 0 0 0 0 0 0 0 0 0 0 0 0 0 0 0 0 0 0
$$ ##$CSWNUM= (0..7)
$$ 3 3 1 0 0 0 0 0
$$ ##$Ctb1Eth= <no>
$$ ##$DATSTAT= no
$$ ##$DIGI140= (0..7)
$$ 0 0 0 0 0 0 0 0
$$ ##$DIGIB12= (0..7)
$$ 0 0 0 0 0 0 0 0
$$ ##$DIGIB16= (0..7)
$$ 0 0 0 0 0 0 0 0
$$ ##$DIGIFA= (0..7)
$$ 0 0 0 0 0 0 0 0
$$ ##$DIGIHA= (0..7)
$$ 0 0 0 0 0 0 0 0
$$ ##$DIGIHAF= (0..7)
$$ 0 0 0 0 0 0 0 0
$$ ##$DIGIHRD= (0..7)
$$ 0 0 0 0 0 0 0 0
$$ ##$DIGIIA= (0..7)
$$ 0 0 0 0 0 0 0 0
$$ ##$DIGIO16= (0..7)
$$ 0 0 0 0 0 0 0 0
$$ ##$DIGISA= (0..7)
$$ 0 0 0 0 0 0 0 0
$$ ##$DIGISAF= (0..7)
$$ 0 0 0 0 0 0 0 0
$$ ##$DIGISL= (0..7)
$$ 0 0 0 0 0 0 0 0
$$ ##$DIGITYI= (0..7)
$$ 0 0 0 0 0 0 0 0
$$ ##$DIGITYP= (0..7)
$$ 0 0 0 0 0 0 0 0
$$ ##$DIGITZ= 0
$$ ##$DPPFAC= 1
$$ ##$DRMSETH= <no>
$$ ##$DRU= yes
$$ ##$DRUETH01= <149.236.99.89>
$$ ##$DRUETH02= <no>
$$ ##$DRUETH03= <no>
$$ ##$DRUETH04= <no>
$$ ##$DRUETH05= <no>
$$ ##$DRUETH06= <no>
$$ ##$DRUETH07= <no>
$$ ##$DRUETH08= <no>
$$ ##$DRUETH09= <no>
$$ ##$DRUETH10= <no>
$$ ##$DRUETH11= <no>
$$ ##$DRUETH12= <no>
$$ ##$DRUETH13= <no>
$$ ##$DRUETH14= <no>
$$ ##$DRUETH15= <no>
$$ ##$DRUETH16= <no>
$$ ##$DRUETH17= <no>
$$ ##$DRUETH18= <no>
$$ ##$DRUETH19= <no>
$$ ##$DRUETH20= <no>
$$ ##$DRUETH21= <no>
$$ ##$DRUETH22= <no>
$$ ##$DRUETH23= <no>
$$ ##$DRUETH24= <no>
$$ ##$DRUETH25= <no>
$$ ##$DRUETH26= <no>
$$ ##$DRUETH27= <no>
$$ ##$DRUETH28= <no>
$$ ##$DRUETH29= <no>
$$ ##$DRUETH30= <no>
$$ ##$DRUETH31= <no>
$$ ##$DRUETH32= <no>
$$ ##$Description= <Cabinet 600 HD OB>
$$ ##$DppType= 0
$$ ##$FCUMEM= (0..7)
$$ 16777208 16777208 16777208 0 0 0 0 0
$$ ##$FCUPAL= (0..7)
$$ 0 0 0 0 0 0 0 0
$$ ##$FGSVTY= <no>
$$ ##$FQMIX= 0
$$ ##$FUNCMOD= <>
$$ ##$GCUTYPE= 10
$$ ##$GCUTYPE2= 0
$$ ##$GPREDEL= 0
$$ ##$GPSCUTY= <no>
$$ ##$GRADRES= 5
$$ ##$GTUTY= <no>
$$ ##$GradAmpGain= (0..1)
$$ 0 0
$$ ##$GradAmpMaxCurX= (0..1)
$$ 0 0
$$ ##$GradAmpMaxCurY= (0..1)
$$ 0 0
$$ ##$GradAmpMaxCurZ= (0..1)
$$ 9.99999904632568 0
$$ ##$GradAmpType= (0..1)
$$ 2 0
$$ ##$HDIETH1= <no>
$$ ##$HDIETH2= <no>
$$ ##$HDIETH3= <no>
$$ ##$HDIETH4= <no>
$$ ##$HFAC= 3
$$ ##$HPCU= 0
$$ ##$HPCUTY= <no>
$$ ##$HPTXLP= (0..3)
$$ -1 -1 -1 -1
$$ ##$HPTXPI= (0..3)
$$ 0 0 0 0
$$ ##$HPTXPO= (0..3)
$$ 0 0 0 0
$$ ##$HPTXTY= (0..3)
$$ 0 0 0 0
$$ ##$IF451= 0
$$ ##$IFREQ= 1
$$ ##$INTFPR= 0
$$ ##$IPSOETH= <149.236.99.252>
$$ ##$LOCKCONF= <DLM>
$$ ##$LOCKTY= <no>
$$ ##$LOCSWID= 0
$$ ##$LOCSWIF= 0
$$ ##$LVDSSPLITETH1= <no>
$$ ##$LVDSSPLITETH2= <no>
$$ ##$LVDSSPLITETH3= <no>
$$ ##$LVDSSPLITETH4= <no>
$$ ##$Location= <South China University, Guangzhou, China>
$$ ##$M2FAC= 0
$$ ##$MAS= 0
$$ ##$MASETIME= 10
$$ ##$MASITIME= 10
$$ ##$MASTY= <no>
$$ ##$MAS_CT= 5
$$ ##$MAS_SG= 0
$$ ##$MAS_TO= 0
$$ ##$MEMPRM= 0
$$ ##$MHFAC= 0
$$ ##$MXFAC= 0
$$ ##$NAMPD1= <HPLNA 19F1H>
$$ ##$NAMPD10= <>
$$ ##$NAMPD11= <>
$$ ##$NAMPD12= <>
$$ ##$NAMPD13= <>
$$ ##$NAMPD14= <>
$$ ##$NAMPD15= <>
$$ ##$NAMPD16= <>
$$ ##$NAMPD2= <2H>
$$ ##$NAMPD3= <XBB19F 2HS>
$$ ##$NAMPD4= <XBB19F 2HS>
$$ ##$NAMPD5= <>
$$ ##$NAMPD6= <>
$$ ##$NAMPD7= <>
$$ ##$NAMPD8= <>
$$ ##$NAMPD9= <>
$$ ##$NFCU= 3
$$ ##$NFRED= 0
$$ ##$NMRCH= 2
$$ ##$NMRMEM= 16384
$$ ##$NPSGU= 0
$$ ##$NRCU= 1
$$ ##$NROUT= 0
$$ ##$NSGU= 4
$$ ##$OrderNo= <10110061>
$$ ##$PAMPF1= (0..15)
$$ 75 56 96 64 64 0 0 0 0 0 0 0 0 0 0 0
$$ ##$PAMPF2= (0..15)
$$ 0 0 0 0 0 0 0 0 0 0 0 0 0 0 0 0
$$ ##$PAMPF3= (0..15)
$$ 0 0 0 0 0 0 0 0 0 0 0 0 0 0 0 0
$$ ##$PAMPF4= (0..15)
$$ 0 0 0 0 0 0 0 0 0 0 0 0 0 0 0 0
$$ ##$PAMPF5= (0..15)
$$ 0 0 0 0 0 0 0 0 0 0 0 0 0 0 0 0
$$ ##$PAMPF6= (0..15)
$$ 0 0 0 0 0 0 0 0 0 0 0 0 0 0 0 0
$$ ##$PAMPF7= (0..15)
$$ 0 0 0 0 0 0 0 0 0 0 0 0 0 0 0 0
$$ ##$PAMPF8= (0..15)
$$ 0 0 0 0 0 0 0 0 0 0 0 0 0 0 0 0
$$ ##$PH4= 0
$$ ##$PHF4TY= <no>
$$ ##$POWCHK= yes
$$ ##$PRAMD1= (0..7)
$$ 6 0 0 1610612736 0 0 0 0
$$ ##$PRAMD10= (0..7)
$$ 0 0 0 0 0 0 0 0
$$ ##$PRAMD11= (0..7)
$$ 0 0 0 0 0 0 0 0
$$ ##$PRAMD12= (0..7)
$$ 0 0 0 0 0 0 0 0
$$ ##$PRAMD13= (0..7)
$$ 0 0 0 0 0 0 0 0
$$ ##$PRAMD14= (0..7)
$$ 0 0 0 0 0 0 0 0
$$ ##$PRAMD15= (0..7)
$$ 0 0 0 0 0 0 0 0
$$ ##$PRAMD16= (0..7)
$$ 0 0 0 0 0 0 0 0
$$ ##$PRAMD17= (0..7)
$$ 0 0 0 0 0 0 0 0
$$ ##$PRAMD18= (0..7)
$$ 0 0 0 0 0 0 0 0
$$ ##$PRAMD19= (0..7)
$$ 0 0 0 0 0 0 0 0
$$ ##$PRAMD2= (0..7)
$$ 0 1048576 0 536870912 0 1048576 0 536870912
$$ ##$PRAMD20= (0..7)
$$ 0 0 0 0 0 0 0 0
$$ ##$PRAMD21= (0..7)
$$ 0 0 0 0 0 0 0 0
$$ ##$PRAMD3= (0..7)
$$ 2147483644 2131230719 2147483647 603979775 0 0 0 0
$$ ##$PRAMD4= (0..7)
$$ 2147483644 2131230719 2147483647 603979775 0 0 0 0
$$ ##$PRAMD5= (0..7)
$$ 0 0 0 0 0 0 0 0
$$ ##$PRAMD6= (0..7)
$$ 0 0 0 0 0 0 0 0
$$ ##$PRAMD7= (0..7)
$$ 0 0 0 0 0 0 0 0
$$ ##$PRAMD8= (0..7)
$$ 0 0 0 0 0 0 0 0
$$ ##$PRAMD9= (0..7)
$$ 0 0 0 0 0 0 0 0
$$ ##$PRAMLED= (0..1)
$$ 0 0
$$ ##$PRAMP1= <tty10>
$$ ##$PRAMP2= <no>
$$ ##$PRAMP3= <no>
$$ ##$PRAMP4= <no>
$$ ##$PRAMP5= <no>
$$ ##$PRAMP6= <no>
$$ ##$PRAMP7= <no>
$$ ##$PRAMP8= <no>
$$ ##$PRAMPTP= 1
$$ ##$PREPTY= <no>
$$ ##$PREREC= (0..15)
$$ 1 1 1 1 0 0 0 0 0 0 0 0 0 0 0 0
$$ ##$PRESHLD= 0
$$ ##$PTS160= -1
$$ ##$PTSA2X= (0..7)
$$ 0 0 0 0 0 0 0 0
$$ ##$PTSF2X= (0..7)
$$ 0 0 0 0 0 0 0 0
$$ ##$PTSFMX= (0..19)
$$ 649.9 649.9 649.9 649.9 0 0 0 0 0 0 0 0 0 0 0 0 0 0 0 0
$$ ##$PULCHK= no
$$ ##$PramDutyCycPerc= (0..15)
$$ 4 2 2 2 0 0 0 0 0 0 0 0 0 0 0 0
$$ ##$PramPeakPowerW= (0..15)
$$ 4000 500 500 500 0 0 0 0 0 0 0 0 0 0 0 0
$$ ##$PramPulWidthMs= (0..15)
$$ 10 0.1 0.1 0.1 0 0 0 0 0 0 0 0 0 0 0 0
$$ ##$PreampMod01PN= <Z103205>
$$ ##$PreampMod01SN= <00282>
$$ ##$PreampMod02PN= <Z003473>
$$ ##$PreampMod02SN= <01077>
$$ ##$PreampMod03PN= <Z003506>
$$ ##$PreampMod03SN= <01285>
$$ ##$PreampMod04PN= <Z003506>
$$ ##$PreampMod04SN= <01284>
$$ ##$PreampMod05PN= <>
$$ ##$PreampMod05SN= <>
$$ ##$PreampMod06PN= <>
$$ ##$PreampMod06SN= <>
$$ ##$PreampMod07PN= <>
$$ ##$PreampMod07SN= <>
$$ ##$PreampMod08PN= <>
$$ ##$PreampMod08SN= <>
$$ ##$PreampMod09PN= <>
$$ ##$PreampMod09SN= <>
$$ ##$PreampMod10PN= <>
$$ ##$PreampMod10SN= <>
$$ ##$PreampMod11PN= <>
$$ ##$PreampMod11SN= <>
$$ ##$PreampMod12PN= <>
$$ ##$PreampMod12SN= <>
$$ ##$PreampMod13PN= <>
$$ ##$PreampMod13SN= <>
$$ ##$PreampMod14PN= <>
$$ ##$PreampMod14SN= <>
$$ ##$PreampMod15PN= <>
$$ ##$PreampMod15SN= <>
$$ ##$PreampMod16PN= <>
$$ ##$PreampMod16SN= <>
$$ ##$PreampModBisDat= (0..15)
$$ 20131105 20131023 20131029 20131017 0 0 0 0 0 0 0 0 0 0 0 0
$$ ##$ProdigyEth= <no>
$$ ##$RCUCDS= (0..7)
$$ 0 0 0 0 0 0 0 0
$$ ##$RCUCFS= (0..7)
$$ 0 0 0 0 0 0 0 0
$$ ##$RCUCSS= (0..7)
$$ 0 0 0 0 0 0 0 0
$$ ##$RCUI2C1= (0..7)
$$ 0 0 0 0 0 0 0 0
$$ ##$RCUI2C2= (0..7)
$$ 0 0 0 0 0 0 0 0
$$ ##$RCUI2C3= (0..7)
$$ 0 0 0 0 0 0 0 0
$$ ##$RCUI2C4= (0..7)
$$ 0 0 0 0 0 0 0 0
$$ ##$RCUI2C5= (0..7)
$$ 0 0 0 0 0 0 0 0
$$ ##$RCUI2C6= (0..7)
$$ 0 0 0 0 0 0 0 0
$$ ##$RCUI2C7= (0..7)
$$ 0 0 0 0 0 0 0 0
$$ ##$RCUI2C8= (0..7)
$$ 0 0 0 0 0 0 0 0
$$ ##$RDCU= 0
$$ ##$RFSINPUT= (0..1)
$$ 0 0
$$ ##$RFSVTY= <no>
$$ ##$RGTYPE= (0..31)
$$ 9 0 0 0 0 0 0 0 0 0 0 0 0 0 0 0 0 0 0 0 0 0 0 0 0 0 0 0 0 0 0 0
$$ ##$RG_max= (0..31)
$$ 203 0 0 0 0 0 0 0 0 0 0 0 0 0 0 0 0 0 0 0 0 0 0 0 0 0 0 0 0 0 0 0
$$ ##$RG_min= (0..31)
$$ 0.25 0 0 0 0 0 0 0 0 0 0 0 0 0 0 0 0 0 0 0 0 0 0 0 0 0 0 0 0 0 0 0
$$ ##$RG_tab1= (0..255)
$$ 0.25 0.28 0.32 0.35 0.4 0.44 0.5 0.56 0.64 0.7 0.8 0.89 1 1.12 1.28 1.4
$$ 1.6 1.78 2 2.25 2.56 2.8 3.2 3.56 4 4.5 5 5.6 6.35 7.12 8 9 10 11.3 12.7
$$ 14.2 16 18 20.2 22.6 25.4 28.5 32 36 40.3 45.2 50.8 57 64 71.8 80.6 90.5
$$ 101 114 128 144 161 181 203 -1 -1 -1 -1 -1 -1 -1 -1 -1 -1 -1 -1 -1 -1 -1
$$ -1 -1 -1 -1 -1 -1 -1 -1 -1 -1 -1 -1 -1 -1 -1 -1 -1 -1 -1 -1 -1 -1 -1 -1
$$ -1 -1 -1 -1 -1 -1 -1 -1 -1 -1 -1 -1 -1 -1 -1 -1 -1 -1 -1 -1 -1 -1 -1 -1
$$ -1 -1 -1 -1 -1 -1 -1 -1 -1 -1 -1 -1 -1 -1 -1 -1 -1 -1 -1 -1 -1 -1 -1 -1
$$ -1 -1 -1 -1 -1 -1 -1 -1 -1 -1 -1 -1 -1 -1 -1 -1 -1 -1 -1 -1 -1 -1 -1 -1
$$ -1 -1 -1 -1 -1 -1 -1 -1 -1 -1 -1 -1 -1 -1 -1 -1 -1 -1 -1 -1 -1 -1 -1 -1
$$ -1 -1 -1 -1 -1 -1 -1 -1 -1 -1 -1 -1 -1 -1 -1 -1 -1 -1 -1 -1 -1 -1 -1 -1
$$ -1 -1 -1 -1 -1 -1 -1 -1 -1 -1 -1 -1 -1 -1 -1 -1 -1 -1 -1 -1 -1 -1 -1 -1
$$ -1 -1 -1 -1 -1 -1 -1 -1 -1 -1 -1 -1 -1 -1
$$ ##$RG_tab2= (0..255)
$$ -1 -1 -1 -1 -1 -1 -1 -1 -1 -1 -1 -1 -1 -1 -1 -1 -1 -1 -1 -1 -1 -1 -1 -1
$$ -1 -1 -1 -1 -1 -1 -1 -1 -1 -1 -1 -1 -1 -1 -1 -1 -1 -1 -1 -1 -1 -1 -1 -1
$$ -1 -1 -1 -1 -1 -1 -1 -1 -1 -1 -1 -1 -1 -1 -1 -1 -1 -1 -1 -1 -1 -1 -1 -1
$$ -1 -1 -1 -1 -1 -1 -1 -1 -1 -1 -1 -1 -1 -1 -1 -1 -1 -1 -1 -1 -1 -1 -1 -1
$$ -1 -1 -1 -1 -1 -1 -1 -1 -1 -1 -1 -1 -1 -1 -1 -1 -1 -1 -1 -1 -1 -1 -1 -1
$$ -1 -1 -1 -1 -1 -1 -1 -1 -1 -1 -1 -1 -1 -1 -1 -1 -1 -1 -1 -1 -1 -1 -1 -1
$$ -1 -1 -1 -1 -1 -1 -1 -1 -1 -1 -1 -1 -1 -1 -1 -1 -1 -1 -1 -1 -1 -1 -1 -1
$$ -1 -1 -1 -1 -1 -1 -1 -1 -1 -1 -1 -1 -1 -1 -1 -1 -1 -1 -1 -1 -1 -1 -1 -1
$$ -1 -1 -1 -1 -1 -1 -1 -1 -1 -1 -1 -1 -1 -1 -1 -1 -1 -1 -1 -1 -1 -1 -1 -1
$$ -1 -1 -1 -1 -1 -1 -1 -1 -1 -1 -1 -1 -1 -1 -1 -1 -1 -1 -1 -1 -1 -1 -1 -1
$$ -1 -1 -1 -1 -1 -1 -1 -1 -1 -1 -1 -1 -1 -1 -1 -1
$$ ##$RG_tab3= (0..255)
$$ -1 -1 -1 -1 -1 -1 -1 -1 -1 -1 -1 -1 -1 -1 -1 -1 -1 -1 -1 -1 -1 -1 -1 -1
$$ -1 -1 -1 -1 -1 -1 -1 -1 -1 -1 -1 -1 -1 -1 -1 -1 -1 -1 -1 -1 -1 -1 -1 -1
$$ -1 -1 -1 -1 -1 -1 -1 -1 -1 -1 -1 -1 -1 -1 -1 -1 -1 -1 -1 -1 -1 -1 -1 -1
$$ -1 -1 -1 -1 -1 -1 -1 -1 -1 -1 -1 -1 -1 -1 -1 -1 -1 -1 -1 -1 -1 -1 -1 -1
$$ -1 -1 -1 -1 -1 -1 -1 -1 -1 -1 -1 -1 -1 -1 -1 -1 -1 -1 -1 -1 -1 -1 -1 -1
$$ -1 -1 -1 -1 -1 -1 -1 -1 -1 -1 -1 -1 -1 -1 -1 -1 -1 -1 -1 -1 -1 -1 -1 -1
$$ -1 -1 -1 -1 -1 -1 -1 -1 -1 -1 -1 -1 -1 -1 -1 -1 -1 -1 -1 -1 -1 -1 -1 -1
$$ -1 -1 -1 -1 -1 -1 -1 -1 -1 -1 -1 -1 -1 -1 -1 -1 -1 -1 -1 -1 -1 -1 -1 -1
$$ -1 -1 -1 -1 -1 -1 -1 -1 -1 -1 -1 -1 -1 -1 -1 -1 -1 -1 -1 -1 -1 -1 -1 -1
$$ -1 -1 -1 -1 -1 -1 -1 -1 -1 -1 -1 -1 -1 -1 -1 -1 -1 -1 -1 -1 -1 -1 -1 -1
$$ -1 -1 -1 -1 -1 -1 -1 -1 -1 -1 -1 -1 -1 -1 -1 -1
$$ ##$RG_tab4= (0..255)
$$ -1 -1 -1 -1 -1 -1 -1 -1 -1 -1 -1 -1 -1 -1 -1 -1 -1 -1 -1 -1 -1 -1 -1 -1
$$ -1 -1 -1 -1 -1 -1 -1 -1 -1 -1 -1 -1 -1 -1 -1 -1 -1 -1 -1 -1 -1 -1 -1 -1
$$ -1 -1 -1 -1 -1 -1 -1 -1 -1 -1 -1 -1 -1 -1 -1 -1 -1 -1 -1 -1 -1 -1 -1 -1
$$ -1 -1 -1 -1 -1 -1 -1 -1 -1 -1 -1 -1 -1 -1 -1 -1 -1 -1 -1 -1 -1 -1 -1 -1
$$ -1 -1 -1 -1 -1 -1 -1 -1 -1 -1 -1 -1 -1 -1 -1 -1 -1 -1 -1 -1 -1 -1 -1 -1
$$ -1 -1 -1 -1 -1 -1 -1 -1 -1 -1 -1 -1 -1 -1 -1 -1 -1 -1 -1 -1 -1 -1 -1 -1
$$ -1 -1 -1 -1 -1 -1 -1 -1 -1 -1 -1 -1 -1 -1 -1 -1 -1 -1 -1 -1 -1 -1 -1 -1
$$ -1 -1 -1 -1 -1 -1 -1 -1 -1 -1 -1 -1 -1 -1 -1 -1 -1 -1 -1 -1 -1 -1 -1 -1
$$ -1 -1 -1 -1 -1 -1 -1 -1 -1 -1 -1 -1 -1 -1 -1 -1 -1 -1 -1 -1 -1 -1 -1 -1
$$ -1 -1 -1 -1 -1 -1 -1 -1 -1 -1 -1 -1 -1 -1 -1 -1 -1 -1 -1 -1 -1 -1 -1 -1
$$ -1 -1 -1 -1 -1 -1 -1 -1 -1 -1 -1 -1 -1 -1 -1 -1
$$ ##$RG_tab5= (0..255)
$$ -1 -1 -1 -1 -1 -1 -1 -1 -1 -1 -1 -1 -1 -1 -1 -1 -1 -1 -1 -1 -1 -1 -1 -1
$$ -1 -1 -1 -1 -1 -1 -1 -1 -1 -1 -1 -1 -1 -1 -1 -1 -1 -1 -1 -1 -1 -1 -1 -1
$$ -1 -1 -1 -1 -1 -1 -1 -1 -1 -1 -1 -1 -1 -1 -1 -1 -1 -1 -1 -1 -1 -1 -1 -1
$$ -1 -1 -1 -1 -1 -1 -1 -1 -1 -1 -1 -1 -1 -1 -1 -1 -1 -1 -1 -1 -1 -1 -1 -1
$$ -1 -1 -1 -1 -1 -1 -1 -1 -1 -1 -1 -1 -1 -1 -1 -1 -1 -1 -1 -1 -1 -1 -1 -1
$$ -1 -1 -1 -1 -1 -1 -1 -1 -1 -1 -1 -1 -1 -1 -1 -1 -1 -1 -1 -1 -1 -1 -1 -1
$$ -1 -1 -1 -1 -1 -1 -1 -1 -1 -1 -1 -1 -1 -1 -1 -1 -1 -1 -1 -1 -1 -1 -1 -1
$$ -1 -1 -1 -1 -1 -1 -1 -1 -1 -1 -1 -1 -1 -1 -1 -1 -1 -1 -1 -1 -1 -1 -1 -1
$$ -1 -1 -1 -1 -1 -1 -1 -1 -1 -1 -1 -1 -1 -1 -1 -1 -1 -1 -1 -1 -1 -1 -1 -1
$$ -1 -1 -1 -1 -1 -1 -1 -1 -1 -1 -1 -1 -1 -1 -1 -1 -1 -1 -1 -1 -1 -1 -1 -1
$$ -1 -1 -1 -1 -1 -1 -1 -1 -1 -1 -1 -1 -1 -1 -1 -1
$$ ##$RG_tab6= (0..255)
$$ -1 -1 -1 -1 -1 -1 -1 -1 -1 -1 -1 -1 -1 -1 -1 -1 -1 -1 -1 -1 -1 -1 -1 -1
$$ -1 -1 -1 -1 -1 -1 -1 -1 -1 -1 -1 -1 -1 -1 -1 -1 -1 -1 -1 -1 -1 -1 -1 -1
$$ -1 -1 -1 -1 -1 -1 -1 -1 -1 -1 -1 -1 -1 -1 -1 -1 -1 -1 -1 -1 -1 -1 -1 -1
$$ -1 -1 -1 -1 -1 -1 -1 -1 -1 -1 -1 -1 -1 -1 -1 -1 -1 -1 -1 -1 -1 -1 -1 -1
$$ -1 -1 -1 -1 -1 -1 -1 -1 -1 -1 -1 -1 -1 -1 -1 -1 -1 -1 -1 -1 -1 -1 -1 -1
$$ -1 -1 -1 -1 -1 -1 -1 -1 -1 -1 -1 -1 -1 -1 -1 -1 -1 -1 -1 -1 -1 -1 -1 -1
$$ -1 -1 -1 -1 -1 -1 -1 -1 -1 -1 -1 -1 -1 -1 -1 -1 -1 -1 -1 -1 -1 -1 -1 -1
$$ -1 -1 -1 -1 -1 -1 -1 -1 -1 -1 -1 -1 -1 -1 -1 -1 -1 -1 -1 -1 -1 -1 -1 -1
$$ -1 -1 -1 -1 -1 -1 -1 -1 -1 -1 -1 -1 -1 -1 -1 -1 -1 -1 -1 -1 -1 -1 -1 -1
$$ -1 -1 -1 -1 -1 -1 -1 -1 -1 -1 -1 -1 -1 -1 -1 -1 -1 -1 -1 -1 -1 -1 -1 -1
$$ -1 -1 -1 -1 -1 -1 -1 -1 -1 -1 -1 -1 -1 -1 -1 -1
$$ ##$RG_tab7= (0..255)
$$ -1 -1 -1 -1 -1 -1 -1 -1 -1 -1 -1 -1 -1 -1 -1 -1 -1 -1 -1 -1 -1 -1 -1 -1
$$ -1 -1 -1 -1 -1 -1 -1 -1 -1 -1 -1 -1 -1 -1 -1 -1 -1 -1 -1 -1 -1 -1 -1 -1
$$ -1 -1 -1 -1 -1 -1 -1 -1 -1 -1 -1 -1 -1 -1 -1 -1 -1 -1 -1 -1 -1 -1 -1 -1
$$ -1 -1 -1 -1 -1 -1 -1 -1 -1 -1 -1 -1 -1 -1 -1 -1 -1 -1 -1 -1 -1 -1 -1 -1
$$ -1 -1 -1 -1 -1 -1 -1 -1 -1 -1 -1 -1 -1 -1 -1 -1 -1 -1 -1 -1 -1 -1 -1 -1
$$ -1 -1 -1 -1 -1 -1 -1 -1 -1 -1 -1 -1 -1 -1 -1 -1 -1 -1 -1 -1 -1 -1 -1 -1
$$ -1 -1 -1 -1 -1 -1 -1 -1 -1 -1 -1 -1 -1 -1 -1 -1 -1 -1 -1 -1 -1 -1 -1 -1
$$ -1 -1 -1 -1 -1 -1 -1 -1 -1 -1 -1 -1 -1 -1 -1 -1 -1 -1 -1 -1 -1 -1 -1 -1
$$ -1 -1 -1 -1 -1 -1 -1 -1 -1 -1 -1 -1 -1 -1 -1 -1 -1 -1 -1 -1 -1 -1 -1 -1
$$ -1 -1 -1 -1 -1 -1 -1 -1 -1 -1 -1 -1 -1 -1 -1 -1 -1 -1 -1 -1 -1 -1 -1 -1
$$ -1 -1 -1 -1 -1 -1 -1 -1 -1 -1 -1 -1 -1 -1 -1 -1
$$ ##$RG_tab8= (0..255)
$$ -1 -1 -1 -1 -1 -1 -1 -1 -1 -1 -1 -1 -1 -1 -1 -1 -1 -1 -1 -1 -1 -1 -1 -1
$$ -1 -1 -1 -1 -1 -1 -1 -1 -1 -1 -1 -1 -1 -1 -1 -1 -1 -1 -1 -1 -1 -1 -1 -1
$$ -1 -1 -1 -1 -1 -1 -1 -1 -1 -1 -1 -1 -1 -1 -1 -1 -1 -1 -1 -1 -1 -1 -1 -1
$$ -1 -1 -1 -1 -1 -1 -1 -1 -1 -1 -1 -1 -1 -1 -1 -1 -1 -1 -1 -1 -1 -1 -1 -1
$$ -1 -1 -1 -1 -1 -1 -1 -1 -1 -1 -1 -1 -1 -1 -1 -1 -1 -1 -1 -1 -1 -1 -1 -1
$$ -1 -1 -1 -1 -1 -1 -1 -1 -1 -1 -1 -1 -1 -1 -1 -1 -1 -1 -1 -1 -1 -1 -1 -1
$$ -1 -1 -1 -1 -1 -1 -1 -1 -1 -1 -1 -1 -1 -1 -1 -1 -1 -1 -1 -1 -1 -1 -1 -1
$$ -1 -1 -1 -1 -1 -1 -1 -1 -1 -1 -1 -1 -1 -1 -1 -1 -1 -1 -1 -1 -1 -1 -1 -1
$$ -1 -1 -1 -1 -1 -1 -1 -1 -1 -1 -1 -1 -1 -1 -1 -1 -1 -1 -1 -1 -1 -1 -1 -1
$$ -1 -1 -1 -1 -1 -1 -1 -1 -1 -1 -1 -1 -1 -1 -1 -1 -1 -1 -1 -1 -1 -1 -1 -1
$$ -1 -1 -1 -1 -1 -1 -1 -1 -1 -1 -1 -1 -1 -1 -1 -1
$$ ##$RG_tabA= (0..255)
$$ 0.25 0.28 0.32 0.35 0.4 0.44 0.5 0.56 0.64 0.7 0.8 0.89 1 1.12 1.28 1.4
$$ 1.6 1.78 2 2.25 2.56 2.8 3.2 3.56 4 4.5 5 5.6 6.35 7.12 8 9 10 11.3 12.7
$$ 14.2 16 18 20.2 22.6 25.4 28.5 32 36 40.3 45.2 50.8 57 64 71.8 80.6 90.5
$$ 101 114 128 144 161 181 203 -1 -1 -1 -1 -1 -1 -1 -1 -1 -1 -1 -1 -1 -1 -1
$$ -1 -1 -1 -1 -1 -1 -1 -1 -1 -1 -1 -1 -1 -1 -1 -1 -1 -1 -1 -1 -1 -1 -1 -1
$$ -1 -1 -1 -1 -1 -1 -1 -1 -1 -1 -1 -1 -1 -1 -1 -1 -1 -1 -1 -1 -1 -1 -1 -1
$$ -1 -1 -1 -1 -1 -1 -1 -1 -1 -1 -1 -1 -1 -1 -1 -1 -1 -1 -1 -1 -1 -1 -1 -1
$$ -1 -1 -1 -1 -1 -1 -1 -1 -1 -1 -1 -1 -1 -1 -1 -1 -1 -1 -1 -1 -1 -1 -1 -1
$$ -1 -1 -1 -1 -1 -1 -1 -1 -1 -1 -1 -1 -1 -1 -1 -1 -1 -1 -1 -1 -1 -1 -1 -1
$$ -1 -1 -1 -1 -1 -1 -1 -1 -1 -1 -1 -1 -1 -1 -1 -1 -1 -1 -1 -1 -1 -1 -1 -1
$$ -1 -1 -1 -1 -1 -1 -1 -1 -1 -1 -1 -1 -1 -1 -1 -1 -1 -1 -1 -1 -1 -1 -1 -1
$$ -1 -1 -1 -1 -1 -1 -1 -1 -1 -1 -1 -1 -1 -1
$$ ##$ROUT14= (0..7)
$$ 0 0 0 0 0 0 0 0
$$ ##$ROUTER= -1
$$ ##$RX22TY= <no>
$$ ##$RXFMAX= (0..7)
$$ 647.5 -1 -1 -1 -1 -1 -1 -1
$$ ##$RXFMIN= (0..7)
$$ 5 -1 -1 -1 -1 -1 -1 -1
$$ ##$RXINTLV= (0..7)
$$ 1 0 0 0 0 0 0 0
$$ ##$RXMSTY= <no>
$$ ##$SCMTY= <no>
$$ ##$SGUC1= (0..15)
$$ 33 34 18 0 0 0 0 0 0 0 0 0 0 0 0 0
$$ ##$SGUC2= (0..15)
$$ 17 256 49 0 0 0 0 0 0 0 0 0 0 0 0 0
$$ ##$SLCBCONF= <SHNV>
$$ ##$SPECTR= 10
$$ ##$SY2FLAG= 0
$$ ##$SYNCTRIG= 11
$$ ##$SamChgEth= (0..3)
$$ <no> <no> <no> <no>
$$ ##$Sgu1PowerLevels= (0..7)
$$ 90 74 58 42 26 10 0 0
$$ ##$Sgu2PowerLevels= (0..7)
$$ 90 74 58 42 26 10 0 0
$$ ##$Sgu3PowerLevels= (0..7)
$$ 90 74 58 42 26 10 0 0
$$ ##$Sgu4PowerLevels= (0..7)
$$ 90 74 58 42 26 10 0 0
$$ ##$Sgu5PowerLevels= (0..7)
$$ 0 0 0 0 0 0 0 0
$$ ##$Sgu6PowerLevels= (0..7)
$$ 0 0 0 0 0 0 0 0
$$ ##$Sgu7PowerLevels= (0..7)
$$ 0 0 0 0 0 0 0 0
$$ ##$Sgu8PowerLevels= (0..7)
$$ 0 0 0 0 0 0 0 0
$$ ##$SguType= 3
$$ ##$ShimPowMaxUA= (0..63)
$$ 130000 130000 130000 130000 130000 130000 130000 130000 130000 130000 130000
$$ 130000 130000 130000 130000 130000 130000 130000 130000 130000 130000 130000
$$ 130000 130000 130000 130000 130000 130000 130000 130000 130000 130000 130000
$$ 130000 130000 130000 130000 130000 130000 130000 0 0 0 0 0 0 0 0 0 0 0
$$ 0 0 0 0 0 0 0 0 0 0 0 0 0
$$ ##$ShimPowMaxUC= (0..63)
$$ 130000 130000 130000 130000 130000 130000 130000 130000 130000 130000 130000
$$ 130000 130000 130000 130000 130000 130000 130000 130000 130000 130000 130000
$$ 130000 130000 130000 130000 130000 130000 130000 130000 130000 130000 130000
$$ 130000 130000 130000 130000 130000 130000 130000 0 0 0 0 0 0 0 0 0 0 0
$$ 0 0 0 0 0 0 0 0 0 0 0 0 0
$$ ##$ShimPowMaxUG= (0..63)
$$ 524287 524287 524287 524287 524287 524287 524287 524287 524287 524287 524287
$$ 524287 524287 524287 524287 524287 524287 524287 524287 524287 524287 524287
$$ 524287 524287 524287 524287 524287 524287 524287 524287 524287 524287 524287
$$ 524287 524287 524287 524287 524287 524287 0 0 0 0 0 0 0 0 0 0 0 0 0 0 0
$$ 0 0 0 0 0 0 0 0 0 0
$$ ##$ShimPowRcbType= 3
$$ ##$ShimPowRes= (0..63)
$$ 1e-020 1e-020 1e-020 1e-020 1e-020 1e-020 1e-020 1e-020 1e-020 1e-020 1e-020
$$ 1e-020 1e-020 1e-020 1e-020 1e-020 1e-020 1e-020 1e-020 1e-020 1e-020 1e-020
$$ 1e-020 1e-020 1e-020 1e-020 1e-020 1e-020 1e-020 1e-020 1e-020 1e-020 1e-020
$$ 1e-020 1e-020 1e-020 1e-020 1e-020 1e-020 1e-020 0 0 0 0 0 0 0 0 0 0 0
$$ 0 0 0 0 0 0 0 0 0 0 0 0 0
$$ ##$ShimPowRng0= (0..63)
$$ 1 1 1 1 1 1 1 1 1 1 1 1 1 1 1 1 1 1 1 1 1 1 1 1 1 1 1 1 1 1 1 1 1 1 1 1
$$ 1 1 1 1 0 0 0 0 0 0 0 0 0 0 0 0 0 0 0 0 0 0 0 0 0 0 0 0
$$ ##$ShimPowRng1= (0..63)
$$ 1 1 1 1 1 1 1 1 1 1 1 1 1 1 1 1 1 1 1 1 1 1 1 1 1 1 1 1 1 1 1 1 1 1 1 1
$$ 1 1 1 1 0 0 0 0 0 0 0 0 0 0 0 0 0 0 0 0 0 0 0 0 0 0 0 0
$$ ##$ShimPowRng2= (0..63)
$$ 1 1 1 1 1 1 1 1 1 1 1 1 1 1 1 1 1 1 1 1 1 1 1 1 1 1 1 1 1 1 1 1 1 1 1 1
$$ 1 1 1 1 0 0 0 0 0 0 0 0 0 0 0 0 0 0 0 0 0 0 0 0 0 0 0 0
$$ ##$ShimPowRng3= (0..63)
$$ 1 1 1 1 1 1 1 1 1 1 1 1 1 1 1 1 1 1 1 1 1 1 1 1 1 1 1 1 1 1 1 1 1 1 1 1
$$ 1 1 1 1 0 0 0 0 0 0 0 0 0 0 0 0 0 0 0 0 0 0 0 0 0 0 0 0
$$ ##$ShimSysFunc= (0..63)
$$ 1 2 3 4 5 6 7 8 9 10 0 37 38 35 16 15 14 13 12 11 28 27 26 25 24 23 36
$$ 22 30 29 20 21 34 33 32 31 17 18 19 0 0 0 0 0 0 0 0 0 0 0 0 0 0 0 0 0 0
$$ 0 0 0 0 0 0 0
$$ ##$ShimSysMatrix= 0
$$ ##$ShimSysType= 4
$$ ##$TFXNUM= 0
$$ ##$TRIPLO2= 0
$$ ##$VTU= 2
$$ ##$VTUETH= <149.236.99.20>
$$ ##$VTUTY= <no>
$$ ##$WBREFAM= (0..15)
$$ 100 100 100 100 100 100 100 100 100 100 100 100 100 100 100 100
$$ ##$WBREFLM= (0..15)
$$ 1 0 0 0 0 0 0 0 0 0 0 0 0 0 0 0
$$ ##$WBREFPH= (0..15)
$$ 0.01 0 0 0 0 0 0 0 0 0 0 0 0 0 0 0
$$ ##$WBSGU= (0..15)
$$ 0 0 0 0 0 0 0 0 0 0 0 0 0 0 0 0
$$ ##$XFAC= 2
$$ ##END=
$$ 
##$DECIM=	1664
##$DSPFVS=	20
##XUNITS=	HZ
##YUNITS=	ARBITRARY UNITS
##FIRSTX=	9715.9108146080106962
##LASTX=	-2303.2282551691896515
##XFACTOR=	-0.091699453500600436318
##YFACTOR=	9.1927758789062501347e-07
##NPOINTS=	131072
##XYDATA=	(X++(Y..Y))
-105953e796762L9473L9473L9473L9473j1364j1364j1365j1360L9953L9952k1435m4457r925
-105940e680235K8442N422N425K2927K2927K2927K2927O2733O2733J7652l6060k9829o808
-105927e478817r3l8458m9971k6951M0192P8564O7038J3324l0799l0795J5721J5726J5721
-105914e409598J5726J6681J6681J9079J9082n860L2511M1141j2571k5523k5524k8880k8877
-105901e375932J7161J7164J7160J7165J7160J7161J7160J7164J7160J7165J8599J8603l78
-105888e167488K2645L1275p088k7716k7711n1695j3324K1683K1686K4081K4085K5519K5524
-105875e098524k6273o4640n6971l252N6214P9238Q8826N0463j0930m9293o5604m2579k776
-105862e146101L5595O5805O5810M3748N380R139R142K2088r30j4841K3531K2091j6277k1075
-105848d896895k1073k3470k3470m4576m4573J469J469j1844j1840M0916P9283O4891K6528
-105835d863185M466M466M943M945M946M946K064K069K068K068l3800l3797l3800l3796l106
-105820d964503l103P3630P3632L4303L4305j1739j1734J7996J8000k8046p4082n8260J8480
-105807d881121M9170M9173j9892j9888K6149K6153K7108K7112K7109K7112K9986K9989K9990
-105794d571850K9990k773k772k773k769J05J05J05J08k773k772M3269M3272N7656N7656j9079
-105778d375295j9075j0326j0326n6368n6364l5265l5265M1470M1474M6266M6265K26K28L0919
-105764d391436L0919L0919L0922o883o879m005m002J1342N7386P4649k083j8394j8389k3189
-105750d239123k3186k3189k3185k3186k3185K5370K5373K5370K5374K5369K5374K5373K5374
-105737d152077l406l402l406l402l406l402l402l402m710m710m710m709m710m710m710m706
-105721d216980M9005M9005M9005M9005k7731k7730k7730k7727M0732M0732M0732M0732n309
-105708c974259n310n309n306j5860j5860j5861j5856K3466K3466K0590K0592P6623L0581
-105695c858303m8072m8071j6419K9622L725L724o827o826l949l950J3317N9357N6480J0442
-105681c815750L845m2197m5075R67J8232J8232K1110K1109o707o706o707o707L3579L3580
-105667c779195j2462n8500j8239N8499L8356p685J5332J5336J5336J5336J2455N8499L2601
-105654c614331m4134m4138J907M7949M7948M1230M1234K1091k4950j4403j4399j4399j4399
-105641c583794j7281K8765K866K866N744N744N744N744K6456K6457N58M6599J7824J7824
-105627c407884M6599N58l7809l7809m0687m0687l9728l9727J1109N7151N4512N4513O553
-105614c413336l9488n4835n4835J9023J9023J9982J9982J9981J9982K4778K4778K1900K1904
-105601c351161K1039k4999k5003K1042L8304L8308L8304L8307j0614n6652k7881k7876J7202
-105588c311680O3246O3247J7205n699n695q576q573q577q572n699n695j863M4183J8281J8284
-105573c146183K1159K1162K1162K1162M290M294M290M294P168P171P172P171k2567k2564
-105559c060819K3475K3477j945j940M9855Q8223N2849q62m4988m4984l86l82l83l82j0937
-105544b930129j0933j0933j0934L5104L5108L5108L5108o827o823o826o823K0510K0514M683
-105530b804093m9027o4378o4375j2582K5790L4898L4902L7299L7300K9023K9027K9023K9027
-105517b708166K9023K9026K9027K9027n4427n4422n4427n4423q385q382o943o943J1320L4339
-105503b794756M2973M605n9182n9181o426L1946M3932M3931M6330M6333N1126N1125M8728
-105490b508516M8731N924l2444j0862j0858j3260j3260j3260j3257J5516J5515J5516J5520
-105477b498995J5515J5516J5516J5519P183P186P187P186J0544J0543k2069L1646M3156M788
-105463b329579K9728K9727j8712j8711j8712j8711O227O227O227O227M7952M7952j3436l6457
-105449b274051j4874K3492J4860q160p202J5820K3013j5355k4617k4617O5068O5071l2769
-105436b194321l2767l2769l2766M4924M4925M4924M4929l1811l1807l1811l1807j2866j2867
-105423b265890j2867j2862L3174L3178L3175L3178L1256L1256L1256L1260m5479m5475m5479
-105410b170319m5476N2467N2471N2471N2470K7532K7532n9755n9754j3238O3502M6236J94
-105397a973667K114K113p65p64m0694m0691m0691m0690k2466k2466R8392J44433P7286l0140
-105383a888696q4813l8772J3024J3024J5901J5902K7449K7449K7450K7449m3531m3531l8734
-105370a970429l8735k7225M9511R8429R8430m204m204r6286r6287L2605L2605L2605L2605
-105357a860580M9871M9870M9870M9871k2069k2069k2069k2068R51R52R52R55K7944K7948
-105343a689671K7943K7948j8097j8094k0971k0971J3556l2481m9747K6989P8781P8785q502
-105330a604532q502O722O726O725O726k2054k2050k2050k2050j9656j9652j4857j4856J5834
-105316a727526R2573P5308K9267K3549K3548K0672K0671k5370k5370k5370k5369r064r064
-105303a561545r063r064O7672O7671O7672O7672n827n826n826n827n826n826n827n826K0551
-105288a335045K0552K0551K0551k469k469k469k465l8248l8248l8247l8248m9758m9758M2324
-105274a493446M2328N4314N4315l7769l7768k6258k6257k6258k6254J6306J6306J6306J6307
-105261a457828J6306J6306J6306J6310M2204M2205M2204M2208l836l837l837l833K0896K0900
-105247a197326K0896K0900k5145k5141k5142k5141L4325L4329L4328L4328N550N552N553
-105234a102134N553O5139O5142J9101n7633o6271k0225J5264O1306Q9119Q9122M3081l3654
-105221h27090o7229o7226K0060K0061P0815P0819K1897n4835l0859l0856l5654l5651j6471
-105208i62219j6468j6471j6467K9570K9573K9571K9573M6956M6959M6955M6959k4025k4020
-105195g53554k4025k4021p8699p8695J3384J3387L8323L8327L8322L8327J7906J7906J7906
-105182g25206J7906J7906J7907J7905J7907K1742K1744J6946J6948j1830q8563q8564j1825
-105169g59077K6179K6179L0975L0975L0975L0975K6179K6183L4812m1923m4801L1934M6322
-105156e04113K81L0976L0979K6789K6790r4068j40106j03659L773Q9137Q9141L1586m5146
-105143e57640r4068r4064j2537j2533P9545P9549L8660L8664L8659L8664j626j623j626j622
-105129d63598k0810k0806k0810k0806J9476J9480J9476J9479P1408P1410k0674k0672j4920
-105116c82367j4916j4916j4916j6359j6355j6355j6355N9418N9421J5298o1437n3767K2972
-105103d50634O7095O7094J4336J4339J4339J4339l9859l9855l9855l9855L6876L6880L6881
-105090c07879L6880o940o935o939o936j2694j2690P9388P9391j9408j9405j9409j9405L2388
-105076b10593L2391L2392L2391K1237K1241K1237K1241K6992K6995K4119K4118m8304r4341
-105063f8884k2406N4333N410m0627r932r933L0645L0645J2901L5920M2635l4100r1650o8631
-105049a33674j487M4553L3043J0023k926k926n804n804n444k8465m2853L189L4842J1821
-105035i1912K7648K7648N5943N5944M0117O3138Q6159M0117j1679l4699n6409n6405O902
-105022A52512N2943K8483N463K1289K1290j9000j8997j7557j7558M1433O4452j1802n7844
-105009B45107l9862O182k2593k2594K0570K0571K0570K0570J866J866k6910J9131M5030j012
-104995B88492j012M5030L0042j5995j612K1414m489k7505j3118j3118l2784l2782l2784l2782
-104981A76997J3257J3260J3260J3260J386J390M264M268K1529O7574O6136K0094q205l1223
-104967C77247l4104j1079k451k446M31M31J6160L9180P0835n902o9208m6187K252M8293M7813
-104952D31265M7814N0691N0690n0983n0983n0983n0984r378r378j0817j0817K8030N009j0817
-104938C58359L5224L7143q899J9877J9877k9042k9042k9041k9042j533j532j533j532M4509
-104924C83793M4508M4509M4513l931l930l931l926J9090J9090J9090J9094k2515k2515k2514
-104910E10425k2512K3527K3526K3527K3530J3455J3455J6332J6337j2444L3598L3598j2440
-104897F83914l1559l1560l4437l4437M2298M2298L9420L9424K7431j8611J0166J0169K7430
-104884G71946P3472M7574M7577n062n062n062n058k8083k8082k8083k8079l7194l7195l7195
-104870F96414l7191L9540L9540L9541L9544r052r049o171o171L8907Q4952N9054N9054N9529
-104856A088441N9534o651n2692k3916k3915J982m4059l6990R057j9720j9719O174O179O179
-104842I49884O178o774o771o770o771o770o771l893l893L3613P9654N3756N3756J1551J1551
-104827A151530N4716k2020p4776p4776J2511J2511J1551J1552N4715N4718l0293p6334n0436
-104814A035169n0436n7151n7150j3028O3711N6994j9743o3864o3865K9176K9177K9177K9180
-104801I47347M9720M9721m2362m2362R435R434R435R434q790q790l994l994l994P2741N5476
-104786A098457R438M6244M6243M3366M3366k675k676k675k675o512o512o512o512m6798m6798
-104771A156769m6798m6794q603q599Q3479Q3484q603q599q599q599m8889m8885k843P3891
-104757A151812Q2520L6483K1136K1136k6468k6464J7655R4394Q6717R985o2913j08954o1958
-104744A235081M5476J28925J28925J05900j525l3178l3179Q933Q933Q932Q933m1905m1905
-104731A528346q3150q3146j8404N8331J00535J00535N5453n1976q3629q3626L0634L0634
-104719A500537L0634L0635N3654N3655l8428l8423l3632l3632l3631l3632j7325j7326M4063
-104706A467149R0108N4445k2286o8327o8328P449P449P449P448o459o460o460o459R2337
-104692A549055R2337M3419l3318n9698n9694j5572O1163R3776R3776q858q5592p6961l0918
-104679A562915L0469L0469J8000J8000J8000J7999J5377J5381J5381J5381N8544N8544j8191
-104666A856269j8190j8671j8671j8670j8671m46m45m46m46N2066N2070N2070N2069k4665
-104652A945223k4666k4665k4665j9870j9869j9870j9869m2890m2890m2890m2890l331l327
-104639A613531l331l327M7505M7511M7509M7510l4025l4021M2710M2714K424K428m3613m3613
-104625A731912K4605K4609K4606K4609K1728K1731K1732K1732L024L027L028L027M6187M6191
-104611B021748l0544l0544l3711l3710l0832l0833J7127O3167Q0434L698n2894n2894J9045
-104598A909257O5086O3168j3567o7282k1241O8563J14605N8012j8723m1743m1744m6539m6539
-104585A981313M5542M5543M5543M5543m99m98m98m99o3153o3153o3153o3149J3583J3586
-104571A936051J3582J3586L5644L5647L5643L5648L5644L5647L5644L5647j885j881j884
-104558B242733j881m762m759p6701p6698p640O9099N1831N792m7926m7922n0803n0800O8118
-104544B067681O8121M7975J936r4944r4941o4248J2489P0036P0040K8794K8794J1525J1530
-104531B164788l1635l1635j4373L1673N1814N1815M8934M8938K8794j7247p0965p0961p0962
-104518B118978p0960L8382Q4428N5651N5652m935n0976k5077k5078j2608j2608L0556L0555
-104505B211960K5760k0282o8241o8241m935M1107J5208J5212M6382M6383P2280K6239k4598
-104492B314234k4598k4598k4595m2822L218L219m2822j00375j00373m9538l492L8151Q4195
-104479B029804Q7073M1031K8559K8562K5684K5685O977O980O980O980O981O980O981O980
-104465B322237O0811O0815N7937N7938O0811J4774L7794L7794p771n3808p5869Q65M2111
-104452B616439l4625l4625M2111K6340n0394j06988j06983l1211J4830j1068j1065K2504
-104440B335265K2503K2504K2507K2504K2503J9626J9630L1016j5025J0874J0876l8045l8045
-104427B448693l8046l8041j2147j2148r269r266l2291J3755O4588O4592J9465J9464J9465
-104414B498814J9469K4260K4261K4261K4265K9536K9536K9537K9539j6504j6501j6505j6501
-104401B667467k8375k8375k8375k8371M9320M9319m2762m2759j2548j2548L0615L0619k2140
-104388B581087o8177q5447q707M4699M4704m2583m2583L455L458L459L458J1128J1132m8338
-104374B410745r4379m9297N8132Q6907Q6909M4340M4343Q5589Q5589p42p7473j06249o0208
-104361B514206J3646J3650J6527J6528J3649J3650J3649J3650n073n073n073n070M0968M0968
-104347B690802L6172L6176j9941r6676r6676j9937R1326R1325M039M043J6629J6628J6629
-104334B770539J6632k3658k3658O8425O8429Q475Q475q3607q3603l4688l4688N2598N2602
-104321B762273L0889m5846p4622k8578M4318M4321J155J157M032M031M032M035N5828N5832
-104307B862857R786R791n6158n6157L5924L5929k4504k4501r157L6887N1272k5463p1505
-104294B775001p1501K4414K4419K4414K4418l2459l2459l2458l2459M5235M5236q06q01m3490
-104280B716704m3490M8593M8597R7511R7511N429N433l4017l4018N8065N8065P8207P8208
-104267C180798j3874j3871p2865p2865k6823k6820j2436j2435j2436j2432J2447J2451J2447
-104254B941286J2451l3595l3591l3593l3591L6906L6911L6906L6910l9828l9826l9829l9825
-104241B807692M2062M2066M2062M2066J9041J9045J9041J9045m6663m6659m6663m6659o22
-104228B864854o18o22o19k802k799k799k799k803k799k799k798N9545N9548N9548N9549P0099
-104212C148886P0100K1180n5553j19224j19221j3710O3025Q7002Q7005k81k81l8652l8649
-104199C091627l8648l8649P393P392P393P392p4648p4648J7434J7438L7577L7580q464q460
-104185B987709O5394O5393O0598O0600K1272n5461m1077M969J9472k6569q6998q6993O2635
-104172C050944J08681L6738l9994k2732K3313L8655L8661L2900L2905L2901L2905j7157j7153
-104159C331567j7153j7153N867N868N868N867M425M429M428M430j8592j8592j8592j8591
-104145C264076p1472p1467p1467p1467j5834j5834P6248P6248K0615K0615K0616K0614N5146
-104132C236637N5146l6936l6936m6198m6200m6198m6198N5476N5475N5475N5476O077O078
-104119C267174O078O077O077O077O078O081k6775k6774k6775k6776J3511J3512Q715Q719
-104105C240999N0440k6296p5213p5215J7828J7827J7828J7831K4852K4854K4852K4852N9384
-104092C344823N9384l2698l2696m3729m3729K311P9052Q7679M1639n2363r8399l7734Q307
-104079C281847k0469k0466l8693l8694N3389N3393P3531P3532j8551j8547p040p040p041
-104066C359151p036n4865n4866n0068n0065J4197R0932M7768M7772L3381L3380L3380L3386
-104053C476447J0359J0364J0360J0363p265p265p265p262l0285l0285l0287l0281J6714J6715
-104039C401127J6715J6718k3571k3567j8777j8771m7569K9169P8084P8087L1085L1087L1083
-104026C580900L1088k1671k1669k1672k1667k1672k1668j8794j8791m766M1279N8540j8190
-104013C521247k3949k3947O3336O3341j2440j2435j2440j2436o684o681o681o679J8700J8700
-103999C560952J8701J8700l3095l3097l3096l3095L5966L5966n6117n6116J2945J2946J2945
-103986C464505J2949P6132P6132L2009m4726o7746Q988N3111N3112o7746o7747o7746o7747
-103973C393480l7052l7053N5030N5033q456q457q457q453L7585L7588L7585L7588Q2666Q2667
-103959C711294L3748m2984n5457n5453n5457n5453L0750J07485J04608K7876l3514p9554
-103947C637889q4352l8308k3922k3921k1045k1043k1046k1042j8169j8165K7693P3739R1003
-103934C539311J4268m7121m7120n1916n1917O0310O0309O0309O0309K0024K0022K0023K0023
-103921C676834r4723r4721k637k638l0454l0455J5587R2322O9302K3260l8128l8128k9495
-103908C515926k9494k6618k6617O6258J12304Q3524Q3529L5565j0473J5427J5425q0497q0494
-103895C673765q0493q0493l762l758l758l758K9210K9215L311M9358K3454K3460K6337K6335
-103881C708423k8340k8338k8337k8337k8341k8337k8338k8337J9899J9900J9899J9900J9899
-103868C581215J9899J9900J9904J0306J0308j5590L0454R3757R3757Q389r9036j27935n1201
-103855C594127M9514M9515L0330j5710J0187J0192N96N95k5303K0744n161n159N96N99L4041
-103840C749703Q0081Q0081L4044J0060J0060n6124j02160j08881o2837M68M72q164q161q164
-103826C610478q161J2578J2579J5455J5460M1353Q7395N8620N8623k7708p3749l729P3012
-103813C872206P0129o602n3606n3602m5640r1682o5782o5780K319K319K320K323J7666J7666
-103799C604254J7666J7671J7666J7670J7666J7671O995O995O996O999N3036N3037N0158N0163
-103785C944643K9057j6984O035O040L4813j1226p7413p7410k1919k1919m7817j776O7286
-103772C811410O7285M1387o6042j30306q4267P816N3857J3571l2470k9592J6448L0477L0476
-103759C730050L3355L3354j2686j2688j2686j2687J8966J8967J8966J8967N9253N9252N6375
-103746C996758N6375N3647P610n8578n8575j6373j6370m2272L773P0912P0917m8986r5024
-103733C923814p1048N693P605o9125p3086L654M7772M7776P72P75P71P76k1289k1286k1289
-103718C762285k1286k4167k4164n0065m021P1292P1295J0862l5176l5179J0866P4173P4172
-103705C880887J6617J6622J6620J6622K2371K2376K2377K2376n8080n8076n3284n3279m3692
-103692C770457L3047J07863O1823M268M271J394J394P145P149P149P149M72M73M72M72p3386
-103676C941612p3386r9283n3243K8289K8288K8289K8289N4186Q146L4044L4047l604l605
-103663C952069o482o481k9504p5543p5544k9502N0110N0110j0318n6360m564M1477J2702
-103650C812170J2706K2304K2306K2304K2309j7981j7981j7981j7977m6758m6756M2448M2452
-103637C833565J5590l0447m7716K9023O9545O9546j7742j7737n8987n8986j2946O3794M7483
-103624C883985J444L360M9406P2423K6384R116R120M6663M6663m5419m5419l1990l1991J4051
-103610D007796J4051R0785R0787j4725r1461n6929J9806O3928O3932k6235k6236p2276p2277
-103597C990946J5969J5969k8153j04889j43256o6521L8989L8989N9133N9133N9132N9136
-103585C994577J1615J1619J1619J1619j9075j9075j9076N7661J02739N6700l7300q3341k5789
-103572D054493K0252L7517L7517L2238L2241j3800j3799p085p086r4372r4370k9151M7589
-103559D002184N0466N0466P6364P6365L0322m6412q8504m2462J8924J8930l5749l5749l5748
-103546D039397l5745j9443j9442j9442j9438K6598K6603K6599K6602Q135Q134Q135Q137m6539
-103532D018291m6539M5543M5545K2523K2522k3518k3515J7726J7729J7727J7730n8567n8566
-103519D014631M6944J23679J29434N2700n2812n2812l0750l0750O1332O1331j7322j7320
-103507D288285o3364o3362k6435k6433J9607J9607j4924j4923j4923j4925P4282P4281j7801
-103494D218972j7801l6985l6985l6985l6986j6797j6793P5289P5288O9534O9534k2548k2549
-103481D264188J5819J5820m5569r1610o8590Q146N4186N4187o10o07o08o07m0893m0893m0893
-103466D081466m0893N3108N3108N3108N3107q2138q2138p7342p7343m1803L4935Q0977M242
-103453D012394p7290p7290R996R997R3443R3445M9324k7412k1657N5079J20303P4263k6577
-103440D288018j03308m5756K85k9450p5491k1778Q5654Q3730k3695p4532k8491K8101K8101
-103427D111388j5062j5062R554R558R6845R6844J1473o5258m7994j951l5528l5524l2646
-103414D086637l2646k6895k6891k6891k6892k5215k5212O6869O6870J5070J5073J5073J5074
-103401D090024O437O441O441O441O81O86O86O86L6036L6037n3166n3168j03046n7005Q2079
-103386D006290J58813P5364l2066n8922n8923m12m12m13m11K4766K4767K1889K1889O542
-103372D188761l9500n6764J9970J2298J2297J7093J7093K2848K2849K2848K2848q0775q0774
-103359D101092J1308J1312k02j99k02j99J00513J00512Q430Q435j6509j6504j6509j6505
-103345D274773J1668J1667J1668J1672l4374l4370l4373l4370M4280M4280M4280M4284l2455
-103332D328630l2452l2454l2452K0893K0895K0897K0896k5149k5145k5145k5145N5423N5427
-103319D325119N0631N0631j0761q7492p0227k4186n605n602k723k724P1129P1134M0439Q6482
-103305D486245N4823k1907o7949o7949k0952k0949k0949k0948l1343l1338l1338l1340R7194
-103292D271300R7192N112N110l4220l4216l4216l4216l9971l9972l5175l5175j1679O5060
-103279D144934O7938q798l8532P508O4101O4101k5107j01839j01839k5104P0815P0815P2734
-103266D261727P2733L657m2381j6482j6482K9555K9558j134M4905K4759n1972l1829J4211
-103253D320825K3804K3803K3805K3803L5550j0488p6671p6671J2530J2533R655R655M6102
-103240D378235O3o3243o3243m0222N819j7202j7202L497M9536M9537L496o2688o2689O18
-103226D164312M6663L0354L0353L3230L3235L3231L3230L3231L3234O2606O2606l578m9619
-103213D543088m2905m2905m5782m5780o1129o1130N054N1100O2606O2605n7292j03330n3914
-103200D210286K2823O8862O8867J2271J2274J2272J2275J0352J0352J0353J0356l5689l5685
-103187D389969l5688l5685k237k237k236k234L8050L8052L3253L3258L518p3217j48034j01989
-103173D132543m156m150j278j274K6116K6119K6119K6119P5038P5038Q853l7187j7048j7044
-103159D313808j9922j9922K0364K0364K0363K0365R450R453L8229p812n9609j3567M9740
-103146D381304M9739k2204k2200k2201k2199j9322j9323m5221Q20M4738M4741m4464m4464
-103133D259744N3370N3374N3374N3373J3084J3088J3088J3087J3088J3088J3087J3089j0057
-103120D567877j0053j0052j0054n6097n6094n6094n6094P209P212P214P212M335M335M336
-103106D355192M334J3834J3837l2204l2204j04143j04143j2062j2061R1528R1531R1531R1532
-103093D456502P8103P8103j3979j3981m1200m1196K0192O6233L7457l9278q0523q0524p4771
-103080D351138J966N0886N0886n8461n8463j4339O2396R3671J6940n9796j05837p3224k7184
-103067D230579J0225N6266P9287P9287N3388n4040j19265p3224M4755M4756n245n1284K0657
-103054D316142R7391Q6841M0799k0589k0589j5792j5794j5792j5793L3126L3126k8263p4304
-103041D400509k4347N2389R8429R8433N1429N1433m0653m0649l245l241l245l241o0796o0793
-103027D512412L1287L1289l7656l7655l7656l7652l1901l1896l1901l1896N6344N6349N6345
-103014D465813N6349L4283L4287n7799n7794k4303k4297K1742K1744L6127L6131L6130L6131
-103001D614544K8453K8458K8457K8456R274R273q2808q2809o2309o2307K9776K9776n6555
-102988D459679n6550j0510j0510O2385O2388J6347J6348o674o672Q0613Q0613k1616r8350
-102975D567491r8350k1613L9773L9773m7514m7510n9983n9983L2100L2103O9507O9508j9698
-102962D495604j9693K1667O7709M1811l4920q6720m0680K0709K0713l6843l6843R199Q5938
-102949D507651J11831O5791k6292p2329l0106M6633R2672R2673m5452m5450r1490r1490j5718
-102936D498924j5714j5715j5713K7444K7450K7449K7449k7348k7344k7349k7344k7347k7345
-102923D397497k4467k4466R100N5146P2412m324l5021l5018l9814l9814J8449J8453J8449
-102910D386582J8454K9959K9964o2119o2119k2795k2792O9286O9290L7633L7638q405q404
-102897D492172R937R940R937R940J304J307J309J307K7202K7206o4881o4876l8982l8979
-102883D383843P063P063K2605K2604K2606K2607K5483K5482K5482K5486p0437p0437o5640
-102870D383810o5637m253P2487N8094J2058J1694N7734N4858Q820q449q450j1326j1323J84
-102856D550301J83J84J87o8878o8875P858P860L0534L0536j5504j5504J7104J7108O3149
-102842D556243O3149o1549o1546J5190J5190P98Q02m5240m5239K5138K5141K5141K5141k3781
-102828D514578k3777k3778k3777P4056P4060P4060P4060k679k675k675k676l7491l7487l7490
-102814D616309l7487l7492l7487l2691l2691L275Q0013Q0014L278q4011q4008k4538N2198
-102801D464682M2960M2966M594M596L3370P9414K2822n3913j16264p0220O516O516Q430Q434
-102787D484903Q0374Q0373K1829n4906j1743j1742l4763l4764l4763l4762L5736L5737L5738
-102774D557247L5737J2717J2717J2716J2717j2821j2822j2821j2823J0200J0199J0199J0199
-102761D633361J7871J7873J7872J7873j0903j0903q4762q4761p2051k6011K4827K4826N1684
-102748D516796N1685M8805M8810L7297q746n6704n6705l9439O601j9296j9291l8601l8600
-102735D432612P442P441j7498j7497J3196Q9935J33095Q7054J0319J0319q866q864n4907
-102722D683781n4902k8622k8619k8618k8618J4546J4544J4546J4545R749R750R748R750R749
-102708D621329R749M954M953r318q6050m2887m2886j641j641j641j641M3440M3441M0564
-102694D580725M0563K0421k5621K77K77l0207l0203k7326k7325K0633O6675M0777M0777N0369
-102680D720812N0368M328M328K7347K7348k0611o6652l1047J4999L2264L2265M447M447M448
-102666D809091M447l4400l4399l4400l4400j1379j1378j1380j1379l8615l8615l8615l8614
-102653D475964P426P425P427P430L5242L5243O1142J5099l2860l2859o1636j5590Q265Q266
-102639D525984J1143J1143j1878j1877j1878j1874j2836j2837l8735P307N8143N8144O1021
-102626D620970O1024J4055J4058J4055J4058q967q962q966q963J5493J5497j1844L4201J04699
-102612D860408Q1681k7191p3228k8271J7775J6333k9705k0596K428m0740N306L0240P224
-102599D801664N1823N785m4576J469K6m6012p53K2271p946J5077J3634r381L2343j3700n5426
-102584D766298l2402m8234m8228m6795m6791m6790m6791L084L087J645J649M0492J7475L087
-102570D520786M9129O2074L9057N2002N2006n069n1107o9811O924J00618P7601l0789p6829
-102557D726592k5032k012j7839j7838q247q247P580j5440o809L9233K4845J825k9832k9829
-102543D638950l1266l1268l451l451m6614L0121Q9111Q9111J03978Q0958j8318o4360l7022
-102530D796479l7022l1077J4969q056q052M0862Q6909J02734K5999o2729q5746p4716p4716
-102517D685838N373N1419K5519K5520M533M538M533M538r3304r3299q6586q6586o2609M4822
-102503D434249J34988J34988R1819M5783l3831j10564j08525l1787J2335J2338J1375J1379
-102491D604547J1376J1379q4064q4065K3366J00104P3243K7206N7897N7899r607r607r607
-102478D770067r603l2627l2623l2628l2624O219O221O219O224O220O223O220O223k904k903
-102463D673924k904k901k903k904k904k899K371K372K371K376K5393K5396K5391K5396l5395
-102448D732180l5397l5397l5392M1339M1339M1339M1342J2084J2083J2084J2087J2083J2088
-102435D863862J2083J2088q0535q0530p5736p5734j1469O5266K2102K2103K2579K2582K2582
-102422D741243K2582m39m37m39m38M0203M0207M0207M0208l6528l6527l6529l6527k2624
-102408D754162k2619k2620k2620k2620k2620k2619k2619M9113M9114M9113M9118L071L077
-102395D798431L072L076m601m597m602m596m601m598m601m598L8683L8682L8683L8686l8054
-102380D884465l8048l8053l8050j7910j7906j7910j7905K8131K8135K8131K8135k1552k1551
-102367D768112k1553k1548k7307k7307O4776O4779j5797j5796j5797j5793M1755M1754n0327
-102354D769951n0324J3699J3698J3698J3702P944P943P944P947J6575J6576J6577J6579J6577
-102340D889086J6576J6576J6580o9639o9636o4842o4839K1484R8224P8076L2039P097l8941
-102327D867841j08007j08002j3047j3042j3043j3043L3235L3239L3233L3239J5009J5014
-102315D762626m6378r2416r0501j3763R3665R3666O7766O7768k4313k4312o0760o0754R2715
-102302D765009R2716O29O33O33O34M3793M3796M3797M3797j3755j3755P3532P3532K4969
-102288E179960n1763j00681j00681n3685n3681L8402L8401L0L4L4L3N7585N7586l4497l4498
-102273D942579m0788m0788m0788m0784N7049N7053l5033l5029m5584m5584M9376M9379M3621
-102260D874679Q9665J04050K7319j03496j49536p9516k776O8200O8204O8200O8204K1199
-102248E054396n5536j2372j2368n7454n7450n7455n7450L2047L2047J18374J18377J0945
-102236E056101q1138k9342k9337M1639M1638M1638M1643m402m403m403m399m042m043m043
-102222E053107m039P468P467p8859p8857j3634P8447J18734J18737m0492m0493m6247m6243
-102209E035096k4351j16432j16434k4350N6221N6221O1977O1980J3058J3057J3058J3061
-102197E042162p7106p7106J8814J10898Q6555n526j01446j01445R820R821M0514J32600R6148
-102184E184703n7322j18712j18706l0466l0466l0465l0463n4358n4356L7727L7727Q3768
-102172D818611Q3769q315q314k9416k9417k9416k9417M1564M1564M1563M1564j2755j2750
-102159D908835j2751j2749j2751j2751j2750j2751K597K596K597K597K596K597K597K595
-102145D853104L4648L4647L4646L4648j1394j1394o3191K8896O1504O1505k4824k4822l0578
-102132D977395l0578O1505O1507O9778O9776k2304k2305J6063J6062p6019p6016q0815q0816
-102119D883233J1266J1268k44k44k43k40k732k727p524p523M1395l5341q4259q4259l0543
-102104D691283l0545l0544l0544L4681L4680L4681L4681P3644P3648j8434j8435L3362L3361
-102091D915519L3363L3361m8169m8170m8169m8169K8566K8565K8566K8567L2226L2231L2229
-102078E000516L2231l7790l7791p096n3139o2730J4007J21435J21434o137o137o138o137
-102065E066528n0383n0380n0380n0381m338m340m338m338J7722J7722J7723J7722k8318k8318
-102051D861903k8320k8318l446l445l443l443l443l443l444l444N1231N1231N1230N1230
-102037D982636K6292K6292o5791o5791l7139l7134q0299l563J06743J06744J9458J9457M4396
-102024E042301M4396M4397M4396p400p400p400p400j824j825j825j825k6763k6765j14049
-102010D971014j14051j6211O0522M3257k784K2155K2156J9277J9281m342m343m343m342N3209
-101996E060455N3208l8873l8873l5996l5996N6086N6087M4576M4576M1699M1702j7172o3213
-101983E168266l7314l7311m0193m0192m0193m0189M2299M2298M2298M2302k8683k8681k8683
-101970E016024k8678n9975n9976j5853O0886O0883j5853n7098n7095K3474O9515M3617M3621
-101957E023492L7862L7862O3760J7722l8308l8303m1186m1181M856M859M859M861N0897N0900
-101943E142952M8023M8024N3774P737o9956j46693j18520j1086J5766J5770l8906l8904l8904
-101930D869077l8903L297L301L301L301O175O179j9720K6321O0025O0024Q8800M2759n9875
-101916E054062n9874K9331K9334K1656K1657J8779J8783P269l8773m1650M396Q467l7573
-101903E035864q797q798j1675j1675j1676j1671J9019J9019M4917j120p3064p3063J3264
-101890D920544J3267j5823o1860p9129k391Q2974Q2978K1589k4452J1034J1038Q158Q160
-101877D976087J03117J03120P4345l3084j24752p8706J1455N7498L1598m5135L785L784K8719
-101864E111831P4764P4761K8724j9241j9236k2113k2114p172p171p172p168j2926j2923j2926
-101850E139918j2923L1196L1196o0886o0883r090r085r090r086r97r97r97r93M6005M6007
-101835E119295l7p6769n1835n788l6486l6483O2309O2314O2310O2313j6224j6223j03510
-101822E025186j03506R674Q6413O9144K3107j8143j8138k1019k1016K5020K5026K5021K5025
-101809E131794O83O81O82O85O83O86O81O86O82O85O82O86O82O86O82O85p029p026p024p025
-101789E114627L3256L3261L3260L3261K7023K7026o5057o5056l6281l6280l6281l6281N3040
-101776E079518N3045N3044N3043j7936j7936j7936j7936j12420j12416q0764K6667N2564
-101764D940537N2565N9279N9278J7944J7943J7943J7944J7944J7944J7943J7943N5353N5352
-101751E365912N0555N0557k3302j00037j42241j42241N355J12783P8252L2212L5089L5089
-101739E357983j3829r0565r2483m6442J4946J4946L7008L7007L7008L7010n5778n5776n5779
-101726E125256n5776K0957K0959K0960K0960L2466L2470K9593K9593k2208o8244q5511q775
-101713E092700R5053R5058P767P771m7866m7863m7862m7861k2448k2443k2444k2443K3594
-101700E040713K3597K3598K3597K2769K2771K2769K2773l7659l7660Q5117J31161K9964m6772
-101687E326738k6628J9416M066M064O944O946l2144l2145J1979Q8718J23244M6510n9001
-101674E488707n8998l5022l5021l5022l5017J427J431J427J432k0540k0541k0540k0536L1256
-101660E244443L1256L1257L1259r0561r0561J521J525m233m235m234m229J1952J1952J1953
-101646E179065J1955m5599m5598M6483M6487L9768L9770n2314n2309N238N238N238N242Q966
-101632E197630Q970Q970Q970Q966Q970Q969Q971m7146m7144m7142m7142k5086k5081o5367
-101618D956308J1368J22030J68076J15319P892m5828m5824n2538n2538l144l139l140l140
-101605E171702N4408N4411l7671l7670q3978q3974Q104Q109m366m361M1676M1680O3258O3262
-101591E254590k8825k8820j4437j4434j4435j4434m9327m9323M2755M2759L9878L9881o163
-101578E199665o160Q5439Q5443Q5439Q5442M1317M1320m725m721j25073j25069K8397K8401
-101565E415115k0522k0517k0518k0518K3122K3125o8960o8957L4632L4636L4636L4636l4969
-101552E344941l4965N7112N7116L4093L4097n7987n7986J1552J1555J1555J1556l4490l4486
-101539E353663l4486l4485q7340q7338M743M748N7499N7503N7498N7503P142P145l8900l8896
-101525E285999k1635k1630P0448P0452J8592J8595k7449k7445k1695k1690j8817j8812N0724
-101512E335637R6769Q5256k2169j24808j24803k1214N5523N6211N6213J4969J4969n1219
-101500E371334n1217n1215n1215j2852j2848M8541R4581N9091j7644j7643N9091O5563J9524
-101487E503091m1863m1864P055P056P055P055J776J780j098j098m7138r3181j10446l3710
-101473E164470O452O453J1248J1251K4677K4676K4678K4680P0717P0718q2753q2748K6595
-101460E301114K6595K6595K6599O332O332O332O336O332O332O333O335m0188m0189m0188
-101446E311002m0185m0188m0186m0188m0185L0976L0975L0974L0975L0975L0976L0975L0975
-101433E357871M0567M0567L5770L5772k5617j02353q5087l9045J4069J4070J6947J6946l1971
-101420E288506l1972l1972l1971K3661K3662Q313l7726l1972M4763R0804R0809M7649M7652
-101407E500206R3690R3693K3669K3672o8410o8409n4026n4022L8056L8061J2159J2161l3879
-101394E556621l3879q4120q4115P962P965L0983L0986j5055j5055n7262n7259L4818L4823
-101381E357413N4963N4966Q925Q925k7974k7970J8071J8071j6460j6459j6460j6461M6844
-101368E446394M6846m5235m5236J2317J2315p9766p9767o092o089o088o089L7074L7076L7075
-101354E354735L7075K5564K5565P1606P1605K1728K1729k7191j03926q1741q1742N546N545
-101341E346098n965n965n964n962K2811K2810K2811K2815O0219O0219o2557j08594j5857
-101328E346919O0879M0735n305k4490k4489k7367k7363q3000q3000l4081M2657M9369M9368
-101315E280832N4165N4168N8259N8259l3822l3819l3822l3823N3463N3467q883q5619m2455
-101302E340370m2452j3680j3679M7708R3753M3573l3165j3019L3024Q082Q082J0959J0964
-101289E480520J0000J0000P123P127K4388k1653m1796L4942J24350P8310n7896j34628j08733
-101276E412054l1995J2126J2128q978q973N2411R8455J10922L4190j02020j48056m2729O4701
-101263E454236K7292j8746M35M38k443k439K9211K9214K9210K9214M0720M0725n1361n1359
-101249E554347k9502k9503N7784N7783k7583j04320o1156o1155m7728m7727J3661N9702K4212
-101236E358815n2523m9646K7094Q3082Q3082m203m205M7593M7592M7593M7591o3673o3674
-101223E504518o3673o3674o3673o3675o3674o3669K3237K3242K3239K3241K3238K3241K3241
-101210E285159K3243p457p452m575m575J2687N8732N8731J2691k8678k8676j5725l8745K3597
-101196E338957O9643N5254L2234K8874K8876P2040m694m5465k2439l7308l7307o7398k1353
-101183E389914M1953M1954J8929k7109j210j210j6562j6557j6557j6557j6557j6558j6557
-101170E347316j6557L1518L1523L1522L1522L1518L1522L1522L1522j6441j6438J2339l3702
-101157E528686q5500l9457K3848K3848K6678K6682K6677K6681L5310L5315k7997p4034o0608
-101144E466129j4565m0465m0463M617N0660N0657M621K097K102p79p75M976M979L537L541
-101129E500869l0514n3532K2722O8765P1640K5602k1878m4898k8881J7160P9028P9033P089
-101116E692205l8952m0391N654q737l1759k8880n857k0248k0244j8810j8805m5306m5307
-101103E374563k9480n2497m0511N535P0275P0279J1766J1765J1764J1770N7806N7810N7806
-101090E618651N7810K8483K8488o3596o3595j02925j02922M507Q1242J12893O6854k7145
-101078E638745p3187k6190J9854q922q920k3193k3189k3190k3189k8948k8944k8944k8945
-101065E332838R7666R7668O8893l8536j45965r9924K0933K0934M631M631M631M631l1819
-101052E341212l1817l1819l1818Q2326Q2325Q2325Q2326N590N591N590N594Q108Q108Q108
-101038E621749Q109p5341p5342M5517R1561k443j09873p2463k6423K7292K7292L0170L0173
-101025E519978l33l34l33l30l9661l9656j00089P344O9686O9688J19565M2834k1435k1432
-101011E605492k6232k6228j1004j1005j1004j1000j1005j1001j1004j1001K0649K0649j0046
-100998E496260L6000P220o9511k3475k3469J2417J2421J2420J2421J04503J04503m8967m8968
-100985E583775m7049m7049M5033M5033j6354j6355j6355j6355m09m08m08m09M5633M5633
-100971E603956M5633M5632r041r041r041r041r041r041r042r041o654o651J9244k6794J979
-100956E604016J981k6797J9248L3631L3636L6509L6513L6509L6513L6509L6513p973p970
-100943E868838n095n092l3872J2173J2170l3867p0321p0317p3198p3195k4278k4277n3051
-100930E426618p010J7089k8948k6070J9970N8335N8338N6420N6419M8743k7989j05683j51725
-100917E394507j04724K706L1480L1482m133m129N9177J05219R6586N0545m5375r1415j4684
-100904E507242L1362K585K585m129m129j252j251O209N2249O9516p221l7914l7915l9832
-100890E538105l9833l383M2657J6760J6759k3525k3527n2302o261M8053K012M890N0931O8196
-100876E639532O8195O6279O6277R686o7050m9784l743l4437l4437l1560l1560L7854L7855
-100863E673107O3752J7716n309n306K0589k5449j9696K6347k432k427L322L327k2574K3471
-100849E748438L0720L0724N9496J3458o8076o8072p0954p0950K1128K1132m769M1274J5374
-100836E698923J5376K1130K1132j3613L2429J8041m979k8960n1980N572Q2307O3602J7561
-100823E876541m3827m3826J0847J0847P970P973j6429o2472m9522k6501L713L713N152N156
-100809E689335K3376K3376K6255K6254k522M3520M4958j078j4764Q262p568p565o0804o0800
-100795E730235K507M8548O9646K3608l9697l9697J4972J4976J4976J4976p929p924p929p924
-100781E823344j3683j3680j3680j3679J5092J5096m8210r4253j25908p9863J8931O4975N3430
-100768E587912N3429N3430N3430J5063l0979l2418J3627L072j9947j8510M512Q827j4193
-100755E677255q9010q9006n680M0361K7411M392l4456l4456K7412P3456N5229R188R187N5232
-100741E726515J04146N8106n200n197M010M008p2246r5267k0450K5591j4696Q329O5398O5397
-100727E848444L530m2512l0042J5999J5999l0038l9995O049J11078J34100J8516q8912n4382
-100714E867834q337K1395j627o2055q5075k1290K4752P1752R4776M4557l2173j3474L2571
-100701E933606P628P633J0510J0510m3209m3205m3204m3205K833K836K836K837k2706k2702
-100687E762998k2706k2703p7379p7375m8601N8829J40357R4319k6540k6538N6907N6910N6911
-100674E925389N6911J4987J4988m6401r2439n5033K1702J558m4478J079J079R0284R0288
-100661E979914K8895K8899K4099K4104M6521l0214j40521j40519q7765q7767M317M320J918
-100648E656201J919J918J923N3714N3719N3714N3718l2012l2010l2012l2010l2012l2010
-100635E684760l2009l2010J5467J5471J5467J5471p554p550p549p551J3909J3912M4603j436
-100621E723401K1582R8320N2280N2280J9663J9667p2419p2415l2133l2128N9953N9952L8200
-100608E936203L8202n3883n3880j9352j9349j9352j9349N0190N0192N0189N0192R904R906
-100595F009813R903R906n0166n0162M1916M1919n5921n5918n5922n5918M028M032M028M031
-100581E805569j8993j8989j8993j8988N0301N0301N0301N0306J383J386J382J386R03R07
-100567E938162m0342m0338k9792M6949R5862R5867n4131n4130q090q085K9318K9323o2763
-100554E937810o2760q8661q8658L421L425l294l290M2748M2752K4961K4965K4962K4965j5325
-100540E868021j5321j5320j5321J5369J5374N6618N6618P3881k852n1769n1770N2177N2183
-100527F037888l9901l9900k2637k2636K3408K3406k3598k3593o9636o9634N177N182Q060
-100514E791586Q060L7048Q3094J00355K3624q6687q6683l0095J5950j9542r6276r0524j3784
-100501E636126N3355R9399J04192N8155K5658K5663K2781K2784n3955n3951n3954n3950N995
-100488E838298N998N995N999j7025j7022j7026j7022k9372k9371k9371k9372M1609M1609
-100475E753927M1608M1608R3885R3885M4965l1769p4933p4933p9728p9730J5831J5830J5830
-100462E776276J5831K4463K4462l6924q2967m2679L4054Q0096Q0097K7340K7341K7340K7346
-100449E982076j2063j2061j2061j2061j2061j2061j2061j2056O9469O9471O9469O9471M7408
-100436F210879M7409m4673m4671o4936o4936j8895j8896p6446p6447l0406l0401m508m508
-100423E778565m507m504N0167N0166m1916m1911J8287J8293J8288J8292N9534N9537J3496
-100410E991787o3239l7345Q700k1998k1994L901L905r525n5566m8375N9057Q7830Q7833L9870
-100396F024841L9874L9874L9873j0487j0483j0487j0484J2533J2537J2537J2536q426q422
-100383F135816q423q424L084L088q8995q8995l6723l6719N5363N5364L563L567q8516q8514
-100369E814536j0106j0101j0101j0103O0876O0878O0878O0879L3058L3063L3061L3063j2024
-100356F137857j2019n8061n8062q3427q3427Q656Q659N4696N4696l7386l7382l8345l8345
-100343E818110P695P701P2920P2921M4145o3280q2588l6546K2923K2927O6086O6087O3210
-100330F082311j3523n0934n0935n0934n0931p5874Q62J08291J08295K2076k3961j1015J2008
-100317F005736N4689N4693q618n4655n1301k8278m4108m4104K2556K2559K2557K2560M2339
-100304F016625M2343l3916n6934j5213L0834L2267j3769p9958l3912K9390K9394K6512K6516
-100291F000179K6517K6516L530L533L533L534L529L534O55O56k5247p1283p1284k5242J6003
-100276E898663J6002j1813L4228Q4220P490r7061r7062M609N0653K4756K4755J7078J7082
-100263E973600J7082J7081K1399K1398n4858p7878R506N5551N4111Q071j4954j4949j4950
-100250F000210j4951Q067N4113N4112Q070r198r196j2071j2072K1915K1919K3357K3358P527
-100236F165160L0552M3501k541p819p816l9469O572O572l9470r255r253r855J3166K8994
-100222F169039j7049p1722k5680K3237M6258N5372L2349k9516n2539j4170L1870N0575k6157
-100209F171867n3677p636l5452l5453l4973J1068Q5405O2385k6340j03075j05954k9218M2243
-100196E941190J9221J1068N7113J21004J21004L0840p6589j20712j20712k731M3314K0289
-100184F044299k5752k2875K3171N0024N0024N2901N2905k0116k0117k0116k0114k0116k0117
-100171F104001j7240j7234m770M1271J5373J5377J8251J8251J3455J3459k8005j04738q4596
-100158E982855l8552J2282N8324L5302L5306L2426L2424L2426L2429j0739j0738J8038k8000
-100145F183783o1936j5895M4536M4538P3311K7270l8915l8911n7139n7140n7139n7136j6852
-100132E972375j6854j6853j6850L5996L5996J0098N6139L0240L0241L3119L3121j412j413
-100119F183943l0188J5853J5853l0189j412j408J5492J5493J5494J5493O4412O4411j772
-100106F341475m7809l0548l0549l3424l3426l6303l6304n609n1646m2384L4355J06290O0252
-100093F194370l7587l7585m0466m0462k8955k8952n7731j1687L1473j4563j1687L4354O0849
-100080F011371O0853k458m8496m1784m1781m1785m1781m7539j495L8787Q4832Q3869Q3873
-100067F096466J12648O6608N759N762K885K885m0282m0278m0278m0279m9874m9870l829l830
-100053F024493j7258j7257N9477J05518P5899q31o2220o2220q6203q6200r465r464N0001
-100040E964270N0005R6047R6046K8904K8902K4108K4106J3886o2849j9686j9682j9686j9686
-100027F184685j9686j9682l6951l6951q176O8564O8559q172l6951l6947J0168J0169J0169
-100014F148798J0173M5659M5662l1076l1072K495K495m3546m3541n179n174M0863M0867M9279
-100000F226703M9281L238L241p5416p5413p5413p5412j559j555j555j555j559j555j554j555
-99985E968362J5827J5830J5827J5829J5827J5830J5831J5830N4195N4198N4197N4198Q153
-99972F319934Q157Q158Q156o4921o4921o4922o4921M2508M2507M2508M2511j5043j5044j5043
-99958F209624j5040j2166j2165j2166j2163P618P617N3658N3658j5402j5404N6536N6540
-99945F350745R03p5832o1445j5400K7761j8281o6240o6237j6680j6678j6681j6677q048q044
-99931E993166L7993L7996M6626M6629n6007n6004r967O6773K5523n1208l7184L9556R4225
-99918F178117M8188n9245n9241J4613J4616J03817J03821J00940K4209p0756p0751k9506
-99906F298822k9507K9802K9806m6929m6929k3908k3909K2133K2132P2P0M6112M6114m6930
-99892F276951m6929m6929m6929l4344l4339P3089P3089L5681L5682j0361j0359K3211K3212
-99879F310725k2829k2830o8871o8870k2830k2830M4390M4389R0429R0431o6878o6878R859
-99866F227407N5898L8635l8103l8101L8634O6450K0409k5632k5628j0406j0404j3283j3282
-99853F272594n0691r6732k6712Q0719P4003K7963j6161j6160L0841L0840J46M6191L6963
-99840F393804l9770o5670j9626L6003L6007o8548o8545j0038j0034j0038j0034N9984N9987
-99827F283482N9983N9987l1980l1975l1980l1975l1979l1976l1979l1975P7368P7372P7368
-99814F379741P7373l0061l0057l0061l0057L054L054L053L057J76J80K6074j9963k0925k0927
-99799F313711k0926k0923p82M5262J9359J9364o658o658o658o655n5577n5573J0608N6652
-99785F284546O7200O7198O5282O5285L3627m3103q9149q9144q2431l6388K6916K6921m735
-99772F292025n0778m7899j855Q6388J32428O0489j6243k9676k9671j19838j19835o4806M2625
-99759F133354J00175N4137j9722j9723M0705Q6751L0154j5887J0011J0016j3968o0005o0010
-99746F275988j3964J24289J24294L7004p0422j51957j05911K8371J05110J19494M2763l3976
-99734F481083q0014o1793j5748m1646m1646J6741O2785L6884L6888j4913j4909M8399R4439
-99721F506550M2639l399o6709o6705j2035j2031j2030j2031n4869n4865p7890l1844M8724
-99708F193505R4769O8870O8871O4071J8034m8155m8151n3909n3905R401N5441M5008j032
-99695F412818o4340o4337r666r664r662r664L9252L9256L9256L9254o789o785o786o785n684
-99680F369674n681n679n680n684n681n680n680K9806K9809K5014K5015J2544o4191j13110
-99666F274796j13109J8416J8419J8420J8419K4171K4175o7908o7908l3380l3377N8706N8705
-99653F198545J26808J26807N5828R787n6195j32926j15662o9620O153N2197K9177K9176J2867
-99640F272942J2871J2870J2870l3170l3172l3170l3171L1571L1575L1574L1575n0920n0915
-99627F203330n0917n0915Q6244Q6249M0207l6528k5017K1023Q2412Q2412K7018K7022o5064
-99614F427476o5059j3268j3264j3264j3263O6345O6349K0304n6428p9452l3406K7982K7981
-99601F349033q3769q3764l4849M1889O0111O0114O4911O4910P355P358P356P358P355P359
-99587F482727P359P359p445p441p446p440M7228M7233j4160o0196p4588K150M8188M8193
-99573F511721j0324j0318j0319j0318L3021L3024n9061n9058L8776L8780L5902L5902j5898
-99560F551830o1935p9204k466K8225K8229L3024L3025Q925Q925Q925Q929j6015j6009j08097
-99546F426311j08093L3865L3867L3864L3868Q5660Q5663o421o419o3194o3190K6010K6014
-99533F537805j0438n6476p3745K993P7807P7811m0174q6211o8949P790N3827N3831M9106
-99520F524977M9109M6232M6233k4752p0789q8054j1319J5534J5539K0333K0334K0335K0333
-99507F584045K0335K0334q566q561q562q561p9545p9542p9542p9541l5423l5419N6664N6663
-99493F314779N0908N0909N0908N0908j1765j1765j1765j1761j1766j1761j1765j1761J0296
-99480F434599J0296J0297J0300O2093O2095k9989k9986j2125j2124j2125j2121L3916L3920
-99467F549046n8166n8162k3634k3632k3635k3631J6650J6655J6651J6655K0226K0225K0226
-99454F465474K0224n6509n6510n6510n6510K5022K5021K5022K5021k1020k1020k1019k1020
-99441F275666j1548j1547j1549j1547n792n793r97r97K8738J05474J49596J49597M1207l5527
-99427F654981j8262K7779j6509j6505j3630j3628p876p872p876p872q5570q5566O511O516
-99413F414621N2553N2557l9525l9526O393O396O391O396R3679R3681M7642k9095l3893J2150
-99399F650420K4617n2115r9119r9114L518Q0254O4216J8180m3212m3208J5298J5301J2421
-99386F547457J2425o1437j07474j19948m3208O4217J40956J25605P9568K3931k2106R11R14
-99373F641811j967j964j967j964q681q678q681q678L7360L7364L7359L7364p8549p8549p8548
-99358F513032p8549L4636L4635L4636L4640m3059m3058M9023M9024m8815m8813m8814m8810
-99345F389708k532k534k532k534L223L223L222L225j6920j6921P5162P5162P5161P5161j6920
-99330F642354j6917j476j473j477j472p232p227p231p228k4496k4494k4496k4494k4496k4494
-99315F443651k4493k4492K8857K8862N9552J3516k796P3944P1063n669l0613l0606N6674
-99302F657450N6678M879M882M882M882l3388l3388l3389l3388l3387l3388l3388l3385K9919
-99288F496471K9919K9918K9918K9919K9918K9918K9922j1685j1687j1686j1687o890o891
-99275F645377L9151l7581r1299m5257M8742R4783R4784M8743n0054r6091o2959o2958o5835
-99262F459546o5833J0900J0904R8185R8189K7207m9526n2407K4332N9818J3781m7611m7607
-99249F539878j3920j3916j3919j3916K6367K6370K6366K6370j2960j2956j2961j2956K7325
-99236F565172K7330K7326K7329R8302R8302O220O223j2963j2961j2964j2961q2025q2026
-99223F640304J0057J0060j7760j7756K8281J05020P9238L3197k8191k8187j9559j9555j9559
-99210F755590j9554r1498r1494r1498r1494n171n166Q6912Q6915K6370K6370K6371K6370
-99197F639023K6370K6370K1574K1579N6104k0630o9548o9549L5003L5003n7080n7075m7847
-99184F539297m7848M4236M4235j3316j3316j3317j3312Q1643Q1644P6847P6848Q8358J1623
-99171F943622o3194j7150N6716N6716k6734j34158j39919l2485N3838N3842o591o590o591
-99158F731322o587L002L004L001L006n3712n3710m8915m8911o1385J5355O1392O1395k7813
-99144F580444p3849j9180Q8253J34289Q8254l834m9869k2662K3381n396n395j2109j2110
-99131F710217j2110j2110J3789J3788J3788J3789l8008l8008N4074N4074n0358n0357q1051
-99118F591517l5011j2949q9684q6807j0071O0908O0909K1582n5154n5154K1583O5704O5705
-99105F543078l1182l1181l1181l1178J9656J9660k6386N0355J20370P4334J2942J2945n1324
-99092F650908n1320n1324n1321j2836j2837j00124j00119J5939R2678M9511M9514j326j323
-99079F476020j326j323j326j322j327j323N0264N0267N0268N0268N0267N0268M5471M5472
-99065F860618j3043q9774m6610m6611k6468k6467O5614O5615J9449J9454J9453J9454m5771
-99052F774913m5772m5770m5772j652j649R0433R0434p404p403p404p404n7585n7581n7586
-99038F612798n7581J9150J9154J9154J9154K0109K0113K0110K0112k5931k5928k5929k5928
-99025F608557J4954J4957J4953J4958R199R201M407M406N7159j9574o8496o8492k7251k7246
-99011F541692k7248k7247J27389J27388L5307L5310k0327k0322j5531j5527J1326Q8067Q8061
-98998F928338J1331m2388m2384m7184m7180m8503m8499J2885N8930P6192n39m6584m6581
-98985F717834r176r172r176r173K5355K5358K5356K5358N2294N2296l9789l9788m5542m5543
-98971F716492M6540M6543L6947L6948n5135n5135K418K416K417K420l8468l8470l5590l5592
-98957F634751M1144Q7185J5246o1485q6429m0386N3613R9658R9655N3613m0387q6425p3468
-98944F696285L271P5211K9169m1811m1811m4689m4688n5243n5239r199O7537P5209K9169
-98931F683171N9863N9864j0042j0038j0037j0038M6554M6556N12p6221j15553o9508K7371
-98918F622454P3412K9289K9289K7370K7371N3944k2792p1712p1706k4710k4707k4710k4708
-98905F598084k9506k9506k9506k9503P7923P7927P7922P7928m3296m3294m3295m3290L3440
-98892F652028L3444L3440L3445j7397j7396j7397j7393j7396j7393j2600j2598J0361Q7099
-98879F720247Q7099J0364j8416j8412k3209k3208k6089k6084k6086k6086l1844l1841O0242
-98866F626677O0242M245M249M248M249J13593J13597K1515K1513n9061n9058L3025L3024
-98853F922058K7270K7270o4813o4813j5984j5984j5984j5984p3535p3535J8546J8547J9506
-98840F692565J9506J9506J9506P7057P7058j5025j5021j0109j0109p231p231K360M8402O5666
-98826F956900j1064k9292k9293l4090l4088m5599m5599M6483M6488O6607O6611k5475k5471
-98813F903118m4658m4655m4659m4654j3965j3961j3964j3961j3964j3961j3960j3961J8408
-98800F631203J8412J8408J8412l3388l3384N8698N8698J84J86J84J88N938N943N943N942
-98785F761567O1493O1493O1493O1494N859N860q6222q6218J1615J1615J1616J1614J05J05
-98771F893489J05J09R217R217n0253r6293k8192P9239N9095j7637o7518o7518J5932J23364
-98757F862356J11851L5116p090p084P8548P8549K9629m7105l4636l4635l9432l9431j5453
-98744F971183j5451j5452j5453j5451j5452j5453j5448M3180M3178M3178M3179O729O729
-98731G049196O730O729j20843j20843l0679P6750O0444J4403J6321O2367N1189k5542p1584
-98718F974638p1583k4584k4582k4583k4584J6659J6662J6662J6663K2417K2417o4868o4869
-98705F786465m564P2175P2176m561j18703j18703l0458P6971N7787N7788O4501O4502P5053
-98692G050429P5052K6135n0601k2560k2555k7353k7351q4908q4903P179P179K6360K6361
-98679F898464K6363K6363K6363K6363K6363K6363M1585M1590n0492n0493p5435p5431p5431
-98666F812535p5431Q4749Q4754Q4753Q4754k1717k1717K4325n2411j08032o1988k6498J9543
-98653F827619M6402M6400M6401M6401P1340K5298m0886m0884l8008l8008l5131l5130j3909
-98640F867905L2133L2133j3907l4052l4052K6379P2419L7887q153K0623K0623K0621K0623
-98627G061182j0071L5969M4715l2017j01077n5038M1838Q7881O1984O1984L3204j2833n0241
-98614G167480r6282m7368j323l0098l0098N987N991L4767j1273q401L7644L4767j1274n7319
-98600F993200n7316L1890L1889N6825N6828N2032N2033q55p7585o0325j4279j813j810k4834
-98586G035880K1211Q5473Q5476L9432l7300q0467q0463q5259q5259K383K386K383K387K383
-98572F910646K387m95m91n290n1329k2555k2553J9649O5693L6918L6917Q1502L5463k7846
-98558G058616k7842p704L8341L8337p699o2377o2374r1153m5108L6419L6423L9297L9301
-98545F982477L0784L0787L0785L0787L0784L0788L0784L0788l0604l0601l0604l0600k5809
-98532G080546k5804k5809k5804p6724p6724m3152L3586R7849R7852K5910K5913K2073K2072
-98519G131784K2073K2076j3417j3414L2624L2627J5718J5718o1017o1014J0922J0926l5119
-98506G110487l5115L0106L0109L0106L0110j4018j4012j4018j4012l7600l7596L9136L9139
-98493G142822n0069n0065n0065n0065N4483N4486N4486N4486Q443Q445Q445Q446l6520l6518
-98479G121240l6520l6517k1172k1171K4872K4871Q0502Q0504L769L769k2132k2129k2128
-98466G157758k2130q3696q3697o962o958m083m082m083m080L2364L2366L2365L2369j3676
-98452G053775j3672j3676j3672j5474j5476j5474j5471J7138J7143k8904k8899n2882n2880
-98439F821576N4547N4550R5791R5795J14976O8939r776j17201j20082j2651Q8063Q8065j2652
-98426G209940j2650j0735j0731j0734j0731o3490o3487J3245J3249K0079K0083k5961k5958
-98413G042119N0773N0777k5962k5958r2146r2142q9269j2529M6937M6940N692N695j829j828
-98399F907270j829j825L8458L8457L8459L8461O6274O6273O0519j6212j00625j46666j09257
-98386F877757j825Q4259Q4258J4238J4242j4538j4538j4537j4534j0701j0701j0701j0697
-98373F971982J4238J4241O0279O0284l7319l7318q543O8192M5171l1563q6236q6238k787
-98360F944383P3947P6825P6826K8865K8866j7176j7175k8446k8446k8446k8446l1324l1324
-98347G018929l1323l1323o30o30o29o30M5412M5412M5412M5411R07R07R07R09R07R07R07
-98330G141762R10J2417J2417J2417J2421l3624l3625l3623l3621J9252J9251J9251J9256
-98317G134861J4454J4455J4456J4459k810k810p9545p9542l8300l8297L8435L8440K7606
-98304G055862K7610m9125m9124k7068k7063J8978J8978K667K672K671K673m0497m0492m0492
-98290F858250m0492O4656O4659O4659O4659j4958j4953j4953j4955L9717L9720o321o321
-98277G083367k6463k6465N0272N0271j5246j5242n6490n6488m4021L2717Q1636Q1635l1552
-98264G107931l1547l1549l1548N1897N1902N859N860K21K25Q7508Q7511K139p4592n4449
-98250G177368q407M7221R3266J10531L3797k9514p5551q0347l4307k4800k4796k1919k1919
-98237G140623N4816N4817N4816N4816l7266l7266l7266l7266Q775Q774Q776Q774m2900m2901
-98223G160122m2902m2901L139L141L140L139k8034k8033k3238k3238J0333Q7070O9803K3762
-98209G175303J6685J6685N9849N9851O5603O5604k6480k6474q9786q9785m3745m3740L2032
-98196G171602L2031L2032L2036Q051Q053Q051Q056j2091j2090j2092j2088L9226L9226P8552
-98182G408555P8557K9633p7791j32470q6424J1255N7300O0175J4136J7011J7015k9987j06721
-98169G260244j22551m5812N9698N9698n6367n6364L5718L5720O2571O2576N7776N7780k6632
-98156G384055j03365j03363k6629J4134J4136J8932J8933J8930J8932J8933J8933k1121k1117
-98143G250323k1118k1116k1122k1117k1117k1117j3448j3443j3444j3444L8354L8352L8352
-98130G184895L8353p6394p6391k7472M9264L1035L1039L5834L5835j8843j8838j8840j8839
-98117G150638l3227l3227p9268p9268L0878L0877J18164J18168Q6510R780O898O902J142
-98104G334967J147J143J146j735j730j736j730m16m16m16m12m16m12m16m13J5892J5893J5891
-98086G375831J5893J5891J5894J5891J5893k7603k7602k7604k7602J2683J2683J2683J2682
-98073G395613O0163O0163l1919l1919l144l143l143l145j8370j8371j8370j8371k7004k7003
-98059G312037N8364N8365R446r7984j09493o3453J5200J5202J8078J8082J8839J8843O4880
-98046G336406O4884J13800J13802K1721K1720l6315l6310l6314l6311j0416j0413n6453n6454
-98033G393347l3317l3314N8766N8770N8765N8769l6190l6192o9765j15804q7032j0292J00970
-98020G307481J00974j660p8396j8438K7607k14k09O7888J13935N9259m8170j01887n5842
-98007G372328O2137O2137j172m7210k1313k1312n7405n7401n4524n4524K4126P0171P0171
-97994G346209K4129J3574J3579J0701J0701J0697J0701J0701J0701m3460m3459m3460m3459
-97981G287855m3460m3459m0582m0583J1215N7255L1358L1357k0439k0439M2868Q8908J07254
-97968G449108O1212K3803k2237m3340m3339m3340m3340k8952J7090P8477P8478j135p7871
-97955G404614o0606j4563M312M313P190P191P189P190P191P194m321m320m319m321N0354
-97940G414288N0354r117n5153j2113R5316J43275R7234l1297j38727j24338m7600p318p318
-97927G367486k521k518k522k522k521k517k8957k8951n4850q809O3127O3130k3197k3197
-97913G310661n935M0111J1334J1334j1686n7728l1829l1830l0514l0510k7634k7632K0323
-97900G138465O6367O6368K0326L9028L9031L3275L3276O4929J8888m7297m7296J7370J7370
-97887G460100J7371J7374j1405j1405j1406j1402j8599j8600j8598j8596k1477k1477L9911
-97874G371791Q5956O0414j6320R44M6989N3699P659n5648n5644j5842j5842J4853l1185n9965
-97860G391859J6775O2812O2816j4174j4171j4170j4171l1440l1436l1436l1436L8582L8584
-97847G428994L8585L8585M4337M4339m7742m7742O808O812O812O812K4073K4077K4077K4077
-97833G622904k7243k7240k7239k7240J3044J3046J3047J3045L8354L8356n3730n3726p688
-97820G527690p685m811m807j6M6031k5913j02645l0709J5335j2480j2481j1045L4999N7057
-97806G468520j9675o8597Q142N2265N2264m95m91m93m92m0780m0777m0777m0777k1368k1364
-97791G285105k1369k1364N5367N5370N5367N5371R326R330R326R329R327R329R325R331L810
-97776G542280L814L810L815L810L815L810L815l1680l1675l1680l1676J4362J4365J4362
-97762G485347J4365Q599Q599J1476J1477j9217K6824M8885k7851k8809M7926L0659j5380
-97749G602900m7034K9702N5599R562r5354r5354J2077Q8811O5791O5791k1496k1496o6577
-97736G582922o6578K5505K5505J1117J1117J1117J1120J3613J3612l2429l2426j8040j8038
-97723G538117O9246O9248K2246n4487j03409j03405p6552p6548l0510l0506N1380N1380N1380
-97710G377580N1384m16m12O0973J07016M8504k8229p4273p4271l0150l0148L1238P7282P0378
-97696G586456o360n2399n2400L56L57L56L56L6804L6806L9683L9682l2256J3784j0195q6930
-97681G514100j38606o1872M3639M3639L5966L5967L5965L5966k9259k9259k9259k9259l7892
-97668G389836l7892K3497O9537L9005l7731j06792o0748M4760R0801R0800M4764r914n5955
-97655G483968n8833j2788K9413K9413L2289L2295P0058P0059k2025k2020K9773K9772K9773
-97642G721147K9776K915K915K915K918m3125m3127m3126m3122J364J367J367J369J367J367
-97627G598287J369J367L6853L6859L2061L2061o0020j36756j16613p0571k113M3931M6809
-97614G443524P69j6498j6497j9375j9374M7764M7768M7769M7768k8967k8967k8966k8967
-97601G447751L7914L7915L7913L7919q127q127q127q123q126q128q127q123K3527K3529k2515
-97586G558945k2510o5318o5319j9278N7462R0070M4029J1416l4620p6829l0788O5131J11176
-97573G623567P3765K7726l5584l5580L2467L2470L2470L2470j9330j9326j9326j9326o6330
-97560G640133o6328o6326o6326L5344L5348L5348L5346N2970N2972l9109l9110j0337j0333
-97547G589592n3498n3497M4336R0381O6402j0334l9114L7626Q1749Q1748r14r11m6955m6952
-97533G739659j5302j5298j5298j5299l1608l1605k6808k6809L882Q0621O3355J7314L8532
-97520G765336L8536L5655L5659n9305n9300L2780L2781p7529p7526l1485l1484j1346j1342
-97507G581430j1341j1342L7555L7554n4527n4528j1364j1365N0024R6066R1269J4534l1507
-97494G722458l1507J5492J5494J5493J5494P3884P3883j8198j8198o5199o5200k1075N5659
-97481G768480P0047o688n0811n0810J944J945J944J945p629p628p629p624p629p628p630
-97466G684599p625N801N800N800N804N801N803N800N804K803K803K802K806K803K802K803
-97450G743009K806J8150J8150J8149J8154q0647q0643l6524M0215M7427k9308r6450n0411
-97437G532077P4285J20325N1265k5467p246L8794L3999j2042J0978J0979Q100Q104p6427
-97424G767724p6429p6428p6427K5245K5247K5246K5250K3328K3328l8061q4101k4633N2105
-97411G591394R8145R8148M713M718M717M717o6267o6263o6262o6263q715q711q712q712L7326
-97396G543973L7330L7330L7330l2575l2571l2572l2571J3466J3470J6348J6347K7854P3899
-97383G687058R1164J4429o8065o8061J9224J9226j6404j6399j6404j6401L5393L5397L5396
-97370G735553L5396k4077k4073k4074k4073k4078k4073k4073k4074R615R618R614R619R614
-97356G626434R618R618R618J9207J9210J9210J9210J9206J9210J9210J9210P569P568P569
-97342G831667P569m9983m9983L7304L7306K5794n0942r5064r5062J9079R5814P8549L2511
-97329G824559j3534j3533K6752m9983r4105r4106Q529Q5266R7733N1691r697r693k5044k5044
-97315G759791N650m0386n7650J9091R1029M4989k2155k2155k5033k5033P9516P9519P9519
-97302G966692P9519n2849n2849m8054m8053q7264j0525L8394L8394R85R86R85R86q5346q5341
-97287G656660L5516Q1557L4558p2873n7525J9210K0387n6346l4283J1758j8937j8936j6059
-97274G584687j6059J3676J3675J3676J3677J3676J3675J3676J3677M5324M5330M5329M5329
-97261G859348n2508n2507L9573L9574J686J687J686J685J3196J3197J3196J3197q8373q8372
-97247G716265L708L710k5066k5067k5066k5062j7393j7393j7393j7389O7975O7975K1934
-97234G711738K1938l1661l1660K9727P5769M1237l5497j8233K7813J8697k7345J432J435
-97221G785390m324m324m324m320N991N991m0049m0047M0522M0522n1560n1557N992N991N2032
-97206G741926N2036m560m559j9907o5944n4798K1937O7979O7983k0267k0266k0267k0263
-97193G721030l960l960l961l957M9755M9754M9754M9758j6186j6186j6187j6183O835O834
-97179G853140O834O838N5753N5753N5753N5756J8345J8348k7696k7693m4123m4123M7960
-97166H030845M7963j3429j3428n9470n9466r592r592M9878R5923O1388m6037r7838n1792
-97153G925353q209L7835M0713n328n1369n1369n4246n4248M3587M3591M3591M3591m0818
-97140G912674m0819m0818m0818L5554L5558L5557L5558j9117j9116K6925K6924L0278L0282
-97127H008622n8922n8923k5352K0691L7956l8780j04568j04566M4108M4112N7536N7536N2740
-97114G932190N2745j0566q7301p0036k3991r74r70J902J908O938O940O939O943O940O938
-97099G836545O939O943o969o969o970o965K624K625J7971O4014Q1045M308o7630k1586K5412
-97084G931337K5410K8289K8292J0064J0065J0064J0067k8304k8303k8304k8299l1661l1661
-97071G877056l1661l1657q640q640q641q636j0558j0559j0559j0554j8233j8232P3850P3855
-97057G848191R8924R8927n4547n4542n5506n5502L6577L6580L6577L6581r465r461l1526
-97044G921808l1522l1526l1522J8712J8715J8712J8715j9656j9652j9656j9652K9263K9266
-97031G882005K9263K9266K2550K2551k3492k3489l5749l5748N6334N6334k1362k1360k1361
-97018G915742k1357J0293J0292J0293J0292O1130O1129N6334N6337j0569q7305q5387q5386
-97005G901838j9203N7532J01656J01659L0676m6061r4978r4978l0714l0712O1369O1374P9388
-96992H078846P9391j2694j2690j8450j8446j8449j8446r1347r1345m2429L4310Q1306Q1311
-96979H030868n977n976n1542n1537M0541M0544L6704L6708L6704L6708K6152K6157K6153
-96966H222207K6157p3604p3598p3600p3598K0284K0286J7408J7408j1368n7409p4674K064
-96953G887963N5775N5776l1511l1507n4532n4531n4532n4527M4026M4024m8057m8056r690
-96940G700621r689Q2393Q2396L6832L6831L6832L6835M7382M7383p5394j21431o6439J0296
-96927G844848N3460N3460k8072p4112j9438Q7991J10531O4490N021N021M2429M2429m9653
-96914H138405m9653l4186l4186l4186l4187M4468M4468M4467M4468r727r727r727r727r727
-96900H081243r726r727r727L5183L5183L5183L5183l185l185l185l182j6133j6134j6134
-96886H131657j6130J5520J5518m5868r1906n9297J7437O3479O3480j6134j6134j03420j03417
-96873G854785m3951L2785Q1704Q1707r420r419r419r416L7678L7678L7678L7678L5761L5759
-96859H191588n6322n6323j5077j5077j5078j5077J1780J1780J1780J1784O7053O7054k5029
-96846H174836k5029k1192k1192k1193k1191o3877o3876K8207K8206M5471M5472M5471M5476
-96833H175589j5475j5474j5474j5475j5474j5474j5476j5474j4995j4994j4995j4995N4067
-96820H045881N4067N4066N4067M070M069M068M069j8951j8951j8951j8952J2222J2222L2365
-96806H205361j3676p2186j64269j12472M0998R8001N1961o0263o0265k5733O6349M0451n591
-96793G988666L0380L0380K7501K7502P9298P9298j2784j2784j1466j1465j1465j1465j7222
-96780H174374j7220j7220j7221p628p628p629p628j3384j3384j3384j3383N2968N2973l9113
-96766H105493l9110J2684J2687J2682J2688j0818j0814j0817j0813j0817j0813j0814j0813
-96753H030605j0217j0215K1436k4601n4341L7745P5151P5155J1843J1847m8585r4622q5994
-96740G935207O092M3501M3501l3579l3576L2605P8650O706O711R585R588P186P190P187P190
-96725H133744P186P191P186P190j3436j3432j3437j3432j3436j3432j6314j6310J2462l3575
-96711H028155l3579J2465j6313j6311j3436j3432K5366K5370K5366K5370k9308k9304L4003
-96698H024412Q0044N2222O186n7124n7120K0570K0574k5468k5466L5437L5441J8173k7865
-96685H100016l6502R543N2706O666O662O665j6358o2396o2400o2396R11M6951N3423N3422
-96671H096913J0259o6473m3456K586O3973O3977j5639j5639j2763j2757l0027J6014J8891
-96658H075859k7146n5805r764N3542N3547j8398j8396K7644K7647j72j73M5870M5872M8746
-96644H248873M8747K705K709J3028J3028J3027J3027J3028J3028J3028J3028n0759n0759
-96631H305738l0615J5427K2139K2141l8289q4331j08189o2150N9670N9668J9382k6659p60
-96618H153172p61J2189J2187J2189J2189o036o037n2077n2077n5405n5404O7372J13417O1616
-96604H216534j5118K147M8191P5046K9004q404n4442q8976q8972r1854r1849j4999j4998
-96591G901310P7083P7087J31757J31759Q2838O108n0489n0488L6797L6801m3774m3770o11
-96578H292408o07r885n5925l1945M4794P0687o047n0171n0166K4647K4647K4646K4651j6599
-96564H285135j6594j6599j6594J7931J7933N9178N9181K8483m8252r7170r7167j8517j8517
-96551H138431j8517j8513K9443K9446K9443K9446k4740k4740k4741k4740J158J158O2546
-96538H185080J08590J03792K7056q0374q0370m6801m6802m6802m6798L1732L1732L1732L1732
-96525H203499q81q80q80q77J5905J5905J07988J07991J3988J3986p8096p8091k7801k7799
-96511H263957O4285O4285O729O733J937J938m0272j17001j17003m0268J2484J2489k8757
-96498H091536k8757K653K656R4739R4739R1857R1861k21k21o8806o8804o8803o8803K5194
-96484H190820K5197K5197K5198M8990M8994M8993M8994m725m720m722m721l4460l4456l4455
-96470H340124l4456q562q558q557q558k5347k5344K0697K0698k1511k1507L9882Q5923P4407
-96456H419331k322m8365m8364K1653K1657K1657K1656R383R385n2001r8045l7614L9121K1855
-96442H298987k4185n5360r318N3988N3987N070N070N069N070K8086K8090K8090K8090k8502
-96428H422232k8502k8503k8502L3846L3844j2195j2196p7421p7421l1380M5356O6919K0881
-96415H326958m0511m0507J4162J4167J4163J4167L6704L6708L6704L6708j7011j7007j7011
-96402H398394j7006n4300n4295n4299n4296M5457M5461M5456M5461j0177j0172j0177j0173
-96389H305334M7376M7378m4707m4703m6712m6712M5370M5374j7936j7936j7936j7933K5228
-96376H261485K5227o2058o2055J4676R1411J17310P1273J3357l2683n5704n5701m4194m4194
-96363H238150J847P8586Q4338L8296k3092k3088k7888k7887k7888k7884l964l964r6046r6047
-96349H083469L4404L4403L4403L4404M8312M8311m0893m0893J1863N7904K9127m7607n4202
-96336H233005n4202L3085L3085M7472M7472M2677M2677J3900o2834m5569M72Q9677Q9676
-96323H510593M6514M6513L0776L0780o1305o1302j8142j8138j5266j5260M6603R2648J7827
-96310H632841n8903p1378p1373l0133l0127K4421K4425K4423K4425r1640r1636m2722L4018
-96297H276641L4014L4018p232p228K2504K2507o4783o4778K562P9298P9298K563O399O400
-96283H422183J604J603M0931M0931M0930M0930J4074J4072J1196o5540q9879q9879m5757
-96270H337399L0980P0305P0306m7675r3715l6645M0091K2826k3215k5135K0908L8173L8173
-96257H442776m6237m6231M5850M5849M8728M8728m3354m3355K2346K2350K2349K2350l7120
-96244H505029l7119l7120l7120K6063K6066K6067K6066j2300j2301j2301j2300o3622o3617
-96231H321491o3618o3617N7240N7241J1198o5535n9759j3716O425N2471M4794M4793k9064
-96218H300344p5102q4217p483N3906N3909R6110R6110J22009P5970j0120j0120j2998j2994
-96205H585324j2997j2998j0120j0117l5539J0503J3380l2658o7192k1151N4626N4628j4553
-96192H501136o0594l1817l1819p838L8202J2305J2308k7981k7981k7981k7979J8061J8059
-96179H356081J8061J8063j2155j2155j2154j2156J0866J0866J0866J0870k2226k2227k2226
-96166H320374k2222K3815K3815K6691K6697n691M0349M0350n687q3387q3381k1999N4742
-96153H334466J03656J03660N7615J1578n0774n0769n0773n0770j3245L2796O898O902O897
-96140H448137O902L2796j3241o531o527r409r404r408r404r409r405L822L826L825L826M9862
-96124H470258M9868M9866M9867p209p206l3103J2938l372l368m3655m3654r6534n0488K8165
-96110H372373K8165o370n2407k9386k9387k2196o8234p1110k5071k0278o6315p5908Q29P8488
-96096H013193J55225J56183J56183P2733l4695p6901l0859L7724L7722L7724L7724J2784
-96084H574740l3258n3400K3336N0073M031o7908k1866P3094P3093p65m6806p958O8778M8633
-96070H683817K593j9469j9468k2346k2346k2050k2046k2048k2046K3992K3994K3994K3996
-96057H610567K888K893K893K892m0271m0271m0271m0271k8165k8161J7879J7880n144n141
-96043H430197P1596P1594O8713O8717O8717O8717J7879J7880k8160k8162n0136n0133j26867
-96030H600552j26868r851r847r847r846L7150L7153L7154L7154q892q887q888q887N8372
-96016H605722N8376J01539K4803o3444o3442o8237o8237m1864m1860O5570O5570K8157K8161
-96003H630814K8162K8161j7160j7161j7160j7157j7161j7157j7160j7157k2436k2436k2436
-95990H482556k2432N4299N4303N4299N4303K622K623K623K626K623K627K622K627m571m571
-95975H689179m572m566q8021q8018J6532J6535L0353j5688J0210J0214k6240k6238k6240
-95962H493440k6235m8300m8301J7884O3929O2965O2969O2966O2969k139m8181n1058n013
-95949H597895J5125l0915k139k136J3209J3207J3207J3212L0473L0476L0473L0477O3611
-95936H816175O3609k574m8615r6575r6575l3268J2777N5457N5456N5458N5457j7442o3483
-95923H755857o3483j7436j495j496k7393J8648L8791p250k4515k4512J3372J3372p5832p5832
-95909H520796o770L9270J3373J3376j506j507j506j502K1514K1518J8637J8640K3913k2125
-95895H656121L769L773l1721l1717j4456L1591J00527N4487o7331o7327j2656L3388P486
-95882H665934P489J2283J2285m9106r5143j2657O4082Q9977M3939K1109K1110J8232J8236
-95869H817770k4931k4928k4931k4928J3915J3916M2692l345M86M6532J7753n8980j04424
-95856H686597n8383L005L009N5760N5765N2882N2887l8720q4761j02026j02023n2149o103
-95843H465740O0077O0080L9286L9289o751o752K4901K4901K4902K4902l6007l6008l6006
-95830H642554l6008m8477m8476P4300J20340O8662q071n4112n4112l275l274M2766M2767
-95817H735584M878M878m1163m1162j2387j2387j2388j2387J0922J0922J0922J0926o1976
-95804H595182o1972n6222K0518R1494J37539O7514r218j5934j5932k0732k0727J450J450
-95791H714410J451J453j428j424j427j424O247O249l9795l9792M0777M0781n1305n1303k6119
-95776H597351k6119J9922J9922l7629l7630Q412Q412M4861M4861M4860M4861P4595P4597
-95763H881276P1717n012p9715p9714P572P574j062j060j060j060m8061m8060m8062m8060
-95749H607213P572P573O8960J15005N8358j8375m4272J768P1790P1789K8625K8627Q483Q482
-95735I021598l7558l7559o3456o3456j7415j7416n0630n0628n0627n0627L2821L2823n4464
-95722H593406n4464j8495N8241J07160J07159j228j230j229j228K6969K6970j21704j21705
-95709H598622o4154J2582O1501O1500N1429N1429N389N387j326j327j326j322K1813K1815
-95695H822012K1814K1814l7655l7657l7656l7651M5794M5794m6289m6288o4513o4513j5595
-95682H569411j5590J17126J63171Q8350J1619l4426l4422O819O823K0728K0731p1355p1350
-95669H777635o8478o8474K3605K3609m2698m2696l7903l7899k413P4326J23241J23245R3026
-95656H938126R3031R44R48k5914k5909k5913k5909n145n140n141n141j307j304r3387r3386
-95641H719453n5022n5019L7064L7064j4737j4732j4732j4733l346l342Q8740Q8740L1185
-95628H826583L1189L1188L1189J6797J6801p5282p5281m6509m6507m63m65l9065l9064O976
-95614H638087O977L5752L5752m9615m9616L1915J39345J22080M5344L6712L6711j4126j4121
-95601I001197p1078p1077K1004K1005P1842P1842k0241k0240r689r690r689r690p2995p2996
-95587H819505J9086J9091J9349J9347m3957q9999p8489l2447L0859L0859k5254k5254L8054
-95574H700750Q4094Q9848M3808O400l9642n8945n8945m1680M361L4097L4096O2871J6832
-95561H877945k5854k5852O0473O0474M8004J964o4221o4217k9993k9994k7116k7116m8218
-95548H706279k177J20600J20599M0028l6708l6707l6708L5231Q1273R5660J8929o5843j11884
-95535H928572p0639k4598k8435k8435M0627Q6669P1799P1801O7964O7965k2201j29630j12363
-95522H919096l5625j6434j6434m0412N631N628m0410j1637j1635L4883L4883O108N2152P5169
-95508H960963K9132l4179l4175M3636M3636k2548o8587o0916o0912j7752j7750L5962L5962
-95495H832472O1862J5822j4875j4872j7752j7748L6078L6079l0106p6148o5596o5596j9554
-95482H660066j9551L8476Q4518N8619j8116k3871K2170Q3558Q3562N8020N8019R102R101
-95469I103673l7900q3940j01206j01202P183N3224N3224P183k1594k1593L6918Q2962P1602
-95456I048534n130n1173n1171J5009J5014p2276p2273L499Q0240Q0234L503k3358k3354k8153
-95442H919145k8151J9926J9930J9925J9930J9926J9929J9925J9930Q895Q899Q895Q899p5514
-95428I010489p5510p5514p5509M8806M8805M8807M8810n0950n0949n0950n0945N7439N7439
-95415H890268N7439N7443k031k027k031k027L7656L7655o467q3198j03345k6610M6288K51
-95401H899264p3131k7089L6217L6220l5722l5718N6359N6363K8499K8499K8498K8499j7543
-95388I009215j7543O9744O9743k2338r9074q1808l5767K3702K3702K6580K6584N358N358
-95375I003456N358N358m6438m6439M5644M5648J0154J0154J0153J0155J5908J5910J5909
-95362I100930J5913J0348J0350J0348J0352L3370L3372L3370L3374o3030o3026o3029o3025
-95349I039617k4662k4658k4662k4657j9507j9505j9507j9502O4903O4906O0107O0111O391
-95336I119375p0339n3077p034j4709j4707j1832j1829q88q88q88q84Q6398Q6398K0214k5823
-95321I099487k7745k7745l0623l0619J990J992J990J993m604m605m605m601L3763L3762L3763
-95306I073593L3767K9925K9927K7048K7052l1462p7500m8728m8723K0431O6473M0574M0574
-95293I182951j0262j0262p385p381q344L7696J1799J1798l3282l3284l3283l3279l2204l2204
-95279I003074K9184P5225Q1940N205j11817j88549j10857K7265R5368R5373J2877l3163p265
-95266H973860p262k0589k0588P1493P1497O0942O0942Q3964L7926p2386j18427o8548L8884
-95253I091708O6698j0034n2242n2238K5333K5331l7973q4013o7709k1663P4251J20296N0271
-95240I128016M230L3006L3010J352J356j525j521l6479q2521q2520l6479q662q664l1682
-95226H910917J4362N4643N4643N2726N2726N0807k5928r7868n1822L4381Q0422Q3299L7259
-95213I250567L687L687K6707j9330o1058o1058o3936o3936o30o30o28o26O3793O3794L5018
-95198I175421p2412j44350r8310k0615N6124N2283N2284N7079N7080R5446R5448L364L368
-95185I312210m0878m0877m0879m0878N6959N6960l5123l5119p3011p3010J9070J9077l8481
-95172I046020l8480l8480l8476K900K900K900K904M8941M8941M4145M4150K9757m6979k9711
-95158I081432J6332J4411J4414o9999o9995k1199N5536N8413j8319p6832l0788L0597L0599
-95145I014602M699M698M700M701j056j053R1025R1031Q7421Q7421m661m661p9478p9479p4681
-95130I145229p4682q2355n621M3299M3297j3293j3293j3294j3294O6439O6438q2235q2236
-95117H984399m4827L1908P6031P6031L8623l8113k0848K5194M1500M1499n9214j35951q1800
-95104H934432K5628P8384L2343L567L566O90O93J4598J4597J4599J4600J4599J4597J4598
-95090I181491J4601k2691k2690k2692k2690L30L30L28L34q303q303q303q299L7738L7738
-95075I148919L2942L2946m263q1000o3734j7688K3553K3556l4958q0996m4069L2668j3376
-95062H954500j3373k0090k0087P1992P1996K090K090K092K094J3601J3605J3601J3605k5726
-95048I081990k5723O6358O6359J4560J4564J4561J4564L3377L3380L3381L3381k1298k1294
-95035I338160L8177Q4218M6805o0619j15295o9253m4313m4314m1437m1435J4193J4197J4196
-95022I133280J4197J4197J4196J4197J4197L0020L0023L2901L2901j5059L0983M8248k8487
-95009I365794q9831q9827k539k541q295q296n418n418K9589P5634R2899J6164r7021r7021
-94995I173873r734r734J4481J4486J4485J4485P2996P2996K4077n2658j30352j30353m3066
-94982I025982m3066m4985m4984M4220M4220O2179J6137m005P2734J13015O6979L1485j4553
-94969I325358m2853m2853M3475M3479J16373P0335j4077r0808q3738q3738j31698n4958Q6998
-94956I141295Q7001M2875l3856p3667p3663J1701J19135J27763Q1726q441n4479n3003K3736
-94943I338123O6900O6900o962n2999k7100k7102k9982k9978J6063J6062M1958M1960n0122
-94930I363721n0120l725l721l720l721L3685L3687N6708J0668n0725r6762p3741p3742N872
-94916I144364N870N872N871m4127m4126J9181O5224M2201l840k1107k1102l840l841L9324
-94902I185924L9326L9323o714r596L6450K6973j9068R708R712O831O830O830O835k1466k1466
-94887I296432k1465k1462m4486m4483m1609m1604L3781P9826P9823L3785j4177j4175j7052
-94874I263134j7052l2882l2878n8777j2736N9200N9204j225m7266j1061L4985N2245N2250
-94861I307141K3470K3474K3473K3475k908k904k903k904k3050k3048n1822n781j312m7352
-94847I237049m4476J567O4873O4873O362l9676L8495J15231Q6454k0971r3873m7833M7128
-94834I415203R3173N2044N2043N2044k4693j34038j34040q9917j3177K166K165l9079l9076
-94821I194818p426p426p426p423j4125j4123m0023O021K6160K6164K9038K9042J9446J9450
-94807I252167J9446J9450J9446J9450J9450J9450l8705l8701l3909l3905k7195M9545R3663
-94794I339652R3668r450q6182j30306j30304j6164O0575M3310k732K6045K6047K3171K3170
-94781I260500N901N905N905N905l1027l1024O1058O1059N5299N5304N5303N5303j9397j9394
-94767I526600j9394j9393j9398j9393j9394j9393k9948k9945n5843r802M582M587P463P464
-94753I308793O5675O5675K367m3669j4897L1147M8409M8413j4418j4414K8746K8749Q603
-94740I549179l7435j1540j1536j1661j1660J4238l1800p2089p2085k8925k8922k2691k2687
-94727I200386M0616Q6660O3636J7600L29L34j7143j7141k0019k0020N879m0163m0162N883
-94713I266675L2257L2256O1032J4991l5846l5846l5846l5841j6783K9260K9258j6782j9660
-94700I269125j9660M3648Q9692P4820P4821J4391l1650m6037MJ7269J7273p310p310p310
-94686I481766p307n95n96p2535p2531n8147J8587P8059P8061L0099m6637q0209q0205K1106
-94672I288916K1107O7146O7151P677P677N3719N3722j3425j3425n9466n9463p5772p5771
-94659I269793m2202L4539Q2651Q2655j9981j9978o2187o2182o2186o2183P2100P2105P2100
-94646I355044P2104m634m632m631m631N0159N0163N0158N0163M118M122M121M122k5618k5613
-94631I574515k5617k5614k5617k5613k5613k5614j0682j0683p804p800Q1399J27441O7972
-94618I660670q760j9315j9316k4110k4107k4111k4107k4112k4106r364r363L6677Q2723J9413
-94604I588712n7323j13915o7870Q6555Q6556j7996j7992M064M070m1976q8013n1699K5036
-94591I338209K7914K7918M8057R4098J11364L4632q536q535j3332j3326j3332j3331j3332
-94578I598468j3327O97O97O97P00O97O97O97P01n6855n6854n6855n6851j0813j0809p937
-94562I333750p932N1044R7088P1190P1189Q6537Q6538L9536o7892j35999j35995r1873m5831
-94549I351350j4178j4179q422q423M882N0927N0926M887L0784L0784N3804P764m6914m6911
-94535I447081m6910m6910L927M9967K4070K4069J2788J2789L8685p354k4621k4620M9237
-94522I512198M9241K8134K8135K8136K8135K8134K8135K8136K8138m1m1m6082r2124j23776
-94508I524458m7042J4346J4351K1061K1060O7102O7107J8183J8183k9775p5814r0752m4708
-94495I477760L3947L3946K1474K1476M7375J334n8140n8136M3539M3538l2238p8279k1686
-94482I475910N5048M7611J574j3774j3773j1855j1855K9390K9390k9124j05855j05856k9120
-94469I317711O3920O3922O5839O5839L0080j5958j8839K7206K2406k3631k0753K5287L5834
-94456I638863L5839r244n5285m0900N145K2409K2410M2070M2073K1927k4112m1379m1377
-94443I618439J788J786j5481j5478j5479j5478j2604j2601j2600j2601m1392m1391m1391
-94430I385517m1387O6038O6042O6037O6042q779q779q779q775N609N613N1651N1654P3112
-94416I760816P3112K4192n2538q8991q8987j705j701M1458M1463n0623n0620m7746m7742
-94403I510388M4336M4341L9926L9926o115o114j4748j4748j4747j4744j06830j06830n7911
-94390I336130J8828O2947O2947K1702K1705L837L836R5919R5919o714o715n2755n2751k2062
-94376I582773k2062K1102K1107n755n1797k5898N0842P0650K4608R262R263j0881j0880j0882
-94362I651452j0876j290j288j290j288L8996L8998L8997L9001L1683L1684o0400o0398J1540
-94348I745521J1540N7581N7585p6705p6705p6706p6701K908K907K907K912J9589J9592J9592
-94334I635817J9592J9592J9592J9593J9592n8102n8103n8101n8103n347n346Q6736Q6735
-94321I664147J5032J5036l1005l1005P4506P4505R5609M9566K567p4168p9925l188K0791
-94308I792468k5250N445N444n036n036n036n031P19P20P19P23m8200m8199J5108O1151N9710
-94292I800419J3672o2586l9563P673P673l6929l6924K9255K9255K9255K9259j9663j9663
-94279I731133j9663j9660p674p670K0623M3647O0115j6622j20693j20693l6285M0451K3186
-94266I570195k2852j9978j9978k2856k2856k2855k2856k2856k2852k6333k6333k3454k3455
-94253I270681K4503P0546P3423K7386M1769Q7811Q3495L7453k2496m5516l5446l5441l0151
-94240I548017l0147O1936O1935N6180N6179N3303N3302r044n5086n5087r044L3159L3160
-94227I798763L4598L4599K6085L065m7292r3335r3333m7293J88K3208K0810k5231k5231K0809
-94213I630410R300j3721J5055p966K128K129k5209K0832L8098L8098M0975M0979J169J169
-94199I793446k9045n2063m6310k70P4547N1530k6048p2089m7630m7626m6191m6191L0064
-94186I536124N3090M646m1395L208M9251K3350k2690j9814K6232N3775N3774l5430l5426
-94173I648695l8308l8308N3775N3778J4449J4447l1593l1590K8836K8836j7206j7202l6988
-94160I631621l6989R052R056J09768J09767O0849j5883n1857n1856j0611O6128O6124K0087
-94147I915256m1305m1302J1875J1873J1873J1879n1433n1434M0650M0653L2496L2497n9586
-94134I863992n9582k034k032k034k031p670p670p669p667M7005M7007m5078m5075n3710n3711
-94119I662041p670p666L1658L1660L1657L1661K9944K9945n7342n7341p463O9271O9272p464
-94105I842163n066n066r862r861m106m107m107m103m3193m3193M8888M8889n1826n1826n786
-94090I697838n781M8889M8888M4094M4092L7378l9357q8274q8272k5228k5228K0814K0813
-94077I690666J7937J7936J7936J7940l0503l0503O1579O1580J8415J8416p3667p3662j3478
-94064I700592j3477L2564L2563R11R10R11R14K1053K1054K1054K1053j0600j0599L5441L5444
-94049I889788N3902N3907l5304l5298r405L6641L6640r401k0914k0912M983m1054l8180P865
-94035I873258M987m1055q1223q1221P981P985P021P026N3066N3067p367p363p365p363M1552
-94020I822986M1557L8678L8679j5677o1714l5816l5816l5820l5816o1714j5673N1466N1471
-94007I746791N1470N1471N5306R267n4042n4040o0160j4114O029O029N3988N3988N1111N1111
-93993I954205p404n3442n3440p400R865R865J2743J2744n0411n0406n0406n0407K6326K6329
-93979I728761K6329K6329n808n803n804n804k926k927K5849k0191k2713K3331Q3761Q3761
-93965I926145O3617J7576k567k566R899R903P025P026m0935q6975o1077o1077l023l024N8364
-93950I838311J04409M9732k7000r738L6308K1435k4606M171M173J293J297J292J297j6573
-93936I985801j6571j6573j6569K4673K4677O7837O7840Q3183L7147q7553q7549k65M5778
-93923A0111856J7000n9733n1196n1193L6089L6094L8966L8971n3115n3111l7769l7764N4314
-93910I989409N4319l238l233l233l234j3909j3904j3908j3904q154q149q149q150k6857k6854
-93895I888852O0429O0433Q632o8098n0834m791M671M673P550P549K4815K4816K4815K4815
-93881A0018327K5775K5775o6308o6307J4263J4264J4265J4268p5061p5060J7022J7022J7022
-93868I895267J7022J7022J7022n4439n4437L7645L7643L7645L7645n4439n4433N2553N2557
-93855I984273N2553N2556k9937k9933k9934k9932n3918n3914n3912n3914P8452P8455P8454
-93842I989349P8456Q1688Q1693j0390j0391J117J120J120J121q7608q7605M477M477K3658
-93828A0072282K3662K3660K3662L5936L5936n6146n6143k1616k1611k1616k1611r6913r6908
-93815I822574m7993K8746O6150O6155O6150O6154L9173l7558j09502o3456N602N1645N7399
-93802A0011239J1360J765M7809O2195j4539j22929j22927p8806k069O0874O0875O5672O5670
-93789A0046189n309n310n308n310k4493k4494k4492k4493l0248l0248l0249l0244O2913O2913
-93775I931817k3414k3414k9169O2913O5791k6288k9169J6871j4781j4781r026r026K2627
-93762I920951k3410o5652K6433J15636K3556k2488k2485O3842O3843M2736M2740M2740M2740
-93749A0251182k2488k2485k2485k2484j3737j3732J6962J09045J01366n2099j13488j13489
-93737A0082068m0593m0589l7712l7712J8877O4921J616r0468m3781K258o18m6655o2006j5966
-93723I753640Q2831J28877P8994P8995M7340m4736q1191J0892M5424M5426O456O456O456
-93710A0165860O458K3722K3722o8362o8357p6035p6034J6048J6052J1251J1251P1681J17726
-93697A0174983M8308m3775q1182q1179J6655J6654J6655J6658P543P542P542P546j5478j5474
-93683A0082998j5478j5474J0899J0900J0899J0903J6655J6655p5428p5423O582O584O583
-93670I997855O587Q28Q31Q28Q32N722N721N721N723l4l4l4l3J7231J7232p4851p4850q667
-93652I906608q667N2723R8766O0635j6100o2141o2141l5285l5283l2407l2406N6799J02839
-93639I993940P4063k671l9121l9120M8165M8169L560L563m2478m2478J641J646M7686M7685
-93625A0104250N2957N2963N2961N2961n9263n9264n9263n9264M998N002N002N002L6651L6656
-93611A0172349r386r385p9412p9406l3365M3369P4063K8023l3365l3366L0372L0375j5665
-93598A0085201j5666J601J600J599J600L7570L7569q471q472M0447M0448n1636n1635J5625
-93584A0127380J5627k8494j05230p5495J240M5363M5363P0302P0301K4262K4261k2741k2739
-93571A0169400k2740k2739o445o444Q5638Q5641L5759L5760j12914j12911m7211K9526j3639
-93558A0096681j3634j8434j8431j8435j8431j7475j7475j7475j7472L0485L0483L0485L0488
-93545A0061360K5209K5209o2078o2074j4118O2620O2618j4114p8129p8129R157R161K6423
-93532I973115K6426K6423K6426J2995J2993J2994J2998k5373k5370k5374k5370M5367M5367
-93519A0093617M2488M2494o75m6712k0817k0814Q438Q438N561N563L1459j4579J1315J1319
-93505A0157095K4201K4201K4201K4201J6527J6527p2677p2673p3158k7116O9763J15803N7293
-93492A0284188j9442o2606o2602J779M7821K4801K4800L1515P7555P4678K8641k9873p5915
-93479A0345340n0016n0017r730L6311P534P538l3260p9302p9302l3256K2372K2373K5249
-93466A0131834K5254K1893K1892J9015J9019n923n1965n1965n919M747M747k1151K4894O7094
-93452A0203466K1054m5130m5128M8871K829r4051j40086q0621l885M2155M2160M4269M4272
-93439A0040175j768j768K9885K9884K9884K9885J3579J3579J6455J6457r443L6599J0702
-93426A0254105J0701Q898Q903O025O025k4670p0709p0711k4669P5566P5567J2259l3782k5149
-93412A0208359k5148k8027k8025J5316J5318J5316J5317L5460L5460L5460L5464M5052M5052
-93399A0420374r88r86k4970k4968j27602j27599p5446J289L4860L4861P1309P1310L7738
-93386A0289182l8993n7222n7221J4717J4722J2799J2799l0364l0361J9765O5810L7033l9702
-93373A0212964o2725o2722k1477k1477N377N381N1420N1422J8809J8810R0748R0748K5879
-93360A0403157n0852p9627p9628j3447O3291R2068M6026M0267M0270O700p0036q8260m2219
-93347A0267710L822L821m2388m2388m2388m2383L4346L4351L4347L4351K8592K8597P4633
-93334A0375023P4636J4205J4208o2531o2527q9628q9629J7801J7806Q2067Q2071M8495k8237
-93321A0393760q0995q0991K1637K1642M0822M0826M0821M0825j3698j3698j3699j3698N7282
-93308A0440836N7281j9453j9450r3311r3311j6577j6576K4670K4669K4670K4673m0197m0196
-93295A0257728L6539L6540L3661L3662p3769p3763l5400l5401J0642J0641J6396J6396J6396
-93282A0250268J6400O5839O5840O5839O5843m9264m9259m9263m9260M931M931M931M935N8645
-93268A0411356N8649N8646N8649k9480k9481k9480k9476k9480k9477k9480k9476L3826L3827
-93255A0419123L3826L3830o0174o0170J6561J6565m0935m0930N107N110k0790k0788k0791
-93242A0265544k0788J6138J6141n5801n5798L6281J13019J13016L6284o163o160n7000n6997
-93229A0337716l3021l3018M3715M3718k1510k1508K4531K4535O3857O3860m3571m3569M422
-93216A0410157M421M422M420M422M421M422M424r4854r4855l0590M6147O1493O1493j0446
-93202A0379497j0443m4737m4738N9815N9815l492m9534k0757N5982M4946M4947L703L701
-93189A0478705J783J784M7825M7828M0507M0507l6228l6224n3494n3490N3936N3940J4128
-93176A0601507J4130l1912l1908m096m090m096m091N3576N3575k6036k6033n1935r7973j15241
-93162A0325377l8503M6383M6382N1178N1182j7884j7880j7884j7880J5352J5350J2473J2473
-93149A0466119j5343o1384l5486l5487J6310J6311r589L6453J53474J53474M800j02626j15939
-93136A0471087o9897j0427j0427l714l713l713l713J3073J3072j2825L3216R0767R0767l3927
-93122A0559626p9965j5344j5343j8220j8218K3024K3024M8923K885n6109n6108n8987n8982
-93109A0280206n272n268n273n268m672m672l0570J5474N8635N8633O1512O1516R236R236
-93095A0493453L5134j0903l8724l8720m1601m1597K6689K6688K6689K6688K3811K3812M9709
-93082A0561128L672k9424k9424o403n2445o2036o2037q7934m1889L5441Q1482Q4361L8318
-93069A0432810J3380J3380J0503J0506j5397j5395j5395j5396K5849K5849m9M5996M8406
-93056A0565047M8409R4447J7715n4228n4224n6147n6142j7779K8266M8405k8325l1208J4837
-93043A0519073k0656k0652j7899r4630r4634j7895L3897L3902L8694L8698K3346K3350K3347
-93030A0467941K3350L204L206k2694K3350K3133K3134K6010K6010k7703k7705k7704k7704
-93017A0485828l9214l9215l4418l4419O827Q3562M0399M0402J1502J1503j9192K6851R2075
-93004A0632491J5339q7294q7294k5426N1310L4043j1997j3916j3916j6793j6789Q677Q682
-92991A0477117Q681Q681Q682Q681Q681Q681n3189n3186n3187n3186j4819j4819j4818j4819
-92977A0257181M241M245M245M246K7266K7265K7266K7266K6303K6306K6307K6306j2061j2061
-92963A0464321j2061j2061M9203M9208M9203M9207m5756m5752K88P7023R6204N0166m6715
-92950A0722478r2753j6022j6018j8894j8896L3737L3740P6900J69p1775p1770p6567p6567
-92937A0407762k7651k7648k7651k7649l9161l9158J14311J14312J31511J31514K1203n5528
-92925A0676167r8696r8691j1409j1405M9019M9024M9020M9023p5674p5671p5672p5671o253
-92912A0343111o250o253o250R3503R3505R3503R3506j1049j1047j1048j1047j1049j1046
-92899A0632089j1045j1047J4119J4122M2894l144l147M2897R323R325m3434j20164j37433
-92886A0435355l0002J9873J9877K3710K3715k6289p2325m3553m3550j5736L0308P284P287
-92873A0335954K4550P0594J16632P0594n0268n0264Q243N4288L9364l7367q0534q0531k5861
-92860A0395394K0184L7446L7450j0514n6550n6555j0510P1977P1980j4351j4346n838M0208
-92847A0505975O0346O0351j043j037j042j037m0848m0845M6438M6442L5888m0844q6889q6886
-92833A0454969k2218K3822k076k076m954m952k076k072N118N1159K5261K5265N1160N1159
-92819A0647489N1159N1163r869r869j2746j2747k5217p1257m2482m2478q909L7131Q355Q359
-92805A0568082J641m4399m4401J645O8163O8162O6244O6244o4206j40940j23676p7631r532
-92792A0335396r531l2554J3493J15163J15162K9795p7630j00056k3320P7395P7394L8068
-92780A0558775p974p972L8071K6558K6557K9435K9439q932q933q932q928j8042j8041j8040
-92766A0603041j8042J4571J4572J4572J4571N4377N4379l4827l4828J7929O3970L8071l8659
-92753A0763697o5401j9360M2028M2029m8136m8136m3340m3339K9559J06294Q9028M2987m971
-92740A0842939m972p850p845p5342p5341J3863J3867n9035j05073l0259M6479K4894K4894
-92727A0601219K9690K9694m9923m9919j005P5735O8778O8776O8777O8781K5613n1118q2775
-92714A0802323l6731K0818k5223q8531q8527l4815l4812N7267N7270J07479J07481m5988
-92702A0798011m5989m3115m3111K930K930m747m744N6645J02686O9113p620n6540n6540o8773
-92688A0701136j14810j29199n2463M4411R0456M9211L170m8150m8147M1058M1058M7772M7772
-92675A0673275J730J732J1326J1331l4711l4711o3486o3487K8597K8595r771r772r772r772
-92661A0521104M9699M9697M9699M9697j7089j7085j7086j7086j4207j4209j4207j4209j7085
-92648A0577633j7086K8956K8956N4853N4854l7229l7228j0147j0146n351n350J5751R2487
-92635A0730953R2487J5752k7412k7411N6996N6997P119l8922n9065J7670N1721N680n5708
-92622A0826857n5707o790o789o790o789q227q229q228q228o5779o5780K6303K6303M6430
-92608A0678557M6435m5647m5649J1905J1903J1904J1904L93L93L94L93L94L93L94L93K188
-92592A0686647K192K192K191K192K192K192K192J3703J3702J3702J3702L2886L2885n9196
-92578A0763374n9196j2421j2420P9662P9661P722P723n3667r9703o8053Q681N4722N4726
-92565A0750811j1461j1461Q0620Q0624J9953J9951J9952J9952j2661j2660j2660j2658l9517
-92552A0878785l9518l9518l9514j6498j6497j6497j6494J1203J1208J1203J1206M6693M6697
-92539A0832459J5999O2044O6356j0375n6420n6416l664l661l664l661K93K95N9763J05806
-92525A1005154Q4701k2724j69485j69480q0759m021M4895M4898L8180L8185L8180L8184K58
-92512A0886166K59K58K58o3048o3048j14844k2758P2198P2197P7954P7957p02p00r2784r2778
-92497A0736585m0387m0387m0388m0386J7164J7164J7164J7168J03492J03490O3206k8873
-92485A0885012m0387m0388m6142m6138K8802K8802K8801K8806p0954p0953p0954p0950N1343
-92472A0594700N1343N1342N1347N1343N1343N1343N1347l2707l2706l2706l2703N663N661
-92459A0834610N661N665k1195k1197k1195k1193K6765K6763K6763K6768M9736M9739m2344
-92446A0925346m2342R453R453R453R454J3289J3291J3290J3290n5772n5772n5771n5772K1560
-92432A0772450K1562K1563K1564K1563K1562K1564K1563j9203j9202j9203j9203l8386l8386
-92419A0769808M7941M7941L8472n3606r3896r3891K6961K6967K6965K6967N3340N3343N3344
-92406A0930656N3344J544J546Q7876Q7874M0271n1808n770n766K8760o3317j03604j03604
-92393A0898002p1475p1471o5715o5716N8975J51062J85591L2122j10239j10239j40934r4889
-92381A0595074R660Q6395P4884K8846M5149R1191Q8313M2275l768l766o647o644j251j251
-92367A1038460o0721j06758q7579J9851M8626M8630N463N463N463N466O3015O3017k9068
-92354A1019328k9063j0856j0850j0850j0852j6606j6606j6606j6606j0851j0850j0852j0850
-92341A0837030j0850j0852j0850j0851k0087k0083k0084k0082k0083k0084k0082k0083P1040
-92328A0703999P1039P1040P1041P0080P0081K1162n5572o5435o5435K1852K1855J03383J03383
-92315A1142473J5137r2289q4618p883O0219J4181n4883n4881n7761n7757O29O30O29O34m167
-92300A0820293m167J18610J64655J08059L1323j4717j4715n3084n3082p044p040j4718j4717
-92287A1059656j4718j4714n0207n0205n0206n0204L506L508L506L511K3650K3654K3650K3654
-92273A0938041K667K669m3374m3370R382R386R6669R6672O7892q842n4883n4881K1852O7896
-92259A1107776L9117l7615q8405q8404j116j116k0305k0300k0301k0300L4369L4374L6292
-92246A0954066m0443o2509J4231J14945J14946k4740j01472q4206l8166R790R794J2672J2673
-92233A0891581m1047m1043m1043m1043O913O917O8304J14347R0815J4081J4081J4084J3121
-92220A1070068J3126l2921l2915J5999J5999J5999J6002r899r895r900r895p381p381p381
-92206A1019625p378m5748m5746m5748m5746L1946L1945L1945L1950N4966N4970N4966N4970
-92193A1176917m2418m2418m2418m2415J4175J4174J4175J4177o4478o4480j8438j8435P9400
-92180A0977518P9403j2684j2679m9013m9011k972k968J9091J9091J9089J9094K1008K1009
-92167A1045976K1009K1012K1009K1011K1009K1012l0592l0590l0589l0589l0590l0589l0588
-92154A0957911l0589K1202K1207K1208K1207K1207K1207K1207K1208k1362k1356k1357k1358
-92141A1011542j214j213m4378m4377O1609J07654N2980n4449j09122o3083R818Q6551P1250
-92128A1083568n485m9608m9605O985O984O984O988J8494J8494p403L8640J03862J03863J229
-92114A1283990p5502r1213j4478Q8155Q8160r0m6131k0233k0230j9273j9274j9273j9270
-92101A1115338K1012K1012K1012K1016L5112L5111r011q5746j32746n6012O2928J39664P8754
-92088A1267444K020m2104m2103n8409n8410n5532n5531K5639P1681P1681K5640m0546m0544
-92075A1070926J9884O5926L7630q412K0364K0364k656k657k8555J7487O8402O8402K2362
-92062A1369467n4370q7946q7942o60o56L0515L0514K7636K7641J6126k9911l2792J3252J9604
-92048A1240478k6437K337K343n41n35n40n36l0274l0275n6172j0128L7828L7832O6604K0567
-92033A1252551j2005j2005j4883j4879j2005j2000m0781N265J0055l5984p209p204L5953
-92020A1134869L5959L3077L3081P778l8262r487r483j3324L2721R6024R6027M7106J064j814
-92006A1445336M4231M9983L946l3467p9504p6716p6713p9594p9590q614q611q613q611l1154
-91992A1052309l1152l1155l1151J4886J4890J4890J4890L3950L3954L3949L3955N6970N6975
-91979A1268160N6971N6974o816o812o815o811n2858n2852n2853n2853j7625j7625j2830j2829
-91965A1082526r951O6783J10906J10908N9109j7625j25055j25054j08748o2707K1702R8437
-91953A1101231J20857J20858J8226n8512n2755o714l7409l7408L8368L8367L5490L5491o2348
-91940A1253742j08389l6449M0286K634m3404l8610P433L0451L0455L3331L3332l9570l9567
-91927A1125675m2448m2444K6614j9424n6832N0597J42556R6519J554m4482m2567m2565m5442
-91914A1107311m5441K9372K9374K9373K9374K9371K9376K9375K9375k739k734k739k736M9057
-91900A1334969M9062m3026m3020J577J581J577J581m177m174m178m174J4407J4410J4407
-91886A1330822J4410q614q610q614q610K0641K0645K0642K0644k5400k5396k5399k5396l0877
-91872A1260888l0875l0878l0873k9439k9436l9510j6486M5858R1902P8950N5932O531j6486
-91859A1316078P974j5048l4115l4111l5554l5550J0488J0490J3365J3370N2691R8736J14560
-91846A1483374L7828o9125r2142k2601N4134K2395k3643o3452j7408P0354R3379O0283J4245
-91833A1547621m9545r5581j41626r5583k4126K1920J3286r734K1316M4339K8510m8222p5562
-91820A1137013n2538o501J6523L571L575K3713O9759R3255P0238P411l8629k1462K4580K4578
-91806A1355086k1462o4146j8105M6162O9182O2946L9927L4170j1870p1819p1819k6738J9309
-91793A1340823J4147l1892k9016J7025O0189O0190J7025J7026L2852L2852j7985o4025j01914
-91780A1347297j01915o8821m5798k375M3669J941m4097j6762K9281N9496L6475N298N301
-91767A1248990L864L863j6284j6280j6280j6280K1244K1249K1244K1248K1246K1248K1248
-91754A1340320K1248j8562j8558j8557j8559K7479K7484K7483K7482J7112J7116J7112J7115
-91741A1465715k8929k8926k8929k8925J0397J0401J0398J0401n5787n5783K0953K0952K7783
-91728A1349721K7787K7782K7787R558R562R558R562n4708n4703n4708n4704l9361l9356O685
-91714A1180462O684O7593O7593r143r139r141r139n0387n0385m4631L2106O5674O5679K4429
-91700A1328255K4434K4429K4433J0880J0882J0880J0885N5962N5967K5268n1462q3599l7555
-91687A1409659L6300L6302k7966p4004m8109K8630N0103M064p2670p2670J0777J0780J0778
-91674A1301974J0780J7011J7014J7015J7015n9721n9721n9721n9721L3437L3440L3441L3440
-91661A1275683L3437L3440L3441L3441J7130J7134J7134J7135n9601n9601n9601n9600K3087
-91648A1262659K3088K3088K3092K3088K3091m8851m8846J505P8245J02222N6183l5902j12633
-91635A1370029r8250n2205m968m968k091k087K0930K0933K0930K0934K8603K8608K3806K3812
-91621A1394016m968q1700q1704m965M3494M3494M8288M8293n2426n2425o385o380N8840N8841
-91607A1404313l3242l3239m466m466M1574M1579m1875m1874m1874m1871o30o30o29o26j0701
-91592A1231343j0701j0701j0697M8769M8769M8768M8773R239R244P0632J16672J30099N3365
-91579A1783574n4062n4064j7138j7134j7134j7134k6726k6727k6726k6726l1287l1282l1282
-91566A1406152l1282P4225P4228j7854j7853O122O126O126O126j547j548M1616l5119r0531
-91552A1424987r0531m9286m9285q6695q6694l7775L8963R1236R1234M9991M9990k766k764
-91539A1340605k765k762j4036j4035j4035j4037K4332K4333K4331K4336O5098O5097O5098
-91526A1571560O5101j087j086j087j083p5135p5132k9094k9090l196l193r5274r5274M6202
-91512A1273132M6206M6202M6206j3268j3263j3265j3263L2893L2898L0015L0020q8923j34962
-91499A1260628p7409L0020P5098P5101Q1812Q1816R5241R5245L162L162M2748M2750m9333
-91486A1760041m9331J0135J0140n1251r7290p3314L425L424L425J6849J6853O2895O2895
-91473A1678896q210q206n4250n4246o3843o3838o3839o3838j495j492j491j492L6873L6876
-91459A1366405L6876L6877M2819M2822M2820M2822k5284k5280o6525o6524o3652J3088O2002
-91446A1439266O2007j6651j6647j6648j6647Q6102Q6107L7183l9547j13410j13405p895O8841
-91433A1438656P1714P1718L0474L0473j8450j8446j8445j8446K4771K4769K4772K4769o9230
-91420A1599099o9230o9231o9226k5107k5108O6975O6977L4363L4362n7720n7716n2085n2084
-91407A1324269L9997L9998N1508N1507N1508N1511k7145k7146k7146k7142n8799n8800L3284
-91394A1417404L3286Q3892Q3892L7850L7851j6823j6824o2864o2864m7997m7997j956j957
-91381A1434893k915k914M3126M3129k555k555k555k555L21L23L23L21k3657k3657k3659k3657
-91365A1411757K8139K8139o3943o3941n965n965K4730k1313R383Q6117M0076M0077M2474
-91352A1549765M2474L7679L7676J7537n9201j08119j08114m887m886m885m886O8013O8012
-91339A1526178O8013O8013L6839L6838n5244n5243l447l447l447l444n8926n8922n4128n4126
-91325A1385507L0278J07017Q9752M3710j5763j5759j8636j8637L5078L5078L5077L5079k3796
-91312A1703985k3794k3792k3792k3793k3792k3792k3793L9031L9035L9035L9033k0435k0435
-91299A1652701k0435k0435Q6761Q6762L7843l8889o1911o1913l6015q2052n0883K5854K5853
-91286A1543241n0878q0617l4575K6812K6816M5396M5396M5398M5400J2784J2785J2783J2789
-91273A1663530K2856K2855K2856K2858j5511j5512j5511j5509q320q319q322q318M5394M5395
-91259A1750422M5393M5397K3332K3336K3331K3334l0382l0380l0384l0377m9448m9443m9448
-91246A1664683m9443K9208K9209K9208K9209J9616J9617o7671o7668n7120J9618O5655O5660
-91233A1729781k2624o8664o8665k2623K3418K3418K3417K3419r196n5235n5236r195r195
-91220A1502820r194o318o313o0632o0630N552N1594M2961M2962M2960M2962L6247r794J6104
-91206A1631281J6103l7610l7612o3508j7464M2422M2425M5299M5304O8320O8322O5447O5446
-91193A1934175q415n4454k5680k5676K135M8179M8182K139o6326o6324K2879K2881R451R453
-91179A1852599R453R453Q18Q19K6720j9323m7142m7141n0016n0016l1915l1913n7813j1768
-91165A1552815M6737M6742M9620M9620K5634K5641K2761K2763j0814n6851l0952l0952K4796
-91152A1737560K4800l6587q2630q775O7963O5088j1650m9062m9057L8231L8228K7675K7676
-91139A1789460N3576P536p3296p3291r986L6056L9889L9893O8666K2629k9654k9647l2527
-91126A1809304l2526j17898j17894k7731P9699Q5091L9053k0416k0417k8093k8091n3987
-91114A1566094p948O5907O5910O5912O5909K2748k3294K604K604o1801o1799o1801o1800
-91101A1579245K5485K5486P1528P1530p4269p4270J4934J4935o166n2210k6309N0428M9586
-91088A1669933L544L546M9584K2730n4008n1130K5609O9250O9250K3207K3209Q820o7916
-91075A1795628j39854r3810L2729P8769Q1647L5610J3545J3544l5374l5369m4487m4484M2799
-91062A1700893M2804M2800l3936p8057p8055r355O7379J16299J16301M0523M0522L5726L5729
-91049A2039573l6692j13429r6162n0118K0859K0858K3736K3740M4730M4731m7354m7352m1598
-91036A1785522m1596m1599m1592J7873J7870J7873J7877J7872J7873J7872J7875O003O002
-91023A1815725O003O002O0677O0676l1405l1402n3948n3946p907p901J685J687M7727M7732
-91009A1861405M9895M9900j03574j03569k3002k2997K3039K3043Q3948Q3952q136q131j1011
-90996A1894762j1009Q1072Q1072p534p531r2903r2899m3026O4409J21955P5920q973q972
-90983A2046343j1851j1848J6925J6928J6925J6928j5916j5914j5916j5912l6060l6055R980
-90970A1964557R986q4499q4494l8459L8283K1012k5025k0230K5811L4443L4444L7318L7322
-90957A1950469p0111p0106p0107p0106L4919L4924L4921L4924j1121j1115o322o320k3213
-90944A1751636N3528N6405k0332p3088k7045L4344L4343l5201l5198l5197l5198K2348K2354
-90931A1713699K2355K2354j3860j3856P3431P3430o2778j39510o4693M2735P4387P4389j0978
-90918A1791105j0978n226n223Q6859Q6859P0947P0949O6150O6154k4012j00746j00748k4010
-90905A1968080N2722N2725l4564l4561n1831n1825n789n785l9961l9955O081O084L25L30
-90891A1822076M1572M1575K5265n1466q0246l4202R918R922J2795J2800L3793L3795L3797
-90878A1911394L3797m2943m2939m2939m2938m1024m1021m1020m1020R7103R7102R7104R7103
-90865A1997759K0364K0367K0368K0367k5676k5674k5672k5674N496N501N500N500L4277L4276
-90851A2067079n7807n7805j4208j4205j4208j4205K6079K6081K6082K6081K6079K6082K6081
-90838A2077206K6083j9964j9960j9958j9960j0372j0368j0366j0368O1569O1571l0511l0510
-90825A2044092j9483j9481l4826q0868n3056K3684O9725O9725M5864M5866M5865M5868k7992
-90812A2154983k7993k7992k7989M3947M3947M1069l5662j20075j20075l2788l2785l9623
-90800A1818964l9623N2458N2464L5194L5195j0847j0843J6009J6009N9175N9178m1542q7581
-90787A1954210o1685J5055O3965J7925J7926O3970N3414k3321o9360o9359j258j259m7300
-90774A1912923m7296q1831q1828J0252J0254P2480P2478K6438K6441j8644j8640j8645j8640
-90761A1845742q573q574q571q569L7468L7473L7467L7472j7385j7385j7385j7385N635N635
-90747A1903065N636N635K0981K0982K0983K0983p793p795p793p789Q8006Q8004M1966l4770
-90733A2150301m5323P20m077n0118m8680m8677n1558n1555K2300K2302K2301K2304M8935
-90720A1989175M8937K897K896M1264M1263k0124o6165q3914p175R5457R5459K7355m9379
-90707A2117946n4176K2559M8574k8157p2279p2281J5007J5005J5005J5008K6516K6516o0769
-90694A2014474o0770l1994M4739L0353j5688k1752K4290m488m486m490m483m490m484M9705
-90680A2006436M9709L666L668k5112k5107L6276Q2321P0209o524m9690m9686K9921P5968
-90667A2202055N942p0789r8129k1392M8628K588n0170n0165L9038L9038l1859l1857J4185
-90654A1997113J4186R2841R2838M3920l2815r3248r3243n957n958j2671j2671L3367L3370
-90641A2051072J7658J7664J7663J7663M9314M9317m2766m2767J6219J6225J6223J6224m8041
-90628A2151668m8043J3347N9386J01499K4763q2667q2662m1422m1418m1419m1418L8191L8192
-90615A2047997L8191L8196L8191L8194L8191L8196k9791k9790k9793k9786l5546l5544l5546
-90602A2051360l5542L3515L3521n3772n3767K4884J01621J18884J1457p0644p0642p7358
-90590A2013517p7356K255K256k3643K2398M8298M8296N1175N1174k5562k5560k2684k2682
-90577A2041882P411N3452N0574M534p3161j19201r3303r3306o0691j4648K5635P1677J01412
-90564A1902267J01411J27310Q1273r202n5244l2222l2218l2225l2218n8122j2075J5737J5736
-90551A1980208M4513j525l0305l0301L0125P6169Q3960L7918k5388k5385K9284K9290K9284
-90538A2227847K9291N785N784L1683j4354j1480j1476j4358j4355n1575n1572n1574n1572
-90525A2028074K2282K2288o490L9550K1804k4236q4665q4664J5088O1133L5235L5235Q256
-90512A2088890Q257N376N380L7032r009p2312p2314k3400K2647l258l251r011r007J9767
-90498A1985787k6272k3406K2635o142o142j7650j7653Q7861J64599J19992M3256n9376n9375
-90485A2208114j7172K8870K971K975k2327k2328m8227k183J5080J5082j0818L5229N6804
-90472A2242070J0765n2541n2541l625l623l622l621J3418J3418J3418J3420r71r69M1233
-90458A2226229J17973J40989L3561j13195j13193j9194K6846R49R50L8237L8237Q1400M668
-90445A2464457j35376j35377j08520j087R2911R2909R2911R2913M4951o2475j17151p1107
-90433A2249959j9504K6544L517L523M6681M6686M3808M3808l4849q0887q0887l4845j7584
-90420A2195970j7580j4703j4702j158j153j156j154L9130L9131L9131L9132M2007M2009k7052
-90406A2357852p3094p6933j22971r7073r7073m4086J956Q671l7368j3391R4042J19936J19940
-90393A2140408L0253j5785J0108J0113j0034j0032j0034j0030M2362M2362M2362M2366M5238
-90380A2349657M5244k0946o6982j6627j6626j9506j9501k5261k5259k2383k2380l0487J5557
-90367A2124500L5700m1037p2691k6647L1863L1861J5074l0963l0965J5078R2772R2772L2342
-90354A2269659j3698m8354k307N8120N8121N5244R202k8207p4246p0895k4848n0747n0748
-90341A2086296k786M3252J7355J7356M9832M9833M9834M9837L791L793L790L795Q588Q588
-90327A2393154Q587Q592l7453l7452l7453l7451Q708Q708Q706Q712K953K952K953K956P1055
-90312A2378227P1055k1026k1025m5966m5965m3088m3086K8921P4968J09493K068r3855r3851
-90299A2256870q486q482J3094J3099J3096J3099k7191k7187k7186k7189L625L627P45P49
-90285A2192283M4868j168k1313N5423J10574O4536l2347p8385m5775m5771m3853m3852K4811
-90272A2180031J01546J01547K4815k2188k2185L4403Q0448O587p0148p0148O590O5098J9061
-90259A2435457m2332m2329n521n523n524n519J1742J1747J1742J1748N2028N2029N2028N2031
-90245A2583804K32K37K32K37M3003M3001m9078m9081r5120r5121l040l037k0305k0304k0304
-90230A2315356k0305L1492L1492L1492L1494l8410l8409l8409l8408N9428N9429l2653l2654
-90217A2320935k1145k1142k1143k1145J9143J9142J9143J9142j292j293j293j292L8994L8992
-90203A2385746L8995L8992L9474L9472n2608n2609k3834k3834k3833k3834o448o449o449
-90190A2322781o448n2489n2489J00980J00982R1867R1870M2949l3785q8458q8459j174j172
-90177A2426955l335l334l336l334m3620m3621m3621m3617L5033L5034L5031L5038K9278K9278
-90163A2437829K9278K9280L5872L5874n6212n6205m415m413m413m412p291p291p290p289
-90149A2408902p291p291p291p287M0391M0390M0391M0391n650n652n649n646m0181m0181
-90135A2438346m0182m0181r1977r1978J06J08L8472L8473L8472L8473M9983M9983m2100m2095
-90121A2343903M8543M8545M8543M8549J9767J9769J9769J9771k2155k2155k2155k2155k2155
-90108A2506384k2156k2155k2151k012k011o809o808J4294o2440p9707K7726J26639J26640
-90095A2575434M1273M1270L6476L6475o9036j45767p6230N07j4842o0881K423J09854Q9712
-90082A2566668J2978n3539n3539n8334n8330J8400J8401J8400J8406k0927k0927k0924k0923
-90069A2345810j4213j4210j4213j4208o779o776R5855R5860Q8180J1447m9941m9937J1444
-90056A2478319N7490M730p1998r1187J6244N6526J0493m3011L031N0991N0991J5501J5501
-90043A2553621J5499J5506j4234j4235L1807m4928q8092m2050L4683L4689K311K311K314
-90030A2489202K311n8118n8116M9313M9314N8905N8904m8526m8524m1812m1810O5616O5623
-90017A2542282n3966n3964n3967n3964L585L585L586L585m7250m7252K9483K9485K7565K7566
-90003A2360359K7566K7564K9484K9485m7252m7252k7108k7108J8933J8933k4232k4230K1811
-89990A2336953K1810O5932O5934m1496m1497l3351l3351P4080P4078N2977N2976k3759k3754
-89977A2547532l5268l5270J0772J0777j9923j9922j9923j9916M1345M1347M1345M1348m696
-89964A2579548m695m693m691n2656n2655n2653n2651N4776N4773N1898N1902o890n2931k7033
-89950A2481349k7035k9911k9911k9911k9911m012m013m013m013m9094m9095j135M4906O2529
-89936A2326730J6491k6674k6674K3204R9939J27277Q1236M019j9000q928q930p490p488p490
-89922A2566222p490J4694J4700J1820J1823k088m8128l3741j0720j6474O546O8892O8893
-89909A2644949R903l6137l9017P025j3241n9278p3667L068P4049P4049K8008j8034r402r399
-89895A2582876j2278j2279j7074j7074j4198j4196K5043P1090O9646K3608j2843l5862j1405
-89882A2625054l4422k8672n646l2987r962N5257N5264N5257N5263K5163K148j2246L3801
-89869A2783272N8255L5239j1285l4303j6561O463k5193p1231o4521j8474M5785O8810L4629
-89856A2790885J1609j7170j7163j4770L1271K9832j6206r4382j17403j31791q5747J2088
-89844A2381053L5111K5037K5039K1321K1319K2758K2761N2973P5997Q7504M1466l5752n8774
-89831A2717813o1649l8625m100m096K3238k2800n3666n3665R641N5685K1151K1155M9926
-89818A2660008L889l5441l5442l8318l8316P723P726P723P724j0621j0623l6521R526K9663
-89804A2528700K9669K9661K9668m867n0908k5010k5006M8848M8852M8845M8852O542O546
-89791A2720392O546O544J2298J2302J2299J2302o9233o9231n924M0117M5873j68o3476o3475
-89777A2597166q3502q3497j7315K8726J9132J9134q681L7360R5867J9135n2805o762O3258
-89764A2627216O3257K830m3212l0411J5636j0262j0262L4815Q0861Q0860L4820l7125l7119
-89751A2771904l9998l9997r1795r1793K89K88K0309K0310K0313K0310K0313K0311J7434J7433
-89737A2665631Q5533L9497k6689k6688n4506n4506n4504n4506K1002K0999m897M1144O1289
-89724A2658799O1286O4165O4168N654N654K776K780L4430j1611p7796p7791j5089j5090j5088
-89710A2687247j5088k0844k0844j7966j7962N055N1094K5199K5201K5197K5199N1095N058
-89697A2807641k4392k4389k7266k7265k7265k7266k7265k7266J3020J3020J3021J3020J3019
-89684A2660367J3020J3022J3019L305L308L309L309L308L309L307L310j488j488j487j488
-89669A2719942L4963L4961L4961L4963R1718R1718l1056p7099n9834J6902O2944O2946q1893
-89656A2936136q1896q1894q1896N96N97N96O00m441m440m440m440m440m440m440m436N4070
-89640A2711392N4070N4072N4070k2665k2664k2665k2661L0398L0398L0399L0398j5644j5642
-89627A2873256j5644j5643K581K582K583K581K581K581K583K581O5O2O4O4m5978m5976m5978
-89610A2724945m5979K6921K6921K6921K6921L2677L2676K9799K9803k0983o7023j6186R1243
-89597A2898656N1916n5514j37045j37043q2370n636M3283M3283L2733L2733K7935K7942l357
-89584A2737516q0093q0093l357N2276N2275l5010l5009L4050L4052J21336J21339L3091m3642
-89571A2908731l1174J4870k4950j01681q1539l5496J0542J0544J3422J3420L4519L4524L4525
-89558A2800257L4523j1519j1518j1517j1518M9626M9632M9630M9630l6695l6698l6695l6698
-89545A2840440P2648P2651n0124r6167o963O9775M9630L589R372R370O495O496j6528j6526
-89531A2954158j9406j9400m3866q9905j07171l0432K60K61N054N059J8003J8006J8003J8007
-89517A2726631n017n017n019n012M0065M0065M0065M0069l0915l0911l0917l0911o0687o0684
-89503A2621805L1398L1398N4421N4419l7664l7663k2800k2794k2797k2796M8184M8184M8186
-89490A2771481M8184o3685o3681n8886n8886L3198J09933R2666M6626J539J544m212m212
-89477A2851609K0728k5313m7375K9361M1955l4776j04800n8757O1141O1139J9896n6838n8760
-89464A2699210J7979O2100O2099N5386N5386N5385N5390j9072j9070j9072j9071K6970K6969
-89451A3040589o5112o5113M1358M1358n0726n0724o1276o1276j2357O4382R1112R1112k6869
-89438A2976458p2910k888P3846P0969n766p3389p3391p8184p8186K9245K9243K9245K9245
-89425A2853537l250l249l247l249k1473k1474o4635J2098K6006K6008L0801L0803L0803L0803
-89411A2920282L0803L0803m9690m9688m9691m9686P8840P8846j3238j3237j1804j1798j1803
-89398A2878939j1798k92k89k88k89N1983N1987m0098m0094J1696J1702J1702J1700l2905
-89384A2903656l2900l2905l2901M3831M3835M3833M3835k7608k7605k7608k7602O5434O5434
-89371A3000729J9394n7336j8016K8027K3230k2807r7627r7625q422q419O205O204O204O210
-89357A2785951N8000N8002N8000N8006j7296j7296j7296j7291N726N729N724N729l0660l0660
-89343A2910368l0660l0657J5380J5385J5381J5385m46m46m46m42m46m42m46m42L7322L7322
-89327A2981670L7322L7326J2383J2387p9699p9694N189N189N189N194M5476M5478M5476M5479
-89313A3124365j9170j9167j9169j9170l9312l9312o5210j9165K6394K6392K9270K9274K9271
-89300A3025291K9270K9270K9274j0655j0656j0656j0657L8262L8264k7921p3959o0534o0535
-89287A2924058o0533o0529M3057Q9099Q9102M3061p774p775j0652j0648j0652j0650j0653
-89274A2998511j0648L737L739L735L739Q59Q61K6757j9282l1635l1635q612n4652q0553q0549
-89259A2724372Q650Q656M3182M3185M3184M3185N4693N4697N1814N1819j7806o3840O174
-89246A3051965Q2913Q2910O179o3847j7800j9723j9721j3968j3964K8237P4281P4277K8238
-89233A3279977l3990l3988l6869l6864n1257n1254N0418J27156J00775l7345j05451j05447
-89221A3065861m4062J982k3921k3914p252p249j0128j0125m372n0414m7534j492N8454J04495
-89207A3000329P8597P8603K4881k1157M739M743J1814J1814p7391p7387M1548Q7590J5650
-89194A3184373o1079n9168j3125j3124n9164q328O8405K2365K2369p41p43q8027q8025l0477
-89180A2875511M6263K8991j7042m7742m7740M1463M1466J21075J21079L2830p4597j10447
-89168A3011110l3714Q490Q494K2878K2881K2879K2881O1727O1728J2806o3924r7500r7497
-89155A2963239j0214j0210K7213K7214K7213K7214R946R949R949R951k9859k9859k9859k9857
-89141A2972030K1938K1937K1937K1941j1393j1395Q0689Q0688L952L953q8129q8124J0667
-89128A3040691J0666J0667J0669q44q43q42q41Q7253Q7256m824m827k9765k9766k9763k9766
-89113A3115121j5380j5377j5377j5378k6886k6888O5196O5193P3225P3229j8856j8854p343
-89100A3231625p343p344p343k8930k8925k6050k6047k7967J8076L5339m1395r1197r1196
-89087A2901303l907l909K4869K4867J16950J16951P4741P4746K5828n0908m8031m8032n2825
-89074A3152643n2828q3763q3761O6832O6833L4218j1820l3882M2851N1962k4771n585M0453
-89061A3159382p505n3545n0670m627N8728N8729O1606O1604m5823m5825m5823m5820J1729
-89048A3112140J1727O932O934R810o6926m6784p38K6356P2395Q8704Q8703M5539o1891j16564
-89034A3176337p0519j2014L4030N2254N2257N1294k5441j30951j30949p7983j247M7669M7676
-89021A3012413O0141O0143J6976J6983N0547R6594O7814q918o7432o7428k6186k6183o5874
-89008A3119590o5871j6956N9784R9109R9111J1822J1825k8465k8461J7576J7580L7719L7724
-88995A3372087n4362n4361M778M777M778M776m7018m7019m7020m7014L4511L4512L4513L4515
-88981A3232453j1528j1530j1529j1524J3049J3050J3051J3051l2992l2990l2992l2988j336
-88968A3105245j338j338j335N3338N3336l8746l8743n2373n2369o328o328L2998L2998L2998
-88954A3112015L2998Q536Q538l5583j12319q9299j2563L1560L1560M3306M3310M3308M3311
-88941A3148678Q778Q779Q778Q781l6307l6304N5780N5778L5637L5635n6445n6446n9110n9106
-88927A3062906l8963P077P3262P3261L2016m4716k2182N4557N2639k4095p9730l3687K7699
-88914A3140044K7701j7505j7501K5661K5664L4293j1746l1888l1890l4770l4768l1888l1891
-88901A3009516m6277k36R6643J42683J28415N1680k6973p3011n6709j0663O598O602p789
-88888A3220479p791n0951n0950K5782P1826P1823K5786m1841m1841m4719m4715J324J326
-88875A3135538J321J328l8484l8484l5606l5602l8484P560j5463j5458K6415P2459M6562
-88862A3073602M6563J7782J7787O0948O0951O8619K2582m3601m3602j4827j4827j7702j7705
-88849A3216570l6291q2329p9452l3411J9342O5386M4283l2450l3895M2846J45477J45479
-88837A3381555L6131r911k7175k7176l4884J1163J1162l4880r8185r8187l2001J4039j4261
-88824A3077390L1785R7969R7968L4662j1378J4517J4520j7497j7495j7493j7495Q405Q403
-88811A3304261Q405Q403J687J689J8956O4996R0894M4854j8453j8454l6486l6486l6488l6482
-88797A3361296j9221j9217j9221j9220J6750J6749J3870J3874l9843q5881q3008l6963L8689
-88784A3138654Q4732J7588n9145n9147J7592O1710O1714K3344K3342k2699k2694n7228n7226
-88771A3150537l4210J1837L7201Q3249J01468J01472O5977j0754n6794n6795q838L7206J1305
-88758A3432861o5427p6942l0896L0492L0492M3075M3082M3078M3082k7905k7898k7898k7900
-88745A3381296Q73Q78K6771j9267m8047m8040M1162M1163P882P885r383n5423m0075N965
-88731A3293640K3230K3234p7964p7964M6729R2772O1119J5078n067n061l1923p7964m9188
-88718A3230671K7545N3446N3444n065n1103l7200Q843O9272O9271k666m8711k2811k2806
-88705A3322130j8948j8943J195M7240N0113N0118j0312n6350n6357j0312N2995N2996m561
-88692A3401004m556l0454J5588M4717M4723m1609m1605j2832L3211L3212j2828n7436n7431
-88679A3313704K998M9038M6157J21m3045K998M2399M2400K5132k0904m6804m6806l2417J3627
-88665A3348598O430l9613r6203r6200m9203N8228Q7002Q7006l402m9444m6565n21N7986J04028
-88651A3368127P6210P6215k4506j01239q3973l7930J0986J0989J3864J3866P583P584N0748
-88638A3388524N0751L1564j4474p5866p5862m4692L2046Q0962Q0964k3589k3587J9574J9576
-88625A3445891J2501l3542n0808n0802K3049O9096O9092K3054n0328n0323n0327n0325m8408
-88612A3257820k365O3815O3820j4963j4962K301M8346K8199j7840J0933J0938k8394k8390
-88599A3379258n4292q246J1891J1897J4773J4775p411p407p412p407p411p409p410p409j656
-88584A3309124j651j656j653M1507M1511M1511M1511k033k031m8072m8072p1092p1092m909
-88570A3222903M1133L6816L6816L9694L9693K2429K2429K2429K2429J0555J0559L6457r586
-88557A3554756k9726k9729l2606l2604k390k390k390k392k391k390k390k390M2032M2036
-88543A3495036M2036M2034L2444L2444L2445L2444N5944N5943o4913j10956r0811J6617P1291
-88530A3641998K5249L785L788l886l886k6904j03643j03640k6906J7217J7215K2014K2012
-88517A3484413n2805n2802L9276L9279j5213j5208j5211j5208l704l697l702l699K3636K3639
-88503A3428994J10921J10924O14p6115l2959l2952p0725p0723l9071O8362J10561J10564
-88491A3618395O8358q374r9022r9017j03817j03814L1430L1431P35M6779K1585n5150l5006
-88478A3314513J1034N8035N8035m77m6516k1578N5157J22301P6259j0067q6803q9680j2943
-88465A3427270J1874J1874J6669J6670n96n95n96n95l4648l4648R476Q6212Q6211R476l4648
-88450A3569406l4643l5551l5550l5550l5548M735M737M734M737l9386l9387l9387l9386L7347
-88436A3291308L7349L7349L7351j78j81j80j79N7372N7371l4712l4710l8067l8069N4014
-88422A3425838N4014K220K218K218K222l3344l3339N5865N5865N2025N988j6074O0662O6892
-88408A3703270r841p6982l0940N7303J03345L1407m5329j5958j5955k0748k0751J9533J9534
-88395A3697888J9537J9537N143N148N149N148m0893m0893m0893m0893k0318k0317k0315k0315
-88381A3512713j4565j4559j4561j4559k8473k8469J7574R4307J00063N4023p368p366k8591
-88368A3620169k8589k8589k8587p9429p9427K8004J04740J41663R5627k7149k7149n090n087
-88355A3681107n087n090m9620m9615M2463M2468L0952L0957L0952L0957k2284k2277j14365
-88342A3621518j14361M4860M4864M4866M4865J39J41J39J43K3159K3161K3160K3163K538
-88328A3782355K539K538K539Q292Q295Q297Q295j27040j27040r8266R164Q2064L6024k3448
-88314A3574608k3446P248P245P247P250M1777M1778M1777M1781K3193K3192l8195q4237r2867
-88300A3578351j6134O0600J06646N7724j9012o5052o5048L7579L7582L7581L7584K0788K0787
-88287A3829976K0788K0790O5870O5874n111j43230k02705j25967Q318N4363N440m0598j1825
-88274A3541983j1820j5543j5542j8419j8416P478l8559j2663j2660J6111J6111J6111J6115
-88261A3470287P0785P0789P480l8558p2352k6307L4123L4123N344m0693j4796j4796m0216
-88248A3445213m0215m0214m0214L0765L0766L0763L0766M4910M4914m7170m7169k7025k7026
-88235A3389064L6280Q2321R8148N2108J4700l1343k7506k7506l0381l0384m994m995m994
-88222A3510518m996M1047M1046L6251L6254k116p8852p8852k115N7355N7353N9269N9276
-88209A3731438p633n3672n3674p633Q9247Q9245K5939k0097m2164m2163m2163m2158K917
-88196A3627429M8960K3062K3066L1742L1747N7641J1605o9930o9928o8009o8009k2929N3806
-88183A3610253J0646J0644l0603l0600k7724k7722m3914K133N005m1030m3914K131O5440
-88170A3460745O5438Q1740Q1745P8868P8867L087m2949j7053j7051R891R895L5795j0248
-88157A3818770l0394l0392l0390l0390n0058m013k9910k9911p8836p8829J3254J3252K0562
-88144A3472715K0568J7688J7688K6319j9719O176O179K6799K6800K6801K6801L8307L8312
-88131A3731434n0893n0894p0358k4317L8991L8992O2010J5970n0215n0211m174m175m174
-88118A3577986m169L3233L3235N9132J3097l9065l9065l9065l9061L9590Q5630Q5631L9592
-88105A3806701K6159K6162K0406K0408r331n5369j16759j16755k3852N2881R721R718l7280
-88092A3612810l7281l4405l4399j3301L2741L5616j0424l6322R721P0148P0152R119l6922
-88079A3637253j1021j1024J4875J4874J1997J2003q146n4186k5413k5410m310M1733J05039
-88066A3698264J05042R8568N2528j6536j6531J8956k7083j22046j68082j17730j0295P6986
-88054A3572041P6989Q5620L9582p10m6746n743n743l4521J1526P4828P4831J1522l4515k7326
-88040A3791635k7323k7326k7321J7756O3802L7899L7903J2125J2127J2130J2127p9956p9953
-88027A3755625J2127J2130p5163p5157k9116M7617J13799O7762k6239p2281k8161J7885q015
-88014A3712813q016O17M6659O3923j2810l222l218n137n138J0206N6253P3516l218l8146
-88000A3885082l8144m2939m2938L102L101K27K24k0877o6918q4184p449N3940N3939N8735
-87986A3754901N8736M0625M0632M0631M0630l6105l6104l6104l6104o14o16K263K264L1037
-87972A3866072P7080K4326q3106j33968n7228M6362M6365L5811L5812L5814L5811K0464K0467
-87959A3970082K0466K0464n6270n6269n6272n6269L19L22L21L24L22L21L24L22L0056L0058
-87943A3848621L0056L0058p3536p3534J8546J8547K225K230q5062q5056k1754N4985M0596
-87930A3706922n444j1202L4840R3349R3353J3736o2994m5732L11J1099J1102J3976J3978
-87917A3867294Q221Q224Q225Q225P1526P1531k0555k0551p6188p6186p6184p6183M5302M5304
-87903A3788005M5301M5304R7099R7100N017N017K22K20K22K20n1575n1576n1574n1572o0807
-87888A3816623o0807o0808o0807M0866M0866M0868M0866Q5948Q5950L9907l6828j6684K9357
-87875A3985317K4560k1477o3944o3940o6820o6818M0608M0613M0611M0613l515l511l510
-87862A3878787l511m4760m4756O0755J37491P7895J166m2961m2958n7348n7346n7345n7346
-87849A3747763k6655k6652L4737Q0780M9120k7610j0345L5695O579l9461l6583R461K6722
-87836A3823551K6721K9600K9604j5481j5482j5482j5479L6314L6320n5769n5764j6082j6082
-87823A3776489j6080j6078K9959K9960o2122o2119R816R819R816R820o490o486L9552J16291
-87809A3862147J12906O6868k7135p3177l5766J0272P3582P3580p4136p4134p4136p4134L3295
-87796A3800032L3293L3295L3299O9864O9862k2218k2219j3586j3586J7109k8934m8117K8618
-87783A3936712J00557N4518K3821K3824J6148J6153N7798j8933j24446j24444j2223O4517
-87771A4014002M7248J209n506n505q386q380Q6574Q6577K0391k5647m0158m0157m3036m3032
-87757A4036194k749k747k749k747k9608k9604n5506r461N9597N9602l710m9746k4539k4533
-87743A3917694k7417k7410l3171l3168l0288l0291J361M7404M7406J363k4537k4535L5895
-87730A3820306Q1935Q4690L8652M119m1920J2750N8797L0018L0019N077N081N082N081j9863
-87716A4119824j9858j09063j09064r254L6787J0889J0890Q011Q011Q011Q015M5419M5420
-87703A4054038M2540M2547l6113q2153p9275l3231M4580R0621R3498M7462l380l380K2518
-87690A4200272k3518k4483K1559J8682k7354r3544r3544l0237J5808J8356J8354K1234K1234
-87677A4042819p4686p4685o9889o9891l6318M0418Q9334Q9336P9744P9745m3033q9074k3969
-87664A3939851N2767N4687k2051l2602M4136Q8255Q8257j4377j4376j4377j4376n7542n7539
-87651A4040713Q644N4686j0772j0769p890p893k135k135k137k135k1323k1319k1321k1319
-87637A3972895p3115p3115J8966J8966l818l815l814l813N3736N3738l5467l5470R80M7022
-87623A3933876O4288j2446o9999o9999J7288J7287J7371J7370J2576J2577K0249n6483n6488
-87610A3847467K0251M7105M7107N1899N1907l733l728r1019r1013K0728R7461Q0198L4161
-87597A4108791J4011J4017N4299k2431r9171r9173j1885j1880J3055J3057J3052J3059J9460
-87584A4018261J9462J9462J9460K5218K5215K5216K5217o5907o5907K6176K6174k5620k5622
-87571A4046805k5620k5618N193N193N194N193J0949J0947J0949J0949m5645m5644M6439M6437
-87557A4061721M6439M6439m5645m5640n7556n7551n7550n7552M4119M4122M4123M4124j6311
-87544A3993282j6306j6306j6306O7140O7141n5632j01673m6406L0334J0192l5849o6549o6544
-87531A3746518K2662K2661Q0209Q0211P7335P7335J19536P3497j0910q7647p6026p6028J1260
-87518A4060613J1262P10P07M6748M6755m4375m4372m4375m4370M546M548M544M550M1113
-87504A4048604M1115M1112M1120M6868M6868m5212m5209m6173m6172m6173m6167N5502N5506
-87491A4101589N5502N5506o349o343o347o343l469l467l469l467j7856j7854K8184K8187
-87477A4194004N8878N8881J4759o1976j09941l3200P2306P2310l2245l2240p3491p3487j551
-87464A4053007P5187J03960N7923m0878m0875j3056n9100r0369j3632Q8998Q9002J0345o6386
-87451A4154126k3222k3224n3920n3917P472N3512P0774n959n1997n2000k604k599k604k602
-87437A4011236o0154o0153L1931L1930L6723L6726L6727L6726K8092K8093j7947j7948k3651
-87424A4098331k3649O8432O8437n8181n8178j2140j2136N0207N0209N0207N0211R922R926
-87411A4291598k2690K3352j1540j18969r5949j9211M3134Q9178O8074O8075J2441J2438J2441
-87398A4352372J2443o4295o4293o4295o4293J5621J5620J5621J5620m1931m1930N0151N0153
-87385A4186564N8782N8784l3297l3299K4255K4253K4252K4257j3515j3514j3515j3516o8187
-87372A4212304o8189K3893K3894M2117M2119l923l924l921l924M2120M2121P322P320p9964
-87358A4279365p9966k0496N6241Q2138L6096m1596q7639o4617o4618j8578j8576j8576j8578
-87345A4020600m3275m3277m3275m3277O4154O4154O4152O4154L5378L5378L5376L5378j0663
-87332A4234957j0665j3540j3540j1866n7909p5171J564N3359N3360l3927l3926L4177L4174
-87319A4161047L4175L4179k3378k3377L8013Q4056O7748q991j1866j1862r0518j36562p9009
-87306A4033655K8423J11869J11868J1155o5578n4070q029N3358N3363J6789J6794J6794J6794
-87293A4343185k3498k3491k3494k3493K3504K3508K3508K3507K3504K3508K3508K3508o0546
-87280A4376718o0542o0541o0542k0258k0255k0257k0254K4823K4826o2459o2461m911P1827
-87267A4105714N4561Q520o511o513Q2692Q2697j5144j5142j5144j5140N1997N2004N1997
-87254A4416588N2004m9676m9674m9673m9674o9457o9459k3419N3321J12788O6750N357N363
-87241A4351139l1091l1087l1092l1089l2050l2046p5214J525M9320M9319M9319M9325O7544
-87228A4353822r191n8110n8106L6849L6851L3974L3975P115l8926o0988J5752Q7089J0352
-87215A4390458n9669j3623P476P473J0354J0355l3770l3770l0892l0890O6944J12988M1046
-87202A4444480l5685l0000J6043J4121l1915j18247p2200K3717O9758M5775k61K8512K8515
-87189A4382613J0285J0289p7000p6997l9951L6785o380o378p339p336p337p336L1027L1031
-87175A4265976L1033L1031j5013j5012j5009j5009K888K892K890K893K888K892K893K892
-87161A4291125N768N770N770N770N766N770N770N771m426m422m425m420m425m422m421m422
-87145A4301897k7446k7441k4564k4564N7923J03966J21232M4499j04538j04532j7246j7249
-87133A4281937l8347l8349r42R1144P7708L1673L1672P7713N0856m1227p8636p8634K6033
-87120A4392601K6037K0281K0282K6037o6046p1800K0282L012q9066q3311Q771J10445J10446
-87107A4427971K4120K4117J0582J0584J0586J0583n0802n0804n0803n0804J03623J03626
-87095A4522579P708q4375r5887l803L0728L0729k488k486n361n361k5504p1547m5648J07823
-87081A4357107J10696J8620p3466p3464l3178l3179l3177l3178L6239L6243L6239L6243k1312
-87068A4330433k1307P0769P0774M2953M2958m9128m9124o8314o8307o2555o2552K3649J15737
-87055A4315986J15732K3653M467M469J589J594j1841L4206O0099l1979m8290m8285n4042
-87042A4367358n4041j8269j8264P3816P3816K2016K2021K2020K2020k1149k1142k1143k1144
-87029A4427915k1147k1143k1144k1143R667R671R670R671R667R671R668R671k6782k6778
-87015A4367134k3902k3900N1871R7916J23813L1733K2512K2510J1959J1961k1611r8347n5185
-87002A4518464n5180l0243l0244l0245l0241J5796J5798J5795J5802j8136j8134j8134j8136
-86989A4332962j8134j8134j8134j8132N1885N1888N1885N1889Q7378Q7375k0053r6785o4751
-86976A4461139j8709m9406m9402j0079j0076j0077j0075M71M77M71M77M71M75M73M75N4307
-86960A4361412N4311N4307N4310k2429k2424k2429k2425J7858J7860J7858J7860k2426k2425
-86947A4461218k2429k2425m8848m8844M3236M3237P4889P4892m7886r3925l0623M6116M3239
-86934A4471847l3496q2421q2414J8300R5033N1029k5703o9831o9826j8991j8989j6113j6111
-86921A4202314O2539J08583N3910n3520j24505p8458J6501O2542Q4361Q4363Q7238Q7241
-86909A4593109m1294m1289m1295m1289K7767K7772K7767K7772k1151k1147R542l6494j2277
-86896A4457493O4459M1437m600k4749p0785m7769m7764M9111M9113M9110M9113M9109M9114
-86883A4662392M9109M9115k9545k9544l2421l2422J91m5849q3259K4176J9374k6665N946
-86870A4530598N944L069L069L069L072k687k684n565n565J5539l0503n0646K6093R0355M4314
-86855A4627472m9688r5727o4075j8034M5273M5277K7533K7531K7531K7537m3449m3445m0571
-86842A4473165m0565O74M6715K0817K0821K3694K3699K3697K3698L5565L5565O1463J5426
-86829A4764434l5415l5412l8293l8289j5273j5270j5273j5269j5271j5268j5273j5269K4545
-86816A4519404K4550K4545K4550k1496k1491j8617j8616m7393j349J525m4513M403N0447
-86803A4475949K1672K1671K6465K6466K6465K6469K6462K6469K6464K6467n2191n2184n2190
-86790A4574454n2186o148o146o143o146J2308J2308J2310J2308R430R430M0125n911k7979
-86776A4572014M8758M5879l0851k8935k8938l3733l3728p955p955n077n077l0975J5067j0833
-86762A4457661j0828k80k82k81k78M8639M8636K2740O8785J907J911M784M789M785M788M785
-86746A4662261M789R579R586R579R586l6461l6457l6457l6457K1452K1454K1451K1454k4591
-86732A4620768k4586k4591k4587P063P066L49L53K1449q5975r0769J6658O1320j5414Q565
-86718A4477669N4610K3912K3913K6790K6794j1577j1580j1578j1573M5016M5013j027p7758
-86705A4598624j03539n7500L6503Q2545L9380o662K2114K2117J6358J6361J6358J6362k9683
-86692A4669338k9682k9683k9678R4637R4641R4638R4641j2791j2787j2792j2789m1567m1563
-86679A4824563m1568m1563m1567m1565l8689l8686k3703K2342M2482l4249j00438n4392O8378
-86666A4501345O8384K3299K3300K3298K3301j3150j3149j3150j3148j9406j9400J1289l4749
-86653A4548064n975P0762K4717K4722J9922J9927J9921J9926k6120k6114k6120k6116l5351
-86640A4602165l5347l5353l5347J7404J7408M8099K060m2065L4673J42099J42103J4526J4530
-86627A4886955J4526J4530k0375k0375o6417J0324L9094o946K3746K3751q5600q5599q5601
-86614A4642013q5596K1828K1829K1829K1834K1949K1948K1950K1951K4828K4825n867M0179
-86601A4815500K1947n4786l4643J1401j9296j9296j6418j6414j1098j1099J9595k6444n47
-86588A4658402P6188N6045J0005k5487k5486k8363k8365l4118l4119l4118l4115O8395O8395
-86575A4693259k3689k3686o3973o3974Q4701Q4701P1271n463n4382n4381K212K210K211K214
-86561A4653231n5873n5869n5873n5869K0862K0867K0862K0867O0189O0193O0189O0193J4148
-86548A4768117J4152J4151J4152J2109J2115J2108J2115l3931l3928l3932l3928N9110N9114
-86535A4841524N9110N9115m8319m8317m8314m8317j2188j2187j2190j2183j2190j2188j2189
-86522A4681167j2184o78o79o78o74M5362M5368M5362M5366K9658K9656j6385O0355M0206
-86508A4991222n835N0759M722n1875n1875n4753n4748q712q708q711q708k9728k9722k9728
-86494A4703600k9724J6314J6317J6318J6317k6849k6846k6850k6847J9193J9194J9194J9197
-86481A4708528J7152J7157J7153J7156l0807l0803M5933M5933L0581L0587m6155m6148o7256
-86468A4709011o7254k1209k1211N0334N0339R1579R1586M3621l3112r2579m6541O3764O3768
-86455A4882096N253p1480o7644k1601j458j457J2088Q8826J31986N5253m2586q8624l6827
-86442A4843825L9908L8944p093k2444k2439L6067L6071r970r972k0924k0923N5813N5813
-86429A4992676j9005j9004K7037K7038l6273l6270q2311q2310K3200K3201K3201K3201K693
-86416A4867074K697K700K697K697K697K698K699m0470m0467m0466m0465m0466m0465m0466
-86402A4602694m0467L3786L3785L3785L3786L3785L3784L3787L3784k0887k0889k0890k0887
-86389A4748956n542n542M0499M0505N8124N8124j8611j8609k1489k1487k1489k1489K0717
-86376A4832667K0717k5325k5326j344j347P0594P0599M7038k9693o3265o3266k0105k0104
-86363A4791840k0101k0101M7998M7999M8001M8001L2650L2654j3387j3389q9046q9043j2310
-86350A4791766j2308J3586J3590l2450l2453m639m633m635m636j0395j0388j0391j0389P7514
-86336A4759139P7514P4638k098j00895j00895J739J743K0920K0923K0922K0923K7637K7637
-86323A4849847K7636K7639k2840k2839k2842k2840N3894N3894N3896N3898j8045j8045j8045
-86310A4975208j8045o1207o1210J5528J5530L339L338L338L339K3481K3481O4726O4731J6767
-86296A5072344n9967r3540r3536l5029l5030J1012J1017J540J539m4501m4501m4501m4501
-86283A4602346J539J544K9357K9357j6686j6682j0928j0930L5112L5115j4055j4053L1986
-86270A4683022L1987M171M170M169M170R2417R2415J5680J5682L0068L0069R7210N1171k7603
-86256A5128798j04337q9951m3909k5685k5684k2807k2808M052M050M050M050N0091N0092
-86243A4910002M7213M7215l282m9323m9325l279l3496l3496j4793l7810J994M8034q077L7965
-86229A4859542M0841n199K3574K3578l7452l7453l4577l4571j7311K8731L1608j4429k8342
-86216A4798540J7701M35k2582R067j3953l1218J4824L6146r895L054K6075q457n4498l7233
-86202A4728006j4210M1899Q7944Q7942M1899k0925m3947n9774j3731L9142L9143M2022M2020
-86189A4997430J734J737J734J735k6083k6081L5306Q1348R3818J7082o1573j07613j11595
-86176A4898979o5555J1180Q7921M3791l2938j0880L5164R262R262J2140J2144J2140J2142
-86163A5034752J2140J2144l2102l2104n9440j3395J9694l324J2499J2503K4489K4490K1613
-86150A5033959K1616M344m1689m1696M351P395P400J0275J0277L560L563k3774K2267P1663
-86136A5093511M8644o0222j06264o5982j9937o0222l7204r509J3515L0776j5260j3827L2220
-86123A4830239L443L444K9338K9340L2220L2218J521M7568O4830j1903l227l226q021q017
-86109A5039767n4064n4060n4062n4060K2672K2672K2671K2676k3369k3364k3369k3365K2313
-86096A4843058K2310K2313K2317K2313K2315K2313K2316J8475J8476J8477J8478J8476J8479
-86083A5110116J8476J8479p1883p1883p1882p1881q2433q2431K7873J04611J15160J15162
-86071A5057484K7873K7877K934K936q4352q4349k2364N4371L9982o054p020L9028J0248J0251
-86057A5068845l03l00l03l01M5737M5742M5738M5742m5472m5468m5472m5468m5470m5468
-86043A4977779m5472m5468l7797l7796l3002l2998n5064K1676J27183J27185L7619l9113
-86031A4964732k1852K4193L087L092N965N969j9933j9931j9933j9929K6108K6112K6108K6111
-86017A5009899l6131l6129l1336l1334k8457M8278N114N119L9644L9645L9646L9648l7089
-86004A5026517l7090l7090l7085K5136K5139K5137K5136K0342K0342O3506j3227j4190j4188
-85991A5078385j8986j8981k1862k1863k1865k1858N9905N9904L9762o280n5199n5197Q107
-85978A5003972N4153K7771K7772l5534q1576p0067p0065J9138J9143Q467Q469N1631N1632
-85965A5014906J1345l4695q798q795L16L15k5585K0458n440n440n441n436k1881o7920o7921
-85950A4789988k1879P6916P6918L3755L3756N5813N5815p490n3531p9433l3388K9919K9919
-85937A4987078N575N580N575N579j4568j4565j4563j4563J9962J9968j77m6217m6221m6217
-85923A4852226J4211O0253N6998J0959o307o306J6715J6715J6715J6715L8774L8777k4531
-85910A5101914p0571j8775K7265j511j508k4535k4531m7551j510P3308J19346M7410k9327
-85897A5149424k3570k3573J7674J7675K9183K9184N5083R040l4064l4067l6945l6940R098
-85884A5127202R100R099R100l0229l0230k7352k7347j2965L3081L3077j2960l853l850o729
-85870A5065144q3462q9218m3176p689L8358Q2474Q2475Q5352Q5359J4372J4377J4372J4377
-85857A5273115N477N478N480N479j01951j01951j01951j01947k5218k5215k0421k0416L9050
-85844A4835009J15789J15784L9052L202L199L200L203J282P8016Q0894M164j5505L0537M5883
-85830A5343709l0847j20056p4011K2863O8907K737K738m0426m0424m938m934m936m934k060
-85816A5113388k058k056k057k062k056k058k057j5129j5126j5125j5128m6781m6779M5301
-85802A4990217M5304P3595P3598K7558K7558p6036p6037p6034p6034j0337j0335L5704L5708
-85789A4984429J07642J07647J5561J5563k1846k1846k1846k1846K1317K1319K1317K1319
-85777A5228730j9570j9566K6471K6475R206R210n2182r8218q0958m220O7716K1680l1081
-85764A5083693l1075J2084J2086N1516N1514N1516N1516n3037n3037n3037n3033N4394N4392
-85751A5179492N4394N4392k80k83R1804R1803n5313n5315r6561r6559l0375M6360M6358l0372
-85737A5199545o6345o6344K0941K0941n9631n9630L2450L2455K2271K2271K2272K2271K8027
-85724A5171494K8027K8024K8031k7607k7606k7608k7601j710j708M1456M1457l6598q2641
-85711A5105410j2619O4117M6849k9884o9212o9208l6119M0615Q9535Q9538L9656L9656L9657
-85698A5337991L9660n1010n1007m970m969K3809K3807o8275o8274J8051J8053O4094O4093
-85685A5341053j2642j2642n8682n8681o0960o0961L1120L1123L1120L1121o0961o0961N225
-85672A5084272N222N1263N1265k9307k9309L2081P8126M0341l6389j9123K6916L6507r534
-85659A5282331p2837p2839n2219n2216o174o175M4661M4663M4663M4660k1885k1881K2242
-85646A5176994R8976J21994M5260J139J139m5384m5381m5383m5381n9770n9769L2313L2312
-85633A5209059Q145Q150l7895l7892k9264k9259J6783J6782K7809K7813P3853P3854k5904
-85620A5302034k5902k5903k5902K3133K3138K3132K3137J12J16J16J17n8399n8394n8394
-85606A5142141n8394J2582J2586J2583J2586M1373M1374k0016o6057r7710k0974Q1657Q1663
-85593A5175394M1373l5364l8239l8241m669m668n0709n0707M3412M3409M3412M3412n7305
-85580A5110510n7305L4779L4782j7978j7977j7978j7976J0797J0800J0797J0804K8655K8656
-85567A5151366k040M4007O7024r713n5752n5749K2420K2423K2421K2425O2705O2708O2708
-85554A5416953O2710j4149j4148j4146j4144q0334q0331l4291l4289j1749j1750Q0331Q0338
-85541A5331001N515N514N515N519M939M938m1103m1102k3838k3836O8244O8245j6163j6165
-85527A5337223o2206o2203o2206o2205K9877K9878L9828L9829o212o212k6355k6356L5033
-85514A5197713Q1074N9974j6765m2661L380K1603K1606K4481K4483O7434O7440k4647k4643
-85501A5460472q0279q0277q0280q0275L0985L0990L0988L0989N4006N4012N4010N4010o060
-85488A5473291o061o060o059n2105n2099n4977n4977p89m6822o4094J2646L7579L7586M2381
-85474A5259440M2380Q8301Q8305l776l776k8720k8716k8716k8715J6841J6846J6845J6846
-85461A5423385o175o175o174o175j0374j0372j0370j0372j9967j9964j9962j9964N8687N8691
-85447A5394719q9984q9985k3799N2936R770R773L7409L7411L7411L7414p0017p0018o5220
-85434A5207820o5223J0072Q6811O9544K3504k2537k2537k5415k5414N4794N4796N4799N4796
-85421A5455810k7693k7692k7693k7693N6711N6718l5368l5365k9612k9610k9612k9612L0458
-85408A5299747L0463L0461L0463j2703j2702j2702j2702l0930l0925J5113J5115M1014M1013
-85395A5390725k0375o6418k8412M8327M8327M8327K1468K1470K1469K1470m0878m0879l6081
-85382A5388540l6081K2429R9162P7103L1060O580p0155p5912p5910l2747l2749N9336N9338
-85369A5419994J4255J4252l1789l1788M6866M6864k052p8785q5382q5384r0178r0179j5362
-85356A5031332j5362P6719P6726N2740N2740l9343l9341l6463l6465N5618N5622L7951L7953
-85343A5310427q090q086K0686K0686K0687K0690K7400K7400j8640j8636N6176N6176l5905
-85330A5470971l5903l8903l8903q0149q0145m7536K9199P8118P8121N6535N6537N6536N6541
-85317A5561019j4445j4441j4443j4441j4084j4080j4086j4079Q936Q940Q939Q940J1335J1337
-85303A5505347J4213J4214j0727L5318N2583k4151q5425q5419J861J865l892l889l890l888
-85289A5404120k0201k0194k0196k0195K5842K5846K5845K5846J6017J6018J6018J6018k4268
-85276A5466516k4269k4267k4270n9757n9759j3717O3017R1795M5752j5636j5634P3808P3808
-85263A5577387P3810P3808l9374l9376l9376l9374k7867k7865k7865k7865l6499l6496N5583
-85250A5438631N5589K5406K5412k0634k0630l5021l5019l5021l5019J3897J3901J3898J3901
-85237A5419291k6390k6385k6388k6386K507K510O3895J09939Q1161M428m1615m1613K0732
-85224A5515686K0734K0731K0736l1066l1060l1065l1062k4268k4269k4267k4265n086n079
-85211A5346400Q2201Q2205L6162m0575j15392o9345L4241L4247L7119L7125J2420J2422N5582
-85198A5544812k1146q1581q1576N708N710P5727P5732j6356j6352n1844n1842O9013J15058
-85185A5571063N2103n5325j40695j40688p5470J270N0186N0188Q8554Q8552o52o47j4082
-85172A5474357L1965N2103k4628j03406n7362M023M029k5711k5708O6372O6374O8291O8289
-85159A5598988k3792k3788j2283j2279j2281j2278k3517k3510k3516k3510J6771J6773J6775
-85146A5458553J6775N2740N2745O704p0034j22791p6746N9458J36195Q0076L346m0776m0777
-85133A5515468l372l369l368l369l9341l9339l9337l9339L7393L7399L7397L7397K440K442
-85119A5499102K442K444N320N320k5373K0667M7526k9212k6331N0402N4238N4240l3048l3046
-85105A5594691j6984j6981j6980j6981k2736k2736k2736k2736L2897L2898L2897L2896K7143
-85092A5594552K7143K7141K7143K3687K3692o8393o8390o9354o9349k0433N6305M9584M9591
-85079A5582919p003n3045o4554J2181N8222N8222N704N705N706N708n9519n9518n4722n4724
-85065A5381282o7195R544N8460N8463l4579l4581l4580l4579J5371J5372J5370J5373J5370
-85052A5379091J5373J5372J5375K4481K4485K4483K4485N3257N3263l8822l8821n5012n5006
-85039A5442004n5012n5006J5968J5972J3097J3094n613n1648q6183K1249J17163J17168L1799
-85026A5534052L1799o6o9o6o9j1577j1578j1577j1574M5972M5975m6109m6107m6109m6110
-85011A5426787M5975M5976K8589K8589K8587K8589p3086p3086p3086p3082K7631K7628K7629
-84998A5423640K7631P3669P3671P3669P3675J5866J5869J5868J5872o0867o0867o0868o0865
-84985A5565963Q196Q193Q196Q198l7847l7848l7847l7842M3924M3924M3924M3929k119k116
-84971A5618828k116k115J3711J3708J3711J3712P955P955N077N082N8483J2443n3741n3736
-84957A5658957k7844k7842k4965k4962J6281O2320L6424L6426o740o737o741o737j2735j2735
-84943A5652370j2736j2731J0285J0285J0285J0289l1919l1919j6093l9110n4940q895K8511
-84930A5513682P4552L7470J4447M1785J8767k6317m9338n0777k7753J7325J7325J5887J5891
-84917A5612946m258n0296k4400k4396K0444K0443J7563J7570j139m7180l2792r769P80K3801
-84903A5519317L8187p851p9313p9308l4710M2028Q3238O0220j4117j4115m046m048m046m042
-84889A5497394k3232k3230k0352k0350k1312K4730R0913R0917M1635M1634M1636M1638K1011
-84876A5783032K1014n5244p8261j6395K9645K307K312l447l442K5328k0709l3003J3043k783
-84862A5663397k5804p100p100l3001J3045Q1624J04646J17593P1553j3335n9375l6356l6355
-84849A5833432m1752m1750m1751m1750m1752m1752m1750m1752j9688j9690j9690j9690K6352
-84836A5447017K6351K6352K6350L0486L0483L0486L0483j5557j5557j5557j5553m9128m9128
-84823A5487528m9130m9124k9944k9946O2138O2141P3289P3287j8793j8794j3038j3041P9043
-84810A5615616P9047L0125L0124L0125L0128m405m406p285p279p7684j23724m8908K7832
-84797A5569306L7419L7424M2215M2221J0J4J3J4m8908m8903J2482N8525J6198o0535m0393
-84782A5617102N649L2505L2506n6701n6697L4422L4427L4422L4426J14993J14998l5598l5596
-84769A5870858k7591J8453L5719m1016n0609n0609n5405n5404l9577l9578l4782l4783n3006
-84756A5442670K3730P2646P2649M6864M6870M6869M6868K9604K9604K9603K9604l5621l5620
-84743A5846340l5621l5621j2600j2603j2600j2601K5139K5141K5140K5141k0902k0899k0900
-84730A5762554k0900k82k76k78k78o032o033o032o031L5807L5812n6270n6269L5807L5814
-84715A5747113L5811L5812K2861K2862o9218o9219N7394N7394k9894k9892l316P3425N6153
-84702A5907286J0117m7439m7435n0313n0312J479J483q5802q5801k4419N2322L5054j0986
-84689A5605234l6287l6285O6349J43085J20058M3329n9305n9305O41M6686O3950j2783n3074
-84676A5832293n3070n7867n7865j5221j5215j5217j5215o7975o7972j9053N7682J31539J31540
-84663A5768384Q7417J0681k0970k0971k5767k5767m2437m2432M9648M9649m8188m8188m8188
-84650A5642871m8188L3341L3342L3343L3342J6078J6078J6078J6078n2369n2367L9717L9716
-84637A5767060R2472R2473j4958r1693o0039j3999m4692m4692n1406n1406n1408n1407M1275
-84624A5517580M1277M1275M1274M1275M1277M1274M1275o685o683o685o685o683o686o683
-84610A5759717o685k74k73k74k70N1524N1527m0561m0555n069n071n068n067j6578j6578
-84595A5720445j6578j6576P9219P9220L3176m3553k0536K5510n191n185l5883l5884l1087
-84582A5727097l1083m9313K7427P6342P6346k8724k8720k8720k8718o9007o9005o9005o9006
-84569A5435911M0822M0822M0823M0820K3558K3555K3556K3557m2152m2148M9933M9935q0516
-84556A5628476q0516P2955J65037J33385k0089q1475q1474K2118K2117K2118K2118M6505
-84544A5871275M6505j01208j01206k0639P1449J9649J9651K9240K9241K9241K9245j6802
-84532A5905641j6796j6802j6798K2526K2527K2526K2529n2290n2288L9791L9795j4j0j7j0
-84517A5920310M9862M9867m6055j38135j35152m3068N2855N2852Q731Q729J4486J4485O807
-84504A5816574R8895R8893O812q9106q9108n4577L7507M8892M8895N4653N4651m7024m7022
-84491A5938935m7022m7024n297n299n297n299k2564k2562k2563k2564k5753k5751O6331O6332
-84477A5814603Q781Q778Q779Q783O3932O3931k8149k8147m7333m7331m7333m7330l8222l8221
-84463A5655521M8105M8110R9901P824l2467l2461J5493J5493J5493J5496m5895m5891q486
-84450A5756236Q3599R8561N2522m3395q9438m5316m5314m3398m3395k0858N5879J01922J01922
-84437A5919527N2998O963l0448p6487j3185L2859J7034n988j8941j8935k1815k1815l0929
-84424A5790838n3948o5457j9416M7723P0748N7799N7798K5591k0445p501J5522j9012j9007
-84411A5861233j741k4763l2440J3605M9574R5614Q7940M1899l6751j13490j17207p1165q339
-84398A5743969q336n1985k8959K4276P0316Q8537Q8542R9573P6551K93p6439j23920j23919
-84385A5778499j30090q4045k517P4221R7716N1680k2657L65J9064J9067K0506K0506J4747
-84372A5857062J4753J4752J4750n515n511n513n511o955o950Q876j4144n994M0050P916P917
-84357A5909983O476p0258j01431j24450j08240l1502M8588R4633M6672O28O31M6673J03744
-84344A5822147N7701l8218q4255k3830K2216o565o561K0892K0893K0892K0896J9453J9458
-84331A5865119L5281J2262j1719L4320L4322j1717m1934j8910l4741l4737k0840k0837k0840
-84318A5765029k0835p2636p2634J9452J9449K5201K5205L0000L0002L1915J08655J25920
-84306A6014723J8491j8564j8557k5272k5273p7072p7070J5014J5015M2825M2831M2831M2828
-84293A5992750K542K544K544K543o3481o3480o3479o3478j4565j4559M6827R2869J02458
-84280A5962035K5725p6907p6908r769O6972K3806K3809l1469l1467l1467l1465q448q447
-84267A5796000q444q445Q337Q338Q341Q341N4377N4382N4383N4382n096n092n096n093k8116
-84252A5981499k8112k8112k8112M0945M0948M0945M0949n096n091n092n092j2409j2406j2409
-84238A6003355j2406k9676k9670k9672k9670q1952q1946J0134J0135K9316K9319K9320K9319
-84225A5845906O1083O1090l0998l0994K0798K0802K0802K0805j6611j6605j6607j6605L5185
-84212A5958051L5191L5189L5192o6847o6845j7929N8811O1685O1687k5597k5600l9990l9986
-84199A5963012l9986l9987r7540r7538n456n455P2445P2449O7652O7654J2019o4716m7449
-84186A5857104j409r31r30J948J949N4703N4705Q662o8073n6687j0639N0746N0748P1848
-84172A6013744P1849K2931n3805q3059q3060M226M227p283p285p284p283n845n845n847n840
-84157A5844541k0232k0234o6274o6270R982R982J02063J02067N3145N3149l8936l8935j7235
-84144A5906813j7236j7233j7234N787N784N785N789m3134m3134M8950M8951P7726P7727j4358
-84130A6030983j4353n9181n9178j0262O6475O5513O5517K4274K4271K0912K0915k5127k5126
-84117A6125633p3090p3086p3086p3086j509j506R0575R0577P9061P9066p4403p4406n347
-84104A6015393n343n342n343K6305K6311O9473p261o1291o1291o6085o6088m0187m0190N853
-84090A5784914N855j0453j0453Q1629Q1628Q5466Q5465L6546m0183o6447o6447r855L6187
-84077A5993852M7698k9039p5078p5076J8442J8443J8441J8443j0335j0334j0333j0331j5600
-84064A5879193j5603j5601j5603n8765n8766O4011J10056R0390J3652l2388l2386m6775m6777
-84051A5834638m6775m6771l3708l3706N8376N8375P5642P5641K9599K9604M3988M3989k054
-84038A6086838k054n0971n0972m932m926K0413K0412K0412K0419n3446n3446n3443n3442
-84025A5840862N9739N9740N9739N9743j6995j6995j6997j6991L9237L9237L9236L9241o5314
-84012A6103482o5316q6416m0373J4298R1033R6789K0056o0519j4478K788p3943j17906m1167
-83999A5828328O4345O4345K5972K5977K5977K5977L0770L0772j5269j5269j17904j17903
-83987A5856118k5819k5819K9209K9216K9214K9214j1076j1071j1074j1071k6902k6898k6899
-83974A5796342k6898P9568P9570J18898J18899K5636q1794j39344r3303m2467m2466l9590
-83962A5753051l9590j0333j0334Q1748Q1749O932O932l4314l4309L6307J13041Q4265k3161
-83949A6011984r4143r4144q774q775K5755K5755K5757K5755K5757K5755J13041J13047J7962
-83936A6204732n8774j5609j5609j7528j7526j7528j7528J5084J5086l0957l0956j6570j6568
-83923A5979749P5514P5518N0694N0695m1387m1389j06611j06613j4530j4526L693L695R0982
-83910A6005484R0979M1103l5632l8511L8229P7433L1394k9993k9992o974o973L9069L9067
-83897A6214683l4793l4789l4788l4791K2763K2761o9321o9320l2514l2511J3530J3530K019
-83884A5946459K019M8061M8061M893M897M898M897K019K021K018K019N4184N4187l5023l5017
-83869A6110593J7733O3779L5004m1733o6196o6191K1091K1095o3318o3314j9192N7544P5167
-83856A6082062j567m5694m5688j3080j3077n9116n9119L5360L5361L5364L5361L2481L2486
-83843A6051134L2486L2483j5297j5294j5300j5293L0742L0747L0747L0745p7644p7643p2845
-83830A5949768p2847q584O8154K4994K4991L7575L7582L7581L7580l9159l9154l9154l9154
-83817A5980173L0863L0865L0867L0868j4221j4215n5460n5460k8791M7947R6864R6866N5618
-83804A6232784N5622l6463l6461n6129n6122j2965j2960l6944q2981r7372k0635M5906R1951
-83791A5977231R6743N0707K6722K6726o8238o8233j6920j6918K9120K9125k8430k8427J7609
-83778A6026817J7613p241p239p239p239j0117j0117j0115j0117Q4840Q4842p239p239k7381
-83764A6102829k7382J8659J8659j5995j5991j8868j8871l1338p7379q9849j3115Q6639J63377
-83751A6081375J46112J00069N112p1625l1338l1339l2533l2535j839m7881k1983N4753L4608
-83738A6150956j1430k8697k8697l1575l1574J1590J1587J1591J1592K6815K6817j9225j9226
-83725A6080524r1164r1164R17R23P0939P0939P0938P0939n6633n6635p714O9024R5849R5851
-83711A6323533r658q6397q2561q2558M729M728M7889M7892J850J851p0088p0088K1994K1995
-83697A6075111O5034O5037k7045k7046o6369o6372k0332k0329n6784n6780L5303L5304L2425
-83684A5967157L2424L2425L2426k3164k3159k3159k3160k3159k3159k3157k3160K9112K9116
-83671A5937383K9119K9116N2136N2139N2136N2137m7981m7978m7979m7978j938j936j938
-83658A6006438j938k0640k0641k0642k0641N6093N6094N6095N6093J4673J4673J4672J4673
-83645A6205002l1370l1367l1369l1364m512m511j633j635J3715N9753P7020K90o1465o1462
-83631A6095092o6258o6260J0476J0476J0476J0479J0478J0476J0476J0480M720M723M720
-83618A6060554M724N6600N6599l5482l5481J0558J0557J0559J0563K6386K6385o0902o0901
-83605A6080719r104O7629N0367M326j3182j3181J4636l1407p7445p14M5331M5333l6204l6202
-83591A6090902l6201l6202J5595J5594J5594J5599N013N017N013N017l3353l3351N8730N8732
-83577A6151699J09085J09090J660p5076q8508m2461J8924J8925l9829l9824M9375M9379M3621
-83564A6266060k417q2029j58764j25198m8457N7053N7052M2663M2665L7870L7867J8788n7946
-83551A6085207o0826J5914L7011r025m231M1810K7419K7423o1780o1783r988r986r984r986
-83537A5997195N2837N2842R6001J9271r1042r1035l752l751P758P758O5311J11353J0633
-83524A6231379j27486j07344Q8J20813J20813L5445L5444m5125m5128m5128m5123o4789o4791
-83511A5999068K7293K7294j483j484j483j480k4024k4025k4026k4025M6956M6955M6956M6960
-83497A6139452N9423N9425l2658l2654l879l882l882l878k1680k1676k1674k1676L0121L0120
-83483A6151002L0121L0122p0594p0594r206L6834k1676r8411r5532j8798N4220N4221l3066
-83470A5938643l3067O4772O4773O4772O4770m6014m6015m3138m3136O0454J06497L4557m2180
-83457A6145688m0284N759O7142O7148J2470J2471J2470J2474L836L841L836L841l6449l6444
-83443A6237799l6447l6444j19301j19295p0380O357P0621P0625j3785j3785J3549N9593P6856
-83430A6125963J22l6328l6326m1121m1121j5093j5092j2215j2212J6561O2602P9869L135
-83417A6078744m5306m5306M1978M1984K8552K8550K8551K8554K054K052K054K057n1662n1661
-83403A6091195m6864m6862K2196R8930P8790L2751P808l8229m1111M934K8469K8469L1346
-83390A6251822L1349N5328N5325O407p0324m5869m5870n0663n0662k705k706k705k702K0676
-83376A6146701K0676K0673K0680K0674K0676K0675K0678j9611j9609j9612j9607L4104L4106
-83363A6281204L4104L4108j3478j3474j3476j3474j3478j3474j3476j3474k2591k2584k2591
-83350A6173846k2585l6019l6015l6015l6012j9593j9589J01267J47309L1245p6180n6041
-83338A6115618K0696M3715M3719M8510M8513n203n202q077q080k7508p3551q7937j1204N3063
-83324A6147072R9103P8003P8006O1695O1695m5733j22468p2590k6549n7245n7240m9931m9929
-83311A6043889m7053m7053K2007O8051Q5315Q586m1298m1299m6093m6090j971j971j969j970
-83297A5951081K4959K4958J12244J12245P0998n737n4655n4655K896K897K896K897K0161
-83284A6213185K0161K0163K0161o4606o4608o4606o4606M454M455M455M454N7691N7691N7689
-83270A6206133N7690j1372j1370j1372j1368k3518k3521k3518k3518k3520k3519k3518k3516
-83257A6030193K3962K3960K3960K3967j4408j4405j4408j4403l256l255l256l257J9765J9765
-83243A6094924J9764J9767k4356k4359k4358k4355j338j336j338j334j8558j8555j8553j8555
-83229A5957460J0220J0223J0221J0220j0884j0881Q1203Q1201Q1200Q1203j0882j0881k7429
-83216A6252194k7427k7428k7427l3181l3182l3183l3181Q538Q544Q542Q542j8314j8315j05601
-83202A5929121j05600m1323L5416Q4329Q4334K5819K5824K5819K5823L7810L7812n4272n4269
-83189A6056643l7009l7003N5075N5078J17421J17428M6441M04o1946j38678j21417p5370
-83177A5977067j038M5008l916M2128J37086J37089M6922o0504k3444k3439l0156l0153l3997
-83164A6178653l3989l3992l3992n1261n1257M0826M0827l0156l0153O1927O1928K0078K0084
-83151A6159523p2000p1999o6248o6243K5838K5838o299o295o293o295N3174N3175N3176N3174
-83137A6122226j7897j7896j7899j7894m1878m1874P039Q3778R0971R0973R5764R5771n9625
-83124A6371559n9618n9625n9618r866r862r865r862r866r862r865r862j1304j1299j1304
-83110A6079881j1302K7064K7067K7064K7066l9005l9005l9002l9001M5404M5403M5404M5408
-83097A6202446M160M158M160M162K7180K7178K7181K7182m4399m4400m4399m4397R314R316
-83083A6168842R314R318m5840m5837j5144o1183o6940R797N5836N5838K9259K9264j6784
-83070A6115740r3512j02151n6105L7892Q3936N4678Q639O719N2763M4127l2606p8644p8647
-83057A5962829L9210L9215L9210L9214n6707n6705L2500L2500j1627n7664p4933J808R7720
-83044A6026570R7725J0438J0439M1812M1814M1810M1816j7659j7654j7657j7655r026r023
-83031A6223750r021r024J3995J3999J3999J3997l8640l8638l8641l8638J5074J5078J5075
-83018A6152365J5078M3850M3853M3852M3854N481N486N484N486l1944l1942l1942l1942J6013
-83004A6253032J6018J6018J6017p965p961j00045j00044l170l166K7526j8511o4200J2543
-82991A6036092J15174J15172J0619o6113m8848k805j371j368J509J510l286l285m9327K7407
-82977A6131080R7542N1503p1272p1271j0845j0843j0843j0843K8958K8965K8962K8963o1201
-82964A6148855o1200o1201o1201M9462M9466j1922n7965l6861L9874Q5914Q5915M1794M1791
-82951A6252721M1793M1792l6862l6861l6862l6861r148r150r150r146r4519r4517m5599L1139
-82937A5948770M8402M8402N3198N3201j0108j0107j0109j0104j1428j1428j1429j1424J1593
-82924A6077429J1594J1592J1596J9746J9746J9747J9748L3174L3179n8909n8902j3256j3254
-82911A6113230j3256j3252L2784L2789n6417n6415Q324N4371P1636n100r3349r3344o059
-82898A5975942o058k0809k0806k0807k0806L0985L0990L0992L0990J251J255J255J256P7986
-82884A6093616P7989P7991P7991L432L436L436L436L436L436L435L436n8915n8912n8911
-82870A6178332n8911N4272N4273N4274N4271o1193o1189j5148O1587R0361M4323j7068j7068
-82857A6361116l3371l3374l3374l3371m4885m4883m4883m4883M5074M5078j6310o2351k4942
-82844A6034641N1792L1650j4391k9739k9738J3424R0160J10302O4264l2617p8659n1202n1201
-82831A6108686L8005L8002J08027J08024J9779q7649q8610j1872L0330L0330k0506k0506
-82819A6252040k0507k0506n4454n4452L7629L7634j9923j9920j9923j9918K0364K0365o6924
-82806A6071505o6918J5568R2303P2161K6124N855m0185m3061K981M1347M1346M1347M1349
-82793A6301722R4102M8062l1552j08284r8695k1961l9226q5264q5228q494L7546L7551l698
-82780A6036581l693l699l694l2475l2469N9608N9612P812P816P813P816M0063M0065M0065
-82766A6231221M0070o1608o1606o1611o1605o0650o0645L1431L1436N6371N6376N1574N1580
-82753A6182334O654p0081m9938l892j1571L4475M0225n812n7610j1571N1736N1740K818K822
-82739A6162329K817K822n4493n4496m9696m9695m6820K9919J35424J35431P4036k697n1616
-82726A6233265n1613M975M980M975M980n1369n1369m6574m6569r5492j8753L0162L0166N222
-82712A5956986N229N222N227J0978J0982J0978J0982J6254J6259J6252J6258J6254J6257
-82699A6114118J6254J6258p9665p9661p9665p9662k4032k4029O8050O8053M1148M1148M1148
-82686A6039463M1150K1965K1968p0119p0113L5393L5392L5393L5396j6403j6402j6403j6400
-82673A6060280l0191l0193l0191l0189J0094J0099J0092J0098J06014J06013N7093j9636
-82661A6229383l2110l2108l4027l4026R246N5292K9390K9394L2268L2272L2268L2272k3367
-82648A6326147k3360k3365k3363n1182n1178l3915J2128M1500m537n2502n2495m542m538
-82635A6054798m542m535l5237l5231J5603O1645p417p416m537m538L3546L3548K8751K8753
-82621A6153191M7933k8799n7572j1534M9852M9856k5925p1962K6830P2877L2589p4839j23102
-82608A6039395m6362j9510j9508l1018l1017J9821O5861P8327P8331L0374j5669p7062p7057
-82595A5994906p7057l24R2413R2416L5824m0912q3120l7075Q965Q968L2942L2944j3094j3095
-82581A6034701n421n424M0621M0619j9513j9510O33M6675Q4083Q4083J0224J0225M467M469
-82567A6310932j2795n8836o3633j7591l27l26k1579k1576k1578k1574j6783j6782J1993l4044
-82553A6015501m0760N278N3238N3243J2953J2953J2953J2958q991q988q988q986m191m194
-82539A6093979j315j311l5847J0196N8155N8158k274m8313k2416k2415J1852J1851J1852
-82526A6122152J1851o4884o4884o4885o4884Q015Q015Q015Q013J2813J2810J2810J2810l1193
-82512A5926574l1191M5542M5543L4992L4992j1051j1048n0377n0377N7054N7054J1011J1011
-82499A6069729N7054N7053K173K176m3864m3864j5088j5088j5088j5089l0440l0435l3314
-82486A5945915l3313l2353p8396n8251L3830J53125J53129Q2149Q2151r934r932r933r934
-82473A6208253j0895j0893j0891j0892j0891j0893j0893j0891k5112k5111k5112k5108j1681
-82460A6008990j1679Q9992Q9996O3133k8944m9091l046L6277L6280l7581l7578j7557j7553
-82447A6121639q4701q4699l0027J23449J64688J18651K3686o8390o5517o5513l8661l8656
-82435A6075949l8660l8656K956K957K956K957P9P9P9Q1J9262J9263M874m1163l5411N6672
-82419A6034274P8732P8736k6419k6419J9621J9626o276o274o277o272k5460k5461j02193
-82406A5999938j02192K2499K2500O8542O8544O696O695L2594j3447n5651n5654n8529n8529
-82393A5884006k3039k3039M0267Q6309J17962P1920k3999p0036k1180K4860l915l915j0632
-82380A6045569j0629j0629j0626M6921M6922M0206M0208j998j09424r2162j5423r44r40L851
-82366A5970902L857R74R77K6877j9165m3148m3146q9189j2451R4017R4019O733O732J14699
-82352A6112688J14701K6452q0972q0977m237L5088L5089r037n5075k9180k9177O0984O0988
-82339A6157335m2605j19340j16959r527M3227k814l1589l1592l1589l1585J1573N7616K8838
-82326A5880989K8845Q695l7345J9249k6791j5403O1332J0494J0497m4179j20915j20914m4175
-82313A5610379O3249O3252O8046O8050O5169O5168R1067M5030j3623j3624j6501j6497j9379
-82300A6059786j9375R397l6641j2663L3376M602M604O2152O2157L3376p4049j24288p8251
-82287A5924183M2609M2613L0141L0143K7262K7265j513m7555k1657k1653k1657k1653m7555
-82274A5940973j509Q914Q918J1793J1795J1796J1795J1796J1793K199K204K203K204N081
-82260A6041955N079k5611K0426K1025n5710r666r667j4462j4463j4462j4464j9258j9259
-82247A5891463j9258j9259K6782K6782K6782K6784k8732k8726k8729k8726k8730k8728k8726
-82234A5758979k8728M2250M2254M2251M2254l4481l4484k9685k9686M241Q0980L7816L7818
-82221A5931779M2609M2613M2613M2613p4414p4408p4407p4410L3021L3021L3021L3021N452
-82208A5942124N451N453N454N453N455N450N457p019p017p017p015o8405o8403K3675K3681
-82193A5862777J07005J07007J494p5235l4955M1785Q5905Q5906k2485k2481k2485k2481j6729
-82180A6075028j6725j6730j6727l7164l7165o7859k1815K45p6493p3613L124N3000N2997
-82167A5820103N7797N7799j8941j8940j8941j8937L4175L4174L4177L4179m2561m2561l7764
-82154A5873759l7760j5703O1032M3766k270L4175L4175K8419K8425o8148j14185l9367L7365
-82141A5863683O8061O8063j9226j9225N5591N5593N2713N2716k5940p1980m1P6694L1487
-82128A6188189j4548p5937p5937k1263k1265k1263k1263k2221k2224k2221k2224K3819K3819
-82115A5895461K3817K3820L5442L5444L5445L5446j0596j0596j0596j0597k0188k0188k0188
-82102A5981926k0188k5942k5944O6140O6139K4770K4773K4776K4773r8961r8961n0043K6693
-82089A5919951O7936O7938j9347j9350j16226j16228o7308R428N5684N5687O0481O0484P1992
-82076A6031122P1993k0091k0088k5844k5847k5846k5842Q685Q690Q685Q690N7962N7965l4119
-82062A6076115l4116K3433K3433o8650o8646q220q221q220q217j3976j3972j3976j3972k1495
-82048A5841300k1491k1495k1494K4546K4549K4549K4550l9721l9716l9717l9716O322O324
-82035A5728790O324O326L7615L7617L7618L7619M0493M0494k0891o6934k5693N1047M8169
-82022A5958594k8566q4201q4199L088L087K0371K0371j0323L5718L3802m2935q8977q8975
-82009A5646855K6126K6126K6127K6128K0371K0371K0372K0371n7682n7683n7682n7683j1642
-81996A5590475j1642j1639j1642J9053J9051J9053J9053O5094O5094O5094O5094m107m104
-81983A5883927M1935l4797j00984n4940L7142Q3184K8506m8225k8087J7959K608K611N490
-81970A5836329N488n1705n1703M0376M0379n665n662n662n660l2523l2519K8869P4910J23826
-81956A5959078M7094k9641p5683o669P0065M9925L884k1058k1057k3933k3931K2105K2107
-81943A5972286K2106K2111K2105K2108K2105K2109M0451M0451L5656L5659n4508j31246j31244
-81930A5940149n4506j1345j1345o550o544j2306j2304P9777P9782K1277K1280J6482J6483
-81917A6060330R766o6965j15888j15882k0926k0925k0927k0922J9360J9360J9360J9363M9694
-81904A5814798M9694M9695M9698n7734n7736n7735n7730M0102M0103M0102M0105j1694j1694
-81891A5869974Q0390Q0391k2918k2917k2915k2916j1410j1405j1405j1406m9296m9294l253
-81878A5791620P3485O2927J6891j5723o1761j05771n9724J8928R5665J25397P9356J5092
-81866A6036382J5092k7116p3152r0419j3684M0032M0032m7256m7255J3462J3467J3466J3466
-81853A5886517N9504N9506l2575l2575k1547k1545k1545k1543k7303k7300k7299k7301J0227
-81840A5755221J0229J0227J0229O2023O2025l0058l0056j4715j4710j4709j4710k0471k0464
-81827A5750061k0466k0464l706l705l706l706l705l706l706l705L1305L1305L1305L1303
-81813A5804704L1305L1305L1305L1305k1090k1091k1093k1090m4111m4111m4111m4113K7348
-81800A5696462K7348K7349K7348L2143L2146L367j04061j81376j35333j3513R3913J37074
-81788A5642867J37078L3486m3250m4213m4208j8311o4353p3947K793M8831M8833N0328N0331
-81775A5726265M7453M7454n8060j04099l4077M2657N8960j7771q7792m1752J3883J3882J6759
-81762A5623762J6760m2793m2787K3389O9437P9026P9028J5721l0319k6488k6481n5259r216
-81749A5673780P1349P1356R7254N1211k9905p5939p5945k9900j68M5876K2854K2857p364
-81736A5837316p357K1416k4624k4628K1416p357p359J8613J8615M4512j527p6346p6346l3182
-81722A5703162M3557M6910Q69L1564L1567J1420J1420J1422J1424m8410m8408m5533m5528
-81709A5715436p164L8878N6143k0591p3347p3347j01165n5120j2918L3120J02184J02188
-81697A5704297L5734L5737L2855L2862l5248q1283n5390n5386l8123l8121l5247l5243l8123
-81684A5429321P919j7980j7976q030q025K2663k3373k9131M7607R0768R0770Q6931M0893
-81671A5712357O02m5433o7500o7495m189M1852J2613J2611J5490J5489j776j776j776j776
-81657A5619293k5755k5757k2877k2880j0407L5631R735R738K7120K7120K7118K7120j1248
-81644A5663951j1247j1248j1250j3644j3646m2422L618L9111o932p0239p0233j8641j8640
-81631A5418538Q8788Q8789J9727J9728J9725J9728j855j855m7896m7895J023J023P7758P7761
-81617A5733087O179O179l9862l9864k9311k9311k9311k9309m3699m3700K343K342P5240P5240
-81603A5616243M1669l5063p6205p6202K6431K6434M5613M5615m27m24m5509m5509L1226L1230
-81589A5585122M9450M9455M4655M4659L7100l9634p3206p3202k9083k9083J6960J6961P4510
-81576A5674664P4509J0244o6488n7859n7855j6613j6609K8628K8631j7412j7412p2084p2086
-81563A5422258L5343L5349k4126k4127k4126k4122L6304L6303L6303L6306m343m342m343
-81550A5528637m339k7362k7363p3404p3401m1750m1752L4984L4988Q3904Q3902L7862L7865
-81537A5552771L0870L0871L0870L0873j0374j0372j0374j0372p017p018p019p013m141m135
-81523A5598420l4835J1211j85p6918n6776j0731l060l059j82j81N6888N6892N6888N6892
-81509A5651264J8522J8524J8520J8524j0945j0944j0945j0943J2076J2075J2076J2077r027
-81496A5720854r026r025r028o2739o2741o2741o2741M6128M6126M3250M3250J7352k8689
-81483A5610230m5956L0780P2026P2026L0780L0780M8045M8045n9382n9383n0149n0143n0144
-81470A5627555n0145k3290k3286k3288k3286M9128M9132k7601k7604p463p461L8582L8581
-81457A5589554p4607p4603k8562k8562q424q419L7623L7620K8507K8510K8510K8508J0283
-81444A5565938J0285o6450o6451m8900m8900K7836K7838j898j896j901j894L4069L4072m2664
-81430A5419084m2661K3518K3523O9560O9563K2680K2685n4056n4052n1179n1174K5558K5560
-81417A5448609k260k255k260k255P1598P1603P1598P1603l9117l9117l9117l9119l4320l4322
-81403A5500869q0360l625M3375k669K8027K8025M4333M4333j708j705J1360J1361o5375j11417
-81389A5444824o5374J1360M2055M2059M4451M4453l2282l2280n3384n3385n3386n3381j1903
-81376A5273827j1904j1903j1901J1117J1117J3994J3999n189M0851M0852n185k2456k2454
-81363A5314765k5332k5329N1763N1763N1761N1767k4973k4973k4972k4969L9293L9294L9293
-81350A5489151L9295Q6294Q6293L7376l9358o9451o9448j00144n4102j1899j1897l4917J1125
-81337A5358318P5387P5389J2084l3957o0819o0816q4794l8754N4645J31383J14118O8075
-81325A5610259j3460n9495l3598l3598R29M6975J8198J8198N2726O687n9496n9495J0139
-81312A5504969J0142J0144J0142m4534m4533p0428k4387O0975O0979K469m3571j1918O4816
-81299A5485265M4673j367k5471k5469n4242q202O4693O4698K1533n5204o3359j7312M1196
-81286A5471432M1196P2849K6809p0069j16112o3376J3360l2679l2680N683N689L4463j1578
-81273A5344987Q082N4126N1250N208m2756m2750m2752m2752j0262L5783P006P007p386n3421
-81259A5271370n3423p382j9854j9850m2872L170P2231P2231Q926l7117N1703N1703M8825
-81246A5399661M8829J8130J8132p3951p3949r686r685r685r681O1294O1293O1295O1299l9781
-81232A5503515l9779l9781l9776l0189l0187l0189l0184j14598j14597m289P2447P7242P7242
-81219A5256877j0046j0042p1111p1107K0975K0974L4403L4405L4403L4403M8791M8792m3291
-81206A5328426m3292q9332q9332K752K749M6034M6032M6035M6034n764n762Q1525Q1522N8504
-81192A5506131j8231o7152o7150k0151k0151k0151k0150N2976N2981l9102l9102J2691J2694
-81179A5326133J2694J2694K8518K8521K8521K8520j7520j7519j7522j7520k2799k2796k2796
-81166A5327129k2796K26K24K24K26J4130J4132J4133J4134J4132J4134J4133J4132L395L394
-81151A5425082L396L397r4442r4443k361k357k359k361k361k355m2648m2642m2647m2642
-81137A5058257J8261J8263K1140K1143N1833R7874O0467p7652j69741j23697J0588Q7328
-81125A5074064K3059k2981j8186K7857M6443M6441L279L278k2620k2618O4667O4670J0472
-81112A5277825o6262q6407K1025Q5288L9247k0221k0217J9225J9224J9225J9225r550r550
-81099A5288077r551r548J0112J0113P235P237o5664j11705j08827o2781J1443N7488J21749
-81086A5145378J21753O2280j4451m3227K814O8033O8040M733m1310o7210o7208K1999K1998
-81073A5283622J5638J5644k7525k7520j627M4420O1683O1685j6974o3011o3009j6970L0986
-81060A5297042L0990N9765J3725k0416k0412k3295k3290k3294k3290k0414k0412K9462P5506
-81047A5331667P5503K9465m9193m9188m9188m9190l7801Q243j7659j7655j7659j7654m3553
-81034A5096138K487R3607R3612O7712l9716j09742o3696l0124J5916M7155M7152M7155M7157
-81021A5314813N6747J0704n2602n2599k7182J8858L9001L9005l0063l0056k7182k7181n6798
-81008A5175465j0758N5427N5431j6511j6510j6511j6510m7686m7686p3584k7539N3989N3992
-80995A5121009N2070N2072r802q6533o9270k3228K2811K2815K5688K5693k0354k0348k0354
-80982A5072269k0348N0626N0632N0630N0632J5736J5742p6346p6341j20469j20465p1549
-80970A4820749N189M9309M9310Q065Q067L266L272L270L272q3799q3798O9673O9673Q5018
-80956A5010536Q5021Q5018Q5021L8019L8019n4064n4064j9530j9533j9532j9528p9363p9362
-80943A4996658J2721J2720L8619L8619k2769o8808o0178J6557O2600O2597J6558J6557k9484
-80930A5092967j06215j10003o3959k5591K0450M9227R5266R8144N2105O542O542L664L665
-80917A5122804j9357j9356j6478j6478j737M4310O1577j5161r6689r6692Q821Q5555N0543
-80904A5091662N0545N5342N5340m2496m2497m2497m2497N988N992N986N992N988N990N993
-80890A5124831N990k3747k3744k3747k3744N2987N2993M6277M6278J5698r1727p4463K274
-80877A5086156J8576J8580k2664k2665L2965L2969n9114n9114L0087L0091L0092L0089L4888
-80864A5180936L4886n7194n7193n399n397n398n395J316J317M193M198K7211P3258R0521
-80850A5281860J3788m0049m0050m4846m4843m2927m2924M9155M9159k4703k4699k4703k4700
-80837A5039518L4768L4770L4768L4770o640o635o640o635q8172q8166j09273o3227J1584
-80824A4814790Q8326R1197J4466p9537p9534P751P754P7049P7053j5032j5028o8748o8743
-80811A4851764K3340K3339P0335P0339k1746k1742j7910j7906j7908j7906L9200L9204L9200
-80798A5041603L9202Q32Q36Q32Q34l1301l1297l1301l1297p8302p8298k9377M7356M5432
-80784A4865754M5439N0230N0234j8831j8828j8829j8827N5986N5989l6098l6094J5700J5703
-80771A5007528J5702J5705l1003l0998l1000l0998p980p977p982p976M1418M1420M1418M1422
-80757A5048699k7645k7641k7643k7641M1538M1540M1538M1541J8518J8519J8518J8520l7116
-80744A5141245l7113l7115l7112m4790m4787J08684J08686Q8662Q8664L9747l6990j25233
-80732A5212548j25235q1111m376L9742L9747M4543M4542L9746L9745q3028j29072j17444
-80720A4920347m0706N335N336L3152L3152L3151L3154J973J980J977J979L6509L6509n5573
-80706A5048275n5574l0488l0487O1593O1596M042M044M041M048l5764l5764l5763l5760L3299
-80692A4961338L3297L3299L3301n3869n3867n3869n3865l7560l7563Q480Q5217R9603N3560
-80679A5017502p827p824k2215k2213k2216k2211J9213J9217J9217J9220Q1559Q1566m762
-80666A5148226j12192o2797M4636R2596M6555j0042n6079l3058l3059k4308k4307k4307k4304
-80653A4927560k4309k4307k4307k4304N2425N2431N2429N2429l1980l1979k7183k7184k1307
-80640A4900414N5426L8162p876k8981k8980O0225O0226j9869j9866j9869j9867Q908Q909
-80627A4986962Q905Q912J3341J3347J3341J3348n5720n5715n5720n5716n7157n7153n7160
-80614A4663815n7153K7250K7255K7251K7253J6701J6704J6702J6703M6914M6918J6705o318
-80601A4886700m5649L99O2263O2266L7802q235J836K4856n602n1638k4303k4302k1427k1425
-80587A4873541j8547j8547j6632K9413R2718R2721K9892j6149o6506q9527j17266p1219K6135
-80574A4730027P2177N4911Q872Q870N4912L4768j1270r837L6210O8339M5322o1633j07669
-80561A4923999o7866Q872J0308J0312J7501M0526N3470P435L114L116K37K41K3254K3261
-80547A5057780K0383K0384Mm6035l3089j0063MOJ447J448J9665J9672L6932Q2978N8034J1998
-80531A5241548k3972p0013j11622q8598l6805R239O04K3628N6720N6717L0338j5698m8796
-80518A5023290k5769j2827j2820j4261j4260m2449q8489q7050m1005K9492N2512P1214K5180
-80505A4862758j7030K9012K6135j9904p6499p6499l3336M3403O1025J4984K9851N2875O3903
-80492A4960678J7860k0985o7023n2641n2638n5517n5514p556p555p556p555J4163J4167J4163
-80478A4686491J4167L7185L7187L7187L7188M571M575M570M575j8449j8445j3651j3650N0493
-80464A4853994J27231J05167N9129m3509j20239p9954p9954l222l220l222l218J3084J3088
-80451A4835155m8300r4343r7492k0753K5286K5288j5961j5958P6124P6125Q2836Q2838r244
-80438A4901601r243k5554k5549K0491K0491q0825q0823J1258J1260J6051J6055J6055J6055
-80425A4807323L3318L3319K8525K8525k5191j01924q1781l5742j830M4213K1192K1193m706
-80412A4766434m706m705m704Q7378Q7375m706m701M0374M0376n664n662m1754m1756N0329
-80398A4953908N0331m2714m2715m2713m2710j1061j1061j1061j1057P9103P9103j2978j2976
-80385A4921399k3132k3130k3133k3130n865n866n868n863n91n90n91n87M9285M9290L247
-80370A4904875p3486o4737j8694l349l347M2692M2696M2692M2694n0830n0825J0559N6604
-80357A4877544K4945n1785l4520J1522J6358k9678r03r02J971J973q7230q7231M849N0894
-80343A4697807K4995K4996K2114K2117K2118K2118L768L774L772L774Q92Q94K6795j9248
-80329A4860686k945k942n818n820n821n820k940k943j3922L2121O224O223J1980J1978L7876
-80314A4918117q165o5716o5714K3489K3487K6367K6367l6940q2981p4588k8548L4760L4760
-80301A4724695K9004K9004N4902Q862n7324n7321N984N2024K0371K0372K3249K3249j4643
-80288A4862428j4642j4644j4638K8521K8525N4418Q383n4929n4930n4927n4925l7664Q382
-80275A4689358J1256l4782j3564L2478K9599j6436l9462l9459M6866M6869K3846k2197k5074
-80262A4689298K0970K0969k5071k2196K3848N8085N8083l1123l1116j5775j5771j2895j2893
-80249A4704413o9488k3446P3431J19475P2472m260j08817j08810r8505n2460K9068J05809
-80237A4638882J24027P7989J6599J6602J6599J6603M2497l542k9442k9440l2320l2317j0542
-80224A4812195j0545j0542j0540L5496L5503L5496L5502k2534k2533k2533k2530n7065n7060
-80211A4718310L5017L5022K6746K6745o5339o5332L8254L8259L8256L8258k5531k5526k5531
-80198A4787608k5527p7327p7325J4756J4759L4324L4328L4326L4328n961n957n959n957K9529
-80184A4779945K9534K9527K9533K9529K9533K9531K9533R026R032R025R030O0822O0825l1255
-80170A5113170l1255l1262l1255l1260l1257L272L274j521j521j7789r4525j38649j38647
-80157A4570775k4506N2232L4965j1071l6494l6495N2712N2713N8465N8466l3616l3612m5968
-80144A4658566m5966M6117M6119O3382O3380k8699k8697n0763n0762n0761n0759K0217K0219
-80131A4611593K0218K0221M1482M1484M1480M1487O4502O4505O4502O4505n0122n0118n0122
-80118A4925617n0117n8753n8751K635M8677L9684l7048q3093q3091k4583k4578k4585k4579
-80105A4547435L0092L0093R1480J37524J02988K6259j9783j9784K7679K7678l5629q1670
-80093A4864362q7425m1385o853L9192L6311r731k6995k6992l975l976l975l973N0819N0819
-80079A4826223j2489n8525o733L9308J0532J0536o254o253o254o249J6767J6766J9645J9649
-80065A4856669M0069Q6114Q6110M0071l8584l8581m1460m1459n3452n3448n3449n3448p411
-80052A4727741p408p407p407M3065M3070J7171O3214L7310L7316L7313L7316l2709p8749
-80039A4909836p5868k9830J7169O3212L7316L7314K8585j7454q0758q0759o3494j7454M5854
-80026A4773669M5854j8891o4932o4934j8892L5783L5782n3422n3423k2128k2128j986M4055
-80013A4614407Q0503Q0506O3239J7198L3023L3025n9058n9056j5895L0147N0290N0290j9862
-80000A4898757j9861j9862j9862K6178K6180K6178K6185M0567M0565q351q347J8505k7535
-79987A4999297q8925q8919L1815J08549J08549L1814o4104o4105o6023o6019o6023j9981
-79975A4755925m5881m5876L039L038L039L042L6372L6370L6370L6373L6372L6370L6372L6374
-79961A4967299j9742j9742j6865j6862J0953N6994L1093m5636r2400m6360P1621P1625L4212
-79948A4986190m2524r1440r1438k0462k0462k0462k0457l196l193l195l191J311J313J312
-79934A4670106J315n1443n1439k528P4215J02026J02030J4740J4743k5545k5541O6540O6540
-79921A4955759r839r837r839r835J8935J8941J8937J8940j4634j4632j4636j4632J4142J4145
-79907A4961915J4144J4144l8586l8583N3497N3500m3381m3381q4626q4622m5779L0956P9875
-79894A4829073P9879m0982m0980m0982m0980q129q131Q3952Q3954J7768J7767k8274k8269
-79881A4875666m4580m4580M7501M7508J460J465r0620r0616k2639k2638K3402K3406j4005
-79868A4690730j4003M5465R1509L2994p4435r7455k0717R0548J36590Q3832k3595r6615r6616
-79855A4748232n7289n7286l3309l3305N8773N8776O497O498O496O501L5272L5276L5275L5276
-79841A4851683j770j768j768j765J110J112k4790K1257K8445K8451L1323L1326M1877M1878
-79827A5046601k1433o7469n4405q359J0822o5911q2222n479L8635L8642O505O508O505O509
-79813A4855449k0354k0348j7477j7472o6239k0196M5986M5989K820K826K825K824n7607n7604
-79799A4681422L1598L1599N700m0339j4439j4441j9119j9118j6242j6239r528L6517R9822
-79786A4737193R9825N9054J3015L8916L8913L422L423L426L425j4277j4274j4275j4273K4093
-79772A4967606K4091J9298J9298j3316r0050o9910k3862L1765P7811P7806L1770k9023p5065
-79759A4948219p7941l1897J1262J1267j1756L4286P426P426J0306J0305M8672M8675M5794
-79746A5062044M5798j9827o5866q3136o395J0866J0870J5665J5665L1969L1971l4216q0255
-79733A4935153p4501p4499j1191L4849M7916M7916M7916M7919j965m8000m8001j958K1536
-79720A4923090K1539K4419K4419m4649m4642m1766m1767l8971P071P071l8972j0196j0193
-79707A4736453j0196j0192M1122Q7163Q4284L8248J1386l4653l7532Q513M7236M7235M7238
-79694A5056305M7236m1968q8010n9235n9228l602M2441J6543J6544J9421J9420J9421J9422
-79681A5004710J2777J2777J2777J2781R899R899j8877K7168N9778J3735m9570m9567n9162
-79668A4999125n9160M143N0191R1909M5868p5947p5945j7437K8605M8747k7986l6621R420
-79655A4984912k1275k1269m011m004K4767k1271n561M0484j3229j20660j04354L077Q6525
-79642A4824131Q6527L4724j1312p4617p4617p0783k4740M1444M1443N3670N3674P9572L3529
-79629A4992645n9510n9511n9512n9511l3612J2428P5734P5735j7306o3349Q592Q5328N1638
-79616A4949789N602L6291L6295j4544j4541j7420j7418R913l6123l6127R918M160M162P040
-79602A4926997P040j2986j2982j2987j2982j0111j0104l6003J0036J7709J7711K0584K0591
-79589A4912513K3462K3466k431M3609k2826k2823j9943j9946L3773L3770L3770L3770J1224
-79576A5061388J1229J1229J1231L4250L4249L4249L4252l4216l4214l1335l1334q314L7727
-79563A5130391N7869j8864m2849L195J5667o1071j39723j39724Q951Q953j9317j9314j9315
-79550A4764849j9311L3441L3440j2601O4140O4133J8094M8788M8790k8907k8902k8907k8902
-79537A4928145q6100q6099O7372O7376L4760L4759L4760L4762L8596L8596L5720L5723k650
-79524A5175720m8686o5957J0785J2447J2449J4366J4368q654n4692p1962M777J8202J8207
-79511A5031370O6160j0569l3594l3591o9084k3039J2326o4402o1532J5209N1653N1659N6448
-79498A4989014N6454L695L698L695L697j9327j9320j9323j9323r621r623r621r619M4094
-79484A4988570M4096M4093M4096k909k907k906k905K0113K0118K0111K0118l0365l0363l0366
-79470A5098594l0361K3353K3352K3350K3354p1608p1607o6814o6810J7597R4332P7066L1027
-79457A5104825J0702J0704P828P827l0544l0541l0540l0541M8109M8113M8113M8114R741
-79444A5221910R746R745R746m1215m1210m1213m1212k847k844k843k845L0725L0728L0728
-79430A5167099L0726k8740k8743k2987k2987n2261L9822J31904J31903L4067j19405j25160
-79418A5135238j25154l3077l3077N9004N9006J453J454J455J456L0351L0348L0349L0351
-79405A5189157L0348L0349K4595K4597L0351o1733o1734L0350k7203k7201k1447k1444j2914
-79392A5126071j2915j2916j2916O7656O7658k8263j20345m9843M2237j5312j5315J9218J9219
-79379A5074234J9217J9221m403m403m402m403m403m401m402m399J9097J9096K4855K4852
-79365A5165356m9964M2117Q2404Q2409O1647O1648K57j53208j66640p4559J7524J7528m0986
-79352A5045533m0987m0988m0982L7666L7671L7669L7670k259k260k259k256K0761K0765K0761
-79338A5126505K0765l40l43l40l36l42l37l42l36M3335M3337J2642N8687Q1703M967m1072
-79322A5348153m1069n583n584n581n579j1339j1333j1339j1335J1563J1563J1563J1568N1848
-79308A5337516N1852N1848N1854K930K929n8458j04495p5723J015M7053M7055R494R495R496
-79294A5383861R495J5248J5250J5250J5254k3120k3118k3118k3113j7362j7365j7362j7358
-79281A5292442p2877p2876J9207J9209O5249O5247k6836k6831L859L859L859L864N4696N4697
-79267A5386768J0573o6158o8368Q366J09082J09085M0021l6716q5635q5628n0145n0144n0143
-79254A5170958n0140K0835K0836K0837K0840J8078J8078J8078J8084J2323J2322J2325J2326
-79241A5325780K6712K6711l4676q0716m9063K7670P527l8511k6186k6187k9064k9060N3427
-79228A5154364N3425N3427N3429o9350o9351K2732K2736K8488K8487o3596o3591m7649m7648
-79215A5055903M4434M4437L2923L2924L2923L2928L8679L8679L8677L8683l8056l8057l8057
-79202A5317020l8052J4578J4584J4582J4582J4584J4582J4584J4582K7051K7052K4176K4174
-79189A5498079k7622p3663r0928j4194L5806L5805k0788o6828p2584M152J11580J11581M8275
-79176A5478671M8273M8275M8273m9561m9564m9564m9563J0442J0443J0443J0442J0443J0442
-79163A5487895N646N648K5788n0946l3680J2362L3462L3463n5742n5738R963R963R964R961
-79149A5448009N6004N6004l6077l6076j4976j4976j4976j4976L1066L1065L1064L1069k8255
-79136A5523969k8253O3826O3832o4706o4699o4704o4702j396j394j399j392M4642M4648M4645
-79122A5492917M4646m1684m1683m1683m1680j9623j9618M1766Q7812O4786j1947q3887l7843
-79109A5392279Q6848Q6853k357k353j529j529j530j525j3038j3036j3038j3036L5880L5884
-79095A5574773n6203n6199j0161j0158j0160j0159M4873M4872m7211m7206m7211m7205M4871
-79082A5367516M4876Q424Q426Q422Q428N5423N5427R8586K1856m8282m8279n0198n0197K6535
-79068A5506963P2580Q9840J3111m8281m8277n3079n3074K8454K8457K8456K8458p4300p4295
-79055A5445013K436K438j8668j8661j5787O0950Q2049Q2052M0804M0805J5865J5868l0174
-79042A5704990l0173M579M578m1462m1459m4339m4338J702J705M6782M6787M6784M6787n4892
-79028A5648031n4887n4892n4888m1582m1581l8706L8035J03255J03260L498L504k255M3787
-79015A5654579J9807n6925r5298j8557M0908M0911j6625j6624j6626j6623r912r909r912
-79002A5489194r905j278j278j278j278m7319m7319m7318m7315L6970L6971L6969L6970L6971
-78988A5469757L6970L6969L6974L1216L1213L1216L1214j4825j4826j4827j4823J311J316
-78975A5648855J311J316J311J315J312J315j3078j3071j3078j3071K6251K6253K6254K6253
-78961A5709448O8576O8577P187o9544r8324n2280K4452K4454k6384k6381k6386k6381N7064
-78948A5634078N7068N7069N7066n7842n7845n7844n7842M9584M9587N2462N2464k4271K1769
-78935A5775503L9034l7702j24028j24027o4558J2181Q461Q459J3256J3259J9970J9970J9970
-78922A5579748J9971K0931K0928K0931K0929M2032M2032m008m007J4609J4613o2127o2122
-78909A5664460l9105l9102O8326O8329L3793L3797j2250j2244M9138M9145L102L102q3348
-78896A5787143q3344l7308l7303O7245O7247O7250O7247j2368j2366q2385q2384k1001Q6431
-78883A5774104R7943N1902Q01Q05k071k073Q05Q05M3970l2765p8807p8808o868o868Q05Q05
-78867A5764485M6848M6846l9480l9480l9480l9480m951m948M1090Q7133P2745l990o0583
-78854A5826755j4542M5889M5887k7971k7971k7800k7801k7803k7801J3443J3445J3443J3447
-78841A5790620p658p658p659p658p660p658p659p654j4972j4974j4972j4972N6967N6967
-78827A5783400N6966N6971P569P569o9167o9162k6004k6002k6004k6000j4210j4213j4210
-78814A5627503j4213k7641k7639O1563O1568L2310j3732J2165J2171p978p977p976p974j6129
-78800A5676021j6132j3252j3252L9503Q5543N6770N6771K8952j7090q0396q0391l662M2380
-78787A5761765J6483J6486J8390J8393J8389J8394j753j750o1224j07260l4845P2586N7236
-78774A5791290j9493n0194K6547R6567N0527k2496k2493k5373k5371j9618j9615j6740j6738
-78761A5726800K2108O8150M2249M2254M5126M5132M5130M5131o168o167l290l289k2474K3568
-78747A6064260K3568k2475q2902q2902L6996Q3037J6854n9882m2617L428L1122j4920j2042
-78734A5941525L3998N222N225Q100Q104j3961j3960j3961j3960R059R061R058R065N0267
-78720A6032842N0272N0271N0271o320o322l7015R025M9313k7423r9362n3321L3965L3965
-78707A6080161O2741J6700K666K673k06k07m8165m8165m5288m5289p5022k8981L7201L7202
-78693A5948021L9121L9121O5019J8977j0960j0959j3837j3833L4123L4125L4122L4127O3857
-78680A6261024O3862J4939o1793j23185j23181k0551N6186M5273p68l3379p9419n9278j3235
-78667A5926495m2012m2011J7458J7460J7455J7462k0912k0906k0913k0906Q146Q144J2943
-78654A5857903J2940m3650L3085Q2004Q2006M73M71M73M75n9956n9957O0901J06945P0613
-78640A6144726l6816r1490m5445K1694K1693K4572K4577K031K029K031K036k0991k0989k0989
-78626A6008669k0987P284P283P285P287l9717l9716O324Q3064O7714K1672N2364N2369m226
-78612A6216669m223m226m222M7810M7808m4273m4268N9319N9324l2762l2757K726K729K728
-78598A6272382K731l028l023l029l023L0851L0857L0855L0854q4250q4249q1369q1371p517
-78584A6047671L8530N5794k0941k8614k8616l3409l3411J8381J8387J8385J8385J2632J2629
-78571A6095803J2632J2629O3945O3946k8135k8134q1851q1848J0231J0233M5831M5836J3218
-78558A6154336N9264P7485k9940j01885k5145J12016J12018R383o7349n6803j0756j2675
-78546A6219949n8718k8265J7779j1001j0999M5593M5594M5597M5594o3755o3754o3755o3754
-78533A6056105K0653K0657K0657K0655L835L836N1792k4939m7962K8774j9186j9184N272
-78520A6120965N274N272N276N273N274N272N276J4624J4627J4624J4627L7646L7648L7644
-78506A6329322L7648l1897l1892j204m7239j12469l5731P1696P1700O497O500O499O500K660
-78492A6278590K664K660K664j22035j22030k8994P8442J13925J13931K8558K8562r930r924
-78479A6357083r930r926P336P341P337P338j0886j0885j0888j0885j0889j0884j0885j0885
-78465A6279492L0144L0147L0143L0148K0551K0555J5754J5761N0286k6446j31960j31955
-78453A6232620r1675j4934L3979L3984K4749K4750K4749K4753k3213k3208k3211k3209O2637
-78440A6262771O2640O2635O2639o426o421o426o422q544q542l7318Q727Q722l7316n664n662
-78425A6339393k1970K4068j828j824j9095j9090M2295Q8338Q9175J2440r2112r2108q2520
-78412A6265162l6476K9705K9708P644P647P644P646J3399J3404J3397J3403L0600L0604N6499
-78398A6489986J0462o0523o0519q6417m0376N181N1228N4103Q065J344J349l4141J1899K1729
-78384A6373370q5699q2823K4610L8992L8997P4488K8446Q779N4823K3170K3172J104m4931
-78371A6476498m4933J110J4551J4553J4553J4553M3329k712n592M0455K7502j8538J0235
-78358A6585564J0241j5663j5661j5663j5656R996R997R996R997k8371k8372k5493k5489K4383
-78344A6489806P0426P0426K4388n54n56o310o305k4249p0291p0291k4249L567L566j9453
-78330A6439921K6587K9466K9465N8241J2200j2740j2739m1516M528j3101j3098p343p345
-78317A6492526N127N1165K5270K5269M7809M7810R0973J4238q8397q8394r3191r3187M060
-78304A6441078M065M063M064M063M064M063M064r847r843r845r843M540M546N0582N0587
-78289A6540401J8329J8333o8957o8953l5386M1355R0268R0272J0177J0181l5865l5862k1476
-78276A6552817k1473j6677j6678m2293L4444Q3363Q3362l4616l4617l4616l4617n365n364
-78263A6507670Q6722Q6720L7801L7804L7801L7802n725n722R625N5668N2788k3946o9986
-78250A6845022o9989l7374l7374l7376l7374K9768K9770K6890m9844p5667p5663J1623J1621
-78237A6534033k2908k2908K3134K3132L6082L6083L6082L6081p081p082p081p082q401q399
-78223A6633685q401q401O1621O1620J7500n9239l2859M3874K4693k1350m1493M548M7713
-78210A6723511J672o1234o1235M3317J20056P4011K7971l3419l3413O388O388N2429N2433
-78197A6918875q4734q4736l8693l8690J9398J9397k6643k6640k6643k6645O5438O5442o500
-78184A6728626o501o500o499K2276K2279K2276K2277O37O37k8139J7904K0779k5261k2383
-78170A6762408K3657L3729L3728L6607L6608l4374l4374l1496l1495o0571j4532M8777M8777
-78157A6817449k0285o6327m0430m0428J9043J9041J9040J9043J6163J6163M2063l979k6708
-78144A6769848k6703n5483r438J0700J0706J3578J3581K3172K3174K3170K3173k2870k2867
-78131A6773741k2867k2867L389L390L386L392R142R146O268O268o204n2242J7775R4513R4511
-78116A6920741J7779k6344k6344j8896j8895l548M2496P4147k586m8630m8625O3593O3596
-78103A6988484K88m5748n467M0578J1799J1802N2446N2443O403p0326r0476m4430M9568R5610
-78089A7052974M4771j266l8679q4715j25966j25961o2658j6613M5703M5708M8582M8585N7213
-78076A6887678N7218Q3114L7075p0360p0353r928L6114k4317p0353j8562Q8869J13689k4433
-78063A7015451j36663n9924L2156L2160n5132n5127K3043K3048K3043K3045n733n728k851
-78050A6850788k851J6748O2789O2790J6748l1211l1212l4088l4089q671q668l4569J1471
-78037A6835975L1617L1616L4494L4496M7323M7323P3221K7178n4350n4352n4353n4350j4065
-78024A6931773L1975O077O077L200L199L199L204N5077N5074q233n4271m5641M01M00m5636
-78009A6945875l2212J3829P4259P4262N198m0846j4945j4943J3232J3229J3231J3229o3504
-77996A6999894o3507o3504o3501K3780K3782k117M3927O1191O1189Q9965M3928r988r987
-77983A7135052j2861j2864K7419K7423K4545K4547p112n3149j14537j14537k2458N4279J03201
-77970A7058948J03198M7681M7686P0709K4663n0155r6191r6194n0150p951L8094N6319N6317
-77957A7202974m9192j25926p1254O6870J13207O7169R615R618M5103M5109M2227l4504j04530
-77944A7216486j04524o0407J6331P7717P7721r569r565l0434l0427l0432l0427R853R858
-77931A7102181R855R858l575l571l575l571l572l571l571l571J6335J6338J6335J6337J6335
-77916A7174997J6337J3458J3463l328m9368o6634J0103R2591R2592N305N310j2200j2200
-77903A7280426j2200j2200K189K189K186K194M1515M1513L8638l8094r2772r2770n1527K5212
-77889A7136499M6793P54N550N1590N7345N7346l1861l1859O029O030O027O030K74K71K74
-77874A7317092K74k0947k0950k0948k0949K8929K8930J16216J16216N9622j7113o3150o3153
-77861A7440069k5745K0296m9724j26457j12525l5784O9724O9725m6341m6338k96k95o056
-77848A7150253o051n2092n2091l01k97M5746M5746k338k334M3706M3706L2194L2197n9886
-77834A7218158n9886l4471l4468N7617N7614O9121O9127K3082K3085Q09Q09m5231m5227Q09
-77820A7300948Q09Q09Q14J9513J9514J9512J9518J6636J6637J6636J6640j0581j0582n3746
-77806A7373077n3740M5051R1093J9154n7576r4991m8948J2439J2443q0601q0602K9704J06445
-77793A7272948R0262R0262M9020M9020O6283O6287q7185q7189o5125o5123j9085j9082J4487
-77780A7355780J4488l1552l1552j463j456j5846o1886p7238J4850J13645J13645Q1988Q1993
-77767A7555396L5949L5953k8318k8313J4848J4851l8932q4969o7706K4376M1641m398j8786
-77754A7451592j8781K3416K3417k2624k2620L94L99L98L99P714P710P710P710m4086m4083
-77739A7378665M7996M7999p635p635p636p635M9916M9912M7041M7041p1433j17469n4164
-77726A7394963L7918L4082j1960r083L6961M3675k369m5531N11M6551M6551m2655m2650J6935
-77712A7503899J6935k9106k9106J6939J6935k9106k9102p3228p3229o7474o7471j1841Q0242
-77699A7225287N7222J1185l1728J4316P7620P7622P4744P4744P4744P4744m1318m1319m1318
-77686A7606545m1318m1318m1319m1318m1315q109q104n230n227R7402J43450N6162r7310
-77673A7572991j12660k0574J0117J0117m31m32M5609M5609L2820L2824n9262n9257n9266
-77660A7438205n9260L2823L2824Q4612Q4620L8575L8579K9944K9944K9944K9949o4183o4175
-77647A7682401k789M3257q545q5275q5280q5280m7871m7871j828j828m706m705n0749n0746
-77633A7248185K8614K8618K8618K8618P1785P1781O8905O8901N598m0443n7709J9026O5071
-77620A7635568O5067k2222k2217M0011M0007n2074n2074J9868J9865k6177k6176q909q909
-77607A7601628q910q909o034o033o034o029l5322l5322N6759N6767M963M968M967M967L7575
-77592A7660001L7584L7575L7583J8392J8395p3685p3686n2950n2945L9135L9140k9924k9923
-77579A7574692O2154O2162P7503P7508j4578j4578l3761l3758l3766l3757l0318l0309l0313
-77566A7598881l0314R976R976R972R975P1358P1362k0719k0720r212r208r208r212q3430
-77552A7589477q3429Q657Q656M3185M3186J35267J35271M5098M5107M0306M0310k2039r8775
-77539A7930277j41939j41935q5168O917M7203M7206R7082R7081R7078R7085P876P877q4206
-77526A7982434q4205l8164l8160l2409l2409M3007J35088P7537p5931r5114r5115M8763M8763
-77513A7844085L4375L4372L4372L4380l2770l2766l2770l2766K7820K7819K7820K7819j8217
-77500A7943573j8221j8222j8217j9179j9180j9180j9184j9180j9179j3425j3420L1057J23141
-77487A7901184P1341P1345o1025o1025o1025o1021R955R955R956R955q2126q2127O5590O5590
-77473A7806522K8350o3730r8264r8260j7695P4396K2590K2599N6166N6166N6166N6170k0570
-77460A7880606k0566k0570k0566m3953m3945m3949m3949L2786L2787L2786L2787L2786L2787
-77447A7839827L2787L2786p4644p4640p4640p4640N9688N9693N9689N9693O5445O5448k6637
-77434A7949855k6632m2945m2941m2941m2945K8040K8035K8039K8040R693R694R693R694O1490
-77420A7963869O1490l0596l0587k9633k9637k9633k9628L5592L5587Q7388m689P897P905
-77407A8015325K141K145q9935q9936K145K146l0467l0467O1618O1615J5573J5574J5578J5574
-77393A7968629n889n888n884n889n888n884n889n884l0832l0824l0824l0827l0828l0824
-77379A7736575l0828l0824L6173L6173L6168L6177j2748j2743M8638R4687N6315k0420l154
-77366A7970189M2891L8090p947K0823K0831J1831J1831q0247q0246J7586J7591J7590J7591
-77353A8018404K241K240K241K241m9555m9551M2525M2534L5567L5571L5575L5571o0348o0349
-77339A8034907n5552n5547j9105N7630J06556J06551R9837R9836n3634n3630o6225o6224
-77327A8135400o6221o6220k0184k0180P1901P1902O672O677O677O677q5405q5404L797L801
-77313A7969890j6711o2755q0014l282Q4960Q4964k323k320l1098l1097l1098l1102J4943
-77300A7862957J4943p2345p2337L191P9927L6766L6762L5803L5808L5803L5807J756J751
-77287A8036592J755J760J751J755j125j120M104m1928j3159j3154o445L9601L6720r320k3230
-77272A8014557o9266q9409j2677P7482P7491r797r802K4010K4015K4014K4014M1277M1276
-77259A8157185M2717M2721k5869k847J0109l5936p4790p4781j02119n6079L2870N5892P1718
-77246A8040791K5678l1392l1392l1396l1389N055N1099L8148J5129K5197K5201K3757K3765
-77233A8148251Q0350Q0354L2870m3858l0915p893k7076k7077k7558n0576o0647j4607K9035
-77220A8080653P5080P6512L0479n0962p3981o1033o1033n5755r714N3588N3593K5774k0267
-77207A8062934k0267K5774M1123M1123M3999M3999k4467k4462k4462k4463L0691L0691J4860
-77194A8217073L7887Q150l7895k2064R55R108L2131L2131R108l8517o1531m7149m7140J2802
-77180A8105049N8842N5967R930l8995q5035j5972O0768R4335M8293j3096j3092k5326k5325
-77167A8216343k2446k2445l262M2779M2775l258k9641k9641j6694l9708J054M7095J9760
-77154A8202711J9761N2664N2667R2949J6221p0109j16149r5053r5044k6948k6943O5137O5137
-77141A8137001J3337J3346J3337J3341j3159j3154j3159j3154j3159j3154j3159j3154L8633
-77128A8123743L8642L8637L8642J5619J5620J5615J5624k8455k8450k8450k8450O5552O5548
-77115A8319437O5553O5552L8210L8214p830q4562j02787n6743k1259K4786n431n428k552
-77102A8265160k552m8593m8593M3489M3488j0706j0706j0706j0702m951m950m951m946L1367
-77088A8221148L1372L1371L1372P7416P7412j4669j4669K8973K8977o3108o3108j7068j7067
-77075A8338352j2271j2271J0989Q7728Q7724J0988m357m357r154r154q9247q9243m0331L6409
-77061A8301805P7653P7653r631r632k5827k5828k5827k5828J2540J2541J2540J2544m0691
-77048A8344012m0696N1389N1386J0142J0145P1528J17577P7644R13p7744j23784q8293m2256
-77035A8361963K1056K1055K8251K8247K8247K8246L2086L2085o0000n9996j6512j6507l9534
-77022A8388687O511J01472J47512N1589q6529j05717n9672k125k120j9392j9383m2414L635
-77009A8362054M2240Q8284R1156M5119J951J958o4232j10270j04517n8473M0318Q6363Q9238
-76996A8511189Q9243K5936k0106k9325k9326k9330k9321L3981Q0022R7289K0554k6446k6446
-76983A8667914l1247l1239q224q221n349n340k469M3575M3572k465p6329p6321j3021L3023
-76969A8527859j1101j1096q225q220K6305K6309K6308K6309J05846J05846J7598q9823j22445
-76956A8611470m5704o23o22J7121O3163O3166J7121n3858n3859L5347L5347p216p217p220
-76942A8666416p216j465j461o257o254l2641j09369j09373l2633j1536j1532l859l859J7171
-76928A8346132O3212L7314L7318j3520j3519j0644j0644K9641P5686M9787M9788N9374N9381
-76915A8759306L2517p4905p8628j893k2993o9030r5894m9846Q4433J61173R5945m2173j08365
-76902A8589647j08356k2035N4705J1536J1541J4752J4756J4756J4752M7369M7368M7369M7368
-76889A8785528P079P084q2126q2122Q042N4083P1345n386n4664n4668n9460n9465M0293M0293
-76875A8615856M0294M0297L847L843L846L843j9176j9175j9176j9176K5069K5064K5068K5068
-76861A8735392k8649k8650k8649k8645L9936L9932L9933L9936L9932L9937L9932L9936m0758
-76848A8899515m0758m0758m0758l8841l8836N3240N3248N760N764N764N764k6849k6848k6852
-76834A8748555k6845J9126J9130J9126J9130m4182m4177m4177m4182K1047K1047J13129J13128
-76821A8889855m8016m8016m8015m8016k7994k7994O1212O1212m0459q6504j4566O2171P3681
-76808A8758551K7641l3745l3749J7088J7088J09174J09174N6149N6145l5936l5936q3894
-76796A8927750q3898Q187Q191l2097l2102l2098l2097P0531P0537R1637M5596k5022j01763
-76783A8883352j04638k7902K9649K9650n7639n7635l4135l4139l4136l4139J8620J8615J8620
-76770A8614143J8619J7321J7317R4052R4052L0749L0745j5292j5295k345k349k344k345n224
-76756A8871804n220n225n224K0076K0076K0076K0076k5968k5965k5964k5965l8438l8435
-76743A8755704l5558l5554M7891R3932J11198L4468j01771j01771m2301L4434N5535N5535
-76731A8871742j6404j6404n2373n2373K4359K4363M220M220M216M220K5201K5201P1242J17286
-76717A9038716J00978K4238l7143l7148J8009J8006j5566r2297j01891j01891k9952k9948
-76705A8754111J0810J0814J0814J0818j5084j5084L0957L0960N4938N4937k1802k1794k1798
-76692A8873597k1799k1798k1794O855O860O855O859l9185l9177l9185l9181M4264M4269M4264
-76678A8811704M4269J11410J11411O5369O5370K3981K3981n2755n2750L3570L3575L3575
-76666A9252710L3575n0833n0834n0833n0834n0837n0834m4119m4119P3258J80689J60551
-76654A9307540Q3811l5127q1172o0062o0067r3641r3637j6902j6902J6666J6669J6669J6669
-76641A9000514k5329k5334k5334k5329J7831J7831J7831J7835L1737L1741j4300j4300L1741
-76628A9037135L1737j4300o0340j9218N7519Q0537L4500n7585j03625m9913K6828M282m1758
-76615A8925799n7103n7104M7448M7447M7443M7451Q457Q457Q458Q461n4851n4846N2576N2585
-76601A9030678O9843O9847K3803K3807N581N581m0463m0455j735j739j734j731m5858m5853
-76587A9049572m5854m5854K1284K1287R3223R3230P6918J87o4083o4075m4427m4422m4422
-76574A9002564m4422K5599K5600K5599K5599j3246j3250j3249j3250R772R773R772R777l0517
-76560A9016121l0512k7637k7637M9099R5139O6362j0366m3464m3463K8475K8479j262j257
-76547A9098077J4088O0133N4966k1769p8362p8362m2871L3866L6741L6741L9617L9621L9617
-76534A9232103L9621o68o68o64o64p8242p8242l2201l2198M5493M5493l1239p7283p739O8992
-76519A9091894O8992p739k9803J6238R2977R2978k2898k2894k2898k2893J5470J5478l0566
-76506A9234336l0571k9131k9126L2255P8300N2402k4333p0371p0374k0740k0736P1346P1345
-76493A9244602N9834N9838N9838N9834k2657k2653k2653k2653m2800m2795m2796m2799k0384
-76480A9201756k0387K2778K2777n4916j00958m6285O1149J03829N7788l7172q3209o4993
-76468A9062157o4983k1828k1819r477r474Q2607Q2608P6852P6852L0811L0811L8966L8961
-76455A9393044n3116n3116K1699K1698O354l9688M86P7217J00239N4203L3094j2943n1311
-76442A9497860r7351j26129m9394K9260P5304J1034l5003o233o228l1770l1766l1770l1765
-76429A9166049K2902K2910k3139k3130l1770l1770O0312O0315N640N643N639N644k74k74
-76415A9244697k74k69k74k70k74k70r863r864r864r864j8495j8495P3582P3590Q5455Q5458
-76399A9484706L9413L9414j3341j3337n9386n9378k9649k9645p0893p0893o9935O806Q4495
-76386A9238377J30541N8058m9369o0876j4835K5450k0595p9101p9101l6898L9836Q8754Q8761
-76373A9329002L0243L0251L0243L0247J49J49r1931r1928N905N909N905N909N424N428N423
-76358A9306328N432j7599j7590j7595j7590M3895M3891M3895M3895k149k145k146k145M0538
-76344A9448915M0538M0534M0538l6197l6198l6198l6197J1884J1881J1880J1881O1760O1759
-76331A9596780J5719o1013m5671L69J5719J5719l8957l8957M208M212O693l9351n6614K0126
-76317A9398982Q0549Q0549o739o730k2566k2562O9519O9524p216p217r9297r9293o3212o3208
-76303A9301083K8873K8878K0238K0246k5803k5794J6881J6885J6885J6885L7027L7028L7027
-76290A9526339L7032l3201l3202l3201l3198m423m424m423m420j6897j6894P0391P0395J4761
-76276A9534635o1972o1979J4765M5932M5933m1356m1347P565P569L8256p777j548P5192N2166
-76262A9606034O129j1138n7178o0058j4014j5793j5798j2918j2918J0104J0101J4897J4902
-76249A9462352J8254R4990P4848K8807j7234o3274q6297r556r565n5602m7928j884M7986
-76236A9435897R4032R6907N0871j7234j7237k0114k0109k0109k0110k0113k0109j1005j1005
-76223A9500562j1005j1001L5036L5035L5040L5040L2160L2156L2160L2164j3881j3881j3880
-76210A9705705j3881o4598o4598o4598o4598M2829M2837M2829M2833L984L983L984L984q1384
-76196A9539311q1383M942J12377R1239j6192o7025k0985K5056K5051K7936K7931N2394N2389
-76183A9773041l9687l9692o4631o4627o4631o4623o718o718o719o718o718o718j922j921
-76169A9390998K5894J02629Q5363L9323r63r63l838l839q6852q6853N233N233n8075n8075
-76155A9355215L4007L4006Q6284Q6285n802n797L4484L4488L4484L4492p5462p5462k6541
-76142A9544681N0194L7725L7725M2517M2522p4022p4022k9898M6837M3958l2775j3594L2455
-76129A9654303Q108l7924l5048J0993N0323N0319P9096L3053R17R25r1164r1160p1017k4977
-76115A9536747M1210M1206R072R075O195O200J1951l4090l6965R075O9026K2981m0322m0323
-76101A9611038K839K838K843K838P6727P6732J0544l5492l4538l4537l4534l4533k0151K5894
-76087A9618508K8773j7270j1520L4529L4526j1511m1016N034O8337O8340J9417J9420J9416
-76074A9834983J9421l602l602l602l602l602l602l601l598j9682j9682m8460k411M3622k411
-76059A9776569o2847o2843O4727J10767L5953m0779p7234p7229J0050J0059K4081K4080M9979
-76046A9785333L942l5389l5388l5388l5384n2656o610N9568N9577J0652J0657J3528J3532
-76033A9755974r142L6903L6903r138k3528k3525n2302o262J2922J2922J5798J5802M1700
-76020A9805027M1696j9690o5731k6525N0211L0069j5972o5851o5852K0475K0479k4608p0644
-76007A9613084l9953l9953K2396R9127R9132K2395k5267k5259n5958r918M3800M3799J5985
-75994A9763410O2025N8183j8545j287M4759o080n2119k0462k0467j5914L0131M233M232P109
-75980A9839208P112P109P112M4518M4518M1646M1642r200n5237k6458k6462m5813K29k5670
-75966A9844254k5670o8831o8834o5955o5955N025N1062N1066N025j2241j2238j2241j2242
-75953A9612225K3130O9167M0397M0393K6010k0035k0034K6006M7588M7589N0464N0468M424
-75940A9997792M427J544J552J1553l4488n714n710j1470L4575N797N797j1465n7506l1613
-75926A9905071l1608j1469j1466q594q586N19M6564K0665K0665K3541K3546K6421K6420o672
-75912B0015017L9372L9368o669m5040m5037m7920m7916k7724k7728P5868J52600R8887q544
-75899B0164534r3912r3907q1918l5882L0305L0305J7835J7835J7835J7840r92r87r88r92
-75885A9986911J9155J9155M5049r84p4366p4370j03140n7104N2248N2245o266n2303m5887
-75872A9760343L0849J31561J31569K071j05356q5217q474M7153R3197R5111M9078l1500p7537
-75859B0032848q0416l4376K6172K6172K9047K9056P5088P5097P0291P0300m1451j18187r8044
-75846B0061597n2000K9529P5574N2552N2551j6200j6197R694l6339l3467l3463l6338l6343
-75833B0021150k8193k8184k8189k8189o9436o9432L7998J14730J09095O3054J668J668J4134
-75820B0111874J4134J4138J4138k1359k1354k1350k1354k1358k1354j8475j8474K0458O6502
-75807B0076166M0605M0604k560k560n436n436l8534q4571q4566l8529k1263k1263j5512j5507
-75793A9821638L793M9837K3936K3939q673q672N2713R8754J07385L0653p3897p3901P631
-75780B0055136N3676N3672P635m8709m8709m8704m8705K133M8173K2276K2275j3698j3694
-75767B0042757j3694j3693L2346L2347L2347L2346K0475K0478n423M0621J05841J05846L212
-75754B0435806p3524q6952j0221R2417R2418L2944j3097p9279p9279K564K565K568K565n4988
-75740B0266507n4983L7098L7094o548o544o548o544p93p88p93p88K4744K4749K4744K4749
-75725B0355356j3623j3620j3619j3619J1793J1798J1802J1797o3017o3017o3021o3017r7832
-75712A9998161r7837N5639N5639M1251M1248J0557N6597L1658m5078m2202L4538K4943K4948
-75699B0190062K9737K9745j6665j6661j6661j6661L7052L7057L7052L7057n8868n8863n8867
-75686B0154516n8863L1297L1301L1297L1301j54j53R1927R1932j3582j3582j3582j3577k1255
-75672B0328823k1259k1254k1251M7804M7809M7804M7808R561R557R556R565n9506n9502n9502
-75658B0316013n9502L4496L4500L4497L4500J884J884q5400q5400J9740R6475P6329L0293
-75645B0450309R187l6849l9733O316O6739O6735k2466k2463n1240n1236M0837M0845J3624
-75632B0470605J3623m7763r3803o6946R789N5829N5830R785R793R785R793o3112o3108o0237
-75618B0249863o0228k2329K3719N9207J05249R0861J4125r0425r0426P889N3933K8031K8035
-75605B0397504J5566J5565J5561J5566L4986L4985l1193p7237l7912l7911m0787m0787n781
-75592B0258125n776n777n780l8389l8388l8393l8389P686P689R6891R6894Q4425L8381k7803
-75578B0391396k7799l9314l9309l6435l6434k9720J6321r577r578K4956K4952N0854M810
-75565B0285123l8351l8356m1231m1227L370L373L374L370M1741M1738M1741M1737J7437J7437
-75551B0341276J4557J4561L7576q461j1337L4703P3545K7512l5799l5795l7721l7716o3614
-75538B0313287j7574p262p262l0284J5760O4673O4681k4529k4525Q561Q565Q565Q565K805
-75524B0384026K814K809K809K5882K5889K5886K5886o727o722l851l847m2700L349O6652
-75510B0502155O6652M8426K386r2570j38616n8643M8788J03459N7419k5068k5072k5069k5068
-75497B0439179l3230J2818j3080j3079J2818J2818J2819J2818K6624K6629K6624K6628K6625
-75484B0577011K6628K6628K6629l4285l4280l4285l4280j38831j38836k8521M8207N8639
-75472B0320424N8643O3432O3440k9608k9603J087m4954j6656O0079J4038J4038J8831J8836
-75459B0512027J8835J8835K4716K4711K4716K4719k9002k8998k8998k8998j6050j6051j6051
-75446B0484411j6051K2317K2321K2317K2317n9693n9693n9697n9689R365R370R370R370M092
-75432B0360427M096M091M096K7110K7118K7110K7118J1353J1350J1353J1354O556O556N2602
-75418B0592290k4135o2025j5984m6680m6671K5259K5263K5259K5267o033o034j237j232O436
-75404B0489743Q3172O5909J9869L560L560k195k195N478m0563o0706J6035k0998o7034l6342
-75390B0457293l6339q55q51q50q51K8400K8405K8404K8405K8400K8409K8404K8405l133l129
-75375B0638517l129l129n6846n6842n2049n2046K3243R9986N2024N2025j5118r1852m5817
-75362B0488967m5812N834N1879K8857K8861M8999R5044J12307L5571p5694p5694M2285Q8330
-75349B0829734L2695m4041q7205q7205m7759j718k4736k4736m0082N955J30653J30652M9119
-75336B0821326L080K6101K6097o5021j11066n8307M9120J04891K8155p5441p5436n4340n4336
-75323B0564823q0234l4193M174M175P050P051L2948L2952M175N0219M2418l618K5155K5159
-75309B0682254l1437l1434l1438l1434O6880O6881L6185Q2230L0433m6306k61k58n768n768
-75295B0780759K3010k3030k3031K3010n768n768L1164L1164P4324k410j05041j05045j03123
-75282B0590215j03119j212J06219Q8956J2217l7658l7658l9580l9575J1739N7780K9006K9002
-75269B0666332O943l9099l9098O947K9521K9524L2405L2401L2400L2405L2401L2400K187
-75256B0857669K187K8089j7955p6470p6466p9342p9346j3640j3640l9534O503R5704R5712
-75243B0689471R5708R5708K0412k5628K69K70k5628k5629k5628k5628J8229J8238J8233J8238
-75229B0846635J8234J8238J8233J8238l5002l4999l5002l4998L0226L0226p7205p7204j071
-75216B0684549j066P0872P0868M7854k8886r3152r3147J4275J4279J4279J4279N3605N3605
-75203B0822214N3610N3605P769P772P772P773q1433q1434m697m697L4629L4629L4629L4633
-75189B0926774o619o619o614o615k9276k9280k6400k6396j1051L4986N2253k4479m0787m0787
-75175B0759090m5584m5580m0787m0792m0787m0783j3789j3785O2946O2951O8701O8707O8706
-75162B0809214O8706j7624j7624K8417K8421O5822O5831m1601m1600l5974l5965J0071J0076
-75149B0896170n1315n1315n270n270L8364L8372p669p668J5345J5350Q2495L6455n7021j33756
-75135B0803267j33752n7021M0821Q6856O5756O5760J6358J6358J3482J3482o2299j08335
-75123B0760733k2968N3771K3915n2826m8024K8708K8707K8707L3505L3508R0098R0093J3362
-75110B1061289J3362m863m864q1599q1595p149p150L8886L8895N1356N1361k5371k5375o192
-75096B1010991o191o196o187j0992j0984j0985j0988l4430l4425l4430l4426L7509L7517
-75083B0885783L7513L7513m216m212p6154p6151K498P9238O1975J5931l1957l1956M1899
-75070B0937704M1907J8877J8881n7854n7851K1280K1275K1279K1284k9558k9558k9558k9554
-75057B0868554L6143L6148L6144L6152K2715K2724k3326k3321r3342r3347J4084J4088K5595
-75044B0879011K5599P1636P1640Q5520Q5525k1906k1906o6030o6025o6030o6025k3827k3824
-75031B0863358k3819k3823K7010K7015K7014K7014o6930o6926R806R810O9275O9278K3238
-75018B0971320K3239j1296j1291j1296j1291L8580L8583L8588L8584l9671l9667O2963O2967
-75005B1150312k3362j00095q2831l6791q976q971L9944Q5986Q0229L498k7201k7197m535
-74992B1040010m540m535m540J3690J3685J3690J3686k6119k6122k6118k6118m1467m1468
-74979B0893734p893O8839L4052L4053O4743J8706r112r113M9398R5438R3521J6790q7770
-74966B1255386q7766p8171l2135L4052L4056J4508J4507J4507J4507J21J20k5778K0267K7455
-74952B1205636K7458N6232J0192m0646m0646m3522m3522j3764j3761J5010l1027p7072l1031
-74939B0979537n6925n6926L1318P7358M8589M8584O22m5418k2391k2396r329n5369r2778
-74926B0824476J4653Q7549M1509M8228R4268L0956L0957N9739J3693l7147l7140m0019m0024
-74913B1091698l469l469l469l469l470l469l469l469l9442l9439l2724l2724M2090J49520
-74899B1111226J14992O8951K3026K3031K0151K0146k867k872k867k872n8502n8506n8502
-74886B1194535n8502K1110K1109p665L8372L9020p026K4625K4632l0044J5997J5997l0043
-74873B1262117J4557J4561Q801Q806m2036q8073o2178o2179j4877j4876m0775N266K2533
-74860B1011647K2533N4182Q146l5501J0544J0536l5496o726L9322j5358L0687K066K071M946
-74846B1103599M951M946M951M942M951N6261N6269N6262N6265L506L511k7180J8856N9801
-74832B1411891j6935j19569j19564l0363M6372M9249k7484j03260n7220L4862Q0906O6515
-74820B1215400j0221n6257n6261O1149O1154O1150O1149R353R354O482O477l116m9157o9300
-74806B1247356P437L3330j2702J7984J7989k0263k0259o6303J0437P9491L3454q9317q9322
-74793B1149312M0165M0169M0172M0169L0575L0579L0575L0579o5818o5814o5810o5813M1613
-74780B1210653M1612M1617M1617M1613M1617J02045n386j04186j04178j10895j10896r7351
-74768B0987882r7347N6124N6124M6530M6531M6530M6534J4877J4876J4881J4877J4880J4877
-74755B1278176J4881J4876l0919l0919l0919l0915P6511P6512P6507P6516q855q860q860
-74742B1463732q851q859q852q859q851l4397l4397l4396l4393l4396l4393l4392l4393N5768
-74728B1200071N5767N5768N5771N0971N0978R4135J7404k0868k0869k5662k5661j9910j9910
-74715B1447985j9906j9906p1229p1221n042M1003N3472N3469l5733l5733K988K996K992K996
-74701B1349131j1395j1395n4556K2176J26246J26249j6669j24100j43280l5853M7593M7596
-74689B1321743j6648o2689l3915l3912J3088N9129O2009J5963L8024Q4068N5290N5294M453
-74676B1561897M457M452M457n8734n8735n5854n5851J5126O1166N8290J2246k2279o8325
-74663B1402313p1200k5163J5129J5126K0881K0881K2276O8320M2422M2426n536n539l4314
-74650B1508022J1731J0768l5272o498o490K8989K8994K8994K8998M5418M5418P1320K5280
-74637B1785672j5013j5010Q013l8027j04215j04215o1050J5686L6787r250o7764o7764n1634
-74624B1312216n594k8616k8612m0127N917O9225O9220J3109l2927p034p034L1334L1334N7237
-74610B1439648J1196M593M598J722J718J722J718J722J723j640j635j639j635j639j639j635
-74594B1458898j635K5678K5683K5674K5682J9922J9923J5130J5129P930o8797j40744r4696
-74581B1333777J5603O1652L8625L8629K6039K6039K6040K6039K6035K6043K6035K6039l6787
-74568B1659808l6786l6791l6787J577J581J577J581K8321K8330K8326K8325m6493m6488m6493
-74554B1529588m6489R5463R5472M9426k7305r083L6961L2160j3877o1963o1958K2454K2449
-74541B1663298m407q1142q1139m407K1487K1491K6289K6288L9716L9717n2365n2365j6358
-74528B1546103j6349j6354j6354J0503J0507J0503J0507R5388R5397L307L311k9305k9296
-74515B1677868k9301k9301l527l523l523l523l527l519l523l523L1006L1006L1006L1011
-74501B1715107r9447r9438p362p357j4997j4993P7089P7088Q2844Q2848j4038j4030m0414
-74488B1722900j17145j17149m0410N8382N8390J7138n9593m6290k45O1141O1146L5243L5247
-74475B1668755n6842n6834J672J673J672J672k162k162Q9915Q9920K904K909K905K909l9301
-74460B1709605l9298r1089R87N0863N0867J08418J6337l1624l1621l7380l7380k5031k5031
-74447B1618623k5027k5030M4032M4032M4032M4032m9970m9971m9966m9966J3337J3337O5138
-74434B1636633k6948m1207m1210m6962m6962O8138O8142O8141O8142q594q598k838k839r21
-74420B1682117R1160L9364L9368n7394n7394n7395n7394J1669J1665J1669J1673L2770L2770
-74407B1734648L2766L2774k0944k0943k0948k0939k0101k0101k0097k0097N8556N8556K4023
-74394B1777153o8059j09779j7703P8221P8217q108q108q109q104J62J66N1962m0123n1631
-74380B1666157n1630j09186j7096O2029O2033J19585K7500l5803l5803m1564m1558L1707
-74368B1636371L1704Q3503q581p1885p1889p7640p7640J6839J6839P4387j7685j7695P4391
-74355B1591019J6836J6843O3718O3718N7967N7963o0975j53061l9874J13601J23187L1106
-74343B1882048o0975o0971o6731o6731K5351K5354N2186N2186l9894l9900l4139l4143N7941
-74330B1691582N7942j9752j9753j9756j9753o7710o7714o7714o7710M8227M8228M8231M8228
-74317B1592576M8231M8228M8231M8228Q901Q905Q901Q901R5231R5230n8240n8241j9557j9553
-74303B1855972J1137l4898k3392N3344P303P304j4279j4279j4279j4279q3342q3338p8545
-74290B1574429p8545J3897R0633M7468M7473j453j448j452j445K1089K1093k6869M9866N4664
-74276B1809400k2072j7279N9464K8894K8895L3691L3695m672m673m677m672l1056l1052l1052
-74262B1842834l1052P316P316P311P320N5394N5394N2514N2518j199m7236o4506J2233J4150
-74248B1970307J4147J8943J8951l4774l4766l4770l4766K9231K9226K9230K9230k4487k4487
-74235B1951215k4483k4483o262o258o262o257m4630m4630m4625m4626N611N606N610N610
-74221B1721136M3974M3979M3974M3982k544k543k544k540k5566k5566k5562k5562K7724K7728
-74207B1840070K7728K7728o4353o4353k967M3078K5325n1406k4549Q2885Q9596J2860k9343
-74194B1912299k9342J4777J4777l1264l1259j1121j1117j1121j1117K3412K3413K3412K3412
-74181B1899161k9346k9338j21428j21423M838M843N0879N0887J02680J02679n0796n0788
-74169B1812848j9138j9138o0382o0382o668P0063J18987J18988J06273J06277J4192J4196
-74157B2196116j0744j0747j0744j0743O0232O0237l1849l1845k3217k3213k3218k3209m9547
-74144B2067509m9538l499l502P1320P1317R930l6115n7215J9520Q8583M2542l5156q1192
-74131B2104504n8175n8174L7862L7865L7866L7866m4626m4621m4626m4625J8678J8681o8606
-74118B1929869o8602J1967Q8704Q8703J1963k8275k8276l3073l3073J8719J8723J8724J8727
-74105B2014800j02136j02135n3216K3521O0925O0930O5722O5727M8219M8219m3866m3866
-74093B2042844P934P930P934P934m6742m6742m1944m1945J9441R6177P8914L2874l9646l9646
-74079B2045317m2522m2521R274R270R275R274k8134k8135O3946O3947J5030J5026J5030J5030
-74065B2129107l2928l2931J3108J3113J2151J2150J04231J04236L1334L1334K6541K6537
-74053B2437983k9093j05829q5686l9642R266N5307L2284L2289m1572m1571m1571m1568J6939
-74040B2157536J6939J6939J6943O5860O5859k6226k6222n8954n8958j00202j00198j4831
-74028B1954485O1900O1901j4831r8281r8285j0996j0993j6752j6752j6752j6748L3749L3745
-74015B1845390L3749L3749L3746L3749L3745L3753l3396l3397l3392l3392P4034P4034P4030
-74002B2136402P4038q096q096q096q100q096q096q096q096K2599K2595K2599K2599K2600
-73988B2258660K2599K2595K2599K734K731K730K731m2348m2351q8392q8392j8371j8370O8917
-73974B2108072O8914O0282j6453o5370o5370K2276K2275k3769k3765n8299n8295L3787L3782
-73961B2038067N4888N4888Q847Q847M0496M0501M0501M0501J9458J9462J9457J9462k0831
-73948B2384544k0823k0823k0827q5093q5094O989O992O988O992O992O992m7808m7800M1397
-73934B2139618M1401l1496p7540r4800j8067O5378O5382k1906k1902L5641L5650L5646L5650
-73921B2188655O257O254R3546R3546J1055o5681m8419k373j415j415J460J465m295m291m294
-73906B2270055m291M0907M0908n1174n1170q2827q2827L9949Q5993J4051o2685p9952K7484
-73893B2104421M3787k258L0359L0359K1940K1935K1939K1935k4101k4105k4102k4101J2345
-73880B2210353J2350J2345J2345N2630N2635M7833M7842K7811m8921j23739p7698K0138K0139
-73867B2266063K3018K3018o718o719o714o718K871K876K872K880j30599j30594m0434O7000
-73853B2062102J39898R3857k7002k7002l021l020l026l016j2620j2610j2615j2611N4647
-73840B2233961N4647N4647N4651Q606Q611Q606Q611k3047k3044k3047k3043K8753K8753o3336
-73826B2334329o3328k4388k4387J510m4530k4392k4387k7264k7267L7002L6999L9878L9878
-73813B2229653J4935O0984P8242J510p9902p9898j8515K7529K3690K3690k207M3837J05223
-73800B2428771N9179m125m125p001p004r881r880M6655O18o5569o5565j6652j6649j6644
-73786B2312128j6648J8839J8844M4737j303j8569j8566P332l8708n5975r934N0493N0498
-73773B2343168K4591k1442k1445K4599P0636P0639J0209l5829l0081J5964j2810j2810J0333
-73760B2435722J0328J0329J0337l5712l5708l5712l5708J8964J8968J8960J8968k4201k4197
-73747B2351338n2979o929L0354j5685J3088J3092N9128N9133p058n3091r934r926r935r930
-73733B2350666N5294J01335M6659o0763q9812m3770J5698J5698l8974l8973l8978l8970L1048
-73720B2266158L1044K8172K8172J0901l5135l5140J0906N2269N2269Q1043L5007j8711j8711
-73707B2488244P187l8853k0628K5408l365l357n2286n2282L9800L9799K8455K8454K8454
-73694B2515030K8455j1831j1831j1835j1826J4063J4067J4064J4071J4063J4068J4067J4067
-73681B2608692k5740k5740k5741k5736k0948k0943o4108J2631L8522L8525M3323M3322J8383
-73668B2594442J8384p3703p3694J0698J0698J0694J0702N0982N0983N0983N0987o9872o9876
-73655B2572408o5080o5075l689P3047N2904O864j5321o1361o4241j8196r30r34J942J951
-73641B2414289m291m291m291m286l8820l8816N3261N3265J04422J04431J2345J2345o838
-73628B2652725o839o835o838j6433j6428j6429j6433j09468j09472o0552J6183K9488K9487
-73615B2362156L4289L4289O9777O9776K3736n2999o0673j4631M6758M6755J5104J5105J5105
-73602B2604547J5101p0304p0308p0304p0303k4263k4264k4267k4259O5420O5419O5420O5423
-73589B2503058n560n556n561n556m4887m4887M7194M7198m602m598m602m598O7819O7818
-73575B2602680O7818O7822l3857l3853l3858l3853n5169n5162L6916L6919Q142Q141Q142
-73562B2590828Q142k1599k1591k1595k1591N3224N3224l8858l8861m092m087m088m087L6197
-73548B2561166L6202L6198L6197J7014J7013J7014J7018N4419N4422o8353j14394k0503N6232
-73535B2699645L6085r951k1466k1462k4342k4338Q3566Q3571k764j10186j21702j4266J0669
-73522B2563059J0672N632N635N3589k3139p2063M677P4698K8653j4511j4507J3308l2733
-73509B2602970q4533p793R4841R4840M5427l1309l4185M2550Q1877L5837k5554k5549J303
-73496B2790722J303J303J307n0489n0489n0493n0489m212m212j332j332N0464R6505J13771
-73482B2842327L7036p0395p0395j3802L2239N85p6146n3129p087J0639N6681N9560J3520
-73469B2761633l748l747o627o623j5262j5254j5259j5258L0786L0783L0786L0782l0247l0247
-73455B2742498l0242l0247M6493M6488M6493M6489J2922J2918J2918J2922o3818o3818o3813
-73442B2728203o3818J08J08J12J08J08J08J08J12M423M424P303P303R221N5261P2528m204
-73425B2821516p5308p5308K7326J04061J29001Q2960K1570K1570k5429k5430k5433k5429
-73413B2955667q162q167q162q163k6612k6616k6611k6612N0124N0119N0124N0124o4502o4503
-73399B2888048o4502o4499J2238J2233J2233J2238L240L241L241L245M9282M9281M9282M9285
-73385B3018086k5533k5537k8412k8409m3758q9799j07066l0330J3761J3760J8561J8558N5004
-73372B2758886N5008N0211N0211Q8574J1843r8463r8463j6935j6931j6935j6930o1058o1055
-73359B2627963o1054o1058P7068P7067P7068P7072m7630m7626m7630m7625N9805N9805N9801
-73346B2803026N9805j4860j4860j7740j7736J4873l1164o5698M1737O4270O4275P0988P0988
-73333B3027904o7137o7133o7138o7133r582r586r585r582L843L842R67R71J17511P1465q146
-73318B2911481q4877r3513j6777Q5853Q5860O9868K3824j3582n9619n8663j2620N0684N0685
-73305B2938604N0206N0203j5980o2017p3532p3528j0225L5820K0350K0346K3230K3229J166
-73292B2927872J167m4875L1861J08597O2552l1446p7487j4179L1861K8981j7055k3051k3056
-73279B2961742L5455Q1503J22744M6011p2935j49661j06024J406N4162Q121p3412p3408j0104
-73266B2825600L5940J6632J6632J9512J9511K5268K5267K5263K5272N4041N4041N1165N1166
-73253B3245310L1018j5017J0880J0881p9857p9856j05754n9714N2510N2514N2510N2518J1267
-73240B3179210l4775q876q876j4632j4631J1266l4770K0259K0258j1395L4646L4650j1395
-73227B3160939K0258K0263j8109K7936K033K033m1127m1132m1127m1123K0574K0578J7703
-73214B3109699J7702o0954j06991j06995o0951J1947J1943J4822J4827n320n315l1218J4826
-73201B2818022K1658K1653K4537K4537J514J515J514J519J6383J6379J6383J6383l760l760
-73187B2974477k9661J6387m519m519j639j640j639j639m519m515Q432l7608n4875K1860J05311
-73172B2979694J05310O1187j5545n6195n6195L95M6443N7950j8786r0724m4679K0540K0541
-73159B3009936k2624k2620K0541K0545k5499k5500L4708L4712j1333j1329l4351l4351l4350
-73146B2898485l4351k702k697J78J79M6223R2264J09526L2791k822k818p610p615p615p614
-73131B3103802p611p614J8279J8283J8288J8283k7757k7757l0633l0633j2457n8494p5760
-73118B2898219R75R0177R0180R4974R4977M2219M2223l822l822j06451j06456j4374j4371
-73105B3104648j0656j0652j0657j0656r5065r5064n0942K5795K1956n4776k6006Q1433J22668
-73092B2992026M5937n7655n7652J6271J6271k9766k9769J2436J2437l3608l3604K2985K2989
-73079B2899298K2985K2989K0109K0110K0109K0109L1737L1741L1741L1736k0055k0056k0059
-73066B3092494k0055O4353O4349k7728k7733n2667n2668n2672n2667J7379J7387J7383J7383
-73053B3004538J7383J7383J7387J7387j4275j4267j4266j4271L1770L1774L1774L1774l4297
-73040B3109794l4289k9500k9496J196P7934O0669J4627p22p22l594l597p22p22p18p22k3288
-73024B3136128k3292K2752K2749N1526N1527m0555m0551m9190m9186l149l142M1933M1936
-73011B3159486M1933M1940q905q901q901q905m0555m0555N486N486Q7977Q7977m108m104
-72997B3305351k8085k8085o7415o7407n1668N5772Q4541P809k2885k2885O4398O4403j1378
-72984B3282466j1374j1375j1374j7134j7130P0159P0154M5211l1517q0437q0437k7683k7678
-72971B3151851k7683k7682K8911K8910K8911K8911K8911K8910K8911K8911k033k030k033
-72958B3321676k029Q3338Q3337o826j14257j42072r6032l1765l1766m7115K9624P8541P8541
-72945B3203195J7275J7271J7275J7271K3026K3031K3026K3031l4525l4521l4526l4525N764
-72932B3232068N764N764N760M5048M5053m7032m7028M764M768M763M768K0114K0113K0114
-72918B3324801K0113K5865K5869K5869K5869n3028n3029Q366N4402K5628n1107r7148r7148
-72905B3185322l1923l1924p5084J648Q5097Q5101Q9890Q9895L8670L8671n3414n3415j618
-72892B3366916j615j614j614L1952L1957L1953L1956j4088j4084j4084j4084l6629l6625
-72879B3360297l6629l6625M5862M5862M5866M5867k6081k6072L3392P9437M0107o7320j24872
-72866B3379091p8831o3843j09879j24270m7531N9893N9896k7388k7392L6874L6874L3998
-72854B3127492L3999N1260N221l4102P3324J40587O3851l9741l9738N2340N2340n1249j27984
-72841B3307600j05924J506K8359K8363J9728J9731J9728J9731j4129j4126j4125j4126L1916
-72828B3314232L1915L1919L1915o4005o4004o4004o4001O8362O8366O8365O8366Q1309Q1313
-72815B3590048j0769j0768l5708l5704l2832l2828L6231Q2271R9538K2807n9689n9685K1844
-72802B3574756K1844K2043p0042m4140J900M6979M6982M4103M4107L817q8263j22797j22793
-72789B3358496j8246P3839M7941J901k8795k8794K8757P4798Q9184k896j01692j01692J0532
-72776B3403333J0532J0532J0532R42R42R38R42l4953l4949l4952l4949J1092J1088J1092
-72762B3332162J1092j4810j4806j4810j4806O1930O1925O1930O1929o3846o3847o3843o3847
-72749B3276353o3846o3847K8238K8235j3968j3968P8113P8114L2073L2072L2073L2077K544
-72736B3464263K548K548K547K544K548K548K548k9110k9102k9105k9106k9110k9106k9106
-72722B3278349k9105L1919L1923K9048K9043J4653l1384n7278L4799K8081K8089L3841L3840
-72709B3455818L3837L3844L3841L3840K420K423K428K423Q175Q179k6351j18435o0884L1197
-72695B3442755R1629M5588k0599k0595k3474k3475p1316p1316K0769K0769K4603K4604K4607
-72682B3464549K4603j14958j14958n3568R9903J35387M3310j3283L2758Q3138Q3143l187
-72670B3666837l187N445N1489K2711n4021o7934o7930J9350J9358N4842N4846l7235l7239
-72657B3627332m2393m2393m2397m2389O1195O1204O1195O1199P005P005n4382j00426p9321
-72644B3482434k585M3455M3456J0515J0519J0516J0519l5525l5522N6556N6564j5860j5860
-72631B3619182j5864j5856K8264K8263K8263K8264l2285l2288l2285l2288M2530M2530M2534
-72618B3698964M2534l3729l3724N8357N8361L2459L2458j0706j0698k5769K0275L7538l9194
-72605B3827126j15929j15933j3296O3440K7948j8092J2598J2607j9055j9052j9051j9051
-72593B3604260j2939j2934j2939j2938j2939j2939j2934j2935J0561J0561J0565J0565M6053
-72580B3589068M6053J5358O1403O6282j0444n3614n3610M2306Q8351N9573j7159m7858m7854
-72567B3737855n2656n2651l2508l2509l2508l2509K860K863N735N743O0407J06455P7682
-72554B3764259R42m0302m0301M6978M6987j3445j3445j6321j6320M1750m291m1700q7737
-72541B3627054o4722j8678j411j411j1004j1005j1005j1005L0238L0243L0239L0243j3043
-72528B3604733j3042l8941P100N0261N0265N0265N0265j2565n8602n8606j2565J2379J2374
-72515B3643321J5254J5254R117R121R121R121L365L370L365L370M7485M7493L365p3370l5003
-72500B3713749M1738Q2976Q2981K6027k0014k0018K6031L004L009N884N884k7690k7683k4811
-72486B3871067k4811L005M9053K3147K3151l4986l4982l4986l4981l4986l4986l2106l2106
-72473B3670493j1963L4077L4077j1964l7861l7862K2566O8611O0336J4291m6132m6136k1196
-72460B3691337K4844R1031R1027O1776O1772m407n0451k0715k0720k3591k3595k8773k8770
-72447B3820765k8774k8765K3022K3027K884m3157n3713n3709L5492L5500P2901P2906N2759
-72434B3931138O722j9781j9777j9782j9773m9514l473Q5732L9696l4646q0690q3566l7522
-72421B3694764k2175k2176j9300j9296K4279K4284K4280K4284K4280K4283K4284K4280j6483
-72408B3789588j6482m5260P84K6678j9362j6483K9558L9987L9990M2866M2866k6197k6193
-72395B3862340k6196k6193n1136n1133n1136n1132j2769j2764p972p967J1880Q8621P1349
-72382B3735792K5313k6483k6483r221L6824L7779L7783k2649o8690q5956l9911K3391K3396
-72369B3640885k8043k8044J7997J8002J2241J2242P1710J17755P4109l3313q5118l9074L0944
-72356B3782293P6993R7127R7136O8474K2433K294K291K5317K5313M8336K290p8761j24801
-72343B4046735j44944o8204J6201J6200J8122J8117J4760l1280n378n382J3802J3806N6967
-72330B3959522N6966N2647O610n9576n9573r0272r0268p0125k4084M8181M8178j2246n8290
-72317B3707670o1166j5126M8178M8182O3527O3527k8554k8553l619l614p39p39j9441K6600
-72303B3796133R2782R2782R5663R5658K9479j6565m3904m3899l619l614l614m9660k3756
-72290B4013866k3761j9491j9491P2594P2590P8346P8346j3736j3735o5532o5531K6549K6550
-72277B4147564K6549K6550o5532o5531o5175o5170K4030K4035o2295j08339n0784N6647J11315
-72264B3933864J11319l5438l5434j0499j0498L5542L5541J0200J0200l5836l5841l5836l5841
-72251B3901443N6244N6245j2818j2819j2818j2818O4880O4876L485m2550j1985O4756O1880
-72238B4168001j4856j05978j05979j8694j8694K3035K3030L8381Q4416R2094J5358l0683
-72226B4149431l0682k5330k5330p1374p1370n1228n1227n1228n1228M5169M5174M5165M5173
-72213B3901115M5169M5169M5174M5173M44M48M48M48M49M48M48M52n311n304n311n304n311
-72196B4058844n303n308n303L498L498L503L498m9257m9256l37P6404P3520P3520j3765j3764
-72181B4153992n133n134M0908M0911M3186M3190M3185M3186n2734n2734r8775r8770m6497
-72168B4048781m6497M5584M5588K9276K9280K9276K9280k7433k7430k7433k7433J8607J8611
-72155B4138057J8607J8611k3118k3113k0242k0238K4844P0885M2106M2111L4554j1482p4798
-72142B4216784p4789m6020K9k2997k2998q610L7434R8820R8824O8126q607n7531n7523k6354
-72128B4194588k6359k6354k6355M4626M4625L9829L9832J8728n8013m0741N299K3520K3525
-72115B4256750l6907q2944j6163K9878J099J104j776j776J100J108k739M3306J7408J7408
-72101B4226856K0287K0284K0288K0287p722p723j0598j0602l0741p6785n0884n0887l4579
-72088B4027481l4579l4580l4579L2563L2562K9687K9691R1794M5751n1124r7169k8102M8630
-72075B4058026K8488j7557m3452m3451M5755M5750o042o046o042o042J6304J6308M5082r63
-72061B4126118n2759o714N6593N6594J5341J5350J2469J2470j921m7958k2064k2059k3985
-72048B4117475k3977k3981k3981K2060K2059K2064K2060r63r59r58r63r59r58r59r58j7122
-72032B4108980j7121j7122j7121j7122j7121j7118j7121j9998j9997k0001j9998N6735N6738
-72019B4022613N6739N6738J0212J0221J0212J0217J0216J0217J0216J0221L4193L4198K9396
-72006B4315609K9400M7622k9106p8030p8027l6060l6061p9221k490N0269N0269N5062N5066
-71993B4264302j3038j3038j00327j00326l6057M0675Q9596Q9595k967k967k967k967K789
-71980B4212303K784K789K793k967k968k971k967M3074M3073M3074M3078j7802j7794j7798
-71966B4327701j7798j7802j7798j7798j7798M4547M4551M4550M4551N5095N5100R063o7677
-71953B4468487j27989q1943k328P4404M3704M3712M8506M8505J7811J7814p4270p4271k2479
-71940B4379663k2470k2475k2475J1242J1241J1238J1241J1242J1241J1241J1242p943p942
-71927B4386286p943p946p943p942Q1263Q1263k4969p1009k909P3827O2320m5111j02663j48704
-71913B4257820j46786p0050M8887J25627O9030l8397o5254o5253Q623Q623Q627Q627K868
-71900B4152992K871K868K871K3973K3972K1093K1097R2073M6036l3579j10315j18473m1733
-71887B4085746L5003Q1047O6656K0616M9389M9389l2139l2139l2143l2140J9657J9657J9653
-71874B4318252J9657k037k038N9349J05393J11149L4413p3018p3013K0981K0981K0984K0985
-71861B4582038m6161m6156M5920M5924M4364M4364m7721m7717l3330l3330k635m8676n9232
-71848B4397652J7507O3544O3552j9901j9902j9902j9902j09804j09800k374P4366O8607K2570
-71835B4406213l8825l8820K8322K8325K8322K8321Q0118Q0118j1964j1963p9828p9827J2254
-71822B4430766J2258P43P47P47P47l3787l3786l3783l3786M2949M2949M0073M0074J9275
-71808B4496186k6761m6908K9828O1481J5441m1152m1148J2561Q9300Q9297J2561k7720k7724
-71795B4595242l2516l2517j345j344o2735j08775q6712r979O8677J14717R9368N3332L3185
-71782B4628598m3551p4242p4246p9039p9034M527M532O5917J11962N2489k4242o5494o5486
-71769B4362691L0429J07161Q7023M0982M1937m096p3167p3158n5062n5058L7019L7027j4772
-71756B4468956j4773j4777j4769k0528k0529K3595J00331J00331K3595k0529k0524m436m432
-71743B4581511m432m436j0187j0192j0187j0187k1699k1699k1698k1699K4342K4342K4342
-71730B4518121K4342Q876Q876Q876Q876l7168l7169l7164l7165n3472n3473n3472n3469l598
-71716B4211817l593Q8491Q8488N1630N1634m0446m0447J7101J7104J7105J7105k083k079
-71703B4471827k083k079p834p835p835p834Q5085Q5084o992o996j245j241j241j240J3146
-71688B4600687J3146J3150J3146J3147J3150J3146J3146l7517l7513l7517l7517l7517l7518
-71675B4467619l7513l7517K0998K0993K0993K0997J6196J6201k6965M9771J09120J09120
-71663B4750013O486p0246m0513N527P31m5311l8114l8115N1086N1091N046N054q2242q2234
-71649B4478259L3326J10058R2795M6754K6612K6612l7659q3690o3557J3184N9220N9228P10
-71636B4761852P18P09P18M3875M3874m8207m8202k9023k9023k9023k9018j2238j2237M9149
-71622B4663924R5197N8743j7989o4033o4030m6924m6921m6928m6920P2013P2017O7221O7220
-71609B4762590L7966l8771q7691q7686M3717M3721M3720M3721P5P9P5P8P5P9P5P8m6447m6439
-71591B4669015m6447m6443K2616K2620K2615K2620l4006l4007l4007l4002L5056L5057L5056
-71578B4635743L5057p146p150p150p146k3453k3454L7932Q3977P0187o552n2589n2589L8534
-71564B4714201L8534L8530L8538j7583j7578j7582j7574j7582j7578j7582j7578R088R092
-71551B4707346R088R091k9284k9276k9280k9276J7719J7724J7719J7723J7723J7723J7724
-71538B4732464J7723J9275J9284J9279J9284l4439l4433k9637k9637q063O8681O8681q058
-71525B4820404n9851n9851o4648o4647m82m77M320M320k4454N2282J27096Q1055R113R112
-71511B4833292O241O237O237O241O237O242L8965L8969n3111n3112M440M441M440M440n2635
-71496B4807564n2630o594P0146L9451o589K4101K4105m1297m1294m1301m1294m1297m1293
-71483B4651778l6501l6496J1934Q8679P1407K5367l1226l1222l403m9447k0317N6423J0378
-71470B4707354J0383l8538l8538l8538l8538j9836j9831j5038j5039O063Q2802Q2803O062
-71457B4671571J1420J1424O632O627O622O632O627O627k2628k2629Q067l7973q1143m403
-71443B4573473O7536K1495j1478j1477P7727P7727N4705N4710l7376l7376o8553o8548N4228
-71430B4746793J00272K8326m8406k5384K0653J3624N9668P9806L071j18743j18747p4619
-71418B4666314K116K5612K5616l0982p7013l4816M1920Q3163Q3168o158q2898o5627j9591
-71405B4610824K4537K4533K7413K7413J3026J3025J3022J3030o162o158Q5923Q5923O9797
-71392B4996146O9798k2288k2284j8449j8450j8449j8446M573M573M569M577j8449j8450j8449
-71378B4910522j8450K5674K5674K5674K5679P34P35j3657n9689o4490K7591O5001O5004k2288
-71364B4993714k2287k2284k2284K7222K7222K7217K7226p8291p8288J3793J3794L241L241
-71351B4913236L241L245N3120N3119N0241N0244n6469j02509l9202N2883O2469J6429m3999
-71338B5016048m3995l6326l6322l6326l6322l714l714l714l710k2757k2757k2761k2756k6596
-71324B4694278k6595O5486O5494R9057R9061O976O979n0576n0572n0576n0572J0694J0693
-71311B4829827J3574J3569N1938R7982Q3591q487o5083K7002J13323K1251p8512p8512P818
-71298B5029281P818J4922J4931O0967O0967k7276k7276o7565o7560o4685K7396O4805O4805
-71285B5091530n7970j04012l7828N4252J374J382M253M258l5069q1114n2335J01136J26552
-71272B5016409Q0512K3919K3922l8430l8426q1590q1591k4919K1126M1268M1269j0528j0523
-71259B4962418M817N0863J6810n9929q5824l9779O5727O5731M8460K423l6305l6306l9185
-71246B4919921l9181K8919K8923Q772l7260p7553p7553K5081J01820M8103k8628r449L6592
-71233B4928507O8037K1998l6517l6513O0361J37101J15037O9001Q92p5840j22846j22839
-71221B5006379Q92P7632J03526N7490k7525p3561m7667K9072Q0865Q0864J9483k6562p6445
-71208B5204443p6437n9178j3134O2639O2644o64m6701o6743o6739o6743o6740L2057P8096
-71195B4976800N2199N2199L2056L2056L2056L2056r191r187J6714k9334m9596m9593n2473
-71182B5026762n2472j1229j1225m0003O038J4669l1367m8639K8102N8792J2752J4674O0713
-71169B5027567O6109K0072m3236m3235M4053M4053M1173M1173o785n2825k6932k6927K3911
-71156B5108171K3906K1030K1031Q440l7600l7600Q440j90j91K689K684N8320N8319J2279
-71142B5249728J2279K0910K0910o6374o6373j7711N9020M1763m283l0180l0181k361m8402
-71129B5138745p6225N15P2453K6417K2574K2574J9694J9703J9578J9578m1812q7848j01281
-71116B5054665k4546Q2882Q2889L0127L0131L0126L0135J349J353J352J357m8874m8879m8879
-71102B5175188m8871J4428J4433J4428J4433L4094L4093n7987n7988m39m32m40m36p7412
-71088B5057092p7412J4669J4674J6586J6590J6586J6591O6946O6947O6947O6946n7747n7746
-71075B5227669n7751n7747m2725m2721M9360M9361K0586K0583K0586K0587l1218l1210l1210
-71062B5114150l1214K8260K8259K8259K8259J10506J10510K0342q7081j41761r5716M0488
-71050B5153261J17224J01878N5834K0346k5695l7206l7206m0085m0082L5517L5513M822N0866
-71037B5394987M5107l1629p4789p4789J7768O3814o208q2943l4028M2713n250n249j4001
-71024B5235503j4005j4001j4001R017R022R017R017L9235L9231L9235L9231j4478j4482j4483
-71010B5343058j4482L2953L2948L2948L2949r3662r3663j581j577O092O092q1193q1192o22
-70996B5119068P6113N8850J2810J6761J6765J3884J3889L6907L6908L6907L6911j9686j9686
-70983B5436401j9686j9682k3524k3521O3760O3768K2321n4410j03331j03331q5106q5105
-70971B5068554O975O980K6633K6640o5440o5444l6667l6666l6667l6666j2810j2806J37786
-70958B4970402J37785J58891J12846L1318m5423j3283L2754K7956j8080l1513l1508l4389
-70946B5297756l4388n9548n9551j3508O3233M7883J842L2534L2537K1023K1026K1026K1027
-70933B5392892j996j996j996j992M7281M7282M7281M7285k1781k1778k1781k1774j157j158
-70919B5484612j158j153j158j154j158j153M2613M2617M2613M2617j6856j6856j6856j6852
-70905B5580718M5008M5015m7070m7069m8991m8983m8991m8987L884L893L884L888K6907K6910
-70891B5450016K6907K6910j0503j0498j0503j0499J2516J2523J2524J2520m2331m2327l6575
-70878B5390680l6571J788R3878M2082M2082k2670k2665O3664O3660M6393m5683q5973q5969
-70865B5444696m564m561m560m561j0316j0316j0316j0316k162k162k162k162N1547N1551
-70851B5479636N1556N1551k7632k7629k7628k7629M976M983M984M984K5122K5126o1199o1199
-70837B5420002M4306J36391P8839p4627j22233j22232K1652K1649P5358P5367J27158L5077
-70825B5716707q0985q0985N341N345K2603K2607K2612K2607k8384k8375k8380k8379n362
-70812B5536972n357n357n361L1089L1089L1094L1089p279p278p274p275j2436j2433j2432
-70798B5578851j2433J6342J6341o9984o9980j2436P9648P9653j2432k9699k9700l5450l5451
-70785B5463270L1782L1787L1782L1787k1931k1931k1931k1927J9317J9312J9317J9312r457
-70772B5570489r461P6864P6873r403j01484j01481r403K3213K3214K8964K8969K0338K0333
-70759B5638025J4578J4582R3235J149r7646r7641j39409r3367j1835O4905L6123r914n125
-70746B5407660M0924P5931P5931j3275j3271j6150j6151M5236R1280R3853J7126k8923k8919
-70733B5731252k9878k9878k9881k9878M648M656M647M656k9882k9877O2203O2204K7711K7712
-70719B5750415o4370o4370o817o818o822o814j6889j6894j4013j4009n85M5463O2723j4014
-70705B5626186p2163p2162J5121J5126J693J697J693J697l7633l7634l7629l7633P7470P7474
-70691B5523303P7471P7474o308o307o303o304K6309K6305K6305K6313J2876J2876p9200p9201
-70677B5625609n0431n0422n0431n0427n643n648n648n639M8065M8070M8066M8074L2720L2720
-70663B5659035L2724L2724j1403j1399j1399j1399N8037N8037l4044l4043k0616k0616k0615
-70650B5665023k0616k1574k1574j8694j8699J0080N6120P6263m73o1565j5520M5871M5870
-70637B5720512p7868p7865J4213J4217N6900N6900N6896N6901o407o408o407o407J4433J4436
-70623B5824046J4437J4437q4359q4362l8319L8418P6304L0264l1127l1122K3549K3545K3550
-70610B5799261K3549M2368M2376M2373M2372n9303n9299n9303n9298m2995m2995M9087M9086
-70597B5767279N4842N4842l7239l7239n2079n2078M0007M0007j7545j7545j7544j7541K9450
-70584B5737617K9455K9454K9458L5210L5210n6871n6871k2699k2703k2703k2698k2703k2699
-70571B5646457k2703k2694l8053l8044N4033N4037N8830N8834R909o6822j09290j09289l777
-70558B5471428P2960P5831P5835Q0632Q0633r536r532r532r532O7200O7204O7204O7204k1649
-70544B6066350k1641k1640k1641k1649k1640k1641k1644L295L299M19M19j4931o0971p8234
-70530B5768150j498L399L399Q195Q192Q195Q196Q195Q196L3135L3131L3135L3135Q196Q195
-70515B5971546q3889q3886j5964j5963j5968j5964O1730O1727o1046j07086J2814Q9545O4607
-70502B5862203J8569k5557j02294j02293k5554O3793J09842L9816l6916k1574k1570k6367
-70490B5732098k6363J02161J02165L8857p183l4998J1042J1042l5002m7352j307l0081l0085
-70477B5784994l0085l0081j307m7352k8164J7877q021q022M2812Q8857Q8857M2816p083p079
-70463B5899019J8814k7222k7226J8815r959r955K506K511L1288j4756o0797j4752M8551M8555
-70449B5905392p5005p5005q818L7218M2020M2015M4895M4896J9955J9956J9956J9956k6085
-70436B6011346k6089k6085k6081k5333k5326k5329k5330k2454k2454m8347k308L0301L0305
-70423B5796816M407N0448J02239N6199p100p104O918O925L2824j3221l6243l6239o5017j8972
-70409B5872880N5838N5842N8722N8722j8018j8014j8014j8013n3021n3016n3016n3020o976
-70396B5810896o975o980o972J3167J3167J6043J6047r852L6185P412P415j4532o0569o0572
-70382B5753880j4528Q490Q490J1366J1370j8366j8367M4941R0986R0977M4941j8366j8363
-70369B5977451q249q246q245q249n73n73M5468M5472Q4795Q4794K0528n6207j00326j00331
-70355B5967509k8388k8388K4006K4006K4006K4005p643p648p9587p9582N0863J27598Q1557
-70342B6092314M826l3546l3546l8342l8335k8201k8197k8201k8197J7843J7840J7843J7848
-70329B5911949K0719K0720K0719K0719K0724K0719K0719K0724L4268L4267L4268L4273K0839
-70316B6235627K0840q6591q6583m5348m5343O97O97l1915l1915l1915l1915j0752j0752j0756
-70302B5834076j0752n958n955n959n959m4323m4326L2408L2413O5980O5984O5980O5984J7183
-70288B6056776J7180J7184J7184K1976K1981K1981K1977k3102k3105N3634N3631J0469J0470
-70275B6278236J0470J0465n8768n8767n8768n8763M8659M8663M8659M8667n3016n3012n3012
-70262B6099713n3012n3012n3012n3008n3012J3889J3893J3893J3893J6765J6773Q8703Q8712
-70249B6101178L9787l6945j9681K6362J02136J02140M0750l5986m9248m9249n4045n4041
-70237B6113158J5976J5976O2017O2017J1183J1180o5557o5552p9943p9944K7488K7491J9093
-70224B6074583J9092J9097J9093K5807K5810K5807K5811q7r1r2q7r1r1q7q8l3056l3052l3056
-70206B6135222l3056J2988J2988J2985J2988L6011L6007L6006L6011m0729m0729m0729m0720
-70193B6135243q955q955q955q955q951q955q955q955L6127L6127L6127L6131L515L515M9555
-70178B6264704M9559J0773J0773r1862r1857o8839P893M1468M1467j9922j9919j9922j9919
-70165B6094397O1611O1610O1610O1614M656M656M660M660l4670l4667l4666l4666o7283o7283
-70151B6086239R453N5498J7130n9606n9610J7130M2144l893j971M4065M4066j975j976M4070
-70137B6230764J6246k9791j016j017o768o772o773o768L3152L3156j2885j2885l0151l0152
-70123B6168340M3709M3704M4667j373k1521N5216L9870o171K4525K4524m8289m8290m8290
-70110B6270621m8289N3385N3386N3385N3386Q303Q304q3778q3782l1981l1982l1986l1977
-70097B6156995L3363L3360L3363L3359P9404P9404j2677j2677K3769K3769o8312o8307o2557
-70084B6272256o2560o2556o2552n9656n9647L2433L2430J04373J04372N5452k1279j6491
-70072B6256575j6487k1284k1279M0106M0107L7227L7231N2688O656p1038j47778j21876j4449
-70059B6056399P3798P3797J2412J2407J2412J2408p0080p0080K2002K1997n2020n2016M0061
-70046B6093497M0065n980n975n976n979L4309L4309L4306L4309K4716K4715K4720K4715R9891
-70032B6445642R9895n3581n3572p540p536p535p536r4824r4820k739k739K7952K7953K7956
-70018B6296976K7956j7569j7566P4520P4515K8471K8475o3606o3606n4016n4016n4013n4016
-70005B6152505o6486o6486j7565N9170J11203J11207K3918K3923k0209k0200k0205k0205
-69993B6250570k1163k1163P0922P0917J9126J9122J4329J4328N171p1561p1561N175O4643
-69980B6348855O4644O9440O9441n8614n8614n8610n8614R4861R4857K776K777K8910K8915
-69967B6571024j7126r3861j11128o5088l697l697K6989K6998l4393q0433O852Q3590Q3587
-69954B6389617O851m7256j216O0174O0175j1769j1764j1764j1765M9137M9144M9145M9144
-69941B6617853n8286n8286n8287n8286j0689j0686j0685j0686o2481o2486K9600K9604N5493
-69928B6331692N5498K4802P0848M7824k8910J7130J7129J1383J1382J1383J1387N627N631
-69915B6592806N627N631N4547N4543l7533l7534q3574q3579Q507Q507L3803L3807L3804L3807
-69901B6623169p26p26p31p22q399q403P6968P6972j7034j24461j07198l0455k6985k6981
-69887B6424288k2189k2188N4548N4551N4552N4547Q34Q34Q30Q38m5210m5207m5202m5207
-69873B6420619n6360n6357n6361n6356N1070N1074N1074N1074P424P432P428P432L0446L0450
-69859B6490089L0450L0451J825J826J830J830J826J830J826J830K2450K2454K2449K2450
-69845B6655416k3587k3591k3590k3591l5945l5936l5940l5940J0100J0100J0105J0100J7773
-69832B6475474J7777J7773J7777J7773J7777J7774J7777J6374J6375J6379J6378o7079o7071
-69819B6531258N5705J01746K3089n3643p602p607k809k805k805k810m1057m1052m1057m1053
-69805B6467498l5301l5301l5297l5302J6495J6499O0619J37354J69012R2272J2660l3380
-69793B6797828o5332o5328o8208o8204l1758l1753k6964k6957Q55P7586O0324J4288l943
-69780B6562434l938K3878k2164o220P0515N0373M336m1708m1708m4589m4584O8599O8598
-69767B6643822O8598O8598K2558K2557K2558K2558l6866l6866l6865l6866R171R179R175
-69754B6751311R175k5836k5836k5836k5832k817k814k817k814L8551L8550L8550L8551p494
-69740B6792592p491p490p486j4208j4205j4204j4204Q814Q818Q814Q818J2611J2610J2615
-69726B6786404J2615J2611J2611J2615J2615n5012n5012n5008n5008M7621M7626J581p5150
-69713B6651109j06688o0648L3355P9400L6231r806J8968J8973m1464m1463m1464m1459M581
-69700B6499625M581M577M586N8058N8058N8062N8062j8678j8677j8674j8673l4023l4024
-69687B6602860l4019l4023J2018J2017J2022J2017K5566K5571O8731q005j0885j0880j5678
-69674B6657312j5677M8107M8111M8107M8112k8633k8624k8625k8628q785q781q789q781J4234
-69660B6698660J4237J4234J4237J9512J9512J9511J9512n7224n7220n7224n7219k3774k3773
-69647B6542981k3774k3769N2962N2967N2962N2962J0760J0760J0756J0760J5553J5557l2400
-69634B6749037M4331M8065k8670J9288J9292J4494J4495J4495J4495J543J548J544J548k1479
-69620B6894026k1470k1479k1475K9364K9358K9359K9368m7377m7373m7372m7373M2310M2314
-69607B6842180M2306M2314o5121o5116o5117o5116k4840k4832k4840k4831N1895N1900N1900
-69594B6722682N1900k3877k3877k3878k3877K2164K2167K2164K2163J004J004J000J005J000
-69580B6772744J004J000J004L9368L9372L9368L9372o673o672o673o668k3678k3678P013
-69566B6866203l9024m4779L1957J34586J34590N6892j9839j25358j25349n2456K4284P3196
-69554B6914903P3204j1511j1507j1511j1503n7552n7547L4529L4534k3019k3018k3022k3014
-69541B6803966j0553j0548K0146k5894p9246k510R8206R8206M9285n8145j10900o4855O1756
-69528B6768914J38491O9428l8003l5123J0922k1694k1695K9982K9981j6059r2795k6608J9429
-69515B6815170J7516k8529J3673N9718N6842J0797n8265n8262L0940L0949N743N743N743
-69502B6907778N747O3295O3299k8786k8782j6317j6316j6317j6312l3583l3579N8498N8502
-69489B6967127P5885P5889j6196j6197o0319o0316o0319o0320m3053m3052M9028M9032Q8355
-69476B6945544Q8355j7155r3890j14838l8107L8630Q4674M5347o93n9207n9208N1104J27834
-69463B6998390J27835N1103j4125j4122j8922j8914m6858m6854m2066m2056J7407R4148R4144
-69450B7139110J7407n3572n3568n8365n8365n2614n2609m5900m5895m3003O4428J42122O5390
-69437B6964566q0412l4368J17183J63227N9631m7796j5188L0861P835o8897p0818N917L8891
-69424B7070632l7849q1969q1964M1766M1767L6973L6974r071q5803o5664j9620K2583O8627
-69411B6937382P1503K5462K6413K6417l5932q1973o5669M1763J13701L6969j39524j39525
-69399B6816987n1277N6153Q9720Q9724R6435R6442o6747o6748K2458K2462J357m4683o1951
-69386B7000332J4790K5333K5338L0131L0139m0849m0850m0845m0845o0735o0730L1351L1351
-69373B6903911L1350L1351L1351L1351k3326k3321L6144Q2192K1757q5666m8265k216j9370
-69360B6967243j9367j6490j6483K9550K9550K9554K9554K4752K4757K4757K4757K4757K4757
-69347B7181648K4757K4761m4846m4841m4841m4837j681j672j681j676R834R835l6210l6206
-69333B6992344P1221P1225l2376j09103l0334P7092N5038k1699l3214l3206N4075N4078l2255
-69320B7082886l2247l2256l2247J9545J9545J9545J9545N2037N2037N2037N2036k5661k5658
-69307B7221144K0384K0383K9973K9977o2108o2108o0191o0187j1270O5465P5657P5652j1627
-69294B7271144j1632n5751n5754n5751n5755j6425j6428P0860P0859L9211l7530o6303k0259
-69281B7060486N7938N7933l1264l1263l4148l4143N7937N7942L9713L9712L9712L9717R8222
-69268B7418494R8227M9307k7430j06443j06443j9159j9151p6711p6706p6707p6706L6475
-69256B7017047L6476L6475L6480o689o685o685o686N8295N8299R9542R9542R1870J5134l3787
-69242B7488628l3787n8722n8726n8722n8726M2949M2953M2950M2953o2200o2203o2200o2203
-69229B7142944J4536J4532J4537J4532O7291O7287O7291O7287m0140m0140m0140m0135j5678
-69216B7294004j5673j5669j5673m7332m7327j286j282J03260J03269J1183J1184o084o083
-69203B7366491n2120n2124r8766r8762O747Q3483O6216j0519l4496J1544O0456O0465J7300
-69190B7325915J7296j1478j1478j1474j1478M4211M4219m7867m7866L925L934L930L930j4300
-69176B7291419j4291j4296j4296j4295j4296j4291j4296M0015M0020M0019M0020L4263L4264
-69163B7419959L4264L4268M9605M9614m2472m2468o4536o4531n9739n9734k1960N4775Q0674
-69150B7367719L4633o1286j07323l8268L8471L0799j5246l0591l0587p574p569p573p569
-69137B7158036M1227M1231n0858n0850J5329J5333O1369O1370K1084K1089o8121o8117N3693
-69124B7251815R9741K4923n1813j6694j6698j8616j8611M5651R1691K1673n5062n8900J7835
-69111B7316935M1817m225N73N68k307k307o8972o8971K3109K3114P764P760P764P768N2365
-69096B7342755N2368p0411j16448n3145K3591O9631O9632j162j158K82K82J3225L6252n473
-69082B7360221M0567Q1806L5770k2736k2740J6582R3322R3322J6590o2792o2785o7581o7582
-69069B7431964k9218k9213k9214k9214k1067k1060l316k6338k1063N5676L8409p635k1392
-69056B7287319J627J622k1387m2020M026Q1719N8701K586K585O4452J10498P7881L1840l0027
-69042B7631422l0023J988K5006N5220k1512j03522j03526j6238j6237l768l768l772l764
-69029B7407506O781O784P0088J16133N2701O660L5434L5434j5404j5399j5404j5399j4926
-69016B7660989j4923j4922j4922j2047j2046J5291l0744p3557n0531J2773L5795K6201K6205
-69003B7553562K4761K4765o55m6697m9572l531k6554p2594o8279k2234J3329L6351K6276
-68990B7388928K6280j0652j0648j0653j0648O1768O1768O9922M6899k4557j01294q4031l7986
-68977B7365096j7723N295m776m772J9682J9686J9682J9686J6806J6806J8242J8250j4852
-68964B7477108Q179K1122k4914N145N142Q9554Q9554O3656j3084o1996o1996N145N142N145
-68950B7612902N146l8978l8978l8978l8978L349L345L344L349M7468M7468M7468M7473N2265
-68936B7717665N2265r6409r6410p2432M307N3224N3228N593N594q1694q1691p1142N594N4514
-68922B7452206N4510N9312N9307l2774l2775p2100p2101r3201m7161M1443J18178J03792
-68910B7538636N7751M037M034M033M038K6097P2138Q9400J2669j6105j6109k0906k0897j00173
-68896B7638643j00169N3302N3303L6031L6036L1243L1239n212q1940o4681j8636J3972J3976
-68883B7637107J04140J04140L4953m1775k4516K1529J2893J2897m5613r1658n6647K0088
-68871B7687538O1336O1337L4475m2256r1177r1176p843p847p847p843L8198L8198n3888n3883
-68857B7557322R901R901R901R901l0388l0380N6896N6905O5531j1200o0120o0116k5591k5587
-68843B7532876J8528R5272J28839N2108n3407n3406j4080j4075j4080j4080j1727j1723P5562
-68830B7716607P5565L4314m2418r1339r1338K183K182K187K183o449o448o449o448J7528
-68816B7601860J7532n4406q370P9881P9877L6716m0019m1941M100J9450J9449l9061l9060
-68803B7636008O983Q3716R0591M4555j3955j3960J1943N7983N7980J1942n324n324q204q199
-68789B7946735l9854l9857L307L311J7815k8226r1529r1534o6589k0554J6856O2901J05103
-68776B7777885N9058m245m245k4388k4388k4387k4384N1348N1344j0042n6083k4429N2307
-68763B7795351L5039j0996l2583J3461j0523j0520K9P6765N9502J3462m8531m8530n1406
-68750B7780520n1406l4140l4143K9168P5208M7390J348j5914j5914p282p287m403m403o822
-68736B7751920L9227N6489N6494M2098l938p0121p0121j5453j5449j2570j2569L8264Q4309
-68723B7868580J01571K4840p2167p2158l0915l0915n2016n2021M0065M0065j5569j5570J698
-68710B7735488M7737N6374J0328o934o934k718k714M3331M3327J4552J4553j6142K9898K3185
-68696B7983331n3552r6712j9977P3064P3063j4225j4221m1327m1318j28606j28607k4056
-68684B7566857N2681N5559N5556J1433J1436k9811k9807K1985R8720Q1458L5414k233k228
-68671B7927020n113n104J7906J7914J7914J7914o071o062l196l186n113M0937N8199j8537
-68657B8045422o6017o6017J8391J8392o6980j13016q4239p506O3473O3473O3478O3473R6086
-68644B8028413J9350q6156q6159R789Q6529O6386K0342M037m2003p8453j24495o8863L8571
-68631B7787288N0078M038J4586O0631N7755J1710l3251l3252l1334l1330n436P1300N4037
-68618B7976820P996o2029o2025j8865j8860r1766r1757J282J08709J09568J09572K4201K4205
-68605B8017051O934O942O934O939o4042o4042K8035K8044R1342R1347p35p34l258l253o4644
-68590B8082860j10680q9583j2847L3197L3194n3614n3610L8472L8471p573p569L6555J13290
-68577B8040563Q5126Q391n1078n1075L6210L6206r830r831m9638m9639m9638m9638o474o473
-68563B7873182o478o473M4957M4962M4966M4961J4267J4266N5515N5514L3450m3285p6852
-68550B8092952p6856p793p793k3142o9180n5804K0939P7524L1492m9091m9082N5469N5468
-68537B7995103O7934O7939L4363m2368r3210r3205k4147k4143o7192j13232m0334O7100Q6280
-68524B7820888Q6280R2998R2994Q586Q585Q590Q586m843m843n0879n0883o4249o4254M3178
-68510B7930734M3185K5911K5914K5915K5915j7250j7251j7250j7246j7250j7246j7254j7246
-68497B7939581N892N889N888N897N888N893N888N892M7137M7136M7136M7136M7136M7140
-68483B8269529M7136M7136o5457o5452o5453o5453J1279J1283J1283J1279l9559l9555l9554
-68470B8028442l9555L7181L7177L7181L7181n6705n6701n6701n6701j0661j0660j0657j0660
-68457B7868161L9218L9219L9214L9219o822o822O9913O9910K4404K4408k1636k1632p250
-68444B8149504p245O9490J15531M7422k9309o0000o0004K349K344M8386M8389L896L905m2136
-68430B8292522m2135l0629l0625p6669p6669l5426l5421J0619J0619O0493O0499J4457J4453
-68417B8136088l9882l9874L6857Q2898J00165K3429l7962l7957n8107n8104j2059j2063N3166
-68404B8136595N3165P121P121M5368M5373l1368l1363l9040l9036L7696L7695K6185K6184
-68391B8281696n0547n0547m8630m8630m5754m5755M1605Q7641J07783L1057k3625K2421J7620
-68378B8276335k8413p1586p1582K274K278P4213P4217M3522l3214l362M2684L7882q154l0218
-68364B8306876l0214M3638M3647J2942J2951l3097l3090k8300k8297J7740J7744k2027k2022
-68351B8258491k2031k2022j9151j9146j9151j9142j9151j9147j9150j9147K6890K6894K6894
-68338B8141931K6894M7273M7277M7273M7277o0153o0154o0153o0150K70K78K74K78K74K78
-68323B8118967K78K74N7995N7996N7996N7996J7706J7711J7711J7715l0255l0247N6074N6079
-68309B8473996J2914p9168n3269p229j593j594J282J283P038P042P037P042n7228n7228L4853
-68294B8295178L4857j6943j6939j6939j6938J2556J2566j9093K6952N2850l9235m2111M9975
-68281B8316736P9707j2379p2802k6765M5177M5174M2297M2298n3979j46064r1388O2083J34976
-68268B8365071Q8940l141m9186m6307m6310m9182m9186l145l141Q8939Q8936Q071Q071Q071
-68254B8406501Q076O5623O5618k6458k6458l3173l3176l3173l3172J2868J2872p9217p9213
-68241B8227518M714M714M714M718o797o797o797o793J25573J25569Q5284o793m1327m1322
-68227B8466178m7082m7083k763k760k768k759M3277M3277M3277M3281j2358j2354j2357j2354
-68213B8484652j2358j2353j2354j2349j9674j9665j9674j9665j9669j9670j9665j9669N270
-68200B8283157N270N270N270N1311N1310N1315N1311n4668n4668n4668n4663q627q623q627
-68186B8259670q623k3977k3973k1097k1093O1395J07439J27577N0846m3517K523O1037O1033
-68173B8589240l228m9269o9416P320K8421j7615j5702L0342P9263L3218l0089l0085j581
-68160B8550819j581j581j577j581j581j581j581o5847o5843K6234K6238k5562k5557k5558
-68146B8383861k5558L0911L0911L0911L0915k4720k4724j12007j12004L0911J07646O4486
-68134B8411539O4486J7482J7487J7483J7486j2042j2038j2042j2039M0713M0716n324q2059
-68121B8491848j03165n7120M261M270N7017N7024N7021N7025O303O303O304O307N8096N8103
-68107B8709597l3977l3982p125p125p125p125j2880j2877j2880j2877l1940l1940l1940l1936
-68093B8433868L9041L9044L9040L9044L8077L8086n4000n3999k204k203k204k203j606j606
-68079B8546175j602j606j601j606j602j606j3113j3113j3113j3113L2924L2927L2928L2928
-68065B8615807l8061l8061l8061l8056L8675L8674L8675L8679n1489n1489n1489n1485k6549
-68052B8385770k6546O5532O5535K0093K0089K0092K0093L1600L1604o0482o0477L5438L5438
-68039B8583779L5439L5442K9682K9683K9683K9686m9289m9290m9290m9286m9289m9286m9290
-68026B8428374m9285J5934J5935J5939J5939l2986l2977K7446P3490N1303m0775j4881L1168
-68013B8504624K8285j7753j4880L1168O5693O5694k3512k3508j7757j7752j4877j4876L3874
-68000B8584423P9922J05813J3735k573k568j1209j1204p2594j18631n5332L6758P8956L2919
-67987B8658415k7508k7508N0182N0182m1899m1900M142M145M142M145o411o407o411o407
-67973B8610902P4162P4163p3548p3553j3893P8196K6392j27075j59692o7602L1193J23274
-67961B8502919L9820o216K5433K5438L5986L5990L5986L5990k6844k6836k6845k6840k6840
-67948B8597141k6840k6840k6836O7159O7162O7162O7163m0273m0268m0264m0269L561L556
-67935B8631314O440O436k78M5763J09070J09074N2481O436n9747n9747n9747n9747O436N2481
-67921B8786665N6676N6676o635n2672m5957m5958m5962m5953j2387L3654N0921k5816o3224
-67908B8640028o3224N9552J05596M075M079O951O955J6549J6545J3669J3673J9420k6616
-67895B8817252p18p22l598l593l598l594R470R474R473R470l0811l0816l0815l0807l9447
-67880B8676620l9447K3857O9905J8105k7936Q39Q42j602j602k7504J8541J18295J18294N4988
-67866B9002195Q946o398o399r279r274o1075o1075n6274n6273j6114O0623J7462J7462n4481
-67852B8770046n4481m9680m9680k2827N3912J0744J0747N8706N8705Q4603L8567k730k722
-67839B8903910n602n602n7399n7398K9890K9886M947p1786p1785M951P0175P0175P4968P4972
-67825B8994302j6159j6150j6155j6151o560o561l685l680o8914k2865R7991R7990L029j04397
-67811B8912035q7131j0399K9093K9098L3890L3895j2150j2147j6947j6943j6947r3679p3540
-67798B8698128k7492K3338O9382M6360M6365m9560m9555m9560m9555N2116N2115N2116N2120
-67785B8866318J6623J6628p0660p0657o7785Q955N7867N7876J4677J4678J4681J4682J7553
-67772B8891436J7557j3138L2907M9207k7525p3565p3566J9475J9474K2354K2355L5297Q1346
-67759B9003614R8608K1873p0212p0208p5006p5001N4481N4485N4490N4485p4047p4047J8039
-67746B8921554J8035j1478j1478j1478j1478K9L3K9L7l3542l3537J0577Q7322R0193J3461
-67731B9028279n9435j3395L149m2891m0015O029J1777J1785J4657J4665J10576J10580O1656
-67718B9217417j5071k7546k7545l2339l2338J9474J9479J9474J9479k6566k6567k6566k6558
-67705B9054227j626j627j627j626p383p378p382p378L4704L4703k6686p2727l3401M3339
-67691B8998132M3335l3396o2175j6134P4030J20071P9786k7646q2317l6272L0496L0500L3376
-67678B9151786L3376L3371L3380n3912n3908l075P3660N3523P478j9384o5419q5562q826
-67665B9096488M1766M1766j4822o0863j9620N7116L6974r068r3479r3480J1076Q7815L0259
-67652B9111928j5785J4914J4914m5862m5862m5862m5863J83J78J79J87N934N934N934N938
-67637B8966989J82J79J78J87N5332N5336l6750l6749J5046J5047J5047J5051j7566j7566
-67623B9029943j7565j7562P1645P1635n1136r7173n9776J6968O3005O3008O411O416O415
-67610B9092234O416P369P374P374P374n0178n0182M1908M1903M8975M8978l8305l8310K1163
-67596B9154093R7899J15162P735j22723j22714l7351l7347P9674P9669P4877P4877M0222
-67584B9404073l6508j9247K6799l901l896j021j021q8309q8305q5429q5429q698L7351N4614
-67570B9101073k2122o0855o0846o2772o2768P5353J21399M6580l0156n3178n3173M9455J26196
-67557B9114186J06045O0012l2073p8113l7994L8741J10680O4643j4013j4013o2934o2926
-67545B9192241k7442k7441J8598J8603P088P092N3128N3132l581l581m9622m9621o9765o9768
-67531B9049061K2317K2321J5603J5598O1644O1647m540m544p415p415m1406q7437j04709
-67518B8990725k7969K726K723P519P519L6774L6779L6774L6775Q000Q001Q000P997R4089
-67504B9256432R4086K004K004K963K967m3077m3078j5740j5744j5739j5740N8116N8116N8120
-67490B9385690N8116r8973r8974r8970r8973K9558K9558K9562K9562R3343R3347j4084r0816
-67477B9247946j22473p6433K0446O6490P7760P7757j1445j1445k7753k7753O4333O4332L2197
-67464B9373959L2193j3843j3839J7806J7811J7810J7810p6080p6080p6080p6076l07l03M5738
-67450B9190519M5738N3891N3892p498n3539m4904L1828P7869P7872k8720k8719k8720k8720
-67437B9310789K2118K2117O8159O8158M7539M7534m4547m4546r3463r3463j386j382N0053
-67424B9357680N0058m0584m0588k4757j739N457N1493R6102R6099N0057k6678q5189q5188
-67411B9402223k5239K0803J4689q332o897J6126J6130o897o893J6126K7155M137m4779r0823
-67397B9327529r3704m7659M137K7156O0991Q4011N2360O316J9267J9267J6387J6391J5910
-67384B9508359J5905J5910J5910p112p109p112p109j7781j7786j7781j7781j7782j7785j7781
-67370B9403165j7778R553R553R556R553R556R553R557R556j4586j4582j4582j4582j4586
-67356B9388906j4582j1706j1702N079N1124N1120N079j2183j2184j5063j5063M02M03M06
-67342B9410036M03k2616k2615j9736j9740R038N5078L9252J6229k1653o7697o9138k3097
-67329B9263744O2552O2556O85m5352k6649l627j6582j6573L3774P9819Q2698L6658L4737
-67316B9548440Q0782R3729J6992n6265p9288q4080o1058k7969k7969l6604j3578L0060P6109
-67303B9459301P7541L1500J4238J4237J1354J1361j0780j0781j0785j0781Q8014Q8019L9098
-67290B9791536l7637p5051p5043J2238J2237m5314m5311m5310m5310L5139L5140L5139L5144
-67277B9587597K9379K9388K9388K9384P1586P1594k0491k0495p0370p0370o3656o3656m3966
-67264B9495312O3465J38284O1543m3965m3966M3323M3318M9555M9556m2526m2526n9793n9792
-67251B9651788L2293L2292k0346k0345k0346k0342L1450L1451K6653K6662m519q1255o1112
-67238B9604324j5067O029N2074P2217m515p6267p6267l5023M1721P0486K4454l6940l6936
-67225B9590290j1042j1039o245o245m324P2408P2407m324n0248n0249R3629R3638P299o9428
-67211B9716527n2166o125J4977J4980J7856J7856n3128n3120n3128n3120l8464l8459P578
-67198B9442064Q4321O1290J5255M5949M5949r685r685r686r681M2111M2111m9971m9970r8650
-67184B9541722r8650j41815o5075N4821N4822N9614N9618K6525K6524K6525K6525N5302N5303
-67171B9681761l1986l1985J2797Q9529M6369M6364l1326l1326l1330l1321J0399J0395J0399
-67158B9718739J0395J0399J0399P519P523k4134p0175r0318j3582N2602O560j11418j11415
-67145B9403094Q001Q4732M1571M1571O5553O5548k6529k6529K5608K5603K5608K5603k6188
-67132B9733246k6189k6192k6185n9286n9282n9282n9283P8844P8840P4046P4047l3986j10717
-67119B9578621r0575m4534R179N5220R3587J39636J10855L4118m7414r3455n7004n7004n9879
-67106B9571351n9880P6404P6412P6403P6408N1469N1468m0609m0613k7188k7181k7188k7185
-67093B9730071J3101J3100J3105J3101m8406m8406m3613m3609m52P6291J25208J25208P225
-67080B9931924P224M349M349j1001n7037p4304K432R1073R1081L788L793k1151k1147k1146
-67066B9934227k1147j2038j2038j2034j2034J0984J0984J0984J0988N48N56N56N52m5488
-67052B9865600m5489m5485m5488L8438L8443L8442L8443l8289l8293l8294l8293R42R42R42
-67038B9732561R42R42R42R46R46N9448N9457N9452N9457N7531N7539l4546l4546m3302m3297
-67023B9934472m3306m3298N0701N0700N0701N0705l017l013n888n893l3707p9749n3850K2885
-67009B9888443R2343M6306p1677p1677K0404R7139R7144K0404k7554k7554l2351l2350O017
-66996C0005037O017O017O017k9832k9832k9832k9832K3881K3886K3881K3881P578P577P573
-66982C0022017P577j5445j5445j5445j5441J9383J9388J9387J9387l5284l5285J0752J0756
-66969B9996302N5838N5833l6247l6243l0492l0488J5549J5553N4519N4518N4514N4523p0180
-66956C0153499p0175p0179p0175l8525l8522P515P519l8525l8521Q4250J30296R7637K0898
-66943C0136992k5139k5143o917o913o918o917j6508j6511j9383j9388n7755j03795j21059
-66930B9704646m4322L4691L4687L9484L9484O8258O8262k3823k3823L996L992L996L992L996
-66916B9917516L992L996L996n5522n5523L6563L6563L9438L9439n2643n2643J5939J5939
-66903B9897050O1979O1980k1466k1471P0611P0615j6080j6072j8951j8952l7177q3217n7320
-66890B9871529J9417Q1283L5244k6148k6142J6059J6059k9981k9986l4123l4118J1922J1926
-66877B9882941L6862L6861L6857L6862K6786K6790K6791K6790K3914K3911K3914K3911p864
-66864C0225326p864n3900n3900N7361N7365Q445o8287o8777o8768p0686p0689L4824Q0864
-66851C0001314Q922o7809q7098m1053k693M3356J04738J50786Q1720M988n1129n083N6303
-66838C0197262N6302J0258J0263l5779l5778l9256l9256N2821N2825n3647n3642L8438L8438
-66825C0199249J507J510J511J510m6451m6452m6451m6447o059o058o059o058P1636P1635
-66811C0138523k0449k0442l178l183M2862M2858P8350P8349L2310L2313n9415n9411n9414
-66798C0220073J7320P3914K7873l3516l3509M3696M3700k340k345q1952q1956q1951q1952
-66785C0027055N631N635N631N636Q34Q42Q38Q38Q1886Q1894L3927j2108N149N1199O5581
-66770C0360468O5586J0308l5729l8613P436N511m0525m0526N515K6134j9906o4988o4983
-66757C0175688K6134P2180K9014j7026r984L6056L3181j2860J3034J3039J0162J0163l0127
-66744C0348654l0126k7251k7247N64M6614K0711K0711J8432J8433J8433J8433J5553J5557
-66731C0457471M1455m585l4804l4803l7679l7679l7683l7679l7679l7675J8454J8449M4352
-66718C0279915j685K4209K4209K1330K1333k3271k3271N506m0534m0538N507k3272k3267
-66705C0206171q046q042K2649k3388m3534L3202Q9790M3758j3320j3321N7660N7664j7159
-66692C0384084o3191l4422l4421l6899R142Q5881Q5878P220o9511j4835R2591Q4919Q183
-66679C0504619j8677j8674m1691m1696o7594k1554K9168K9164K9168K9164M225m1813m1816
-66666C0331993M229M2115M2111J6216O2258P3769K7728k0234k0234n2124n2120P349Q4081
-66653C0547137P9288K552n6921n6917l4376l4380l4376l4376J2624J2623J2623J2623k8981
-66640C0399143k8981k8981k8982R387R386R383R386J6101J6101J6101J6100K9529K9529p7901
-66626C0395301p7898n3410n3411N4016N4021J01978J01974J01978J01982j3125j3126m3816
-66614C0656464K224o55p7392n7248j1205J9130J9126K2006K2006J00658J00659L6392m0339
-66601C0791826o8635o8640p3432p3433j1088j1084j1088j1083j6255j6254j6254j6250M7053
-66588C0445383M7053o0374o0373k3450k3445K2590K2599K8347K8355L1226L1230J4798O0842
-66575C0564781R5372j2055r3587r3588P125P130K5831K5832K5832K5831q697q698q5433q5434
-66561C0390242J4769J4777J4773J4772J2852J2856J2855J2856O615O622N2660N2663P577
-66548C0626889P578o9155o9154n2974n2967N4460N4461Q1312Q1317L5277L5276j8922j8915
-66535C0694483o4959o4958K178K183K187K182m2745m2746M9335M9340M15M19k5483K0566
-66521C0582397J6241J6246M5016j017k4043k4039L2550P8595l419j10851j07970n39R6334
-66508C0595501R6339p258q3989m3708m3701m8505m8497J8640J8644K1521K1524K1553O7598
-66495C0585662O7599K1553m7505m7506M1696M1700n303n299n304n303m5584m5588m5589m5584
-66481C0459645l743l743l743l743q67q63k6765J9279N3805N3808N3809N3809k7724p3761
-66467C0549203m7866m7862m594m589l0492J5553M1447M1451M4326M4327r390r387P7898P7901
-66453C0737926K0346n6386l9127O922M5285M5285j8022o4058n7348n7345o0228o0224o3104
-66440C0379922o3100L079M9128M2405M2410M5285M5290J00426J00430L7123q917l3858J2184
-66427C0751807j3711j3714k7143J8897J8902k7143J635J631j241j245L2924L2927L2928L2923
-66413C0840377l7089l7094q320n4361q2172l6135N9784J05825J13498O7461j2636q9371j57841
-66400C0671926j34819k4993K1051M4551M4551M7426M7427j9719j9715M3588Q9632Q8193M2153
-66387C0941252q204l1226j0968j0963j2404j2403j8155j8159j8155j8159O7O6O7O6P0O7O6
-66370C0782925O7J3312J3316k510K0507L4895j1142q7405o4378K2907M5928k8894p4926k7455
-66356C0637147J8591j0183j0184J6309J6316J9188J9188M2211Q8251Q8251M2210m3161m3152
-66343C0880982M3165M3173J6308k9728m9871K6865O5955J9914k3732m6750l0927M5812K5666
-66330C0986832k0371k9010n2025n4904l1882K643K652k3255K2794M1373J8354L1301L1305
-66317C0925807j8097o4133o1262j5217P5906J21946R4127R4131K3151n3584j02505j02505
-66305C0917765k9953k9952n5855r809L5268L5272L5272L5276K5197k0839p897J5129p01o97
-66291C0943476P43P43p296p291l3193J2852L1550L1558M4505K1483j4968o1004m8062k5039
-66277C0890057p772J5250L739L739K2976K2973K2977K2976K0097K0097M5999m6j9229j9230
-66263C1044603k2105k2105k4985k4986N710m0326j0117O6619J7702J7699M8393K353K8251
-66250C1086706K8251j9707j9707k2586k2587O191l9853m2729L315J216m4829m1949M092K1358
-66236C0897182K1354K4239K4238j664j664j664j660j664j664J216J216l822M2218N9486j7250
-66221C1040097n8494n8498M2219J18958R5937J9196k4923k4919j4374j4375j4370j4370m0638
-66208C1051446m0638l7762l7757M0890Q6936Q4056L8015j3781n9822o2701j6657M3771M3770
-66195C1119766l9679j47110j15813q386P7943P7939j1262j1262j1263j1262M2451M2451O8350
-66182C1072863K2308K166K166l589l589o23m6659k0761k0760k3641k3637k0760k0765J7603
-66168C0932322O3647L7750L7749M0630M0625M0625M0630j4889j4889J1013l5028o253o254
-66155C1167678l5031J1013J9640J9645J9645J9644m98m6538k0641k0644j3545j3545J7151
-66142C1123974k8890m909P1827O6067j0665p4931j20975j20975p4927K1944R8683N3601N3602
-66129C1053426N1078k5653J7507J7516J2710J2719J2710J2719J5590J5591J5590J5594l0450
-66116C1196647l0446l0450l0446j0644j0636K0056k5982q3541o801J00630J00629P581P590
-66103C1204187P586P589k8869k8861k8861k8861L0003L0010L0006L0011j6039j6030j6034
-66090C1175837j6031K8085K8090K8089K8093K8085K8089K5213K5214P224l8812n8954J7781
-66077C1306003k365m8406j7711j7706m7447m7448m2650m2646K1615R8352N5186N5191L510
-66064C1273478L511L511L514r9119r9123n4999K1735J02311K5570p9939p9935P349P349P345
-66050C1042558P353R536R536R536R536R535R541R536R540k3077k3072o6241J0499J05455
-66036C1129771J05456J10252J10253O6O2O3P0O2O7O6O7o0366o0361o0365o0361M7061M7070
-66019C1308933M9941M9946j8250K7794M5053l1674n1822n1821j0573j0573J892J896Q9177
-66006C1399919Q9184K4911n1817r5940r5945J7599R4338N1174k5562p8321l2276K9114K9114
-65993C1355492l5160l5152J0885J0889Q8579Q8582l498l502l0836l0836k7957k7956J2329
-65980C1371859N8365P5636j100p0162p0163p4960p4955Q17Q22M6858M6858K7317K7313o4768
-65966C1299737o4763o1889o1892L0193L0193L7866L7866L7865L7870k419k415k424k415r133
-65952C1304240r125r134r125r129r129r130r125k6396k6392k6396k6396M0750M0750M0749
-65938C1257012M0750Q0197Q0196m2584q8620k2441N4302L4156j1885R213R216J1134J1133
-65925C1421779R212Q5957Q5952R216j3648j3644j8441j8441j8442j8437j8441j8441K8562
-65912C1502743K8563K8558K8562k0363k0354k0362k0359L1318L1318K8437m8294p4196p4187
-65899C1401384J3088J3096O22O27M6663M6667p1316p1316K0765K0769L336L332L337L336
-65885C1434390O1847O1850J5802o0925q3952l7911K3479K3478n7091n7091j1055j1050J0648
-65872C1312419J0652J0648J0652J9280J9287J9280J9283n6493n6494p577O9162P9711P9715
-65859C1529525L8464L8467n5614n5614m0268N780K5915n0813p6719l0670j900j897M7020
-65846C1371676M7024J2486J2495J2486J2495M8514M8518m3563m3559N353N357N353N361N1394
-65832C1551390N1398N357N357L7007L7011n5075n5070O428O436O428O432M0961M0966M0961
-65818C1725987M0962p1263p1262j56633j56630j13468o038Q7006Q7006J6923J6922J6922
-65806C1416434J6923K6512K6516K6513K6516K9392K9392K9392K9392j6648j6649j6648j6644
-65793C1590393M2243M2248M2244M2247l796l797l793l793l7368l7368l7367l7364L9368L9368
-65779C1673465L9368L9372j4707j4706j4706j4707j4706j4707j4706j4702k0462k0458k0462
-65766C1573176k0458N0518N0518N0518N0522P1179P1180k0906k0902L0894L0890L0895L0890
-65753C1978914p0781p0781p0781p0781p0781p0781p0785p0781J0150J0151J3029J3026J08950
-65740C1567968J54986R7438r992J514J519n195n200n6991n6996n6992n6991J7931J7935J7934
-65726C1628868J7935J7931J7939J7935J7935j6599j6594j6595j6595L5198L5202L5201L5202
-65713C1792963l6260l6260N5822N5825M021M029M030M025L3762L3761P6927J91j10120j10116
-65699C1772600k2831k2827l5181l5173N4029N4029j8869o4909N108Q1848P8006J274m2846
-65686C1804258m2849R905R905R910R905O067O071O067O071L15L15L16L15K8131K8130o3950
-65670C1818882o3951j7910j7910j7910j7910L7505L7505m9780m9775L0791J07526J07526
-65658C1904589L0795l8269l8272j2370n8411j18842m2103L6546Q2591J12386O6340K8932
-65646C1953912j7105j17822j17821p1785M959J8383J8383K3176K3180L4691L4691L4687L4691
-65633C1856220p9088p9084J2996J2997L2177L2180L2181L2181M0812M0812n1270n1269n232
-65620C1826613n225n228n225O7067O7071k5014k5010k5014k5010k5015k5010M5008M5011
-65607C1885019j033p7765q710L7339O643O644J7221J7217J7221J7225k8819k8824k8819k8815
-65593C1801744R13R12R18R17O668O673O668O677r6986r6982m8065K8674R2936R2940N648
-65578C1810255N656l9435l9430l9430l9430L4425L4430O5121J9084P341Q4081J49305J03264
-65565C2155237n2124j59555j45167o8428p047p042k249k245N4344N4349Q303o8428p1669
-65552C1688279k5628P1250J17294N4942N4946J1776o4950j10037o3996k606k606J9453J9458
-65539C1767575J9454J9458J1079J1084J1084J1079J1080J1084J1084J1083l1126l1119l1122
-65526C1801777l1123R163R162R167R166K4388K4392o7694o7689j3018j3017J7677k8363l9878
-65512C1644110L6862Q2902Q2902L5899L5902L1106L1106n3385j30121j08058o2012K245P8984
-65499C1708442L8696L8704L4861L4858L4861L4866j0221j0221n6265n6257o1179o1178L0902
-65486C1700869L0907L3782L3783n3506n3502n3501K3230R8044N2012L4741L4741L1861L1869
-65473C1945330q9147q9143L3633P9674l777q0507q0512q0508j9126j9121P2955P2964M4181
-65460C1786896M4190j859j855o2n8o3n4k938k933k938k934k3081k3080k3081k3076k3080
-65444C1699994k3077k3080k3076k5774k5765k5770k5769Q2620Q2620L6579L6583l4404l4401
-65431C1697280N2883N2888K4105n2622q1400l5359J0797J0802J3677J3678O5473O5478k6608
-65418C1811072k6608o465o465L9575L9580m4837m4829J207P7948R8198N2157o358o349K9135
-65404C2006961P5176L236p3494o3905j7865M3522M3530M0646M0642m8555m8556k3263K2782
-65391C2000857M2924l3807p1221k5180L6210L6214j9424j9425j9420j9421j37404j37404
-65379C1633499q8487j1744Q773Q780j2324L3720J3570J3573J6454J6453K6998K7006K7002
-65366C1713273K7002P5922P5922J01821N5779n9925n9925K6404K6404l6907q2943q2944l6903
-65353C1742980o3764o3759l7862O9569J24241j3884j08842o2797J3752J3756J3752J3756
-65341C1640898j3100n9145l3248l3243j9814j9819L28M6368R2409R2409L204L207L9534L9534
-65327C1779522L9530L9534j2263j2266j2262j2258l631l631k9529J6515Q5575Q5574K2267
-65314C1982677k3769j9943j9943k2824k2815J7462J7470J7462J7470m5845m5838m5841m5841
-65301C1759882m5842m5837m5841m5838m0928m0920o9706k3657k3661o9698m0924m0924o43
-65288C1225463o35o39o39o395o395o390o391J1466J1461m9920r5961p0068O677N2709N2714
-65273C1117057M0243M0239n801n797K2977K2981M8870K839j7910j7910k0786k0786j7910
-65260C1188306j7905j7910j7906m0933m0928k0790K5259R9111R9115L8683p353O025N2070
-65247C1344844O6461j0278o2075o2075K2338K2337n7278j03318l1380M5356P7005L0969l0421
-65234C1252485l0417J4063J4064J4059J4063J4063J4059J4063J4068l1023l1019N8187N8182
-65221C1388897n6917j02961J1187J18614J11390L4654o8934o8939K2184K2184K2184K2189
-65209C1455732L1774L1778L1778L1774j4262j4267j7138j7138m6277r2322j09580l2849Q0333
-65196C1319336Q0338o951o950J8947J8947J8948J8947J3196J3192Q395Q403k8650j05380
-65183C1370718j22644j5217J10435J10435P1113n622n3589p544N3846N3846o586o581o586
-65170C1546024o581p187p183r9264r9265Q159Q166R5451R5450M324p2407n5145r100J7752
-65156C1419194J7756p1449p1449J5898J5901J5898J5901J0142J0146J0142J0146m245m246
-65143C1389735m245m241m245m241m245m241N1029N1028M6232M6235J7458n9274n9282J7462
-65129C1475165O3498O3498O3498O3499N4866k1868j25461j25461l0144P7292M5634m07m06
-65116C1603203M5634L9882o158p8105j24137n5079K1653K9330j6711j1918L4127K0334K0337
-65103C1522392K3213K3214K8968K8969o3108o3112j7076j7072j7067j7072P8843P8848P4055
-65090C1663995P4051M3489l3239q2164q2159J0881J0880J0880J0881L7741L7737L7737L7737
-65077C1778447l8994l8999l6118l6119L2815P8865R6131J9392o9810o9814m3912q9953p0772
-65064C1511159N967N2004N2008N3924N3925p465n3506j4486O2245M2102l938l6550l6550
-65051C1680839N2655N2655O8959O8960K0042n6692j16162j16166p2038M693R8576R8575P1719
-65038C1856615l5712q5587q5591J3208Q9944Q5147Q412o6408j12443l5712M1023K3757k2279
-65025C1674374n2851o809N6502N6502P577P581P582P581m888m893m888m884n6689n6684L5397
-65010C1660510L5400K2927K2927K2927K2931L4434L4438n7643n7643M5949M5946M5949M5949
-64997C1925001l0786l0787k7910k7907p5362k9317L6865L6866J6723J6727n43m6580n4257
-64984C1708733q221N2216N2215L7824q212p1524p1519l0218J5823P7208P7217M8435k8296
-64971C1851681n7075j1034J436J436M311M320N6108N6112n279n1319n5755K0981R2924M6878
-64957C1955725m9036m9041l1770J4267J5221J5229J8105J8105Q38Q38M4003M4004p4881j20917
-64943C1800690m8979K7757N8448J2412k938k938L6384L6393r652r652j8284j8287K4881K4877
-64929C1911112L1355j4690q0868q0873n2095n2099o055o054O415O416M9576M9580O415l9629
-64915C1728506j3727j3727J0374J0370j5528L0517N9290N9291m017n0058n5813n5813M615
-64902C1694280N0659L6268r773o892L9148N1833N1838l7368l7368J4425J4428J4424J4433
-64889C1890335k6824k6815k6819k6815J9221J9225J6342J6350j6151o2187o2187j6146L1811
-64876C1729340L1812L4691L4691k4782k4778k4781k4778K1259K1263K1258K1263P407P403
-64863C1831268P403P408K2752K2753o6453o6453j02899n6863K7546J04285J31142J31142
-64851C1993031M3854M3853n6742n6739n6742n6739J4238J4241J4238J4242m3315m3314m3310
-64838C1780796m3310L0542L0549L3422L3425K5845P1888M3111l3624n9523n9523K7765K7766
-64825C1909129n9523n9523n9523n9523K2969K2968K2969K2972K0450K0449K0450K0449j07119
-64812C1737594j07124L07P7043O0739J4694J6611O2656P5125K9081q324n4365p3823p3822
-64799C1756392l0662l0658J4420J4420J4425J4420K4972K4973K4973K4973k1068k1068k1072
-64786C1789440k1064j1714j1719j1715j1718L4326L4326L4326L4322J0345J0345J0345J0345
-64773C1900190J0345J0346J0345J0349j0586j0582j0581j0578O6154O6154O6154O6154j7295
-64760C2146569j7296j7296j7296k3051k3048k3051k3051L564L565q8513q8516r1393r1392
-64747C1649795O89O89Q8936Q8931M2895M2895K606K610M8647M8651l5181l5173l5181l5176
-64733C1876633N0190N0194N0191N0194n7241n7236L4841L4844N4029N4029M9231M9236L0882
-64720C2270017m5845j17789p1743k689M3359M3360k684n9278j05315j08198o2154J0743J0744
-64707C1802528J3623J3624O1547O1548l0537l0533l0534l0533O1544O1548N0036N0041M5240
-64694C2099142M5240j0391q7127o9859k3819J7063J7068J9939J9943J9944J9943J9939J9947
-64681C2106972m0488m0484m0488m0489N557N556N557N556J4387J4387J4387J4395l7409l7410
-64667C1949986l7409l7405N6593N6593l5492l5484J6304J6313J6304J6312n278n274n275
-64654C1966788n274n274n274n279n270L3094L3089L3094L3093l7886l7886l7887l7882j4856
-64640C1906390j4852M6539R2575P0515o220q2956j28993r7343k0607K5433K5434J8719J8719
-64627C1853353J10800J10805P8428P8429j3652j3653n3941n3938L8140L8144o938o939o942
-64614C2152096o938k142k145m5306L1434Q7670Q7674L86L90L86L86L86L90k494k490q9778
-64598C2209905q9774l0309M6426M9307k7430q8217m2178N4701J00742L7434L7438M0310M0318
-64585C2338673m9854m9850m9854m9846l809l814l809l805M8904M8908M8903M8908n2767n2767
-64571C2214121n2763n2767K863K863R4949R4948L7397L7397L7401L7397Q22Q29r1255r1255
-64557C2272947l3700l3703l3704l3704m8094m8091M3991M3995p806p805p806p801M7904M7912
-64543C2194535M7912M7908l4580l4579l4579l4579L4484L4479n7597n7602j1561j1557Q0525
-64530C2163209Q0520m249m245m246m245J511J510J511J510m8368m8369m8368m8365M9468
-64516C2088784M9469m2613m2613Q743Q739Q744Q739N4784N4784l4422l4421Q743N4780P2051
-64502C2264291m690l5380l5380m0177m0177R822R818J01904J01903M067M062M067M071n8282
-64488C2289919n8282n8282n8282j2242j2241j2242j2237K0391K0392K0387K0391K0392K0391
-64475C2188455K0388K0395j7018j7017j7018j7018k2773k2769k2774k2773O8951O8951k3135
-64462C2184845k3134k8886k8890O3195O3200L4417L4417n7663n7660n7664n7664L4418L4421
-64449C2137352K1819K1819p0266p0258o4511o4511K7575K7578O4022O4021O1145O1150M5795
-64436C2262730k40p9857j56587j49517p2781O830N2875J2586J2586J5462J5466K996K992
-64423C1925541K996K996M9036M9037M9037M9036J1611J1611J1615J1611J1610J1611J1611
-64410C2208959J1611m2103m2102m2103m2103L4634L4629L4633L4637l619l614l614l619r370
-64396C2166856r370r370r374P2163P2159K3242n3493o1167o1166j9922j9919M3489M3488
-64383C2177616M3493M3493o1063o1062o1062o1059J9508J9512J9507J9516J9508J9512J9507
-64370C2156926J9516j473j473j473j469N0323N0327m1758m1758l1206l1210l1205l1206p7246
-64356C1985615p7250P3346P3349K3317k2719k4160K1886J5648p374Q453Q457p374p374p374
-64342C2056446p370p374p374n934n934j1088J1927K4881k1159m6580m6580j980P4761R5380
-64328C2102022P2358K3918k2117j6363j6366J0968L3998M3422k618n1535p4553o1610j5561
-64315C2025963L137L141N4933N4934N4937N4938R847R855p411n3452o9644k3595L9708L9709
-64301C2197000L3952L3953L3952L3953J340J341J340J344m4704m4700m4700m4701l9160l9161
-64287C2081049l9160l9160m9713m9709p93P5943J62269J62273L9492o548K5105K5106m1078
-64274C2345076q7118p0698k4649P001j6018n4871l1845L0023N3041M2970l067n1991p5009
-64261C2062845q2205l6160K680M8730O0415O0419P3366N0352r606n5643n7083j1038j6798
-64248C2090274j6798j1038j1038Q142N4186P1449P1449O1017J4976l8256o1278l6820l6820
-64235C2159445l8260l8252n0729n0730J5458O1498O0539O0540O0539O0540M606m1435m1438
-64222C2222321M606J6113J6117J8993J8993M7771M7767j8416o4453k7047k7048k9927k9923
-64209C2195867l5082l5081K8226P4267P4266K8222l2201l2202P125N3162N3165P125j5897
-64196C2370962j5897j8778j8769J0545J0540j5354L0687M789M788P665P668J909J913r67
-64182C2381701r67p6744j22784j22785p6735K1931K1935M4953R0998Q9077Q9077M5916l0824
-64169C2354749l2741J3304K8645K8650k8903k8902J7138J7142J6275J6279l863m9904m7024
-64156C2300845m7028J6279O2324M7928M7933L0666j5370k9761k9762J3404J3399P523P528
-64143C2425908M651M648l9472q5512n6738J9997Q8093Q8102K9587j6453n9614j3574M6854
-64130C2436477M6854N033m1003j5108j5105j2229j2225j2229j2225j2233j2230r349r349
-64117C2325079J0789N6838K8056K8060J6184k9853k9857J6192o834o831q751q752m7119j23856
-64103C2219345o9179O8943J19780P3740J6188J6192j2981j2976j5855j5852P162l8874m1750
-64090C2313883M291K5388k0649j7777K8271M2655M2658M2655M2658K5031k1009m1157m1148
-64077C2425750L6538L6542n5539n5540j6216j6213J050M7094M1335m701k1969k1968J2569
-64064C2408732J2574J2569J2569N8614N8610p573n3609l8264l8269l8264l8264k9633J6408
-64051C2336200r490r490M9621M9618N498p1237o5486J1254N5373N5377O457O457O9760J15809
-64037C2605721J08128O2092j6566r3297r7658n1614l3392l3384l8190P856N3896P855r8617
-64024C2382830r8613n2572K4164L9504L9509M4306M4306M8020M8025M5144M5144L0753j5283
-64011C2625237k0084K5964q573q5305m1185L5554N5693k1039j08323l1591Q0574Q0570o715
-63998C2580777o710J6304J6313k9737k9732r59r54k1101o7142m4123m4115r63r54M0646M0646
-63983C2448196M0646M0650k519k515k519k514r711r706r714r706L6330L6331L6330L6334
-63969C2625913j3664j3661j3665j3661K1823K1828M7729J685k9492k9487l2368l2363r349
-63956C2531268r345r345r345J564J564J561J568M9522M9527M4729M4729L2256m4476r0517
-63942C2595260r0517n5029q988K8425P4466J20137P4097J0793J0793j8943j8939j8947j8940
-63929C2683668n2514n2514m7717m7717r353O7386N2996O959K5300P1337O8462K2424L61L66
-63915C2789444l1297J4752k5537p1578o8702k2657K278K282N159N158N0953N0954N0954N0954
-63901C2803117k3861k3865k3864k3861J6424J6421p0864p0860j3312O3423O3424j3308k1827
-63888C2677187k1823k6625k6616N2033N2033N2032N2033L8604L8605k4703p0740m7725j680
-63875C2742615N8746N8751K2425k3616K279K286K8180K8185o3901o3900j557j552o2946j08978
-63861C2617017o2943J3794N9834N9838L9090L9090L9090L9098L598L606L2375j3660l3326
-63848C2836501J2710j6063j6059L5737L5737l0451p6491k0275k0279k3155k3151M0152M0152
-63835C2775065M0152M0156L9671L9675L9671L9675o5839o5834o1046o1037q5143q412J01900
-63822C2768654J01903N8735N8738N8739N8738o5000o4996o5001o4996M062M063M062M067
-63809C2861768j5088j5084j5088j5089M096M100q7985q7986n8730n8730L3351L3355O9801
-63796C2652691O9802O5004O5009R1260J4532o0291j4246N9610N9610J3570o3167j15443j15440
-63783C2722501k8155k8156J6927J6926M7618J581j4943O1792J04958J04962J21261P5221
-63771C3202493o307q3043j40118r4073K8699K8703M723M722M718M727K1146K1147K1147K1151
-63757C3039835K1146K1151K1147K1151o4702o4702o4697o4698k6333k6334k6334k6325O3340
-63744C2823645O3349O3345O3348j1473j1470P5814P5819J3466o3266o3270J3470P6773P6777
-63731C3196327j0511j0511m6423m6418m6422m6423j3810j3806j3810j3810K4558K4562K4558
-63718C3008061K4557m216m216m216m216r6870r6866j0540R6891R7845r578o0419j4378R2571
-63704C3014410R2574L366L369q7753q7757l8837L7903O6611O6615k0674k0670L6879L6882
-63691C3102918L6878L6882j3482j3478j3474j3478M0235M0239M0235M0240k8085k8077k8085
-63678C3199468k8077J0283J0292j38388j38383l8633L8102Q7023Q7022M3858M3858m8219
-63666C3128206m8223j9330j9325j9333j9325L4384L4389L4388L4388l0840l0836O1245O1245
-63653C3201033M2056M2061M2066M2061O519O523q0765q0761k8969M7771P3665K7625m5273
-63640C3295612r1318o5415J1320O5034O5033K3790K3786l1006l1006p7047p7047n6900n6905
-63627C2997931j0864j0859M1409M1414M1414M1413J5516J5515J5516J5516O4793O4797k7284
-63614C3306227k7284K4512K4512K7392K7388p628L8422N8564j8171o4216j8171k0089o6133
-63601C3285325r1434m5389J7918J7914J2163J2163N8203N8203m1555m1550m1555m1551K0794
-63588C3179649K0794J7919J7918l0417p6458k1786Q5645R6198N0153r312r316j0275j0274
-63575C3300438r7559r7559R868Q6604Q9483Q9484M2841M2841M2841M2846L1330L1330o0751
-63562C3554037o0752o8905o8905k2861k2864J9341J9342k6699k6699L6297L6301n5784n5784
-63549C3256065o867o864o863o864J9508J9511J9516J9512M2530M2534M2534M2534p9404p9403
-63535C3317979j00505n4465J7470R4210R9970K3230j7541K8504M3854l2882o4540j8491M2891
-63522C3379684M2895q698q693n822n818K2956O9001Q6263R532p0565p0565p5358p5362L9741
-63508C3329191L9745L9742L9745Q213Q208Q208Q212l0160l0160l0155l0156N1850N1854N1855
-63494C3516192N1850J8279J8283k7761k7757r1911r1915L0861P6906N6759j9972o6018o6012
-63481C3377784N3406N3402N3406N3406J5035J5038m6352r2392l3160M3571O9470K3429k8367
-63468C3557676k8367l1247l1239j0623j0623L5417L5426j9255j9258O8034O8033J1673o5062
-63455C3560585m4916J124K4139P0187P3064K7022L5173L5172L2301L2297L2293L2297L2297
-63442C3943035L2301m515m511j635j635l0413J5632J5632l0409l4251l4243l7123l7127L158
-63428C3793896L166L162L162j2150j2146p3537j19576r0799j4068L1978L1973N6917N6912
-63415C3658890J00078K3346l5168l5169l9965l9958k3777k3778k0902k0897K9935P5981N0078
-63402C3698694N0082K5139K5143K5139K5142J9388J9387J9383J9391L1986L1986k7484p3519
-63389C3889857l0359P7067J49011P2275o0096o0095K7188K7197j8852j8843j8852j8848l623
-63376C4013027l622o503o494n4460j00501j00505n4456K15K12K8990j7047m2949m2949M6256
-63362C3659214M6256J3989J3988R192R187m8360j25096j42358l4928Q3047Q3048N60N60K9334
-63348C3597633P5375P5374K9338l3376l3371K7056P3096P3097K7055l6247l6247m5846m5841
-63335C3747096p1740k5699M3360M3364j9947o5980m6418m6422M2787M2787O1971O1967O1971
-63322C3829097O1971J5927J5930J5927J5930p1357p1354L2235J08970Q5828k1599m8456m8456
-63309C3920593O217O216O216O220L4990L4990L4994L4995j9682j9678M1704Q7753N5079k1653
-63295C4208954o7694o7693j4939j4939j0142j0146j7814N8917M1654m386j3980j3980j6856
-63282C4056956j6856N979N984R8065R8065K28K29K28K32L8596L8596L8596L8596l2384l2384
-63267C4338726l2384l2384o5440o5432j9400N7341K8562j7475Q424Q424j174p7902j49849
-63254C3980037j03804k8031J8018Q7077Q7077L6894L6899n5186n5187p4370p4366p4367p4370
-63241C3706321l6961l6957l6965l6957l6961l6961l6957l6961k5998k6002k5998k5993N0734
-63228C3357384N0738M5937M5945j1611q8346r1227j4482J5246l0799r2181r2181j8686j8686
-63215C3057051j8685j8682l5949l5953N6133N6137P3395P3395j8686j8682L3115L3110L3110
-63202C3268809L3114k4520k4516j11801j11800J378P8117O0851J4814M254M261J382J382
-63189C3195725m374m373Q2914Q2915m1725j18457j35723k8292M7480M7485K3504O9544Q1051
-63176C3297674M320m1721m1721P2420P2420O9545O9548J14581O8544j2988q9725j18502p2453
-63163C3391942J9624O5668q195q4927l8883l8886J1951J1951J1951J1955J096J103J096J104
-63149C3358550J095J104J100J104L8504L8509L8513L8509l8231l8222l8227l8227M1377M1376
-63135C3446834M1376M1381M7132M7136m4949m4950m3990m3987m3994m3987J33J33R2214R2218
-63121C3542700N9000N9000l3077l3077K4470K4471K4470K4475M328M333M328M332l5961l5953
-63107C3637839l5961l5953l2110l2110N9971N9971J9686J9686p2395p2395l0193l0193O1892
-63094C3517735O1888M341M336M341M336M7863M7862M7862M7862M7863M7862M7862M7863n3813
-63080C3926063n3813n3809n3813J7167J7167J7168J7171O7598O7602k4483k4479j8727j8723
-63067C3882089j8728j8723m2709m2704m2708m2700L4027L4027L4032L4031m938m938m938
-63054C3795120m934Q17Q14Q17Q22q777q772N2614R8654O4125j2611n8656n8647M1397M1401
-63039C3944184p519q4255q8093q8093m3970L2770R2238R2235R7032R7031l5334l5339l5334
-63026C3937553l5334M348M353M349M349M353M349M349M353m1692m1687m1692m1692m7447
-63012C3722812m7447M4638M4638K0109K0109K0105K0110K5860K5861K5861K5865r96r92r96
-62998C3945537r96r96r92J880J884J0395N6440P3698l029j19096j19095l5646P1785N9311
-62984C3941080j7420n9627n9622M3007M3011M3003M3012q374q374q374q370O2606O2606O2606
-62970C4130770O2606N1099N1095m0986m0983q7031q7022N054N059P332P332M457M457n137
-62956C4068102n1178o8445Q299M3302M3302M8099M8099k8637k8633l1512l1513J2557l3484
-62943C3998358p0893L6538J08477O2435n5543n5543M2770Q8816O0037O0038K5503k0532N365
-62930C4285826N366m0559m0555o6457k0416M523M528L3301j2740n3028n3025p8927l2882
-62917C3934955O2075J08116L6181m0555l2517l2508l4430l4430J3528N9573P9711K979o3204
-62904C4059474j7167j9080o5125m4978J058O4366O4369L5347L5351L5351L5351j2606j2607
-62891C4159104j2611j2607J8085J8088J5209J5208m0426q6467q6466m0422K6292K6292K6293
-62878C4025572K6296j527m7559k1666k1665k004k001k000k000k004k004k001k000N8187N8187
-62863C4059811N8186N8191J6939J6943M2841l199J53J58k722k718L2766L2770N8668J2627
-62849C4381414k9388k9384o361n2402p9263p9263K3375J00107R3870J7138n5764j01799j9313
-62836C4162967Q8118N0709M673m1020m1011M5315M5314J6532k9500l2380J3661J4134l1899
-62823C4265613q8491q8496j4632R2791P5532j207l7069l7065N0215N0223m5700m5700m5701
-62810C4130313m5696P0843P0839K4803n1933p3034k6998L4392L4397j697j697j698j693m4862
-62796C4116279m4862J6528O2573L8111l8630n5891N1543J29233Q3192J8927J8931K6711n0020
-62783C4372625j55530j55529j12365l5629M8775R4820R1940R1940K735K743k0288k0279k0288
-62770C4185670k0279N4169N4174N4170N4174k0645k0640k0645k0640P0478P0482k1607k1599
-62757C4397262k3521k3520k3524k3517L0783L0782L0786L0782p4727p4723J7354J7358M7091
-62744C4358666M7090M7090M7091j9093j9097M0377Q6421j8375j25801j22926j5499R0015
-62732C4395959R0014M644M652J0399J0403J0399J0407o4415o4415o4416o4415K8844K8845
-62719C4336905K8844K8844n1729n1726M0351M0360O1934O1934l0148l0143M386M382M387
-62706C4448581M386k9189k9189k9184k9185l4944l4945l4940l4940Q6392Q6396n689n681
-62693C4357869l8302l8301l3504l3501M2539J19278J19278M2538O092O091j581j581j4055
-62680C4532860o0091p7358o23O8441O8440O6520O6523K4910q2512o5245J1486K4915K4915
-62667C4603181K9711K9712J0528J0527q1553q1554o739o735o739o735l2143l2143l2148l2139
-62653C4365031O225O228O221O228n1327n1323n1331n1324P9122P9126Q2002Q2001L2003P8046
-62639C4616928R5306J8578o0079o0079o4876o4871o5358o5353K6728K6728K8645K8650K8645
-62626C4489592K8649J83J86J83J87J86J87J87J87j1806j1802j1806j1805J1216J1217J1220
-62610C4506161J1217m971m968m975m967l7584l7579l7584l7579R416R419J01501J01501R7663
-62596C4666671R7666n5809n5804l9327l9326l9327l9326l1654l1653O0431O0432O714O714
-62583C4566402O714O714j0552j0549j0552j0549j6304j6308j6304j6308O714O714O714O719
-62569C4499265J0071J0071J0071J0076M315M316J440J440L0649j5387p8694p8694l8414P632
-62555C4378157P0938P0939L0649j5387j8267K7774K8732j7308p5814p5819L552Q0292L7127
-62542C4525565L7127L3289L3289N9190J3147o4071o4067o4067o4066p2703k6657L9525L9526
-62529C4425027K0346K0346n548M0492Q6529Q6533J12431O6391J2191l3844j0823j0826j3702
-62516C4795543j3703j3702j3702p112p105m232m229K0707O6752O6747K0711m233m232K1669
-62502C4919879k4375p6167l0131L3181L3176K710K710L1483j4552k8944J7100J4217l1815
-62489C4848472j03281j03282l9977O071j5035j5034l8057P989N7863N7863N7862N7863K233
-62476C4781550m3808m3812K232N9780N9781O2660O2660M5393M5397m6688m6688k6026k6031
-62463C4886400k6031k6023L706L706k2193K3852Q5235Q5238K1931k4110k1229k1230O5092
-62450C5034344O5096L3803j2242J3657J3660k1831k1831k1832k1827k6151k6147n2050o000
-62437C4950649P4565P4570K8525m8207j27951j27951q3827p092L0318L0317L5115L5114P7794
-62424C4941939P7798P7798P7798n4573n4568n4572n4568l6588l6587N5493N5498m2343m2339
-62411C4910186m2344m2339j41j33K739K743M8779R4825J12086L5355k9105k9106l3899l3903
-62397C4995743J7898J7893J7894J7897p0353p0350q963L7082N4344k2392o3639o3631J7416
-62384C4876839R4152P6885L0840R743R744O863O864l4380l4384l7256l7260j2320n8361p5624
-62370C4822345J112O6374O6379k0911k0906n5443n5436R3231R3235M8152k8583l5297M1439
-62357C5015691O6378m1053r3803m7767O9615O9615j9595j9586K6450K6450K6450K6454n2207
-62344C5053092n2199n2207n2198k7268k7259O4818O4822K3159K3163K3160K3159K3159K3164
-62331C5110565K3159K3164K4117K4122o3166o3166J9325R6061P5918K9877n855n1896p2038
-62318C5170187M698L5388L5393M0185M0189l0798l0791l0795l0790l0795l0790l0795l0791
-62305C5079695K694K697j83j78K2835k3200k3201K2844Q3263Q3271J9964k6080k5122k5118
-62291C5194181k7998k7994J8279J8284J8283J8284k2006k2002j9121j9126m5987O3O6245
-62278C5149385O6241J7321J7329J7325J7325K1607K1611K1608K1611k4433k4429k4429k4429
-62265C5273643j411j411J465J469k4434K1612m287m286l0305l0305k5513k5508j8798N7942
-62251C5189873J03978J03983P8080L2044q241n4286n0452n0448n3323n3323J4358J4362J4358
-62238C5280963J4357J1483J1482L7380q660O685O689R29R34j6337o2374n9498j3457P6346
-62224C5286922J22390J20469P4432j9574r6305q1923l5874k5329k5326j9574j9569k308M3738
-62211C5322169M3733k303j1258j1254j4134j4129j1254j1258l7152Q888L7667L7662M0543
-62198C5377920M0542l0438l0442l0438l0433K0756K0757Q2147J28187O8719q018n4061n4054
-62185C5501144l5837l5832l5836l5829J573J573K7471j8566o9665o9664o7748o7743k4583
-62172C5070458N2153R6277R6276J316p5421n8153j2109Q988Q993J1864J1872L9081L9086
-62159C5290681L9082L9085j199j203j204j199n0120n0123M1961M1966r835r835r835r830
-62145C5308392N8502N8502N8506N8502j8233j8230j8234j8233L830L830L830L830m2214m2211
-62131C5400369m2214m2207N3826N3829N3826N3829n3605n3602n3601n3601L2724L2725L2724
-62118C5415022L2724l722l727l722l722n772n777J17004J63045J02613K5882N734m0305p7711
-62104C5717566p7715J1490J1495m6061m6062m6057m6061j3566j3569j3565j3570R3862R3861
-62091C5612048R3866R3861m8099m8099n0974n0979k6035p2076q9346j2607O5200O5199k2080
-62078C5509879k2084j6334j6329j6328j6329K8748K8754K8753K8753K2997K3002K2997K2998
-62065C5629477L0068L0073o2013o2008j5968j5972j5968j5968O2681O2684k9396k9400k3641
-62052C5544649k3645k0765k0765K4347P0390P0387K4346P084P079M204M207k510k511l1288
-62038C5655209J4756J1876l4164l1284J4760L7775L7774k2653o8694j8337K7703J1876j1137
-62025C5625460j4499j4503j5939j5939j5939j5939j5939j5934p453p453p453p448p453p449
-62011C5456120p453p448r848r847N976j7043p8910l2869N979N2020P0960P0963Q3911O0892
-61997C5643403m98m6534l5032j2005L818L822N257N262N258N257N258N262k855k855k855
-61982C5579963k851k855k855k855k855N0863N0858N0858N0867N3734N3742j2449n8481m6978
-61968C5758706m6979m9854m9854K1126K1126K1126K1130Q656Q652J0096J0097N3738P6760
-61955C5864526J6329o0402r4364p1341J8346R5077Q3566L7530j0910l3932l6334l6331l7766
-61942C5733994l7766L3206L3214L3210L3214M6634M6642M6642M6638l0097l0094l0097l0094
-61929C5895246n0240n0240n0236n0236J9782J9781o112L9924N9934N9933n9962j06008r4500
-61916C5627066j7761K8284K8280O5685O5690J6773n9967r2575r2579m8452K8280P8275P8280
-61903C5705279l7783q3823J4972J22398J02261K5524k0524k0516k5313k5313J4972J4972
-61891C5787106J4972J4972L067L062q9015q9018Q818Q822Q818Q822k8110k8109k8106k8110
-61877C5567991M2870M2870M2875M2874M7306M7311m4775m4775j6001j5997j6001j5993n930
-61864C5674625n926K6683j9354n6764N0664J05339N9299k7164k7164O2038O2046J6001J6001
-61851C5936324J5997J6005J1681J1682J1685J1686k8604k8599k8604k8600m1193m1190N0887
-61838C5869157N0892K2118K2117K2114K2118k3450k3446k3449k3446k3446k3445k3446k3446
-61825C5820942M2904M2899M2903M2900K614K618K615K614m1505m1509N0576N0572o975o976
-61811C6007192o976o975L693L697q3591q3595q0711l979M4936M4941L6306L6309L6306L6305
-61797C5983858K2882K2877o4407o4407r4762j8026L0894L0894k1864k1865k1860k1861L0894
-61784C5793247L0891L0894L0898L6646L6650L6646L6650n8071n8070L4006L4015j7786j7785
-61771C5948831j7785j7786J0993J0988J0988J0993l5048l5053l5052l5048j6175j6176j6175
-61758C5768495j6172Q1662Q1665j0420j0415J2602J2603J2602J2603J091J096J087J096N2526
-61744C6002121N2531l9555l9550m5311m5310M6775M6775M5813M5816m6269m6269J1283J1288
-61731C6000138J1278J1287l2110l2110k9234k9231P6276J22319O7648l9783j04048n8009
-61719C5964421L4073Q0118M8464K419o0884o0884k1561k1558P0524P0523J3931J3930N9971
-61706C6193487j6760o2806j6760M4625M4626m291m295m295m290N290N291K415K416K3516
-61692C6208169k2529l9791L6949M9414M9414n1302j28034j28038n1298N4211N4211O851O847
-61679C6045074O851O851J6441J6446J6441J6445K8433K8430K8429K8438N407N415O14O18
-61665C6250333m0343j17078r9816n3772J859J863R6816R6824L3513L3513L3513L3517o777
-61652C6263965o768o776o773j9362j9358j9367j9358M615M622N0655k6072q3628l7588k096
-61638C6076711M3945O6964O6967O9843O9847P6171P6176p7300p7292j3988j3989j3993j3984
-61625C6336078R507R515R511R511R511R511R511R511j9744j9744j9744j9740j9748j9740
-61611C6293706j9748j9740J7179J7188J7184J7188n7635n7631L4451L4451J9922J9927J9918
-61598C6336360J9927k0362k0363k0362k0363m3862m3862m3862m3862L2870L2878L2873L2874
-61585C6230884L5990L5990L3110L3115j2931n8966p6238N02P4358P4358P9155P9155n3216
-61572C6475266n3215n3211n3212l0732l0732N8473N8477J19863P3822p710q4445p8691l2645
-61559C6361308K838M8888J0515J0515J3391J3395j2868j2864L3173m3555j09747o3697L0297
-61546C6281589P6341M5642l94K8380K8384j0951j0943j0947j0947l8405l8405l8405l8401
-61533C6262538J879J884J880J884J13149J13145K1064K1068k8812k8815k8811k8811m0920
-61520C6382322m0924N116Q1861J10626O4590L199L204J7586J7590J7587J7590o2984o2979
-61507C6554384K9097K9102o938o943o938o938k7081k7085L615m2427K53P6993N6847J0805
-61493C6636746o2091o2096K7114K7114K2678K2674o9403o9408q6674q6670N411N412N4808
-61480C6365615N4809N4809N4809O0564O0565O0564O0569M282M283J402J407n0390r6434j13696
-61466C6523158l6966M8888M8883p706n3747m7995K8741P1905P1910k673m8708o5980J0756
-61453C6540466O8308O8311j8980j8977k0416k0416k0417k0416J9868J9869J9873J9873L4977
-61440C6671923L4986M287N0331P3350l387m9422m9427O208O208O204O208O203O208O212O208
-61425C6782300o6693o6690K5388K5392m349m340N7045J03086K3471n3261r9302r9302m6551
-61412C6576194m6546m6547m6547J5524J5532J5528J5528J0731J0735J0732J0735J9843J9848
-61399C6581290n6892n6887j3732j3723j3727j3723K8235K8242K8235K8242O652O660r170
-61386C6529702J3851j7325o3361m7539k4516n818J7209K0089k934j8089M934L6584L6587
-61373C6479374k8159k8160J7881O3926M8094k8637r938L6110K3156J37J5963J5964k3367
-61360C6582344k3358k3367k3363l44l40j785j780k9118n2137o6531k0483J4043q972k1923
-61346C6322886K4118N6705J0669L9443L9442N9585N9590N6705N6709O353l9691k5305k278
-61333C6664931J4980L8007K6492K6495r117r116r117r113l2139l2135k9259k9260l838M2198
-61319C6650009M2202l843k1105k1105k3985k3977k5309k5300k5305k5301k2428k2425K5533
-61306C6477661P1577L8480p556k4824k4823l7297l7289J0664N6710L3803j2233P18K3736
-61293C6569327J8453k7578k6143J9902Q4159Q4168O9295R2318M7235k9495p27K2301j7375
-61280C6905840o3411o3415j7371R005j4013k8886J7159N9361j7367q8836o5809m424M1617
-61267C6669450L0106P092N046N050L610L610L3343L3347J3200l2837m8186m8186K5670P1715
-61253C6772030N4443k2283m9630l581J1718j1308j1303J1722O0154J4113m5352k2333P5984
-61240C6834374J22021O3992j2739p8927p8926l5762J0278M0132n905l3247j0221M7804R3849
-61227C6956723M9244L208p830p827j0702j0702O561O565L5334j0698k9276J6769j4885j4880
-61213C6967604J1971l4068n1336K5404P8637P8636L340m2700m2704j9678k2553m5576n0979
-61200C6855998n0970m457M1592P1798K5765m452J8569L0077L0081L1513L1521K6715K6724
-61187C7130474j9321j9317J6500J6503l1459p7495o3112j7072J95J99L552L552L553L556
-61173C6950308O428O436P868P872j0719J2308K6691j9346k083K0939K232K237j1677n7714
-61159C6941780l1819M4920O3623J7582m6203o9225k7794k7790O2855O2851N6136N6137l5940
-61146C7067113l5945l6907l6903o208n2248n0332K6405P2445P2445N1696N1705M6904M6908
-61133C7217078J9088n7647j4482j4479m6621m6613m6614m6613n77n72n73n73r664r656r665
-61118C6931817r661l2682l2679l2683l2678O5154O5158O5154O5158Q9130Q9139M3095l3637
-61105C7239785l5920J0121Q204l7837r2512m6468J6839J6835L9858L9857L9854L9861k5371
-61092C7213106k5367k5366k5363n9697n9689J697M7738L5264m1464m1467L5268J08642O2606
-61079C7225908J220J216k6604k6595k6599k6600j7250j7246j7250j7246K8790K8795K8795
-61066C7139334K8794r42r42r38r42M5095M5103m6983m6983j298j295q8587q8583J8843R5580
-61051C7095256P8312L2276L5148L5156P5433j295l4874l4865l9667l9662O971O980O971O976
-61037C7229116O975O976O971O976J4648J4649J4648J4648J4649J4648J4652J4649o8648o8648
-61023C7236909o8648o8648L8783L8783L8782L8783m382m382m382m382m382m382m378m382
-61009C7219692M5617M5617M5614M5617m5509m5506O0004J36745J11796L5064p0444p0445
-60997C7513862k5367k5363k5363k5362p337p337p340p337J1843J1847R9132R9131J9520n7215
-60983C7567314j06136j06132k8442k8442O3644O3643L1388L1392L1388L1389q897q897q897
-60970C7524315q897l8152l8152l8152l8152P888P893P889P892j0548j0549j0548j0540l3571
-60956C7318616l3563l3566l3567J3914J3914J3913J3914O5710O5710k1578k1574O598Q3338
-60943C7451779Q3333O602Q520Q519L718L727p0138p0134K1948K1947O5109O5112L722m2318
-60929C7561446l801P2943M9916L880m9841r5879r5878m9837j8184K7857M7999k8732j12191
-60916C7309698j12182o8063Q677O6221O6224k1059k1064j5308j5304P6773P6777J7304J7308
-60903C7386002J7304J7309K3055K3064K3060K3064N187N187N187N187J0943J0942q1138q1139
-60889C7393214k008k004k009k004p764p760p764p760L3243L3243O3938J7898l1023M5717
-60875C7517157J12854O6814l2463j09190j09199l2458L4678Q0728Q2641L6604k0715o6760
-60863C7560691o9632k3590K4366K4363K7243K7246K4367K4367K4367K4367K4367K4371K4362
-60850C7741255K4371K9040K9043K9044K9043n3447n3444n3452n3443L5276L5276n6805n6800
-60837C7624957p2155p2150p2150p2150n420n411J17361J63401J23117M6385L40L40j9806
-60824C7756659j9802j9802j9803m8576m8576m5700m5700l142M2904O4967j1768o3565J3171
-60811C7551267Q3188L7152J6529J6523J3653J3648k0881k0881k0881k0881m7954m7958M4128
-60798C7596652M4127O9063O9068O9062O9068p2894p2897p2893p2897L4538L4533L4534L4537
-60785C7763601l5844l5845l5845l5849J0196J0195J0196J0196j5225j5221j5225j5226Q6455
-60772C7686559Q6450Q6450Q6454K4255K4255o7831o7822l9053l9052l6173l6173K7131P3175
-60759C7808625R0438J3707m7688m7680n2485n2477l921l922l921l922k1188k1184k1188k1184
-60745C7612010n843n834Q6238Q6247j1599j1594j1590j1594L8492L8497L8492L8497O7270
-60732C7947689O7270k4811k4810K4101K4109K4106K4105k7686k7691k7687k7690l5248l5243
-60719C7880514l5243l5243j2221j2221j2225j2220O4992O4992O4992O4996l2844l2845l2845
-60706C7922579l2848q3114q3114L9667Q5703J9520n7212l7073Q972r254r258l498l498J7603
-60692C7775175O3643Q0906M175p6756p6757J0528J0528r80r83r84r79O5200O5203k6877k6882
-60677C7864160K4915K4919K4914K4919J1656J1657J1656J1657N7697N7697N7697N7701r8650
-60664C8142595r8650r8650r8650Q776Q781J1656J1661r806L6235N3502k3234k3234k3234
-60651C7897748k8031k8027J705J706J705J706J705J706M581M590P6615J22656J39918O3192
-60637C8263475k3139k3139k3138k3139k5059N1684J26490Q0458j1632j1627j4507j4503q9206
-60624C8263018q9205K880K879j00716j00708q636q627n756n751n756n751j1511j1503Q0570
-60610C7995427Q0574O3569O3564J4644o2083j58007j58007j3171R4264Q2749O013l6190l6185
-60597C7937161k1802k1802k1803k1798J3449J3445J3449J3449O735O735N0858J27594J01692
-60584C8197362K4960j9163j9163L3592L3595L3588L3595k9807k9803k9802k9803l5563l5559
-60571C8128029N3651N3647J7192k8844n0908K5832K1989n4738l2683J3362R3811R3812O523
-60558C8340675j00903j17212p1167J731P8466J00526K3790q1720q1719R399R407R403R403
-60545C8130079L6227L6227L6226L6227K3757K3756Q5143J31188J04327K7595n1062r7098
-60533C8522592n8734j2694j5569o1611m9621m9622n2498n2497o461o457o457o457J9437J9446
-60519C8182797J9437J9441J9441J9441J9442J9441m2734m2733m2737m2734L308L307L307
-60506C8138424L308M27M32M31M32M6468M6472M6472M6472l7222l7219l2421l2421M021Q0765
-60491C8274841O3498J7453m2015m2011M4310M4314k2831o8872q6135r403R4019R4019R4015
-60478C8455202R4019L4546m2186m6986K9753k859p9595p4802J938L0707L0712L5509L5508
-60465C8501466Q769Q772Q768Q769l7273l7268l7272l7268L3707L3708L3708L3712M930M933
-60451C8532161M934M934J5329J5329p6752p6757m7978m7978m5099m5099k0640K5400M7460
-60438C8285244k9268n5174K1562O5689O5689L4629L4633L4634L4633n7452n7453L4634L4637
-60425C8446637j4769j4764j4765j4764r013r009r014r004L3222L3222L3222L3227k4330k4329
-60411C8435769O7756O7755L3704L3704n8378n8377j11137j11132n627P1117M4854l1882p6006
-60398C8302120p6001K6629K6628K6629K6632P6989P6985P6984P6993n506n503n502n503L4915
-60384C8653489L4920k8392p4429p2992k6952K0528M3551L743m2298m0861N182M8348M8344
-60371C8572181N183N183M2231M2231k1076o7117p1432k5392K3524M6551L5036J2018j9637
-60358C8579484j9636J0578J0577J0578J0577m4028m4028m4028m4032L4148L4143J8317M1339
-60345C8553989M2779l262K6948K6952m701M1339L8459p578m2949q8994j09132l2400K6114
-60332C8467564K6109N009N1053P3109P3113J2686l3359j0337L5703P5989K9953k1940o7976
-60319C8716676p0851k4811K6027K6022K8903K8907k8173k8168l8239j5221J9794O5831O8710
-60306C8775407K2665j2582J0437n386n391M3530M3534K7704N0725P561l8480k2653L65k8409
-60292C8869027n386j6897j6902o859o856k2686L40J0408l5633l5634J0412M0621J7603n7212
-60278C8744346n7215L4870N7887j6449o2490n7817J8922O4963O4959J2209J2208R328R329
-60265C8835050R333l6713l8152P893L3787J0768Q851L1870L5143m1592j12087o6050N889
-60252C8683990N1933K8910K8911j9051j9047j9051j9047k4807k4802k4803k4807R7493R7492
-60239C8813314N407N411k5284k5284k2404k2408N7207J03248L1310m5427p6121l0077j4736
-60226C8754156j4731J33J28J33J29L008L013L009L012O843O847O843O847O847O842O847O852
-60209C8806758k3251k3251k3246k3251K2790K2794K2790K2799L9098L9098L9098L9103o943
-60196C8954386o942o947o938m7032m7037m7032m7033Q0537Q0537L4500L4501r96r92q8280
-60182C8885232q8276o0461J6271O5191O5196N9676N9677J3635J3632o507o506l631l627N0082
-60168C9059584R6127K1309n5427o5017o5017o9818o9810J0303J0304J3184J3183j4636L1409
-60155C8915678M8671k8060o2597o2594k1350k1346k9023k9018J17734J17734N2988n4440
-60143C8944377o5951j9910N4909N4904J1744J1747n5402n5398n5402n5398P9843P9853P9843
-60130C9009759P9848J4574J4573J4574J4574l7227l7218l4347l4347M5269R1309L6633p0793
-60117C9107181j40819r4770l5310l5301m730m731m731m730O780O781O776O785m8854m8854
-60103C8711473k814P3927J02696N6659m730m731J8105J8109J8105J8109q5487q5487O598
-60090C8840532O598r711r706n2875K3865Q4288Q4292k992k992J2230J2233J2233J2233l6691
-60076C8973537l6683n992n2033o0668J6071O2109O2112K0864K0865K0864K0869q8616q8612
-60063C8864687L465L469P303P304R9389R9388L8957L8962Q262N4306K6483n0244n2161K4570
-60049C9174140O9532p204j12713j12713k4471k4467O225l9812q0105l366P3371J19415J06937
-60036C9144769L0205j5831j5835L8999L8998L9003L8999L3247L3243L3247L3247o6511o6511
-60023C9299269o6511o6506J0224J0225J0225J0225J5856J5860J5860J5860o0876o0871o0876
-60010C9087964o0876K7372K7371K7371K7367L8882L8883n3203n3203m8339m8340M3742M3745
-59997C9098736L2231L2235L2226L2235l3953l3948l3957l3949J2088J2092J2084J2092J6765
-59984C9156977J6765J6764J6769p4362p4354L1152J07887J06929L0197m6547r2579q4910
-59972C9110688l8866N7054J03094L7787q254J7644J7645k7438p3478r0745j4005R5339R5338
-59959C9281803M8336k8392m0866q6911j08966l2231O1884O1889O6681O6689K0640K0641K0640
-59946C9351837K0645Q175Q170Q171Q175m9377m9377M2704M2705L0558L0562o1523o1519n0012
-59932C9279894n0007n0012n0012N5498N5502N5497N5502R457R461R458R461k5193k5188k5197
-59918C9314121k5189p6988p6989J5092J5097N9215N9220N4419N4423K3724n3008l5741J0303
-59905C9337699L8210L8211n0987n0992Q01Q05Q05Q05j57j54j53j54m6194m6194m6194m6194
-59889C9129963O1589O1594O1593O1594K1308K1309K1308K1309o1187o1179L0899L0898N5842
-59876C9456840N5838N1045N1041k6952j03679o0519o0519j9279j9275j9271j9276j5440j5437
-59863C9255117j5437j5437j5441j5436j5437j5437N5659N5664N5660N5663N5660N5663N5664
-59850C9552125N5664J465J469J469J469J469J469J468J465k5055k5056k5056k5055k038k033
-59835C9515239k038k033j1150j1146j1146j1150k1699k1699K2425R9161R8077K1346q4168
-59822C9580019q4163K40K41O1635J07671O7383r349O000N2041P6972K45j30208q4164L5115
-59808C9679678Q1159J4009o2718k2433N4302M9502k7226m1621m1621m6414m6415m9293m9286
-59795C9491623j8603o4635k0159N6576J0540J0536R578R581R578R581J1495J1495m9892r5932
-59781C9381362o8117Q623Q5351J31399N6290k0437k0441N6294M3825k216K8475K8479q453
-59768C9700434q448q453q449q453q449q453q448j5885j5885j5885j5885K340K341M8381k8355
-59753C9602448n2813o772l7467l7468J1453J1454J1448J1454M8920M8920M8917M8924K876
-59740C9712294K880K876K879J440J440J440J440m315m312m316m315P6976P6976L0932m5796
-59725C9848519q6089m0044Q2728Q2736l1413l1413l4293l4289M2447l593k3741N3000Q7591
-59712C9912146M1555n0531r6571n9161J7569O3615O3618j1681j1686j1681j1677n930n926
-59699C9833659n930n921m009m008m013m009P2728P2727P2727P2727J3735J3736J3739J3740
-59685D0151628l2305l2306l2305l2305q179q175q175q174l1202l1197l1193l1197j947j937
-59671C9861031m822m818k0167o6208q3471o739O3042O3046J11003L4268l0002k9998l4791
-59658C9851374l4795K2757K2757K2757K2761n3983n3975m9182m9182O81P7416L4251L4256
-59645C9847893o997o992o988o992m598m594m593m594J8420J8429J8429J8424J5906J5910
-59631C9907063J5910J5910J5901J5910J5910J5910M875M876M880M876M876M880P756P755
-59617D0047288l6600R445R449l6596n0983n0983p6881l0840K1910O7955M4937M4937M2057
-59604D0005095M2057M2061M2056L1144L1147l2160p8200p8201l2156L1148L1147J7719J7719
-59591D0070576M3618k428m4626m4629p3404k7363L4978L4982L7857L7862J5797J5802m3675
-59578D0055347q9712n2302N5120Q3902Q3902L0185L0189N6083J0042m3551m3555m3551m3550
-59565D0088549m4514J531O7715O7718Q241Q246N361N370r022n5057k9168k9160J6350J6353
-59551D0118513M2248l789k3935k3931k6811k6811p627p627p631p623L8413L8414L8413L8418
-59537D0178634L0139L0139L0139L0143j0146j0142j0146j0141o8661o8656k473M3571J1918
-59524D0174318J1918J4794J4793L9555L9550L6675L6671O8328K2288m3899m3896m8692m8692
-59511D0273711p4594k8550L7633L7633M0510M0517N6456N6456o8237j14277j11402o5358
-59499D0080498L0558P6603M6385L45L224M9261J02019J02020L8712p324n7643n7639o0519
-59486D0346500o0514J0461J0461J0462J0465q723q722q723q718q723q718q723q718K1852
-59472D0279919K1852K1848K1856j170j162R0911R0919q3180q3180Q901Q905Q906Q905Q901
-59458D0403131Q909N0543N0547J9856O5897O8768p963q6616j32656j39375r3331K590M8630
-59445D0258930K9450j6599j3714L2321K6446K6450o2755o2756j0963j0959j0960j0959Q7832
-59432D0261764Q7836Q7840Q7836j9594j9591j9591j9594K5275K5280K5276K5275O092O092
-59419D0560196q1193q1192n1460K5280O9399O9399j4051r0786p6400l0351K0956k5080m2348
-59406D0252369L4389N4534Q491L9181L9189M4941M4937m7140m7145M656M652M656M656k9791
-59392D0412575k9790k9795k9786M6945M6945M6942M6949J6731J6728J6731J6732n36n31n35
-59378D0576305n31n5693n5689L6393L6397k1155k1159k1160k1155L3036L3035k8350p4391
-59365D0415883q5903r166R3467R3467M6858k9873p8798p8790n0979n0978l0837J5209Q1391
-59352D0330951Q1392p818p810Q18Q17Q18Q22O8560O8561O5681O5689J4844l1193n299n291
-59337D0641542l5036l5027l5036l5027l5032l5031l2152l2152n178M0866J4963J4968J7844
-59324D0450512J7843K0720K0723L453M9497M9497L457N77N76M3742M3742K8516K8513o0693
-59310D0700675o0685J1245N7291N7290J1250k4243k4242k7118k7114k1367k1358j8491j8483
-59297D0594650l6479R565P2868P2872M9846L814K9703K9707l2641l2641l2646l2637J3400
-59284D0709381J3403J3399J3400K1914K1910M7808J772m7148m7149k9881J6158M4933M4933
-59271D0824833m1397m1389l8518P528L0542L0549N0299R6342R6343N0303n0415n0414n0414
-59258D0914192n0406p6313l0272L5912L5915j0129j0126j0129j0125o0602o0606m0463N581
-59245D0632429O536O540O8884J14929O8889l8546r0339m4293L1475P7520N4498N4501k278
-59232D0940745k278k278k278k278k279k278k278n3116n3115n3116n3116j1868j1872n5033
-59218D0633562K1703J12464J12464l6210l6206k6620k6616k6620k6616M5323M5323M5318
-59206D0837269M5323p18p22p18p18r718r715r714r715r718r714r715r718J8105J8101J8100
-59190D0856295J8101O7017O7022k2184k2185m676M1359J5462o1270j10190o4150L2729P8769
-59177D0892099R6994R6994P789P789l8251l8252l5372l5372J0034N6079P3345l390l390l390
-59163D1083706q188q187K7301K7304K7305K7301j2980j2985j2984j2980m3800m3800M8286
-59150D1085299M8286n6266n6265p349O9386P8022P8023r267r266n4348n4348j2142O4589
-59137D1164354R5322j2100j00347j00348r229r224r225r225l8965l8957K2429O8469P9977
-59124D1102931L245m2796m2795J6669J6673p0610p0615j9777N6962Q2856L6816l3209p9243
-59111D0957107q2126l6081j1142j1142L5858J12588J54513P7782k4857k4852Q3533J29577
-59099D1360758N4755k1977m4999m4994m9797m9791n8428n8423k7736p3773k3657N3082P038
-59086D1022058P038N7875N7876N7875N7876J0876J0876j9823K6226l0371j07103q6961m0920
-59073D1023398J270J270M150M145M150M145M150M150K8130K8127K8126K8127K8130K8127
-59059D1219595K8126K8131r640r640r639r644p1026p1030K1052K1059J50542J50546M3115
-59046D1481547l3617l4579J1461R545l6497p6976l0940k9019p5055m3409L3330j2715j2710
-59033D1150366J0308J0307J0308J0312J0308J0308J3183J3192M4717R0761J08024L1293o0793
-59020D1452594o0792o5590o5581m0650m0651m0650m0646L6086L6085L6090L6086n134n133
-59007D1232114n133n133n133n133n133n134M6663M6663M6663M6664o0764o0768o0763o0764
-58993D1144909K8077K8080K8077K8081K8077K8080K8077K8081l573l577l573l577L6712L6712
-58979D1428663j10045j10041n1680N5755K4093k1939K1217O7266L8480L8488J8342J8346
-58967D1416945M7115J079J075M7119J5470J5466j8470o4503l3815l3812k9018M7717N0596
-58954D1462964k6138n9714j3669J09103J09107Q0330Q0333J4146l1890r8285r8285r075r075
-58941D1509852o9507o9511l320M2721R146R145J2022J2030J7777J7781J7782J7781L6604
-58928D1560303L6600L3725L3732J8375k7657m7805K8932N4829Q785L6604L6605m7804r3845
-58915D1631379o5071o5067N10M6560K0657K0661K3533K3537J8744J8740P228o9502o9507
-58902D1542402P232L6003L6007M0803M0804j2196j2192j2195j2192r320r316l8090P951J2743
-58888D1618444l3293m519m519L8642L8646L8642L8646N461N461L1359j4682l4828l4820l7708
-58874D1650932l7700l4824l4824l4828l4824J6009J6018l1952M4791M9103k7628K0325K0329
-58861D1580927J2652J2657L8554p486k697k689n573n564n573n569n565n569K3213K3218K3213
-58846D1668149K3222p5583p5577k6662N0074J01393J01389J4100J4109K5612K5620K5612
-58834D1871458K5616o399o399o399o398k3666k3661k3662k3661n1004n1003M1081M1086J8060
-58820D1775049J8063J8059J8064j1291j1287L0915J07654J01896n536l2392l2389k6632k6637
-58807D1923536k6637k6632J3648J3648J3653J3652K5521K5520K5521K5520n1215n1215n1216
-58794D1873304n1211j1411j1408j1407j1408M3265M3264k776k772l8828l8824N3256N3257
-58781D1886301k4437k4438r092L6953M0306l6430l6426M0310J04572N8535l3550p9591j8084
-58768D1904929N8651N5776k0960J7404J7408J2611J2615k2886k2877k2877k2877p2756p2756
-58755D1821405k3840N2900N7377N7382J6138J6138k8944k8944k8944k8944P503P502P507
-58742D1904236P503l8534l8538l3741l3741M2152J18892J01626N5585R544R540O668O665
-58729D2117857k6429k6430k6425k6425k6429k6425k3549k3550r113L6933J1029J1034M2684
-58716D2004762M2683M2684M2687k0142k0143O5225O5229l2613j40039j40043l2608R6156
-58704D1973838R6161L6687r345K2300K2301J9424J9425k4699k4699k1819k1819j680M4364
-58691D2130439J5586J5590K4948k1097k3968K2067K2068k3972q7280q7276O241O241j1021
-58678D1988566n7067o5697j9653M3650M3651K4707K4707K4703K4707L0463L0463L0462L0459
-58665D2154121K1831K1827K1832K1827k3250k3255o6416o6415p1640k5599M0583M0593J1810
-58652D2057849J1814J1810J1814K5238K5242l539M2509N9768J3735L9625L9630K6798j9242
-58639D2343051q0632q0628q0632l893M5020M5028J4806J4810j3968L2077M6460M23o2884
-58626D2219038o2884l1255l1260j1112L4927M6439M6439L274L279J2386J2387m876n0920
-58613D2185862r1206m5165N0755R6799Q6367M0322K0180K0180K4977k1064o7104k1064O7183
-58600D2347022O7179L876m2169o2307o2312R96M7041q843q839n963n963K2811K2815K2810
-58586D2338154K2815M3435M3439L8633L8642k2749r9484p9337l3297L0002P6051P8922L2886
-58573D2508112m5770m5767m8651m8646J9453J9458J9454J9458J9453J9458J9458J9458m594
-58560D2470334m594m594m593m4879m4883m4878m4875M519M519R6600R6605N4398N4393r4276
-58546D2493796r4276l2529M4206K9815j6221q79M5165M2289l752L6053L6052L3173L3180
-58533D2646072m3563m3559m3563m3555n9490n9485n9490n9485M2185M2190M2185M2190K4442
-58520D2427074K4437l5027q1068J3889J21323J01178K4441n0016n0016L7273L7272J8084
-58508D2588844J8093J8084J8088m3779m3783N9809J36554J04891k532o2008j08045m5841
-58496D2638375J99k8579k8575k5698k5703k5699k5695j2752j2748J08107J54152J14822P390
-58483D2837596n3995j00032p3777k7741L5571L5567n1717n1718n1717n1713L7965L7970n4116
-58470D2468143n4112n4116n4116L7966L7969K523K523P316P316j0905O5826J09954J09953
-58457D2676240P4939j792n0713n0714k6736k6732k6732k6732N8037N8033l6924l6928l6923
-58444D2546323q2965j00235k3491P5300P5300j1985j1988J6789J6790J6790J6793k9110k9105
-58431D2475206k9110k9106q0906q0906J1179J1179N0024N0025M5227M5231M1393l5343j05364
-58418D2368729n9319M0791J17527J03140N7103L5995L5994L3118L3123J2976J2976M3667
-58406D2835820k365k4434N2307M9423k7305l4799l4791l9592l9588l9592l9592l9588l9588
-58393D2576316l145l137l142l141l141l141l138l141M3738M3737M3742M3741L8941L8945
-58379D2804034Q2109N370l8750l8749m3547m3547J2084J2088J04169J04169j6623j6624j6623
-58366D2909560j6620j0872j0864j0872j0864k6217k6214k6217k6210M4763M4766M4767M4767
-58353D2923673K9537K9542o2548o2540o2548o2544K9537K9542j99j95j99j95O2149O2154
-58339D2915166k7052k7052p6835l0790J7167J7167J822m4219j8321j8325r689r690M1148
-58326D2730497Q7189J04455J04456N3618P577l0911p6951p9832l3786k3238k3238m6261k16
-58313D2773359M7742M7742M577m1459J0333Q7068M1028l5704o3822j7777K8263K8268j4902
-58300D2894716j4897j4901j4898M283M286M283M286M283M286P159P162Q959N5000N4999Q964
-58285D3017970q308q299j1188j1179Q001Q000Q001Q004P997Q005Q000Q005k9235k9234k9230
-58270D2955310k9235j1009j1009O258N2302P5321K9276j8682j8682M341M340l6907l6903
-58257D2964721J2852Q9587Q9587J2852n9087n9092J2856J2851j0166j0171P100N3136L3953
-58244D3150979j2088o0046o0041q2641q2640l1804J4242O7951O7959N0684M652N606N606
-58231D3038419j4536o0577l1803J4242O2199O2200j826j830J8316O4358M3256M3256Q7R5
-58217D3235856j2378j2379j2378j2374j2379j2378j2379j2374l917l913M2131M2128k9807
-58204D3183459k9812M6925M6924L9252L9252o793o789K3906K3906K3902K3907q4969q4960
-58191D3238110q4965q4964K7263K7263K7260K7263n7149n7150J6711J6711M07m5639R038
-58178D3060159Q5774J07510L0778n4593q549N4755N4759J1590J1599m4999m4999m2124L4617
-58165D3256277O9146O9142l3488l3488l872l875l876l872j0590j0590j0586j0585K8736K8741
-58151D3327220K8736K8745j7304j7304j7300j7300m7676m7675m7676m7671Q7570Q7571K8101
-58138D3328037m8630l4247M2488O6470K0433q4126q4123q2204q2205n349P1382J04958J04957
-58125D3317841J7670J7669J7669J7678K0545K0549k5496k5487m7555m7555K9180K9185M4024
-58112D3385917M4024l2708l2708J0453J0457J0453J0458N4576N4576k2159k2155K1006K1005
-58099D3513195K1002K1010M519M519M519M523M519M519M515M523j8500j8503j8503j8495
-58085D3517362K1781K1786K1782K1790J6461J6466p2744p2739j34130q8089l677P3055J22934
-58072D3462038J22934Q1686M955L996N0033M5239p96m2588m2584m5468m5464N77N81N77N76
-58057D3596292j6690j6689j6686j6690j6690j6686j6690j6682M3481M3480M3484M3480M3485
-58044D3680199M3480M3484M3485m8601m8601m8601m8597k556k560k561k552O2424O2427N9548
-58030D3790418N9548p1860j17900m3086L3653P1059P1059K9816K9815j5267j5270j5267j5267
-58017D3791451k4362k4363k4363k4362J535J535M4701M4700o9445j15485n7934M9493P0599
-58004D3663700P0598L1272L1272o864o855o855o860l979l976l979l980n1945n1937n897P0839
-57989D3714554R9613N3572p818p814n245n245n250n245L5044L5040L0243L0247l6899j13631
-57975D3811166r3492m7451M349N0385P0532o204n8058n8062K9226K9226K3467K3470K3471
-57962D3802025K3474o1896o1901o1896o1897K4430K4429J11717J11717K3554n3178l5915
-57950D3784663J0129L1226L1231K9309K9313K6429n0302l5911J0125N31m5505n9892J6843
-57937D3778189J06642J06647M013p2723j5176L0870J78J74J7437J7446J7441J7441m0115
-57924D3968464m0111N1975N1970P0163P0166k1918k1914l5347l5343l5347l5343R735R740
-57911D4006890R7023R7024J4532o2204m4937J108k7856k7849k4977k4972j0590j0582L5455
-57898D4018065L5455N9435N9436l2650l2645k4014k4014k4014k4015K8812K8807K8811K8811
-57885D4126280j1474j1474j1478j1474o3270o3270j4353O2386R8828R8833J1544J1549n3801
-57872D4168826n3800p760p756l925l918m9962m9962p4901p4902L2525J09265P4732K8695
-57859D4087157J3341J3345L0994L0998L0998L0998K8118K8119K8122K8118L9625L9634L9629
-57846D4469196L9629o7797o7801o7798o7801R532R536R536R535R532R536R536R536L776L781
-57831D4321464L780L780L781L780L785L780K1997K1998M7895J859m3227m3227m4663m4663
-57817D4262119p1046m8020L772M9817O0365L7351K4396P0441Q5064L9023k4284k4280n2099
-57804D4412619n2099m9219m9219J1685N7726M1904J8885j0378n6411l0517l0516n4116l1090
-57791D4179254J996P8736J07510O1469J3030r992p594p590J8304k7736k0545K481j6225j6225
-57777D4356873k8936p4976p2101k6055N1634R7683O9860O9864P1295n432n1476n1477J0872
-57764D4417628N6913P5615j116j4279Q743L942j9072l0587l0587K9367P5404M6630l0106
-57751D4588495j2839L3197L9916o125o6557o6552j6080K9965M066M063k1832k1831k1835
-57738D4466051k1832R341R341R341R341M9626M9626M9630M9625Q7218Q7218J8159k7882n9535
-57724D4785268j05576j05580n9531k2607K3433K6313j9728j1100j1092l8434P606P4872R7891
-57711D4641735J13713O7682L4583L4587j5777r2504q5795o2772p5723p5719l8314L8422J00289
-57698D4584407P7271J3001J3001J1561J1569k8724k8719k8724k8720j7213j7213j7213j7208
-57685D4527076J971J975Q9255Q9264K2354n4382j03301j03298k5604k5603O6478O6477J1802
-57672D4564464J1806J1802J1805J7558J7561J7557J7562K5176K5176K5172K5176p2661p2665
-57659D4625489J9421J9424j7989j7988j7989j7989J0789J0785J0789J0789j680j685j681
-57646D4630485j680J5582J5582J5582J5586J2229J2225l1899j08630r1367j4632R0882R0882
-57633D4650827J4578J4582J06667J06663M1443M1438M1439M1443k2346k2346k2350k2346
-57621D4969692p7018p7022m8244N9186J32138Q6106J1283o5449q1756l5717K5674K5674j1735
-57608D4912812j1735Q0350Q0346Q6101Q6102q856q859n9606j05651j22917m6177N6452N6456
-57595D4994818J7126n9610k8915M7820K5762k0284o6320o6324o9200o9196n7572n7569k5918
-57582D4564618Q1516J54409J54409J12207L5471j1527j1528j6325j6325k7836k7836N9453
-57570D5050706N9452L4206m2530m2530L4205Q6961Q6960l27l28L1330L1326j4715j4711o6511
-57556D5233494o6511K5571K5574m764m759M1276M1281K1135K1134k4902k4907N6627N6626
-57543D5396875J0582J0586J954J950M7995M7991J071J075r1011r1006R702R706R702R710
-57529D5376882j4756j4756j4752j4753l7778l7775l7774l7770l366l365l365l362o241o241
-57515D5140828o245o237K871K868K871p3859p0989k4948O9055J15099R0857M4817K7549K7554
-57501D5342091N0572N0576N0568N0576K2753K2761j25922j25913r1392j4649L4264L4268
-57489D5300553J7362J7358k8682k8679K972K975K971K975Q727Q727Q727Q731Q726Q731Q727
-57474D5350901Q731l652l643o528o523J8412k7628m4887L1844R2268R2272M984M988J3615
-57460D5525154J3619J3619J3624k0799k0789K5246K5251M9223M9232L11p6424r3696r3687
-57447D5409884n2447n2448n9162n9157L2923L2923Q2728Q2732Q2732Q2732J1752J1752J1752
-57434D5618696J1752l1413l1413l1413l1409q3214q3205Q872Q877M6882M6879M6879M6887
-57421D5543657k5060k5055K0985K0984M9759M9755m2323m2318l9447l9447N2639N2638j7719
-57408D5559048j7719j7719j7715L9833L9833n2249n2248M4629M4630M4630M4629l8820l8820
-57395D5581942P220P225R3426R3425M7390k9347l1268J4773J2856l3181r5534m9493J3819
-57382D5633253J3814k0715k0715K5325K5330N6751N6759l5326l5327l5326l5322N6755N6760
-57369D5742016O43O43m2518m2521O1075J07115P8337J606k9213k9214l4007l4002o5660o5660
-57355D5648640K6421K6425P5818P5823P5819P5822k5852k5853j13140j13141r5940j9205
-57343D5611637R1102R1106j942j938Q5350Q5351J3884o2846m8456k419P170l8865n1336n1335
-57329D5726463j8126N8614J02729J02733M8058k8674n7453j1407l739l735q59q59k6757k6757
-57315D5860231k6757k6757L0147L0152J374M7418M7414J378L0151L0147n43n44j983j984
-57301D6019844J3848r180k2121K3914L7941L7944M0820M0825Q208Q208J1088J1088O0481
-57288D6282908J06526p618j15046j11211l4475l6393j13128j23959m7223M5343O8358N0613
-57276D5964695N0618M9177M9178M2455l577K2321K2321k6599k6599k6600k6599j1134j1133
-57263D6068524j1130j1133L4907L4907L4911L4907Q528Q531P092P096j04k3122l6069R972
-57249D6167817L9148L9156L9153L9156j0250n6282m0459j7437j6483K9563P0328l7102o5880
-57236D6180428J0860j0246n6286j975M4073J5292J5296O4207O4217O4212O4212J6250J6254
-57223D6486794J3378J3375o768n2809k6911k6910O233O232O237O233N2278N2273M9398M9401
-57209D6628434mm6040m6045%J4391J4387M4601j436l8492j5466k519m8560k6977J9064J7624
-57194D6512962k8417k9376o357k2180k2180k0744k0744k0740k0745Q690Q689Q690Q693N4730
-57180D6410971N4734N4730N4734N4730N4734M9933M9938m0232j16958j16967m0227J5765
-57168D6485885J5761K0561K0562K0557K0566K0557K0562K4396K4400K4396K4400K4396K4400
-57155D6771399K4392K4400n5307n5303n5302n5303N2120N2128N2124N2128P038P046M166
-57142D6825726M167m1875q7915j02306k5566P1665J17710R6608R6609p947p943p942p947
-57129D6923044k2333k2330k2333k2329K3711K3707K3711K3711J4997J5001J4997J4997J5001
-57116D7003552J4997J5001J4997o8453o8449o8453o8448Q282Q287Q283Q283L1425L1425L1426
-57102D6902155L1425j4619j4615j4615j4619l3318l3322l3322l3318l3321l3322l3322l3318
-57089D6608549L0409L0413L0413L0413P390P395P391P394n2559n2560n2556n2555K4176K4180
-57075D6597893K7056K7056L070M9120O6382j0353q3251q3250M033M038m4887m4883N8709
-57062D6570733J35441J09547K117q6127q6130J99K03m1048m1040k3782N2958J17220J17224
-57049D6827515O5901O5909J9860J9865k1384k1379k1379k1379j8744j8744K7297K7300m0808
-57036D6889830m0803O6623O6627M5999M6003l0732l0733k6898k6898k6894k6894K4973K4972
-57023D6955175K2097K2093k3944o9988q7255j0515N5668N5663O0465O0461j6271j6271j6275
-57010D6991103j6271j344j345j348j345M3738M3737J4960o1772n7938J8798J01289N5245
-56997D7127507N72m5467k2446k2450j7623j7620j7628j7619K8417K8417K8417K8421L2251
-56984D7113149L2255L2256L2255q992q988q989q988J5466J5470Q7409Q7408K7936m8796q2371
-56970D7276480q2367K5541K5542R7475R7484J5947o0784o3664o3664l6986l6986R054N5100
-56957D7258172M6459l0272o0962o0967K817K822K822K822j976j975j971j975L1952L1957
-56943D7219725L1957L1956r291r291r287r287o897o888O9843O9847P0802P0806K1885K1885
-56929D7557765L7920q113n8958n8955n241n236J2025N8071R3554M7518l1135l1139K9288
-56916D7637364K9293R150l6891j6632j6627j9512j9504K0774K0781K0782K0777N909N913
-56903D7661577r436n5473n6439K0300P6893P6894q794q5524k8932P8495Q7131M1086n913
-56890D7791865n910K0944k5097p3055p3055J3270N9312L3413L3417O81O80O85O80O81O85
-56875D7779196O80O81J162J162J161J162J162J162J162J162K3827K3836k066M3978R9604
-56860D7979031R9609L8222l8513n4825n4817n6739J9998O4116O4117K0956k5085j1540L4504
-56847D8079034N1771N1772R29R30R33R34P162P171P166P167j5856j5852j5851j5856j1640
-56832D8139914j1640j1644j1640J1379J1378J1378J1383J2818J2819j5956L0085N1186N146
-56819D8246606j2121j2117N2024N2025k4712k4711j2241j2238j5121j5113J1258l4783q0823
-56806D8117933q0819J7977R4707N1543N1552O1232O1237l0849l0848K0951K0948K0947K0948
-56793D8397459l029l034l029l033q785q785q789q785P7180P7184j4902j4901k0657k0657
-56779D8433437P1428P1424P4304P4304K8263m8476j04103n8066L324L324l5459l5463O747
-56766D8484988Q3483R0193j7238j28498q2458R141N5183L2164L2168K5446K5454K5450K5450
-56753D8660926P585P582P585P586j4478j4479o0518o0515m7090m7091M4995M4995N9377N9386
-56739D8655846N9378N9386n664n656n661n660k784k780k777k780K4550K4557P0599P0598
-56725D8931152N3327N3336o9445j15485r4027j7288Q5342Q5347J888p4840n7572j1532L3546
-56712D8803749L3550L6426L6425Q5343Q5346o739o735N0194N0199M154M158p358p353L8683
-56698D9200042L8692K8616K8612j5508r2243q9367j2631L1496L1496j6827j6831j6827j6827
-56685D9081893k4500k4499O7581O7586q673q677q673q673O6142O6146O6141O6146l8380l8377
-56671D9321183l8380l8376J5337J5342J5333J5341L0683L0682Q2479r598k7828k7823J2457
-56658D9396832J2461Q262Q262J55978J55978N8141l3940p4225p4226K7446K7442L3202n8876
-56645D9642737p9985p9980O344O345L2264L2264j3781j3777o7499o7490j5694j5698R6525
-56632D9462575J88615J31055k2408j04904j04899L8977L8978K9982K9985P6022P6030j5100
-56620D9824908j5097K5189J17273P6022P6030j0307j0300j6059j6055j6055j6055j8512j8512
-56607D9982470P3570P3569R304R308l6737l6733l4820l4816l4820l4815j7553j7549K2731
-56594D9923109J14818M9709M9708R424R428k7985k7981p9782J2304J11576J11581K5250K5255
-56581E0306414M7311M7314m4771m4766l2608l2608J3432J3437P677P681l8360l8359N3240
-56568E0265034N3240N3240N3245P2420P2428J12709J12714O7627k4450o4743o4739N6116
-56556E0764841N6120J5835p6246l2612l2604P677P681j1507j1503L4542L4537L3052L3061
-56543E0822874L3056L3060L5932L5937L5936L5936J3391J3395J3395J3395J0515J0520j5383
-56530E1091959L0662P7898P7897J9391k6653m3920L2820P5980P5985J9864k6172k74k73K606
-56516E1407770K601K606K602q071q075q075q076M5643M5638M5642M5638m237m237m237m236
-56501E1548896m241m237m237m237K6214K6217K6218K6218j2151j2154r270r275K6218P2258
-56487E1692437M6356M6360M6360M6360J7582O3627J20747P4707J1403J1399q739q744n863
-56474E2153992n863j2097L3940L3945j2101L9700L9696L6820L6820J4154J4163J7035J7038
-56461E2407242K9504P5549M9651M9647K6628K6628K3753K3753k9006p5043m6273m6269m9530
-56448E2466234l482N9818N9821O5573J9537m6651m6646J7134J7138J7134J7138J7134J7138
-56435E2677020J7139J7138J8814J8815Q4997J31043J25283J25286O1980J5939J066J075j809
-56422E3293786j810O1498O1503O1498O1502j4951j4947j4943j4947O9461O9465O9462O9461
-56409E3756038L6849L6853L6849L6849j6864j6864j6864j6865J7782J7785J7790J7785M0804
-56396E3947927M0808M0808M0807M9440M9439M9439M9439J1071J1072J1071J1075N4469N4477
-56383E4421342N4473N4472J6105J6109J6101J6109N8788N8793N8788N8788N8789N8792N8789
-56370E5006238N8792J2864J2872J5744J5748L3011P9055R9194K2462l9891O158R8231J44280
-56357E5564758Q0973M236K4376P0424O4846O4851O7731O7727Q1155Q1155P8280P8283J48778
-56344E6477573J02742K1205n5523m4978J066O2449O2456K2288K2284K2288K2288R7102R7102
-56331E6910342R7102R7111O0174O0175O0174O0174O0175O0174O0174O0175J00085J00086
-56319E7786121J00086J00086P7064P7063j5018j5017N5477N5485J76340K22381J29332K1915
-56307E8771315l2766J3279J07759J07762M9249L203Q0902J57638J54762P8022P3221P3229
-56295E9637575O8432O8432R1446R1451R1454R1451J10891J10892J10883J10892J33905J33910
-56283F0851614J33914J33914R1704R1707R1704R1708Q2105Q2118J16647K08728K48532J56447
-56271F2380842Q6425M0389P5885P5880P3001P3006K17351K17364K17351K17364J94337J94346
-56259F4063541J94337J94346K21152K21161K21160K21153J80876J80875J29072K21160K34589
-56248F6283422K34598K40332K40349K23078K23069K23086K23070K20804K20804L12876L12885
-56237F8958373L07126L07125L07121L07134K42382K42374K42382K42382L22952L22960M15025
-56226G2217336M15050M41492M41500L49418L49411L55170L55170M44371M44380M30943L84907
-56215G6629148L59004M51094M78905M78905M84656M84665M57443M57443M57443M57442M94857
-56204H1691005M94848N14998M68954L91256K99183K46416K46423J99425M5954n6685j02721
-56193H4439056o5855o5872j14771k06870k45228l37319l92940m85030n32983n32992n38735
-56182H0920461n38751o65350o65366o68221o68238o89451p35504q11268r03358r11981r11998
-56171G2750975r17732r17749j000228j000232j086557j086566j059693r67628q65936q65957
-56161F2982697q18265q18264p23313p23312p03157o57121n81352m89270m51854m51857m46102
-56150E6118830m46102m36512m36507l96223l04142k22011k22008k16259k16256l23683l23686
-56139E2575441l29443l29438l72607m64684m79075n25115n08808n08811n17439n17439o17188
-56128D7405394p09262p90798q36835r49066j041148j084304j084308j075200j075196j075196
-56118C7684081j075195j000382j000377j092462j092463j152292j152293j060207j060207
-56109B7998203j035276j035267r36473q44391p94039q40071r16811q70771p05784n52321
-56099A9466999n37930n37925m97969m05883l27229k81188k27475j81434j02779j0697R3855
-56088A6450345R3855R9608R9611J59078J59079K51163K51164K93485K93490K33054J87017
-56077A8570949K29219L21305L91322M37362M34010L87965K59433J67356K20107L12188L46721
-56066B2077937L46726L12155L12158L12155L12159K10479K10484K10484K10479J64920J64925
-56055B4845061J64920J64920K93452K93453K01371K01371K04246K04251K04247K04246J98492
-56044B7180030J98495J98491J98491J78349J78352J78349J78349J38063J38064J38063J38068
-56033B9041164J26490J26491K13782K13779J56226P9496R6757J42799K15695K15696J26494
-56022C0754869J26495J79249J79245J33208N6473Q0570J26611J24697P8653J18938J64982
-56011C2123990J62103J16062J13178J13186J10307J10306J16062J16063J16062J16062Q0752
-56000C3394133Q0757J72838J72838O9241O9245O9246O9241L5671L5675n1614n1614L7596
-55988C4103253J14324J63248J63244J56529J56530J07613L0878N4854N4859N0062N0061Q9384
-55976C5294839Q9388Q9388Q9388O6370O6366O6369O6366O4515O4515O4515O4515L5737L5741
-55963C6158012J27822J27822O2594O2597O2594O2602K2309K2312K2309K2313K2429K2433
-55951C6798148K2429K2433Q0939Q0944J9549k6488m4712L2023J34652J34661R6285J9553
-55939C7370416O2718O2718J9608J9607J11692J11688N9893N9892N9896N9892O1810O1813
-55927C8121643N8934N8933J2893l3147n3290K3445O4328J8292K3085O9125J63123J63128
-55915C8690492P3922P3918O6731O6727k5355k5354k336k333N40N48r125L6915J1017J1018
-55901C8967325N9938N9937N9934N9938L4035L4040L4036L4040N7057N7063N7057N7063L9309
-55888C9610772L9318O5208J9176r75r71r75r71L3077P9121N3224N3224N6095N6103N3224
-55874D0114650N3224M8675K644k37M5804M2928l112K5662K5661J4628J4632J4631J4632L7650
-55860D0452072L7654L7650L7654j1030j1029l6924R117N4198N4195N7079N7074O5706O5706
-55847D0869122k3495k3496m3642K403J23262J23257P3242l4185r1737m5696O100O100Q976
-55834D0950211Q984M8783M8784M8783M8784K5761K5765K5761K5770L3915L3915L1040L1039
-55821D1387295L3916j2126J3777J3777m0903m0899o6798k0760J09692J09692M6389L49L8297
-55808D1571698L8306O4199J8163R524N5568N2693O652k3566k3566k6442k6442N0290N0294
-55795D1817371N0294N0294K7749K7753K7753K7753J1445J1444M0223n818p2009k5960O8038
-55782D2056330J14078L0629m6107o2o2l6476l6476R565Q6305J03568N7522o0452o0452O207
-55768D2224117Q2944O5677J9640M0742M0741L7862L7865K494K490L1268j4769j4773L1264
-55755D2587562K494K494L1268L1267L1268L1272L4144L4147O0046J4005p7591p7590l1546
-55742D2673240M5190Q5471Q5479J16166P0129l2986l2985l2986l2982j5723L0322L0321j5718
-55729D2972938J423J423j452j453K1570K1570K1566K1570J7250J7255M3148k888k3035k3031
-55715D3087854k5914k5911K5454K5450K5454K5454K5454K5454K8330K8330J5383O1423O1419
-55702D3383634J5387R92R92K6890j9143k7666J8379Q1687Q1686R747R744O868O871k1424
-55688D3574644o7470o4594j8544L1325P7367Q0246L4210K1636K1645M4663j382p0445p0440
-55675D3592861p134L8908L6504L6513L9385L9388M5136M5145M5140M5140L0633L0633L0632
-55662D4048884L0637P611P610P615P615m3709m3704m3700m3705L3028L3035L3031L3032J672
-55648D4068952J677J676J672N3473N3473l8613l8609J2225J2229J2225J2229J2225J2229
-55635D4177063J2225J2229k6263k6259O5818O5822J4026J4022J4026J4030K3615K3616K0740
-55622D4404710K0740N391m0646n7917J8823R5965R5965J00758J00767l7364l7360l7363l7360
-55609D4595109j875j872j875j868j875j868j875j868J1794J1793J1797J1798J7549J7557
-55595D4662421p4532p4528j635j635j635j627p390p387k589k589K0619R7360R7359K0620
-55581D4722832q150q154j2951j2947q636q631q631q636P1943P1939k0143k0142o5345o5345
-55567D4619003K6741K6736M5920M5920M5925M5920j5947j5947j5948j5947L0098L0093L0094
-55554D4882661L0101K9608K9612K9612K9612K3857K3856K3857K3852K8653K8654o3432o3428
-55541D5057075j02758j02758M672Q1409J21211P5176j6910o2951l8969L7762Q3807Q3806
-55529D5220572J3781J3786J3785J3785J9541J9536J9541J9541J8810J8807J8810J8815l8746
-55516D5390364l8737N3340N3344J9769J9773p2316p2308r009r005r005r004p208p212Q0080
-55502D5382866Q0080n291q2022l8862l8857k9272k9268k9267k9268M7464M7468M7468M7468
-55489D5370707R399R403J2283J2284L3384P9424R6692J9955r8027r8024j0739j0739Q444
-55476D5434446Q445Q449Q444O7312O7316N926m0111n7382J9358O5395O5399j751j747j743
-55462D5647756j747r3828r3829j747j747P7396P7395P7396P7395L7107L7110L7106L7111
-55449D5912874O415O412O415O415l0035l0035l0031l0036q3989q3989K1520R8256J06891
-55436D5877083L0156l9866O175Q5786Q5786L9749l6990k4520k4516k9318k9313k8429k8426
-55423D5883357p1590N150R0513R0516L229L228L2961L2965L2965L2965r241r242r241r237
-55409D6099298p0275p0266J6055J23490J23482J6059p0267p0270j0802j0797j0797j0798
-55397D6054112J07178J07182l125p9861o0108o0103o4897o4901O079O080R8164R8165P1299
-55384D6215264P1308k0777k0777l9962l9961l9961l9958N5357N5357N5360N5361L3293L3297
-55371D6373201k8089p4130m2961L3778P9819P9819M037M042M042M046L0218L0222L0217L0223
-55357D6558484j5823j5819j5818j5823J8230J8233J8226J8233J2474J2478J2474J2478N1083
-55344D6669110N1082m1003m0994m1003m0999N1086N1083m552m548j677j668K7097P3147J10555
-55330D6856716L125j34495q8459L2405L2405n005n004n009n000m7211m7211m7210m7203R0911
-55316D6583755R0915Q6114Q6122r440q6176q6181r436P1129P1130j6155j6154j9994j9993
-55303D6725636j9993j9989N0987N0987N0987N0991r639r644r640r635m9929m9921m9929m9920
-55289D6651349M266M274R6347R6355K1533K1537K1532K1537q0981q0980q0981q0977k5346
-55276D6589465k5342O6735O6739M2273M2281J1581N7627L7480l9252j9113K6931N1701N1696
-55263D6960802N4577N4576J822J821r0263r0260K781K780M8821M8821O3207O3212O3208O3212
-55249D7249117k8151k8156k8151k8156J7890J7885J7889J7885J9329J9325J9325J9325k6711
-55236D7258645k6716k6715k6712J0275J0274J0271J0274M4804M4808m2484m2476o034P0702
-55223D7288916J42645R6605q914n4950n7830j1780J7465J7471K0345K0342k672k677k676
-55210D7462290k669k8097k8093k8094k8089J7948J7947J7947J7952r715r718r714r711K1935
-55196D7402119K1944k4106k4097k1225k1226P0860P0860O7980O7979k4101k4101l0699l0695
-55183D7501492l0700l0695R590R590R590R590k2064k2060k2068k2059k2064k2064k2064k2059
-55169D7301955K2466K2475K2474K2475K2470K2475K2475K2474r183r179r179r179Q7699Q7699
-55155D7620417M1654M1659J8034J8035m3348q9392p3088L652J06281J06281L8181l8554q2678
-55142D7667134q2678M610Q1342O4079J8039N581N581K706K706j71j74K7164j8873j9835L187
-55127D7760398j2644j2636l4227l4222l4222l4223r6571r6571r3691r3695l3264J2777P8960
-55114D7276169P8968l531l532o51o48N5942J01982P3205P3208Q200l7841j1943j1943l7845
-55100D7559740l7836l9281l9281l2566n5585o8536k2491M8003M8008j2425n8460n8705j2661
-55087D7217924P478P482L643M9684O9826O9831N6398N6402N6394N6403J3233J3237J1798
-55074D7689733J1797K9455O432r391L6650L6646r387O432K9459J6503J6507J7943J7948n8793
-55060D7837934n8788n3996n3991l0376M6361J9022l996L1014P7055P5616K9578N594N594
-55047D7926621K718K718j7424j7425K8616K8616m9717m9713J3594N9635O6831K0785k8130
-55034D7987725n1153m8755k5732K3184O9229N6278J0237J0234N6277Q2292L6256j1225l4247
-55021D8160600q349L7695O6470M3447J2275l3766q5562j08585m7675j635L7214Q3255M2455
-55008D8197839M2460m6746m6746J0805J0806J0806J0805k4686k4682k4687k4682K1354K1359
-54995D8134005K1358K1354L3945L3944L3948L3945r217r216l9912O129R005o7727m7584j544
-54981D8152433J3802J3802J6682J6681J7466J7475J7470J7470K0346K0350m1041q7076j2271
-54968D8183589O4474M7206J166m589M1451N5838k0898o9939o9934p4731p4728O3387O3394
-54955D8205686O3390O3395L3654L3658L3658L3658j2383j2383j2382j2387k4939k4936k0142
-54942D8347547k0147J4391R1123R1122J4387o8581o8582J8703J8706J2947J2951J5827J5827
-54929D8496221o594L9447N9589j7142j03476n7432L6571Q2612P3495K7458J0192Q6927J05148
-54916D8833016N9112k278k274j2814j2814j2814j2810m1592m1588m1593m1583k3367k3363
-54903D8623238j8570j8565j8570N8170M0899n137J8242J8238J5362J5366K1118K1117K1118
-54890D8792026K1118k1085k1088O8116O8121n6576j02613k7803M8937N5821N5822l1467l1467
-54877D8817862L1840L1841K8964K8961r0936j36976o5038J1698J6495k9546J145J150N5581
-54864D8703041N5580N5581N5581J9129J9135J9130J9130r3571r3575K9201P5246P5242j490
-54851D8937360j08921j08916l7924l7928N4158N4157N0319N0319m1763m1758p5810p5814
-54839D8617479J6266J6275L5451L5455L5450L5459k2578k2583k2578k2578K361K361R4442
-54826D8800682R4447L9770L9771L9766L9774q3010q3005R075R079Q433Q436N560N561j7458
-54812D8916881o3502j0748R6683J14909L8173o5420o5419j9379j9379o2540J4192L7330L7335
-54799D8949116M2127M2132M2127M2132M2127M2128m868m871m872m872j8300j8300j8296j8300
-54785D9109210Q6081Q6085q0815j57551j27818n1078Q387Q5130J23490P7454j6549o2590
-54773D9079436j5590L0450J677J676L0571L0570L0571L0571j5470j5470j5470j5470j4030
-54760D9144022j4035j4030j4030L2011L2010L2007L2015L5915L5924L5919L5920J0021J0022
-54747D9393691L5919j0117p3910p3909p6782p6785N706N706N709N706K8363K8367Q9758J35793
-54733D9423215Q5919R184r3451r3446m0219L6517Q2562Q2562Q706l7339l7339Q706J0097
-54720D9445674J0100J2976J2972j0043j0046j0046j0047K9K5k8749J7292J7292k8749K5K5
-54705D9418730j2860j2864j2864j2864K6467K6462m229M1808J14232L7493o7055o7058K004
-54692D9477402M8045J9271J9271M6157J20j22656j22656q519O8225N0958M913N871N876N876
-54678D9498154N872R715N5750j2349q9085m5265O2166J32192N5452n3900n3892n3895n3896
-54665D9457019J257P7993J24038J24033m498n0535k4640k4637Q067Q067Q063Q071Q067Q071
-54651D9728436Q067Q071o801o797K1976k4059p5865k9815L3484L3487L3127L3127L3127L3127
-54637D9822692J5860J5864R146R150k7782j35209j38088l0658L8401p636J955M7995Q5363
-54624D9707053J31407J31404Q5367P672l8371j2474j2470m2688L353O6660O6665P2416K6371
-54611E0192365l9808l9808m1667m1670o4690j8644K8355P4391P7271L1234p137p138j0013
-54598E0133041j0013J0129J0130L6027j0013n6900n6901q5674l9629N449N452Q325Q328M5733
-54584E0003484M5738j7574o3610m3468K573L7102Q3147P4748K8712q702n4734k5969k5960
-54571E0035487k8845k8836L1106L1110l0284p6321m1791L4948j1100j1092M2152M2153L9276
-54558E0027963L9277M0235n805o9113o9113O665N2705K6806K6807K6807K6807N2705O664
-54545E0189410o2880o2875M27M6472P3325P3329J02102N6066k4993k4989k7865k7870j967
-54532E0307692j967k7869J8180L1600L1604L4483L4480j1561j1561j1557j1561M1675M1675
-54519E0465313M1676M1675l5061l5060l2181l2181k7271J8777J8773k7263n0290n0290L6044
-54506E0332661L6040l1106p7147r1529j4797N4265J00310J05098N9063K5893K5894K3019
-54494E0547664K3022K3014K3022K3019K3018j9188j9184j9188j9184j9184j9184j6312j6304
-54481E0515031L2965P9013N0236N0236k8417p4457m8564m8559J5225J5225J5225J5225O7022
-54468E0655406O7021M6879Q38o7835o7826m523M1517L7683L7684M0558M0559k606k602k8504
-54454E0794249J7541K3292K3296l7135q3176o5556j9508M3796M3799J2142J2142l3894l3899
-54441E0697089K4612K4611P349l8691n4041q001N2431N2427O4096J8055p8823j24863o1561
-54428E0574690J5180O1220O1216K2371K2371N108m0937o1079j5034M8269M8269L4359L4364
-54415E0810367L4363L4359L7239L7240O3137J7096p2113p2108p0188p0187n7722J9014O5058
-54402E0775555O5054M2883l158K2740K2741n1120n1116m6323m6322O2544J39283J22013P5976
-54389E1130750K9936K9931K7056K7060k5101k5097k5102k5101m8120m8119m8124m8115p353
-54376E0944501p358p353p357L8687L8687L8684L8691O308O307O312O307M9468M9477P2490
-54362E1273851K6455l0621p6661p9541l3496J5425J5420m5008r1047q0139l4098K9210K9209
-54349E0918959L1131L1127P7171P7172l1227l1218L2090P8130N7983J1947n1360n1365m8609
-54336E1101931m8610m5733m5729O062N2108J18286J18290P1769P1768K2849K2852k7027p3067
-54323E1345749m7170m7169l710l705q30q30N0003R6053O7274O7274J4993l1039n150n146
-54309E1496597k8168k8163n4062q026M328M333P208P212k4446k4446J8719J8720L7426q619
-54295E1418613p0005p0009j8209N8527J5362J5362L7359L7364L4484m2248p3901p3902j2515
-54282E1256282L3525P1416P1416J0984l5057l402M2642L9758o279r814r806j2689j2686K7596
-54268E1463886K7599K7599K7600O5004O5005L8152o9279j09568l2832P0765P0760P0162P0163
-54255E1785016R3185M7140p6594j22636n0696K6043Q291Q295J3093J3092m179m174m175m175
-54241E1727526n6116n6116n6115n6112K2537K2541J14618J14626O1863O1863O1864O1867
-54229E2024846M4601M4600M4601M4601j4753j4752j4747j4748m7365m7360m2567m2567k0504
-54216E1943886N6232J00352J00355l241p9972l6812l6812j6743j6744j6744j6744p0462p0457
-54203E1836094o7581o7586k353M3684O0950j5785r0604r0604l316l311M3086M3086M3082
-54190E1728842M3086l5567l5571l5567l5567M0688M0687M0688M0683k8371k8375k8376k8371
-54177E1678909J2092J2088J2092J2092J2092J2088R217R212m2584q8624j05887k9156L9907
-54164E1543538L9908M4704M4709L0915L0915L0915L0915k0881k0881P1200P1200J4611J4606
-54151E1926374j6084K9957J5569o1170p8429K8998Q5948L9907j9561j9557k8197k8189O3888
-54138E1939454O3888O2930O2930k9152k9151k9156k9147O2926O2934M9858M9862m2223m2218
-54125E2153735n3734n3730n3734n3730J9167J9167J9168J9167J3412J3412J3411J3412Q8288
-54112E2157411Q8285l793l797k1060k1063k1060k1060j9623j9624j6744j6744q0051l4011
-54099E1967066M5605J22340J64663Q7928Q312l7725n117n112p992p988k4301k4296k4301
-54086E2259082k4296Q312Q316Q316Q316M8148M8145m3933m3932m5854m5854m5854m5850R777
-54072E2102839R781J4573J4582N1025J27760J24880M8153m731n0771k9666k9662r528r523
-54059E2359712r524r519Q698Q702Q697Q706L1720L1720K8845K8848n286n1328o8590Q146
-54045E2379547J13656J13655K6371K6371q8736q8733q8736q8733L5965L5962L5961L5965
-54033E2448515j9558j9549j9553j9549L465L469L469L469P1088P1097P1092P1092j3317j3316
-54019E2641914j3316j3316N369N370N370N373N370N374N374N369K6475K6475K6471K6475
-54005E2764147K6471K6474K6475K6475m3667m3667m0791m0787P0474J16518M1700l5031q7313
-53992E2807478q7309k1k5J892J897O693O689j9312N7423J06339J06344N623N627q6459q6454
-53977E2826425j33457j33454K0010K0018L7276L7281L7281L7280N1784N1792l5505l5496
-53965E2781235K3969J00708Q0566L4521r602n5643n8519j2478J2457J2462J5341J5337l1956
-53952E2908398l1953l1956l1953l0039l0032O2042O2046K1761K1761K1756K1761k0445k0441
-53939E2922706k0446k0445o7926o7922K4155K4160J0727J0731J0727J0731L4707L4712M013
-53926E2910630N0058L4707m2027q8069q8064K9985K9986K9985K9986J212J207J212J212L6699
-53912E2938719L6700L6700L6699l2359l2363l2359l2359K7109K7106K7110K7110m7709m7709
-53899E2932395M4373M4376R366R362R365R362L8140L8139L8140L8139r212r212r217r212
-53885E3174304j4968j4968j4967j4972N5535N5531l6551l6550R490R491R490R490J8126J8121
-53871E3226602p3959p3955j6408j6408j6408j6408p295p295Q1910Q1911J43296R7256J2847
-53858E3415686o3884o3241o3245K4047K4044M7061M7066M7061M7065L1239L1235L1238L1239
-53845E3586611p129p133p129p125m9576m9577m3816m3820k3678O8407M2509l531l9982l9982
-53831E3375049M9223M9223N1141N1140N1141N1140l9700l9699l9704l9696J9769J9765J9769
-53818E3578561J9773m4020m4015M8065M8066L5596L5596q6222j32263p5789J6292J15086
-53806E3514726J15091J9172J9167J9168J9175N4178N4178l7903l7899o0921o0925k3517O8574
-53793E3662264J11431O5390M959M959j9018j9018j9018j9018l8206l8202p92R1288J13349
-53780E3900368O7307O880O876k2014k2018j14099j14095J6349J6350J6354J6350L4575L4575
-53767E3843758L4579L4575l793l793l792l789k8707k8700k2943k2948O7217J59297J04630
-53754E4125591m8846l6376R665k5824k5823R664R665R669R664m3928m3928j2275n8315n5444
-53740E3823159L6646J35441J35441k6189k6184k6181k6184j6595j6590j6590j6591m1297
-53728E3918286m1298m1293m1293j07481j07476l0745l0741n328n324n328n324M5509M5514
-53715E3587678M5513M5514n1610n1605n1605n1606n568n565n561n564K3205K3213K3213K3209
-53701E3542861k2831k2832k2827k2832L2526L2525K9645K9649J4296l1737n1883K4852O0341
-53688E3591753J4299M4991M4999l930l921l922l925l3181l3177l3184l3177O9449O9457J12618
-53674E3799149L5882m1335m1331q9288j2557N1705N1713N6506N6506K5641K5649K5641K5649
-53661E3969530K623K626K627K627P9835P9844P9840P9839k7591k7587k7587k7587l5745l5741
-53647E4117553l5741l5741J3171J3179J3179J3176n6847n6842j0801j0802K4682K4687R6629
-53634E4109482R6625M1023l5707l8588l8592j2690j2690j2689j2690k8994k8997k8998k8998
-53621E3967497J7047J7042J7047J7047J4047J4046J4047J4046J4047J4047J4046J4051o6042
-53608E4082015o6046o6046o6042k0006k0005k0002k0001L3608L3612L3613L3612J0586J0594
-53595E3959492J0590J0594k2022k2022k2019k2022R96J000J004J000O5022O5025O5025O5025
-53581E4156688m2405m2405m2402m2405L0014L0015L0014L0019L0010L0015K5222K5221Q275
-53568E4225876o8457o8457Q274L7053L7052M1849M1854j1387j1387j1386j1383J1632J1635
-53555E4232768J1632J1640k7093k7094k4217k4213L7172Q3214K6624n0111o9300k3255p909
-53542E4149858p905J5109J5113O1150O1157K693K698K697K697k0321k0325k0321k0325J8524
-53528E4242499J8525k7517k7521M1547M1546J0852o5884l9273O776N2813N2817J017J021
-53515E4309218J021J016N4253N4253k2483o8519m8381K8354Q2072L6032l7202q3238q3238
-53502E4223158l7202K0354O6395Q9413Q9421P1669P1669n067n063k4246k4251K1790K1798
-53489E4579838l6359l6359P1067P1071J3520J3515J3520J3524K5989K5985K5990K5989k0051
-53476E4787239k0051k0056k0047O851O851k1922K4122M6663O18k9599o569R249R250l7268
-53462E4735331q3309o0768j4731M9539P2561N4211L1193n258n1294m8899m8900n735n735
-53449E4618206K3521K3520K3516K3525K6396K6396K6396K6400k4404k4396k4400k4400m7423
-53436E4672853m7422m7418m7423J0611J0611J0610J0611N6651N6652N6651N6655L0388L0397
-53423E4860427J618M7659P8354L2313J5047J5047l4833l4832J1213N7248Q8907J2171m9219
-53410E5101120m9219r325r328r324r329j6038j6039j6043j6034J4171J4176j652K1367L7197
-53396E5035700q847q847L7198M4990K1969L7791L7795L1562L1559L1558L1562J3814J3819
-53383E5351623o2922o2921l7982l7982l5102l5102J6167O2208J10169J10170M5899j37l016
-53370E5421072M3023L9671o374q2151q2146l0355J5690L5828L5832P536P532P535P536J0412
-53356E5430641J0411J3292J3291J3287N9332P8035J303o9200m6182J7607O3652N8759N8756
-53343E5702984O1635O1639n507n506n511n503k5172k5171K0872K0873O5951O5951j0781j0781
-53329E5905973p3852p3847j913j905j2461q9198j22772j22763p7209p7205j23249j23245
-53317E5006354q2002q2006l5961l5956K4325K4334K4329K4334n7199n7199J9536J9537j3561
-53304E4778865j3557J5221R1952J00588K3853l005M3036O0660J4620l3339l3342j2238j2237
-53291E5021077j40765r4729M6750J23486Q0325L590L7160L7164j3677n9718n2933K3803M6824
-53278E5058357P81j06647j52687q2670K4766J11563J11573P5117P5121R5260J41305R9098
-53266E5450937q329m2264m2260m8975m8974p735p731p726p731O0850O0851O0851O0855J4810
-53252E5487429J4810J4810J4815l7351l7343l7347l7343Q693Q698Q694Q697M0825M0828L7953
-53238E5536868L7953m0704q6741n7966J8765O7083O7088l5546l5546j6363j6362R1065R1068
-53225E5620662N3656N3659n3771n3772l2670l2666k9791k9794J9636O5677O5676J9637J0042
-53212E5676181J0042P167P166O685O689O681O690K6827K6832K6832K6831j2382j2374k9646
-53198E5780221p5681n0747m701L2699P8748P4906P4910j4296j4295J4478J4482N7643N7648
-53185E6026015L7903q138k8284k8276k382k382k386k378l7874l7874o0892j4847J4880O0930
-53171E5914015O3801J7761l0558l0559p540n3576n0701n0700n3581n3576L5143L5148L5144
-53158E5770221L5147O3922O3925M3779k261j4864j4868P4337P4337l357l357l357l353j8226
-53144E6062025j8225j8225j8226J7267J7267M6040Nj2109L3928N158N153l0334l0334k5537
-53130E6033853k5537j0191O6544M9281L237m436m436p316p312l2741l2745k9865k9865M1115
-53116E6009586Q7151N8382N8382L8716p324k4591k4587p6387l0346L2960L2965j7395o3436
-53103E6074076l4662M2077Q1400Q1400n888n880m449m448m449m444l486l489M2554M2555
-53089E6292867Q8870Q8873L9953l6783o2680o2681K1728K1731K1728k4313m4455m4456J2138
-53076E6312520J2134N8178N8183J3332J3337J3333J3342O618O623j3524n9560r0736r0737
-53063E6253043k7429J8611n370n370J18370J64410R0882j6541p1217k5176N2519N2518p910
-53050E6591340n3949k8538J7508q387q390M079N0124M7244J203p4457j20494m8556K8181
-53037E6396908M0646M0650n94n97M677M680k4097K1944L9210o830o831L9215P6785L0749
-53023E6656515l2554l2558M2260M2260K2118k3923m2625m2630k5363K0678M5622M5617K452
-53010E6677869K457K0557K0558J7682J7681K6313j9727q3031q3035m2750L295K3438K3437
-52997E6604744N5087N5091Q0989L4944N084N083n9183j05219j06181k9451P5109P5105L1936
-52984E6723138j4096l1368l1363J245M7290K4267K4271L6854Q2897R8248R8243L0144m6593
-52971E7043177r0712r0716k1657N5083J01123J01124N199m0833j4938j4939J353J356J357
-52958E7035977J357l1259l1255l1260l1255o320o316Q0968Q0969N5066k1661p0586p0582
-52945E6953843J6341J6342J6345J6342j9151j9147K6899J03629J03149N7103m274m282p150
-52932E7255989p167r9231r9239j7682j7682P4400P4403P3449P3437K7405m9332j13124o7075
-52919E7108551K6923P2959K1168k4869l9268L7484Q6267Q6268j013j012n9527n9515j3491
-52906E7240925j3482J8653J8644J8645J8661J5764J5773J5777J5765J01750J01733R669R656
-52893E7587933K946K947m3099j19821j59647j13588j6728K9330O5772O5773O5772O5772l8650
-52880E7394712q4711j2752O3971R7546N1506r884r877m3463m3451m3464m3447O5892O5893
-52867E7448471O1096O1095J2872o3875m6593n72J2876J2860J5752J5735Q3853Q3840o9615
-52854E7627795o9632o311o324o308o320J2150J2147J2146J2146k6218k6222k6221k6218k0466
-52840E7456144k0466k0467k0462k4304k4301O7781O7789Q6790Q6791n291n291l0226l0230
-52827E7584257J5810J5818P5284P5279K9242K9247k1595k1599K4446K4442J3416J3411J3416
-52814E7870874J3420o731o718o731o730k2077k2076k2076k2068k2076k2068k2076k2077L851
-52800E7684641L851L851L855L851L851L851L851m8423m8422m8427m8423K0637K0636K0641
-52786E7579821K0636L9579L9584L9580L9583M5335M5340M5335M5335p0246p0245K1839K1836
-52773E7843312M4858M4858M4854M4858o7084o7084k1034N5701R2143M6099j5288j5279j9603
-52760E8011311j9594j9603j9603j3848j3843P3445P3441O3606j3130o2041o2038M3459M3464
-52747E8085026o60p7387p4034K705M6821M6817M6820M6829Q8073Q8068M9211k7524p6437
-52734E8244328p6441o4934o4926o4938o4926N6884N6883N2095N2091O6478j0254n6299K0433
-52721E8146474Q3633Q3620l664l656O9225O9241K3201n3543n4979q935j0864n6891n7859
-52708E8225003j1819N1498N1497O0689O0701O0698O0697m0974m0978m0974m0974K669K664
-52695E8400397K668K668m046m046m046m046J42J49p4665j20710n9319M8107J04704K7965
-52681E8315922l0542l0545P2088P2088P9765P9760k7665k7666k2060k2064K3973K3981j926
-52668E8505109j921j917j917m3173m3169L3571P9611L9326l7413j7275K8778O233O237R104
-52654E8561184R113R104R113R112R113o0440o0436o0427o0432P4819P4810P0013P0022O8054
-52640E8722722q668j1549j1553L4484L4488m2244m2239o0955o0954J5781J5790M2637M2647
-52627E8670387l399l403O4818O4830J06070J06066Q228o8506p1379p1374j2877j2872j2876
-52614E8763713j2864O0983O0992O0984O0983J4744J4744J4739J4748k8433k8417k8413k8425
-52601E8940078r242r228L6799L6803J4748J4740o1996o1988r9642r9646l8247L8480O2460
-52588E8764119J6425o0316o0315N5751N5746N5747N5751P789P784P794P793m2730m2712L4006
-52574E8862632L4019P150P163K2499O8549O8058q660p0067p0051j7312j7296K8732K8745
-52561E8944161O6262O6270K0221K0230k7740k7724k7745k7724J3022J3038J3026J3038L6044
-52548E9094379L6061L6044L6060l187l174l179l178l0999l0993k8119k8114J08087J54131
-52535E9333819R4658J7927n6892n6892n6892n6892m0713L6028O9602O9603j4819j4806j1930
-52522E9311801j1930J1569N7614P4876j859o3245o3249o8042o8042J2179J2175J2184J2187
-52509E9228218j0843j0843j0839j0835K4168K4168K4172K4175K4168K4168K4176K4172J2776
-52496E9391001J2777J2785J2786J2776J2777J2781J2785J266J270J274J274l9020l9023P029
-52482E9414538N3070N096p1640o8760P980O0739O0726J9483J9491R3342R3351K9073m7659
-52469E9668830q0263q0267l9028l9027M7061M7070M7065M7062L896L905L905L897M7057M7061
-52455E9728224M7070M7065O1449O1448m5974m5974m7389m7381m4506m4513l258M2779M2775
-52442E9751815l253o8490o8487o8486o8490m5464N77R5530J41586P5864l1554o0332o0340
-52429E9590476L3670L3667M888N0941J14714O8681l0118p6168r971r976l8758P299J2620
-52416E9751965J2635J5512J5503p515p511m631m635k5263K0789K7500j8549j0872R6563R3687
-52402E9955178j3752o8785o8777p0702p0702o428P0304K7135K7135K3785K3786K3778K3773
-52389E9875728P68P64P55P59J5661J5653J8532J8541j0254L5807L5804j0242J2773J2785
-52375F0023834R901R897R910R897R901R905K3927K3927K3935K3927M4070M4078O9971K3927
-52361F0361007k6425k6429k6429k6425r2613m6576P6213P6209k3736j00476n4427n4427q2251
-52348E9953215l6193O2585J08638N3958P914N996N2054P8889K166J9433O5465K2906k3130
-52335F0373896N635N640p1092p1101r6990n0950R474R478J2358J2349J5238J5233j0673L5388
-52321F0193883N0639N0659N3518N3535k3205k3209k0325k0329L652M9696K0906K0923k7044
-52308F0383299p3084m4306m4310m1069M967M967m1065j2304j2291j2296j2299M9099R5135
-52295F0244443O9233O9241K6065K6076K6072K6069R054R034j6843K9180M9340M9323M9335
-52282F0665622M9331j9731o5769q3039o295N5079N5095N6996N7012j2656n8702k9919k9923
-52269F0633101j2657L3385P486P486j9844j9856j6968j6972L170M9211K3313K3321m731m722
-52255F0684723m718m723J8292J8300K1176K1180L5562Q1608P8727L2687k0068o6108m3090
-52242F0853548m3086M270M270M274M270j8756j8749j8748j8752K0570K0578J7702J7699k444
-52228F0826646m8481k2587k2586r818r810r814r810J3204J3205J0324J0328j5573o1606l2837
-52214F0630785l2828J5122O1162L5264L5268Q046Q054Q051Q054L1069L1068L1069L1069J8603
-52200F0919856J8602K3396K3404L74P7109N9847J3801p498p503j0386j0370L5654L5662L5662
-52186F1207610L5654r897r901r905r893r905r901r897r901l6634l6645l6638l6637J8030
-52172F1035540J8047m3360q9392p3084L639M9692M9689K684K698K685K697J3607J3610J05697
-52158F1094449J05696K100K099K104K108M7178M7182m4896m4895m4899m4904M7186M7190
-52145F1217698J137J141J145J146n0655n0659M1434M1430O8283O8283k3790k3794o4088o4083
-52131F1164628K8002K8006N2522N2523N2530N2531j8449j8458j8458j8449l2837l2836l2845
-52118F1258410l2836J3196J3204J3204J3205J8955J8952J8951J8960J8960J8960J4155J4162
-52105F1420438o1618j38350j18207p2163R361N5407L2380L2388J18369J18369J13569J13568
-52093F1623511P4246k490j08004j08007l0305M6430L262L257M229M224J345J340o3755j09801
-52079F1339482n5128N2298J16573P0528J1054J1051P2449P2449j9640j9641l1143l1143N6136
-52066F1645325N6133N0194k6557j01360n5336N4991N4971o4909j10966l4214M2505l523l540
-52053F1503714L7725L7708L7724L7708L7244L7226L7243L7231l9492l9505l9492l9509k083
-52040F1643442k096k083k100k083k100k083k096K5027K5031K5018K5023L6538L6542n5552
-52026F1746428n5552l4438l4442N7635N7630Q9297Q9293J041j06377j22697m5949N7643N7630
-52013F1757142M3248M3252M3256M3244m2119m2115m2115m2123L4612L4621L7500L7497K7217
-52000F1933117P3267R3409J6665r225L6816O125O121K1462K1475K1462K1478q5968q5961
-51987F2070243q5960q5956J2955J2947J2959J2956J8702J8719J8707J8719l2135l2123N5162
-51974F2015895N5157N2286k4462p3362p3379N2398N2390N2385N2398N98N93N93N98j8586
-51960F2145502j8591j8590j8587P9255P9246j2839j2827J673J668J680J677j9429j9433O9781
-51946F2260186O9781R0878M4833l4770j11506p4105K631M6758M6763L2176L2177L2189L2185
-51933F2470176j3864j3848P8217P8226N35N23N31N31N27N40N23N31j2777j2781j00073j00053
-51917F2377464J5989R2736N2448N2439O5876J11921J32051N5336k7172J8877L4222m2518
-51905F2939669j31590q5541J1337N7373K4761K4757K7645K7645k8956k8956k8957k8948q0744
-51892F2699495q0753J1333J1337L3272L3280L3272L3272l7708l7699l7704l7708M3824M3821
-51879F2711334M3833M3829l2911l2911l2907l2903N5506N5506N5510N5514k1221k1222k1229
-51866F2825728k1222J7138J7143J7146J7147K2893K2898K2894K2902o2349o2344K9724K9736
-51853F2899434j6312j6308j6304j6309J4387J4383J01667J01671N1800k4939k7820M8921
-51841F3114271R5426M9389P5287P5292K9247m7489r6405r6405j8711j8715j8711j8711K1574
-51828F3145339K1574K1575K1574k2906k2919k2898k2919J7388J7370J7383J7371O9183O9166
-51815F3326281k2902k2914o8943o8955K3139K3126L5281L5280O1170J5138n1053n1049L5280
-51802F3268879L5281l088m9136k3238k3230k3230k3230m9128l087P5678P5677j3520j3515
-51789F3231113j0644j0640l9422O623M1148m888o3394o3399J6209R2952P5678K9645R922
-51776F3310903R930R930R922j8856K7197K7193j8852j5018j5018j5009j5009L5820Q1860
-51763F3414993N5967N5970K129K129K129K137l623l627l626l619J4599J4602p4607p4607
-51749F3400946o0211j4167M9128M9128K6566j9479p8951p8956J7935J25361J08087L1363
-51737F3556750K0811K0802M1903m129j7557j7566N457m0571j00534j00538M025Q0761N3892
-51724F3503506P855L8554L8555K100K104L0881j5167p2718k6670L6637L6629K7367K7367
-51711F3637000l5940q1981k1553K4491K4487k1549m2654L386O3818O3813k6346p2391m3613
-51698F3470968m3605m4451J589J00385J46425J14772O8735N423N428J0221J0216J0225J0225
-51685F3866556M465M465M465M473o398o399o399o399j2158j2146P5138P5134K2375n4361
-51671F3952811n4352K2383K6217K6210L1006L1023j6474j6466j6466j6474K3819K3811K3819
-51658F4040867K3827M5879M5870m6202m6202n1963n1953M0127M0119N8319N8328l3770l3753
-51645F4089493k2251k2259k2258k2234O8859O8868O8876O8876l2807l2799l2799l2807o7333
-51632F4077425o7332K4749K4748M9688M9688M9680M9697p868p868j0739j0740J4192l1836
-51619F4203484n1987K4749Q1126L5081k6309k6301K2608K2616K2615K2616n0286n0294m7406
-51606F4182312m7405J19494J65538N1381n6037q5060q316N9780J3744o0120o0121K5255J32682
-51593F4433127J31727N4975m5730m5729J4706O0743P8006J278n5946n5954o0743o0743J5993
-51580F4465710J5993J5993J5992K565K573K564K556K565K564K565K573M0807M0808M0816
-51566F4656644M0817M6567M6559m5513m5514K6417K6434K6425K6425J4914J4914J4913J4906
-51553F4864908L3787L3761k9520p5582j9454K6574J3636r386K116M8161J22980R9957j7537
-51540F5094401o3589l9123l9115k9778k9770n5672r627O6619O6635o755k9770k4500K1545
-51527F4921501Q3417Q3408J4350l1687n793n793l9920l9920L6335N9365K3379k2649k4101
-51514F5051892K1960M0161n868n859M0168M3049k996o3407o3432M3298Q9326O1996O1996
-51501F5312284M9995K6998k3379o9408m9763l709N9597N9598N9597N9589l701m9755p2179
-51488F5355764k6143L7156L7173j1760j1760q872q872j9437K6616Q9923Q9915q399n4435
-51475F5486869m0045j7030L0442N3481M0517M0518O3548M0517j2714n8751n0610n0601J1271
-51462F5537412N7307N9224L6201L4293N7307N8710j8018o2619o2618M515N0567K1795K1785
-51449F5795861q913n4942k6168k6176l0010J6034Q2222Q2213N8709N8727N3912N3921l2409
-51436F6022981j09136q9002m2958N959N2012N4875Q831j4175j4176M9116R5168J9387J9396
-51423F6058278k3769k3770O914O930N2958R9003P5026j710o3092o3100k672k672k673k672
-51409F6112979q059q067q058q067L7969L7978L7978L7977N362N370N361N370N353N369N353
-51394F6270168N370j6590j6599j6599j6590R0828R0828Q6047Q6040J0249o6469m9199l170
-51381F6454314P378P387J0266J0258O9855O9848o889o880r760r768r752r760o897o880o872
-51366F6555848o888O9847O9855O9848O9847L0790L0791L0799L0790j5254j5246j5254j5246
-51353F6890527l9231l9231l9231l9222L934L933L934L934N6801N6817J0764J0773k5687k5678
-51339F6833137L3787J10530Q8455J1735m7754m7730J4599J4607J4598J4615j6922j6906j6906
-51326F6989845j6914K9131K9139K9131K9130N146N154N154N145M8319M8319k8425k8426M1970
-51312F7191818M1953M1962M1961q872q880q880q872Q390Q383Q390Q391N1555N1547N1556
-51298F7470402N1555K8683K8699j7346j7354m1322m1339L5413L5405O3225O3224l9414l9405
-51285F7580426j5428O1299M4044k000n486n469O8370O8386N063N079m0974m0965K6176K6168
-51271F7774689K6184K6168K0425K0416K0425K0416P7068P7076L1031L1031N4045N4062k2690
-51258F8210346k2682k6525k6525k6516k6516J7603J7594J7603J7603J2200J2208N8253N8245
-51245F8292891R7567R7584r860r851k1371k1362N5373N5365O5921O5922m1505m1513J3727
-51232F8598888J3727J3727J3735Q0861Q0868Q0877Q0869P968P975l8069l8069k8475k8475
-51219F8846407M8261R4297Q1225M490k6201k6201J8890J8881J8881J8889J1212J1204J1205
-51206F9131440J1212J1204J1212J1205J1212J4258J4242J4242J4258O0294O0287j6449j6441
-51193F9332176j0690j0690L8227L8227N3581R9616J16876M0152l7198l7189m1974m1978O5440
-51180F9604576O5437O5448O5457O1606O1598O1614O1614O7366O7357O7366O7366l7256l7256
-51167G0242293N4826N4817L029L029L030L029M1389M1397M1397M1397M7149M7148M7149M7148
-51153G0718227o2079o2071o89M5348J5619o1116n8245J8500K5213K5205L0010L0003J34557
-51140G0798482J34557J55654J09626M8908k7820l3570M3165P0021K3977o3316j7262R5907
-51128G1338329R5923N2751k3977L9322Q5376N4659N4676N2867N2875N2875N2875N2875N2875
-51115G2014301N2867N2875O6304O6303O6303O6304J12340J12340J12339J12348N7357N7365
-51103G2949346N7365N7349J55197J55206O3117O3108J06281J06273J06281J06282M8725M8726
-51091G4023256J40814J40807J26299J26300J26299J26307J0242J0241M1887J49330K03989
-51080G5225771K03998K13583K13592J88652K34689K51951J75224J33777J33777J28980J28980
-51069G7232974J84602J84619K76684K76699K41204K41212K10513K56549K24895J48160O6627
-51058G9544738K0599l1330l1322l4201l4202l8044l8036l8044l8044j0217j0224J4723J22141
-51045G9398537K15185J07759n8187j34922r7592r7600j94479j94470k42448k42432l38364
-51034G8120987m30437l95903l03822k69297k69289l70972l70972l30687k38598k02031k02030
-51023G4736949j96271j96280j44483j44475j44483j44483o4868o4859o4868o4867j05153
-51012G3401859j05152j05161j05153q9566q9558K514K515L7056L7049P7333J69423K15459
-51000G3448618K15459J34881J34889J65580K57661K97946K97963L52979L52979L52988L52979
-50989G6364922M35474M35466M35475M35475M91104M91105M91105M91105L99024L99024L06943
-50978H1176222L06934K59811K59786K16646J24539J08257O2195j6441j08538j53605j07576
-50967H2128230j1644L4376K0010J9993M3032l021j34549k26630j87307j87300k62126m15589
-50955H0817475m98085n90166o26608p18698p77208q69289q81755r27799r56574q64483p78047
-50944G2328763p32001o85949o39920o22658o22645n79485m87403m64381m64382m58629m58630
-50933F6112680n50711n50702m58630m58629m00958m00953l98082l98078l29982k83937k08159
-50922F1673859j16075j05534j05526r9771r9770M7945M7941M7945M7946J89573J89561J89574
-50910F1907668J89561K66309K66296K66309K66297L87168L87152L87172L87148L83330L83321
-50899F5477731K91249K91240L73611L73612K83447J76020J44367J90404J83697J37645J31901
-50888F8054924J31893Q0105L362M89M82Q7774Q7782p984p993n112n104l5812J0242K2707
-50874F8417755n4029j95026k71762k99581l45618m10850m10850m13722m13722m05448m05456
-50863F4791691m02576m02567m71635m25598l01860j94428j81005k57727k99942k99934k39515
-50852F1314904k39511k39514k39511k57574k57578k26887k72920k16343j39591j56865k02907
-50841E8865703j19448p3416j02190j02185q9729q9715q9720q9724r0911r0924O2552O2557
-50829E8052850J14340J14352J14344J14348P7902P7898P7897P7906P7889P7902P7898P7897
-50817E9133423J56783J56783J53903J53915J02107N6066L8804J15543J69252J69253Q1968
-50806F0487800Q1965J33760J33765J33760J33769M3360M3359M3356M3368J20092J20095J20092
-50794F1638541J20095N4867N4871N4867N4867L075L079R5156R5160M2294M2297M2302M2302
-50781F2343773J19029J19041J19030J19037J27673J27660L5588L5587J0640J0656P764P773
-50769F3183251M7215J170j6097O0656R1330R1343R6135R6127p453p457p465p449L2824L2828
-50755F3686958L2832L2820N5274N5277o116n2149k3383N3364R9393R9401O3905O3905O3905
-50742F4225386O3905n8867n8867L3213L3223L1653L1654L1654L1653J08390J08381J08389
-50730F4689767J08398M797M797q2496q2478m8917K7811P6736P6736M4277M4260M4269M4268
-50717F4952225N5789N5771l6301l6302J9330J9329J9329J9329O5374O5366k3836k3828l7388
-50704F5114187Q656K5927n0808o2320o2328K4973K4964M3190M3181M3198M3190M8941M8941
-50691F5293892M8950M8949k6823k6832k6823k6824Q0612Q0603Q0603Q0603N3747N3755N3746
-50678F5768158N3738k2981k2980k2990k2997L1571L1570L1571L1562L1563L1570L1571L1562
-50665F5982488j0639j0640j0640j0631j1603j1594n4759K1977O7614O7607j9670j9677m4618
-50652F5935215m4608m4609m4618K0135K0134K0134K0134O6179O6162O6171O6187J7611J7612
-50639F6181839J7611J7619n0493n0485N3108J29834J17378R943p3516p3499M6393J23121
-50627F6448853J05850N9830M4260M4261M1372M1380O5366O5357J6441o0295l6309l6318m1107
-50614F6758941m1115K4118K4110K4118K4118O9316O9316k2765k2774O017O009O009O008M5340
-50600F6976766M5331M2459M2459j659m7705K4234J00970O2900J6865M7547M7555k6309k6309
-50587F7305104k6301k6300J992J983M864M871k0067K5976M8029k8699n2809K3927O8063O8054
-50573F7398687J5304J5304J5288J5304Q7715Q7724m365m357P137P146P146P145j0955j0972
-50559F7633251Q1127Q1126N8095N8095l3977l3978k0084k0068k0084k0068K3089K3088l8301
-50546F7771311q4346J1229Q7948Q9873J3138l9612L7114Q1234Q1251K0325K0333K0325K0333
-50533F8130456q440q449P6927P6918Q4114k3338q0869l4848L6151L6136L9023L9015K8949
-50520F8391745K8948K8948K8956o8893o8884o8893o8885q1242q1234P2229P2230M3455M3464
-50507F8271944m8635m8625r3700r3716j618j627M8252M8253M8252M8261o864o863o856o863
-50493F8149595q3599q3591q3591q3600M8776M8775M5895M5896n893n1946o9216P544J12672
-50480F7997717J12672K5396K5396n1348n1332M0742M0733M2658M2667M2651M2666M8411M8410
-50467F8407439M8410M8426k4060k4051k4052k4051j8300j8292j3503j3503j7337N9398J08323
-50454F8494847J08315O1315O1308O1323O1316K1387K1388K1387K1396j8898j8889j8898j8906
-50441F8858391m506m507Q2786Q2769L0982m5754k5604K0433J9072O5117O7996K1960n6701
-50428F9112434n6693n9572n9581L8741L8741L8742L8741J8599J8599M9298L245l5231M1497
-50415F9187560J08646O2602J0806o5930n1539n502j2698j2690r818r818r818r819r809r818
-50401F9162355n90n81l452l461j8806o4835q2113n378O2253O2245O7042O7050M4012M4036
-50387F9329777M4020M4019J5130J5122J5129J5130J5130J5129J5130J5121j6524j6524j6532
-50374F9489257j6516K9513K9512K9521K9513J5378J5383J5379J5378L8401L8410L8392L8401
-50361F9805922N793N793N785N785K8807K8815K8807K8807L6127L6127L6119L6118L6127L6127
-50347G0161059L6119L6119M2841M2841M2833M2841O0104O0104O0104O0095K8334K8334j7711
-50334G0684017r4438j20349p4304l8807P228M831M830P710P718J3454J3469J6342J6341N6037
-50320G0504079J02057J19336M2609m2775m2758J1893N7954L8285o9150j20946p4893k009
-50308G0523682M4045M6908Q88j0482j0491j3353j3354l0616l0625l0624l0625p594p602P9682
-50294G0509839P9690M6103l0616p9541p9533L304L303M31M40n320n1373q8778J8666J31362
-50280G0457977Q5317o764n2801k6906J9138Q2446Q2445O1001O0991l1072l1081L7977L7995
-50267G0776663n4104n4095n4095n4103L7978L7994K6467K6474K6475K6467k8558k8558k8566
-50254G0656439k8558K3238K3230o8843o8852L088L095L096L087M3381M3381M3372M3389n934
-50240G0716609n918l046l045J2299N8345P5607j129n8685n8676o3473o3474M3945M3962M3961
-50226G0737282M3945M748M747M747M739r3085r3086j012j013N4635N4626N4618N4626j0598
-50212G0819919j0598j0599j0606k6002k6002O1282O1283k8890j05618j05609k8881L3454
-50200G0623133L3472o5333j42068j13286n859Q2387Q2380L4790L4783L1903L1902o0178j06215
-50187G0461811n1539N5888J11036O5001N536N527j9412j9404K4715J01443J12274L5537l7363
-50174G0851050q3409l6401P1035R6927R6920L7936q108k8243M8493R4521M8485m3596q9633
-50161G1055977m631P2113K6060K6068j759j752j743j751N5797N5805N5796N5805m5879m5870
-50147G1300036m5871m5879k1445k1462L9936Q5973R8447K1703j14490j60542r9144Q274L7065
-50134G1082601L7048k7196k7222k7197k7222L7181L7173k4209p0254m7232K9496P5557P5532
-50121G1124056L1430L1413o0652o0668l104l120l104l112M224M224J353J345K6284j9753
-50107G1070816l9895L6833Q1914L5878k5504k5512j6872j6873j6881j6872o1606o1598L0475
-50094G0974303L0484N5423N5423N5423N5423K4732K4732K4715K4732K4724K4723K4732K4733
-50081G1424302j3653j3669j3661j3660j3661j3669j3652j3669o8321o8345o8328o8345L9106
-50068G1080775L9082L9106L9090K7712K7695K7711K7695L3463L3455L0591L0575o1498j07543
-50055G1267909n2867N4560M2094l950K8666K8657K0334K0341K0342K0333J4582J4582J4582
-50042G1490165J4582M3356M3355m8725m8717L071L070L071L071n5207n5191n5199n5199K1537
-50028G1307040K1537K1537K1537K1536K1537K1537K1537J5777J5785J5777J5785R0870R0869
-50015G1702661j220j211k3272k3279P419l8625p4113K623M8667M8667M1945M1953M1945M1953
-50001G1816113N9814N9813l2268l2268k6508k6516k1720k1702p329O9408N2136O100l9945
-49988G1855128l9936m2816m2817J6773J6782J6773J6789J1013J1030J1013J1039J427J428
-49975G1843626r0646r0654m4600m4617M7480M7472J8939J8931J8939J8939K4691K4690K4691
-49962G1817881K4699n054n030n054n038n038n046n046n037J5710J5719J5703J5710l6085
-49948G1828994l6086N5996N5996J327J320J320J319P080P087P071P071K772K764k7936J8101
-49933G1934196p785q4520o1506j5470K0034O6071M3041M3048M5929M5928M5921M5920j1578
-49920G2109229j1577j1578j1578L4451L4475L4451L4475K0068K0076K0076K0077k5969k5960
-49907G2240716k5969k5969N8801N8801N8809N8793j7927j7935j7935j7926O1672O1681Q2777
-49894G2558389L6750l2326j09045o8777o8768J3071J3080J3088J3080l2965l2957l2956l2965
-49881G2236699L3214L3230L3214L3222M4742M4734m7356m7348n4303n4302L7770L7787j9769
-49868G2311534j9777j9778j9769O6553O6552O6561O6560n97n89n81n90j05003j04995j8673
-49854G2287408Q8761Q8761j8673j05003j04995Q183Q191Q184Q183m7439m7448m7447m7447
-49841G2079219k8990k8981k4176k4193k4192N2560L5288j0764k125k132m997m996n013n004
-49827G2001504m996m997k9047k9048k9039k9048P8379P8387P8387P8388k5205k5214k5205
-49814G2113246k5205N1531N1522N1530N1523J2797J2806J2798J2806l3239l3239N8842N8843
-49801G2396561n8187n8178r263O7474K4309K4317K9106K9114M4783M4792L9994L9995k1388
-49788G2593429r8131q0861l4815k4276k4267k1388k1395P6445P6445j5636j5636K1172K1171
-49775G2452257K1172K1172J5411J5421J5420J5420n2693n2675n2701n2676o648o648o639
-49762G2325593o640M5680M5688M5688M5688l1048l1048l1056l1040j8582j8574j8582j8582
-49749G2303185j8574j8582j3777j3777P5532J52285J32133Q6089J0325l5737j2698j2698
-49737G2633706j7512j7487P1698P1707m7232r3284j8450N8278K4392K4392K9180K9181L4948
-49724G2783517L4932L4940L4949l4127l4127l4119l4118J1918J1926J1918J1918L0989L0982
-49711G2861498L0973L0998L0981L0973K6193K6193J6590o0137o3017J3711l544m9580o2063
-49698G2829769J4682O8104O8105P2901P2893l834l835l842l826K3977K3993K3977K3977K9736
-49684G3236777K9737o2345o2345k2657k2665k2657k2658o8702o8701o8702o8702p312p303
-49671G2761765P9972P9981K6250n0476p0619L6807J10506O4453M979M997j743j718q9019
-49658G2956135q9019M034Q0752O3499J7461j2291j2275M4311R0346O2428m5016p3789p3781
-49645G3012795N3771N3788N3788N3780m723m730m731m714m739m722m731m722N9299N9290
-49631G3308699N9291N9290N6419N6419Q2313L6276K706K697K697K714q814L7231N4502N4502
-49617G3806942M5264p72o6959o6967m6817m6816p72p72M6227M6228j9968o5997l1463l1471
-49603G3565887l1479l1455J6441O2494O2503J6449k739k730k5753p1798q2337q2346j9047
-49590G3374090K7006R9907R9899L6592r445k5636k5629p1673p1673l1396J4656J9454k6591
-49577G3409561O971Q3724J26872N0145n3448n3448L3837L3836O731O731N2783N2768L2624
-49564G3789687L2633L2633L2633R80R71j901j901o1365j07410O723J14174J37296O0568J5487
-49550G4051208J5478J9321k6716m6858m6866k4807k4798m656M1389Q9342Q9334M6186M6186
-49537G4223743j6358j6358j6358j6350j9230j9229m5124R13M7904M7920M739M756P9566P9565
-49523G4340099J3387l2658J4524J4524J1636J1644L4658L4666J7404k8641n7423j1371M9041
-49510G4411490M9058K0267k5762k5761K0276M0575M0575m8634m8625L1935L1936j4100j4101
-49497G4469129l3289l3280J2756J2765j6026j6018j6026j6018L6069L6086L6077L6077L6077
-49484G4544379L6077L6069L6078m208m208m208m208j2847j2839M8543R4587J01850K5122
-49471G4880187k0931k0931j4208j4209j4217j4208M2376M2385M2385M2376l4359l4351l4351
-49458G4847944l4351J2466J2465J2466J2465K872K872K879K880Q4405Q4404l8376q4413m1239
-49444G4879739L5479L5480L5496L6551L6550L6559L6550n8411n8402L3670L3679q63q55q55
-49430G5080367q47M897M905M897M904n6128n6128n6137n6129K0599K0608K0607K0607K6367
-49416G4983389K6359K3487K3487k2557o8594q5865r130K1894K1885K6691K6699K6682K6683
-49403G5021110K6690K6699M9713M9705M9705M9713L668L668L660L677k9247k9238J452m4601
-49389G5186374p4320K415J03119J03128J9669q7749j16531l9795M7489M7497N2286N2294
-49377G5295876Q6595Q6612o72o81L154P9898P9897L154l2334l2334l7123l7131Q913Q914
-49363G5512738Q921Q905J4607J4615J4607J4607K3238K3247l6227q2280o2120M5306R9974
-49350G5600138N3937L4750L4757L1870L1869l9820l9812N2269N2261M65M65M73M73J1967
-49336G5826062J1976J1976J1985J1984J1976J1967J1985J9229J9238M9921L884j9139N7606
-49323G6040650J03642J03634L5538L5538L5537L5546j0507j0507j0498j0499M3040M3033
-49311G6434147m9041m9033m9049m9049M3049M3040l004l005k996k996K747K747K764K755
-49297G6323076O1631O1615O1622O1631J5586J5578J5578J5586j1270j1279j1271j1270M6277
-49284G6633090M6277m5812m5804o2984o2984K9089K9098M8286M8277M8277M8286J269J287
-49271G6715652J278J278P038P029P038P038k6184k6177O5905O5906J4108J4109J4101J4117
-49257G6882236J4109J4109J4109J4100J4117J4109J4101J4117J1934J1927J1934J1926J1935
-49244G7054763J1926J1926J1943j1097j1079j1088j1096L4957L4948L4949L4956K4284K4276
-49231G7234568K4284K4283k1760k1761k1761k1761j0258j0241j0250j0241j0258j0250j0250
-49218G7124344j0249m067m058m059m066m067m059m066m059K2790K2790K2799K2798k3247
-49204G7149524k3246O8835O8843m2078m2069J9304O5366L3703m3024o0294M7132J22913P6868
-49191G7441777j8101o4129l1520l1521l4401l4392J095J096J087J095O856O846O847O847
-49177G7259482n8377n8378L3704L3712j8101j8093j8084j8092J9196J9205J9196J9196k1088
-49164G7193478k1081k1088k1089j3420j3412P8662P8669J14157J14158L851p2885q4902q4911
-49151G7250187K374K382M8410M8426M8419M8410O224O208O216O216O208O217O216O208L6318
-49136G7534639L6309L6302L6317J1362J1370q0711q0711j1652j1652j4524j4524l5646q1665
-49123G7335214r8937k2200J2499J2498J7288J7296J7287J7296J7296J7296m1223m1223m1214
-49110G7219173m1215K9761K9762K9761K9762Q5516Q5516o564o565o7963o7955o7955o7955
-49097G7183079L8517L8509k2873o8918q482O8254M8111K067l220l220Q5981Q5981N7207N7207
-49083G7558200N7208N7215l1039l1031l1040l1039m2551m2551M9531M9547Q2022Q2031j0059
-49070G7716444j0051J453J452J453J460J2001J2018J2000J2009N8046N8046N8053N8046j5868
-49056G7976562j5860j5869j5860j2996j2981J7703k8326l8890L7845Q3889Q3898r154r146
-49043G8040815r154r146o0585o0593n5789n5796m7157K9579J35088J35089N4991k1736k6541
-49030G8049065N0202L1969m4750L196L203J6275J6284J6283J6283J6283J6284J6283J6283
-49017G8223143q664q648q665q648q656q656q656q656O091O084O091O092K9106K9122K9106
-49002G8265586K9122j8374j8367j8366j8367K7670K7670K7679K7670N1265N1281N1282N1273
-48989G8537024N229N228N237N237L3048L3048L3048L3056k1628k1620L7845Q3882O6984m0443
-48975G8795175r5119m9082K1894K1893K4782K4782l0375l0384l0376l0376M6361M6360M6360
-48962G8761895M6352k5762k5761k5769k5761m8792m8784m8791m8784l1039l1040l1039l1032
-48949G8385893J8832J8839J06124J06123M6286l0434p9358p9359J9438J9437J9428J9446
-48937G8570695P917P926P934P926J3686J3677J3686J3685j8408j8391K5720J02463J39869
-48924G8888385O3133j3603n9639n8203j2158K2366O8412Q4711L8675k1753k1752O2054J08091
-48911G9148719J42632L5189r2363r2388n3041K3686M5273p80M033N0062K1296K1279K4176
-48898G9277773K4160J35719J35710M3630M3638J2939J2938J2931J2955N6095N6095J1985
-48886G9836568o4752o4760J1985N6103N6104Q3798Q3799J26955N0235q282q291j3080j3072
-48873H0133310l0350l0343l0342l0351l0342l0342l0343l0342j11311j11294j11302j11303
-48861G9445345k4973k4972O7108O7109m5116m5123m5107m5115O673O680O681O681j1668j1661
-48847G9352542j1677j1661K8625K8616K8624K8625M8758M8767m3314m3323L1496L1505L1496
-48834G9549079L1496L643L643L644L635k5130k5131k5139k5122O9341O9350K3304n3423o7814
-48820G9535376k1777P2221J18265N4602Q556Q557N4601Q7210M1173L759m2277j4947j4938
-48807G9890381j7819j7819P4263P4262j4939j4939J005M7057O7191r544m6949r05O0477O0486
-48793H0152208K8824K8832K8823K8832L4575L4583L4584L4583k2367k2375k2366k2375J06156
-48780H0422517J06174J4076J4083L3256L3264L3263L3264p0320p0337J8881J8873K9147j6897
-48767H0599244n4311N3132J43280R7251l8948j15693j23370p7325m1837M208N4087N4087
-48755H0553805N6958N6967M8924M8925M8933M8924M8933M8933M8925M8924J4400J4399J4399
-48742H1102349J4400J4391J4399J4399J4408j2557j2557j2548j2557N8427N8436N8427N8427
-48729H1357844O4179O4179J5271o1482r5027r5052p752p760M4036M4045M4036M4045L751
-48716H1414313L760L751L751K3413K3429K3404K3429K3412K3421K3413K3420K3761K3770
-48703H1660447K3769K3761P38P56P38P39J9454J9445J9454J9453n7290n7290n0568n0568
-48689H1573038L7181J44632J27362N0618l3787l3786N3497N3498L0483L0484o1606o1598
-48677H1910016r810r810Q2280Q2280Q0379Q0387Q0387Q0388R411R403R403R412o905o897
-48663H2400324n0061K6665J12050J12032K4757K4757K6542K6557K6550K6550O6842O6835
-48651H2890400O6843O6843o557o531o540o540L9505L9496L9497L9513L9936L9953L9945L9945
-48637H3315708K6516K6525K6516K6525o0295o0278M7132J23876J51695J05643P0170K4118
-48625H3823851P39P47Q9940Q9948P8429P8437P8437P8437m5298m5306m5298m5298l104l087
-48611H4131574J43653J43670J24050J6632p6420p6404R910R917M0601n428L8683J15436O9374
-48598H4685248O9391Q3765Q3782Q3765Q3773q4919q4927L320J10746J04995K8260j3943j3951
-48585H5139305J8665J8673J8665J8666o3822o3822o3830o3822l1712l1720l1720l1712Q565
-48572H4840379Q565Q573Q573J00638J00654P1881l5563j09410o3365L1587P7632O3839O3846
-48559H5167829K3554J00281O1929O1922J09883L3148J4922J4922J0125J0134l5920l5911
-48547H5536818l5911l5912O9781O9781O9781O9781O9781O9789O9789O9781R1840R1849R1840
-48534H6298788R1849M5804M5804M5804M5804K4334K4350K4342K4342J01078J01069J01078
-48522H6974446J01086Q7641Q7657Q7641Q7649Q7650Q7641Q7657Q7650M9406M9406M9414M9414
-48509H7974358M9406M9406M9414M9414R7360R7368R7376R7368R7368R7367R7368R7376J00489
-48496H9051438J00480J00488J00489J00488J00480J00488J00489K8549K8542K8541K8558
-48485H9869030J05286J05277J94478J94495K27277J81233Q2437L6401P3798J19851J83150
-48474I1372713J83158J20796J20814J20797J20813J26548J26574J26548J26573J50052J50060
-48463I2845446J24159J70211K21036K21044K23917K23916K59412K59396K59420K59396K59421
-48452I5326774K59396K59420K59404K73157K73164K70284K70285K96187K50133K78916K78916
-48441I8296036L05773L51817L28795L28803M50604M96649M96657M50604L95580L95579M82864
-48430A02779761N90299O07561N61508N97013N97005O73740P19785O96762O96771P44725P90760
-48419A10055690P64867P64859P43928P43911O84454O07711M83984L15159J78959P1523n3165
-48408A15361880k21991l56265m63709n67285o74728q33942r41377r86576r40539q83945q83946
-48397A07607577r67396j013440j008643r62599q17759p41031p81308p81316p37189p37188
-48387I9059708o83475o06732n60139m83403m06667l29932k47437j70709m9845N7589J51579
-48376I5730537K28331K58051L04088L66441L66440M21117M97861O30575O76620O55515O55523
-48365A00791099O05636O05644O24815N78788M88615L81197K80468K80484K87190K10447J26042
-48354A05260425Q0005o89o88j0292j0282p7425j84859l43120m50546n11936n57990n90597
-48342A02602006o67325p83391q29427q01617q01616p25719o18301n07014m30288m49475m49467
-48331I5538366m44687m44670m92641m92632m73452n19497n77045o84471p80403p80387q64932
-48320H8983549q64924q64932q64923q74526q74518q74518q74526q51504q51495q72609q26547
-48309G9488527p47920o71167o19372o19387n43715n43723n64828n18766m50688l73943k99124
-48298G3535894k22398j62916q6188J5486J53621L02278L48324L31068L31053L86392L86367
-48287G5318981M78474M78465M66954M66953M64074M64083M33375L87346L59519K82792K03176
-48276G9804192J26440P2727P2727j6109j6125j08199j08198r9567r9567k83738m52538n59035
-48264G8333010o05047p29769q67870r71470j017516j034777j142205j233074j279115j282953
-48254F8169214j236900j208151j162081j062336q93523p92811p46758p51571p51555o52764
-48244E8910764m83950l39103k62367j78096p0652l4210l4205o31o35R1442R1455R5280R5285
-48231E7880377J87370J87366K02711K02720J15423J15423J44616K21339L31650L31654K38614
-48220F0159263K38606K38606K38610K15596K15583J23503J23511J23510J23503K10790K10799
-48209F2221880J74461R7724R7733J74465J84054J84051R3894R3899N9357J3316l942P2793
-48197F3463685K10911K10907J23635J23627J83474J83473J83482J83482J00978J00994J00987
-48186F5169635J00986J00986J00987J00994J00987J00986J00978J00995J00994P9043P9043
-48175F6236614P9043P9051Q8637Q8637Q8637Q8637K0532K0541J27968K04695J47147J01102
-48163F7371241J31810J31811J22664J22672J62966Q6230J6200k9819n1904K4840J27478J27469
-48151F8343658M0186M0185R1981R1990R1982R1981J3454J3445J3436J3462N9481N9498N9490
-48138F9024229N9489Q4429Q4430Q4420Q4438Q4429Q4429Q4425Q4429J6591J6574J6590J6574
-48125F9825476N6883N6859N6876N6867O7423O7424k4665k4658l0417l0417O1664O1673P4486
-48112G0275474P4503j7594j7587L9962L9969L9953L9978K5570K5579K5579K5570O5863O5864
-48099G0708683O5863O5864L4525L4517n2750n2776m1248L5480K1105k4956l3098J2939P6254
-48086G0850402P6238N0360N0344N0361N0335O8943O8926O8942O8926j3544j3561j3553j3561
-48073G1349558Q9566Q9550k523k531k515k540Q9567Q9550p686p685k8790J7263O0410J37147
-48059G1868341J57297M9863j8242j8234O7133O7134J5329J5337J5329J5329N9340N9340N9332
-48046G2412628N9349N9332N9332N9340N9332L701L710L702L709M9747M9738M4949M4949q05
-48032G2912713p7532n7399j1353r445L6617P4968J21021N9622j7105K8932K8931k2865k2864
-48019G3044241K3180R9916J23170P7126J5752J5735K4376K4375K4383K4375j527j518j528
-48006G3492056j510P5200P5225P5209P5217J3022J3021J3022J3030K4524K4533o7548o7548
-47993G3757453k2467k2466O9615O9615K473K473K473K474J29809J29802K4292n2435j2167
-47980G4080944O4586J6615J6623O0735O0743O0751O0743K0458K0458J7578J7578o2494j08547
-47967G4326771l6609M0136P5623K9579O0278O0278L8219L8210L8210L8219p827p834p827
-47954G4685426p826k7371k7380k7363k7371J8674J8665J8674J8673J0034J0034J0042J0042
-47941G4682953J5786J5793J5794J5793K4600K4591Q5989J32034J04207K7479m9257r5301
-47929G5000461k3844N2900L2749j3287J104J095M4261J21004J19195P3159J1768J1769M3422
-47916G5475756M3430M3414M3430j4606j4616j4606j4599q855q856q847q855J4358J4357J06431
-47902G5647336J06439K9695K9704o2378o2370M6003M6004M6011M6012n793n785k913k905
-47889G5855060L3173P9225R6488J9753p2337p2337p7126p7126k5329k5330k5338k5329K5512
-47876G5708959K5504P4428J51164J65921J65928O0411j6316j9205j9188k3985k3994O8080
-47864G6317707O8088O3299O3299L817p2901p2918L826N0219N0228N5024N5025Q972Q980Q979
-47850G6611644Q980M8311M8310M8302M8302K266K266K266K274K8973K8964K8973K8973K3214
-47836G6962018K3221K3213K3222K4176K4176o7905o7906j726j718M4319M4326L8443L8443
-47823G7106302n3639n3639K6932K6939j9113j9097j9595j9586j9586j9587O308O315O308
-47810G6955262O324n4618n4601L7488L7471Q6396Q6405n694n685n0277n0294m249m241R8388
-47796G7078075R8389O299O316O175O183R3475R3476j494p8221j20424j20432o0958M6476
-47783G7053335J04016N7979L8808L8799L5920L5911m5962m5978K946P9690Q2554Q2562m731
-47770G7515849m722n685n686n685n685q573q556q557q565q96q80M5140M5157l3505l3504
-47755G7475647J2549Q9267P3449K7413l3994l3978K0691K0690K0699K0698K0508K0507K0525
-47742G7754671K0516k515k507k506k498K7703K7703K7712K7711k1213k1213k1213k1205n0468
-47728G7740678n0468r6505r6505Q997R005P0395J16431J04920K8185p9234p9242o3897o3896
-47715G7548864j7852j7852L8816L8833L8816L8832J12689J12680J11252J11245P0478M7463
-47703G8234264n784n1813p5316p5325n6602j0573N73K3595K3603N81l0127p6146p7599l1554
-47689G7791777J5453J5445p577L8468O4361O4370J054m4983m8485m8501n320n336J7702J7686
-47675G7866114m3688q9749o9581P129N0319N0294P5250K9197l6974l6981N942N942N942N943
-47661G7825099j253j245J4573q448r404L6634K2250p72J5055J5055J3620J3619J519J510
-47647G7937812J519J527J510J511j353j353l9737q5774q2885l6849J5910O1938L8932L8924
-47633G7851632O2668O2660Q7127M1090k7504n0519m0442m0443k1271k1263j8383j8383N8344
-47620G7925313J04389L4368m2360o8187Q556J12631J12622O9938M6925m880n0917r8397p5374
-47607G8074627j2076J0955K4375K4384K4383K4384j7354m0360L5895Q1923N4593Q556Q549
-47594G8302834N4593N2202O150P594N3639L3488J0473J3354L6368L7803L7795n2833n2842
-47581G8540618j046j054j037j046M4036M4028M4045M4036J9097J9097p2985p2976J5976J5985
-47567G8636774J5976J5976J0225J0233J0225J0225k9106k9097k9098k9106M7630M7638M7630
-47554G8736125M7630O9391O9399O9382O9383o8735o8727o8743o8735j4060j4059n7232J9512
-47541G8720531R9119R9127J1835J1843K8317K8326l1147p7192k4434Q3002O2851j3885j8682
-47528G8979611j8673k3471k3479l4027l4019J4897R1633J24457J24449M1007o6420q5607
-47516G9090358q872L3330L3338n992n992n992o001k32k41k40k33J0972J0972J0963J0980
-47501G9167118O2768O2768k9313k9322q3981q3989j05086n9042O0843J37586J40466O3723
-47489G9304539o051o042J9844k6184m9224K7529O8769O8760l9621j16349r6222n0162O416
-47476G9106002N2460K9446K9438J7453J7446J7453J7454J1693J1702J03775J03775j2275
-47464G9505822j2291j2283j2283o531o524l660l635p8354l2318j2166q8903j06173o0129
-47451G9070572L3870P9922M0584n453K3321K3322j6002j6009j6009j6001J0249J0250J0250
-47438G9232866J0266J0250J0257J0250J0250K9438K9437K9430K9438L0392L0400P3566l171
-47425G9533069r6870r6853n5614K1130K8799j7254J3461J3445J7K5K5K4n7531n7531L4551
-47410G9262893L4558O6793O6818k5280k5271j9529j9520P2561P2562j6649j6648j6632j6657
-47397G9419999j6632j6657j6632j6648P4329P4329j7761j7744o3805o3789K8284K8293K9247
-47384G9424813K9238K9255K9239Q1043Q1051Q1043Q1043m2102m2086m2094m2095k3869k3868
-47371G9620611R8911J44940Q4528P785l8260l8251J8325J8349J8325J8350m4144m4136m4136
-47358G9821197m4136K6840K6840K6849K6848r79r71r3052r3052L5471L5480L5471L5480j7163
-47344G9821123j7163j7155j7155n7448n7440n7448n7448n643n652Q6429Q6430M6152M6153
-47331G9793735m5937m5929l6566l6567N5522N5514m2318m2318m2318m2311J9064J9072J06356
-47318G9714999J06356o830q3566o6287k0267K2549K2549K5421K5429P1466P1466P1465P1466
-47305H0026216k6367k6384k6367k6367p2420p2403p2420p2404K3089K3097K3081K3097O3382
-47292G9786830O3382O3382O3382M1314M1322n0775n0759j22705j22698p3781K946N6253N6245
-47279G9754338O1033O1050O1033O1042O1042O1050j6657j6649j03941j03940k1454N5290
-47267G9913237L8019q017k1238k1238k4118k4126o4403o4394o4412o4402n0021n0011L7272
-47254G9532148L7281m3306j20042j17162m0417J6474O2502O7299K1272k6699k6699k9579
-47242G9333072k9571n5464n5465n5481n5464n5481n5465n5473n5464m0949m0957m0949m0941
-47229G8695948o64o64o64o64K6201K6201j7934r4663r4670j7918K6192K6201J4931J4914
-47215G8602747J4922J4930l1114l1114O0959O0967k2483k2483k2483k2483M0816M0833n1265
-47202G8632749n1257j05003j04995j5794j5793k366m8410o8552Q191O7656K1612l9770l9779
-47189G8238489L386L394L395L386M7995M7987J950p4785n7515j1478M9913M9903m763m756
-47175G8296501m764m763R87R88R96R96Q332Q333Q332Q333Q332Q333Q332Q333o059o050o058
-47158G8339434o051o058o050o059o058k8484k8475k8475k8475K3321K3322K3321K3321n9174
-47144G8229360n9166L2906L2916j8881j8890j8881j8881O2179O2179O2187O2186j4548j4557
-47131G8380109j4549j4549q2653q2653q2653q2661P6569P6570P6578P6578J11576J11585
-47119G8549847m1895m1879o2992o2992o2992o2992N4029N4029Q4728L8675J8540R5285P5134
-47106G8634525K9097N4834N4859N1962N1970k8608k8599j15892j15884o7930Q806N7722N7722
-47093G8644584R8023R7999M9099k7646o8411o8411p3201p3208k224k224k225k224J2640J2648
-47079G8595219J2632J2648J2648J2640J2640J2640l5878l5878l1090l1097j3819O2918J34847
-47066G8721070Q8820J0631l5396j2383j2383p593p586P9707P9698k6890j03633q3483l7439
-47053G8653140J1478N7515L1620L1621j3935n9988p7250n14L7861L7853M2642M2659K0134
-47040G8814836K0134K0126K0143K0134K0134K0134K0135j7753j7760j7744j7761N1307N1314
-47027G8987379N1307N1306J9172J9180J9171J9180m9887m9896m9879m9887n2286n2286n2277
-47014G8810297n2286n0377n0352L8832L8849k3927o9938r2023j5279j3354r0097q5293q565
-47001G8336487O4810O4818k2483k2467o0834o0842L1247L1239k6425k6434k6433k6417J7686
-46988G8273952J7694J7694J7694J395J386J386J394N5091N5108N5107N5099o0701o0701o0702
-46974G8370896o0701l1927l1928l1919l1928K133K125R4205R4206J9388J9395J9396J9395
-46961G8452736m473m474m473m465m465m465m465m465L8210L8219L8210L8218n909n901n909
-46946G8552129n909K0458K0466p1615p1623Q955Q955Q946Q964L2923L2940J25013J25013
-46933G8795615M158M158M158M158l6252l6243l6251l6244O3507O3498O3515O3507L5687L5695
-46919G8992666L5687L5687n8302n8320n8303n8311o6278o6271K5811K5811p0104p0113p0113
-46906G8539547p0104n4286n4278j46367j46367j76104j76103o8669Q067m2410q8454n7763
-46894G7466709n7756r9002r9011r9003r9011p8379p8387j6998K9048l9057j15784j10040
-46882G6603329l3289O590N2634N4560Q507m7116r3160j13302l6576M1132M1123M1123M1124
-46869G6566679K7695m9033l1778J4266Q1533Q1533p669p677K1106K1096K1106K1097K398
-46856G6762352K399K398K399N9954N9946k7338k7338L4567J11277J55422J55405L5513m1215
-46843G7285741l8351L8401P3400J19444J24232P8197q125q125j1014j0996K1711K1736K1719
-46830G7707970K1728L5156L5148L5164L5148N7215N7216n0211j26947j31752q5699n5008
-46818G7535128q971l0849j07593j53629j53620r8962r8953o871o872r5119r5110r9924r9908
-46805G6478747j51712k28439k28456j51695p9184p9167j66460j66452o6702o6701K5379K5379
-46793G5144537k431k449k423k440R0612R0596K9222j6831j6997N9730N6850j9893n6328n6327
[truncated: 441,750 more chars]
