# Supplementary material for: Possible dissolution mechanism of alkali lignin in lactic acid-choline chloride under mild conditions
Source: RSC Adv. 2020 Nov 9;10(67):40649–57. doi: 10.1039/d0ra07808e (PMC9057700; doi:10.1039/d0ra07808e)
Supplement: RA-010-D0RA07808E-s002 [file RA-010-D0RA07808E-s002.jcamp]

##TITLE=	2674-6-HSQC.1.fid
##JCAMPDX=	6.0	$$ NMR Plug-in 1.14 of MestReNova 12.0.0-20080
##DATATYPE=	NMRSPECTRUM
##DATACLASS=	XYDATA
##NUMDIM=	1
##ORIGIN=	Bruker BioSpin GmbH
##OWNER=	nmrsu
##.OBSERVEFREQUENCY=	600.17370629542995175
##.OBSERVENUCLEUS=	^1H
##.SOLVENTNAME=	DMSO
##.PULSESEQUENCE=	zg30
##LONGDATE=	2020/08/06 20:43:00.000
##.ACQUISITIONMODE=	SIMULTANEOUS (DQD)
##$ORIGINALFORMAT=	Bruker XWIN-NMR
##$PARAMETERFILE=	(acqus, ASCII, c:/Users/10157/Desktop/2674-6-HSQC/1/acqus, 0)
$$ ##TITLE= Parameter file, TOPSPIN		Version 3.2
$$ ##JCAMPDX= 5.0
$$ ##DATATYPE= Parameter Values
$$ ##NPOINTS= 12	$$ modification sequence number
$$ ##ORIGIN= Bruker BioSpin GmbH
$$ ##OWNER= nmrsu
$$ $$ 2020-08-06 20:43:13.834 +0800  nmrsu@CZC3361HFZ
$$ $$ D:/NMR_data/2020-02/2674-6-HSQC/1/acqus
$$ $$ process C:\Bruker\TopSpin3\prog\mod\shimcntl.exe
$$ ##$ACQT0= -2.77310920362713
$$ ##$AMP= (0..31)
$$ 100 100 100 100 100 100 100 100 100 100 100 100 100 100 100 100 100 100
$$ 100 100 100 100 100 100 100 100 100 100 100 100 100 100
$$ ##$AMPCOIL= (0..19)
$$ 0 0 0 0 0 0 0 0 0 0 0 0 0 0 0 0 0 0 0 0
$$ ##$ANAVPT= -1
$$ ##$AQSEQ= 0
$$ ##$AQ_mod= 3
$$ ##$AUNM= <au_zg>
$$ ##$AUTOPOS= <15 >
$$ ##$BF1= 600.17
$$ ##$BF2= 600.17
$$ ##$BF3= 600.17
$$ ##$BF4= 600.17
$$ ##$BF5= 600.17
$$ ##$BF6= 600.17
$$ ##$BF7= 600.17
$$ ##$BF8= 600.17
$$ ##$BYTORDA= 0
$$ ##$CAGPARS= (0..11)
$$ 0 0 0 0 0 0 0 0 0 0 0 0
$$ ##$CFDGTYP= 0
$$ ##$CFRGTYP= 9
$$ ##$CHEMSTR= <none>
$$ ##$CNST= (0..63)
$$ 1 1 1 1 1 1 1 1 1 1 1 1 1 1 1 1 1 1 1 1 1 1 1 1 1 1 1 1 1 1 1 1 1 1 1 1
$$ 1 1 1 1 1 1 1 1 1 1 1 1 1 1 1 1 1 1 1 1 1 1 1 1 1 1 1 1
$$ ##$CPDPRG= (0..8)
$$ <> <> <> <> <> <> <> <> <>
$$ ##$D= (0..63)
$$ 0 1 0 0 0 0 0 0 0 0 0 0 0 0 0 0 0.0002 0 0 0 0 0 0 0 0 0 0 0 0 0 0 0 0
$$ 0 0 0 0 0 0 0 0 0 0 0 0 0 0 0 0 0 0 0 0 0 0 0 0 0 0 0 0 0 0 0
$$ ##$DATE= 1596717792
$$ ##$DE= 6.5
$$ ##$DECBNUC= <off>
$$ ##$DECIM= 1664
$$ ##$DECNUC= <off>
$$ ##$DECSTAT= 4
$$ ##$DIGMOD= 1
$$ ##$DIGTYP= 12
$$ ##$DQDMODE= 0
$$ ##$DR= 22
$$ ##$DS= 2
$$ ##$DSPFIRM= 0
$$ ##$DSPFVS= 20
$$ ##$DTYPA= 0
$$ ##$EXP= <PROTON>
$$ ##$F1LIST= <>
$$ ##$F2LIST= <>
$$ ##$F3LIST= <>
$$ ##$FCUCHAN= (0..9)
$$ 0 2 0 0 0 0 0 0 0 0
$$ ##$FL1= 90
$$ ##$FL2= 90
$$ ##$FL3= 90
$$ ##$FL4= 90
$$ ##$FOV= 20
$$ ##$FQ1LIST= <>
$$ ##$FQ2LIST= <>
$$ ##$FQ3LIST= <>
$$ ##$FQ4LIST= <>
$$ ##$FQ5LIST= <>
$$ ##$FQ6LIST= <>
$$ ##$FQ7LIST= <>
$$ ##$FQ8LIST= <>
$$ ##$FRQLO3= 21606.204570055
$$ ##$FRQLO3N= 2
$$ ##$FS= (0..7)
$$ 83 83 83 83 83 83 83 83
$$ ##$FTLPGN= 0
$$ ##$FW= 125000
$$ ##$FnMODE= 0
$$ ##$FnTYPE= 0
$$ ##$GPNAM= (0..31)
$$ <> <> <> <> <> <> <> <> <> <> <> <> <> <> <> <> <> <> <> <> <> <> <> <>
$$ <> <> <> <> <> <> <> <>
$$ ##$GPX= (0..31)
$$ 0 0 0 0 0 0 0 0 0 0 0 0 0 0 0 0 0 0 0 0 0 0 0 0 0 0 0 0 0 0 0 0
$$ ##$GPY= (0..31)
$$ 0 0 0 0 0 0 0 0 0 0 0 0 0 0 0 0 0 0 0 0 0 0 0 0 0 0 0 0 0 0 0 0
$$ ##$GPZ= (0..31)
$$ 0 0 0 0 0 0 0 0 0 0 0 0 0 0 0 0 0 0 0 0 0 0 0 0 0 0 0 0 0 0 0 0
$$ ##$GRDPROG= <>
$$ ##$GRPDLY= 67.9841613769531
$$ ##$HDDUTY= 20
$$ ##$HDRATE= 1
$$ ##$HGAIN= (0..3)
$$ 0 0 0 0
$$ ##$HL1= 1
$$ ##$HL2= 35
$$ ##$HL3= 16
$$ ##$HL4= 17
$$ ##$HOLDER= 15
$$ ##$HPMOD= (0..7)
$$ 0 0 0 0 0 0 0 0
$$ ##$HPPRGN= 0
$$ ##$IN= (0..63)
$$ 0 0 0 0 0 0 0 0 0 0 0 0 0 0 0 0 0 0 0 0 0 0 0 0 0 0 0 0 0 0 0 0 0 0 0 0
$$ 0 0 0 0 0 0 0 0 0 0 0 0 0 0 0 0 0 0 0 0 0 0 0 0 0 0 0 0
$$ ##$INF= (0..7)
$$ 0 0 0 0 0 0 0 0
$$ ##$INP= (0..63)
$$ 0 0 0 0 0 0 0 0 0 0 0 0 0 0 0 0 0 0 0 0 0 0 0 0 0 0 0 0 0 0 0 0 0 0 0 0
$$ 0 0 0 0 0 0 0 0 0 0 0 0 0 0 0 0 0 0 0 0 0 0 0 0 0 0 0 0
$$ ##$INSTRUM= <spect>
$$ ##$L= (0..31)
$$ 1 1 1 1 1 1 1 1 1 1 1 1 1 1 1 1 1 1 1 1 1 1 1 1 1 1 1 1 1 1 1 1
$$ ##$LFILTER= 500
$$ ##$LGAIN= 5
$$ ##$LINPSTP= 0
$$ ##$LOCKED= yes
$$ ##$LOCKFLD= 1876
$$ ##$LOCKGN= 105.80729675293
$$ ##$LOCKPOW= -20
$$ ##$LOCKPPM= 2.49000000953674
$$ ##$LOCNUC= <2H>
$$ ##$LOCPHAS= 263
$$ ##$LOCSHFT= yes
$$ ##$LOCSW= 0
$$ ##$LTIME= 0.25
$$ ##$MASR= 4200
$$ ##$MASRLST= <masrlst>
$$ ##$MULEXPNO= (0..15)
$$ 0 0 0 0 0 0 0 0 0 0 0 0 0 0 0 0
$$ ##$NBL= 1
$$ ##$NC= -6
$$ ##$NLOGCH= 1
$$ ##$NOVFLW= 0
$$ ##$NS= 16
$$ ##$NUC1= <1H>
$$ ##$NUC2= <off>
$$ ##$NUC3= <off>
$$ ##$NUC4= <off>
$$ ##$NUC5= <off>
$$ ##$NUC6= <off>
$$ ##$NUC7= <off>
$$ ##$NUC8= <off>
$$ ##$NUCLEUS= <off>
$$ ##$NUSLIST= <automatic>
$$ ##$NusAMOUNT= 25
$$ ##$NusFPNZ= no
$$ ##$NusJSP= 0
$$ ##$NusSEED= 54321
$$ ##$NusT2= 1
$$ ##$NusTD= 0
$$ ##$O1= 3706.29542987899
$$ ##$O2= 3706.29542987899
$$ ##$O3= 3706.29542987899
$$ ##$O4= 3706.29542987899
$$ ##$O5= 3706.29542987899
$$ ##$O6= 3706.29542987899
$$ ##$O7= 3706.29542987899
$$ ##$O8= 3706.29542987899
$$ ##$OVERFLW= 0
$$ ##$P= (0..63)
$$ 13.2 13.2 26.4 0 0 23.1 35 70 20000 0 0 80000 80000 1000 0 0 1000 2500
$$ 100000 600 0 0 0 0 0 84 100000 13.2 1000 1000 0 0 20000 0 0 0 0 0 0 0 2000
$$ 0 0 0 200 0 80000 0 0 0 0 0 0 0 0 0 0 0 0 0 0 0 0 0
$$ ##$PACOIL= (0..15)
$$ 0 0 0 0 0 0 0 0 0 0 0 0 0 0 0 0
$$ ##$PAPS= 0
$$ ##$PARMODE= 0
$$ ##$PCPD= (0..9)
$$ 0 60 0 0 0 0 0 0 0 0
$$ ##$PEXSEL= (0..9)
$$ 1 1 1 1 1 1 1 1 1 1
$$ ##$PHCOR= (0..31)
$$ 0 0 0 0 0 0 0 0 0 0 0 0 0 0 0 0 0 0 0 0 0 0 0 0 0 0 0 0 0 0 0 0
$$ ##$PHLIST= <>
$$ ##$PHP= 1
$$ ##$PH_ref= 0
$$ ##$PL= (0..63)
$$ 120 120 120 120 120 120 120 120 120 120 120 120 120 120 120 120 120 120
$$ 120 120 120 120 120 120 120 120 120 120 120 120 120 120 120 120 120 120
$$ 120 120 120 120 120 120 120 120 120 120 120 120 120 120 120 120 120 120
$$ 120 120 120 120 120 120 120 120 120 120
$$ ##$PLSTEP= 0.1
$$ ##$PLSTRT= -6
$$ ##$PLW= (0..63)
$$ 0 22 0 0 0 0 0 0 0 0.00015333 3.1292 0.3168 0 0 0 0 0 0 22 1.0648 0 0 0
$$ 0 0 0 0 2.1731 0 3.1292 0 0 6.1332e-006 0 0 0 0 0 0 0 0 0 0 0 0 0 0 0 0
$$ 0 0 0 0 0 0 0 0 0 0 0 0 0 0 0
$$ ##$PLWMAX= (0..7)
$$ 54.2 0 0 0 0 0 0 0
$$ ##$POWMOD= 0
$$ ##$PQPHASE= 0
$$ ##$PQSCALE= 1
$$ ##$PR= 1
$$ ##$PRECHAN= (0..15)
$$ -1 2 -1 0 -1 1 -1 -1 -1 -1 -1 -1 -1 -1 -1 -1
$$ ##$PRGAIN= 0
$$ ##$PROBHD= <5 mm PABBO BB/19F-1H/D Z-GRD Z114607/0138
$$ >
$$ ##$PULPROG= <zg30>
$$ ##$PW= 0
$$ ##$PYNM= <>
$$ ##$QNP= 0
$$ ##$RD= 0
$$ ##$RECCHAN= (0..15)
$$ 0 2 0 0 0 0 0 0 0 0 0 0 0 0 0 0
$$ ##$RECPH= 0
$$ ##$RECPRE= (0..15)
$$ -1 0 -1 -1 -1 -1 -1 -1 -1 -1 -1 -1 -1 -1 -1 -1
$$ ##$RECPRFX= (0..15)
$$ -1 -1 -1 -1 -1 -1 -1 -1 -1 -1 -1 -1 -1 -1 -1 -1
$$ ##$RECSEL= (0..15)
$$ 0 0 1 0 0 0 0 0 0 0 0 0 0 0 0 0
$$ ##$RG= 30.8
$$ ##$RO= 0
$$ ##$ROUTWD1= (0..23)
$$ 0 2 2 2 2 2 2 2 0 0 0 0 0 0 0 0 0 0 0 0 1 1 0 0
$$ ##$ROUTWD2= (0..23)
$$ 0 2 2 2 2 2 2 2 0 0 0 0 0 0 0 0 0 0 1 0 1 1 0 0
$$ ##$RSEL= (0..15)
$$ 0 0 2 0 0 0 0 0 0 0 0 0 0 0 0 0
$$ ##$S= (0..7)
$$ 83 4 83 83 83 83 83 83
$$ ##$SELREC= (0..9)
$$ 0 0 0 0 0 0 0 0 0 0
$$ ##$SFO1= 600.17370629543
$$ ##$SFO2= 600.17370629543
$$ ##$SFO3= 600.17370629543
$$ ##$SFO4= 600.17370629543
$$ ##$SFO5= 600.17370629543
$$ ##$SFO6= 600.17370629543
$$ ##$SFO7= 600.17370629543
$$ ##$SFO8= 600.17370629543
$$ ##$SOLVENT= <DMSO>
$$ ##$SOLVOLD= <off>
$$ ##$SP= (0..63)
$$ 120 120 120 120 120 120 120 120 120 120 120 120 120 120 120 120 120 120
$$ 120 120 120 120 120 120 120 120 120 120 120 120 120 120 120 120 120 120
$$ 120 120 120 120 120 120 120 120 120 120 120 120 120 120 120 120 120 120
$$ 120 120 120 120 120 120 120 120 120 120
$$ ##$SPECTR= 0
$$ ##$SPINCNT= 0
$$ ##$SPNAM= (0..63)
$$ <> <Gaus1_270.1000> <Gaus1_180r.1000> <> <> <Squa100.1000> <Squa100.1000>
$$ <> <Squa100.1000> <> <Squa100.1000> <Squa100.1000> <> <> <> <> <> <> <>
$$ <Sinc1.1000> <Sinc1.1000> <Sinc1.1000> <Sinc1.1000> <> <> <> <> <> <> <Crp60,20,20.10>
$$ <Bip720,50,20.1> <> <> <> <Gaus1_180r.1000> <> <> <> <> <> <> <> <> <>
$$ <> <> <> <> <> <> <> <> <> <> <> <> <> <> <> <> <> <> <> <>
$$ ##$SPOAL= (0..63)
$$ 0.5 1 0.5 0.5 0.5 0.5 0.5 0.5 0.5 0.5 0.5 0.5 0.5 0.5 0.5 0.5 0.5 0.5 0.5
$$ 1 1 1 1 0.5 0.5 0.5 0.5 0.5 0.5 0.5 0.5 0.5 0.5 0.5 0.5 0.5 0.5 0.5 0.5
$$ 0.5 0.5 0.5 0.5 0.5 0.5 0.5 0.5 0.5 0.5 0.5 0.5 0.5 0.5 0.5 0.5 0.5 0.5
$$ 0.5 0.5 0.5 0.5 0.5 0.5 0.5
$$ ##$SPOFFS= (0..63)
$$ 0 0 0 0 0 0 0 0 0 0 0 0 0 0 0 0 0 0 0 0 0 0 0 0 0 0 0 0 0 0 0 0 0 0 0 0
$$ 0 0 0 0 0 0 0 0 0 0 0 0 0 0 0 0 0 0 0 0 0 0 0 0 0 0 0 0
$$ ##$SPPEX= (0..63)
$$ 0 0 0 0 0 0 0 0 0 0 0 0 0 0 0 0 0 0 0 0 0 0 0 0 0 0 0 0 0 0 0 0 0 0 0 0
$$ 0 0 0 0 0 0 0 0 0 0 0 0 0 0 0 0 0 0 0 0 0 0 0 0 0 0 0 0
$$ ##$SPW= (0..63)
$$ 0 3.1822e-005 1.4143e-005 0 0 0.0038333 0.00015333 0 3.8333e-007 0 0.0038333
$$ 0.0038333 0 0 0 0 0 0 0 2.257616e-005 3.509391e-005 1.638637e-005 8.837033e-005
$$ 0 0 0 0 0 0 0.14642 6.1332 0 0 0 1.4143e-005 0 0 0 0 0 0 0 0 0 0 0 0 0
$$ 0 0 0 0 0 0 0 0 0 0 0 0 0 0 0 0
$$ ##$SUBNAM= (0..9)
$$ <> <> <> <> <> <> <> <> <> <>
$$ ##$SW= 20.0262534715481
$$ ##$SWIBOX= (0..19)
$$ 0 0 3 0 0 0 0 0 0 0 0 0 0 0 0 0 0 0 0 0
$$ ##$SW_h= 12019.2307692308
$$ ##$SWfinal= 0
$$ ##$TD= 65536
$$ ##$TD0= 1
$$ ##$TE= 298.1519
$$ ##$TE1= 298.1519
$$ ##$TE2= 0
$$ ##$TE3= 0
$$ ##$TE4= 0
$$ ##$TEG= 300
$$ ##$TE_PIDX= 1
$$ ##$TE_STAB= (0..9)
$$ 1 1 0 0 0 0 0 0 0 0
$$ ##$TL= (0..7)
$$ 120 120 120 120 120 120 120 120
$$ ##$TUNHIN= 0
$$ ##$TUNHOUT= 0
$$ ##$TUNXOUT= 0
$$ ##$USERA1= <>
$$ ##$USERA2= <>
$$ ##$USERA3= <>
$$ ##$USERA4= <>
$$ ##$USERA5= <>
$$ ##$V9= 5
$$ ##$VALIST= <>
$$ ##$VCLIST= <>
$$ ##$VD= 0
$$ ##$VDLIST= <>
$$ ##$VPLIST= <>
$$ ##$VTLIST= <>
$$ ##$WBST= 1024
$$ ##$WBSW= 4
$$ ##$XGAIN= (0..3)
$$ 0 0 0 0
$$ ##$XL= 0
$$ ##$YL= 0
$$ ##$YMAX_a= 2756821
$$ ##$YMIN_a= -4995884
$$ ##$ZGOPTNS= <>
$$ ##$ZL1= 120
$$ ##$ZL2= 120
$$ ##$ZL3= 120
$$ ##$ZL4= 120
$$ ##END=
$$ 
##$PARAMETERFILE=	(audita.txt, ASCII, c:/Users/10157/Desktop/2674-6-HSQC/1/audita.txt, 0)
$$ ##TITLE= Audit trail, TOPSPIN		Version 3.2
$$ ##JCAMPDX= 5.01
$$ ##ORIGIN= Bruker BioSpin GmbH
$$ ##OWNER= nmrsu
$$ $$ D:/NMR_data/2020-02/2674-6-HSQC/1/audita.txt
$$ ##AUDIT TRAIL=  $$ (NUMBER, WHEN, WHO, WHERE, PROCESS, VERSION, WHAT)
$$ (   1,<2020-08-06 20:43:13.104 +0800>,<nmrsu>,<CZC3361HFZ>,<go>,<TOPSPIN 3.2>,
$$       <created by zg
$$ 	started at 2020-08-06 20:42:03.124 +0800,
$$ 	POWCHK enabled, PULCHK disabled,
$$        configuration hash MD5:
$$        CD 2C 61 0B 31 39 5B 44 3F F0 B7 32 DE 46 86 7E
$$        data hash MD5: 64K
$$        BB A2 93 1C 35 C7 4C 7F DC 06 FB B5 28 A6 F7 1E>)
$$ (   2,<2020-08-06 20:43:14.014 +0800>,<nmrsu>,<CZC3361HFZ>,<audit>,<TOPSPIN 3.2>,
$$       <user comment:
$$        ICON-NMR User ID: luowei
$$        data hash MD5: 64K
$$        BB A2 93 1C 35 C7 4C 7F DC 06 FB B5 28 A6 F7 1E>)
$$ ##END=
$$ 
$$ $$ hash MD5
$$ $$ 25 4A 15 2F 30 E8 CA 23 6C 56 EB 80 EE 02 9C 9A
$$ 
##$PARAMETERFILE=	(auditp.txt, ASCII, c:/Users/10157/Desktop/2674-6-HSQC/1/pdata/1/auditp.txt, 0)
$$ ##TITLE= Audit trail, TOPSPIN		Version 3.2
$$ ##JCAMPDX= 5.01
$$ ##ORIGIN= Bruker BioSpin GmbH
$$ ##OWNER= nmrsu
$$ $$ D:/NMR_data/2020-02/2674-6-HSQC/1/pdata/1/auditp.txt
$$ ##AUDIT TRAIL=  $$ (NUMBER, WHEN, WHO, WHERE, PROCESS, VERSION, WHAT)
$$ (   1,<2020-08-06 20:43:13.104 +0800>,<nmrsu>,<CZC3361HFZ>,<go>,<TOPSPIN 3.2>,
$$       <created by zg
$$ 	started at 2020-08-06 20:42:03.124 +0800,
$$ 	POWCHK enabled, PULCHK disabled,
$$        configuration hash MD5:
$$        CD 2C 61 0B 31 39 5B 44 3F F0 B7 32 DE 46 86 7E
$$        data hash MD5: 64K
$$        BB A2 93 1C 35 C7 4C 7F DC 06 FB B5 28 A6 F7 1E>)
$$ (   2,<2020-08-06 20:43:14.014 +0800>,<nmrsu>,<CZC3361HFZ>,<audit>,<TOPSPIN 3.2>,
$$       <user comment:
$$        ICON-NMR User ID: luowei
$$        data hash MD5: 64K
$$        BB A2 93 1C 35 C7 4C 7F DC 06 FB B5 28 A6 F7 1E>)
$$ (   3,<2020-08-06 20:43:15.384 +0800>,<nmrsu>,<CZC3361HFZ>,<proc1d>,<TOPSPIN 3.2>,
$$       <Start of raw data processing
$$        ef LB = 0.3 FT_mod = 6 PKNL = 1 SI = 64K 
$$        data hash MD5: 64K
$$        97 0D DD 7D 61 03 B1 70 57 E3 21 CC B6 9B F8 93>)
$$ (   4,<2020-08-06 20:43:16.054 +0800>,<nmrsu>,<CZC3361HFZ>,<proc1d>,<TOPSPIN 3.2>,
$$       <apk 
$$        data hash MD5: 64K
$$        33 25 DC 41 DF 5F BC 5B 8E D4 26 68 CB 57 A6 DF>)
$$ (   5,<2020-08-06 20:43:16.414 +0800>,<nmrsu>,<CZC3361HFZ>,<proc1d>,<TOPSPIN 3.2>,
$$       <abs ABSG = 5 
$$        data hash MD5: 64K
$$        F0 4A AD 12 47 07 6C CE 90 54 43 AE 67 E0 71 FF>)
$$ ##END=
$$ 
$$ $$ hash MD5
$$ $$ 30 30 A7 D9 46 AF 2A A1 85 57 0D 3A CF 3D 71 A2
$$ 
##$PARAMETERFILE=	(datafile, ASCII, c:/Users/10157/Desktop/2674-6-HSQC/1/fid, 0)
$$ 
##$PARAMETERFILE=	(format.temp, ASCII, c:/Users/10157/Desktop/2674-6-HSQC/1/format.temp, 0)
$$ EDIT_PAR COMMAND FILE
$$ 
$$ DI_MODE         LONG
$$ ED_ENTRY        ACQU
$$ ORDER           FILE
$$ 
$$ 
$$ HEADER		"F2 - Acquisition Parameters"
$$ T_NAME		Date_
$$ 		TYPE	R64
$$ 		CLASS	ACQU
$$ 		SUBRANGE 0.0 50000000
$$ 		REL	"Date_=itodate(DATE)"
$$ 		INV_REL	"DATE=datetoi(Date_,DATE)"
$$ 		FORMAT	"%14.0f"
$$ 		TEXT	" "
$$ END
$$ T_NAME		Time
$$ 		TYPE	R32
$$ 		CLASS	ACQU
$$ 		SUBRANGE 0.0 1000000
$$ 		REL	"Time=itotime(DATE)"
$$ 		INV_REL	"DATE=timetoi(Time,DATE)"
$$ 		FORMAT	"%14.2f"
$$ 		TEXT	" "
$$ END
$$ NAME		INSTRUM
$$ 		TEXT	" "
$$ END
$$ NAME		PROBHD
$$ 		FORMAT	"%14.14s"
$$ 		TEXT	" "
$$ END
$$ NAME		PULPROG
$$ 		TEXT	" "
$$ END
$$ NAME		TD
$$ 		TEXT	" "
$$ END
$$ NAME		SOLVENT
$$ 		TEXT	" "
$$ END
$$ NAME		NS
$$ 		TEXT	" "
$$ END
$$ NAME		DS
$$ 		TEXT	" "
$$ END
$$ T_NAME		SWH
$$ 		TYPE	R32
$$ 		CLASS	ACQU
$$ 		SUBRANGE 0.0 1e8
$$ 		REL	"SWH=SW*SFO1"
$$ 		INV_REL "SW=SWH/SFO1"
$$ 		UNIT	"Hz"
$$ 		FORMAT	"%14.3f Hz"
$$ 		TEXT	" "
$$ END
$$ T_NAME          FIDRES
$$                 TYPE    R32
$$                 CLASS   ACQU
$$                 SUBRANGE 0.0 100000
$$                 REL     "FIDRES=SW*SFO1/TD"
$$                 INV_REL "TD = nextpow(SW*SFO1/FIDRES)"
$$ 		UNIT	"Hz"
$$ 		FORMAT	"%14.6f Hz"
$$ 		TEXT	" "
$$ END
$$ T_NAME          AQ
$$ 		TYPE	R32
$$ 		CLASS	ACQU
$$ 		SUBRANGE 0.0 1000
$$ 		REL	"AQ=aqcalc(SW,SFO1,TD,DIGTYP)"
$$ 		INV_REL	"TD=tdcalc(SW,SFO1,1.0e6*AQ,DIGTYP)"
$$ 		UNIT	"sec"
$$ 		FORMAT	"%14.7f sec"
$$ 		TEXT	" "
$$ END
$$ NAME		RG
$$ 		TEXT	" "
$$ END
$$ T_NAME          DW
$$ 		TYPE	R32
$$ 		CLASS	ACQU
$$ 		SUBRANGE 0.0 1000000
$$ 		REL	"DW=1/(2*SW*SFO1)"
$$ 		INV_REL	"SW=1000000/(2*(0.005+DW)*SFO1)"
$$ 		UNIT	"usec"
$$ 		FORMAT	"%14.3lf usec"
$$ 		TEXT	" "
$$ END
$$ NAME		DE
$$ 		FORMAT	"%14.2f usec"
$$ 		TEXT	" "
$$ END
$$ NAME		TE
$$ 		FORMAT	"%14.1f K"
$$ 		TEXT	" "
$$ END
$$ T_NAME		D1
$$ 		TYPE	R32
$$ 		CLASS	ACQU
$$ 		SUBRANGE 0.0 1e38
$$ 		REL	"D1=D[1]"
$$ 		INV_REL	"D[1]=D1"
$$ 		UNIT	"sec"
$$ 		FORMAT	"%14.8f sec"
$$ 		TEXT	" "
$$ END
$$ NAME		TD0
$$ 		TEXT	" "
$$ END
$$ HEADER		"======== CHANNEL f1 ========"
$$ NAME		SFO1
$$ 		FORMAT	"%14.7f MHz"
$$ 		TEXT	" "
$$ END
$$ NAME		NUC1
$$ 		NONEDIT
$$ 		TEXT	" "
$$ END
$$ T_NAME		P1
$$ 		TYPE	R32
$$ 		CLASS	ACQU
$$ 		SUBRANGE 0.0 1.0e10
$$ 		REL	"P1=P[1]"
$$ 		INV_REL	"P[1]=P1"
$$ 		UNIT	"usec"
$$ 		FORMAT	"%14.2f usec"
$$ 		TEXT	" "
$$ END
$$ T_NAME		PLW1
$$ 		TYPE	R32
$$ 		CLASS	ACQU
$$ 		SUBRANGE 0 54.2
$$ 		REL	"PLW1=PLW[1]"
$$ 		INV_REL	"PLW[1]=PLW1"
$$ 		UNIT	"W"
$$ 		FORMAT	"%14.8f W"
$$ 		TEXT	"power PLW1 "
$$ END
$$ 
##$PARAMETERFILE=	(intrng, ASCII, c:/Users/10157/Desktop/2674-6-HSQC/1/pdata/1/intrng, 0)
$$ P 0
$$ 8.983982   5.845082
$$ 5.374186   -1.195747
$$ 
##$PARAMETERFILE=	(parm.txt, ASCII, c:/Users/10157/Desktop/2674-6-HSQC/1/pdata/1/parm.txt, 0)
$$ 
$$ Current Data Parameters
$$ NAME        2674-6-HSQC              
$$ EXPNO                 1              
$$ PROCNO                1              
$$ 
$$ F2 - Acquisition Parameters
$$ Date_          20200806              
$$ Time              20.43              
$$ INSTRUM           spect              
$$ PROBHD   5 mm PABBO BB/              
$$ PULPROG            zg30              
$$ TD                65536              
$$ SOLVENT            DMSO              
$$ NS                   16              
$$ DS                    2              
$$ SWH           12019.230 Hz           
$$ FIDRES         0.183399 Hz           
$$ AQ            2.7262976 sec          
$$ RG                 30.8              
$$ DW               41.600 usec         
$$ DE                 6.50 usec         
$$ TE                298.2 K            
$$ D1           1.00000000 sec          
$$ TD0                   1              
$$ 
$$ ======== CHANNEL f1 ========
$$ SFO1        600.1737063 MHz          
$$ NUC1                 1H              
$$ P1                13.20 usec         
$$ PLW1        22.00000000 W            
$$ 
$$ F2 - Processing parameters
$$ SI                65536              
$$ SF          600.1700000 MHz          
$$ WDW                  EM              
$$ SSB      0              
$$ LB                 0.30 Hz           
$$ GB       0              
$$ PC                 1.00              
$$ 
##$PARAMETERFILE=	(procs, ASCII, c:/Users/10157/Desktop/2674-6-HSQC/1/pdata/1/procs, 0)
$$ ##TITLE= Parameter file, TOPSPIN		Version 3.2
$$ ##JCAMPDX= 5.0
$$ ##DATATYPE= Parameter Values
$$ ##NPOINTS= 10	$$ modification sequence number
$$ ##ORIGIN= Bruker BioSpin GmbH
$$ ##OWNER= nmrsu
$$ $$ 2020-08-06 20:43:16.614 +0800  nmrsu@CZC3361HFZ
$$ $$ D:/NMR_data/2020-02/2674-6-HSQC/1/pdata/1/procs
$$ $$ process C:\Bruker\TopSpin3\prog\mod\peak.exe
$$ ##$ABSF1= 16.1886
$$ ##$ABSF2= -3.837776
$$ ##$ABSG= 5
$$ ##$ABSL= 3
$$ ##$ALPHA= 0
$$ ##$AQORDER= 0
$$ ##$ASSFAC= 0
$$ ##$ASSFACI= 0
$$ ##$ASSFACX= 0
$$ ##$ASSWID= 0
$$ ##$AUNMP= <proc_1d>
$$ ##$AXLEFT= 0
$$ ##$AXNAME= <>
$$ ##$AXNUC= <1H>
$$ ##$AXRIGHT= 0
$$ ##$AXTYPE= 0
$$ ##$AXUNIT= <>
$$ ##$AZFE= 0.1
$$ ##$AZFW= 0.1
$$ ##$BCFW= 0
$$ ##$BC_mod= 0
$$ ##$BYTORDP= 0
$$ ##$COROFFS= 0
$$ ##$CY= 15
$$ ##$DATMOD= 1
$$ ##$DC= 0
$$ ##$DFILT= <>
$$ ##$DTYPP= 0
$$ ##$ERETIC= no
$$ ##$F1P= 0
$$ ##$F2P= 0
$$ ##$FCOR= 0
$$ ##$FTSIZE= 65536
$$ ##$FT_mod= 6
$$ ##$GAMMA= 0
$$ ##$GB= 0
$$ ##$INTBC= 1
$$ ##$INTSCL= 1
$$ ##$ISEN= 128
$$ ##$LB= 0.3
$$ ##$LEV0= 0
$$ ##$LPBIN= 0
$$ ##$MAXI= 10000
$$ ##$MC2= 0
$$ ##$MEAN= 0
$$ ##$ME_mod= 0
$$ ##$MI= 0
$$ ##$MddCEXP= no
$$ ##$MddCT_SP= no
$$ ##$MddF180= no
$$ ##$MddLAMBDA= 0
$$ ##$MddMEMORY= 0
$$ ##$MddMERGE= 0
$$ ##$MddNCOMP= 0
$$ ##$MddNITER= 0
$$ ##$MddNOISE= 0
$$ ##$MddPHASE= 0
$$ ##$MddSEED= 0
$$ ##$MddSRSIZE= 0
$$ ##$Mdd_CsALG= 0
$$ ##$Mdd_CsLAMBDA= 0
$$ ##$Mdd_CsNITER= 0
$$ ##$Mdd_CsNORM= 0
$$ ##$Mdd_CsZF= 0
$$ ##$Mdd_mod= 0
$$ ##$NCOEF= 0
$$ ##$NC_proc= -7
$$ ##$NLEV= 6
$$ ##$NOISF1= 0
$$ ##$NOISF2= 0
$$ ##$NSP= 0
$$ ##$NTH_PI= 0
$$ ##$NZP= 0
$$ ##$OFFSET= 16.1886
$$ ##$PC= 1
$$ ##$PHC0= -88.88351
$$ ##$PHC1= 33.71173
$$ ##$PH_mod= 1
$$ ##$PKNL= yes
$$ ##$PPARMOD= 0
$$ ##$PPDIAG= 0
$$ ##$PPIPTYP= 0
$$ ##$PPMPNUM= 2147483647
$$ ##$PPRESOL= 1
$$ ##$PSCAL= 4
$$ ##$PSIGN= 0
$$ ##$PYNMP= <proc.py>
$$ ##$REVERSE= no
$$ ##$SF= 600.17
$$ ##$SI= 65536
$$ ##$SIGF1= 0
$$ ##$SIGF2= 0
$$ ##$SINO= 0
$$ ##$SIOLD= 65536
$$ ##$SPECTYP= <>
$$ ##$SREGLST= <1H.DMSO>
$$ ##$SSB= 0
$$ ##$STSI= 65536
$$ ##$STSR= 0
$$ ##$SW_p= 12019.2307692307
$$ ##$SYMM= 0
$$ ##$S_DEV= 0
$$ ##$TDeff= 65536
$$ ##$TDoff= 0
$$ ##$TI= <>
$$ ##$TILT= no
$$ ##$TM1= 0
$$ ##$TM2= 0
$$ ##$TOPLEV= 0
$$ ##$USERP1= <>
$$ ##$USERP2= <>
$$ ##$USERP3= <>
$$ ##$USERP4= <>
$$ ##$USERP5= <>
$$ ##$WDW= 1
$$ ##$XDIM= 0
$$ ##$YMAX_p= 499271095
$$ ##$YMIN_p= -869830
$$ ##END=
$$ 
##$PARAMETERFILE=	(pulseprogram, ASCII, c:/Users/10157/Desktop/2674-6-HSQC/1/pulseprogram, 0)
$$ # 1 "C:/Bruker/TopSpin3/exp/stan/nmr/lists/pp/zg30"
$$ ;zg30
$$ ;avance-version (12/01/11)
$$ ;1D sequence
$$ ;using 30 degree flip angle
$$ ;
$$ ;$CLASS=HighRes
$$ ;$DIM=1D
$$ ;$TYPE=
$$ ;$SUBTYPE=
$$ ;$COMMENT=
$$ ;$RECOMMEND=y
$$ 
$$ 
$$ # 1 "C:/Bruker/TopSpin3/exp/stan/nmr/lists/pp/Avance.incl" 1
$$ ;Avance3.incl
$$ ;   for AV III
$$ ;
$$ ;avance-version (13/06/17)
$$ ;
$$ ;$CLASS=HighRes Incl
$$ ;$COMMENT=
$$ # 169 "C:/Bruker/TopSpin3/exp/stan/nmr/lists/pp/Avance.incl"
$$ ;$Id: Avance3.incl,v 1.9.8.3 2013/08/30 09:44:49 ber Exp $
$$ # 14 "C:/Bruker/TopSpin3/exp/stan/nmr/lists/pp/zg30" 2
$$ 
$$ 
$$ # 17 "C:/Bruker/TopSpin3/exp/stan/nmr/lists/pp/zg30"
$$ "acqt0=-p1*0.66/3.1416"
$$ 
$$ 
$$ # 1 "mc_line 20 file C:/Bruker/TopSpin3/exp/stan/nmr/lists/pp/zg30 exp. def. part of mc cmd. before ze"
$$ define delay MCWRK
$$ define delay MCREST
$$ "MCREST = 30m - 30m"
$$ "MCWRK = 0.333333*30m"
$$ 
$$     dccorr
$$ # 20 "C:/Bruker/TopSpin3/exp/stan/nmr/lists/pp/zg30"
$$ 1 ze
$$ # 1 "mc_line 20 file C:/Bruker/TopSpin3/exp/stan/nmr/lists/pp/zg30 exp. def. of mc cmd. after ze"
$$ # 21 "C:/Bruker/TopSpin3/exp/stan/nmr/lists/pp/zg30"
$$ # 1 "mc_line 21 file C:/Bruker/TopSpin3/exp/stan/nmr/lists/pp/zg30 exp. start label for mc cmd."
$$ 2 MCWRK  * 2
$$ LBLF0, MCWRK
$$   MCREST
$$ # 22 "C:/Bruker/TopSpin3/exp/stan/nmr/lists/pp/zg30"
$$   d1
$$   p1*0.33 ph1
$$   go=2 ph31
$$ # 1 "mc_line 25 file C:/Bruker/TopSpin3/exp/stan/nmr/lists/pp/zg30 exp. mc cmd. in line"
$$   MCWRK wr #0
$$   MCWRK zd
$$   lo to LBLF0 times td0
$$ 
$$   MCWRK
$$ # 26 "C:/Bruker/TopSpin3/exp/stan/nmr/lists/pp/zg30"
$$ exit
$$ # 29 "C:/Bruker/TopSpin3/exp/stan/nmr/lists/pp/zg30"
$$ ph1=0 2 2 0 1 3 3 1
$$ ph31=0 2 2 0 1 3 3 1
$$ 
$$ 
$$ ;pl1 : f1 channel - power level for pulse (default)
$$ ;p1 : f1 channel -  90 degree high power pulse
$$ ;d1 : relaxation delay; 1-5 * T1
$$ ;ns: 1 * n, total number of scans: NS * TD0
$$ # 40 "C:/Bruker/TopSpin3/exp/stan/nmr/lists/pp/zg30"
$$ ;$Id: zg30,v 1.11.6.1 2012/01/31 17:56:41 ber Exp $
$$ 
##$PARAMETERFILE=	(title, ASCII, c:/Users/10157/Desktop/2674-6-HSQC/1/pdata/1/title, 0)
$$ 
$$ 
##$PARAMETERFILE=	(uxnmr.par, ASCII, c:/Users/10157/Desktop/2674-6-HSQC/1/uxnmr.par, 0)
$$ ##TITLE= Parameter file, TOPSPIN		Version 3.2
$$ ##JCAMPDX= 5.0
$$ ##DATATYPE= Parameter Values
$$ ##NPOINTS= 552	$$ modification sequence number
$$ ##ORIGIN= Bruker BioSpin GmbH
$$ ##OWNER= nmrsu
$$ $$ 2020-07-13 13:17:50.606 +0800  nmrsu@CZC3361HFZ
$$ $$ C:/Bruker/TopSpin3/conf/instr/spect/uxnmr.par
$$ $$ process C:\Bruker\TopSpin3\prog\mod\confwiring.exe
$$ ##$ACB= 0
$$ ##$ACBTAT= (0..23)
$$ 0 88 72 88 50 0 0 0 0 0 0 0 0 0 0 0 0 0 0 0 0 0 0 0
$$ ##$ACBTBA= (0..23)
$$ 0 0 0 0 0 0 0 0 0 0 0 0 0 0 0 0 0 0 0 0 0 0 0 0
$$ ##$ACBTBLK= (0..23)
$$ 0 36 34 33 39 0 0 0 0 0 0 0 0 0 0 0 0 0 0 0 0 0 0 0
$$ ##$ACBTCTL= (0..23)
$$ 0 6 6 6 6 0 0 0 0 0 0 0 0 0 0 0 0 0 0 0 0 0 0 0
$$ ##$ACBTDI= (0..23)
$$ 0 -1779670022 -1779670023 -1779670023 -1779670252 0 0 0 0 0 0 0 0 0 0 0
$$ 0 0 0 0 0 0 0 0
$$ ##$ACBTDM= (0..23)
$$ 0 10 25 10 10 0 0 0 0 0 0 0 0 0 0 0 0 0 0 0 0 0 0 0
$$ ##$ACBTFHI= (0..23)
$$ 0 365 600 365 93 0 0 0 0 0 0 0 0 0 0 0 0 0 0 0 0 0 0 0
$$ ##$ACBTFL= (0..23)
$$ 0 248 248 248 8 0 0 0 0 0 0 0 0 0 0 0 0 0 0 0 0 0 0 0
$$ ##$ACBTFLO= (0..23)
$$ 0 6 180 6 91 0 0 0 0 0 0 0 0 0 0 0 0 0 0 0 0 0 0 0
$$ ##$ACBTINP= (0..23)
$$ 0 4 2 1 7 0 0 0 0 0 0 0 0 0 0 0 0 0 0 0 0 0 0 0
$$ ##$ACBTOUT= (0..23)
$$ 0 1 1 2 1 0 0 0 0 0 0 0 0 0 0 0 0 0 0 0 0 0 0 0
$$ ##$ACBTPO= (0..23)
$$ 0 300000 100000 300000 5000 0 0 0 0 0 0 0 0 0 0 0 0 0 0 0 0 0 0 0
$$ ##$ACBTPW= (0..23)
$$ 0 100 100 100 1000 0 0 0 0 0 0 0 0 0 0 0 0 0 0 0 0 0 0 0
$$ ##$ACBTSB= (0..23)
$$ 0 0 103 99 0 0 0 0 0 0 0 0 0 0 0 0 0 0 0 0 0 0 0 0
$$ ##$ACBTSDT= (0..23)
$$ 0 2 2 2 2 0 0 0 0 0 0 0 0 0 0 0 0 0 0 0 0 0 0 0
$$ ##$ACBTY= <no>
$$ ##$AMPDFLT= no
$$ ##$AQSBDCH= (0..95)
$$ 0 0 0 0 0 0 0 0 0 0 255 255 255 255 255 255 255 255 255 255 255 255 255
$$ 255 255 255 255 255 255 255 255 255 255 255 255 255 255 255 255 255 255
$$ 255 255 255 255 255 255 255 255 255 255 255 255 255 255 255 255 255 255
$$ 255 255 255 255 255 255 255 255 255 255 255 255 255 255 255 255 255 255
$$ 255 255 255 255 255 255 255 255 255 255 255 255 255 255 255 255 255 255
$$ 255
$$ ##$AQSBDHW= (0..95)
$$ 5 1 0 0 0 0 0 0 0 0 255 255 255 255 255 255 255 255 255 255 255 255 255
$$ 255 255 255 255 255 255 255 255 255 255 255 255 255 255 255 255 255 255
$$ 255 255 255 255 255 255 255 255 255 255 255 255 255 255 255 255 255 255
$$ 255 255 255 255 255 255 255 255 255 255 255 255 255 255 255 255 255 255
$$ 255 255 255 255 255 255 255 255 255 255 255 255 255 255 255 255 255 255
$$ 255
$$ ##$AQSBDID= (0..95)
$$ 82 88 83 83 83 83 86 86 66 66 255 255 255 255 255 255 255 255 255 255 255
$$ 255 255 255 255 255 255 255 255 255 255 255 255 255 255 255 255 255 255
$$ 255 255 255 255 255 255 255 255 255 255 255 255 255 255 255 255 255 255
$$ 255 255 255 255 255 255 255 255 255 255 255 255 255 255 255 255 255 255
$$ 255 255 255 255 255 255 255 255 255 255 255 255 255 255 255 255 255 255
$$ 255 255 255
$$ ##$AQSBDNO= (0..95)
$$ 1 1 1 2 3 4 1 2 1 1 255 255 255 255 255 255 255 255 255 255 255 255 255
$$ 255 255 255 255 255 255 255 255 255 255 255 255 255 255 255 255 255 255
$$ 255 255 255 255 255 255 255 255 255 255 255 255 255 255 255 255 255 255
$$ 255 255 255 255 255 255 255 255 255 255 255 255 255 255 255 255 255 255
$$ 255 255 255 255 255 255 255 255 255 255 255 255 255 255 255 255 255 255
$$ 255
$$ ##$AQSBDSL= (0..95)
$$ 2 3 4 4 5 5 13 14 255 1 255 255 255 255 255 255 255 255 255 255 255 255
$$ 255 255 255 255 255 255 255 255 255 255 255 255 255 255 255 255 255 255
$$ 255 255 255 255 255 255 255 255 255 255 255 255 255 255 255 255 255 255
$$ 255 255 255 255 255 255 255 255 255 255 255 255 255 255 255 255 255 255
$$ 255 255 255 255 255 255 255 255 255 255 255 255 255 255 255 255 255 255
$$ 255 255
$$ ##$AQSBDTY= (0..95)
$$ 67 214 50 50 50 50 147 145 216 7 255 255 255 255 255 255 255 255 255 255
$$ 255 255 255 255 255 255 255 255 255 255 255 255 255 255 255 255 255 255
$$ 255 255 255 255 255 255 255 255 255 255 255 255 255 255 255 255 255 255
$$ 255 255 255 255 255 255 255 255 255 255 255 255 255 255 255 255 255 255
$$ 255 255 255 255 255 255 255 255 255 255 255 255 255 255 255 255 255 255
$$ 255 255 255 255
$$ ##$AQSBUAD= (0..95)
$$ 16 52 36 37 38 39 160 161 32 32 255 255 255 255 255 255 255 255 255 255
$$ 255 255 255 255 255 255 255 255 255 255 255 255 255 255 255 255 255 255
$$ 255 255 255 255 255 255 255 255 255 255 255 255 255 255 255 255 255 255
$$ 255 255 255 255 255 255 255 255 255 255 255 255 255 255 255 255 255 255
$$ 255 255 255 255 255 255 255 255 255 255 255 255 255 255 255 255 255 255
$$ 255 255 255 255
$$ ##$AQSECL= (0..95)
$$ 0 3 2 2 2 2 0 1 1 255 255 255 255 255 255 255 255 255 255 255 255 255 255
$$ 255 255 255 255 255 255 255 255 255 255 255 255 255 255 255 255 255 255
$$ 255 255 255 255 255 255 255 255 255 255 255 255 255 255 255 255 255 255
$$ 255 255 255 255 255 255 255 255 255 255 255 255 255 255 255 255 255 255
$$ 255 255 255 255 255 255 255 255 255 255 255 255 255 255 255 255 255 255
$$ 255
$$ ##$AQSECLS= (0..95)
$$ 2 1 2 2 2 2 1 2 1 255 255 255 255 255 255 255 255 255 255 255 255 255 255
$$ 255 255 255 255 255 255 255 255 255 255 255 255 255 255 255 255 255 255
$$ 255 255 255 255 255 255 255 255 255 255 255 255 255 255 255 255 255 255
$$ 255 255 255 255 255 255 255 255 255 255 255 255 255 255 255 255 255 255
$$ 255 255 255 255 255 255 255 255 255 255 255 255 255 255 255 255 255 255
$$ 255
$$ ##$AQSETH1= <no>
$$ ##$AQSETH2= <no>
$$ ##$AQSSPLT= no
$$ ##$ATT19F= (0..1)
$$ 0 0
$$ ##$ATT1H= (0..1)
$$ 0 0
$$ ##$ATT3H= (0..1)
$$ 0 0
$$ ##$ATTX= (0..1)
$$ 0 0
$$ ##$ATTY= (0..1)
$$ 0 0
$$ ##$ATTZ= (0..1)
$$ 0 0
$$ ##$BACSAIR= yes
$$ ##$BACSCAP= 24
$$ ##$BACSDEL= 0
$$ ##$BACSFCM= no
$$ ##$BACSOPT= <>
$$ ##$BACSTY= <tty01>
$$ ##$BARPTY= <no>
$$ ##$BFREQ= 600.17
$$ ##$BGAETH1= <no>
$$ ##$BGAETH2= <no>
$$ ##$BGAETH3= <no>
$$ ##$BGAETH4= <no>
$$ ##$BGAETH5= <no>
$$ ##$BGAETH6= <no>
$$ ##$BGAETH7= <no>
$$ ##$BGAETH8= <no>
$$ ##$BIRDS= yes
$$ ##$BMPC= 0
$$ ##$BMPCTY= <no>
$$ ##$BPSUTY= <no>
$$ ##$BSMS= 2
$$ ##$BSMS19FLock= no
$$ ##$BSMSETH= <149.236.99.20>
$$ ##$BSMSTY= <no>
$$ ##$BgaChMap= (0..7)
$$ 15 15 15 15 15 15 15 15
$$ ##$BgaChShimMap= (0..7)
$$ 0 0 0 0 0 0 0 0
$$ ##$Bla01Eth= <149.236.99.250>
$$ ##$Bla01Nam= <BLAX300 E 6-365MHZ INR>
$$ ##$Bla01PN= <W1345092>
$$ ##$Bla01SN= <0666>
$$ ##$Bla02Eth= <149.236.99.249>
$$ ##$Bla02Nam= <BLAXH300/100 E 200-600MHZ INR>
$$ ##$Bla02PN= <W1345083>
$$ ##$Bla02SN= <0751>
$$ ##$Bla03Eth= <149.236.99.20>
$$ ##$Bla03Nam= <BSMS/2 LOCK TRANSCEIVER 600>
$$ ##$Bla03PN= <Z109890>
$$ ##$Bla03SN= <00450>
$$ ##$Bla04Eth= <no>
$$ ##$Bla04Nam= <>
$$ ##$Bla04PN= <>
$$ ##$Bla04SN= <>
$$ ##$Bla05Eth= <no>
$$ ##$Bla05Nam= <>
$$ ##$Bla05PN= <>
$$ ##$Bla05SN= <>
$$ ##$Bla06Eth= <no>
$$ ##$Bla06Nam= <>
$$ ##$Bla06PN= <>
$$ ##$Bla06SN= <>
$$ ##$Bla07Eth= <no>
$$ ##$Bla07Nam= <>
$$ ##$Bla07PN= <>
$$ ##$Bla07SN= <>
$$ ##$Bla08Eth= <no>
$$ ##$Bla08Nam= <>
$$ ##$Bla08PN= <>
$$ ##$Bla08SN= <>
$$ ##$CFASMOD= (0..7)
$$ 1 1 1 1 1 1 1 1
$$ ##$CFASMUL= (0..7)
$$ 1 1 1 1 1 1 1 1
$$ ##$CNFTXDR= (0..7)
$$ 6 6 6 0 0 0 0 0
$$ ##$COMDIG2= 0
$$ ##$CPDBTY= <no>
$$ ##$CRCOTY= <no>
$$ ##$CSW1= (0..31)
$$ 4 4 0 2 2 0 7 0 0 0 0 0 0 0 0 0 0 0 0 0 0 0 0 0 0 0 0 0 0 0 0 0
$$ ##$CSW2= (0..31)
$$ 0 0 0 1 1 0 0 0 0 0 0 0 0 0 0 0 0 0 0 0 0 0 0 0 0 0 0 0 0 0 0 0
$$ ##$CSWNUM= (0..7)
$$ 3 3 1 0 0 0 0 0
$$ ##$Ctb1Eth= <no>
$$ ##$DATSTAT= no
$$ ##$DIGI140= (0..7)
$$ 0 0 0 0 0 0 0 0
$$ ##$DIGIB12= (0..7)
$$ 0 0 0 0 0 0 0 0
$$ ##$DIGIB16= (0..7)
$$ 0 0 0 0 0 0 0 0
$$ ##$DIGIFA= (0..7)
$$ 0 0 0 0 0 0 0 0
$$ ##$DIGIHA= (0..7)
$$ 0 0 0 0 0 0 0 0
$$ ##$DIGIHAF= (0..7)
$$ 0 0 0 0 0 0 0 0
$$ ##$DIGIHRD= (0..7)
$$ 0 0 0 0 0 0 0 0
$$ ##$DIGIIA= (0..7)
$$ 0 0 0 0 0 0 0 0
$$ ##$DIGIO16= (0..7)
$$ 0 0 0 0 0 0 0 0
$$ ##$DIGISA= (0..7)
$$ 0 0 0 0 0 0 0 0
$$ ##$DIGISAF= (0..7)
$$ 0 0 0 0 0 0 0 0
$$ ##$DIGISL= (0..7)
$$ 0 0 0 0 0 0 0 0
$$ ##$DIGITYI= (0..7)
$$ 0 0 0 0 0 0 0 0
$$ ##$DIGITYP= (0..7)
$$ 0 0 0 0 0 0 0 0
$$ ##$DIGITZ= 0
$$ ##$DPPFAC= 1
$$ ##$DRMSETH= <no>
$$ ##$DRU= yes
$$ ##$DRUETH01= <149.236.99.89>
$$ ##$DRUETH02= <no>
$$ ##$DRUETH03= <no>
$$ ##$DRUETH04= <no>
$$ ##$DRUETH05= <no>
$$ ##$DRUETH06= <no>
$$ ##$DRUETH07= <no>
$$ ##$DRUETH08= <no>
$$ ##$DRUETH09= <no>
$$ ##$DRUETH10= <no>
$$ ##$DRUETH11= <no>
$$ ##$DRUETH12= <no>
$$ ##$DRUETH13= <no>
$$ ##$DRUETH14= <no>
$$ ##$DRUETH15= <no>
$$ ##$DRUETH16= <no>
$$ ##$DRUETH17= <no>
$$ ##$DRUETH18= <no>
$$ ##$DRUETH19= <no>
$$ ##$DRUETH20= <no>
$$ ##$DRUETH21= <no>
$$ ##$DRUETH22= <no>
$$ ##$DRUETH23= <no>
$$ ##$DRUETH24= <no>
$$ ##$DRUETH25= <no>
$$ ##$DRUETH26= <no>
$$ ##$DRUETH27= <no>
$$ ##$DRUETH28= <no>
$$ ##$DRUETH29= <no>
$$ ##$DRUETH30= <no>
$$ ##$DRUETH31= <no>
$$ ##$DRUETH32= <no>
$$ ##$Description= <Cabinet 600 HD OB>
$$ ##$DppType= 0
$$ ##$FCUMEM= (0..7)
$$ 16777208 16777208 16777208 0 0 0 0 0
$$ ##$FCUPAL= (0..7)
$$ 0 0 0 0 0 0 0 0
$$ ##$FGSVTY= <no>
$$ ##$FQMIX= 0
$$ ##$FUNCMOD= <>
$$ ##$GCUTYPE= 10
$$ ##$GCUTYPE2= 0
$$ ##$GPREDEL= 0
$$ ##$GPSCUTY= <no>
$$ ##$GRADRES= 5
$$ ##$GTUTY= <no>
$$ ##$GradAmpGain= (0..1)
$$ 0 0
$$ ##$GradAmpMaxCurX= (0..1)
$$ 0 0
$$ ##$GradAmpMaxCurY= (0..1)
$$ 0 0
$$ ##$GradAmpMaxCurZ= (0..1)
$$ 9.99999904632568 0
$$ ##$GradAmpType= (0..1)
$$ 2 0
$$ ##$HDIETH1= <no>
$$ ##$HDIETH2= <no>
$$ ##$HDIETH3= <no>
$$ ##$HDIETH4= <no>
$$ ##$HFAC= 3
$$ ##$HPCU= 0
$$ ##$HPCUTY= <no>
$$ ##$HPTXLP= (0..3)
$$ -1 -1 -1 -1
$$ ##$HPTXPI= (0..3)
$$ 0 0 0 0
$$ ##$HPTXPO= (0..3)
$$ 0 0 0 0
$$ ##$HPTXTY= (0..3)
$$ 0 0 0 0
$$ ##$IF451= 0
$$ ##$IFREQ= 1
$$ ##$INTFPR= 0
$$ ##$IPSOETH= <149.236.99.252>
$$ ##$LOCKCONF= <DLM>
$$ ##$LOCKTY= <no>
$$ ##$LOCSWID= 0
$$ ##$LOCSWIF= 0
$$ ##$LVDSSPLITETH1= <no>
$$ ##$LVDSSPLITETH2= <no>
$$ ##$LVDSSPLITETH3= <no>
$$ ##$LVDSSPLITETH4= <no>
$$ ##$Location= <South China University, Guangzhou, China>
$$ ##$M2FAC= 0
$$ ##$MAS= 0
$$ ##$MASETIME= 10
$$ ##$MASITIME= 10
$$ ##$MASTY= <no>
$$ ##$MAS_CT= 5
$$ ##$MAS_SG= 0
$$ ##$MAS_TO= 0
$$ ##$MEMPRM= 0
$$ ##$MHFAC= 0
$$ ##$MXFAC= 0
$$ ##$NAMPD1= <HPLNA 19F1H>
$$ ##$NAMPD10= <>
$$ ##$NAMPD11= <>
$$ ##$NAMPD12= <>
$$ ##$NAMPD13= <>
$$ ##$NAMPD14= <>
$$ ##$NAMPD15= <>
$$ ##$NAMPD16= <>
$$ ##$NAMPD2= <2H>
$$ ##$NAMPD3= <XBB19F 2HS>
$$ ##$NAMPD4= <XBB19F 2HS>
$$ ##$NAMPD5= <>
$$ ##$NAMPD6= <>
$$ ##$NAMPD7= <>
$$ ##$NAMPD8= <>
$$ ##$NAMPD9= <>
$$ ##$NFCU= 3
$$ ##$NFRED= 0
$$ ##$NMRCH= 2
$$ ##$NMRMEM= 16384
$$ ##$NPSGU= 0
$$ ##$NRCU= 1
$$ ##$NROUT= 0
$$ ##$NSGU= 4
$$ ##$OrderNo= <10110061>
$$ ##$PAMPF1= (0..15)
$$ 75 56 96 64 64 0 0 0 0 0 0 0 0 0 0 0
$$ ##$PAMPF2= (0..15)
$$ 0 0 0 0 0 0 0 0 0 0 0 0 0 0 0 0
$$ ##$PAMPF3= (0..15)
$$ 0 0 0 0 0 0 0 0 0 0 0 0 0 0 0 0
$$ ##$PAMPF4= (0..15)
$$ 0 0 0 0 0 0 0 0 0 0 0 0 0 0 0 0
$$ ##$PAMPF5= (0..15)
$$ 0 0 0 0 0 0 0 0 0 0 0 0 0 0 0 0
$$ ##$PAMPF6= (0..15)
$$ 0 0 0 0 0 0 0 0 0 0 0 0 0 0 0 0
$$ ##$PAMPF7= (0..15)
$$ 0 0 0 0 0 0 0 0 0 0 0 0 0 0 0 0
$$ ##$PAMPF8= (0..15)
$$ 0 0 0 0 0 0 0 0 0 0 0 0 0 0 0 0
$$ ##$PH4= 0
$$ ##$PHF4TY= <no>
$$ ##$POWCHK= yes
$$ ##$PRAMD1= (0..7)
$$ 6 0 0 1610612736 0 0 0 0
$$ ##$PRAMD10= (0..7)
$$ 0 0 0 0 0 0 0 0
$$ ##$PRAMD11= (0..7)
$$ 0 0 0 0 0 0 0 0
$$ ##$PRAMD12= (0..7)
$$ 0 0 0 0 0 0 0 0
$$ ##$PRAMD13= (0..7)
$$ 0 0 0 0 0 0 0 0
$$ ##$PRAMD14= (0..7)
$$ 0 0 0 0 0 0 0 0
$$ ##$PRAMD15= (0..7)
$$ 0 0 0 0 0 0 0 0
$$ ##$PRAMD16= (0..7)
$$ 0 0 0 0 0 0 0 0
$$ ##$PRAMD17= (0..7)
$$ 0 0 0 0 0 0 0 0
$$ ##$PRAMD18= (0..7)
$$ 0 0 0 0 0 0 0 0
$$ ##$PRAMD19= (0..7)
$$ 0 0 0 0 0 0 0 0
$$ ##$PRAMD2= (0..7)
$$ 0 1048576 0 536870912 0 1048576 0 536870912
$$ ##$PRAMD20= (0..7)
$$ 0 0 0 0 0 0 0 0
$$ ##$PRAMD21= (0..7)
$$ 0 0 0 0 0 0 0 0
$$ ##$PRAMD3= (0..7)
$$ 2147483644 2131230719 2147483647 603979775 0 0 0 0
$$ ##$PRAMD4= (0..7)
$$ 2147483644 2131230719 2147483647 603979775 0 0 0 0
$$ ##$PRAMD5= (0..7)
$$ 0 0 0 0 0 0 0 0
$$ ##$PRAMD6= (0..7)
$$ 0 0 0 0 0 0 0 0
$$ ##$PRAMD7= (0..7)
$$ 0 0 0 0 0 0 0 0
$$ ##$PRAMD8= (0..7)
$$ 0 0 0 0 0 0 0 0
$$ ##$PRAMD9= (0..7)
$$ 0 0 0 0 0 0 0 0
$$ ##$PRAMLED= (0..1)
$$ 0 0
$$ ##$PRAMP1= <tty10>
$$ ##$PRAMP2= <no>
$$ ##$PRAMP3= <no>
$$ ##$PRAMP4= <no>
$$ ##$PRAMP5= <no>
$$ ##$PRAMP6= <no>
$$ ##$PRAMP7= <no>
$$ ##$PRAMP8= <no>
$$ ##$PRAMPTP= 1
$$ ##$PREPTY= <no>
$$ ##$PREREC= (0..15)
$$ 1 1 1 1 0 0 0 0 0 0 0 0 0 0 0 0
$$ ##$PRESHLD= 0
$$ ##$PTS160= -1
$$ ##$PTSA2X= (0..7)
$$ 0 0 0 0 0 0 0 0
$$ ##$PTSF2X= (0..7)
$$ 0 0 0 0 0 0 0 0
$$ ##$PTSFMX= (0..19)
$$ 649.9 649.9 649.9 649.9 0 0 0 0 0 0 0 0 0 0 0 0 0 0 0 0
$$ ##$PULCHK= no
$$ ##$PramDutyCycPerc= (0..15)
$$ 4 2 2 2 0 0 0 0 0 0 0 0 0 0 0 0
$$ ##$PramPeakPowerW= (0..15)
$$ 4000 500 500 500 0 0 0 0 0 0 0 0 0 0 0 0
$$ ##$PramPulWidthMs= (0..15)
$$ 10 0.1 0.1 0.1 0 0 0 0 0 0 0 0 0 0 0 0
$$ ##$PreampMod01PN= <Z103205>
$$ ##$PreampMod01SN= <00282>
$$ ##$PreampMod02PN= <Z003473>
$$ ##$PreampMod02SN= <01077>
$$ ##$PreampMod03PN= <Z003506>
$$ ##$PreampMod03SN= <01285>
$$ ##$PreampMod04PN= <Z003506>
$$ ##$PreampMod04SN= <01284>
$$ ##$PreampMod05PN= <>
$$ ##$PreampMod05SN= <>
$$ ##$PreampMod06PN= <>
$$ ##$PreampMod06SN= <>
$$ ##$PreampMod07PN= <>
$$ ##$PreampMod07SN= <>
$$ ##$PreampMod08PN= <>
$$ ##$PreampMod08SN= <>
$$ ##$PreampMod09PN= <>
$$ ##$PreampMod09SN= <>
$$ ##$PreampMod10PN= <>
$$ ##$PreampMod10SN= <>
$$ ##$PreampMod11PN= <>
$$ ##$PreampMod11SN= <>
$$ ##$PreampMod12PN= <>
$$ ##$PreampMod12SN= <>
$$ ##$PreampMod13PN= <>
$$ ##$PreampMod13SN= <>
$$ ##$PreampMod14PN= <>
$$ ##$PreampMod14SN= <>
$$ ##$PreampMod15PN= <>
$$ ##$PreampMod15SN= <>
$$ ##$PreampMod16PN= <>
$$ ##$PreampMod16SN= <>
$$ ##$PreampModBisDat= (0..15)
$$ 20131105 20131023 20131029 20131017 0 0 0 0 0 0 0 0 0 0 0 0
$$ ##$ProdigyEth= <no>
$$ ##$RCUCDS= (0..7)
$$ 0 0 0 0 0 0 0 0
$$ ##$RCUCFS= (0..7)
$$ 0 0 0 0 0 0 0 0
$$ ##$RCUCSS= (0..7)
$$ 0 0 0 0 0 0 0 0
$$ ##$RCUI2C1= (0..7)
$$ 0 0 0 0 0 0 0 0
$$ ##$RCUI2C2= (0..7)
$$ 0 0 0 0 0 0 0 0
$$ ##$RCUI2C3= (0..7)
$$ 0 0 0 0 0 0 0 0
$$ ##$RCUI2C4= (0..7)
$$ 0 0 0 0 0 0 0 0
$$ ##$RCUI2C5= (0..7)
$$ 0 0 0 0 0 0 0 0
$$ ##$RCUI2C6= (0..7)
$$ 0 0 0 0 0 0 0 0
$$ ##$RCUI2C7= (0..7)
$$ 0 0 0 0 0 0 0 0
$$ ##$RCUI2C8= (0..7)
$$ 0 0 0 0 0 0 0 0
$$ ##$RDCU= 0
$$ ##$RFSINPUT= (0..1)
$$ 0 0
$$ ##$RFSVTY= <no>
$$ ##$RGTYPE= (0..31)
$$ 9 0 0 0 0 0 0 0 0 0 0 0 0 0 0 0 0 0 0 0 0 0 0 0 0 0 0 0 0 0 0 0
$$ ##$RG_max= (0..31)
$$ 203 0 0 0 0 0 0 0 0 0 0 0 0 0 0 0 0 0 0 0 0 0 0 0 0 0 0 0 0 0 0 0
$$ ##$RG_min= (0..31)
$$ 0.25 0 0 0 0 0 0 0 0 0 0 0 0 0 0 0 0 0 0 0 0 0 0 0 0 0 0 0 0 0 0 0
$$ ##$RG_tab1= (0..255)
$$ 0.25 0.28 0.32 0.35 0.4 0.44 0.5 0.56 0.64 0.7 0.8 0.89 1 1.12 1.28 1.4
$$ 1.6 1.78 2 2.25 2.56 2.8 3.2 3.56 4 4.5 5 5.6 6.35 7.12 8 9 10 11.3 12.7
$$ 14.2 16 18 20.2 22.6 25.4 28.5 32 36 40.3 45.2 50.8 57 64 71.8 80.6 90.5
$$ 101 114 128 144 161 181 203 -1 -1 -1 -1 -1 -1 -1 -1 -1 -1 -1 -1 -1 -1 -1
$$ -1 -1 -1 -1 -1 -1 -1 -1 -1 -1 -1 -1 -1 -1 -1 -1 -1 -1 -1 -1 -1 -1 -1 -1
$$ -1 -1 -1 -1 -1 -1 -1 -1 -1 -1 -1 -1 -1 -1 -1 -1 -1 -1 -1 -1 -1 -1 -1 -1
$$ -1 -1 -1 -1 -1 -1 -1 -1 -1 -1 -1 -1 -1 -1 -1 -1 -1 -1 -1 -1 -1 -1 -1 -1
$$ -1 -1 -1 -1 -1 -1 -1 -1 -1 -1 -1 -1 -1 -1 -1 -1 -1 -1 -1 -1 -1 -1 -1 -1
$$ -1 -1 -1 -1 -1 -1 -1 -1 -1 -1 -1 -1 -1 -1 -1 -1 -1 -1 -1 -1 -1 -1 -1 -1
$$ -1 -1 -1 -1 -1 -1 -1 -1 -1 -1 -1 -1 -1 -1 -1 -1 -1 -1 -1 -1 -1 -1 -1 -1
$$ -1 -1 -1 -1 -1 -1 -1 -1 -1 -1 -1 -1 -1 -1 -1 -1 -1 -1 -1 -1 -1 -1 -1 -1
$$ -1 -1 -1 -1 -1 -1 -1 -1 -1 -1 -1 -1 -1 -1
$$ ##$RG_tab2= (0..255)
$$ -1 -1 -1 -1 -1 -1 -1 -1 -1 -1 -1 -1 -1 -1 -1 -1 -1 -1 -1 -1 -1 -1 -1 -1
$$ -1 -1 -1 -1 -1 -1 -1 -1 -1 -1 -1 -1 -1 -1 -1 -1 -1 -1 -1 -1 -1 -1 -1 -1
$$ -1 -1 -1 -1 -1 -1 -1 -1 -1 -1 -1 -1 -1 -1 -1 -1 -1 -1 -1 -1 -1 -1 -1 -1
$$ -1 -1 -1 -1 -1 -1 -1 -1 -1 -1 -1 -1 -1 -1 -1 -1 -1 -1 -1 -1 -1 -1 -1 -1
$$ -1 -1 -1 -1 -1 -1 -1 -1 -1 -1 -1 -1 -1 -1 -1 -1 -1 -1 -1 -1 -1 -1 -1 -1
$$ -1 -1 -1 -1 -1 -1 -1 -1 -1 -1 -1 -1 -1 -1 -1 -1 -1 -1 -1 -1 -1 -1 -1 -1
$$ -1 -1 -1 -1 -1 -1 -1 -1 -1 -1 -1 -1 -1 -1 -1 -1 -1 -1 -1 -1 -1 -1 -1 -1
$$ -1 -1 -1 -1 -1 -1 -1 -1 -1 -1 -1 -1 -1 -1 -1 -1 -1 -1 -1 -1 -1 -1 -1 -1
$$ -1 -1 -1 -1 -1 -1 -1 -1 -1 -1 -1 -1 -1 -1 -1 -1 -1 -1 -1 -1 -1 -1 -1 -1
$$ -1 -1 -1 -1 -1 -1 -1 -1 -1 -1 -1 -1 -1 -1 -1 -1 -1 -1 -1 -1 -1 -1 -1 -1
$$ -1 -1 -1 -1 -1 -1 -1 -1 -1 -1 -1 -1 -1 -1 -1 -1
$$ ##$RG_tab3= (0..255)
$$ -1 -1 -1 -1 -1 -1 -1 -1 -1 -1 -1 -1 -1 -1 -1 -1 -1 -1 -1 -1 -1 -1 -1 -1
$$ -1 -1 -1 -1 -1 -1 -1 -1 -1 -1 -1 -1 -1 -1 -1 -1 -1 -1 -1 -1 -1 -1 -1 -1
$$ -1 -1 -1 -1 -1 -1 -1 -1 -1 -1 -1 -1 -1 -1 -1 -1 -1 -1 -1 -1 -1 -1 -1 -1
$$ -1 -1 -1 -1 -1 -1 -1 -1 -1 -1 -1 -1 -1 -1 -1 -1 -1 -1 -1 -1 -1 -1 -1 -1
$$ -1 -1 -1 -1 -1 -1 -1 -1 -1 -1 -1 -1 -1 -1 -1 -1 -1 -1 -1 -1 -1 -1 -1 -1
$$ -1 -1 -1 -1 -1 -1 -1 -1 -1 -1 -1 -1 -1 -1 -1 -1 -1 -1 -1 -1 -1 -1 -1 -1
$$ -1 -1 -1 -1 -1 -1 -1 -1 -1 -1 -1 -1 -1 -1 -1 -1 -1 -1 -1 -1 -1 -1 -1 -1
$$ -1 -1 -1 -1 -1 -1 -1 -1 -1 -1 -1 -1 -1 -1 -1 -1 -1 -1 -1 -1 -1 -1 -1 -1
$$ -1 -1 -1 -1 -1 -1 -1 -1 -1 -1 -1 -1 -1 -1 -1 -1 -1 -1 -1 -1 -1 -1 -1 -1
$$ -1 -1 -1 -1 -1 -1 -1 -1 -1 -1 -1 -1 -1 -1 -1 -1 -1 -1 -1 -1 -1 -1 -1 -1
$$ -1 -1 -1 -1 -1 -1 -1 -1 -1 -1 -1 -1 -1 -1 -1 -1
$$ ##$RG_tab4= (0..255)
$$ -1 -1 -1 -1 -1 -1 -1 -1 -1 -1 -1 -1 -1 -1 -1 -1 -1 -1 -1 -1 -1 -1 -1 -1
$$ -1 -1 -1 -1 -1 -1 -1 -1 -1 -1 -1 -1 -1 -1 -1 -1 -1 -1 -1 -1 -1 -1 -1 -1
$$ -1 -1 -1 -1 -1 -1 -1 -1 -1 -1 -1 -1 -1 -1 -1 -1 -1 -1 -1 -1 -1 -1 -1 -1
$$ -1 -1 -1 -1 -1 -1 -1 -1 -1 -1 -1 -1 -1 -1 -1 -1 -1 -1 -1 -1 -1 -1 -1 -1
$$ -1 -1 -1 -1 -1 -1 -1 -1 -1 -1 -1 -1 -1 -1 -1 -1 -1 -1 -1 -1 -1 -1 -1 -1
$$ -1 -1 -1 -1 -1 -1 -1 -1 -1 -1 -1 -1 -1 -1 -1 -1 -1 -1 -1 -1 -1 -1 -1 -1
$$ -1 -1 -1 -1 -1 -1 -1 -1 -1 -1 -1 -1 -1 -1 -1 -1 -1 -1 -1 -1 -1 -1 -1 -1
$$ -1 -1 -1 -1 -1 -1 -1 -1 -1 -1 -1 -1 -1 -1 -1 -1 -1 -1 -1 -1 -1 -1 -1 -1
$$ -1 -1 -1 -1 -1 -1 -1 -1 -1 -1 -1 -1 -1 -1 -1 -1 -1 -1 -1 -1 -1 -1 -1 -1
$$ -1 -1 -1 -1 -1 -1 -1 -1 -1 -1 -1 -1 -1 -1 -1 -1 -1 -1 -1 -1 -1 -1 -1 -1
$$ -1 -1 -1 -1 -1 -1 -1 -1 -1 -1 -1 -1 -1 -1 -1 -1
$$ ##$RG_tab5= (0..255)
$$ -1 -1 -1 -1 -1 -1 -1 -1 -1 -1 -1 -1 -1 -1 -1 -1 -1 -1 -1 -1 -1 -1 -1 -1
$$ -1 -1 -1 -1 -1 -1 -1 -1 -1 -1 -1 -1 -1 -1 -1 -1 -1 -1 -1 -1 -1 -1 -1 -1
$$ -1 -1 -1 -1 -1 -1 -1 -1 -1 -1 -1 -1 -1 -1 -1 -1 -1 -1 -1 -1 -1 -1 -1 -1
$$ -1 -1 -1 -1 -1 -1 -1 -1 -1 -1 -1 -1 -1 -1 -1 -1 -1 -1 -1 -1 -1 -1 -1 -1
$$ -1 -1 -1 -1 -1 -1 -1 -1 -1 -1 -1 -1 -1 -1 -1 -1 -1 -1 -1 -1 -1 -1 -1 -1
$$ -1 -1 -1 -1 -1 -1 -1 -1 -1 -1 -1 -1 -1 -1 -1 -1 -1 -1 -1 -1 -1 -1 -1 -1
$$ -1 -1 -1 -1 -1 -1 -1 -1 -1 -1 -1 -1 -1 -1 -1 -1 -1 -1 -1 -1 -1 -1 -1 -1
$$ -1 -1 -1 -1 -1 -1 -1 -1 -1 -1 -1 -1 -1 -1 -1 -1 -1 -1 -1 -1 -1 -1 -1 -1
$$ -1 -1 -1 -1 -1 -1 -1 -1 -1 -1 -1 -1 -1 -1 -1 -1 -1 -1 -1 -1 -1 -1 -1 -1
$$ -1 -1 -1 -1 -1 -1 -1 -1 -1 -1 -1 -1 -1 -1 -1 -1 -1 -1 -1 -1 -1 -1 -1 -1
$$ -1 -1 -1 -1 -1 -1 -1 -1 -1 -1 -1 -1 -1 -1 -1 -1
$$ ##$RG_tab6= (0..255)
$$ -1 -1 -1 -1 -1 -1 -1 -1 -1 -1 -1 -1 -1 -1 -1 -1 -1 -1 -1 -1 -1 -1 -1 -1
$$ -1 -1 -1 -1 -1 -1 -1 -1 -1 -1 -1 -1 -1 -1 -1 -1 -1 -1 -1 -1 -1 -1 -1 -1
$$ -1 -1 -1 -1 -1 -1 -1 -1 -1 -1 -1 -1 -1 -1 -1 -1 -1 -1 -1 -1 -1 -1 -1 -1
$$ -1 -1 -1 -1 -1 -1 -1 -1 -1 -1 -1 -1 -1 -1 -1 -1 -1 -1 -1 -1 -1 -1 -1 -1
$$ -1 -1 -1 -1 -1 -1 -1 -1 -1 -1 -1 -1 -1 -1 -1 -1 -1 -1 -1 -1 -1 -1 -1 -1
$$ -1 -1 -1 -1 -1 -1 -1 -1 -1 -1 -1 -1 -1 -1 -1 -1 -1 -1 -1 -1 -1 -1 -1 -1
$$ -1 -1 -1 -1 -1 -1 -1 -1 -1 -1 -1 -1 -1 -1 -1 -1 -1 -1 -1 -1 -1 -1 -1 -1
$$ -1 -1 -1 -1 -1 -1 -1 -1 -1 -1 -1 -1 -1 -1 -1 -1 -1 -1 -1 -1 -1 -1 -1 -1
$$ -1 -1 -1 -1 -1 -1 -1 -1 -1 -1 -1 -1 -1 -1 -1 -1 -1 -1 -1 -1 -1 -1 -1 -1
$$ -1 -1 -1 -1 -1 -1 -1 -1 -1 -1 -1 -1 -1 -1 -1 -1 -1 -1 -1 -1 -1 -1 -1 -1
$$ -1 -1 -1 -1 -1 -1 -1 -1 -1 -1 -1 -1 -1 -1 -1 -1
$$ ##$RG_tab7= (0..255)
$$ -1 -1 -1 -1 -1 -1 -1 -1 -1 -1 -1 -1 -1 -1 -1 -1 -1 -1 -1 -1 -1 -1 -1 -1
$$ -1 -1 -1 -1 -1 -1 -1 -1 -1 -1 -1 -1 -1 -1 -1 -1 -1 -1 -1 -1 -1 -1 -1 -1
$$ -1 -1 -1 -1 -1 -1 -1 -1 -1 -1 -1 -1 -1 -1 -1 -1 -1 -1 -1 -1 -1 -1 -1 -1
$$ -1 -1 -1 -1 -1 -1 -1 -1 -1 -1 -1 -1 -1 -1 -1 -1 -1 -1 -1 -1 -1 -1 -1 -1
$$ -1 -1 -1 -1 -1 -1 -1 -1 -1 -1 -1 -1 -1 -1 -1 -1 -1 -1 -1 -1 -1 -1 -1 -1
$$ -1 -1 -1 -1 -1 -1 -1 -1 -1 -1 -1 -1 -1 -1 -1 -1 -1 -1 -1 -1 -1 -1 -1 -1
$$ -1 -1 -1 -1 -1 -1 -1 -1 -1 -1 -1 -1 -1 -1 -1 -1 -1 -1 -1 -1 -1 -1 -1 -1
$$ -1 -1 -1 -1 -1 -1 -1 -1 -1 -1 -1 -1 -1 -1 -1 -1 -1 -1 -1 -1 -1 -1 -1 -1
$$ -1 -1 -1 -1 -1 -1 -1 -1 -1 -1 -1 -1 -1 -1 -1 -1 -1 -1 -1 -1 -1 -1 -1 -1
$$ -1 -1 -1 -1 -1 -1 -1 -1 -1 -1 -1 -1 -1 -1 -1 -1 -1 -1 -1 -1 -1 -1 -1 -1
$$ -1 -1 -1 -1 -1 -1 -1 -1 -1 -1 -1 -1 -1 -1 -1 -1
$$ ##$RG_tab8= (0..255)
$$ -1 -1 -1 -1 -1 -1 -1 -1 -1 -1 -1 -1 -1 -1 -1 -1 -1 -1 -1 -1 -1 -1 -1 -1
$$ -1 -1 -1 -1 -1 -1 -1 -1 -1 -1 -1 -1 -1 -1 -1 -1 -1 -1 -1 -1 -1 -1 -1 -1
$$ -1 -1 -1 -1 -1 -1 -1 -1 -1 -1 -1 -1 -1 -1 -1 -1 -1 -1 -1 -1 -1 -1 -1 -1
$$ -1 -1 -1 -1 -1 -1 -1 -1 -1 -1 -1 -1 -1 -1 -1 -1 -1 -1 -1 -1 -1 -1 -1 -1
$$ -1 -1 -1 -1 -1 -1 -1 -1 -1 -1 -1 -1 -1 -1 -1 -1 -1 -1 -1 -1 -1 -1 -1 -1
$$ -1 -1 -1 -1 -1 -1 -1 -1 -1 -1 -1 -1 -1 -1 -1 -1 -1 -1 -1 -1 -1 -1 -1 -1
$$ -1 -1 -1 -1 -1 -1 -1 -1 -1 -1 -1 -1 -1 -1 -1 -1 -1 -1 -1 -1 -1 -1 -1 -1
$$ -1 -1 -1 -1 -1 -1 -1 -1 -1 -1 -1 -1 -1 -1 -1 -1 -1 -1 -1 -1 -1 -1 -1 -1
$$ -1 -1 -1 -1 -1 -1 -1 -1 -1 -1 -1 -1 -1 -1 -1 -1 -1 -1 -1 -1 -1 -1 -1 -1
$$ -1 -1 -1 -1 -1 -1 -1 -1 -1 -1 -1 -1 -1 -1 -1 -1 -1 -1 -1 -1 -1 -1 -1 -1
$$ -1 -1 -1 -1 -1 -1 -1 -1 -1 -1 -1 -1 -1 -1 -1 -1
$$ ##$RG_tabA= (0..255)
$$ 0.25 0.28 0.32 0.35 0.4 0.44 0.5 0.56 0.64 0.7 0.8 0.89 1 1.12 1.28 1.4
$$ 1.6 1.78 2 2.25 2.56 2.8 3.2 3.56 4 4.5 5 5.6 6.35 7.12 8 9 10 11.3 12.7
$$ 14.2 16 18 20.2 22.6 25.4 28.5 32 36 40.3 45.2 50.8 57 64 71.8 80.6 90.5
$$ 101 114 128 144 161 181 203 -1 -1 -1 -1 -1 -1 -1 -1 -1 -1 -1 -1 -1 -1 -1
$$ -1 -1 -1 -1 -1 -1 -1 -1 -1 -1 -1 -1 -1 -1 -1 -1 -1 -1 -1 -1 -1 -1 -1 -1
$$ -1 -1 -1 -1 -1 -1 -1 -1 -1 -1 -1 -1 -1 -1 -1 -1 -1 -1 -1 -1 -1 -1 -1 -1
$$ -1 -1 -1 -1 -1 -1 -1 -1 -1 -1 -1 -1 -1 -1 -1 -1 -1 -1 -1 -1 -1 -1 -1 -1
$$ -1 -1 -1 -1 -1 -1 -1 -1 -1 -1 -1 -1 -1 -1 -1 -1 -1 -1 -1 -1 -1 -1 -1 -1
$$ -1 -1 -1 -1 -1 -1 -1 -1 -1 -1 -1 -1 -1 -1 -1 -1 -1 -1 -1 -1 -1 -1 -1 -1
$$ -1 -1 -1 -1 -1 -1 -1 -1 -1 -1 -1 -1 -1 -1 -1 -1 -1 -1 -1 -1 -1 -1 -1 -1
$$ -1 -1 -1 -1 -1 -1 -1 -1 -1 -1 -1 -1 -1 -1 -1 -1 -1 -1 -1 -1 -1 -1 -1 -1
$$ -1 -1 -1 -1 -1 -1 -1 -1 -1 -1 -1 -1 -1 -1
$$ ##$ROUT14= (0..7)
$$ 0 0 0 0 0 0 0 0
$$ ##$ROUTER= -1
$$ ##$RX22TY= <no>
$$ ##$RXFMAX= (0..7)
$$ 647.5 -1 -1 -1 -1 -1 -1 -1
$$ ##$RXFMIN= (0..7)
$$ 5 -1 -1 -1 -1 -1 -1 -1
$$ ##$RXINTLV= (0..7)
$$ 1 0 0 0 0 0 0 0
$$ ##$RXMSTY= <no>
$$ ##$SCMTY= <no>
$$ ##$SGUC1= (0..15)
$$ 33 34 18 0 0 0 0 0 0 0 0 0 0 0 0 0
$$ ##$SGUC2= (0..15)
$$ 17 256 49 0 0 0 0 0 0 0 0 0 0 0 0 0
$$ ##$SLCBCONF= <SHNV>
$$ ##$SPECTR= 10
$$ ##$SY2FLAG= 0
$$ ##$SYNCTRIG= 11
$$ ##$SamChgEth= (0..3)
$$ <no> <no> <no> <no>
$$ ##$Sgu1PowerLevels= (0..7)
$$ 90 74 58 42 26 10 0 0
$$ ##$Sgu2PowerLevels= (0..7)
$$ 90 74 58 42 26 10 0 0
$$ ##$Sgu3PowerLevels= (0..7)
$$ 90 74 58 42 26 10 0 0
$$ ##$Sgu4PowerLevels= (0..7)
$$ 90 74 58 42 26 10 0 0
$$ ##$Sgu5PowerLevels= (0..7)
$$ 0 0 0 0 0 0 0 0
$$ ##$Sgu6PowerLevels= (0..7)
$$ 0 0 0 0 0 0 0 0
$$ ##$Sgu7PowerLevels= (0..7)
$$ 0 0 0 0 0 0 0 0
$$ ##$Sgu8PowerLevels= (0..7)
$$ 0 0 0 0 0 0 0 0
$$ ##$SguType= 3
$$ ##$ShimPowMaxUA= (0..63)
$$ 130000 130000 130000 130000 130000 130000 130000 130000 130000 130000 130000
$$ 130000 130000 130000 130000 130000 130000 130000 130000 130000 130000 130000
$$ 130000 130000 130000 130000 130000 130000 130000 130000 130000 130000 130000
$$ 130000 130000 130000 130000 130000 130000 130000 0 0 0 0 0 0 0 0 0 0 0
$$ 0 0 0 0 0 0 0 0 0 0 0 0 0
$$ ##$ShimPowMaxUC= (0..63)
$$ 130000 130000 130000 130000 130000 130000 130000 130000 130000 130000 130000
$$ 130000 130000 130000 130000 130000 130000 130000 130000 130000 130000 130000
$$ 130000 130000 130000 130000 130000 130000 130000 130000 130000 130000 130000
$$ 130000 130000 130000 130000 130000 130000 130000 0 0 0 0 0 0 0 0 0 0 0
$$ 0 0 0 0 0 0 0 0 0 0 0 0 0
$$ ##$ShimPowMaxUG= (0..63)
$$ 524287 524287 524287 524287 524287 524287 524287 524287 524287 524287 524287
$$ 524287 524287 524287 524287 524287 524287 524287 524287 524287 524287 524287
$$ 524287 524287 524287 524287 524287 524287 524287 524287 524287 524287 524287
$$ 524287 524287 524287 524287 524287 524287 0 0 0 0 0 0 0 0 0 0 0 0 0 0 0
$$ 0 0 0 0 0 0 0 0 0 0
$$ ##$ShimPowRcbType= 3
$$ ##$ShimPowRes= (0..63)
$$ 1e-020 1e-020 1e-020 1e-020 1e-020 1e-020 1e-020 1e-020 1e-020 1e-020 1e-020
$$ 1e-020 1e-020 1e-020 1e-020 1e-020 1e-020 1e-020 1e-020 1e-020 1e-020 1e-020
$$ 1e-020 1e-020 1e-020 1e-020 1e-020 1e-020 1e-020 1e-020 1e-020 1e-020 1e-020
$$ 1e-020 1e-020 1e-020 1e-020 1e-020 1e-020 1e-020 0 0 0 0 0 0 0 0 0 0 0
$$ 0 0 0 0 0 0 0 0 0 0 0 0 0
$$ ##$ShimPowRng0= (0..63)
$$ 1 1 1 1 1 1 1 1 1 1 1 1 1 1 1 1 1 1 1 1 1 1 1 1 1 1 1 1 1 1 1 1 1 1 1 1
$$ 1 1 1 1 0 0 0 0 0 0 0 0 0 0 0 0 0 0 0 0 0 0 0 0 0 0 0 0
$$ ##$ShimPowRng1= (0..63)
$$ 1 1 1 1 1 1 1 1 1 1 1 1 1 1 1 1 1 1 1 1 1 1 1 1 1 1 1 1 1 1 1 1 1 1 1 1
$$ 1 1 1 1 0 0 0 0 0 0 0 0 0 0 0 0 0 0 0 0 0 0 0 0 0 0 0 0
$$ ##$ShimPowRng2= (0..63)
$$ 1 1 1 1 1 1 1 1 1 1 1 1 1 1 1 1 1 1 1 1 1 1 1 1 1 1 1 1 1 1 1 1 1 1 1 1
$$ 1 1 1 1 0 0 0 0 0 0 0 0 0 0 0 0 0 0 0 0 0 0 0 0 0 0 0 0
$$ ##$ShimPowRng3= (0..63)
$$ 1 1 1 1 1 1 1 1 1 1 1 1 1 1 1 1 1 1 1 1 1 1 1 1 1 1 1 1 1 1 1 1 1 1 1 1
$$ 1 1 1 1 0 0 0 0 0 0 0 0 0 0 0 0 0 0 0 0 0 0 0 0 0 0 0 0
$$ ##$ShimSysFunc= (0..63)
$$ 1 2 3 4 5 6 7 8 9 10 0 37 38 35 16 15 14 13 12 11 28 27 26 25 24 23 36
$$ 22 30 29 20 21 34 33 32 31 17 18 19 0 0 0 0 0 0 0 0 0 0 0 0 0 0 0 0 0 0
$$ 0 0 0 0 0 0 0
$$ ##$ShimSysMatrix= 0
$$ ##$ShimSysType= 4
$$ ##$TFXNUM= 0
$$ ##$TRIPLO2= 0
$$ ##$VTU= 2
$$ ##$VTUETH= <149.236.99.20>
$$ ##$VTUTY= <no>
$$ ##$WBREFAM= (0..15)
$$ 100 100 100 100 100 100 100 100 100 100 100 100 100 100 100 100
$$ ##$WBREFLM= (0..15)
$$ 1 0 0 0 0 0 0 0 0 0 0 0 0 0 0 0
$$ ##$WBREFPH= (0..15)
$$ 0.01 0 0 0 0 0 0 0 0 0 0 0 0 0 0 0
$$ ##$WBSGU= (0..15)
$$ 0 0 0 0 0 0 0 0 0 0 0 0 0 0 0 0
$$ ##$XFAC= 2
$$ ##END=
$$ 
##$DECIM=	1664
##$DSPFVS=	20
##XUNITS=	HZ
##YUNITS=	ARBITRARY UNITS
##FIRSTX=	9715.9108146080106962
##LASTX=	-2303.2282551691896515
##XFACTOR=	-0.091699453500600436318
##YFACTOR=	1.9094302978515624406e-06
##NPOINTS=	131072
##XYDATA=	(X++(Y..Y))
-105953A102224Q60K3722J2291J2292K288K289L003L006P290J8722K5151K293j0810j0811
-105939A193810j2239j2235n303n302n303n303n303n302n303n299o017o017o018o013N414
-105924A108267N415N414N418N202N206N206N206j3846j3847j3847j3846Q778Q778R20J2350
-105909A120774K0210k653k653K0210J3567K140R999R999R284R284R285R284K0002K0001K5003
-105894A293736J3571p18k3581j7866o434m160m160k017k017m875J7988J8703m156j7736o303
-105879A249975o304j7732J794K4657K3942J083m99m99j927j928j927j928j927j924l119l118
-105863A258619l118l115Q313Q313Q313Q317J1119J1123J1123J1122O836O836j738k4601k9606
-105848A287856o739K3507L4939J4456k3648l0793j9361P368P371Q087Q086m774m775m774
-105834A296806m774p636p632p633p632L799L800L085L085K586q845j7419R254J2589J2589
-105819A286022J4256J4259J5685J5685J5685J5689l368l368l367l364N563N563N563N567
-105805A386070n868n868n869n864o29o29o29o25o29o29o29o25P733P732P019P018j27j1558
-105787A375394J064K7742M2265J5592n842n839j1319j1320j1320j1317j9744j9745j8554
-105774A347057j8550M309K3362J9075P647n932n931o646o643J2407J2406J2407J2410J3579
-105760A420957J3578J3579J3579J2387J2388K3105M053k6908k6908k8099k8099r046r047
-105747A385519J3817J3821K6201K6201m73j9525j1428Mp617p618N720N719N720N719N720
-105732A447500N719N720N723O903O907O906O907k147k144k143k144j4055j4051K4054K4054
-105717A503709K620K619K620K620j5544j5540k6256p205Q753Q752R943R943J6608J6611J6612
-105702A536865J6611j0062j0062q633q634n213J7654M789M793O218O222O218O222j1644j1640
-105687A539704j1644j1640j1643j1640j1640j1640Q808Q812Q808Q812Q808Q812Q808Q812
-105673A540337R48R53R49R53R49R52R53R52J8603J8606J8606J8606m50m47m46m47p357p353
-105655A605867p353p353j7360j7355k9502o639K1431L2865K7865K7864n719n716n716n716
-105641A607463j1673j1670j6671n239J5956L8820L8820J5956l077j4509r508r508R545R545
-105627A654250J686J3117R545j3318j172j173k1653m4517n2376j4271J5588K7020K9401J7970
-105613A620097O062O062N347N347o560o561o560o561r894r895j321K1542M3449K0586j2042
-105598A669098k3474o088o087o803o798J7251J7252J7251J7255K8207K8207j0851l3711j6834
-105584A683875O028K1032R605J265J265N51N54k783k784l497l495M362p071j3500R366p33
-105568A704040p33O96O96j0736j0736j0735j0736j9j8j9j9J9034J9034J7605J7609M000j8862
-105551A720101o003o002M000M001M000M000K0195K0195K0195K0195o479o478n050n046O48
-105536A782472K3514R221R225r355l2215l2218r351o021o017Q268j4591k0786k0783k2212
-105522A659151k2212K2528K2532K2528K2532J1097J1100J1101J1100J1811J1815J1811J1815
-105509A818709J0382J0386K3246L84k4862k4857l9151j6284L717L722J8010m852m857m852
-105495A768841o281o282o285o281o282o281K5717K5721L8578J5718m767m763O669j6195k6439
-105480A791388k6436J0241J0241J5476J5481J5480J5480p353p349p350p349M078M082M083
-105466A830193M082J4319J4323J2894J2894N06k2353k2354N10l394l390j6250O612K8043
-105452A856635N184j7203j7203J3039L5906K3045K3046K5899K5904l628m1734n2956j4848
-105439A861086P059P063n325n321n325n322j3898j3896L1828L1831K5159K5163K5159K5163
-105425A990424j3125j3121j3124j3121J3549J3552J3549J3553j1696j1692j1696j1692P357
-105412A952717P361P356P361j4323j4319j4323j4319k892k887k888k888O873O877O877O877
-105397A933460m559m554m555m555Q778Q782Q779Q782N920N924N925N924K2353K2357k3369
-105382A995392k3369K348K351K352K352r176r177r176r173j2035j2034j2034j2031K4642
-105368A921232K4642j8703j8699n843L2267N6555N6559M071M071M071M074k7365k7366k7366
-105354A982200k7362P405P406P405P409K1694K1699k4032k4028j4829j4825j4825j4826K7091
-105340A947582K7090j6254j6254Q93L8998L0425P561L751L751K322K322l4741l4741J0985
-105326A973690J0985l305l304l304l305j0925j0926r496r497R556L2419M0993K888p193p193
-105311B002083r575r571K2576K2581J4717K6153M0676J7817j4337j4335r098r094r099r094
-105297B062400r188r184r188r184R865R869R865R869m901m897m901m897J4151J4156J4152
-105282B087987J4155j1677j1677j1677j1678P376P375P376P379J9283J9283L1430Q566l7398
-105268B126103m8830k0251J7858K0504R073M309K7172N5751M4320r742l2602k0221K642L4079
-105254B210165L4079N023N024N024N027m298m294m298m295k3350k3347k3351k3346m060m056
-105239B145647m060m056m060m056m056m056R961R966R961R966Q533Q536n753J7110L1158
-105224B220741Q298k3142k3139J150J154J153J154m287m283m997m998J1435Mp856J5008L4537
-105208B221932J1673j9763j9764o903o903o902o903O970O969N541N541O970j5893l033l033
-105193B176499m938m938m938m938N065N064O494O493J1461L4325K0035j8070k5215k5215
-105179B177184J0509J0512m733m734m0457m0457k828L5277L6706L6710Q722Q723j4141j4140
-105165B202853l662l662L4444L4447j756j757k4619k4616j3188j3188R675R679J574J574
-105151B207798l4149l4150l665L4440L5868L5869q428q429q429q428K7295K7295K7295K7299
-105137B317481j3341j3340j3341j3340K0954K0954K0954K0958j1912j1911j1912j1912k0961
-105124B279331k0962k0961k0958k6997k6998j1755K6350M4450K1586j276j276N154N153N154
-105110B255995N154J9443J9444J9443J9447K0991K0992j7114j7114j7113j7114K0991K0995
-105097B354440l063l062l063l062o81o81o81o78j1933j1934j1934j1934j1934j1934j1934
-105082B255932j1930p647p647p647p647J9026J9027J9026J9030M261M261M261M261K3313
-105068B329880K3313K3314K3317k1937k1936k1937k1936M737M737M737M741j310j306j310
-105054B327104j306J0122J0125J0125J0126k739k735k735k735j4171j4166j4167j4167K5156
-105040B323837K5159K5155K5159r139r136r135r136l185l182l181l182o520o516o515o516
-105025B323967N3645N3649K97L02l990l985l985l986j845j842j846j842N36N39p081k9945
-105009B372588k4887J3221K8460K8464l454l449l450l449J0836J0840J0836J0840k977k974
-104995B441445k973k973L3227L3226J6556k1546j8215j8215K266K270r166r165r165r162
-104981B428410p736p733p737p732P089P089P089P092Q518Q522Q518Q521j6489j6488j5060
-104966B411873K3049L6859L6862J135J139K069K072K069K073l13l08l13l09L736L740L736
-104950B529169L740n314n310n310n310m8391m8387j0285j0282M0680M0684M0681M0684j2191
-104936B544858j2187j2191j2187l1243l1240k9810k9811K427K5292K5293K430j6150j6146
-104923B409335K0530K0530K5766K5769L7915J5053j9961l1388j1145K6960L8537J5677j5997
-104910B557581k7429j6716j6712j7426j7427r333r329k2189O73O862O866Q294Q295j049j050
-104895B449911j049j046J8003J8007J8004J8006L238L237J5384p476j3434k4861l4153j1287
-104881B450484K613k0251j2392r56J0233J0237J0948J0951J9046J9045J9045J9049j5250
-104868B522802j5246j5249j5246K1267K1267J9837J9838O025j6839l978l978j67j68j67j67
-104853B539831L643L643j9220j9217l0800l0801P305P305J1115J1115J1115J1120J4449J4449
-104839B535052J4450J4449J5402J5403r129l1987j6210m778j1208j1208R37K3801J0941J0940
-104825B556855N225N224J9514l349m064J8800J0940m87N51N50j63j64k545k546k545k542
-104809B599254L647L647j9216m2080l9221j117J4126J4129j250j246k676k676n060k7921
-104795B492340k7920n057K3756K3760J1614L4477K7332J5901K9476J8044j1104k2532k2532
-104782B587555j1100J994J3430K8195K8196R616k8486m3728m3728j5387P476K474q957q875
-104768B518675J3992L8522L8522P085P085P086P085j489j488k918k917r110l1972m0546k442
-104753B545170L7540L7539J4677q187n65n66j995j994j5093j5094j5093j5093l662l661l662
-104738B550261l662J0300J0301J1015J1018L156J4591K1017j842j0658j0653j2087j2083
-104725B580674q990q987j3992k556M257K7124N1650N1654M6173K3313M496o933j7415j7412
-104711B713056j8129j8126o699o694j5272l8131l4328j1465J2350J2355r084r079r084r079
-104697B552591K9974K9978K8545K8549K05k2655j5513m079P975J9406K6550L692j790j786
-104683B681642l219l215L450L453m410P026J2023j0836j0126J2742L7182L7186p115p111
-104669B748672j2831j2827j2830j2827n925n920L7420L7425L2181n921l0216l0213j0478
-104656B715710j0475j0480j0475N716N719N716N720o192o189o192o188L9058L9061J6195
-104642B776704k1907k6123l256K4843K4846J3412k4690m8986m8983j3262j3259L0083L0085
-104629B699507J5317k2785l7075j4211J7966J7970k6331k6328j9186j9183K6540K6543L9876
-104616B678620L9881J5584k2517k4902k4899k7280k7280l5300l5299M0911M0911O616O616
-104603B631662O617O620N0675N0676M949M949j1246j1245j1246j1241J5517J5518J5517J5517
-104589B773239J5518J5517J5518J5521r489r489r489r490k8541k8542k8542k8537K1802K1803
-104575B726799K1802K1803m871m871m871m868o538o538o538o538J2514J2514J2515J2518
-104561B774832l174l174l175l174l174l174l174l171k460k459k460k459Q971Q972Q972Q975
-104545B775494j6831j6830j6832j6827L651L654L650L654o36o32K2227K2230l971l967m9696
-104530B708338m9693o978o977L8749L8753M7799M7802K3507j4594m9846m9842k7935J0174
-104517B709257K9223K9226j4122j4118L23L28K3191K3190Q901Q901j3962j3962O044O043
-104503B788463O043O044J2711J2712j7773m0635k5602J2503L5366L5367K3458K3459k2268
-104490B849848k2268k977k977k977k977p264p263p264p264j4330j4331k1951m4815j0519
-104476B680671K7585N0448N0453L8778L8779J5916J5915l613l613k6477k6473j9599j9600
-104463B819170L264L263M693M692k5792m8650m3416n310J7553J7556r120r121L6606L6609
-104449B801997L7M1k2826k2822j3776j3772j3772j3772k2350k2346L8622O1486L8619N17
-104435B795883N17N17K0013K0016k850k847Q581Q585Q585Q585k851k846k847k847k1903k1899
-104419B810392j9518j9518R274M7378L8805J5942j0733j0731j2161j2157j2161j2161r780
-104406B802871r775k2640J5465L9758L9761P100P100P100P100r095r094r095r091j2905j2905
-104391B831655j1476j1473P577L0439L9013R12j6928j6924j9309j9306K2606K2611K2606
-104378B882003K2610j7166j7162j7166j7162j4309j4304j4304j4304n229n224L8116L8120
-104365B844519K8114r988l4280l4279k1900k1895K3827K3830p610p606o177o177L9485O2353
-104351B872216K5196j2905l1961l1958J1383J1387K810K813K809K814j3386j3381j3385j3382
-104337B801070l76l72l75l72K481K486K482K486m3006m3002K720K724N5591N5595O6070M3211
-104321B949413l964m2068m3497n392J2708J2708J5089J5093j8966j8968m0401k292M4383
-104308B873846M4383K2472j5629l6085l6084P260P260j8461j8461j6079j6076j4174K3931
-104295B808103O1084L8224j7032j7032K7266K7269r136r132r136r131l420l416l420l416
-104281B877675r850r846K0634M3501J4918k3183l20l20L576L580K147K151r285l2143m2151
-104266B841084m041K0247k612j663K1203L1203Q342k1664k1665K3171M6036Q882k9219m7799
-104252B871505m7799L167M1276N1751K8887j7791m0650l1605q737K2696K2699j3951j3951
-104239B867497j3950j3947P959P960P960P963K6774K6774K6774K6778j5141j5138j5142j5138
-104225B917983q771q771q770q771n913n913n914n909M1M1M5767M5771J4331J4330l1396l1392
-104209B916744m4465m4464J261J261o43o44o44o40k311k311k310k308K4363K4363K4363K4366
-104193B915981l174l171l174l170l174l171l174l170O114O117O114O118j2939j2935j2935
-104178B876257j2935K8054K8059K8054K8058M238M242m1487m1485Q050Q052J0431J0434J9480
-104164B957502N7590O6163J2816n3094n3095j8323j8319n463n463n463n459m61m62m61m58
-104149B927550J5734J5737p130p126j4424j4423L6542L6546K7969j0137j1566j1561M153
-104136B987864M153K724K727l3952n6812l5857J7493L4518L4522j5495j5492M034M037K6901
-104122B961365K6901j2161j2157j2162j2157K2134K2138j5968j5968Q112Q117Q112Q116N730
-104108B990152N735N734N734k9516k9513k9513k9513m748m744L3360L3361K1787K1792l1556
-104094B958552l1556L215L215L215L215j8460j8458l215L4890M6322K3458j786k4649k0872
-104080B957086k0869N66N65J9619J9618j8487j8487k8966k8966R139R140J6760J6760l6587
-104066B896891l6586O791O794K9659K9658J1078J1082J1081J1082J5841J5845k2260k2261
-104053B964695q26q26q26q26j1041j1037j1037j1037j1037j1037j1037j1037J1584J1588
-104039B896263J1587J1588J57J56J56J56K877K880K880K880L5267L5269j8078j8077l1180
-104024B934781l1176O928O929n455n455J7407J7408Q682Q685j4178j4177L2020L2025R162
-104010C003586R161n131n128n128n128L446L446l4659l4660r202r202r203r199P468P469
-103995B907936P468P472M1287M1287M1287M1291K228K233j9205j9201L747K6610P082m6262
-103981C045260m6743k3878j969j965j968j969K0895K0898k1497k1494K795K798J9455M2321
-103967C032939M9466J1360m2942o5802l8652n48J117J120L502L501k4128k4124k215N1133
-103953B955727O9557M6698R544R545P160P163l0941l0942l6900l6896j4032j4033K0262K0262
-103939B982174K0262K0262q659q660q659q655K772K772K773K776J4203J4204J4204J4208
-103925C055977J0393J0397j2470j2466l5303l5303K802K806J2805J2808k5301k5296l867
-103912B957982l866l866l863J1376J1380J1375J1380L5764L5768L4340l766m7111m7110K902
-103898C002685M1008K4575j3530l5441l5441p338p339p338p338o181o177o177o178n224n225
-103883B919341M0502M0502N254N254N255N254Q112Q113Q112Q112P059P063P063P063J3727
-103868C095786J3731l1995l1994l24l20l20l20l182l178l178l178M231M235M235M234P089
-103852C055552P093P093P092m1019m1014j8153J9954L0428P569k2915k2916m413m413m414
-103838B975524m409J1781J1785J1781J1785J065J068J064J068k4657k4653K1070K1073N202
-103824C020547N206N202N206M726M730j8137j8134k1947k1944K3778K3782l371l368l371
-103810C002905l368J1004J1003Q622Q622M812l3294k4720j853M097M097N526N530n429n430
-103795B992124k8292k8288K578K579M8305M8305L6874L6873q853q849q852q853J4010J4014
-103781C103675P818P819l7908l7905l4782l4778J0944J0948K7139K7142j8587j8584r061
-103768C003880r058r061r057R991R995R996R995j6355j6351O508M4618M8900K6041Q414j4446
-103753C104010l6836l6833j3973K4136K7943K7946j5399j5398l8909l8909j6046j6046L960
-103740B959646L959L4444N7306O0165K2059j8427m1291o0343o0343j6046j6046N120N121
-103727B935324N120N121J1312J1313L1794L1794L0365p741l2032l2032M168M168M168M171
-103713C007013q175q176q176q175L256L256L256L260J8022J8022J8022J8021q652q651q652
-103698C033471q648j3505j3504j3504j3504K8411K8412K8411K8415R597R597R597R597l740
-103684C119103l740m9466m9462k9572k9569J6154J6157M36M39k2424k2424J6154J6157J6154
-103670B994097J6157J4725J4728J4729J4729J6660J6663J6660J6664j7635j7631j7632j7630
-103657C065284J655J660J660J659J656J660J660J659l996l997l996l993l997l996l997l993
-103641C046588k806k805k806k802k806k802k806k802P465P464P465P469j6351j6347j6352
-103626C004966j6347l9452l9452j5161K2949L7711L7714M0093M0096K8314K8315N452l2650
-103613C102548k9320o452q838l1697l8132l8127J2834N0944N0939J2838l9560l9556K147
-103600C000568K151P18P22k34k3094l1672O438K9059K9063L1440L1444K2867K2871k2860
-103586C099481k2855N712N712N712N716R522R526l6203l6200q339q340q339q335j1197j1194
-103571B990379j1197j1193J8483J8483J8483J8488n333n329n332n329j8908j8903K6818K6823
-103557C036433K3961K3964k0336k0333J1268L4135P937m5410l9698j588L2229R366j2310
-103544C039618j2306j3735j3735N314N318M8662M8662J9395j8706K727K728L200L204L204
-103530C123550L204j2280j2276j2276j2277r418r418r419r418k4471k4470k561L5545L5545
-103516C059560k560k4471k4470J1253J1252J1254J1252N3645N3645K9353q748k4203k4203
-103503C132559J9142J9142k0869k0868k0869k0865j101j101j102j101k9681k9680J6046J6049
-103489C055701K6972K6971K679l5422m5429m5424k084k080O966O970O966O970p324p319L6021
-103474C031134L6025L4503l598k7895k7890J161J165J161J165k6228k6223J9499J9503j7653
-103460C015829j7650j7653j7650J8435J8435J8434J8435K2722K2722j42l8243l3959j1097
-103447B998618k6339k6338K1769K1769K1769K1773N961N961N962N961k0712k0713k0712k0708
-103433B974021K3108K3109K3109K3112K2156K2156k3570k3566L8838L8842L8842L8842l6419
-103420C182580l6416l6416l6416n697n693n694n693n694n693n693n694Q82Q86Q85Q86L5180
-103404C066500L5181L5180L5180k0314k0310k0311k0310O363O364O363O363j745j745j746
-103390C111013j741O828O829O828O832o032o032m8424m8420l8898J4449N1602J3501j4219
-103376C054116j4219j6600j6596k5175k5174k5174k5170K7221K7220K7221K7225K3410K3410
-103363C061715k2316k2313o4499o4496r720K8385M1243M1245M3628M3627L9337L9340L9341
-103350C194517L9341j7817j7818j7817j7817l7558l7554l7555l7554j8506j8502j6120j6120
-103337B943120K929M1037L2464R601j7073j7073j8502j8502N191N191N191N191o240o240
-103323B966285o241o241J3765J3765J3765J3765n288n288n288n284n139n139n139n139L2013
-103308B999172L2014j3713j3709j804j805j805j805j1331j1331j1331j1327l8626l8627J4722
-103294B888694N2830N3778L0920M32M35R08R08R08R12J7102J7106J7103J7107k4545k4545
-103279C050053k4546k4541J4513J4516J4513J4516M7855M7855K128K133k9309k9304k6927
-103266C073455k6923l810L4294K5721K858j6194j6195j7624j7620L097L095L097L095L096
-103252C053442L097M525M528J3724L6587M5161P055k7239k7239k9621k9618J3963J3961J3962
-103238C096288J3962k232k233k233k229k4783k4779K0942K0947O654O657O653O658M510M514
-103223C129296M510M514q827q823n2168n2168m2257m149K0139K0143K0139K0143k721m0825
-103209C006946l7733j4866J5614J5618K2759K2762K4192K4192k0523K344J2344k5758p0059
-103196B977832m7193J3776J3776J7106J7110J7110J7111j947j942j943j942j9659j9656K6071
-103182C005610K6071J9399J9402J9402J9403J775J778J779J779k4899k4894k4895k4895J4293
-103168C031108J4293J4293J4293j901j902j901j898l0004l0004J5722J5722R054R053O673
-103154C062601O675n980m4085m5514p409J4502q362n980J6887M0461M0460l836l833K1884
-103140C078471K1885K1884K1889J134J135J135J135j7917j7918j7918j7913K7094K7094K4712
-103126C155902K4713K802l5303k8159n291q6k2948n4386n4385k4378k4378K1349K1352M0878
-103112C017682M0877m849m848R440R441R441R444K996K995m2730m2727l1299l1299J4427
-103098B958991J4431J7761J7761J7762J7765R187R192R187R192j7278j7277j7278j7274J1778
-103084C023900J1777j1085j1082L2259L2260j3468j3463k3946k3942j083j079L3238L3241
-103071C067527j2484j2485k7250k7251k4869k4868J5138N3246M4673K1810k0105k0106k1535
-103058C011441k1534J5524J5529J5529J5528J2195J2194j0668j0669l1151l1150J4576J4576
-103045C021920j89j90K2673K2673M153M153j8710j8707l3476l3476j0613j0609j2518j2518
-103031B924566L3208L3212J7490J7489J7490J7493J5317J5316k8980k8978K0556M3419J6270
-103018C113868l7075m7081k4217N314N317k783k780k783k780J0274J0274J0275J0274j157
-103004C044940j158j157j157O940O940O940O940K1229K1230K1229K1234j5834j5834K9893
-102990C152375K9892k2502k2502k2502k2502k736k735k735k735k735k735k735k731j0197
-102976C060185j0192j0196j0192J1714J1718J1718J1718k4485k4482K1244K1244l051l047
-102963C063896k5911k5911M956M961M956M961L528L531L531L532m5m1m1m1m4m1m1m1P1P0
-102943C045836P1P5K8173K8173N310l2791m0654j7791M3177M3181J4598J4598q265q261k4251
-102928C091179k4251O233K9100J4807k3299l6159j3292j4248j4249J0044J0047J8617J8621
-102915C073150k7109k7105L2125L2129j3601j3597k170k166k169k166K117K122K117K121
-102901C055798O89O92O92O92r642r638r641m7743n7750l4882J3221L6088J9414J9417k020
-102886B975387k017j0118j0115L5612L5612j261j258j261j258k2696k2692m4130o020K3506
-102872B947291K3511K5888K5893J4456J4461J4461J4460P580P584P580P584q138q135J4725
-102858C109201J4729J4248J4252l1477l1474l2907l2903J2823J2824M5711M5715K1419j6682
-102845C145479m1930m1927J414J417j919j917j920j917L796L800K370K370k9189n2048k4903
-102830B962976K8449O1311L8451q704l1567k7522k7519o088o084J4870J4874j5610l8474
-102817B959363k0113J7995M0859M0859K4188K4188k1538k1538n6552n6547j0822j0821K7284
-102804B936805K7284P0628P0629L2996n106k9397k9398k7492k7492K992K5855L940l4160
-102791C018084k4159j294q19q19O10O11j8234j8230M629M633J8918J8923k6808k6804L915
-102776B953156L918K6778K6782L0112L0115K7735K7734J860l6241k7670m804j0048j0043
-102763C039384q619q614K2818K2823m5m1K4247K4251m9577m9578l5005L103K7392K7396j5001
-102748C024934j4996L0730L0729L338L342L338L342L1916L1921j3806j3806j5387j5383j5387
-102734C074825j5384J6050J6053J6053J6054j0148j0144j0148j0144j0148j0144j0144j0144
-102721C042487L639L644N072N072J9357M2225M9369J1264l6371n9230k5889J2217L1266Q406
-102707C112528P85P85j12j07j08j08m399m394m395m395o780o776n0121n0121j7259K0850
-102691B985873M5142M5142o44o40m6366m6366m3513m3508K218K218L0078L0083L0082L0082
-102677C019881O263O266O267O266J2277J2279J2281J2280o777o773o772o773Q942Q946Q946
-102662C093799Q946n347n344n344n343q355q354n4080n4080Q317Q317L1180L1183K0701K0701
-102647C076897K0701K0701J3557J3556l2170l2166l144l145l144l144J89J90k2673k2670
-102633C023535l9344l9344K1623M4491L4485l621k6484k6480P115P115K1404j455k8608n742
-102619B988690J1402L4268J8785m079J0211J0215J1640J1644J0211J0214j7683m0546k6257
-102606C028715k6253o252J6616N180N183N895K8757K8758N898J131J135k98k94j872j871
-102591C090428j872j868k8546k8545k7116k7113n206J7657M797M800L2423L2426R560k8541
-102577C043284l1314q451K2033K2037l688l684R173j3686m2270m2269K028K032K5844K5847
-102563C006916K4415K4419J2711j0151M138M138k4441j578K8907K8909N567l2538k5393k527
-102549C043492J5570p294p294J5574M5726K2863q574q573l3819l3818l2389l2386J1908L4771
-102535C025757K0481K0486J5718p145M287M291j4632l7495k3205k3206l200J9663O802O803
-102521C015405K8712K8713K8713K8713R660R660R661R660j0316j0314q887q886j1744J1119
-102507C129869J1119j1744j7460j7460j7460j7460j8889L974q886q882Q142Q145Q142Q146
-102493C059296k5676k5673K5766O3874M6486o859n0683n0679o385o382o382o382r630r627
-102479B991064r630r627J7043J7047J7047J7046m629m625k248k244j5108K3001M7293M7293
-102465C128723J711J716J715J716o858o859o858o858k3533k3529k3529k3529l7819l7819
-102451B938390P908P907K3057K3060K3061K3060p56p55p55p56K2584K2584K0203K0202P342
-102436C136336l0763r329r329J4364J4364J4363J4364m689m688m689m689p546p547p547p546
-102421C095429k2312k2313m02L7707L9014R08k1003k1003J4721J4722l1005l1006l9578l9579
-102407B974300O147O148L2821L2821j2905j2902k0481k0482J0003L2865K7151j0956l3818
-102394C010712l3815K382K381K382K385K5721K5721L811l4291k4888J3218L5128L5129Q931
-102380C074907Q930Q931Q935L453L453L454L457K9174K9174j6552j6548k3797k3793k3794
-102366C069384k3793j2366j2361j2362j2362L4075L4079k6890m9752o412L1697L2650n455
-102353C040132M811M2921M0539K433l0912l0908l3290l3290K6246K6249K6249K6250k3288
-102340C084142k3287k1858k1858r01K1963L0536p565k9480k9476J3866J3869N28N28N29N32
-102325C032068J4818J4821J4818J4822O661O661O661O664j2391j2388j2392j2388L565L565
-102311C075565L565L569L565L568L565L569j7408j7408j7408j7404K9271K9275K9271K9275
-102297C144430P598P603k2885m5745k0028J8082L8559L8562j8181n6287m7714k4846l416
-102284C015732l413K0877K0879R444R449l3900l3897M681M2790L4213J1354j8669j8666k0098
-102270C040776k0095K1817K1822K1821K1821L241L245L245L245q191q186q187q186l1739
-102256C056449l1734l1739l1734J7799J7802J7802J7802Q273Q276Q276Q276j254j251M4476
-102242C107519M4476K4928K4929k0798k0794m6995m6992k4132k4128K3500K3502K3500K3503
-102229C112018o508o505o508o505l0503l0499J5224J5227K4273K4277J411J414j3356j3351
-102215C080109P602M5711K1892l1451m3364n254K0698K0701K19K20o929o925k9789k9788
-102201C043652l833l829M1897M1897M0468M0469n259n258k0742k0738k0738k0738m544m544
-102187C098160m543m544o214o211o211o210k5264k5263k5263k5263o661o658o661o657J2392
-102172B948929J2395J2396J2395N723N727N723N727k850k847k847k847j0322j0319K0161
-102158B997144M3029K1114j6988k9847o985R444R449J0877J0877K5163K5166K303K304k2283
-102144C080767k2279K3444K3447P726P728P726P729k1330k1326k1330k1327N344N348N347
-102130C067014N347K099K102K099K103K098K103K099K102J5197J5202m5K2822K9011r091
-102115C162262m3386k0522K6658M9526J3802k4303k5736k5732n251n251P607P610P610P609
-102101C132503N229N228l9069l9069J4513L7379K609l5497m1692l584R754j3110k6927m060
-102087C004207K7377K7377j4539j4538j4539j4539K3444K3447K3447K3448k6090k6089k6089
-102074C016324k6090L46L46L46L46L204L204L204L204k8951k8947o084L2021K9639O777q45
-102058C008044q45J0349J0348J0349J0349L2735L2736m3475m3475k311k311k311k310J6741
-102044C034613J6742J6742J6741L1984L1984j3743j3742J4837J4836P215j5647k8062J0044
-102031C124544L2906L2907K422K423m3304m3303l0443l0444J5283J5283j3296j3296j3296
-102018C038386j3292m454m454m454m451m454m454m455m450J499J500J499J504J2931J2931
-102003C021332J2931J2935l710l710l710l706l710l710l710l707J7248J7248J7248J7251
-101989C086520J7248J7252J5818J5823k5970m8834m7404k4538J1659L4521L5951J3091j0014
-101976C091123j0013j1443j1439P610P610P610P613k19k20k19k16k5941k5940j5938O928
-101961C026906K6455K6454j6414j6411j7843N024L6456L6460K6678L818o189o184j902j898
-101947C121410j897j898k9290k9286j9287L580M2634M2637J1201j1662Q964Q968j038k3897
-101933C121139k6759l893M681M682j0327j0322j0327j0322J0155J0159J0159J0159K2539
-101920C121723K2539K2540K2543j9377j9376j9376j9373K534K534J106J109k2711m5574j9376
-101906C031465L3975M3289N183j5774j5771J2805J2805j8632m1492n0069k7205K1854M4722
-101893C037155L3286L3290K4713J853k4635k4634k4634k4631m629J8234N373N377j8919j8918
-101879C018281j8919j8915m153m152K7283N0151N3035L0171j265j261n552n552m123m120
-101865C110909k9606o743K4694K4698J5167p691m0561m0558j3906j3902J6581L9445O0879
-101852C139406K2774j7713m0576k5572k5572k7001k7001K530K530K531K530M0010M0011M0011
-101838C128898M0010N716N716N715N716l0722l0722l0723l0722m049m049m048m049P33P33
-101823C054153P33P34P33P33P33P36k5226k5226k5226k5226J448J447J448J451K3150K3149
-101807C009744K3150K3150j1145j1146j1144j1142r478r478r477r478J2432J2433J2432J2437
-101793C023290j6411j6407l070N0278P5994L7893m1651m1652K880M0989L2416R552q548q547
-101779C137006r977r976j5071j5067j5067j5068k5069k5070l5549j2685K8750O6859O8287
-101766C122303L0183K557K556m5551m5552l8949l8950O776O780M871M871M872M874Q205Q206
-101751C038052Q205Q209K7258K7257K7258K7262J6451J6452J6451J6456j7844j7843j7843
-101738C175781j7840k5464k5464k5464k5461o411o412o412o407Q502Q504Q502Q507j0550
-101724C053911j0546j0549j0546K4936K4939K4936K4940j738j734j738j734M95M95M95M98
-101709C117060M95M99M95M98j3556j3553j3556j3552L5980L5984L5980L5984o467o464o467
-101694C189360o464j7899j7895j7896j7895M39M43M43M43l1474l1471n2904j4799J8509J8513
-101679C019453K2320K2323Q507L1374L9947J842k3883k3879l397l398l9125l9121O605O606
-101665C026174k1200k1196K4526K4530K5956K5959L092L097q102q097o672o669K1431M4297
-101651C127126N2867J4766m6176m6173k832k828N265N270K8128K8133J4791J4796l0934l0931
-101637C131268l7603l7599J3839N1948O4645J1298l2524l2523q232q231l1094l1094q708
-101624C045390q708J4156J4155q708q707q708q707j9812j9812K5915K5914Q768Q766Q768
-101610C068670Q767J5197J5198l0529l0529O624O624O623O624m964m960m964m961m964m960
-101595C043496m961m960N515N518N519N519M085M090M090M089R177R180P748l0354n0840
-101580C016911n0835J559L9665M2280M2284j061j060n351n347J7515J7516K8307K8311j7419
-101566C153275j7415m2664m2660L063L066n273n269n273n269k415k412k415k411j5424j5421
-101551B995083j5424j5421J1249J1253J1249J1253L628L632L628L632O486O490O486O490
-101537C049714j7668j7665K8058K8061J0911J0915J0914J0914J4721J4725l1005l1001l2435
-101524C049159l2430J3296J3296J0583J0587j2280j2276j2757j2752j2753j2753q469q466
-101511B971985L7257L7261M0114M0119n608n608k6890k6886J8841J8841K9795K9796O933
-101498C165950O932o408o404o404o404p833p834p833p833k4716k4713k4712k4713O724O725
-101483C030524O724O724L6490L6494J3631k4474l7335j4472o851o850L98M02L98M02k4847
-101468C017358k4843k4842k4843J8260J8263J8260J8264J8260J8264J8263J8264j4636j4631
-101455C059661j4636j4632K3947K3949k1776k1777j4874j4870P990P993J1324J1327J1327
-101442C054953J1328p803p800p800p799O485O490O490O490m3051m3047K680K679L3163L3163
-101427C046621J0301J0300k0039k0034K828K828L0927L0931Q067Q067l3851l3848J1878J1878
-101413C066854K6644K6643K4263K4262j4412n2514n2513j4409L691L692O073O073j072j072
-101399C052203j071j072L6081L6081r646r645j9380j9380j9380j9380J2533J2533j0330j0330
-101385C029817k6287k6287J9440J9440K9442K9442j042k3905r370K8739K8739K8739J5398
-101372C142305J5402J5402J5402m369m364n795n793r609l2467m1041k936L2456L2460L4842
-101358C181895L4842j4699j4695j4695j4695k3749k3745k3745k3745K928K929K929K928m09
-101344C074274m06m09m06J8644J8646J8644J8647j5890j5886j5889j5886j5890j5885j3509
-101330C038799j3504R504M7613L9036J6176J883J886M54M58J3553J3556j6932l9790l5508
-101316C077184K601K5460K5465j485j481K1378K1382n6n2n2n2j5060j5056j5059j5056j7918
-101300C092143j7914j7914j7914L7484L7488q243q239p766p762p763p762j336j332K1531
-101286C084701K1531J522J525k8958n1822l9735j630K1234K1233J4088J4089J4088J4093
-101273C085959j8778j8777j8777j8778p821p822J5041J5045M711M711m1015m1016k0533k0534
-101259B911616K5193K5196J0189J0189J0188J0189Q759Q760K9241K9245L7897k05k4496k4497
-101245C067464L126L129L130L130k1643k1639K4087K4088K8850K8851j6876j6875n3586n3581
-101231C001655j188L6919N3112J5008l7387l7387l334l331l330l331k5717k5717M8111M8112
-101217C062195L6773j332k4196J3914K4865K4869j8480j8475k8483k8478K002K4869K1054
-101204C091097j7046o7064o7060l565M9786L2635R776R772R775Q343Q347K0013K0016K0013
-101190C124838K0016k6190k6186J9536J9540K687K690k0176k0173R832R835j3028j3028l1846
-101176C058347l1842q983q979L401L405L404L405J1529J1532J1528J1532p524p521p521p520
-101161C038193J0576J0579J0576J0579j6098j6094j6094j6094J3124J3125J3125J3124K65
-101148C068886K64K64K64Q123Q124j4740j4739l0459l0458J5269J5268M0959M0959m767m767
-101133C098450l6679l6680j2388K5717L3814L3815r530r530r530r530L3815L3818J7899k0202
-101119C133259m4495m4494Q372Q377Q376Q377K5282K5285K5286K5286p581p580p580p580
-101105C148590l9348l9344j6481j6482J6857J6861k8865k8866k8392k8390n526n525K5434
-101092B970523K5434K4006K4005L2676R813j5193k6626j6860O002O717j6147m4725k1862
-101079B957763K5769M8633M5774K2912N049j7809l7432k6000M722J6154J5678M245M246J5678
-101065C085382J3534K102n995J6869J7582k0522n6246l3380n321n321l892l889M681M681
-101051C010265N396N400K1590L3022L9452J6593j9372j9369k0802k0798j600j600j600j597
-101037C044980j600j596j600j597J1737J1737J1737J1740J1737J1740J1022J1026j6574k8002
-101023C086487l4436j1569R146R151J0579J0580n381n377n378n377J3672J3675J2961J2961
-101009C111694k969j4398k0827K035L9423L9426P990j4874j9402j9399k0828k0827K984K988
-100995C073016K988K988J5607J5611J5610J5610J4182J4182K7041M179j6306j6302r873k1304
-100981C137229l2973j0111Q466L1329J4684L256J6831N399j8654l0086k2941k2942k9137
-100968C050350o270K6595K6596N161N161N162N161k1564k1565K4162K4162K3686K3685P491
-100954C177973L0354J5350l7998n2286n2287j0847j0848j0847j0847o293o292o293o292K8002
-100940C040549K8002K8002K8002p960p959p960p960j0818j0817j0817j0814L3479L3484j2243
-100926C104170j2243j0337j0338j0337j0338p241p242L8485L8485J4669J4669l1057l1058
-100913C080287l4361l4362J1365J1364N2328N2327k3882k3883o7o7o7o7O601O602O601O602
-100897C117321j7944j7940j7940j7940k4608k4608K1118K1117J8257J8259J8260J8261k0798
-100884C090815k0798k0798k0798J6857J6861J4479J4479J2098k6007n0300n0300j2194j2195
-100871B952199j2194j2194J3526J3527N6871N6871K8129r973m5700k2833J6697L9564K8132
-100858C102622K8132M2180M2184J7888k0214k7362k7358k9740k9740l8347l8344P380P383
-100845C036664j8342j8338j8338j8339J1667J1669J1670J1669Q809Q811Q812Q812Q633Q634
-100831C062493l7093l7090j8040j8041K7686K7690L3639L3640L3640L3643k0660k0656k0660
-100818C080191k0657J280J280J280J284J2712J2715J2712J2715j6581j6582j6582j6578J7713
-100804C066902J7717J7713J7716j0884j0884j0885j0885j0884j0885j0884j0885j6600j6600
-100791B999772j6601j6600l9940l9940j5647K2461K9275K9275L1656L1656K5941K5940j8357
-100778C048891j8353J3795L6658M5231P126l8124l8123j6214K1896J0300J0304J2682J2686
-100765C108755l037l033k3514k3514o133L1976N2935N2934J0538m2805m8520k5658k8639
-100752C052285k8634J8516J8521K798K802k0061k0061K4947K4951K088K087n537n534n533
-100738C063635n534J184J183k45k46j3106l5969l1682K1668O2628L9765p391l0253j6440
-100724C049197j6441j7869j7865O77O77O77O78R251R250R251R255K5922K5922j9804j9801
-100709C048977o944o943J5919J5923J1558J1558J1558J1562M0137M0137n589n586k4165k4166
-100695C133936j302j299j9879j9879j9878j9875J2868J2868l2858l2855p137p138p137p133
-100681B983302K8586K8586K8586K8590O676O680M294M298J8171j9931n4706l1838J7694N5803
-100667C104791M6277K3414J8647j9454m5179m5176J976J980L408L409K0403M3271P542l0558
-100653C134751k3894j027O594O594j2462j2459L3264L3268K3261K3265k2461k2462k5460
-100640C140772k5461k5460k5457L118L119L118L122M1700M1700m026m023l2129l2129j645
-100626C086319K1222J9760j8346n2640k9773Q328L1191L1191Q332K612k0250n4546n4542
-100613B978858J6902J6906n962n957l900l900l900l900M674M674M674M674J8248J8249m614
-100598C035726m614j7475j7475K8251K8256J4587J4587J4587J4587K8877K8876j6849j6850
-100585C135071J9112J9112k6614k6614j9945j9946j9946j9942j5986j5987K9740K9744j5034
-100572C052765j5033j5034j5030l126l126l125l122L1168L1169L1169L1173O549O549O550
-100558C139496O552l8224l8224P502P505J311J309J310J314j0122j0118j0122j0118R568
-100544C058939R567l2825l2825R091O2439O2437R092k1394k1393M1l8064p2359j9012N2912
-100530C026646N2912J8825j9279k0708J7396K4541J679J6920J6921R061R061R061R061R061
-100516C181158R061R061R065l64l62l60l61l4660l4655l4656l4655O065O070O069O069J2738
-100500C105283J2738l2989l2988n277n273n273n273J0918J0922J0921J0922r563r560r560
-100486C045948r560J7114J7114J7114J7113N836N834N835N839k8460k8460k8460k8456K1315
-100472C035666K1315K1315K1319M7036M7040J310J314l5456l5456l5455l5452m019m015m019
-100458C042443m016K4322K4322K4322K4325p115p111p115p111l1682l1683k45K2621Q328
-100444C074605j4535k45k42M041M041q819J4047J2615J2615J4044J4048l1058l1057l1057
-100430C033043l1054L238L237L238L241K9911K9911K8482K8486L7532J4669j8197j8193L122
-100416C150666L126j8788n6890n0225j2116L7896L7897J6935k1166j2596J0271J1219J1223
-100403C107452J2652J2652l278l275l278l275k2331k2327j9946j9945j850L6260K7685M823
-100389C102019K0061K0065J7207J7207l714k6573j3717j3712j2288j2283j2288j2283m0390
-100376C029311m0387j7526K0581M6300K3439p047p045n291n288n292n288j4817j4814K9479
-100362C026315K9483K1620j239J1618J1621o006o002m574m573l651J9213P781P785l174J9689
-100347C125906K9691q410m8662k5799M685M689P066P067P066P071J0609J0609J0609J0613
-100333C152810j6064j6065j4635j4632Q704L1567L0138P278o062k8921l0353p488j5387j5387
-100319C065503j3958j3958K0336K0336K0337K0340j45j45j46j45J1287J1286J1287J1290
-100305C163505l3696l3695l3696l3696j4643j4642j4643j4640K5368K5368K5367K5367J3936
-100292C085560J3936J3936J3940j5693j5692j5692j5693k9981k9982J5744J5748m736m738
-100279C026657m737m733R552R552R553R556j1614j1614j1614j1610J247J246J247J250M105
-100264C018043M104K6968K6971K2205K2204k3522k3518m2440m2437m1007k903L5675L5679
-100251C016022J6150k1955l4343L766K5676K5676J3289J3292L6155L6156k1810k1807k0377
-100238C065890k0377K482K5349J1059k7046n2056n2052L42L8448L5110L5113J4632J4631
-100225C091525M771M774M771M774j2376j2373J0490J0490J3582J3586l2140l2140k136k132
-100211C065466k4996k4995K181K184K5047K5048j1156j1153j1152j1153m964m960N5055P7918
-100197C148370N3147j97m4971m4971K128K133K132K132Q801Q801Q800Q801j3586j3586j3586
-100182C114348j3587l0733l0734J4993J4993K0199K0202k5524k5523j4093j4092L1634L1634
-100169C093717K1870K1869k3856k3857k3857k3857K1870K1870J2868J2871l2854l2855j9998
-100156C025801j9994K5732K5733J7393J7396n466n467m037m038J8826J8826O824O829j6035
-100142C108323j6035j749j745j745j746K538K542K541K542k4132k4132k4132k4132K7957
-100128C026895K7958K7957K7961j1100j1096j1101j1097J3192J3192N6536N6540K2242j5860
-100115C212219r671J3195J2448k5658p6624p6619l9947j839K2450K2454k2324k2323N40N43
-100101C008844N5792N5796L1500o602j1629j1628j4011j4010k4966k4965K0761K0760J6236
-100088C101878J6235o627o628o627o628L6718L6717J0133k7973m2261j9399J0133J0133j8922
-100074C086882m1786m0119k013N1335N1334k966k966k5829k5825q857q852L4492L4491K7820
-100060C127141j0282l4573l4574l617l613l614l613k0764k0761K3537K3536j0791l3651m2224
-100046B952137m120L3030L3032L5415L5415J2786J2790J2790J2789j1502j1502J8982M1845
-100033C173887Q596k9506j9506L360J0025J0029J1454J1457p837p833p837p833Q358Q362
-100019C165176Q361Q362L4882L4886j0843j0840k2275k2272K3455K3455j9894j9889j9894
-100006C172670j9890k7038k7035l7513j4650J7549N5654N5654J7553k4366m7230m9611k6744
-99993C045003J5644J5644J7073J7076J4215J4219J4215J4219J1922J1923l3803l3800q082
-99980C115468q079q083q078j0941j0940j0940j0937K3354K3358K3355K3358j4837j4833j4832
-99966C096393j4833M216M220M220M220q168q165q164q164L267L267L267L268k3917k3912
-99951C031015k3913k3912p718p718L8009L8008K7764K7768K5386K5386l35l8440l8440l35
-99937C072525K1040K1039k2305k2305L417L415L417L416j2064j2065j2064j2064K225K226
-99923C039853K225K229j8286j8286M577M2682L5062J2198K6011K6015k092k4954l3528M577
-99909C098283M6493M6493L148L152J7705J7709k8017k8017O278O278O277O278k3730k3730
-99895C154600k3730k3731j2298j2299j2298j2299L803L807L807L807k862k862M0484M0482
-99881C148411k147m0252l1679q815J0237J0237J1666J1666J9793J9793k5933k5933m3557
-99868C053487m3557Q838M6943M0275K169l2601r739J4078J4077J5506J5510J1011J1012l4716
-99854C112293l4715q994q994q994q991j5186j5186N6k2808j5186K2919M3401M3404P758l0342
-99839C060435k1769J094J4431J4430k6532k6532N619N8966M8964J0858k478k5342k7722m860
-99825C079562K672K671M101M101l0194l0194l0194l0193N529N530N529N530K9346K9345K9346
-99810C082487K9345K9960K9963P100l1006l5292j2428j3382l6244m3628k0764J7341N5446
-99797C058898M1156L052n999k8862m1041m1037L260L259O118O118M9462M9462J3263k4843
-99783C092266j6269O594J3262J3262J4692J4691j369j370j369j366j369j369j370j366L156
-99768C130706L156L155L159k3517k3519k3518k3514J102J101J101J106j7951j7952j7951
-99754B996664j7947O341O341O341O344L3015L3018L3015L3018k4426k4426k4426k4422j2994
-99740C025456j2991j2995j2990L2731L2736L2731L2736O058O062O058O062K991K992K992
-99726C150629K996K039K043m3687m3683O088O091O088O092j5823j5818j5823j5819K635K638
-99711C036686K634K639k0705k0701K162M0267J7639n221J0021J0021J9544J9548j0937l3800
-99697C069797k4604J3504L3982L3986J116l6985k8411n549J7073J7077k7221k7221k7224
-99684C009320k7220J8505J8506j4078j4077j4077j4078L3555L3554j0744j0743k64K2599
-99671C030758L2602n504k4080j217K9267K9268P148P149P148P148K4296K4296k1430k1431
-99657C125418k5955k5956k5955k5955N481N481N481N482L062L063L062L067J4494J4494J4494
-99642C099258J4498L539L538K4974j3129n9334n9335j5990j5987L1434L1433L1433L1436
-99629C107768j5245j5246j5246j5242o910o911o910o906M521M525M521M525K0158K0158K0157
-99614C097717K0162K0158K0158K0157K0162o754o754o754o750q6q2m5812m5808j0296j0297
-99599C059121j0296j0293M1145M1145M1146M1149K802K802k0061n8163q1505n8639R947M8056
-99585C048356J5163p695P547P546j3887j3888j3887j3888Q972Q975Q976Q976Q975Q976Q975
-99570C078192Q976P870P874P874P874l557l557l558l558L3354L3357L0975L0975K0973j7133
-99555C236931m1424m1424m0241m0238m0241m0238K1680K1684K1679K1684K3585K3589K3585
-99542C150611K3588j8330j8327j8327j8327q536q533k9971Q138M3859M3861N14N17J466J470
-99527C153673k9018n1877m6165q057M5291M5291J0311J0312J0311J0315j9220j9220j6838
-99514C095109j6835P216M5320N2465q78n1371p4234m0417k307k936k936n54n51K304K303
-99499C011698K304K307J0162J0163J0163J0166k4132k4129k4132k4128K9881K9886K9881
-99486C050090K9885m414m409m414m409K5594K5598K5595K5598k1084k1081k1084k1081k8408
-99472C051976k8403J5889J5893L4942J2083k7455o5556m1031k920J8985J8989r117r113r113
-99458B976049r113L0387L0391L0387L0392j050j045j046j046l1295l1292J4435J4434L0626
-99444C081214L0629L0629L0630m146m142m145m142l0819l0815k9386k9387J0859L3725M2299
-99430C123003M194j4863j4859j7240j7240J2897J2898J2898J2898J0040J0039J0040J0044
-99417C154749R325R325k1158m4022m1164l059J9804J9808j3627j3627j3627j3627j7438j7437
-99403C014225K8288K8293Q045Q045Q045Q049J0904J0903J0903J0907q526q521q522q521j9953
-99388C092564j9953j9954j9953j5432j5428j5428j5428P67P66M4111M4112K1214j6887k6889
-99374C038182K6458M6939K4076n455n455j173j168j168j169J2169J2168J2168J2168o880
-99360C161860o881n2606n2603l3554l3551J2172J2176Q362Q361Q362Q365j5454j5451j5454
-99346B994104j5450K1490K1490K1490K1493J0059J0062J0058J0062k325k326k326k322j0899
-99332C084660j0896j0899j0896p621p617L5723L5728O191l1909k3339m73P145P148Q574Q577
-99317C090096k8578k8576J7152J7150n685n683n686n682J6225J6228J6228J6228J221J224
-99303C111862J220J225R794R798R798R798J2440J2440l3287l3286p565p565p565p566l992
-99288C077549l993n422n422j611k4475l3048N057J8127J8125K0508K0508R076R076R076R076
-99273C122207r977r976r977r976R076R076R076R076k3753k3749k3748k3749J0546J0546J0546
-99258C055244J0546N306N306N307N306K1501K1501J9120J9120J8732j9372m3665m3665j9372
-99244C060915j9373K6354K6353j4371j4371j4371j4372o274o274K4210M7074M1223L119n0229
-99230C089613n0229m027m026m026m027k4507k4508K1218K1218O929O929O929O929K553K552
-99215C049520K553K553K553K552K553K553R459R459R460R459k1977k1978k1977k1974l1042
-99200B983726l1043J4684J4684Q016Q015Q016Q015K538K538K538K538K538K537K538K542
-99185C034420L1265L1266L1265L1266K5550K5550k0177k0172k9227k9226J4118J4119j0651
-99172C129366m8755m0182j7314J4252J4252J5681J5685J0918J0918J0918J0922M5451M5451
-99159C217563p897m5998l6475j3612k8854k8851l996l997l997l992J5056J5056N8400N8404
-99145C186810M5541P435l4481n7340l5433l5430l6862l6859J0285J0286J1714J1715L0767
-99132C078148N3630O2203K4099j9008j9008k1389k1390k1389k1390k1389k1390J7877J7876
-99119C087480J7877J7877q797q797q797q797m61m62m61m62m61m61m62m58j425j425j425j426
-99101C078657m4293m4294L1917L1917R054R053R054R054J2864J2864l2862l2858J9860J9860
-99087C089847J9860J9860N571N571N570N575n147n146n147n146J3906J3906J3906J3910n801
-99072C181095n801n802n801n801n802n801n802K5398K5397K2063K2063J105n2242n2242J109
-99057C133136N2577N2577k0299k0300j6488j6489j6488j6485m5068m5068O59O59M2574M2574
-99043C128071l152l148p680p681p680p677Q514Q518Q514Q518m108m105m108m105J7326J7330
-99027C143347K084l6018m5220k2353N06N10j0450j0445j0449j0445K9323K9327K9323K9326
-99013C118366k1642k1639k1643k1638P070P070j5793j5789j979j976L6125L6130K8742K8743
-98999C140147j6031n4133n1754j3646L1124L1128j1952j1953j1952j1949M8063M8067J6150
-98986C131309k1952l3624l3625j3144j3139j0286j0281p904p900J9730N7835M9261K6398
-98973C132678L059L059J630J633n1717n1717J630J630K1158K1159M1640M1645J1900k6205
-98959C153182m2876m2875k8111k8109R995R999J5234J5235l4779l4778L803N7150N7151L806
-98945C114027n0124n0121J5130L7998J7512k0590j2016J0848K3942J083k2737k2733L937
-98932C046156L941m7025m7025k1516J6593M8502M8506J7542J7545J7546J7546j0323j0319
-98919C097669j1748j1748j3180l6040m4614o508N0430N0433p200m5306l3398M708K0425K0426
-98905C034349L1377N4244L3287k0062n8166n8166q153q153M078M082K6946K6945J2656J2655
-98891C087919j0207j0207J6466J6467L7900L7900j7351m0215k5926J2179K0288K0292j93
-98878C145312j90j2578j2574j2577j2574j0435j0430j0435j0430j0434j0431j0434j0431
-98865C011359j6954j6950j4572j4568J8769N6879N6875J8774M718M722K337K341j0524j0520
-98851C092686r090r091Q268L1136J6842k1260m2221m2217Q745Q749J8747J8751J8748J8751
-98837C117544j2213j2209j2209j2210j764j760j764j760o050o047J6816L9679J8241j9860
-98823C104434n0348n0344J3955J3958J3958J3958q551q548q551q547K5743K5747K5747K5747
-98809C128358m741m737m737m737k3794k3789k3790k3790L7503L7506L7506L7506k7277k7272
-98795C109715k7273k7273j3939j3936j3936j3936K0355K0359K0358K0359j9998j9998j9997
-98782C020860j9998J1439J1439J1439J1442J4297J4297j6187l9046j1901K6205J6202o657
-98769C043831l238l237J0576j2288j2287K5817M8681M8685j4193j4193j4192j4189n1346
-98756C038427n1345n619n615M8305M8305K4013j4089n995n995q376q372m209m209m208m205
-98741C036813M364M369M365M369k9781k9781J5946J5949J6898J6898J6898J6902j5968j5968
-98727C062273j5968j5964j3109j3107j3109j3107M6679M6679K3816j4286l2389r523K0958
-98714C059843K0962L0127L0126L0127L0131k4173k4169k5602k5598J8665m198j2771K5338
-98701C128808K1524K1527K3905K3909j6820j6820j6820j6816j6820j6816j6820j6816K5371
-98688C110496K5375K5375K5375J2034J2038l1306l1307k5356J2752L7045L7045n85n84k013
-98674C206384k013j4074l6933m5506p402K9751K9751j3593j3594J0219J0222J0222J0222
-98661C173656j4546j4546j4547j4546J3136J3140l2591l2586k1159k1155K4571K4571k106
-98648C081292k103k102k103p821p818p819p818q031q026L5314L5318L0075q027l2318l2319
-98633C055694j7080j7077j7077j7076K7693K7697j8029j8030j9540j9540K6186K6190P610
-98620C027621P614K2852qk869L5240L3807m294m0498m0494K847K850M484M484M484M488J8774
-98604C081382J8777J8773J8777P580P584P580P584k6714k6711k6715k6710Q056Q056Q057
-98590C085356Q056N199N198N199N198K579K579m3148m3147j6474j6474K6871K6871p275m5380
-98575C001208n3954o06P7032P7033L6546j6801l2044O062K7020K7020l3949l3948m4428k1561
-98561C014630J4413N2517M3944K1084n117k7976j6548j6544j7025j7021K8702K8706j6072
-98548C087693j6069j6072j6068K5398K5397K5397K5401j276j273j276j273j4613j4610j4613
-98534C092143j4609M439M443M440M443j3136j3132j3136j3132J3537J3542J3538J3541K106
-98520C099027K110K107K109J6396J6400J6399J6399j9477j9473J0055L2921J0055m3289n6153
-98506C085586j8044L4347L4350J2437k5665j1380j1376j3757j3757m8770m8771l044l040
-98493B969116K0772K0776K0772K0775L5418L5419L5418L5422j4118j4114j4119j4114O631
-98480C144054O631O631O635K345K348K344K348k3734k3730q71q67m205m201m9931m9927j6396
-98464B999474j6392K9331K9334L7904L7908p818p818k7352k7347k7350k7348J1707J1711
-98451C015944J1711J1710l327l322l327l323J5725J5730J5729J5730J7155J7158J7159J7158
-98437C157610j4758j4754l7618l7618m2798m2793L3416L3417L5318L5321j0404j0405k4221
-98424C059713k4218j354j355j2314j2309J0553J0554K0224K0229k635k635j5022j5019j5018
-98410C019394j5019L5824L5828L5827L5828K7250K7255j8472j8473o154o155o155o155l9021
-98396C101602l9020O705O706j7467j7467N395N396J4445J4446l1280l1281k2796k2796L8172
-98382C010760O1035N3891J5785k3272m6136k1367J496j2793j2794o125o125o125o125K2926
-98368C025031K2930O3O7l6612l6610R117R117N303N306K7214O5322N3886J5786o125o125
-98353C153670N511N515k4974m7832l2594N515K8378K8378j0684j0680j0680j0679J1227J1230
-98339C101301J1231J1230J381J384J381J384j0051j0047j0051j0047J0430J0434J0431J0434
-98325C130825J4241J4245l1482l1481Q198Q201k2286m5146k2286J5823L8685L8686J1056
-98312C127279J1059J1056J1059l8957l8954m9432k6570j2793K5315M8651M8655N783l2319
-98299C089832l2322N786K9599K9602R117R121J6737J6742m4230o7090m6820q711J4148J4152
-98285C035663L3677L3680j2049j2046k6815k6811J8911J8915k8720k8717k8720k8717L8567
-98272B986818L8567L8566L8567P130P129P130P134k6450k6451J9276J9279L6900L6900q827
-98258C181668q823j64j63j64l8266m5413k2551P934P937K6748K6748K6749K6751K933K932
-98243C194856K932K936l1500l1500l1500l1500J0416J0416J0415J0416j8878j8877j8878
-98230C059754j8878J75J75J75J78J8364J8365J8364J8364J8364J8364J6935J6939k0931m3795
-98215C120912n2369j4263K3365K3366M789l3312k1621L1731O6498K8397k8765k8762q279
-98202C111687q280j0188j0185J2678J2678K672K675k0187k0188p301p297p301p297N559N563
-98187C055288N563N564r207r202L6524L6523K2231K2234k3492k3492m1778m1778K043N5394
-98173C092415N3485J5379n578n574k6536k6536k6536k6532k1296k1293J566L9676O2981M0119
-98159C145740R634R638J8208J8207m2760o5620o4194k6090K5829K5833q466l1325j7039K1069
-98145C018664M6214M6214K868K873J8588J8591J8587J8591k2613k2610k4043k4039k4519
-98132C073366m7379l3092N016N2138N2141Q794Q797J648J652J649J652j3594j3589j3594
-98118C085605j3590j3593j3590j3594j3590L4942L4943L4942L4946O47O51O48O51p450p446
-98103C145122p450p446K553K556k0310k0307O393O397l9333l9330Q775Q778Q775Q778J8539
-98088C082490J8543k7187k7184L298L300K6160K6164J5800J5804p063p058k4687k4683j823
-98074C071874j820o586o583o587o583j3255j3251L2471L2475J6664J6667o199o196j2392
-98060C090699j2388j2391j2388O661O664l6683l6680j0010K8099L7145O0012M6239Q135j4729
-98046C148385j4728J2898J2897r965r965J1945J1944J1946J1945q537q536p108p103p614
-98032C148404J5250K3823j4282j8093j8092k0474k0471K2156K2156K2156K2157L103L103
-98019C190896L104L107j2068j2064j2068j2064j2068j2064j2068j2064r448r444r449r444
-98005C062794J7225J7230J7229J7229q317q313q317q313N496N500N496N500l1656l1653O449
-97990C063579O453J6927J6932n932n931p495p491p494p491J7750J7754M0617M0617M890M893
-97975C188578l3215l3212j5115j5113P752P751M2995M2998J2511k5590l9408j6541N370j7494
-97961C112267l4644j1778J2038J2039L2992L2996L1567o538m7301m7300j1577j1573P476
-97948C070664P480P476P479o575o571o576o572l241l237l241l238j3988j3984L9359L9363
-97933C104598J4115J4118k3991k3987k8277k8274R828R831j604j600K1260K1263J3589J3594
-97919C114463r269r270P401P402P401P402l6420l6419k1178J6928K3120K57k2606k2607j8468
-97904C008137j8468J1063M9168M5358P252k2278k2279J6064J6065o799o799k1088k1088J7017
-97890C051325J7017J9213J9216j8889j8888J588J593J593J593J0638J0643m0323m0323n076
-97876C010920L3030L3029n076j1420j1417K4307K4307j0944j0940j0940j0941K1922K1925
-97863C097762j3798j3798M778M2883N4791L1928k940m1045m3902m3903j8182j8182j8182
-97850C018210j8182O825O825M4930M4929L3499L3498L014l5087m0181j7319L163j9700m3040
-97836C021384m3039o363o360K1025K1025K1025K1024J1975J1975J1975J1978J355J354J355
-97822C101688J358j0077j0073j0077j0073K4693K4694K4694K4698r125r120j503K1363K1509
-97808C184649j6597m7081m7077k8028k8024J0077J0081J7459J7464J7460J7464l8269l8265
-97795C031313j64j60J3377J3378k4727k4728j3772j3772R091R091P55P56P55P55L3145L3145
-97779C068238L3145L3145L2936L2936k0410k0411p074p074p074p074k4698k4698J3408J3407
-97765C108702M1034M1034j2313j2310j4472j4468j4472j4468j8282j8279K7448K7448L1016
-97752C157618L1020Q153Q157n184n180J7683J7684l5579l5574J0147J0151j4144j4140j4141
-97738C136671j4140j0572j0569j0572j0568J8007J8011k7716k7716j3976j3974L1750L1753
-97725C096389J4602J4606q261q258j8263j8260m1127m1123J2220J2224J2225J2224P487P491
-97711C054176P487P490l944l941m8241m8238m3241k0374J9157N7266N7738J9637k274k273
-97697C050425j068j068j068j065k496k498k496k494L934L933J1554L4422M0133K028m7985
-97682C084191m7981k3247L0101M4390O289j0862j0862R619R623Q667Q667Q666Q671k6581
-97668C099351k6577l717l714K5851K5855n0359n0356k3209k3205K2517K2521L2758L2761
-97655C080477j2968j2965J321J325K4184K4188K8441K8445N578N582k6811k6808k6811k6808
-97641C066370K9632K9636k1810n9912l9910J3441K6775K6777j4650j4651j4650j4647K2502
-97628C034903K2503K2502K2506J2023J2023J2023J2027N92N92N91N95J396J395J396J399
-97613C158466j9086j9086j9086j9082K2829K2830l4l0j6228j6224J4256L7123N1323J3221
-97599C211192m0129m0126L215L219L218L219l57l53l57l54k1792k1787J075J076k8490k8486
-97583C043983n626L2482K8192N332k5151k5152j7058j7054K8668K8672Q9R3R3R4l744l740
-97567C070173l740l740M831M833M834M834L0075L0078j5647j5648J0073J0074J0073J0073
-97553C151176J7840J7843J7843J7843k4072k4073k4072k4072J8553J8558J8558J8557K7608
-97540C228090K7608L315l4789n4736n4731k341L5769L7669L7674n671n672k6156k6153l293
-97526C156583l289O709O713j6150j6150l2051l2047l2050O057K7965N106k5379k5378K4392
-97512C051031K4397K4396K4396k2763k2759k2044k2044K2665L4098M804j8059j8773J9331
-97499C078676L2192R333O948O947N518N519N519N518J9094l766k5442j4010j3058k4489k4013
-97484C070486J4092K9096O237q771J4092L5526L5531N756l2348l8779k7343k2406M62K7373
-97470C109004N0236M9280K6421k0258n8364n1461k8593l349J9514K0939K0943j444k4307
-97457C108561k3685q19P755P755l680l677k962k962p491L945K2044M4907K9900J8473R898
-97442C207962j533n254n255o683o680k6927l8354m4788k1922O654O653R511R516K8564N1431
-97427C162895N8571K0471k0110m2972l1065l1061j7013N853Q49j0580n80K2282N2529M1101
-97413C211170K7284J5856k962k5822l5348k3912j6530l9393m3679n574L1340J9908j2719
-97400C099619j2719J6812K8244K761k0102K047K4910K5416K553k1264k1262L029L029j9834
-97386C113239j9834l3409l3409j0546j0546j7214j7215N649N649K4783K4787M5269M5268
-97373C122471J2399k5702l9992j7129J2875J2879J4309J4308k1416k1416k1415k1416K0407
-97360C041162K0411K0411K0411J5172J5171k2934k2934Q737Q742Q741Q741l6509l6508J6838
-97346C065652J6838Q005Q008j4855j4856J340J340J339J340K292K293K292K292K2298K2297
-97331C127915j5808j5807J7028J7028n835n835j4408j4409j4408j4409J3218J3218J3218
-97318C100706J3217k977k977J9887J9886L4045L4049L561l4540m6928k4061J4043J4044O657
-97304C148612O661l0495n3355m7642N708M2861M2861j3437j3434n816J7050J3713k4389l7249
-97290C051649j4386j053j050K3243K3243M9436M9440J1335J1334l7115l7111l7112l7112
-97277C054741n198n199n198n199K3618K3619K3619K3618L4097L4098J1234J1235M060M059
-97263C227204j8803m1666j7851K0255L3115J0252o420o419p848p848N013N012N013N012j6615
-97248C187406j6615j6615j6616j3757j3757j3758j3757j3995j3996L1731L1731P438P439
-97235C132879j5424j5421j3549j3549j0214j0215j0215M3133P0282M7419P409j5454L599
-97222C200680K6461R790k8314k8315k8311k0556k0552j8174j8171j1029K7078N1372N1371
-97209C193330P309P312j5551j5551l9370l9367j6504j6503L12L17L12L17L170L174L175L174
-97193C079056k2789k2785P8P8J5793J5797k9930k9930k1054k1051K4671K4676k479k474k478
-97178C005179k475L237L242K6100K6104L9914L9917l6296l6293j5041j5038L0685L0689L2114
-97164C132038L2118R251R254p658p654p658p655r087r084r083r084J8231J8234J8233J8234
-97149C188630k0827k0824k0824k0824l0116l0112J5615J5614J7043J7043n820n820j1807
-97136C086971j1804J8680M1544L7253q48k3712k3711K4868K4873K4872K4873J0583J0583
-97123C245025l5143l5143l5928l5925L7901L7904K177l5925j4490j4490j0922j0918j0922
-97110C083201j0918j0922j0918j0918j0918K1527K1531K1528K1530K9625K9628j6098j6098
-97097C141780k3484k3481o18o18j8245j8241K7485K7485K4214K4214k1513k1508j7226j7225
-97083C083019N637N642M685M685M685M688L256L256L257L259J5849J5849p015m5116n4169
-97068C051467l1307O799M4907M8238K5375n109n106l46l42K2517K2521J0136J0137J0137
-97054C210024J0136K2997K2997K2997K3001n4642n4642n4642n4643J7758J7757J7758J7761
-97041C164617j9305j9306j9306j9305P368P368P368P372K843K843K842K843K844K843K843
-97026C136772K846j3344j3340j3341j3341Q567Q569Q571Q570l1683l1679J4048J4048J2615
-97012C097878J2618j0244j0245j2481j2477j2477j2477N142N147N146N147J4192J4197J4196
-96998C103262J4197m857m856m856m856j2005j2001j2001j2001J6098J6102J6102J6101k1531
-96984C092898k1527J336J336M2299M2299l427l427m890m886J5596J5595l8708p6809n3947
-96970C003738j5841J6306J6310J8692J8692L9173L9173L9173L9173r355r355r355r355j2213
-96956C164956j2213j2213j2209k925k925m6270m6265j4833K3272K3273j4829l4927l4928
-96943B976964Q418Q421J6991J6991J6991J6995J748J750J749J752L6044L6044L6043L6047
-96929C212948m673m671m674m669O757O762O761O762k3727k3723k3726k3723j2295j2291j2291
-96914C089527j2291L1377L1381K9948K9952j1967l4827m4829o725J0420j2440j0062J2804
-96901C102268N3288N3292J373l6732m7598k4735N749N753m253m250m253m250J8134J8137
-96887C131923J8133J8137j6161j6157j6161j6158K3581K3582K3581K3585j0713j0710j0714
-96874C165748j0709p141p137p142p137J1912J1915J1912J1915j3303j3303j3304j3303K415
-96860C123338K415k0448k0444j9496j9495K6231K6234L6233L6234r493r489o784o784o783
-96846C131469o780r642r641r642r638K504K505K504K508J2507J2507L8228p494l2330l2326
-96831C087239j2325j2321k4233k4228K1493K1498m466m461m466m462j78j75k5900J9831M5517
-96816C078363M5522K2655K2658L5515j0207o0700j06423p1418M797L5277L5281K4322K4325
-96803C079967M7185M7189K4816K4817k0909k0906k3291k3287k3291k3288L7201L7201J7196
-96790C180600k8527r001q999J1004J1007j6771j6771j6772j6768j7247j7244K5620K5624
-96777C105755K6573j9149l9158l9155K6097K6101K8954j6767j6348j6347K6521K6525j2061
-96764C107541j2056j2061j2057O755O754O754O757R612R616R611R616j7389j7389K8337K8341
-96749C158742J5476J5480l0249l0246j0007j0002l0012l0008k9535J6195L6196L6200j4487
-96736C093743j4486j4487j4487J3616J3616J3616J3616o151o152k9014k9014n675n675M7673
-96722C070739M7672P365P364j5499j5499L077L078L077L078p33p33L4990L4991R745k8359
-96707C164353j9785L081l327l327j898j897n233n231n233n232L4302L4303L818l4288n2387
-96692C102019k9524m279J8584J5487J5488n947n946m041m042J8822J8822J5250J5249p613
-96678C158329p614q566q566l0001l0000J0453L3315J9027j9075l2892l2891K832K835Q071
-96664C065257Q072Q071Q075M7129M7129l360n6704n2688O58L5906L5910J6853J6853J6854
-96650C194015J6857l5065l5065L040L044J5901J5904J5901J5905J894J894J894J898J4754
-96636C232771J4755k3351m6210k9304Q800L9285L9289N942N947N943N946o530o531m4636
-96622C202116m4632k0344k0340L3003L3007P045P044j5819j5815k6298k6294l435l431R363
-96608C115170R366k6361k6357k3027J5082M6991M6996K1985K1988j6120j6117l3267l3264
-96595C103065l3264l3264J2131J2135J2131J2135J2131J2135J2135J2135p874p871p874p870
-96581C102116J1178J1183J1182J1182Q131Q131Q131Q134J0513J0516J0512J0516l9738l9736
-96567C141951j633j630J8848J8852j9258j9253j1071j1067J1793J1796l6315l6312J790J794
-96553C070285M886M889M886M890r403r400r404r400r78r79L7126L7131J2358J2362J2358
-96538C161607J2362N2607N2610K9267k4076n1230n1226j217j213J1614J1614J0185J0188
-96525C223092m2209o5069l6970J138O613j6247j3869Q998K4236K4240L2334N5200M4357q987
-96511C236857l0901l0897m227m224m223m224J6016J6020o843o844j2086j2083n0188n0188
-96497C051965k0273k0269J7835J7836L7837L7841k64k64l1943l1939K1408K1408L2360L2363
-96483C165901l6226l6226m5879m5878L0331L0332K2234K2234K2234K2235K1757K1758k3968
-96470C170839k3968L24L23L24L24K497K497k0367k0366j5603j5603L0124L0123J2738J2737
-96455C166943j0125j0126K4646K4645K4646K4649l1072l1068l1069l1068L226L227L226L226
-96441C133906j5826j5826j5827j5826k5353k5352K0373K0374L2784L2788j2939j2939J827
-96428C102164J827k1036k1036J1592J1591J1592J1592j269j269j269j269O32O37O33O36K061
-96412C107809K066K061K065l2471l2467r608r605P539P543N0888N0887J4357k3746m6611
-96398C090707q503L9124L9129N1989K9126j0412m8514m9946j1837K2930K2934K3887K3886
-96385C214500k9342n2204m6490O862O9732O9736K6863k6480k8389k8386J4003J4007J4003
-96372C218415J4006q860q856j0379j0378l3242l3237k8479k8475J7248J7252K1772K1777
-96359C148564K1773K1776r664r660r664r660j4974j4974j4975j4970j4974j4971j2592j2589
-96345C038446J9559N7667M7662K4801M793j8066k0928J938l125k5986k4559j694J0688J0691
-96331C121887J2116J2120n031n028n031n027L4027L4030L1645L1649J7285k0816m5109m5108
-96317C163609L948L952j8911j8911j7962j7959M904M905P762P763l7964l7964k8977k8973
-96303B989222J6753J6753L0086L0089L0090L0090L0562L0566K7232K7232M368m8978p6129
-96290C137936n3265j3270R597j835j834M6273M6273N47N47L09L09l0175n3039m0654k549
-96275C045170K0314K0314K4836K4839k0887k0887J0549J0550J0550J0549k3745k3745K0552
-96262C108959K0552j1837l4700m3274n169K8159K8158j5186j5186k326k326K0537K0538j9711
-96248C077188j9712j9711j9711L3636L3636J0773J0776lmm2396m2396J0952O4299M2864j0482
-96233C129709k1676J187p19k3581k0247K616J187k1672k1542k1542N3239N3240J797J797
-96219C113793J797J801l1306l1306q444K9662N3953L1091J3467r392j1331j1331j2760j2760
-96205C116934L434L435L435L438P007P007P007P007P007P007P007P011q808q804q805q804
-96189C151515J7865J7870J7869J7869k6193k6190k6190k6190m0479m0479N246N247N571N574
-96175C058905N575N574k1103k1099k1100k1099K9863K9866Q909k9197m6820O527O5590Q8453
-96161C138844M8223J0118j2745j2745o553o553o553o553j7032j7032K6313K6312l219m1324
-96147C119501l2750r884Q481Q481R909R910K1341K1341K1341K1345k3909k3908k3909k3909
-96133C103381m856m856m856m853J6801J6802J5372J5376j1301l4161m2738m629L1567L1570
-96119C118619L2520L2523j3206l6066n3217J34N6187N6190O173l1928k0976J890J887k0973
-96105C129757j9071J9038M1897M1901k0501k0496k0500k0497j8196j8197M666M2772J9908
-96092C162481k954J2287J2287r384r385r385r385J6336J6336k9390k9386n694n693n694n693
-96077C097684J0501J0501J0502J0501R072R073R072R072J5741J5741k9986k9982j016j012
-96063C145464j016j012l1976l1973r113K8996O4477M1618j9354j9350r351r348r348r348
-96049C129366j6794j6790j6793j6791J7501J7505J7505J7504N117N120N117N120Q927Q931
-96035C170545l6795l6795K0597K0600r887l2747k6558J1550M7271K4411R404R407P974P979
-96021C186956j5841j5838j5841j5838J0803J0806J0803J0807L7000L7003J2708k5393l3257
-96008C194878l3253J0089J0091j8490j8487j8487j8487r82r79r79r78r79r79r78r79J5450
-95992C115471J5454J5455J5454J5454J5454J5454J5454k3279k3276k3277k3276j4702j4703
-95979C101137L1024L1024j604j604j604j604J254J254J255J254q150q146k2435M28M28k2435
-95963C101476q146q146N906N905M477M477k87k3149k3150k87R326R329J0758J0758J0758
-95948C110005J0758J0758J0758o74o73j3534R329J7903J7903j8774j8773J0482J0486J0483
-95934C166437J0486m759m756m755m756J7389J7393n474n470L100L103j9759m2623k0806J7304
-95919C122054M3974K1114r850l2709n4620l1757J4204N2312N3738J5637j9138j9135k0087
-95906C135737k0087p044J5819K958K962K958K959J5819p041l710l710n139n135n139n135
-95891C117072n139n136k5888k5889k5888k5885J4598J4599K7458M600J023J024m06m02K4839
-95876C090580K4843L7700J4840k8743k8743k8742k8739k2550L12J0315J0319J4126J4125
-95863C079643k2550k2547O505K9371J6508J6511j2965j2965j0583j0579n81L7525K8951O092
-95849C128336O564O564l438k6298k3444n76K3235K3239J0419J0423J0423J0423k6729k6730
-95835C122411k6729k6729k8159k8158R947R946K8047K8047O612O613J3754L6620M5194P089
-95821C204505n772n771q153q153k2205k2205k2204k2204r344r344K8761K8761j63j61j59
-95806C126189j61k6357k6357K6990K6990o118o114J6749J6749O271O270j6593j6593K23K27
-95791C128365l5496l5497p870L0235M4524K1661r065r061J2373J2373K2376K2375j5729j5730
-95777C165834j0631j0628j0632j0627K1281K1286K1285K1285N087N091N087N090k9208k9204
-95763C170396k9204k9204Q749Q752Q749Q752J0177J0182J0181J0181l1738l1735q871q871
-95749C106496j6496j6493K1613K1613Q74Q79Q74Q78L256L260L256L260k936k932k937k932
-95733C121533j4367j4364j4368j4364n198n195n199n194J0996J1000j1867j1864K80K82N1245
-95718C093356N1249M4576O475k5442k5438j1294j1290q909q908q11L7294K8720N857j0338
-95704C165097j0337j1767j1766j5101j5100P762L0626L5920k180j7423j7423N441N440j7422
-95690C131767j7423n515n515n515n514K4492K4494O77k2186J86K3049K1620j239k3629k3630
-95675C116119k3630k3626j4818Q046m816m811l386l383l386l383J8197J8197J6767J6772
-95661C108859J0575j2283N73N77J3195J3195K6056L197k999k996m428m425J1454J1454K4314
-95646C196318J455o170o166N262j7597o408o405p836p834p836p833p837p833O482O486O482
-95630C132730O486m949m945m949m946j7572j7567l0432p566K6250K6253K434k0426k378k378
-95615C076045l807l803K0486K0485K0485K0489O672O672O672O676j6667j6664O196K9063
-95601C179000K4028j4078m4561m4558p40p41r314l2174k0269K594K6409K6413K1646K1650
-95587C135305K1647K1650N8839N8844M0743K639l1660n4520o3569o3570k4277K9074K2882
-95574C154027j5224l0941P163M9555K6692k9249k9244O002O002P63k2100l2103O002K5051
-95560C122396K192k0671k0671J4576J4576q288q287l2542l2538N563N567L2237L2241L2237
-95546C138588L2240q250q246q250q246J8424J8427J8427J8428j0900j0895j0900j0895j0900
-95532C157052j0896j0895j0896j82j79j82j79j1614j1610j1610j1610K5542K5546K5546K5546
-95517C179379q752q748q749q749J5540J5544J5543J5544j7803j7798l7328l7327j4557L8793
-95503C120532P3565N0701O401j6459n028n027p413p408p409p409j8844j8841j8840j8841
-95489C119680J9287J9291J9287J9290n005n001n001n001l7395l7391P11P15j671j667j667
-95474C098462j667K3782K3786K3782K3786p178p175p174p175l8138l8135j7181L6170M2835
-95460C148780M733q603q603K3618K3622k2108k2103j0200j0196q768q767N995K8862L7431
-95446C173693o70m5446m5444k099k098J5372J5376J5372J5376J8707J8710k7016k7016m871
-95432C117946m867J7995J7996j060j057k3920k3920k404k404M3322M3323J6172J6173J6172
-95418C229467J6172o214o215o214o214l1460l1459k9077k9074j4937K3169L7457J4595j0174
-95404C149822j0174L4124L4123p554p554l0417l0417m0420m0420N306N311j693j690j693
-95390C056654j689J164J169J165J168m075m071m074m071J4977J4982J4981J4982Q042Q045
-95375C119349Q041Q046j1011j1008j1007j1007Q756Q759Q756Q760N2100N2105j243l9348
-95361C190048n0698k7830K649K653K2179K2182o85o81j6165j6161O698O702r020r017J3847
-95346C136701J3847P14P18P15P18J6432J6437k9293k9290j1908j1904j1908j1904M287M291
-95331C088653M290M291q101q098q101q097o672o669o668o668n482n477J7381J7386K616K619
-95315C067203M5012M5012J8185l5157m9452m9447l0875q008L1526O9631O5341K7239N329
-95302C201539N329J991J994m3731m3732k021k020k021k021O554O553O553O556j4642j4643
-95287C112238j4643j4643m641m640m640m637J3966J3966J2536k5568l7000l7000L6829L6832
-95273C078955K0872K0873k4854k4854l896l896L9448L9452K3485j4621l8912l8910O338O341
-95259C085821O337O341J3958J3958J3959J3962J1100J1104J1101J1103Q213Q213l7514l7509
-95245C140147l7514l7510Q213Q217K9170K9171K9170K9174k266k262k266k263l0815l0812
-95231C127554l0815l0812J1101J1104J1104J1104N861N864N861N865M432M436j8428j8427
-95217C105804l0964l0961K2383O0492M6199K3339p144p145j7151j7147N711N716O189O192
-95203C171513O192O192L3960L3963j1766j1763k9390k9387J095K3960N858l2245k3674q08
-95189C143700L1102Q243l8440o1300k7961J0148K4433J574p479J5387K3957K3961j1528j1525
-95175C124272j1528j1525p241p238p241p238l562l557M2169M2168j0229j0226j0226j0226
-95161C108572L107L112L110L111L107L111L111L111K2398K2402K2402K2401k7138k7136k7135
-95146C141646k7135N489N493N492N493J4062J4066J0732J0732O899m6444q2172m4063M0718
-95132C061008O3584K1665j194M041K6908L4049m053l7874l7871N474N474j0844j0840l3706
-95118C085821l3703K3927K3931K3931K3931k7038k7035k7038k7034L7740L7744L7744L7745
-95105C190666N459N463M030M033j7880m0740m9313j1208M4516M4521J176J176l8362l8358
-95091C105179j5496j5495J5105J5108l0618l0618K3201K3206K3205K3206M863M868M867M867
-95077C155448l3718l3714J2012J2013m9m5k2911k2908N667N672j4815j4810N429M3539L6389
-95062C133199J3530k668K0199N1635N1636J3854J3858l1872l1869l3777l3774j0914j0911
-95049C142126P186P190L0048L0053J9093J9097k6629k6629j6336j6336O527O527L4630L4629
-95035C251176J0338k7764l0149l0149r668r664K6056K6055M146l3956k8929R177K2513l46
-95021C178836j5115P747K9182O322k1308k1307J26J31k4166k4166j302j298J451J451J451
-95006C118035J455j4743j4740Q120Q123K3838K3838m9990m9987k359L5749J6217k1884k0847
-94992C060825L2501N7270L4410j6560l9418n128L2981L6550J3690j6798j6794j6321j6317
-94979C140891j6321j6318m424m425m424m421J1294J1297j1569j1565j4428j4423L1299L1303
-94965C123766L2728L2732j2999j2994l3688l3688J2038J2042K9185K9189O323O326N131N135
-94951C201226j7731j7728N132N135N132N135p078p074p078p074M354M358M357M358j5652
-94936C159772j5647j5652j5647k3749k3745P692L0554M0762J7903p107j8536j1632j1629
-94923C113339j2343j2343m965m960l535l531M086K6952K6953M089k9129k9126Q78K3745j265
-94908C098845k4125j6265m834M927M931N645N645J7073J7076J7077J7077P29P33P29P33k128
-94892C143868k125k839k840M540o888l0941n3805m1187l077J9071J9071o207j7638K0228
-94878C039231M3092J9038l826j2399K5710N3332L0469J2846j0014j4780j4781j4781j4777
-94865C138360l200J9663O802O803O802O803J9662l196j8680j8681k0109k0106p249p249k1538
-94850C084887J328J2742j0122M168M167J0836J0837k0601m3460m4416k1553R883R887J7029
-94836C025612J7028J5599J5603J1104j1759l900P536J9678M2541M1826J8967j518k4382j2950
-94822C160985j2946k947k947m376m373l903k6763l5337K769L4205L4206L6587L6586O580
-94808C218326O579l9147l9148j994j995j994j995l1500l1496k9115k9115j6254K1851J846
-94794C024849J846K3756M6619N5193J7088m4357m4357k917N0429L9319J217j9741j9741K7410
-94780C156613K7414K7414K7414l788l784l785l784l785l784l785l784qlmmo676o672o672
-94762C188537o672m6924m6921O426M4532K7385M521J9763J9763k2085k2082k0652k0653L1742
-94748C156680N4605J7452k0652j9704j9700k2082k2082J735J734J734J734k943k940k940
-94734C122631k940J1350J1349l4376l4377Q012Q016Q015Q016N157N158N158N157M056M056
-94719C134438M056M060M056M060M056M060q804q801q804q801k0236k0232k0236k0232P420
-94704C050060P420P420P424K1709K1714K1709K1714l6163l6159R563R568j6158j6154j3776
-94690C059891j3772K4590O2695N2692K9833R824j3035j5897O969m941k7801j3516j3512P74
-94676C144794P78k2089k2085k6346k6347J9381J9383K3667K3671K1285K1289O281l1819n6116
-94662C095727n6112N65N69p055k9915j3612K4493M7356M7356J5443J5443j5041l7904j5518
-94648C071795K2588M4022M4022j9328m2191o468L1642J5532p331o378J6485J6962n902l7339
-94634C138111l7335N530N530N529N530J4104J4103J4103J4107J49J53J52J53J7296J7300
-94619C214515k8426k8427m5101m5097O29O29L4443L4448J1583J1585p681p677p677p676L751
-94604C133821L754L755L755k0065k0061K802K802N6626N6625L2334n772k5884k5881n404
-94590C193207n399K0794K0798K0798K0798k2551k2547k2547k2547k2550k2547k2547k2546
-94577C090614N046N049N050N050O475O478O479O479N522N526J3147L6010K9338q764l0197
-94562C187302l0198Q980L1846J7556k0548m0081m0078L267L268J4933J4937J4937J4937M2083
-94548C223141M2087l640l639J2045J2050j0814j0814J0617J0620J0620J0621l7968l7964
-94535C226962l5582l5582j287L6817K8244N381l349l349m778m778j4781j4781O654O657k9308
-94520C163140n2171j5019K3090L0231L0231L2613L2616J94J93m5533m5532R720R719R720
-94506C183212R724r333r333L6394L6397j0762j0762l3625l3621K1974K1974K1973K1978o129
-94492C240061o125o129o125q89q86q89q86l5184l5180l2803l2798P773M5883L7305J4446
-94477C187574n087n084J6348J6351K058K061m3668m3665m7955m7951K8254K8259J5235J5238
-94463C117968J5238J5239K4285K4288J425J425l4302l4298j2388K5717M2865M759m5253m5254
-94449C101714k1412J6697L0987Q123N742N742M313M313j883j880j879j879j3311j3310j3311
-94434C108766j3311L5984L5984L5984L5984j8315j8316j8316j8316J213J213M3606M3605
-94421C255765o885o0231n1658j3549L3037L3037L3037L3037L1608o498k0786K080J0174J0173
-94407C282341l4123l4124o973o974k9836k9833j1926j1923J0936J0941K5702K5706K843K843
-94393C195600J2604J2607l3122l3119q830q827q827q826n348n344n347n343J0847J0851J0851
-94378C130427J0851K7280K7284j8442j8443m156m153J8710J8710j1401j1402J1461J1465
-94365C188191k828k828k828k825N1472N1472N745N750j3307j3304j3307j3303R169R169k1315
-94350C235123m4174m1321l211J9648J9652k739k739k739k735q455q450n1799n1796j7773
-94336C036492K0337J4144q719k4440J3668L6531L6531m436m432m432m432J280J284J284J284
-94321C111944j1372j1369L4358L4358K1494K1497j365j366l513l509l509l509p800p796p796
-94306C160747p796K5502K5505k0225k0221o888o884k9751k9747j5224j5219P639P643L2884
-94292C107965L2889J0021J0025j0788j0784j0788j0784p85p81p86p81l09l05l09l05J1122
-94276C124517J1127J1126J1127J232J231J232J232N042N042N995l2106l6874J232N3626N3630
-94261C218411j2105j2105j2105j2102r038r039L6687L6691j2849j2849j2849j2846j7613
-94248C156289j7612K8114K8117K393K392K393K397j6169j6169j6168j6165j3787j3787l5222
-94234C077016K888J8841J8840J8840J8845j4978n3079l2602N507L0243p863k9774k9769K2145
-94220C045100K2148q339l1198j433L6672N9536N9539l814l811l814l810L3226L3231j2500
-94206C220733j2496j8691j8688M175M175l449l446l446l446J2745J2749q209m6314m8372
-94192C088020M979J8312J8316j3125j3121R742R742M1414M1417j0978m9083l3368M741K6652
-94178C143660K6651M6533M6534L0815k2531n6351n6350J6526J6530l003l003l003l000J3192
-94164C193200J3192J3191J3196j1785j1786j1784j1786J3936J3936l1790l1787j9167j9168
-94151C111598j9168j9165l6315l6315R411R415L7732L7737L5356L5355L2970n132J6303J6302
-94137C226084J295J299J299J298J299J299J298J299O981O985O985O984j589j589j589j589
-94121C258049k5170k5166N317K8181q74l8980l7551N54L9222L9222m123m120l1273l1269
-94107C172019q410K9699L4220J1357j9127j9123Q023Q026Q023Q027p070p070p071p066K0079
-94092C224536K0084k3742p7085q9710n1602P457M5566M2228J9369j1119j1115J1365J1364
-94079C117596J1365J1364j0546j0546j0545j0543j019j020j019j016M3754M3754j973j968
-94065C177638R667R668R668R671m621m622m622m618j6530j6529j6530j6525K0622K0623k5103
-94050C147857k5100q097q093q098q093k382k378M3345M3348R050R054R050R054m0487m0483
-94035C127547L814L814J9797l062j1641K6469M1231M1235K0753j7352j8784M082j1164j1160
-94021C215579j2592j2589j2589j2589m916m915m916m912m916m912m915m912N62N61N62N66
-94005C128157L420L423L420L424k5665k5666K0061K0065N771N776N771N776J0058J0059J0058
-93990C183908J0062P201P204P201P204l312l312m9038m9034m265m261m264m261r30r30r31
-93974C098242r26r31r26r31r26J0828J0829J0829J0832l460l457L9883L9888Q685k9419k2276
-93958C166764N92J065k1796p509p506l669l669l669l669l669l669l670l665K285K285K284
-93942C109115K285K285K285K285K288J4402J4400J4402J4401K9167K9166O304l1798l7279
-93928C173708j4416J6068J6072k6800k6800J6545J6548K5367j2738k7027m160J0602J0605
-93915C173574l1314l1310o069L2039K3463O02o069o065p499p494m730m726m729m726J4323
-93900C129270J4326J4323J4327K72K75K71K76J4561J4565O940j5920k3343J4763L7624L7629
-93885C260159M283M284M283M286l4060l4060J1666J1670L568L569L569L572M194M194K765
-93870C257942l5337n5822n5822n808L2300J9912j8193n2964l0097j046j046K3247K3250K7641
-93856C128157K7645K4307K4310m61n3805m3806n697L0022N2890J9544J9547L826L829m1901
-93842C188407m1897j5733j5730P130P134N0474N0478K6182j1919k3354k3350k873k869l7644
-93828C154436l7640l5262l5258J3080N1188K9752K9754M030M034M034M034K125K128k0738
-93814C169697k0735j7404j7400K8326K8325L3770L3774j1956j1953p669p666J5198J5197
-93801C229504k8627k8624k8627k8624o716o714o712o713K5724K5729M8587M8592J4770J4773
-93787C266322l0957l0953k0954k0951K4772K4776N243N247K6681K6681l8428o1289k4139
-93774C152051J3969J4919J4922J7303J7304K534K538k0329k0325k2235k2230L8738O1601
-93761C250760K3123j4978p360J5506n455m3557m2132m022J0739J0743J3121J3125J3597J3601
-93747C246811l2125l2125p450p446J5413J5417O363O368l6982l6977Q744M6854L8276J5417
-93733C246558J124J128l02l01J1290J1290J1290J1294l0625l0622l0626l0622j41j38j41
-93718C170456j38j41j38j41j38R831R832R831R835O974O977O974O977q269q264l7800o0660
-93701C121998n9234n883L8887L8890k2413k2413M51M50O642O642O643O646j1696j1696L4031
-93686C127945L4030L2602L2601R739R742r463r463r463r463l7090l7089j4226K3883M0788
-93672C185073J7925j2559j2556P78P78k2085k2082J8074J8074J8074J8074K5694K5695M7130
-93658C306087R027m2418m2418m4800m4795m9087m9086k4795J3315N302N303P684P689q90
-93644C056118q89q89q86K4831K4832K4832K4835N779N779N779N783j5027j5026j5026j5026
-93629C115799K597K598L2129N4991K2603l0744k2171J5934N1658K8794j689j686k1129k1129
-93615C228555k1129k1129K8408K8407j7318j7318K1739K1739K1739K1740k7798k7797k7798
-93602C212040k7793j8681j8680K7045K7046j0106j0107j0107j0103J4661J4662j533K1333
-93589C209677L4667j8680o1073o1068p279L0826N2737N2737K5111j2994l7287l7283j0374
-93576C159717j0375J1535M9645O2502K4396j3709l6568j6095O773p521p517Q198Q202Q198
-93562C247381Q201l0622l0618l0621l0618J1293J1298J1298J1297j5975j5971j5976j5971
-93549C114396J8319J8323J8320J8323Q317Q321Q317Q320J9749J9752k5974k5974N217N221
-93535C218947j5737n3842j2403M0945K9989q116k7169k7168J886K4750R031j3831j2403J0460
-93521C165339M0349M0349Q913j3951k4906k4906k4906k4906k3477o14j2046j2045P959L0823
-93507C131975J7962J7963K3700K3704r162l2024m879m875m874m875P505L0373L0372P510
-93493C230375r642r638j1067j1067l3546l3543o77K2185P417P420Q849Q849L2185L2188P52
-93478C241040k2112o393J6470J5041p821l9349l9348p911J4952J0665J0665J2094J2094j3151
-93464C196936j3151j3150j3151j0769j0770J9715M2578K4270j3835j5741K2364J6649l6699
-93451C195246o1466l8604Q789L1653K0221K0221p881p882o453o452k01K2662R802R801L6952
-93436C226408L6952q775q775j4490j4490j3062j3061l5449j2585K0281K0284L044L044L044
-93422C192370L044N902N902M473M476O855j6009m577m577N902j6962m9827m9823P815P818
-93407C102782P815P818K099K102K099K102K3771K3775k1955k1951j0524j0520j0520j0520
-93393C088373M8510M8513K784K787n790n786n787n786R690R694R689R694K3503K3507k7935
-93378C225660o6040k6506K6844Q741j4118j2217J0651J0646j2213l1269q403L8273O1139
-93365C211188K7318j0784l3647l3648j708j704j708j704m566m563m562m562M484M488M484
-93350C148806M488M484M487K107K106j098l9203l0629p762O523O523P952P956N4393N4393
-93335C225526k0389k0384j9436L427J3430k4672j8006M856j0386j0383J0096J0096J0095
-93322C153870J0100k5152k5151k5152k5148K4385K4389K4385K4389K1412K1411K1412K1416
-93309C246566n262n258n262n258J4743J4744J4743J4748j4789j4784j4788j4784m6493m6493
-93295C132373K9718K9721K4002K4005k1724k1721J5428J5432J5428J5432j8867j8862j8867
-93282C201498j8863j3798j3798J6686L9549M778l3327k3325m58l557l557k129k128k129k129
-93267C143313k128k125j2935j2935j2935j2934M4222M4223M4223M4226O41O40j4602Q260
-93253C259154O833l1273k2700J68R303j3560k2134J5975M3122K0258j0226j0222N492N493
-93239C255683N492N497J6924J6927k8802k8798k4784k4783k4783k4780J891J890J891J894
-93225C151359j5257j5257L0469L0473N7143N7146J1417J1421j3873j3873P562l0540m9120
-93212C219070m9120n775n772J4230J4230J4230J4233K799K798K798K802m3136m3136R258
-93198C149509M7367M0696K589m9804m9801j3605j3604M7363P0230M5459P356j5509j5507
-93185C252739J3062J3065J3065J3065k4091k4087k4088k4087K0921K0924K0924K0925l1471
-93172C260866l1470J4256J4256j2451j2448j2447j2448K0891K0895k4832k4831m3888m3884
-93159C112465J7084L9947K9944q160m3885k1021k590k586j161j157J5034J5037J5037J5038
-93145C179026R82R86R83R86L364L368l4738l4737K4828K4831K4828K4832N299N302m5663
-93130C184477m5663l7569N40J7210J7211L9117L9121K2450j5655l085l085j3087l5951j4993
-93116C151038K3113K4065j4036j0706K7399N3120L0261j7850m0714o419o416k1095k1096
-93103C170664k1095k1092q235q235q235q231K2725K2725K2726K2729J1294J1294J1294J1297
-93089C231625J6947J6946J6946J6947N515N514j7348j7348m3546m3545n441n440J1230J1231
-93075C200233j1633j1632j0471j0472q090q090R534M7639L7636J4773m279k7143k8571n708
-93061C183726J4297J4297J4296J4301k9305n2163o0738k2632M037M041O423O423j1681j1677
-93047C073645j1677j1677J7374J7378J7378J7378k6714k6711J1394J1395L1872L1875L1876
-93034C184786L1876M722M726M726M726l9099l9094J4252J4252L0331L0336p774p770j4918
-93020C216078j4915P949P948k0396k0392k0392k0392q488q485M2482M2481K2740j5361j6794
-93006C194063j6790L54L57L57L57j5364j5362L7986L7986K2265K2267k024k025k4001m6865
-92991C193561l4005M101M2682J9820j8286j8286J9581J9581l282l283j0427j0426j0427j0427
-92977C180477k75k76L7830L7830n039n038n039n038n14n13l8619l8619j8613j8614M250M250
-92961C128440q41q38q41q37L0596L0600p510l0369l1801O307J9165l696j7512j7508L926
-92946C107281L926k836k832k835k832J451J455L9560L9561L9556L9560J451J456j3315j3311
-92931C237296j3311j3310l4809l4804L297K6164L4734l368l3852l3852k4567k4564k2182
-92918C062872k2182Q775M6883L8310J5447L981L986K553K556k210k207K0656K0657M7326
-92904C247403M7330J6846k1259l6982j4114Q748Q749k6744k6741k5315k5312n0560k7693
-92891C074356K1363M4231J4695q165q168J4699J6600o259o263J6604L2498R638k0374k0370
-92877C175085q942J3925J060J064N586N589N586N589P015P018P018P018q466q465J2968J2972
-92861C241620K8687N827k7042k7038j5610j5611P253P256K966K969K966K970l762l763l762
-92846C205926l758l762l759l762l758j4956j4951j4956j4952N526N530J8386m472j5536j5536
-92831C121210J5900L8764L9717L9716L1143Q283j6250j6251L755L758k3872m6734j1964K6146
-92817C213321K3908j4196m8968k6100L1530L1530K2956R6K713K713k0150k0147j0148J2716
-92803C201774j45j42j1499j1494j1499j1495O125O129J8990l874m592m588o021o018N411
-92788C167062N415N414N414n395n392n396n392K0325K0329j1108l3971k1829J039R608R612
-92773C155735N321N325j6109j6109K4084M6950J2176k5926k7358J0751L2661L2660K7418
-92760C267579K7422M558M559k1643k1638k1639k1639N36N39N40N40J1967J1971J1971J1971
-92745C267594k6376k6372k6372k6372j1610j1607L4120L4120J3991J3996q868q867L2091
-92732C249468L2096J6377l6970o4839o4834k2443k2442J7091J7091P3297N0434j3486n1587
-92719C179253m4443k1579L28L31J760J760J1997J2001J2001J2001j1815j1815j1815j1814
-92705C118151j9179j9180L684M1793L4645J1781j8703j8699q462q462J4401J4405M4885M4885
-92691C235945q41q37k8318k8319n455n452o884o884o884o881j0933j0932L4793L4797K3362
-92676C210277K3361M99N02k2520k2518L47L46N109N109N109N110j3706j3705j3705j3705
-92661C155910q45q45j6086O776J8118j9986j8558J9548M5744M5745K5263j2842j5699P163
-92647C239406M782j8081m1421m1421j8558J9548K9822K9821L2204L2207j4476j4475j4476
-92634C224882j4472k329k329k330k326k329k326k329k326J3597J3597J3598J3601K166K169
-92619C250514K166K169j8554j8554j8554j8550K6220K6223j9507j9502m514m510m510m510
-92605C176027l7856l7852J5495N3600M6928K4069J6447J6448j6898j6894j6894j6894j6154
-92592C189572j6150j6150j6150J9569J9574k3771k3771k103L6007J4572k3533k8300n433
-92579C123933K5052K5051l949l944l948l945r187r184K1296M4163L8206J04k2762k2759K2487
-92564C220614K2491K2491K2491k2405k2402k2405k2402J3318J3322J3322J3322n258n254
-92551C241245J7605J7608O650O654l9073l9073j1375j1373L4351L4354J2440J2444l3283
-92538C249174l3282m21m16m21m17J5775J5777J5778J5778j9175j9172j9175j9172l0607l0603
-92523C139421l0603l0604J0118J0122J0122J0122J0118J0121J0122J0122l241l238l237l238
-92509C146227K3436K3436K3436K3437P003P003P004P003l4912l4913l4912l4912J1852J1855
-92495C152043J3285J3285K5192M8056L3766m339k8631k8631J4714J4714j005j005k433k434
-92481C246577j2764l5627m4200o092M3918M3918K2007j6094J049J049j332j328j333j328
-92467C238420j332j329k9762k9762J5964J5968r757r757r757r754P867P867P866P871J9298
-92452C219911J9302J9298J9302J235J239J236J239k0199k0195K668K668n2826n2822p097
-92438C134959p096N760N765N764N764j2965j2961J7523M0387L4666l434j7724N139J9662
-92424C221209l196l4633l4634k6063k6060J9667J9666J6534J6537J6537J6537L39L42L42
-92410C203124L43L673L676L677L676P964P963j4900j4899Q822Q827N1219N1219Q823m4521
-92395C288686p1670m8808Q109L0975L0976Q112q083l0945l2375r511j816j812l84l83K471
-92380C163542K475K474K475r199r195K1289M4152L3669m432k6580k6581m525O911J3340r523
-92365C200292j6432j6429l0719p855K0719K0723K2153K2152j9763j9763j8335j8334j0393
-92352C128016J2473L24L27K0567L2003L9143J6284J991J3426K7712j0390o2788n1352J756
-92338C169492K4620K2799n9o3K2803L2803R943p919l0782l0547j9112m112m108o018o013
-92323C173727Q990K0422K0084k780j7784o348J1271K2703K9848O989o591o590q019q016l732
-92308C234174l732k6596k6592l6389l6390l524J9343J3623J3624J5052J5056p335p334j5194
-92294C147786l758p335l0193k8769n902L528J4959R243R244K099r333N671K8534L1392Q529
-92279C175695k2907k2908q619q618p189p189J0999L3863K7433J6001J2429J2429J1714J1715
-92265C234848Q380Q380Q380Q380j0672j0673j0672j0672j0278j0278l3141M967M0688J7828
-92251C235465J0204J0207L4019L4020j1707j1703j2660j2656j2659j2656k3466k3466o03
-92238C202339n99k8229k8225l937L4172L8931L8931J7021k1081l7279l7275O065O070n549
-92224C181355n548K073K4939K3983j4118l6985l6981J0408J0408L3271L3276k929k925k929
-92210C217298k924Q651Q652j4211j4208K5800K5802j9927j9923j7546j7541N317N322J0080
-92196C200642J0085J0081J0084j0416j0412J2451J2452K5308K5311k0414k0415l3517l3513
-92183C177727l3513l3513J3162J3165J3166J3166J9919J9924J9923J9923Q67Q71Q71Q71Q964
-92168C255493Q968Q968Q968J0870J0873l4853l4852l5181l5176J0549J0550J6265J6266J6265
-92154C233973J6265p788p788r218r217n407k8270l8273j67J4509q354O888O888M030M029
-92139C172100M031M030J3318J3318r545r545j0974j0973L4752L4753J2287J2287J2288J2287
-92125C284414l907l907k6771k6770j4386j4386K0861K0861j7721o3446o3447j7717N8431
-92112C132109N8430K3183K3184K701K702K701K706j5875j5875j5874j5875L6520L6520J3657
-92098C270914J3660k296k292m0401m0398j343j340K1520K1524K0328K0333j7776j7772k0635
-92084C224026k0630K229K233J1725J1730j1138j1134r708r705J3154J3158j135j131j135
-92070C212539j131L0302L0305k3045k3042k2071k2070k2070k2071J6511J6511J6511J6515
-92057C203694q258q257q257q254K6037K6037K6038K6041p305p305p304p301j6831j6831O032
-92042C217976O036k7787k7786K5561K5565J8416J8416j9689j9685R861R865R861R865J0814
-92028C267289J0818j1570l4432j2764L2966N6779L3918q476q474r902r902r757r753r757
-92014C276983r753R295R299R300R299j3806j3802j3801j3802J2868J2871J2872J2871j2804
-92000C287890j2805j2805j2800l4239l4235j0424J2444J8632m227j2805j2801J3869J3873
-91987C199567L866j8993q785q783J1220J1223j5454l8314l8317j5450K0031K0035K0031K0035
-91973C161912K1460j399J1458J1461q2p8q2p8j1513j1510j0081j0081P539L0407L1831Q971
-91957C240135Q71K3738K2309n55n7835n7831k7351J0758L6475L6479J3616r247m250m246
-91943C223066n674n675o632o627o628o627k631k631N943K8810K7853M990j8826m1685p632
-91928C179394L0473M4286M4290Q086j4773k4780k4775k8769k8769l523J9342K668K672M097
-91914C209919M101J6243J6243J4814J4818K2435m24k4244k4239j8000M867p993p993q946
-91900C211601q946q945q946j38j34j2994R868Q440Q440J1297J1298J8528M1395M1394J8532
-91885C340690q142q142L289j9573k8389k8385Q290Q291j3143j3143j3144j3143J567J566
-91871C218489J567J566r865r864r865r861J0378J0378J0379J0382l1537l1537k9156k9152
-91857C102302P550M5656L7082J4218j7694j7694j9124j9119o977o978L1128L1132K2554K2554
-91843C226590l09l05j4728j4725j4729j4725K896K899K898K899J8852J8855J8852J8855j1156
-91828C242919j1152j1153j1153M1626M1629J9715l3628m9827k6961n049n050J3047J3050
-91815C218013J3050J3050j1245j1242j1242j1241j2355j2354j2355j2354J4319J4319J4320
-91802C192683J4323N983N984N984N983N984N984N983N988j0539j0538j0538j0539J6135J6135
-91787C244995J6136J6138k6495k6494k6496k6491j5063j5064j5063j5060K6678K6680K6682
-91774C191083K6681K7633K7634M771j8093m756L3350L1920o184l3811l3811J7155J7154q599
-91760C272127q596q596q596j6694j6693j6693j6694j0024j0025j0025j0025K0935K0936K0935
-91746C202272K0936L1883L1887J403l6702m7185k4318J3787J3787J4021J4025J4026J4025
-91733C263847m5038m5037k8367R738K7745K7749P268P268K2509K2510K2509K2510k2506k2502
-91719C270203k2502k2502j8692j8692J9414J9413M0454M0457J7593J7594P111P115j5748
-91706C341218j5748l5995l5992J7356J7356k5516k5513k5513k5512O188O192O192O192K9052
-91692C239957K9055r050r050k8344k8341n478n477J3575J3575J3575J3575P316P315P316
-91678C259519P320j1737j1733L506j9354l0551P554K1843j016k1501J366K5177K5182j347
-91664C254228j347j347j344k0399k0396J5324J5327r682m7788m7788r679L3662L3666L6044
-91650C228481L6047o386o381o382o382m0677m0676m0677m0676K2673K2674K2673K2673J1242
-91636C178226J1242J1241J1242j2191j2186j2188j2186K2107K2108K2108K2107R248R247
-91623C270125R247R247l8861l8860p56p55M004M004M004M004k0288k0288k0288k0284J6864
-91608C161119J6865J6864J6865k188k188k188k185p606p606p606p606K9546K9547j6180j6176
-91593C199277k24k23k23k20j7370j7371K8356K8359J2730J2734J2734J2734j3463j3463j080
-91578C243287N2269O1790Q447o4905o4905l3945l3945J1781J1782L9270L9273o453o452j5026
-91564C242268j5026L0700L0700j2883j2883j2883j2883J407J406J407J407L475L476L476
-91550C253164L479k1769k1769L9199O2066J6812k1292m4156m4153P763P766P763P766M8874
-91536C301513M8874K4583j3519j3047j3043j5428j5424k6384k6383J9343J9346N054N057
-91523C300542N053N057k0727k0723k0727k0724k4537k4534K1188K1193j3583j3579J6902
-91510C210801L9769J1662k6439k6443J1666K5446K586m2191o5051m1714J1636N6406N6410
-91497C224544N440N444N441N444j228j225j224j224M428M428M429M428j4625j4624j4624
-91482C215252j4625R668R668Q239Q238L5389J2525j8911j8911R102L1965L1966R102o140
-91468C322527o140p569p569j139j138j139j139j1141j1141k4002j135n251n247l818l818
-91453C231141k389k389j5249P613Q325Q328R757R757O899O899O899O899J7464J7467j3969
-91438C303452l6833j1111J1751l967l966j4450l7308m5883p777Q417Q417J0799J0799L6688
-91424C229028L6687p610p610n704J7158K8114r992k7615J0491L0971L0972j4279l7141j418
-91410C272052L6691K1118j745J3497J3497j7940j7940l0801p937J7069J7069J7070J7069
-91397C348769j9607m2471k9609k9606l558l553l558l553l558l554l554l553P874P878K0738
-91382C235525k125j3560j3556J6451L9315J0047j2812j1383J1479L5769L5772M335j8528
-91369C316729r005r002j0430j0431j4721j4717k7578m715L2289L2289J1807k6294l6300J808
-91355C231729L6576J3717k5108k5107J9191J9194J5379J5384J5380J5383k1683k1684k1683
-91342C266668k1680M990M994M990M994j7397j7396j7397j7393j9302j9298j7873K0236L6784
-91328C195920L6788o557o557l699l698J9164J9164R396R400R400R399L5598L5597J1305k6800
-91313C343820k3976k3972l491l490k3972k3972m3501m3501J507N4858O7719K9613r445l2307
-91299C265890m3263n157J1993J1997J4375J4379K943K948K947K947M849M852M853M852k9446
-91284C271959k9442k9442k9442K1371K1374K1371K1375k445k441k441k441l9360l9355O371
-91270C187012O370o493o490k7924k7924K6975M9838N8412K0307j75j75k557k552M350M350
-91255C283324M350M350r939r940r939r936K9030K9029j6697j6697j0029j0029j0028j0025
-91241C236824P833P833P833P837k6462k6461k6462k6457J4438J4442J4442J4442M439M440
-91227C228961K5873K5874l2717n5576k8427K4921L4448J1584j7948j7947Q812Q815Q816Q815
-91213C234304Q816Q815P387P387l9534o2394k6670J1436N243j7620k378k378j8889j8889
-91199C094636L975M2083O2084L9225k1746k1743J1595J1599J1595J1599r362r359r363r358
-91185C207460k5111k5107K0615K0620J1089J1093J1089J1093J7281J7285k8445k8441k724
-91172C217797k720k724k720J2083J2082J3512J3512J127K3991L2564n537l3644l3643R701
-91158C255381R702J8274J8275J8275J8278j9026j9026j9027j9026p595p596p595p591J7650
-91144C249353J7650J7649J7654r024r024r024r020K0913K0913K0913K0917n760n757n760
-91130C332593n757k7195k7191k7194k7191n21n17n21n17K8593K8598K8593K8598L0499L0503
-91115C391373j5227j5224k8802k8798J5495J5498k6420m9280j2131K5978K8671K8672j4672
-91102C315133j4673j2767j2768j2767j2764P952P952P953P952j1101j1100j1100j1097Q012
-91088C244817Q012Q011Q012l420l420l419l416r136r135r136r132N5643N5643N5644N5647
-91073C441215p171p167p167p167m1466m1461m1462m1462l836l833l833l833J5216J5220J5220
-91058C277013J5219o753o751q179q179p231l0089l8664n58L6115L6118J4207k3897m0569
-91044C207802m0569k0087k0087L0778L0782P915P919J5059J5064j5421l8284k8999R110L1968
-91030C192950L1973M4353M4357L0067k3279n0910k8043J6727L9593N296l2807k2803N9K200
-91016C249733K202L632L632p803p800p800p799N712N716N716N715j3336j3337j3337j3337
-91001C197509J425J429r050J3813L9058P7163P6210L8106o286m4386o8679o8678n2008j3902
-90987C181724J0389J0390J4200J4200q663q663j7236j7237N626N627J0918J0918J0918J0918
-90973C234029L773L774L773L777j9090j9090K6637K6640J9968J9968J9968J9972l044l044
-90959C338011l044l040J6008J6009J6008J6013k4717k4716k4716k4712J957J957J957J962
-90945C304937l335l334l334l330o193o188o192o188M7393M7397K3101j5000l7867l7863j7386
-90930C276618j7382R199R203R199R202j3664j3661l6527l6524l661l658m6054m6050J2533
-90916C108773O5884O5880J2537j6187j6184K6205K6208j8568j8565j8569j8565J0486J0490
-90903C219825J0486J0491j6664j6660K9067K9066K6234K6239L371L375J9090J9093J9090
-90890C382103J9094k5684k5680k5684k5680l773l770l769l770l8127l8128P599P602K3794
-90876C246127K3793K3794K3797j3360j3359j3359j3355m99m95m99m94R295R296J6916L9784
-90861C337382J9298j8803m1670m1667N009N009N009N012r281r277r280r277J7776J7780J7776
-90846C290796J7780j6518j6515j6519j6514n087n084n086n083m135m130M1595M1596r106
-90832C287990r102r106r102K5189K5193K5192K5193Q518Q521l7208l7205k8634k8631J7095
-90818C263903J7095M9582M9584L859L859j7102j7099j7099j7099l1392l1389l1388l1388
-90805C193926J3385J3385J3385J3385q023q019K1513M4375K8653k4690n1840k8977J503J507
-90791C223468M365M365O0570Q3433N4855J507l0425l0421l3755l3755j3273j3274J1019M9123
-90777C337802N5792N5792J2448J2447l8994l8995l8994l8995j1640j1636j1636j1637k0209
-90764C251545k0210k0210k0210l5928l5928R798R797K5993K5993K5992K5993J4185J4186
-90751C270996J4185J4185m867m868m867m867K277K277K278K277J7996J7996k7731k7730L528
-90736C273065L527K6391K6391o952o951o951o951J0196J0196L0678L0677K3057j5049l9340
-90722C351984l9337o0n9o0n9J1372J1372l1973l1972j1968K6138K6138j1968j7683j7683
-90707C264182k0065k0061L4235L4235L4235L4236k2923k2923k2922k2919M703M704M704M703
-90693C288124j4349j4349j4349j4345j2019j2016j0587j0587J8941M1808N0381J2276k7737
-90680C281192k7735p252L0852M7520K4661n824n824k0980k0976m3840m3839J5695J5700J5700
-90666C255050J5700K597K601K602K601K597K601K601K601j4092j4092j4092j4092O0689O0689
-90651C356561P342l0760l3383j0519j1473l4336l6717j3854J7583J7586j5729j5730j5729
-90638C180842j5730l0019l0019J5708J5710L5236L5237j0490j0491K8092K8091N229N232
-90625C252628J2101J2105r809m7911m7914r805J2101J2105M481M484K7343K7347N909N913
-90611C261078N913N913j741j738j741j738q410q406L3985L3986p457o0801n2231j4122N880
-90596C188370N883Q265Q265j7728j7728j7728j7724K7046K7049K7046K7049M9671M9674k6539
-90582C320871k6536j5108j5105j5108j5104j9782j9778K5944K5948K23K27K24K27J9514J9517
-90567C286174J9514J9518N225N228N225N228k8598k8597L1894N4761K5703k0024o6226o6223
-90553C248802l1455J4271J410k1449j924j924l352l350J5730J5729j4278l7138k9520J6206
-90539C167758M7643K4783j3326j3325L0971L0975Q109Q112Q109Q112q19q15q15q14l677l673
-90523C297308l673l673J7996J8000k7727k7727k009k006k006k005j325j321j321j321J0107
-90508C267297J0110J0111J0110m897m893m894m893p751p752p751p751K4645K4646k1081k1080
-90493C254176M640M640M641M640K2264K2264K2264K2264l2036l2036l2036l2036k5754k5754
-90479C182141J9971J9972L1403L1403j4322j4323K7592K7593K7593K7593k0039k0039k0038
-90466C306500k0036J4937J4941l0785l0786J3988J3988J3988J3988M462M461M462M462m112
-90452C324458m112m112m112j4029j4025L1701L1701j3073j3072j3073j3072R78R79R79R78
-90437C299094j879j879j879j880M4636M4636K0344j7761k7764k7764l0146l0142J8201J8201
-90423C304018J8200J8204q473q473p045p040k27K2636L2639n467l2616r753K0730K0735r277
-90408C348791r277r277r273j7851j7851j7850j7847J1361J1364l877J8986L8990Q86k1977
-90394C305298k1978N649N649l6744l6743J0889O4235N5662J7557j7334j7333j9715j9715
-90381C295377J7437J7438J7438J7437l1861l1861J3865J3866m25m24m24m24K192K191K192
-90366C334014K196K191K192K192K196P193P193P193P197K4340K4344k1386k1382m8774m8773
-90351C282126l048l044N1252N1252N526N530l0436l0435l0436l0432J001J005K429K434k839
-90336C271885K0027L0027q075k3797r31K9551K9553k8798k8795k8798k8795m030m026m030
-90322C220968m027M157M160M7501M7505L0354p747m6333o9192l7045J6306L0592L0596N824
-90308C273619N827K8687r414n0944k8076J8598M1466J9074l784J0501J0505o169o166o170
-90294C297554o166N262N265N266N265O601O606O601O605O602O605O605O605J362J366J361
-90278C369365J366J362J366J365J366M451M454M451M454j1744j1741j1740j1740j6269j6266
-90263C314500K7079K7079l884m1987k0552k0552j2012j2009j2012j2008l915l911J7047N5152
-90249C298015L7763j5581k8917k8918L0618L0622L0622L0622j2433j2432j2433j2429j2432
-90236C322687j2429j2433j2428k907k902k907k902k906k903k906k903L8027L8027M8506K5647
-90221C412368j7702n5803n5807j7698J8260M1127N2078J3977k0322k0318k2703k2699r083
-90208C295675r084r083r080K348K348K348K352J8304J8305J8305J8308K4973K4977k0753
-90194C380243k0750j2537j2536j2537j2533j0631j0628j0632j0628l8257l8258J4137N2246
-90181C256699N4147J6046n869n864l204l200l201l200q920q916q916q916L1329L1333j4394
-90166C314954j4393j0584j0583j0583j0583J9778J9782k3562k3563j656L6453K7879N016
-90153C318355r277r273j0702j0702k2134k2134k2134k2133r929r924r924r925L1992L1991
-90139C214147L1991L1991J2697J2700J2701J2700J9369J9369k6357k6358r37r34r34r34l792
-90124C307419l792l792l792j3798j3795j3794j3795j3794j3795j3794j3795K3321K3325K3320
-90110C255649K3325j0974j0970j0974j0970k639k634k638k635N935N939N936N939M0884M0889
-90095C330062m841m838k6275k6272m7709r601K1356K1360K3737K3741j6749j6745j6746j6745
-90081C233735k646k645K0217K0221P833P833l7893l7889Q785Q786L1649L1653J6407J6406
-90067C322452j4077l6937l8101MK2866K2871j0475j0475J2387N0497M7635K4772p141p137
-90053C379141j7144m0006m8581j0471L0544L0547J0066k8039l8042j5179p558p558n656n652
-90039C226412L7692L7692J2447k5657m7568m7569K412M0520M1949M1949n682n682n683n682
-90025C297550J7415J7419J7419J7419J7419J7419J7419J7419j3128j3125j3125j3124p889
-90012C376507p886n1230n1229n270L2840R977k8129j8602j8603J880J879K0898K0902K0902
-89998C304836K0902K1378K1379r106l1969j5302K2808L5668J2804l0063l0064q630q629J0769
-89984C316781J0769l2575l2572j9238J8866K0295K0300j1142j1141J1722J1726J9342J9343
-89971C342476J9343J9347k5640k5639k5639k5635K8184K8185k300k5159j5637K2469M5332
-89958C359687M5335N798N801l8499l8496m1868j9000J3865J3865K7199K7202K7202K7202
-89945C415293N288N291m711k7574l9006l9006p568J5294O746O750j4683j4684j8018j8018
-89931C271394j8018j8019M127M131M130M131K701K702J5562p301r67r68l825l822k396k5260
-89915C228302j0970j0966R37K3801J0940J0944J2370J2369J2369J2373k0942k0944k0942
-89902C239641k0940M302M302M302M305O445O445k128k4988l7852j4986J6448J6452K2639
-89888C224387K2644K4069K4072J2637L5504L5501J2641l558l554m986m983q320q317k9751
-89874C327986k9751j9366L502L6364L6367p89p85p85p85k456k452k457k452M02M06M05M06
-89857C343760k1192k1193K2153K2156j187l9293l0718p852J3341J3340M767j8092l7625l7622
-89843C204743J4293N2402N7311L4447k5092k5089o039J6827K5397K5401J4442q421j6995
-89830C363627j6990o993J5875J5871o989o169o170r028r027k0460m3322n1896j3787K8125
-89816C232667K8125K9077K9082J451k1412q551K9557M7148K4285j3821j3817j0486j0487
-89803C342818J2377J2381L6192L6193j913j909j5726j5726j5725j5723j3370j3367n1475
-89790C295027n1472j0988j0986r559r556M491K7359L5928k173n988n983q370q365J3155J3158
-89775C265678J3154J3158J3155J3158J3155J3158j2805j2801j2804j2801O248O251O252O251
-89761C318407l8462l8459l6077l6077j6548K1557N3470N3470J1074J1078j1785j1785k2264
-89748C257599k2264N99N99K9026K9029J3787k4318k2413M50K3314K3313k1222k1222J6883
-89734C283160L9746L3555m551j7412N452L8525L8529J7096J7095j3389j3389j3389j3389
-89721C397639j7203j7199j7200j7199j7200j7199j7199j7200K7720K7723K7723K7722o571
-89708C364357o572o571o572j2529j2526j2526j2525j094j094j094j094K3637K3637K3637
-89694C361071K3641j8279j8275j8278j8275k0184k0184k0183k0181J0777J0780J0777J0780
-89681C273987O0582O0581L7242j6102m2303m2299p531p528Q425Q428Q425Q428q246q242q247
-89666C325600q242J221J224J224J224j161j157j157j158K0512K0515N273l2833m4743k1877
-89651C264465R86R86K1434K1438K1438j6667k2387M80K3343K3343j7862j7858K0247M3111
-89637C366497K2148j5953m6436m6438o694o694L1410L1415J9502J9503l360l357r552r552
-89623C342439r552r549p171p167K8553K8557J7508k0597k2026k2022r165r162r165r162M172
-89608C286491M171M172M175M171M175M172M175J1893J1897J1896J1897m774m774m775m774
-89593C344188k0255k0254K608K5472J6422k1684m9786k6923M600M603O032O032K7942K7943
-89579C326940K7943K7942n876n875m1600m1599p305L0800L0801p305o944o939K8779K8784
-89565C378546o468o463k9331k9327J5443J5447J5443J5447J4014J4018J4013J4018j0665
-89552C414135j0661j0665j0661j0665j0661j0665j0661J6961J6965J6961J6965k4955k4950
-89539C357443k2573k2569L0101O8206O5824K7719k6104o4209n6589l3721j2291J0572L7245
-89526C359054L7246j5626j5625j5625j5622o426o427J6437J6436k9290k9289Q815Q820N957
-89512C318835N958M529M528m521k7384l7387P22M863j7999k758k753P245P249P245P249K5107
-89496C300728K5107K2725K2729K5107j2994k9669k9666k1065k1066J797J801K3708K3711
-89483C332953k9639n2499m156L3948L2520n582k1304k1300J4420J4423M0290M0289K185K187
-89469C378735j3057j3058K5048K5051k6871k6871m008m004Q377Q380j4487j4483Q466Q466
-89455C345684j4397j4394Q465Q470Q466Q469J1086J1085J1086J1089J1085J1090J1085J1089
-89441C439458j7839j7836j7839j7836j4029j4025l4511l4506j8793J9317L5984L5988J5502
-89428C359035J5507J4077J4077n187k8047l6624J485J2913J2916J5294J5298m235m231m235
-89414C378043m231j4237j4234j4233j4234K717K716K5580K5579j0620j0620J2243L5109K9628
-89400C429206q477l8961l8957J6768J6768o096o091r995r996J2868J2872o185o184k9048
-89386C328492k9044k4523k4523j659j656J0724J0725J0724J0729J4546J4546J4546J4550
-89373C348177J4546J4550J4546J4550j648j645j649j644j649j645j648j645k4422k4422k4423
-89358C319929k4418R872R876R872R877K3447K3451K3447K3451j8468j8465j8468j8465j868
-89344C353070j864j868j864R563R567R564R567j9492j9487j9492j9488m39m36m35m35J4296
-89328C320327J4301J4297J4301K865K869K865K869k4046k4043k4046k4043m994m990m990
-89314C263542m990N738N742N742N741N742N742N742N742P167P170P171P171j1882j1882j1881
-89298C297517j1882P554P558P557P558K0895K0894J9466j8640m4602m4599j254j254J3512
-89284C280280J3512J3511J3512j2150j2150j2149j2150K9766K9766K9766K9766k0247k0248
-89271C350785k0246k0248O427O426O427O427K0745K0746K0746K0745J9793J9794k5933k5934
-89257C406700N03N02N03N02l6650l6650l6650l6651P971P971P971P974P971P975P970P975
-89241C325887K0593K0597K0593K0597k8943k8940k8944k8940J035J034J035J038J7705J7710
-89227C332057l253m1353l2784K0567O4384O4388p539p535p539p536n091n090l4622n7486
-89213C271568m6530O818L3967J1108p711p710L6587L6591J3724J3723J3724J3728p205p204
-89199C375178p204p201M228M227M227M231o013o014o013o010J3039J3039J3039J3043r336
-89184C396460r333r336r333j9339j9336M1633O4496M4249O147j6715j6716j5291j5286j5287
-89170C407013j5287J0818J0821J0818J0821R389R392R392R393j805j801k4665k4664j8475
-89156C401160j8473K7255K7254J1599J1599J0170J0170o025k8887l8891p85l09k3172k0790
-89142C361875K073J9220J9220J8267J8267K7764j0341l4633l4633P758P759P759P758J3951
-89128C432064J3951J3951J3951K1095K1096j768l9873n6261l3397k914k910l5303l5299J0423
-89114C318806J0426M21M24K3284K3287J9949J9953k5776k5773j277j276j277j272n087n083
-89099C349729m8432m8427K534M0643J9205J9209j753j749O29O32l79L7725K4866k8483m7058
-89084C318891k4195N336N340J526J525K4389K4389J4863J4862j4669l7528j5235L8113O3833
-89070C421440M0971k5714m8577k7142m276q804q805J5488J5488M056M056M056M060J8546
-89056C404843J8547J6165J6165m317m2422k0987k0988k1940k1940k1940k1941J2355J2354
-89043C303954J3784J3783j5897O966J6969k1137l6854j3992J6492J6493L155L156L155L156
-89029C313183L155L156L155L160R191R195l4149l4150k1293J6817M1108M1108l193l189l189
-89014C344065l189j9384j9384K6343K6342K8334K8337m7874m7873m7877m7873K8337K8337
-89001C276641K0712K0716k5011k5010K6908K6908M9771M9772j4096j4093j4095j4093j2667
-88988C352363j2663j2663j2664J4245J4249J4245J4248j2429j2425j2425j2425J652J656
-88975C324964J652J656K3563K3566K3567K3566j7638j7635K8088K8091J8085J8089m775m774
-88961C470065k3890k3886K1839K1840J0881J0885J0884J0885J7311J7314k8411k8412k9840
-88948C457465k9840J5886J5885l200l196k6060k6059j0342j0341j0341j0342J0613J0617
-88935C380745J0617J0616q15q15q15q15J4394J4397J4394J4397j9901j9897j9897j9898J4394
-88920C391101J4398J2015J2016J1059k7042n1333n1335r511r508J3356J3355J6686J6690
-88907C351947J6689J6690p844p841p841p840Q350Q354P33k2130m6366q261M2705M2704L647
-88892C383696l4458m7319k4456n880J6984K8415K8415J265J266J265J269L2493L2494j3233
-88878C402216j3232j6091j6090K7254K7254K5111j2995l7286l7287P487P487L0351L0353
-88865C424532L5430L5430J1137k6967n6023n6023n057L3048N4720L1858J4233q629q630q629
-88851C470430j0059j0054j4554j4554j4553j4554l9322l9322j5030K3075N3798N3797N3322
-88838C482420J5215l1462n4326j2410J0456j0140l3003l1575q707q712q707p283p279j566
-88824C292921j563j567j563K7489K7492M626M629M9488M9492L762L766j6719j6716j6719
-88810C408818j6716J3050J3054q860m6961m5537p427J4479J4483j2805j2801J0058J0063
-88797C332898m21m17L1021N3883M4829K1970r467r466l6621l6617l5187l5188k0307K560
-88783C303470L3994L3997J1130j1729R704L2568N415j7445l156l155P795P800K9234K9234
-88769C468856K8526N668k7202k7198k5773k5770M715K7578J138l6962l5538K572O854O858
-88755C374322l621J9243L2992L2996J556k1304m1313m1309r873J2991R891R895j541K1326
-88741C396251L0849L0853P989P990K9780O918m2143o5002k4995k132j4040j4037n228L2877
-88727C375930L2877n225l2855l2850j2373K5735L4574J1711M090M093O947O952O947O951
-88713C433504j626j626l055l052j626k4485j1629j1625j7936j7933k9364o501K2554M5418
-88699C371018N5420J7315J592J597k215k214q406l1269j8409j8409j1952j1949j0520j0520
-88685C321079L294K6156J3296J3295k422k422k423k422R008R010R009R009J2994J2995J2994
-88670C442450J2995o059o058o058o054m391m391m391m391k962k962k963k958k6867k6867
-88655C348073l4012J9335O1251O1252j1626j1621j384j384j385j380o148o147o148o143N808
-88640C408341N809N809N809N809N808N809N809K1527K1528K1527K1527N69N70m5157m5157
-88625C445937l6851l6851Q875Q875J4114J4115L4596L4596K3879j4226n1379k8515J4829
-88612C431994J4828m4710o7570j8758J9350J9347J9350M105M108N537N537j135K1732L0302
-88598C444017p800m4956m4952j608j607p000o996o999o996m142m138m138m138K9677K9680
-88583C357904K9681K9680K9677K9680K9680K9681l1032l1031l1031l1031J0884J0885J0885
-88570C444512J0884k6982k6983k6982k6983j9837j9838K5888K5889L1872L1872R009R009
-88557C441330m328m328k7190k7191K2346K2345K2346K2346R486R485o4344o4339m9035j0925
-88543C298004J3363J3366r976r973J2890J2891K8605K8608N742N746j403j400k4262k4262
-88529C347939j731j726J3512r348m588L3520N6384N6384R225R228j3638j3634k9833k9830
-88515C421864o966o966L848L851L852L851m0926m0922k6632K6714O0529L7670r485l2349
-88501C397933r489r485r485r486O200K9066L7640m65j1901j1896j4279j4278K3347K3351
-88487C426773K3350K3351j0944j0944j0944j0944p796p793p796p792m461m458J8401J8405
-88473C426408M0788M0792m938m934l4946l4942l4942l4943N095N098N094N098L9865L9869
-88459C458462J7003k1100j9197L669j1577j1573J3668J3672J3672J3671j1145j1145j1145
-88446C436935j1145l5437l5437J6958N5062N7445J9339k572k571j9242j9243j9242j9242
-88433C421608K4370K4370J507l6598m1838j8974j1353j1354J2463J2462J2462J2463k8025
-88420C373563k8024k8025k8020J9558J9563J9558J9563Q127Q131Q127Q130r972r969r973
-88406C370337r969J6701J6704J6701J6704L1913L1917L1913L1917k382k378k381k378j5956
-88392C529363j5953j5957j5953j5956j5953j5953j5953k5475k5475k5476k5475J6440J6441
-88379C348665J6440J6440J7155J7155J7154J7155j898j898j897j894J4803J4802J4804J4802
-88365C501788L372L371R90R90j9492n7596m7595k4731j1871J0993q060l0920l1373O731K9595
-88350C326192K9599K0544K0549k5182k5177k1133k1129J730J734K4118K4121M6980M6984
-88337C449930r553r552J3311J3314J7598J7601n265n262n2183n2178o457o452k2175k2171
-88323C320506k2175k2171K4490K4489K4489K4490J97J97k2666k2662l8384l8384L7826L7829
-88309C328071L4492L4492J0200J0203j8230m1093k6804J1301M4167M4167K3686K3689j8945
-88296C459396j8944j8945j8941L1069L1068R158k8944k0046J8059K9967P104j4807j4806
-88283C450388K0440K0441j2664l5526k2666k2666k4094k4095q853K9252M0178J7315Q82j0550
-88269C417782j2217j2216k929J9935J9458J9458K0887K0887L264L263L264L263M064M067
-88255C512230M064M067k2610k2606k2611k2606j1178j1175l319j4748k1181J686K400k0463
-88241C351950k3116k49J5465M038j9306p870K4039M6906L7614J4754r065r061p159p156L0949
-88226C442733L0949K8028K8032K5647K5650j027l9128m0558k452J354k1505n8181n8181q171
-88212C353190J4695J834J835P219P223J5078L650m212J8655J9368l494P219L0086L0086P223
-88197C509655P934L0800K1512J0081j3738l6599k4452k4452k3265k3261j5402k6834l1362
-88184C360617q495K9847K9848L174j9689Q414M6519M0650J7791j3883k5316j9841j9838K311
-88170C432109K311l647l643l643l643k214k215k214k214Q176Q179Q179Q179l2311l2307N797
-88154C384879N798p305p301p301p301N083N083N084N083K1006K1010j853j853K1006K1010
-88139C462128j7095j7096j9242j9239j9238j9239j7810j7809N053N054K1795K1799j6311
-88126C352750j6306o307o304J6556J6559K9178K9182K9177K9182L934L937K508K508P48k2112
-88111C465190l2117N991J4085q775p822J5041J2656j0204l4023l4019k586k583L5523L5523
-88097C451880L330L334j9529j9529q101q097m3821m3821k147L5962N0251K7388J0713J0718
-88083C448531R288R288j8193j8190J9916J9916J1339J1342j1521j1521J8007J8011J8011
-88070C524224J8010k471k471k470k471m812m811m812m811m812m811m812m811j3624j3623
-88055C466612j3624j3623N429N430N429N433K5345K5345K5345K5345j6570j6571L911L911
-88041C537147Q198k9907m4197m4197p520L0584N9164N9167N5409K065m4141m4137k7946k7943
-88027C481746k6514k6513j2704J0162J1592j1272l5567j2700J8736J8736j183j180j180j179
-88013C410980J674J679J678J678K1680K1683K0255K0254K4538J678k9758k9759r016J3846
-87999C473090R87R86J0988J0989J0989J0992j1874j1874j1875j1870k3306k3306k3306k3302
-87985C378308k497k497k497k497J5127J5126j6310l9169l3696j0832L8228O1095N4899N4898
-87971C507686K3463O02K747K750J317J321j540j537k966k966k017k4876k4880k013j6307
-87956C460784j6302j4874j4874p36p33p37p33j0740j0735k2167O95L1653N4519O4519K6416
-87941C545955j5502j5499j7880j7881K698K698K698K698M127M126J6988n876o2796o2795
-87927C383759l1359q495K460K460L888L889Q979Q979l881J8982M1845M1845J0408j2455k690
-87912C468614k690m120m119J9696J9696J9697J9696j3884j3884j3883j3881j3883j3884j3884
-87898C439287j3880J6362J6362J120K3987L9225J121k1743k1740q197q199q197q194P997
-87884C455311P996P997Q001M663M662K281K285J6571k1531n7258l4392J6560L9426M0851
-87870C493423J7992J0368J0371Q942Q942p019p014p018p015p018p014p015p014k4017k4013
-87855C445881k4017k4013m964m960m960m961K9569K9572K9569K9572J0517J0519J0520J0520
-87841C538364k2312k2309k2308k2309l260l256l256l256j5882j5878j5879j5878J0791J0795
-87827C394167J0796J0795O058O062O062O062j9663j9659K6067K6067J3679J3683J5112J5111
-87813C510399N582K8449L5593k512n5569p8431l5088j2224k698k697j270j265J3735J3735
-87799C415739J3735J3739j3415j3415J7069L9936L4931l174k6037k6038J60J60J60J64k936
-87784C450778k936k936k932l0086l0086j4368L8984M6146M6147k6730k6725k1966k1963Q97
-87770C402224R00J9950J9953k914k910k914k909J9949J9953J9771J9774m521m518k4526m7386
-87755C429876j1666K6443N5018L2159k8814k8809j1190j1186j1189j1186M071M074M071M075
-87741C445747M071M075M075M074J0025J0029J0028J0029J7170J7173n6655n6656j0546K7563
-87727C440202Q035l0072j3880L9471N1379J3273j9595j9593K3753K3752P554P558l8168l8169
-87713C455500l5370l5370j1078j1074P974L0842J7977k0124k6082l219K7265K7269J544J548
-87699C427602J545J548O337O337O338O340L3011L3015L3011L3014j8193j8193j8193j8189
-87685C515330Q59Q64Q59Q64m961m960m960m957K9334K9335K9334K9338j7107j7106j7106
-87670C564960j7103n675n675n675n671k2137k2138k2137k2134k2137k2138k2137k2134J2872
-87656C360941J2871J2872J2875k1423k1419j9041j9038K1747N9852N7470J9369j3024n1130
-87643C412922n3511j5402K4605K4604K6987K6990P933P934P934P937j5674j5674j5673j5670
-87629C416242J1000J0999J1000J1004R809R809R809R813R809R809R809R813n355n354n355
-87614C522661n355k4408k4407k4407k4404K0604K0605K0604K0608o069o070o069o065q064
-87600C469764q064q064q064J0989J0989J0988J0993m254m253m253m250K2420K2421n0456
-87586C466906n0452k0984L2367O0946L8083L788L788k0504k0504l836l833J9030J9030j4311
-87572C509514j4312j4312j4312K1528K1530K1531K1531k0384k0385k0385k0385R385R385
-87559C489929R385R385R385R384R385R385n537n537n537n534K1613K1617j251j246j4111
-87544C550715j4111L1615L1619P324P327j5540j5536k8400k8400n538n533j9827j9823j9826
-87530C456066j9823J846J849J846J849J0896J0900J0895J0900J9863J9868k996k5858j6336
-87516C481765K1773O3688M0825j3002l5861j4427Q436K240K244L673L673O92O96k2168k2167
-87501C522080m0747m0744k638k638J0218J0222J7844M0706L2129n973k1214k1215j1886j1885
-87487C474259l4749l4745R073R072L1935L1940Q834Q834m4513m4510N977N976N976N980J3717
-87472C453056J3716J3716J3720J3717J3716J3717J3720O17O18O18O21M1105M1108J9194l4150
-87457C618809m1744j8878L029L033n7463n7459l4600l4596P792P796M5898M5901J4460J4464
-87443C516442k3644k3641J3121J3125L5984L5988N023N028N023N028m9038m9035j8554J9555
-87429C490405J8123m738j2362j2358L420L420l4685l4682j2299j2294j2299j2295j343j344
-87415C364669K1520M4387L6285j816l2303l2301J902J901K4765K4768Q570Q574Q570Q574
-87401C488065J7858J7858J7858J7862j6437j6433j6436j6433N035N034L606L610j634k4496
-87387C484917l3071N039M1949M1949K1468K1471K2420K2424l0927l0923J879J879J880J883
-87373C574237j6697j6694O166O170J2358J2358k5747k5743k884k880m313m309k6060m8923
-87359C437039n6067j7959K3954M6816L6338L6341L6814L6814K0143j7959j1770j1766l4633
-87346C524105l4630k6714J1390J2820k5282j7189N679M722j8137L293K6157K4727J868M722
-87332C497531M726L294L296J3479J3478J3478J3478J3479J3478J3478J3478j4862j4863j4862
-87318C572086j4863l431l431l431l427r712r713r712r712J719J719J719J720p569p569p569
-87302C488824p569P673P673j5190j5186n255n250L2854L2855R035R039m4309m4308k5259
-87288C425627k5256K8091K8092M751M752l3353l3353J0018J0021J0021J0021p602p603J5261
-87274C439488J5261J8114J8119j9986j9987K7168K7169M305M306O233O237O236O237M808
-87260C543708M808M807M808m31m32m32m31m32m32m31m32J1502J1506J1506J1506p547p546
-87243C585605p547p546j4930j4929j4930j4929l498l498l498l498J0274J0278J0274J0279
-87229C537907q779q775q774q775N7192N7194O7671M4810p111m5212l8068j5205j3988j3985
-87215C596102j2559j2555r701r698r697r698k6610k6607J9116J9120o605o602o601o602j2373
-87200C478430j2373j2373j2369j2373j2373j2373j2369N965N965N965N969L1686L1690j4040
-87186C465027j4037k340k341k341k337J3854J3855J3853J3858j1152j1153j1152j1149P900
-87172C460345P904P900P904J2507J2507J2507J2511J075J076K504K508j5595P267J7270k0831
-87157C529359m0840j7974K8702N1568J9741l122J1168J1171j6936j6935j6935j6931m1228
-87144C480808m1227j6935K1173L1173L1176L3555L3557j4029j4025j4025j4025k598k593
-87131C511985k594k594j883j879j879j879m51m50j4740Q124J1245j1614j0185J2679L4108
-87116C527993L4113M104j8759J243K4110J5536M104k087j3519k0664K199K7113K7116K8546
-87102C641148K8545j3370j3371j3370j3370k8136k8136k6707k6707k3373n10L2356L2356
-87089C547355J3567J3571J3572J3571j6437j6436l0012p148J0237j195p624J5238M521j8342
-87075C534438j6912N950N805N805P234P238j1819j1815j1818j1815K2238K2238K2238K2241
-87061C591246j2057j2052j2057j2053m287m287m287m283j429j425%Mk0958J909K6912L8347
-87045C569243K7150M290k7864k7861k121k117j4978P885K9792K9796Q361k9743l8559j5693
-87031C517581J4792J4792r504r500r500r501k1739k1736R701L2565J8271m588R701R701O363
-87016C547399O367P082P081r831J603Q035j4829k0244k0239J6432J6437l2627l2624k144
-87002C477898L5966K5244K386J5242J5246j7148n5248m6679k3812k174k169p44p41n507n504
-86987C412256J7356J7359L9028L9032j4319j4316J4736J4740J4740J4739L1549L1548o556
-86974C611892o554m2280m2280m2281m2276N589N589N589N594n843n838n843n838k419k419
-86959C430382k419k415J5205J5205J6634J6637K8780N1643M5927p416l5046l5043J4967J4970
-86945C568011m138m138m138m134J578J578J577J582k7239k7240J0866J0870L245L248L245
-86930C534773L249J667J667K4530M7397K8341r765r764r761p383p382p383p379q812q808
-86915C565187q812q808o579o576o575o576o575o575o576o575k769k764k765k765L0101L0100
-86899C544098L0101L0101J7683J7687n176n176j842j842n5189n5190l2567l2565N541N541
-86885C461205R828R827R828R828j6180j6176K1925K1929M91M95M92M95J5971J5975J5972
-86870C561905J5975j5942j5938j5938j5938m718m715J8145M1011K1955j6146k9007o144o70
-86856C533835o66k2104k2100L2196L2200n906n905j3657j3657K4448K4452J4922J4926p941
-86842C585043p937k2707k2707J56J60M2549M2552j0799j0796j0233j0233j0233j0230j3568
-86828C541017j3563j3568j3564k3808k3805k3808k3804R533R538M5257M5261L8436L32j4911
-86814C538543j4911J7955M0818M7962R858j5864l8726m9682j1577L0339L0339L2721L2724
-86801C650499j5417j5417j5417j5417j9227j9228L636L639J3162J3162k4943k4944R352R351
-86787C552791R352R355n258n258n258n258j6690j6690j6689j6686J3080J3080J3080J3084
-86773C536035J0698J0699J0698J0702K3827K3827j4278j4275j1897j1896j1897j1893q324
-86760C542026q324q325q320q325q324q324q321l863l862l863l859n291n292n291n288M3292
-86744C490446M3293M1863L763j9105j9105J6619J6623R30R30k1933k1929j9075j9074m1939
-86730C452307m1934Q075Q075L0938L0942N217N217N218N221J4054J4056J4054J4059m997
-86716C560502m998m997m994R292R291R292R296j1190j1190j1189j1186J7776J7776n087n083
-86701C563311m0334m0334k229k226L0637L0637L0637L0640K2539K2540j5566j5562o0633
-86688C554057o0634m3962n854K8914K8918K8914K8917O051l2055m2057J1294N6064L3204
-86675C591771l952l948n2n2n2m9Q045Q049L0909L0912J2808J2812k5297k5292Q997R002k9107
-86658C625504k9104l4968l4968j2105j2102O948O951O947O952J0996J0996J0996J1000j864
-86644C572179j861j864j861P394P394j5469j5465k2614k2610J5492J5495J6682J6686L7163
-86630C606741L7168p610m5711l7142j4274k50k45M65M69j0490k1918l1210m532J0229j198
-86615C480492Q086Q090J4516L3573L3573J4520j589j585k780k776k780k776k779k776O270
-86600C579279O274O270O274P699P703P703P703j1930j1931n738K0936K6651k2l5032l5031
-86585C576808r787J6887Q313l118r787r787j0501j0498j6008j6009j6008j6009L044L044
-86571C490584L044L044M234M235J1856M24O378K5431K4716N668j0204j0200j0199j0200N753
-86556C544564K4809J2901J2902o869k5919j4010j4010o870J2187J470J470J1320J1323J1324
-86542C576592J1324J1320J1323J1324J1323j8687j8684j7494j7493k732J6325J6325k727
-86529C588039k996k996m186m186m187m186m186m183L3442L3443L8682K7250n139k4191j4189
-86514C646231j4185l6665l6665m6192k7139J5492L4544L0257J8829k27j9279j4517l081J2157
-86500C559560L1210K7637J6210j4007j4006j4721j4718j9484j9484L379L382J7192J7192
-86487C579342k0913m3773m0918k813J2429J2432J682J682K4545K4549j1655j1655K5022K5025
-86473C574981N3124L0261k605m0706l7376j4513Q350Q354m4684m4680k1345L2006N4389N4393
-86459C609949J9622J9622k9919k9914p056p052o102o099L2006L2006L7807L7811l0781l0778
-86445C641122n6027n6023q867K9237L4712L4715j6251j6250j4349j4346L9002L9003J3024
-86432C648702J3028k5081k5078j1744j1740K6361K6365R690R694j3174j3169r362r359J2075
-86418C627208J2075p784l0645j6358K1750N3184N3187K222K221l0171l0168p309p304K218
-86404C644326K221k0642k0641o266o263J6600J6600j0553j0550J2314J2313q409q407q406
-86390C604237q406l0321l0316j5075K3031M4014K1155j7903m0765k2670J97K4013K4013R720
-86376C584924R723R724R723O70O74O73O74l1902l1902l1902l1902K6685K6685K6685K6688
-86361C595920k847k846K0016K0016Q109Q109k9997k9993J1175J1174j1688j1688L0703L0704
-86347C646867R270R273L077K5941L4514l587l2646l2647J8320J8323j3444j3445l7737l7733
-86333C594346m6310o9174o3458j0107N5622N5620L6092L6096K6566K6565L703L706L5586
-86320C684853L5586J8915j9187l3956l3956j3474j3471k0143k0143m0624m0621L39L8444
-86307C542562K9870P011j3624j3623j5052j5049J9243J9242J9242J9246k4578k4579k4579
-86294C525332k4574J7337J7341J7337J7341Q078Q079Q079Q082l353l349L2371L2374J0461
-86280C670936k7645m1934j9068N221N225j6214j6209N466N470N467N470p394p390p394p391
-86265C552616Q325Q328Q324Q328K7377K7381K7377K7380M068M071M067M071l554l550n4519
-86250C650090n4516l4990L118L5028N7894N3604J5503l1180n4040l5578j2712k4623k4620
-86237C542978j8431J9678M3966M3970K288K293K288K293K9438K9442l427k6287k9833k9829
-86223C610827l0547l0544n3648m2214N415M3523L4707K3280K9707K9710q161m6262l5307
-86210C530486j2443J9849N7954M8427K5565r444m7550l4689k3258j6112k7545m3262n158
-86197C462820J3657r206o111J6753K4285L5716L5716K4285J0709j2153p152M279j436j2868
-86183C579294j8584M279J4521J4520J5949J5953J6931J6931j4505l7368r30K1932J3360J927
-86169C644210K2j1409n693n694o407o408n694n689o676M755K1189j6917l5493j2630R996
-86154C561462K1430J3330r534k6443m9306n5974j7870K1189M4055M6783K3920p517p517K1539
-86140C579547K1538K1539K1538j801j801j801j801j802j801j086j087k247R184J6328o534
-86125C647913k3920j2489j3202k4635l3208k1776L944K6808K1806K1806L6096J3236J083
-86112C643462J083l46l46p014p015L6330L6334J30l7975j6541j6540J30J30M2523M2525j328
-86096C715542n4676m6102p997J530J529L911L915J4390J4390l1336l1337J0580J0579J0579
-86082C615497J0584K0488K0493O200m7144q0014n7146r995J2871J2392J2395J2392J2395
-86069C541408N723j7136k5713J2395L4332L4335L6714L6717p584p580l0447P662N6242L3383
-86055C710451j3299l6159m0926j8059N17K3380M3799M3799m99m99k4314k4314k2886k2881
-86041C618110l7413j4550K5937O4045O8329M5466j5503j5499j2734j2734j2734j2734j7497
-86028C670489j7497j7497j7493K1799K1799K1798K1803k017k017k017k013n2101n2100o375
-86014C586561o370n422n418n422n418N771N776N771N776N771N775N772N775J8186J8185J8186
-85998C659255J8189m7069m7066k2778J5332J6518J6522J8900J8904k0158k0154k0157k0154
-85985C566084M770M774M775M774j898j894M1451M1450J5250k2852j5707P155K1922r41l2379
-85970C636734l2378k1278k1274k1274k1274j0799j0795L4931L4930L3023L3025j2700j2701
-85957C608170k1274k1274K4452K4452N51N54N55N54J4844J4844J2462J2463Q651k9453k0880
-85942C629671J984j827j827j828j827m298k7161l5734K370N4765N4765J1420J1421j3586
-85928C678308j3586j3587j3586J0230J0229J0230J0230o859o858o858o858m000m001m000
-85914C639034m000k3291k3291K2435K2435o144o143o144o140K1869K1870k3857k3856k6715
-85900C578062k6714J9011J9016M4256M4256j470j470M36M35M36M39K217K218K218K218j6835
-85884C668729j6834j6835j6835p308p309p308p309J9365J9365J9366J9368Q143Q142Q142
-85870C690882Q142k9011k9011J6716J6716j7341j7341j7341j7341k3532k3533j623L6487
-85857C592869M2254M149l3003n5863k0619J7486J7486k0616l0622p758K2725K2729j566j563
-85843C548088j567j563j3683j3683j3682j3680J2991J2995J2990J2995J7277J7278J7278
-85830C594034J7281J7277J7282J7277J7281Q522Q525Q522Q525k910k906k910k906q864q860
-85815C685170q864q861K568K571K568K571k01j97k01j97j6396j6391j6396j6392l2590l2587
-85799C546175J1707J1710R802j3058k1635J6474M9317M9321N973N976k601k597k598k597
-85785C661369o96o92o96o92p365p360L8365L8366k6566k6562k6565k6562m655m652m651m652
-85769C595734K2733K2737K2732K2737O538O542l9184l9185J3746J3750J3750J3750L6133
-85756C712513L6137K1847l1500n9368l6502j9830L033k687k683j254j254j6410j6407j6407
-85742C569228j6407k3079k3075K2651K2651K6934K6938K6938K6938j645j641j641j642N1982
-85728C705130N1982j366l9471m6616k3752O732O735P684P685L0547L0551J492J492J493J496
-85713C741814k408k408k407k408k9081k9081k9082k9077O642O643O642O646O642O643O642
-85698C662362O646R60R60R61R63R60R64R60R64l7859l7860l7860l7855J6440J6444J6440
-85682C574590J6444K8199K8200O289l1813k8958R150L1057L1061k6577k6573J9150J9153
-85669C649372R146R151j3717j3712J5074J5075J5074J5075k9699k9699J4598J4602l739k6603
-85655C639998j4695K3410L7699m05k2316k2313P603P602P603P602M745M744M745M748j0974
-85640C679796j0974j0974j0973M744M745j8119j8115j6001j5997O865M4971O8783M5923j2187
-85626C742487o5534l5530J7821L0205L0205J1149J1152J1153J1152o683o680k9542k9543
-85613C691812l3833l3830J1897J1897K2848K2852k2874k2875k8590k8590k8590k8590L0949
-85600C564483L0953L0950L0953J1896J1901J1896J1901L085L088L085L089j1205j1201j1200
-85586C683674j1201K8955K8958P044l1057k9632Q477L0387L0388j0342j0337J2522J2525
-85573C750361j6533j6530j6529j6530Q313Q317Q314Q316p881p878p881p878n1703n1698l4556
-85558C548024J8796O0232Q3098N7850M506l4585l4581l7919l7915k1725k1720k1725k1720
-85545C540616M949M953O378O382K0667M3535N2108J4003k7653k7648J5696J5696L7126L7131
-85531C743939J4267J4267l8608l8603l8604l8604K4746K4746K4746K4746K4653K4657K4656
-85518C791004K4657r638r638r638r638k0597k0593k0593k0593j540j541j541j540j9302j9298
-85503C649971j9302j9298J4992J4997J4992J4997r64r60M65M69m87K2379L0953p152l1835
-85488C684217l1831J1509J1514j4212j4207j4208j4207J6034J6039J6034J6039m5886m5883
-85475C590952L0328L0328P293P294P294P297o996o992o996o992P293P298P293P298P293P297
-85459C696582P294P297n656n653n656n652n656n653n656n653R348R351R348R351R348R352
-85443C722036R347R352K3838K3838K3838K3842k5699k5699k5699k5694O214O214O215O218
-85429C758161O214O219O214O218j4773j4773j4773j4770K7143K7142j8584j8580p22p22l1206
-85414C708408n4065l2635N474K8333K8337L8578L8578J5714J5715mmlmn1922n1922o196o195
-85397C676187K5241K5240K5241K5241j283j284j284j284k5100k5099k5100k5099l2244l2245
-85383C607128J3482J3482J4435J4434J3006J3006k0002m2865n1438j3333L1917L1917J2388
-85370C637557k5718j6191K1915M3824M3825j425j425j426j425J2656J2656J2655J2656r254
-85356C740880r255r255r254J2179J2180l3547l3547r254r255J3609J3608j1897j1896j1897
-85342C643399j1897j0944j0944J9540M2403M5738P632j5231j5231k3328k3328k3329k3328
-85329C601152K3738K3737K3738K3737j507j507j507j507j0081j0080J2782J2782j983j984
-85315C691510M1362M1365K5486j2615m9767k6905k135k136p07p08k374k374k374k374R057
-85300C704311R058R057R058J522J525J526J526J1528J1528j1334j1335R861R861l5865l5865
-85285C685962j41j42j41j41k635k631k635k630Q796Q801Q797Q801J6418J6421J6418J6422
-85269C775740j7877j7873j7876j7873P755P758P755P759J9187J9190J9187J9190K992K995
-85255C818009K992K996q440q436q440q436N932N935N932N935l0744l0741p882p878m9797
-85240C686937m9793m071m068o929o925J4982N3090M8651J0550m1849m1845j7556j7553j7557
-85226C606064j7553N068N072N069N072N068N072N072N072J9983J9983J9983J9986p167p163
-85211C694681J5696J5700M2608M2607l118l115k4076k4072k4076k4073k1010k1010J853J857
-85197C670452j1484j1479J9000M1867L3767m336k7202k7198j005j001j004j001K005K006
-85183C683387K006K006M863M864M863M868k8717k8716J7009J7014j5857j5855O054M4163
-85169C701952L6390j716k3626k3622k3150k3149K2577K2580K6625K6625J1383L4251J9004
-85156C806124j9101L762L766r266r262r266r262K166K169K166K169J5979J5983J5979J5982
-85141C830088k5937k5933k5933k5933k2513k2510k2513k2510l460l457l461l457K6071K6074
-85127C674616K6071K6074P019P022P021P022R769R768R768R772r285r280r285r280m283m284
-85111C748225m283m279k854k851k854k850k1163k1162J700J704M7427M7431J700J705j0446
-85096C777150j0441l3309l3305r493r489J3371J3374J4598J4602J4602J4602l025l022l022
-85082C757193l021K452K456K456K456K8173K8177j6120j6120j5261P606J6180k1925o1463
-85068C713239o1460r065K9041K1177K1181K3563K3563j206j206j206j205J4985J4989l0737
-85054C755653l0737J176J176K4039K4039J0702J0702J0702J0702m540m539k7404k7402J4006
-85040C768275J4007l1720l1719m093m094J8770J8769L8299L8299J5436k2670m6962k4098
-85027C746499O385O386J1666J1670J1669J1670k7388k7388k7388k7388r292r288r289r288
-85013C659236J1194J1193J1194J1193J4732J4736K1405M4267K6168k7180n2901l0037K824
-85000C718024K5691J4260J4260N6175N6175K828l5277m7992k5129N355N354k3700k3701k3700
-84986C718623k3700k028k028k028k029k028k028k028k028J2946J2947J2945J2947o107o106
-84971C718270o107o106L1284L1284L1284L1284j0631j0632j0631j0628J7910J7910J5529
-84958C840020J5529O955l1151o8302m5436L144L145M573M577J715J716J715J720M543M544
-84943C749007M543M548M543M544M544M547r34r34r34r31j9986j9987j9986j9983N950N950
-84927C704501N950N951N950N950N950N954q815q816q815q812J0237J0237J0237J0241j641
-84912C744259j641j642j641l069l071j3549R318M1466P9570M3847r496k3790k3789k7124
-84898C809648k7120l930l930l929l930j5361j5361j5361j5362j0121j0122j0122j0121K4173
-84884C689051K4173K4173K4176j48j49j49j49J1283J1282J1283J1283J1282J1283J1283J1283
-84869C851240r676r675n5401n5398k0954k0950K4772K4776M0967M0970m756m756J3341J3344
-84855C827844J3345J3344q570q566q567q566k408k403k408k404j3839j3835j3836j3835J6168
-84840C771464J6173J6172J6172k883k881k880k880J0948J0947J0948J0948k3347k3347k3347
-84826C782207k3343m83m84m84m80L6669L6668r057r054j1885j1886j1885j1886J1931J1930
-84811C788478J1930J1934k16k16k16k12j9268j9269j9268j9265L323L323M752M752p632J5231
-84795C758161K3805j4301l6211l6211P133P134j8587j8588j8587j8584L5206L5207L5206
-84782C740783L5206Q533Q533R961R962J5916L8778M7353R247m3624m3623k3143J4967L4972
-84768C863821J2112j8371j8372k653k653k653k654L535L539L539L539l1232l1232r322K8784
-84753C799727J2079k6023k5069J3035J9228l636l4120l4119j497j492j492j492K9944K9945
-84739C775018K9945K9944j0099j0100j0099j0099j0100j0099j0099j0100J8242J8241J8241
-84726C808836J8242L5389L5388j0337j0334l9958l9959N768N768L4347L4346m1863m1860
-84713C793773n0675n0676m949m949K1724K1725K0295K0299Q008j4855j5569P297K5155J3728
-84699C790331k2714k2711j756K1110K8966r136k9859m1286n8676k0568J1253J1253J3635
-84686C669842J3638k0660k0657k0660k0656L2925L2929L2211L2214M3881L2453P442j5417
-84673C799485q987J3880O018n411m13m10j127j124j8036j8034j8036j8033l747l744l033
-84658C719248l029j3363j927K3075M5942N2130K9271K4743J3314j6459n4560m6705k3838
-84645C747842o218o215m785m785K6115K6115J1826L4690N7075L4213j4133l6996k3660j2228
-84631C828856j8658j8658M920K7782K8497N634j6128m696J734k1129m8279k5415m10J1022
-84617C755072K1740K1739j4461k5892N307M3411L5553J2693n028J7840K5698j2406m0751
-84604C840515k9316P599P599k5033k5029k5028k5029j0743j0740r310r311J6615L9482L8768
-84590C781039J5904l1016m2444n292J7572Q280l149j8151j8152m578m577J8286J8286K4047
-84576C756055K4050K4046K4050l103l100M0245M0245K5237j2864l7156l7157l3825l3822
-84563C772901j0959j0959J2108J2113L4972L4976J6395J6400j4085l6948k9569Q541L1403
-84550C837289L1403N202N206N206N206k6804k6803k6804k6804J5112J5111J5112J5116k9424
-84536C813324k9423k9424k9420O776O777N2502N2507L2169L2170j3556j3557j1651j1651
-84523C857543j1651j1647l0228l0227k8798k8795K1215M4077K9788q313k7872k7871J5472
-84510C762693J5473P376P375P375P376k0251k0251k0251k0250O422O423O423O427R012R013
-84495C770385R013R013K0444K0444K0445K0444J6872J6872J4490J4491k7426o5530n6957
-84482C783000l4090N481N482O910O914O910O914O911O913P625P625P625P628j1428j1424
-84467C808996j1427j1424K772K772K772K776j4375j4371L1351L1355K2063K2067k1282k1278
-84453C832767j276L6833K8255N395l0800l0797J3497J3501j2224j2221j2220j2221n794n790
-84439C806905n790n790K0879K0884K0883K0884k6663k6659k6662k6659J2J4J5J5M536M540
-84423C781344M540M540k4043k4039K1687K1688J0039J0044l5686l5683k1397k1393K4333
-84410C715974K4333k107k102k106k103J9804J9809J9807J9809k2499k2495p256l0116l2024
-84396C696728O084N7050N7050J4177k3923j7732N132q209m6311m4881o777J5268J5272J7654
-84382C736582J7653K4318K4322k1404k1405n213n210n210n209J0981J0985J0985J0985p119
-84368C776041p115p115p114m1414m1409L4800L4801M0513M0516n209n210r020r021r020r020
-84353C776004K8371K8374K6941K6946j7832m0692m9265j1160K6227K6231j7117j7114Q603
-84340C794517Q607Q607Q608M5666M5671M5666M5671j9112j9109j9108j9109k3637k3633k3637
-84326C855668k3634m584m581m581m581J7319J7318J7319J7322k1739k1739k1740k1735k925
-84312C793107k925M2801M2805M2802M2801k925k921k9152k9152k9152k9148R906R906R906
-84298C868659R909O810O810O809O814j9864j9864j9863j9861J2653J2652J2652J2652o401
-84284C870567o400o401o396O698O698O698O702j9023j9022K6703K6707R497R496R497R500
-84269C931521j4319j4320j4319j4315J7832J7832J7832J7836J637J637m4089m4085q946q945
-84255C842789q946q946P249P249Q678Q678J771K4634M1782j1566n7291n7292J5585J5584
-84241C829958K426K426K427K426k1390k1389K4337K4336K5766K5765j9960j9961j9960j9961
-84227C817246K3384K3388N641l2463n4375n4370O118M4222L5649J2790Q261Q261O833O836
-84213C857421K5884K5889K5884K5889k6987k6986k6986k6982J0166J0166J0167J0170l0082
-84200C863613l0083M02K3269N641l2460l1035P074L0912L0912j2432j2429n764n761L7105
-84186C868964L7107M9251L524m6966m6961P334P338P335P338j3207j3206j3207j3203K0136
-84172C861577K0139q443q4650r0846j4632M4428M4431k2257k2252k252M3479N8415N8420
-84159C885557J5550J5551k5416k5412k5412k5412j8747j8744K6983K6982J258J261J262J261
-84145C836522J169J172J172J172k4552k4549K1177K1178o453o449o449o448P840P841P840
-84130C832183P841k616k616k616k616K4057K4058K1200K1203N005m0721m0721N005N958N957
-84115C860561Q816Q819k8486k8486q480L7245K5814K5814j7054j7051k3008k3008K2718K2718
-84101C866932n861n861n861n857j7914j7910j7910j7910K1147K1148K1147K1148L4242L4247
-84087C924927j1480j1480j2433j2432j2433j2432J645J648J649J648J5938J5938J5938J5938
-84073C922579l3603l3598j3594L2133J4985J4985J7843J7844j1949j1945j1949j1945K3775
-84060C915561K3778o709k9569j1234K6874K5442j2659n1721n1718q373q372K1482K1486K1483
-84046C875751K1486K4341K4344K4340K4345j6147j6142j6147j6142j3289j3284j3285j3285
-84033C876886j5540j5540L0187L0186J5897J5897k9829k9825l3640l3640K7329N0195J4468
-84020C903031k3637j5063P803p591l0454j6165j6165J458J459J459J462m971m972m971m968
-84005C787715J4081J4081J4081J4085n057n058n057n057L6859L6858L6859L6862l8399l8399
-83991C894454l8399l8399J5900J5901J5901J5904L5460L5459j0267j0267k6461k6462k5032
-83978C853692k5029J641K4504L3078n024m2179m2180J164J169J8446J8446L204K6067J0825
-83964C877824k7280m417m418n131n132n131n132n131n132n131n132J3117J3118J3117J3117
-83949C853126K4549K4549j9749j9748J6451L9315M543l3561l4991L115K5025K5029l293l290
-83935C901070l289l290k6629k6629m7110m7111k2346J5763M0056M0055K8147K8147N284N284
-83921C887402K1803K1806K0377K0378n8215q1077n2499Q48K8709K8713j3679j3679M0620
-83908C851507M0621n105n106m294m291m290m291p148p149p148p149k389k385k385k385J6667
-83892C843280J6667J6667J6668K3183K3187K3186K3187j5870j5871j5872j5871m9693m9689
-83879C823159l963l963J6995J6995J6994J6995L5746L5750r980r977j8554j8550j8554j8550
-83865C860543j5696j5693j5696j5692J0977J0982J0981J0981k805k803k805k803J4818J4822
-83851C860111J4821J4822N2N6k2811k2807L386L390M6735M6734J1447k6655n0947n0947l316
-83836C824071l316J9548J9547K0024K0024K0024K0024K400K400K400K400N764N765N764N764
-83821C972603j9481j9480j9481j9480k3767k3768r04r04j2813j2812L2915L2914J1777J1778
-83807C909097J1778J1777L680L681j9183j9183j2276j2276L2020L2021M3929K1066R634k8471
-83793C987294m9994m9995q078q079j5224l8086k3797J4308J1926J1927J4308J4308M4316
-83780C905134M4316j411j410m0617m0617k4898K8448P1793P1794N0835J2734k1803k1802
-83767D032496m4666m4666l9902j797K2494K2499o948o947o948o947K4013K4013K2584K2587
-83753D011865l5050n7913m3623n519K7823K7824j5521j5518P037P037K9900K9900P989P990
-83739C984221j4874j4870k013k013k014k013J5611J5610J5611J5614k460k460k459k460m6281
-83724C952750m6280k1989J6120J3021J3020p461p457J6831J6831J6831J6835J231J236m4491
-83710C937028m4491j5911j5912j5912j5912j1625j1625L4101L4101K1241K1241j623j622
-83697C913079J1145J1148J1149J1149k6957k6956m093m094k2669k2670J623L9727N3541N3541
-83683C998663J146l6959j0490j0487j2871j2868j7635j7631j7635j7631K27K31K27K30j678
-83668C844839j674M4051M4052L3241L3246j2485j2481M663M666M667M666j5105j5100j5105
-83654C946141j5100O14O18j9864j9864k3868J4241L8529L8534j2913j2909j2912j2909N902
-83640C914240N905N902N905k1248k1244J619J619K3882K3887k1844k1840l0417l0413l0417
-83626C805536l0414J9596J9600J1975j0885j3270K4839M7702M7703p670p666p669p666J4241
-83612C905952J4245J4245J4245j9101j9097j9101j9098K5673K5676j7668j7668L911M2020
-83599C934234M2016L915k8955k8951J4393J4394L0346L0351P487P487n0627n0623o327o326
-83585C912814k009k4873j2012K6097L1809Q950k1539k1534O10O14O10O14q916q912L6810
-83570C919133L6814j7281j7278j7281j7278l0142l0138j6805L6546P7029L8928j2518j2515
-83557C937214P011P014l8715l8712o288o286o285o285r623r619L3725L3725J6098k2003l4864
-83542C856107j2001K9911N2778M1346M1347m354m350n0077n0076J7557J7560J7560J7561
-83529C970869k1501k1498k1497k1497N176N176N176N176L72L76L73L75K4188K4192K4187
-83514C979643K4192L72L76m5354m5350P040P044P041P044j0494j0490j0493j0491R38R42
-83499C901960R37R42o207o203o207o204K8088K8091K8088K8091o340o341o341o337N090N091
-83483C976198N090N095Q03Q04Q04Q08Q03Q08o26o21P15k2149l2151N957K1673j187l1675
-83466C931149l1671J0955J0955J0955J0959L4295L4298J0003k8099m1097m1093K247K251
-83453C916107K3206K3209K3210K3209j4900j4896j4900j4896l8239l8235j3944K4162Q827
-83440C891920Q830J1209J1212J3113J3117j7367m0229j8562J9547J9548J9548K0020K0023
-83427C971929K0024K0024l7305l7301Q03Q04J9376J9380N4152N4151J9614l3729n7069n7068
-83413C957785j6585j6582j6582j6581J127J131J132J131J127J132J131J131K1371K1375K1374
-83398C964617K1375R943R943R943R943J3233J3232J3233J3233R422R422j3441j3437m5116
-83384D025545m5116p011p007n582n582n582n578K0705K0705j7400j7401k0734k0735J7371
-83370C926598J7374J8800J8799l2166l2162j5019K3086K4515K4519L413L412L413L416K0083
-83356D008081K0087k780k776l2073l2069O032O036Q890Q893L1754L1756K8449K8449k4899
-83342D083830k4895l5378l5373l5378l5374j9659j9655j8230j8227L2259N5126M0833K731
-83329C972610m5026m5027j5495K2610J6894J6895l588l587l825l826l825l825J3798J3798
-83315C928581J3798J3802m331m332m331m332k8147k8147R958R958L4012L4011m093m093l1720
-83300C930594l1719K1627K1632L5935L5940k170k165m075m071m075m071O404O408O404O408
-83285D019006n027n024n023n024l1552l1548l1552l1549K3700K3705N8475N8475L4179j9164
-83271D052077m2508m2503m402m399m398m399J496J496l6609l6609J1498J1499J1498J1499
-83257C925236q507q507q506q507j2317j2317J0546J0549K7336K7336r340r340m578J8287
-83243C937371O378l1724l6251J852L1385L1385L758L759L758L762q893q890J3969J3973j8420
-83228C947172j8416J1112M9220M1357L256k6279k6275k1992k1989Q74Q75l059l055m1164
-83214C891637m1160O944O947O947O948J7661J7664k820k817L6713P4822M6720o627m7684
-83200D011895k4820J2332J2336l387l386k6249k6246j4818j4818K3287K3292k2916k2915
-83187C923587k2915k2911j9552j9551J8554M1421N1419J3315j7170j7166K16K16K3079K3083
-83173C975625R265R270k8839k8836K460K463K463K464r924r921k2781Q1J8179J8181J9611
-83158C959761J9611J8178J8182L1042Q179j1621j1618j3046j3047j3050j3046j4476j4476
-83145C950573j0668l3528m0673k568M0301O3164O4116M1253l888k6748k8181n314J4688J4691
-83131D037218J6120J6121k2465k2462k2465k2461J1830J1833J0405J0404j6362l9221l7796
-83118C930699j4930J5075L7941K6510K6510Q644Q648Q645Q648j0409j0404j0405j0404k590
-83104D012178k590k590k590k590k590m019m019r020l1883l1884r020m257m257k828k828N418
-83088C900631N418N418N418o013o013o014o014R705R705R705R705K1136K1137K1137K1140
-83073D016201K0824K0827K0828K0827k992k988k988k988m5860m5857j4419Q443L0354P491
-83059D027703k3946k3946m2854m2849j8558J9548M4788M4792J448J447p606p602p603p602
-83045C957160J6213J6214J6213J6213j4501j4498j4502j4498M551M555L122L126r262l2121
-83031C937985m0699k590L2653L2658L5035L5039O4477O4481r828o3171n4601j6492M461M466
-83017D023874j7925j7922j7925j7921l636l631l636l632J7717J7720J7720J7721O289O288
-83003D021101O289O289m194m190m190m190l8961l8961j4669K3436J5246J5249J7632J7631
-82989D013518J436J436J437J436j2377j2376j2377j2377L7637L7636J5726k2380j7013K1095
-82975D042457K9670k3678m7018q912M2529M2530k2729k2725k2726k2725J090J091J090J090
-82961C991034k516k511k512k512r180r180L6546L6546M152M157M157M156j9659j9659j8230
-82946C994789j8230O847K9710L8284J78k9353k9353J3992J3996R228R229R228R229j1729
-82932D046045j1730j1729j1725k4441k4441K1285K1285J4618J4616J4617J4621J2473J2474
-82919D087968J2473J2474k9442k9443k9442k9438K251K255K255K255K7262K7261j0367k1799
-82905D026523m651K2022K2498m175j1320P733J1067j5607m2790l1355n158J3895K3421J1990
-82891D024093j4684l3736l0879j9447K940K9613M4856L3424K225r206j8104j8103j7628j7623
-82877C957741m529J4527L807L811k148k147r56r53N712K4769K9766L096j0989M43j224j2652
-82861D008074k2421k2416j5514k6942l0517j1462J1399L0454K8307J6879K4497K4501L650
-82848D018489L651J1271j60j8736L16L4611L4611J1510J1510J1509J1510m685m685m685m681
-82833D111356k0702k0700l6420r746J6690N258O925J8357J2164J2165J1212J1212j4985m1659
-82819D061127l2371k0936j5335l899J815j7236k1527j0092j0092k1524k4385n328K1821L3252
-82805C935290J8007O579O103J7534K2830L781l0514l0514N444N448O162O163p48J0687K5215
-82790D007467r080k9803l126K5453K5453J8011J8011J5629J5629q187m6292l7718j4855R675
-82776C986267R675J1104J1105l28l27l28l24n894n894m466m465n418J7445K7447j0654k6376
-82760C998569l512K6971K6971k3994k3994k3995k3990J0214J0215J0215J0215q838q838q838
-82746C967371q838l360l360l361l360k408k407M0937M0941J6793k1311j4167Q697L4894J2030
-82731D059091j9406j9402q927q927q928q927P268P267P268P271m045m045j9287L580J0721
-82716D000572k7385j7382N485K5963K5963j8334j8331M9779M9782N958m7386m8194j0088
-82703C976402J0870J0873j038j034j039j034N1594N1595L7305j6038m8432k5565L964L966
-82689D052389J504J507J507J507j1833j1830j1830j1830l1124l1120J4606J4605K3176K3179
-82675D024413K3180K3179j3054j3050R813k8293o1161l8295R812L2676J8859J8863K0292
-82662D027234K0292O002O002O003O002p413p409p409p409p408p409p409p409k6k6k6k6k3842
-82644C988314k3842K3790O9516N4448Q727q421q422l7952l7953l7952l7953J6347J6348J6347
-82630D001342J6347J582J581k8426n1290l1675J4052L2627L2632L3580L3584L3580L3584
-82617D123100j8338j8338j8339j8334K3578K3581K3577K3582l811l810j9529L338J2384l3338
-82603D099303p7640p7635m2868L3341M9061K6201M763M767L334L338l3427l3428j3423L2304
-82589C977991J5157J5156J8015J8018j0803j0803j0802j0803j0803j0802j0803j0799J195
-82576C959114J194J195J194M0252M0253M0252M0256J433J432m4293m4294k5241k5241K0486
-82562D007992K0489O821O824O821O825j6995j6991j6995j6991j8423j8420j5566j5562r850
-82548C909979L5880N3023N3027k139m7863l3576j0710J3103L5969K4534K4538j2143j2138
-82535D031484j2143j2138J7389J7393J7393J7393k3198k3194l32L7774M5391K2532p952p952
-82521D119840K3005K3008k2718k2718j2716j2715K527k0337j1141K6968K5538j2566l3528
-82508D072447l3525l5906l5905j9001j8997M1972O4834M4830O724j6139j6139l658l654l654
-82494D044229l654l5095l5091J0635J0635K9208K9212j6515j6515K3492K3496K3495K3496
-82481D111028k1668k1665k1665k1665j8811j8807j8807j8807n712n708M0018M0018K8586
-82468D046335K8586j7140j7139M179M182M179M183j0111j0107j0107j0106J6086J6091J6087
-82454D065198J6090j0586j0584j0583j0583l76l72l76l72Q198Q201Q202Q202K1296K1300
-82439D112855k4430k4425J291J295J295J295J4725J4728J4725J4728l6240l6238n756J7110
-82425D066958j0520m8621m7196r087M245M250O631O631K4281K4285K4281K4284K1423K1427
-82411D113272K1427K1427k155k151m7881m7877k8828k8825J6902J6902j6358j6355j6359
-82398C983141j6354k3503k3500l4935j2067O981K9847L1273Q414J1268J1271R843R843K2372
-82384D013894K2375K2372K2376L319L323L323L323q589q584q589q585j7162j7158j7159j7158
-82369C991321j0982j0981L4745L4749K8076K8077K8076K8080m313m312m313m309j455j452
-82355D131007j455j451l2386l2385r49K1918k378k5237k3812r46P149P148Q578Q581k854
-82340D060528k851k854k850J3939J3940J3940J3939n113n113n113n113r876r876r876r876
-82325D047775P748P747K0608k251j7259j7259j8688j8688K3228K3228K1799K1798j11k2975
-82311D076700j0114j0114P509P509O081O084j314k4173k4176j310L449L454M882M882j790
-82296D047559j786j6075O787N355j7505j6075O787J6667J6671k7626k7626m80m77j3336R526
-82281C988366O903O906Q336Q335L1672L1674P383l0722m6950m6947m9328m9329M968M972
-82267C876239N0697N0698Q1893Q1896L7123j6225j8133M733j1461j1461l1024l1020l1020
-82254D032935l1020J0892J0896J0895J0896J1845J1848J1848J1849j4830j4825j4825j4825
-82241D033579k534k531k530k531J3664J3665J3664J3664L3432L3431j2295j2295j3247j3248
-82227D093888j3247j3248o55o55o54o56K2685K2684P75l7332k7328J0776J251k1613j8755
-82212D017916M108K679k0183l8429l8429L6352L6357K3015K3020K3015K3020k5331k5330
-82199D041780K0396K0400O106O110O107O110R57R56R56R60j8096j8092j8097j8092l807l807
-82183D030847l807l803l806l803l807l803j0569j0564j0568j0565j0568j0565j0568j0564
-82169C923487L2300L2304L2300L2303L4206L4209j1517j1517k8460k8456J7266J7270k2744
-82156D052951k2740k2744k2740K4887K4891K4888K4891n597n593L7752L7752M0683K580l7909
-82142D153952o0767m3147k0281J1153J1156m090m086m090m085r806r801r806r801N555N556
-82127D007612M8901M8904K0797j7303m1600m1595R128R132R128R132O270O274O270O274q00
-82112D086524p96p97p96j9853j9849j9848j9849J7061J7066J7065J7066r612r608r609r608
-82097D034557R262R266R266R266M6414M6419O92O92L070L074L073L074k6458k6457k6458
-82082D098752k6458p558p557p558p558j6131j6132j3750j3750k1847J6258L8169L8168J8639
-82068D071687j9465j0892J1971J7836J7836J9264J9265j5030j5030j5030j5030j3125j3124
-82055D041133j3125j3125L070L070L070L070N2254N2256K9394q711m2057j9191J1294J1294
-82041D113696j4431j4427j4427j4427j0620j0617L5110L5109L223L226L226L227n351n348
-82027D107169n347n348m0598m0594m0595m0595K4181K4184K4184K4184p926p926p927p922
-82013C999124J8747J8748J8747J8752m592m592m592m589k3644k3645k3644k3641K7827K7827
-81999D016833K7827K7831Q775Q774Q775Q779p52p52k3615J4494N0691K7831k657k654k8534
-81984D141646k8530k8531k8530j9957j9957j9957j9957O003O002O002O003L144L145L144
-81970D009670L144Q946Q950l4396l4395l434L4670J3236J3237K1572K1571K1572K1572n102
-81956D100813n101n102n102j7505j7504j7505j7500J3932J3932J3932J3936O311O311l9415
-81942D044433l9411j2265j2261K977j9883k6911J1193L4056L4060J0718J0720J0717J0721
-81929D058864j1669j1670j1670j1666K2625K2629K2625K2628q317q316q317q317L115L114
-81915D075658L115L114K57K57K57K56k601k601k601k601L4849L4849j0877j0877J4844J4844
-81899D150142J4844J4843l1358l1359l1358l1359j9927j9927j7546j7541M863M2969K1535
-81886D048821K1538J2961J2961r902r899l3479l3480J2247J2250o330o330o329o327J8350
-81872D027052J8349k7377k7373k7377k7377J8349J8353L1210L1210K9781K9784k1185m4048
-81859D029351q324K9784K0627k236r858r853l32l31l31l27N3254N3254Q59l7241l9151j042
-81843D078103K0865K0868q339q339r768r765j0721l3583m2158m049J9287J9287K1669K1672
-81829D075029j2626j2622j2626j2623j1662j1662j1662j1663K3109K3109K45K46r281r280
-81815D006031L6445L6446Q342Q343l7383l7379N753N753N753N753K1947K1948K1948K1951
-81801D131651k9494k9495k8065k8065J6708L9571M6716Q615l4380n7240k3901J4207L2304
-81788D059132R445J0397L3260M6355K3496k4140m6999l1284q417K3019K3019j6488j6485
-81775D084310j6489j6485n057n053n054n053K1140K1144k4582k4583K6856K6860j7438j7437
-81761D043079k787K0076K8649r452n5181n5182m1845J1506O6040O6040M6512M6515m931m927
-81747D154112k7793k7790k5442k5442k5442k5438K8858K8861l1157n4017k5442K7905M2195
-81734D013968M2198Q853Q857j4011j4006J9670J9670J9670J9671k0817k0816k0816k0813
-81721D041278j5577j5577L0149L0153M428M428M429M432j198j199j198j198K4999K4999L089
-81706D136437l5013l1921O185K8095K8099k3824k3823K1904K1906M901M901M901M904q436
-81692D139216q432n4162n4159J0141J0144J0140J0144J0140J0144J0141J0144l8891l8886
-81679D025824j4599K3511K8270K8274P788P792Q82Q86m4844m4841o739o735J6124J6127k4705
-81664D013015k4701k4705k4702j365j362j366j362r463r459L6263L6267L6263L6267r460
-81650D050130r459j991j987j990j988K0873K0876k4854k4851L91L95L90L95K4206K4210K4210
-81634D098956K4211J6343J6344J6343J6348j0331j0330j0330j0326l3670l3669l3670l3665
-81621D012554L483L483L483L487j9172j9172K6555K6558j0598j0598j0598j0594j19j19j19
-81606C998514j16J4171J4174J2741J2745k1155m4014q291K9814O948j5912j3530R332K9811
-81592D025232K9814L1244L1243j0673j0672j0672j0673o746o743o743o743J7073J7073J7073
-81578D099087J7073M5648M5652p5p4j1506j1506j1506j1506l066l067m6411m6411k590L5516
-81563D095258L5515k590n686n686q068q067J7653J7654k8073k8069p294p294p293p294J6523
-81548D067189J6522J6522J6522j578j578j577j578j578j578l006l003k1814m4677n3250j5142
-81533C966396J9149J9150K1531K1534j3002j3002j3002j2998k4433k4434k4433k4430M5198
-81520C943224M5198M2816M2820M5198P092m7683m7680j6485j6485K9241K9245j2674j2671
-81507D031156j2674j2671K3034K3038K3035K3038K3034K3038K3038K3037j1498j1494j1495
-81494D155616j1495k2930k2927k2926k2926K8363K8367K5981K5985o92l8794l0220p356j9745
-81480D064301j9741j8312j8312r266r262l0696P409N5896N5896L502l4600k7459k7458k9841
-81466C962057k9837j1740j1740j1741j1737l166l163M2559M2563L0265L0265L0264L0268
-81453D085117K4549K4553k1178k1173j1175j1175j1175j1171k0701k0697K5025K5029R991
-81440D065819R992R991R995J1897J1900l3829l3826o918o917o918o914o918o914o917o915
-81425C996608j1174j1175L4551L4555K3120K3124k2606k2603J7166J7170J7166J7169j2365
-81412D100706j2362j2366j2362J6883J6887J6883J6887J5931J5934k9796k9792q361q358
-81399D086714q362q358J2597J2600J2600J2600J52J56m3191m3189o992L1117L1116o988k6997
-81384D055575k6994k9379k9375R679R682N5409N5409J4915J4918J4914J4919J0628J0631
-81371D180931l5098l5095k2476k2473L87L91m1052m1049M674M678N65N69N66N69J1998J2001
-81355D020086J1997J2001N329N332l8016l8012O758M4866L6293J3430j005j005k433k430
-81341D073191k434k433k434k430J0903J0903J0903J0907j5770j5767j5771j5766N396N395
-81327D054793N396N400L1116L1121j4610j4605j1276j1275j1275j1272L491L494L490L495
-81313D067483L189L193j9671j9670J8911J8911j1573l4436k6815J1290J1291J1289k046k047
-81299D029299k046k047M350M354M354M353j9461j9462j7081j7080r221K8884N3176N3176
-81285D095548K2692K2692k3034k3035m9123m9120k6261k6257K2800K2804K2803K2804L0421
-81272D065734L0424L0425L0424k6736k6734k6733k6733k117k114k117k114m023m018M1707
-81258D075275M1707k12k09l0692n3556l8793o85L5039J2176l8139l8135O159O162R969R973
-81243C996039R973R973r86r83r86r82j2418j2414j2414j2414J16J19J15J19l219l215k6078
-81226C930345k6078p744p740L7986L7986m886m882J7981J7981M8185M8190K3898j4208j9927
-81212D077087j9923k2305k2305k2547k2543K3183K3183K9372K9375O512O512k5583k5580
-81199D034438k5579k5580L7767L7770L7770L7770J1093J1097J1096J1097p956p956p956p956
-81185D146915L744L743L744L747j4832j4829l7696l7692j6500j6500K7797K7801j734k4593
-81171D053115j0308K7801N1911N1911R45l7156l3826j0959j1915l4775l5493j2626m056m052
-81157C990517n485n482M0242M0244n369n366J7497J7497j0129j0129j0129j0130o794o795
-81143D030189J4639J4639M6552K3690j8227n6332m8386m8383n039n038K1634K1636K1635
-81130D013209K1635J5443J5443J5443J5443M011M012M011M012j1666j1666j1666j1662J5007
-81116D081009J5012J5007J5011m997m994m998m993j6430j6425j6429j6425J2655J2656M797
-81102D070456J6232l301k6160j9019p584J224J228J939J943L1470L1474Q607Q611K6011K6015
-81087D169146J485k1379k6856j5424m20m21r474r471r470r471q041q042p327p327M39J1875
-81071D049822J8304m558l5757l5757j4323j4323r90r86K9260M0691J5685p178p893J4971
-81057D046968J4483q377k9814o948K3057K3060m4k2904p904L531k902k899J93K3061K3060
-81042D075621J97j563j559k992k988j4423j4420j2994j2991n374J7494J8918l940k2521L46
-81027D016811K3447K3448j0826k2256p253J5615M417j8446m157m153k0828k0827k0113k0110
-81013C934769j9874q440J1085L3953M2016N3447N2495M1068P959l0145n2532m1098j9190
-81000D005513L673K0820R393r426r422J2008J2012J325j0103M901K7763K8479N615k958k959
-80985D096634M187M186K758K757j8677m1539m0111j7248O40K3507K4936K072o977o977q407
-80970D021741q406m7940m7940j6027K2077L3986L3986M7799K4936m816k7678k9107o241O140
-80956D002510O140O855O858n2j1484j9343L524J5667p197p197J5670J6708o155m725J8140
-80941D035919N0051N0050J0992j1867K657K657q060l0920l6400k4966q298J4568K0668R236
-80927D076287O62j0769k1724k1725k90k86P807l625j0055J2813K2096K2097k90k3150k0564
-80912D029284K300J0873J0877k939k940k940k936k939k940m369m365r846l2710k4850j3415
-80897C946145P204L0068K2923J1490j369k4232j7803o367J1491K2923J7921J7922J4587K6019
-80883D078922J9588j8513l5515j2652J8308K9740K113r317k174k169j4557j4558R259L2121
-80869D080596K2834l0P829J9265j4234j4230j3515j3516k4946k4947k4947k4948O0O0N9O0
-80853C975450J1491J1491J1491J1491L83L87L87L87L87L87L87L87j280j280j280j280L1586
-80836D050972L1585o519o520j7903j7902j7903j7903K9253K9252K9252K9257l4098l4097
-80823D046726l4098l4097K0679K0678K0679K0683J8981J8982j9123j9123k1981k1982K311
-80810D019315K315M692K7556L6129j976m5320m5321r597r593l5873l5872J6046J6046N566
-80796C944113j7296J280N4628Q0348M2243j578j578k0154k0154k0154k0150J0598J0598J0598
-80782D053342J0598o073o073o073o069l9892l9891k4649J3456R169j3694j1313J1555K7410
-80768C971803K7414r266r262P37P40P37P41J0977J0982J0977J0981Q596Q600Q596Q600J898
-80752D063851J901l6207l6204k7157k7154K6190K6194P613P618j5250j5246M8101M8104n720
-80738D066634n9067n1821n1822j808j805M1536M1540N2015K9156j7051n5155l5151l5147
-80725C922054q56q52q56q52j1543j1543K6562K6565N128N132N127N132L0134L0135L0134
-80710D059601L0138j1781j1778j1781j1778j9819j9819k1248k1244R712j3147k3154J4956
-80697C948858M4960K2100j6009j6005J0189J0192J0189J0192J3017J3017k5089k5084j4133
-80684C986394j4130Q730Q734m845m841J8018M0885K5639j2462k7709k7704j8997j8993L870
-80670C962589L870K5781K5780k7566n0430k1613J6492J7445k0660l5902K203L1734L1735
-80657C961458J9797J9797j8309j8308k114k113L5991L5992k09k08K2655K2654j7832j7832
-80643D041419j7832j7832J2094J2098m1253m1250k6488k6483M2105M2105M4484M4487q860
-80630D058794q861j6485j6481j6481j6481J6172J6176J6173J6176K9033K9036k3358m6221
-80617D037192k4314K9036M8566K5702M741M744L316L316k3139k3138k1710k1706k75K2591
-80603D064922R728R731J868J872J867J872J868J872J868J872k4984k4984k9986j8550L356
-80588D004192K6224J9789Q362J0501r27r504J3363K642k0217k0221K646q909l1768k8914
-80574C967259o047K2528M5396M6820K3961k955k951m384m379m384m380j8673M194J9909k951
-80559D078963j1529j1524K999L003k7247l8674k2722J45J5145L718p241j8670k6532l665
-80545C936169P457l974N313N318R363L2225L2941J0080r213K217Q649j4212k069K0794O505
-80530D047563O508l111l111l110l108j5257j5256p398j8826q588J4274P00P03N463N463l826
-80514C999083k6685l7372k5937N262K8125J7884m979l550J9313J8123J8122J9551J9551n693
-80500D040798n694n693n693k1383k1382j2808J0055K7916N053k5192l6624j4476K3630L0060
-80486C988567J8628j376j2809p092p093J8438J8443J8438J8443j4427j4424j4423j4424k8002
-80472C966887k7998n139n135j2760j2757K5349K5349J857J861J856J861M238M242M243M242
-80457C978196K3767K3771K3771K3771j0527j0523m6248m6247k7410J0698K4985K124k9315
-80444C940813k9312K2606K2606K7604K7608M741M744q119q116l0979l0979J1915J1919J1915
-80430C978966J1919k3808k3805k2375k2376K0013M2879N1453J3348k8095k8091j3802K4303
-80417C980529M4610M4614o356o352k8743k8739k8739k8739k3741k3738J4368J4368m02l99
-80403C922541L6279L6278J771k1088r184K8925L7018j082j5373j5372Q916Q920j3944j3943
-80389C990662l468l465l464l464j4651j4647k5125k263R642M7750N7754M406l6323l6319
-80375C967025l9653l9654J7501J7505J7504J7505p803p800p800p799K199K203J7445n418
-80361C942960P70L8879K8877O013K203K203P74P74k861k862k862k857j4294j4293j4293j4289
-80345C954842N236N235N236N239j3817j3813j3816j3814j0125j0125j0126j0121J306J306
-80331C882643J306J310P260P260P260P264q935q931q934q931k4047k4042O437K9305K6443
-80316C892668j1659k4523j656M1447M1451M0494M0498L5255k847k7142k7139J942J946k0920
-80302C979815k0917J3374J3378q061q056R087L1954M0524K423j0442j0438j2820j2819j2042
-80288C994960j2038j2042j2038o10o07Q23Q22K7968N0836N7980J9875l1094n3954l3472j0610
-80273C986799K7999K8002O564l1537m8212k5345N139N139l6781l6776l6777l6777L72L76
-80259C808185L76L76J4751J4751J4750J4751J0464J0464L3328L3327K9516K9517N224l2880
-80245C986900l4310l4309j3828j3824k3920k3920L7048N9911J801l6304k6301l438J1803
-80232C887309J1804J3232J3233J801J801J801J805j7478j7475j6050j6046L003K5870L4444
-80218C929054l662j7955j7951k0333k0332O337O341O341O341K2859K2863K2860K2863J7143
-80204C982769J7148k8579k8579l5013l5009J0717J0717Q808Q812Q812Q812J7832J7835J7832
-80190C982914J7836J7832J7836J7836J7836j4082j4077j4077j4078m1231m1227j0743J2120
-80177C934695J4408k3692n7035l4172M1082P9191O4902J1554k9651n2510l2981j0118m406
-80164C901267m402k973k973K125K124K125K125Q793Q794l6934l6929m543m544m543m544K8322
-80148C853290K8322K8322K8326k251k252K0612K0612J7277J7278k6067k6063l0831P275L1567
-80134C965417L1567j2254j2254j2253j2251k4898k4895k3466J4639M0360M0361k985k984
-80121C964104n843n842m413m414J9879M2742K8452r653m6154m6150k806k806M339M339M339
-80106C940113M339K434K433K434K434j9477j9477j9477j9477L3424L3428j2302j2299K1992
-80092C940522K1997K1996K1996j1588j1584m2072o4932o2553k4445J4613L7477K7232M372
-80079C873031J8658J8662M5332M5335K1044j7062j9685j9682k2067k2063M607M611M610M611
-80065C939942M7821M7821k8389k8389k7436k7437k7436k7437K6388K6386K6388K6387p908
-80052C966701p907p908p904j0200j0200j0199j0200N995N995N995N998J5283J5283l0443
-80038C926289l0443O709O709O710O713j1618j1618j1617j1614j1618j1614j1617j1614P673
-80024C837430P673P673P677N2447N2450O721O724J332J332J333J336k0579k0574k0579k0574
-80009C901822j7006j7006j7006j7002R668R671R668R671m089m086m090m086j231j229j231
-79994C852438j228l0525l0522J5202J5204K6633K6636j9089j9090l584l579J1658j1201k9304
-79980C799649Q804L1668L1667p26p22p25p22K1185K1188K1189K1189l714l710l714l710j5145
-79964C923651j5142j5145j5142M860M863M860M864r430r425r426r426L7815L7818p911p907
-79949C919777k4106k4102k2678k2673K4955M7821N6391J8290k3630k3626k3626k3626N831
-79936C884998M3940M3937N834l0368l0365J2979J2980K973K977K973K977j3221j3218j3218
-79922C916178j3217Q540Q544Q540Q544j8134j8129j8130j8130q131q127q127q127J3780J3783
-79907C859657J3783J3784M0669M0669l152n6499o6978k8873K2569K2573J3519J3519J3519
-79894C898759J3519J8283J8282J8282J8286j7173j7173j7174j7173j7173j7174j5744j5741
-79881C850886m551J8312K6886j1216l7893l7893N452N455j4744j4739L0982L0987N262N265
-79867C858451N266N265J8361J8364k7366k7362j3076j3073j3072j3073K9702K9707K9703
-79854C887797K9706m592m588m589m588k4597k4593k3165k3164J3984L6851M5425P319m1904
-79840C865302m1901J444J444K396K397K396K397K3830K3831K3831K3830M778M778M778M778
-79825C950309J1473J1476J1476J1476k2818k2819k2818k2819j384j384j384j385J0048J0047
-79811C919494J0047J0047K6101K6100K6101K6104m4394m4390J332J336J0859J0858l4867
-79798C944728l4865k0578k0574K5148K5151k4686k4687k4686k4683n634n630n634n630N0095
-79784C847835N0098M369M372q968q964q968q965n648n645M0081M0081j2318j2313j2313j2314
-79769C890420J0784J0788J0788J0787l501l502l501l502J2362J2365j8118m0982m6701q592
-79755C829895J4271J4270k0265k0262J0222L3085n496m3602m2172m067p327p324m941m942
-79741C741345K1728K1732K1732K1732K0775K0779K0780K0779J2205J2206l3521l3521L629
-79728C872380L632L632L631l0666l0663k7328k7329k7332K6019M1737M1737K97K98K98K97
-79713C850640k887k884k888k884L1407L1411L1411L1410j0985j0981j0985j0981L304L308
-79699C927416L309L308m2452m2448L275L278J9470J9473J9473J9473j2682j2678j2678j2678
-79685C882859j1730j1725L1619L1619J042l7060j7054j7054k7061m9920j2767K5337K7002
-79672C815107K7004K7005K7005J0807k7296j8721M142J3813J3817J5245J5246L811L814L814
-79658C934613L814k857k855k854k854k4765k4764k4765k4765J2623J2626r284m7390n3109
-79644C743414j5000L7394L7394K0958K0962K0961K0962J7147J7151k8575k8575p44p41p40
-79630C861968p41l602l598l599l598J399J403J403J403j0033j0028j0029j0028k3150k3150
-79615C766020k3149k3150p431p432N2585P5447L3532j9815m574J8290n526n8873m8871j0765
-79601C736288L9753L9754l591l591m543m544m544m543J0222J0222J0222J0222n972n973n972
-79586C813410n969k7946k7943J7780J7784L6832L6836p460p462K062K4928L3499m604m3188
-79572C858559m3185J61J60m339m335J6142J6146L282l4819l4819L286K4954K4958K7336K7340
-79557C880827L520L524L524L524k7395k7396J8331J8334J9760J9759k5966k5963j8584j8583
-79543C827216M279M283k865k862M0479M0483r861m7966m7967r857J8718J8717K1099K1103
-79529C874999j4862j4862j4863j4859j4862j4859j4863j4858j2064j2061j2064j2060K2230
-79516C730092K2234K2231K2234N797N802N797N802J7229J7233J7233J7233j615j612j615
-79502C884075j611k0667k0664j8286j8283p807L0302L0298p803m6389m6385M581M2686N0300
-79488C854347K7440l048l044R813R817R812R817l3055l3052k572K0296j619l9720n2581k9717
-79473C742934m596m592l167l163L3986L3990j1741j1736j6980j6976N883N887J6838J6842
-79459C783409J6842J6843j2582j2581j2582j2577J2663J2667K5524K664M328M328K899K902
-79445C834747K899K902J470J474n139k8002j5142j5138n138n136n139n135J2485J2484J2485
-79430C796977J2488J2485J2488J1056J1059J9723l141R720R723j9811j9808l2672r806L3297
-79416C843778L3298J2816k5286j7192K0917J1387j1473k2461M02K9457K9461J2786k5315
-79403C892575l8180j5313J1357L4224K2789j5313m8182k5315K0407M3274J1424k6677k6678
-79390C840392k6677k9063k9059m1919j9056J8807J8810K0240K0240K1665K1668L4529J1666
-79377C862243k5937k5933L122K5986K3123j4978l7841l7841k0221k0217j8788j8789o408
-79364C687521J6459J6459o404j2544j2541P937M6047P8908M0807k7787n0645k6596l728l733
-79350C750160k6591n162J7706L416L416K0470K0474M1905L803j440j436k390k388j441K1427
-79335C841929K1423j436j3825j3820j5250j5249P081P082P081P085L3755L3759L2326L2330
-79321C964271k1497m4357n2934j4825L8041L8046J6132k1970l8496l8496M848M853P707P710
-79307C849033P707P710P706P711l8020l8016j8967j8963K4378K4381n88l8689l0116p253
-79293C738014J4654J4658J6087J6087j3210j3207j3206j3207j775j775j775j775j392j388
-79279C736790j388j388j392j388j388j388J9805J9808J9807J9809l3063l3063q771K9334
-79265C762124L5351L5352p993p990l9429l9427O297O300J5346J5346J5346J5350q48q45q48
-79250C809432q45O922O921O921O926j2132j2127j2131j2127j8324j8319j8323j8320r750
-79236C704724r745L5976L5981K27K30K27K31j1204j1201L4525L4525q823q819q823q819N466
-79220C784678N470L089L089j8201n6302o4879j1528L8957L8961l431l431J4666J4669J4665
-79206C760472J4669J1807J1811J1811J1812o207o204o203o203o203o204o203o203P368P372
-79191C787492P371P372J8803J8803J8804J8803j712j708j708j708k7905k7905n043L3063
-79177C842822K9963P104k3380k3381p662p661p662p662L61L60L61L65k1549k1550k1550k1545
-79161C717734k6551k6551L4418N7284M8707J0601j2261j2258q182q183q183q180k2472k2472
-79147C713451k2473k2468J3013J3013J1584J1588j4137l7000r850M3501O9408M6545j3471
-79134C802704j3471l468l468l468l469k1091k1092k1092k1092L3208L3208L3208L3212k605
-79120C821224k605m8331m8331j1178j1179j1178j1175O683O684O683O683R541R542Q112Q116
-79105C739291k6923m9786k2636L0715L8808J5949j3586j3582J5230J5235J5231J5235R41
-79092C760122R45R42R45k4809k4810k4809k4806K8062K8065L770l4332l7431l7428N913N916
-79077C626255J1629J1633J0200J0203J6042o821o821J6046J753J756L182L185J038J042Q898
-79062C709220k531j0393J2474J1755j1104k505k504l933l930J4405J4408J9406P979j0364
-79048C742383l3223k7511j6075p744p740p030p025K2721K2726q715l1575j8003M864k281
-79034C625772j3713m666O769J053J053N098K7965N9401N9402L2694R836J3883K5316N306
-79020C855169l2795j7791o360l029j4457n1609n1609m10K2458Q168Q168K1077j783l3219
-79006C701978l3219K028K4891J2031J2031K1795K1795r642l2505o783J6079J790J790j370
-78992C732689j365k081k080l0421m1852j1844K6260J5305L874O255J7687K7690K7689j7322
-78978C750484j7322o404o404o405o404J4554J4553J3839J3843K0270Q838j6169l9032j4739
-78964C723502Q123K64j1163K318K318Q90Q89L1612K0180m827k7685j4591Q272M13j1019o017
-78948C723479o017o732o728l4808l4804l4805l4804J4729J4732J4732J4732K6160K6164K6164
-78934C702194K6164q131q131q131q131j317j313j314j314j317j313j314j314Q447Q451Q451
-78918C710667Q451J5119J5120l0607l0607j3467j3464j1085j1082K7020O5128O3696K5595
-78905C820484j1324l4183l6568j3702R158R162J0590J0591k5167k5162K0559K0564K0559
-78892C775561K0564k5163k5163P93P96P93P96j8736j8733L178M1283N1892J3791k4318m7177
-78877C750157k2889k3j2883j2883J6884L9750N6893L550m7896m7892n499n500r404r399j0833
-78862C682133j0829M410j8450k7023J1082N7995N7998J4654J4655l0124l0119J5607J5606
-78849C757595Q127Q128l7599l7600k0451k0452k0452k0452J221J220J221J221J220J221J220
-78834C625388J221k739k739k739k738N835N834N835N835L5128L5129j0599j0598m0129m0130
-78819C607794N597N597L6668L6673N236j7628r530J3334J1189j1673k3105l4537l5965k4534
-78805C565116K616K616L330L331J8479J8484J8483J8483J8960J8959j1524l4388k7481J0624
-78791C626088L8488K7057n094k7957k8672n809O06O07K035K036k3209k3209l6070j3203L1567
-78776C565261L1567L2996L2996L8235L8236O084j6775j4904l472m900j6333k2048k2048l5623
-78762C609272j2756J7009J7010J9153J9153J1294K2725K8441N582j2693k4121l1265q403
-78749C660401M454J5890K3749Q85k0076k0072l4361j1499j1498j1499K1367M4231N6878L4019
-78735C752869j3612l6475k9331o467K4255K4255L293q135k4567J3538N1404K8542j8137m1000
-78721C720432k0824K043L2047L2051j7728m0588l2731k1297o296J6570J0137j291j3679k5107
-78707C633739j7966j7963j443K1423K1419j440j444j440k873k869J9514J9518j8353k9781
-78693C620041p160J5708J4989p871k4310k4307M9045M9046R987j2875k3831J4275J4989k3116
-78679C664610j2161J0702J1655J1655J3084J3083L0615L0618j5108j5109o1786o1787o1787
-78666C558284o1787J1804J1803J1804J1804Q945Q946Q946Q946N0597N0597K6305j1796o560
-78652C688638o557q942q939r180r176r181r176K5115K5118K5114K5118k8084k8080k8084
-78638C643704k8080r031r028r031r028J1212J1216J1212J1215J1212J1216J1212J1216k676
-78624C666541k672k672k671J6377J6380J6381J6381j9347j9342j9343j9343k94k90k90k91
-78609C645505M856M860M860M860M856M860M860M860l003k999l000k999m7773m7773k046k047
-78593C572737K560K564K564K564J9711J9711k6015k6014K560K563K564K564J1138J1138J1137
-78578C614046J1138q366q361k9796Q309M8797M8796k5032k5033j3843j3839j3839j3839Q071
-78564C587209Q071Q071Q072r363r363r362r363p219p219O40j0788k3175l13L1124L1124J4692
-78548C602838L260m600J8268J6745o118J742J3173K456K456L170L175K5319K5319q261l1125
-78533C667817k5646l7078n2082j3973J4859L7721L3674K2245K8672K8676M0103J7244j4435
-78520C747797k5866k0865k0861N095N098N808N813j0118J314R172j3686j4405Q462Q458j4401
-78505C676815j8215M652r642r638q213q209q212q209l0622l0618l5620k4188j1330J1535
-78491C490286L7257M8688K0106k754J0821J0822k2049k2044k0615k0616N251K8117K2402
-78478C585672J0970K393J3828J9544l320l1187l1184r750K8356N3359L0498N731n701j5737
-78464C653472k7164k7169j5733R745K1182J5465J5465L792L796L795L796j5261j5256j5258
-78450C614667j5256J5848J5853P993J9424K4184J325k2967l4399k4876k010j4870j4870k251
-78436C567795R184L2285N5149M5264q082n0475n0470k9517Q589j2846j2842J9544J9544J9543
-78422C612665J9548k5706k5703l795L4313L3089n016k6927k6923K3563K3563o922k9781r779
-78408C586189K8326J8323m536P844P848O416O419j1554j1555j1554j1551j3459j3456L2266
-78394C615966L2271K3931K3931k1795k1792l5132l5128l5132l5128M491M492M492M495r798
-78380C520164r794r798r795M1644M1645m083m078K586K590K586K590J686J686J685J686J3117
-78364C596117J3118J3117J3121Q354Q354Q354Q354l077l078l077l074K3090K3090K1661K1662
-78349C746086k0255m3118n1691j3582n013n012k631k627K27K27K27K31j8506j8506K7221
-78334C593278K7221K7220K7221j8506j8505k4698k4697k4698k4698K1981K1981K1982K1985
-78321C627067L494L494L494L494k7942k7943k5561k5561l5325K780K7071K7072L733L732
-78307C563099L732L737r359r359r359r359K073K073K072K077o263o263o263o262K310K311
-78291C520997K311K315M8364M8365L2646k0701n6901n6901j4509j4505K5739K5740K876K877
-78277C548713N734N735K8597K8601K12K13K12K12r791r790r791r790L070L070L070L070q362
-78260C582985q361q362q358R471R470R471R470Q042Q041Q042Q045j4583j4584l6017l6018
-78245C526754n8881l6017N898M4007N2443N2443L1961L1962j4241j4241Q622Q622j3289j3288
-78231C612755l6152l6151r478r478J3385J3385J3177J3177r686r687j9689j9688L174L174
-78217C522218o829o828o828o829O032O032Q414Q417Q168M6277M6273Q172l2795l2791l5176
-78202C531927l5173R597R600R597R601j834j831j835j831J6057J6061J6057J6061p759p755
-78187C576540p759p755j3474j3471L2252L2255Q436Q440l7290l7287m4305m4301J422J425
-78173C455128N0482N0486K7619K7622k7634k7630k7633k7630N232N236N235N236r028r024
-78159C503697r027r024k3317k3314K2409K2413K4791K4794K4791K4795Q595Q600P171P171
-78145C614545j5726l8589m7163r057K5237K5237K7619K7619j3821j3820j3821j3820k389
-78132C552051k389k389k386o765o765o765o765J5145J5145J5146J5145j9864j9864L000M1104
-78117C582784L7294J4431O810O813R754R753j3110j3106J180J183J180J183k3827k3823K0470
-78102C618969K0474l4782n7641k1922J6187K103k0757k6953J1156J4963J4967J7345J7348
-78089C571457K1393K1397k4333k4329J388J392J388J391j1469j1468j1469j1469P584P584
-78075C540437P584P587J3538J3538J3538J3541n515n515n515n511M220M220M220M223j0069
-78060C594521j0070j0069j0066M220M219k6264m9123m0078j972K0891K0895M737M740j8126
-78046C488455j8122k7652k7649M8558M8562L0458L0462O166O170k2413m5272r549K8557M0371
-78032C577102J7512P506P509N600l2501n6796n6793k1074k1069J790J793L2751L2754L2754
-78018C528838L2754K7265K7269j8457j8457l2274l2270r408r407J306J310J310J310K8932
-78004C530021K8936O073l2032n5107l2241j756j756j7479j7475j7475j7474K5151K5156K5155
-77990C447697K5155j3902j3903j3902j3902r534r534L6193L6192L6193L6192J3329J3330
-77977C569604k3347k3347m84m84K5238K5237k0489k0485M98M99M2891M2890K0504l2843o1422
-77962C544460l8560m54m54k1888k1888n693n694J7170J7173K1877K1877K1877K1877l367
-77948C568313l368l368l368O635O635M253M254o226m4330m4331o222J9585J9584K1967K1966
-77933C561979K1014K1013k4712k4709k564k564k564k564l2571l2572J3154J3158Q462Q466
-77919C522426j4397j4397j2973j2968L2758L2758K508K511K512K512j3683j3683j3683j3682
-77905C488519o215o211o210o211J2842J2842J1413J1413j0263l3123m1696l591M0706M0707
-77891C504922K0224K0225P357P361l8366l8366j2648j2645j2644j2645r552r549J3315J3314
-77877C440303J6169J6172j4312l7175j9108J9000M1864M1864p201p197J3285J3285j6013
-77864C500936n4114l2679N425J6377o482k6964m100J4427J4430J5860J5860R664R668R667
-77850C487975R668L8005L8008j5339n3444m3917k1055R430R429l1210l1206q343K9763N4054
-77836C471818L1191j6917l9779l3592l3587J0709J0710M7862M7862K136K136k8739k8735
-77823C443075k8739k8735L3182L3186L3182L3186n400n396n399n396j112j109k3976k3972
-77809C446577l3621l3618j1710K6398N3544J5443l5526l5522j6951N917J5916k2186l1240
-77796C343421q372K2111K2111j7251j7252j7251j7252K7522K7522K7523K7525L945L944L945
-77782C432191L944L945L944J563J567P338l0767l0767P338M2109M2110j236j232K7582K7582
-77767C537211M718M722n284n284k8147k8144k0459k0455K407K408R552R553L2415L2415P171
-77752C534799P171P171P171J455J454m4271m4271j3221j3222R642R641l7513l7513l7514
-77738C350979l7513q38q37M4889M4889M6318M6318N91N92j541j536K1322K1326J5607J5610
-77723C566176p256p253O03O07m5124m5119l3692l3688j0825j0825K4687K4690K4686K4690
-77709C472357q179q175q176q175M443M447M443M447m131m127m127m126l5218l5217J0508
-77694C380994J0509L840L841L840L840J8844J8845J8844J8844J8844J8844J6463J6466J5719
-77680C568577k2387j3813R050K0481K0482K1910K1914l2151l2151l2151l2152J0241J0241
-77667C518091j2622j2619l4213l4209J1517J1517J4852J4851q011q012K2948K2949Q6Q5j2775
-77652C494435j2775J0089J0088q935q934q935q935L926L926L926L926p030p029p029p030
-77637C453684J9645J9644J9644J9644m0471m0472m0472m0472J444J444J444J443J1923J1923
-77623C399995J1923J1922L0976L0975L0975L0979N463N463N463N462j8353j8353j8353j8349
-77609C496188l3595l3595J2131J2131K3563K3562k2163k2160L744L743L744L743j8166j8167
-77595C434703j8168j8163J2318J2317J2317J2317L744L743L744L747j7601j7602K5744K5743
-77581C478903l788m1893l3320j0453j6172j6173j4743j4740M309M309M310M312L5661L5660
-77567C416182L3279L3278m826m2931m2932m826N2093N2093R701m3646m3646k0783Q749Q748
-77553C410533k415k415k415k415M43M43M43M42r321r322r322r321q369q369L7357L7357L1102
-77536C454436L1102L1102L1105l0819l0819l0819l0815o765o765o766o761o765o762o765
-77522C377124o761K612K612K613K616k1204k1200k1203k1199K850K850M6195M6199L0477
-77508C424581p625l1920l1917M242M246l8146l8146J7106P0454O1880K3774n042n042p424
-77494C441021p424m566m565m566m566l3115l3115J2611J2611K1185K1185K1184K1185j4300
-77480C444765j4301j4301j4300M752M752M752M752o505o501o504o501K069K072M5418M5417
-77465C489836l13l8414k9840o977l13l09J120J120r630r627r627r626K4664K4668K4668K4667
-77449C476067k5825k5821k5822k5821Q48Q53Q52Q52j6668j6663j6664j6663K5248K5252K5252
-77434C385277K5253n951n946n947n946N481N485N485N485o337o333o334o333m5872m5867
-77419C291600j094N2253M3676K0816L7011L7011O051O051O051O050p465p464p465p461p465
-77404C468156p464p465p461M919M920M919M923k6517k6518k6517k6513k1546k1546K4180
-77390C340470K4185j541j541j540j537K032K031K032K036J3463J3463J3464J3467J8055J8059
-77375C456598J8059J8059m331m328o0533l7670J0435M8543N1401J3295j5286P580J3772k4333
-77361C491261l5738l5735l8116l8117R38R42R41R42K7611K7615j8111j8111j0014j0014K0471
-77346C366765M3333M5034O929l1176n4040r266K8840J8837m027R311R310P882P881P882P881
-77331C461376P882P881p867p866p867p866p867p867p866p867k3109k3108k3109k3109K4523
-77316C346294K4523k1203k1200J097J102M4446M4446J2057k6049j8903L959J0862j1997j1997
-77302C377437J0866Q008j4855j3426R437J3750J3753l0544l0543J4230J4229J4230J4230
-77289C400802l01k98k97k98m2213m2214m2213m2214K1810K1810K1810K1810J0379J0378J0379
-77274C349130J0378n578n578n578n578J8714J8714j1770l4630j142L6962K5531K668j4002
-77260C378241l6866k5435k5434K192K191K192K192k3529k3529K2197K2200L0689L0693L0688
-77246C388682L0693l1232l1229l1232l1228J1636J1640J1636J1640K8784K8787j6939j6939
-77233C364699k1438k1434K4289K4292K2859K2863p621l0484k9059R050L1909L1913J2381
-77220C434219J2384l3342l3342L010L015L010L014J53J56J56J57j6042j6039j6038j6039
-77205C328432m610m607m607m607K326K329K330K329K326K329K330K329M6385M6389N6867
-77190C478270L4005j6965n5067n5066j6961O017K8880J8402J8401J7449J7448j3035l5898
-77177C425880k3753J4353M350j8513n0426n0426p082M6266N7906L5042j0683l3547l9739
-77164C349628j6875J4561J4561j9972j9972j9971j9972R560R559R560R564N511N515O943
-77150C338200O944J0751L3617M2191M086j7352j7348j9730j9730j9733j9730j9730j9730
-77137C282706J8223J8226J8227J8226j0356j0352L5373L5374K0605K0608k5118k5119j0832
-77124C385791j0829j0828j0829O017O017k3514m6374k1609L1738M6028M6031m462m461m462
-77110C384254m458k8277k8274k8278k8273o873o873o873o870K4564K4567K4564K4567J2894
-77096C350361J2894r969m8070l9501j6634J3847J3850L442L442L442L443n132n131n132n128
-77081C270024k988k988k988k988J6064J6065J6064J6068J8714J8714J8714J8714j5581j5580
-77067C366028j5581j5577j4390j4390j4390j4390M663M663M662M667J7728J7727J7728J7732
-77053C366880o564o565K3920M6787J2727k5379k516k511m898m893m897m894J0971J0970l4756
-77038C374382l4753r035r035r035r031l081l081l082l077K1211K1214K1211K1215K4470K4475
-77023C424968j3635j3630P799P803O375O374j1967l4827m3404n295K5185K5189j0535j0535
-77009C359865K5275K5278J0032k8069k4738j872J8610m254k0451k0448R82R86m2362m2359
-76995C256475j9495j9496K661K665K660K665J3139J3143J3144J3143L0763L0767p342p338
-76981C327554k0202k0199j8770j8770m65K2402L2401n701k5234k367N255N254o657o654L1448
-76966C299295L1452J1J5J5J5K0325K0329K0325K0329m443m440k7302k7302n1122n1119J7468
-76950C263851J7471J6991J6995n869n868m056m053m056m052j198j195L6911N9774M4289O189
-76935C432124q101J4762K5237K378k2391m5253k8285n418J8394J8397m945m942m942m941
-76921C382074n660n657n656n656N771N776N775N775J0267J0271J1695J1700P885L0752L9326
-76906C504438J220j5215j5213j7594j7593n6180n6175r020K9085J6276J6277j9447j9447
-76893C341412n158n157n158n158Q180Q179Q179Q179Q180Q179Q179Q183j2094j2094j2094
-76878C349937j2094j5904j5905O959O962J7914J7914k0191k0191l1623l1623O482O486K1055
-76864C286178K1058j808j805K002K006K4865K4869j0859j0855J2005J2008K3436K3440N77
-76850C407117N77j064j061k3927k3924l2501l2497M179M179j5830l8690l2977K0373N1807
-76836C285761N1811J797J797n548n548J7314J7319J120J124J120J124k9364k9365k9363k9361
-76821C251738K0173K0176K0173K0176n637n638n638n633n638n634n638n634L17L16L16L20
-76805C288615k2070k2067k2070k2067M1845M1845J1361k6745k8649n787J7077J7080l08l09
-76791C267751l09l09K073K072K073K076j9450j9451j9451j9451L0086L0086L0086L0090j7784
-76776C300188j7783j6355j6355m923J7940K6514j1588k7195k7194m1008j8145J4721L7585
-76763C216402K4723K4724n284k8147j5287K2818N4256L1392j5287l8146k4664j801O772O773
-76749C259244R630R631R630R631J9395J9395J9395J9395j563j563m4908m4904l0893P215
-76735C258730L1504L1508L1027L1031m09k3269k7559m693L878L881k1843k1840j3270R597
-76721C288273j689k4549k3124k57J2124J2128K6413L553j451j447k881k876j2883j2879k5743
-76706C232712k877N630N631Q488Q491J4681L7547K4682K4687r612r612r612r608R441R444
-76691C340113R441R444J254J254J254J258j9227j9224m938k7798l5184j2320k6611k6606
-76677C192110R113R117R113R117Q741Q741P312P313J8743m119n548J7318K6365L501k6506
-76662C290431k6502j3646R218l643l640k2785k2785j2782J0084K2942K2941q496l1354k7072
-76648C182911k7072M365K7232K0083K0083K1513K1516m235m235m234m231m235m231m235m231
-76633C236764J9819J9819J9820J9822P67P70P67P70k4151k4150k4151k4147l8440l8436P286
-76618C152929P290J2049J2053J2050J2052L476L479L476L479K2555K2557K2558K2558l4603
-76604C277958l4600l4600l4600K5889K5892K5892K5892p81p82p81p81K995K999L000K999
-76589C286591l1295l1296k8913k8914L710M1819L3245J0382P048P048j7244j7244j2127j2128
-76575C210682L3599L3599K0738K0738k125k124l7134l7134j4271j4271k0939k0939J924J927
-76561C174270q347q346J4516J4517n013n012L8332L8332K6424j1681k5970l107P372P371
-76547C253658Q801Q805K19K23k2640k2640m6931m6932j206j205j0022j0017j0018j0017J0464
-76532C100542J0464J0464J0464J6325J6329o535o534L4428L4429J1565k6539m8692k5826
-76519C130884K2283M5146M5622M5622K2759j5347L171L174P93P92j8263j8260j8260j8260
-76505C231856l5888l5883R842R843J8413J8416J8416J8416J7192J7196J7196J7195J9098
-76492C341308J9101k6626k6625l4012l4008J1718J1719j6861j6861j8290j8290M607j8256
-76479C178624k6830J1275O3670O3670K0325K0326j57j56j56j57m0166m0167N559N563m234
-76464C256989m235m235m234j377j377j377j373K9822K9821K9822K9822p331p330p331p327
-76449C328749r784r783n2175n2171l9314J4036N6901N6905M4993q351n2175n2171k3596J4512
-76435C216576L8802L8804m633m629m7977m7974l204L4905K6328L467m1785m1782J0133M8242
-76421C225273M1570J8710j1778j1774M172M171M172M175j0118j0114j0118j0114j7501j7501
-76407C203225j7501j7497K4415K4418K4415K4419o576o575o575o572o575o572o575o572L904
-76392C217206L907K474K479J2953r906j8483J9626L0648L0651m1748m1748M930K7794o025
-76378C234758m4129l6271J7077O0897O0898K311K311K310K311q495q496L4849L4849k303
-76364C352877m0409l1835q971M365M365N793N794j1829j1830L412j9451k7838J0271L0752
-76350C265466L0752j5451n3555n3556j5450Q838Q841M0755O3617K7895k5453j7832K0273
-76337C285140J3988k4114m6024m6023J1610J1610J1610J1610R225R229R228R229l2687l2687
-76323C200944l2687l2687L438L438L439L438J4870J4870J4870J4870l230l230l230l230K0586
-76308C216469K0585K0586K0589P994P993l7733l7733k3444k3443k3444k3444J8711J8710
-76295C162396K0139K0139K1092M3955J7758l5586l7853K57K1211K1215m987m983m986m983
-76281C234784j890j887j890j887R541R545R542R544j4006j4003j4007j4002k576k571k575
-76266C201662k571K6480K6483K6481K6483P428P431P428P431l4481l4477l4480l4477K5535
-76252C222356K5538k0191k0188l996l993l997l992k1144k1141K4587K4586P881P885P882
-76238C222073P885j5934j5931j7363j7359j3553l6412m4989o881R311R314J1696J1695L0488
-76224C134040L0492j5239j5234j2381j2376J0482J0487j664j659k35L7875N6923N6927N957
-76210C284395l2143m0275j7408j9793m2652n8375n8371m4085R266O4753O4756K2361K2364
-76197C154793J403J407J407J406J6407J6410J6411J6410K3076K3078k2647k2647j4554j4550
-76183C197810j4549j4550J4029J4029J5457J5458L7276O0142L2992k0355n4177l1310j779
-76170C250473j779J1317J1319j9164m2027l6312J794L7517J4654j0136j0133J1298J1301
-76157C230122J5584J5588p275p275k4664k4660j801j798J8681J8684m179m179j1893j1889
-76143C199046L3833L3837Q112Q116j4747j4747j8085j8081j8082j8081K5736K5739L830l4277
-76129C202149m4278o170J5741J5740Q593Q596Q596Q596k840k835k836k835J3835J3836L5269
-76114C269157k835r240r236j1618j1617k0192k0191k0191k0191j0431j0427L5300L5299L5775
-76100C229362L5776J3866k4240l6800J307K3216K3221j1555j1554j1554j1551l5132l5132
-76087C149230J0594J0598L926L926L926L930K586K586K586K590J4018J4018J4018J4021j8610
-76072C233943j8609j8610j8606m1473m1469M253M257k9405k9401J6321J6325l49l47K2517
-76058C099347K2517M9425M9429M9429M9429l9646l9642O084O084N73N77N77N77k285k281
-76043C250194m5626m5626l7055J053K2963K2964Q194k9907k1334J529R449R448J0877J0877
-76029C168000K303K304m1041m1038R925M8029L9456J6597J2782J2782J1354J1357k8508k8508
-76015C195794J7218J7218k7556k7555k7556k7552j3266j3266j3266j3262K8649K8650K8649
-76002C152899K8654J7753J7754J7754J7758l9404l9404O322O326k3685k3685q23L7287L2519
-75988C208025R660K2517K2521l472m1577l3003j0137J291J296K720K724J053J053J053J057
-75973C186781L911L914L911L915j8509j8506K7221K7221r932r932r932r932p316p312q741
-75958C156762q741J737k1125l1128O978M6478K3618l4968l4968K79L8384J6950k1155n0448
-75944C088653k7586J8141M1004J9570j8536j8535j8535k415k411k416k411J5209J5212J5209
-75930C120153J5212l129l127l129l126K3544K3548K3548K3548j790j786j790j786R641R645
-75915C229176R646R645k504k501k504k501k504k501k500k501j6463j6459j6462j6459K590
-75900C165198K594K589K594J5451J5454J4021J4025j2651l5512m5514p409J9350l509k560
-75886C144121K0306K8877O017k560k556K0064K0069k5662k5657J1491J1494J1495J1495k8475
-75872C200519k8474n612n611K6778K6777M868l3234k4665J3442L5351L5351K4873K4872k0853
-75858C274382k0850j5585j5584P279P279Q707Q708l7019l7015k6778k6778J8949J8952J7043
-75844C181690J7043J7044J7046j853j849j853j850j853j849j854j849j5428j5424j5429j5424
-75829C156308q283q280L7442L7447j109j105k3972k3968j6351j6348K6994K6998J7229k0873
-75815C182129l5165j2299K464K467j8971j8967j6124j6120O743O743K6744K6748K6748K6748
-75801C189888j1123j1119j1119j1118l0176l0172l0171l0171L0525L0528L0529L0529J1473
-75788C158303J1476J1476J1476L852L855L855L855p580p577p576p576K5270K5271K5271K5274
-75773C278925k832k828k831k828R78R79k1884k1881l4269l4265K5747M8614J6072l7275o2997
-75758C147425m0129L211K6079J4642J4647r173r169r173r169K259K263K258K263M35M36M35
-75742C139540M39N2830N2830P104P107k184k184k185k180O389O389O390O393n251n250n251
-75726C260926n247n251n250n251n247k2398k2398k2397k2395J4755J4758l0971l0968k05
-75712C112461k05k04k01l063l063l062l059K3373K3373K3373K3376J8134J8133k5687p9031
-75697C124648p4063l5958J5483J5488R768R769j1667K6444P0736P0736J8342j9759j2619
-75684C207348j2615j5000j4996j8934j8930j8933j8930p502p498p502p499K0363K0366K0362
-75670C120100K0367K0362K0366K0367K0366l3193l3190l3193l3189L4443L4447r850r850
-75657C138353q425J4442K3012j5089k9383k9379l1760l1761J2347J2351J2351J2350J2347
-75644C091756J2351J2350J2351j5517j5514j5514j5514O397O397O397O397j6322j6317J4167
-75630C073865L7029R877k8226j8223M641J5115J5119J6549J6548N7035N7035M640l3465k0991
-75616C206548J7117O163j6701l4801l4800R496R496K5688K5691k0035k0035j5271j5272j5272
-75602C128012j5272j3400j3396L2329L2330j7207j7206j7207j7207j8878j8874K6852K6853
-75589C097729J131J131J131J132O664O665O665O668m767m767m767m763J4286J4286J4285
-75574C152709J4290K3812K3816k1915k1910k8851k8850J6875J6880j1703j1700j1703j1699
-75561C100051J6637J6638J6637J6641L301L305m2426m2422n261n262M0464M0468L0939L0938
-75547C220648K8556K8560O646l1459k2885j9J0457J0460l3840l3837m815m816m815m812o244
-75532C157785o240Q998j3862j4341K3763M6627M6630J377J381J377J380j1997j1997n5342
-75518C175539n5342k7239J0866L5158L5162k471k471k471k467j1045j1044j1045j1041k2089
-75504C098000k2089k0660k0656O013K8877L8879P78k084K0779N537N541M1737M1737J7445
-75490C239834k0656p179p174r560r556k6707k6703J9022J9023k4563k4560k4560k4560o940
-75476C065161o937L8790L8790Q630Q633j4230j4230m1384m1379L4830L4831J246J250j78
-75462C113823j79K199k0660p799L0305N0683K7823l3148l3145J2578J2581J2578J2581l7673
-75448C142547l7670Q053Q056K2342K2346k3380k3380j7758j7754K7969K7972M2258M2262
-75435C223863j8711m1569n136L2974M4402K1542m659k7519l8949l8950j3970j3969j3970
-75422C105379j3965l967l963l967l963J3419J3422J3419J3422J3419J3422J3419J3422j5487
-75408C167431j5488j5488j5484L565L569L565L568q104q102q104q101O184O189O184O189
-75393C127573l1325l1326J4402J4404k746k746k746k743K4642K4642k1085k1080r653r653
-75379C070560J3210J3214K6696K6696L833L837j1410j1409j1409j1405K6457K6458j6887
-75366C148441j6883K60L8366K9792O933j0256j0252q3608q3604l2642L5950N5952L3093J3322
-75352C124864J3326L4756L4759k4783k4780k4783k4779N373N377N374N377N373N377N374
-75338C146205N377n820n816m391m388n343J7523K6097j2009l7126l7126j5217K2893L8132
-75324C128991L8134J7650J7653m4747m4747n5227l2360p595L0514N6232N6234J009J008k1854
-75310C140895k1851k3284k3280K2443K2446P915P919l7811l7808l040l036J9822J9827J3798
-75296C104955J3802J3798J3802J5227J5231J5231J5231k5021k5018k5021k5018R750R753
-75283C126702j3110j3110l0945l0942J4781J4784K1925K1929K1929K1929J0971J0974J0973
-75270C188790J0974j5703j5700j5700j5700j3924j3925j3925j3925R891R891R891R891K3942
-75256C144768K3943k1784k1784j0352j0353J2511J2511J8077J8078m786m785k5267k5267
-75243C105510k404k404J7839J7840k7887k7887k6457k6458J9268J9272J2020J2023J2023
-75230C102298J2024j3698j3698L2028L2029M8219M8223K497K497j3221j3222R642R642l1593
-75216C213667l1590J1756J1755j4919n3023m4450k1586l011l010K1281K1282J7947J7948
-75203C144047k7779k7779k0738k0739K4988K4988J0699J0698J0698J0699L5467L5467m0744
-75190C169972m0743j0736j0736J2128J2127o776o776o777o776n348n347n347n348o776o776
-75175C069965o777o776J0847J0848J0847J0851R910R909j2953j2954m4866m4867Q60Q63J1100
-75160C016807J1101J1100J1104j3191j3192J6340L9206L0659k2688m9838k6972o016o018
-75147B998402m588m584J9941J9942k5784k5780o732o732L8995L8998J4327J4326J4327J4327
-75133C099385j8539j8540j8538j8536K6711K6711L847L852K3377K3376k2350k2345o602o601
-75119C075208o602o597N0080N0080l268m1368k3749q86j6127j6124n173n172n173n168j3043
-75104C026918j3039R820M7929M9354K6495l989l989K6015K6019L155L156j3519j3516j3515
-75090C157294j3516J634J637J638J637j4085j4080J6403L9266K8307r794l2658l2657j7419
-75076C113607j7415l7897l7897k0001J8107M2396M2399N2399N2402K8110r996l0242l0238
-75063C165734l2620l2620j4525j4520L1207L1206K4623K4627k1099k1100j6816j6812K7484
-75050C134769K7485k6580m9440l6580J526N809j7051l7532j4669K2956K2957J521J526j7531
-75036C019166j7530N332N337J9145J9146M2009M2012M6772M6772k9439k9434k021k021k020
-75022C163226k017P505P506l8220l8217l1076l1076k8694k8691R411M7520M8945J0844P55
-75008C097721K3622K1237j622o390o385p818p815k9252k9249k9252k9249J2663J2667J2664
-74994C033542J2666j4754j4751j4755j4750J1919J1922J1919J1923J8826J8829J8826J8829
-74981C110191k27k23k27k23j258j258j258j257j259j257j258j258J600J601J600J600J3031
-74964C118660J3032J3032J3035n13n14n13n14k4329k4330J3776J3776K7828K7827J1156k6949
-74949C174460n2670n2670j6946j6943J3445J3445J3444J3445j8469j8468j8468j8465K2971
-74936C038111K2971K2971K2975l703l702l703l699J2463J2462J2462J2463k1833k1832k1832
-74922C076574k1829Q414Q413Q414Q417Q414Q413Q414Q418k1729k1724k1724k1725J2567J2570
-74907C060297J2570J2571K3283K3287K0906K0906m819m2921m2920m815K3194K3198K5580
-74894C150317K5579j4911j4907j4907j4907j574j571O051K8914K6532j1573m2057m2057j0497
-74880C068432j0494l0979l0976o210L1898L3323L3327R746R750R746R749Q793Q797O412O415
-74865C157729J1205k6897n6432l3565l085l081j656j653K5018K5022j3088j3084k4995k4992
-74851C016446K8356K8355J0130J0132m3214m3214J0605J0609J0609J0610K2751K2755M5618
-74838C140548M5619J4654J4658l8690l8689o066o061J6801J6801o065o062k8449n1312k0593
-74824C047094K5137K3708k2019l6307l6308j061j060J1673J1677J1673J1678J1673J1677
-74811C069235J1678J1677K6677K6681J5722l0000l3815j0948l803l803J0304J0308L3167
-74798C133080L3171n891n887k5892k5892k7801J7929K7927N069j7799j7795L640L639p059
-74784C090439p056p055p055J1044J1045J1044J1045m5637m5637R616N5341P0108K4381l0871
-74770C150752l0871j671j667n2633p5496n5966K0243N9777N9778K3815K3816R53R52k3815
-74756C097967k3816J4290J4289J4006J4007k4098k4099j1714j1715J1149J1152J5913J5911
-74743C113242L5918L5920K0675k5051l6006l6003J2250L5114K6539j9187j7281N582K7969
-74730C179681K7972r184r184l2047l2043l8239l8239j34j31q674q670p245p242K4192M7058
-74715C087871L2769n336m3207m3203L0622L0625K1096K1099j764j764k7578k7574J8149J8152
-74701C109957k0434k0429k0429k0430R337R340R340R340K0768K0772J8390J8391J0021k8081
-74687C125853j9510L357j1889j1886j0457j0456l792l788l792l789P640P644P643P643K609
-74672C083030K612K609K612K609K612K612K612k7637k7634k7633k7634O657O661O661O661
-74657C017410J5424J5425J5424J5425l629l628l628l628P565P565P566P565J8997J8996J8997
-74642C151846J8997n385n384n385n384k527k527k526k527m8968m8967k6104J2001L1053Q190
-74627C066403N70N73L5307L5310J2444J2447j6135j6131j4706K3402M9835M9838O490O493
-74613C252140j6849j6846l9709l9709n806n801J7058J7062q9q6q9q6O817O821l6527l6524
-74597C101777N389M3497L4923J2061m06m02l8749n0176k3984J4126M4134L2701J977J979
-74583C178847J265J266j4934j4929j4929j4930j0140j0137j0136j0137k0143k0139l1571
-74570C009253q707J8438M1306L5589K4158J1770L43O058O058r23r19r19r19r23r19k348k348
-74553C134048l781k6640k6640l778R084R084j9972m2835l1794O315K7749K7749J5838p022
-74539C067405j7025j7025L692L695L695L695k4883k4884O553K9416L5962J3099j0479k1911
-74525C051005j905K0958J5242L810o430J6433J5718p144m3821m3821j3099R765j221j2652
-74511C002838o222o222k649k5513k4798j935L9742N1174L6885J4021j2175p44K2833M5696
-74497C132931L4310J1450p126k9989m3330m3326l4038j1175l557P878R306k125j8557j8558
-74483B984094J8595L0027Q558j4300p871L562O415n013j2157J0706p29k3589j5730m297J1658
-74468B989929J1659J2373J2373L0700L0700j5027j5022q358q358q358q354j1215j1216j1216
-74454B990610j1212K3079K3082K3079K3083j0590j0591j0591j0586K2275K2279J9893J9897
-74441C113707K0608j7497l1786q920J4416J4420k9882k9877j2392j2391j2392j2391O660
-74428C002283O661O661O665j0963j0962L4763L4768L4763L4763j0962j0959k0102k0102k0102
-74414C057175k0102j049j050j049j046M1581M1581j0814m8915l1772O333K8244K8248l003
-74400C084362l003l003k999j45j46j45j41R143R143R143R147r433r430k9915k9911l4529
-74384B998138L576K7868K7872L100L100L099L104L338L338L338L341j7143j7140j7144j7140
-74369C014645K0683K0682k180k181m3620m3620L2590L2595K8779K8780K8780K8783q372q373
-74355C127971q373q369r534r533r534r534k0965k0965k0966k0961N708N709N708N712q581
-74340C003493q581q581q578J2630J2630l3097l3096K4061K4062K4061K4065P867P866l7859
-74326C010943l7856J674J675K4538K4541P956P956P956P956K3674K3674k2052k2048M146
-74312C064733M145M146M149k5863k5862J9864J9867k672k668k5531k5531J7333J7337k8389
-74298C015058k8389r578r575J3289J3288J6623J6622J6623J6623n024n020n020n020n020
-74284C035480n020n019n020J6886J6891J6890J6891J4509J4509j5975l8838j3188K4921J6347
-74270C090264o516o519J6347K3492j4613n1770n1765q422q421J5395J5395J5394J5395M078
-74256C047734M082M083M082k1643k1639K1706K1706J1938k6164k7593J0512L9568J6704j3779
-74242C071297j3780p171p170p171p167R024R024R024R027k6699k6700k6700k6695K2837K2837
-74227C003817K2837K2840j3601j3601j3601j3597k169k170k169k166P833P833P833P837J4502
-74212C032258J4505l1225l1221l058l059l059l055N515N518N515N519K4567K4567K4568K4571
-74197C092426N515N518O944O947j0560J2302K0876j7225k8661k8657l1042l1039k940k939
-74183B997465k940k936J6112J6117J6113J6116j302j303j302j299J0130J0132J0130J0132
-74169C091365j2257j2254j2258j2254J4416J4420J4416J4419M592M596M592M596j0174j0170
-74155C098045j0174j0170L6029L6032N545l2557m6374k3506j5890j5886l0171l0168P933
-74142B968688P938J4602J4605J4603J4605J1744J1748J1744J1748J1744J1748J1748J1748
-74129C129013r839r835r839r835r839r835r835r836p933p930p934p929n076n072L3033L3033
-74113C074512K5141K5140j2965j2965j5822j5823j5822j5819q19q18q19q15q19q18q19q15
-74097C029035K099K099L527L528K099K4962L4964l137l2910j0048J2816J2820j0524j0523
-74083C060807M0442M0446k441m0547m0546k441l870l870j489j488O609O609O609O608R467
-74068C080905R467K9948K9948K1851j6254m6738m6739m0546j7683P562P561L989L989L989
-74054C031249L989M942M942L513L512J1715j1149k1151k1152j4482j4483K2193K2193K7195
-74040C053026M331j9484j9484o148J6716K6718K6722J1863J1864j3382l6244l3387l3387
-74027B989724L290L293J4483J4483J4483J4483J1625J1625L051j9807l5590j2723J1089J1093
-74013C034602j0345j0341j0341j0342J9663J9667J8234J8237J2042j0817K043K043n790n787
-73999C062768n790n787n790n786n787n786j9127j9124l1984r120N165N169J5171L8034M4629
-73984C056855K1769j5864j5859J283K4151J1287J1290P476P479Q905Q908l002J9864J9863
-73970C164405k999m7390m7385k3574p07p11p07P18P22n950n947p379p375O910j5949j5949
-73954B990733O914L0968L0971L0019L0019j2373n0478n0478j2373J7635J7634k846k847L7164
-73940C060662L7164q563q563J01J00K2964K2963j6570j6570j6571j6571L6062L6063k4906
-73926C107765m7769k3478J4629M625j8238k4225k4221K0076K0076K4839K4839J976J976k3273
-73912C059597k3268m6132m6132j8505j8506K7221K7220K5878K5880K5882K5880K9216K9215
-73899C123446j269k4132l3186M923M0647J7784l5087l5088j3653j3653P684P685P684P684
-73885C061469m3758m3757j9466J8644M3407M3408K1498j6604m9474m9473o129o125Q428Q429
-73871B970497Q428Q429k7772k7771k7771k7768K475K474M8201M8205K2479K2480K2480K2484
-73857C067550j2946j2943j2942j2942j511j511j511j511P059P063P063P063j9611j9611j9610
-73842B979149j9611J4948J4952J4952J4951J4952J4952J4952J4952o959o959o958o959l3632
-73828C017682l3633l3632l3632K348K352K352K351K349K351K352K352K2115K2119K2119K2119
-73813C024064j2176j2176j2176j2176J7442J7445J7445J7445O013O014O013O014J484J489
-73799C072164J488J489K917K918J488J489m0364o3227m8938j0832L7751L7752n593n589l0600
-73784B954313l0599p736p733K3224K3224K3224K3228J8788J8789k6939k6933j8365j8364
-73771B948121K7362K7366L7126L7127q600q596q599q600L7126L7131K5739K5743j9982j9983
-73757C128481j3795j3791n7135n7136l4514L595N024N023J8361J8360J8361J8360M097M101
-73743C047392M101M100Q384Q388j4476j4475m0677m0672N053N053q283q283J4579J4580O612
-73728B991376O617O612O617r582r579r578r579M232M234K7098K7098l0540l0536n2K2811
-73713B997249J5037k3064k3068k3064J5990J5994o869o870o635o631J6232J6232r493r489
-73699B961551r489r489J4386J4386J4386J4390J4386J4391J4386J4389j9908j9905j9908
-73686B997952j9905J7720J7725J7720J7724l9408l9407J2511J2514j6544l9404k5118J2990
-73673B927070K2276K2278J794J797j0590j0587j0590j0587L0115L0116L0116L0119j1800
-73660C041527j1800j1800j1796j1324j1323j1324j1320L8213L8217L8213L8217k7548k7548
-73647C058604k7548k7545q74q71q74q71J2462J2463J2462J2466J0557J0561k7548k7545n079
-73632C010820n079M5885M5890R687k8415k1274J592J589k1270o985o981L018L021L019L021
-73617C037538k1989k1984k1989k1985J9927J9931J9927J9931k222k218k221k218J3021J3024
-73603C046473r843r839l8525l8522j846j846J965k0898k9472Q633J7918J7921K0303K0303
-73589B982725J250J250J251J250N355N359N358N358K8699K8697K8698K8698K4170K4172k9174
-73574C143116k9174l8224l8225j18j20j2049j2049J0814J0813j2525j2526Q909Q912J1290
-73560C038844j1573k1575J6529K9390O527j6336j6332P450P450P450P449q744q745q745q741
-73545C020298J2451J2451k5654k5654q507q506J3403L6271L5839j7505o0852k2744L9173
-73532C000464L9177j0360j0360K735K5602j548l9653l2989N121M167M168p208p204p204p205
-73517B957703J3274J3277J3278J3277j4353j4349j4349j4349o255o252o251o252L8086L8091
-73503C004576j5257j5257q113q112K9993K9993K7370K7373M510M510P00O99P00O99m007m005
-73487C076372m003m004j5436j5436j6864j6865k5680m8539n7113j9008K2908K2907K427K426
-73473B904092j1711j1707K6395K6398J4963J4967p900p897J1629J1633j1235j1230j2664
-73460B935733j2659J0200J0203J9K2J9K2J7166J7169J7167J7169K1929K1933l1418l1415
-73445B993259j4270j4267Q595Q597J9766J9768J9767J9770n477n478m048m045k1196J667
-73431C022408J1669k6432n7871l5010J3099L5965J2176J2176J3605J3608l4503l4503j0211
-73418B936176K7898M5280M5279J935J939l4265l4261l4265l4261L2200L2203L2200L2203
-73405C050261K3626K3629k2096k2096j6385j6381j6380j6381k1148k1144K4582K4583K1512
-73392C016182K1516k4210k4210m0409m0405N322N321l494l491l490l491J3653J3657J3657
-73378B946108J3657L1731L1734m4476m4476l0186l0187J5540J5540M6262M6262K3399j4706
-73365C006202m227J8635M823M823P825L0693L9266J161n0757n0758p44L7361K1643j6463
-73351C049483P353P353r318r317r318r318k5736k5736k5736k5736R38R38R38R37P368P368
-73335B942461P368P368P368P368P368P372J950J950J950J950J3381J3382J3381J3381J1953
-73320C059951J1952J1953J1953L378L379L379L383l3160l3160J2567J2570J2567J2570l3160
-73306C060122l3156k1966k1966k1967k1962J7091J7095J7092J7095J6794J6794J6794J6797
-73293C074657r880r876r880r876p021p022p023p017M409M413M410M413N839N839N838N839
-73277C048062k0835k0835j8454j8450J3936N2041M2039J9175p498l0361m0364k255J3578
-73264C029779J3579J5960J5961l093l092l092l089K862K861K862K865k2859k2859K2866K2871
-73249C074382O66O70O69O70J0193J0196l5530l5530r813r809r809r810K1628K1628k4099
-73234C006302k4098J7396J7401n463m3568m0710j7847J2637J2638K6684K6689j9038j9038
-73221B949985o177o177R065j3798k1996J6109O7075O7078K8970r136l3428l3423J343J343
-73207C016833k9140n2000l8668n62N2786N2789l033l033l032l030J3162J3162J3162J3166
-73193C042562l986l985l986l981P446P446P446P450j8532j8527j8532j8528Q142Q146Q145
-73178C006726Q146J4811J4814J4810J4814j1863j1859j1860j1859j4037j4032j4037j4033
-73165B970541N017N020O448O449J3114L5980N3124k19n9287n9282j6891j6890J123J124J124
-73150B946495J127J5414J5417J5413J5417J3032J3031J3032J3035k8884k8880k8884k8880
-73137B945885J272J273J273J276j3017j3013L2710L2713L416L420L416L419k2304k2301K3421
-73122B982859K3425J7184J7185k6160k6157n678L2430N6719N6722J4565J4565l1162l1157
-73109C095340k6399k6394k6398k6395k8988k8988J6738J6741K5312K5315K5312K5315J7215
-73096C083726J7214J7214J7218k4701k4698k4701k4698L026L029J600J600k214k5074l5076
-73082B983465L029J2552j0308M934M935j5547j5548j5547j5547M484M488M488M487J5920
-73068B970285J5919J5920J5919k184k181k181k180k181k181k180k181M599M604M603M603
-73053C019003J745J745J745J746J0557J0557l2788l2787J1986N0091M0088J7226r657l2519
-73039C058738k1088k1088k2517k2517k2518k2516j3229j3229j3229j3229L9166L9165o560
-73026B945349o560K6271K6276K6275K6275M365M365N794N794k541K0321K8895r210m6362
-73012C055307m6363l018l017k453k452k452k453M06M06M05M06L2557L2557L2556L2557j6980
-72996C107969j6979j6980j6980k4925k4925k4924k4921m2548m2549L20N3671N1286k061m4930
-72982B930524m4926J0798J0803J0799J0803J6098J6098J6098J6101j0575j0576j0576j0572
-72969B950897J3002J3002J3002J3006J3001J3006J3002J3006J7396J7401J7400J7400k4515
-72956C100006k4515k4516k4515O207O207O207O207n224n225n225n224j9995j9990j9990j9990
-72941B950425j4751j4751J5733L8597O1221K3116l0231l0231J0256J0255J0256J0256K7287
-72928C067438K7291j8434j8435j5101j5101m5585o8447l4868L237K6101K6101K6576K6577
-72915B987350K6577K6577n425n426n426n425n0675n0676k6383J1721L6252L6253J5770k2335
-72901B968729j5666P197J4818J4817j5048j5049P815P818l617l613l617l614J0197J0196
-72887B981363J0196J0200j5525j5521L0201L0205j1387j1387j1387j1383K8624K8627K7194
-72874C070020K7199m1633o4492k7344J0766L2672L2676j0673j0668l6155l6152R571R575
-72861B965362P665P670P666P669k337k333k337k333L0528L0533m3297m3296j6060K2048K3473
-72846B990621K3477j3203j3199l3680l3681J6329N4437M5860K3001n106n101n102n102O937
-72832C046488K9803L8377K71n8318n8316j4970j4970k590k587K0277K0277j0207j0207q779
-72818B974549q778L5783N8650M4360O256l8522l8518j6608K1497J0063J0065J2448J2447
-72805C083692q89q90q89q89n0490n0485m760m759K385K386K385K385J8818J8818m045m044
-72789C008729L4536L4536j1189j1190M734M737M737M737k4795k4794k4794k4795k0745k0746
-72775B933698k0746k0746K8792K8790K8791K8791j4743j4740j4739j4740l308l309l308l308
-72761B935175j883j879j879j879O694O695O694O695L3215L3219j2507j2507K1788K1788K1787
-72746C061216K1788O069O069l9656l9657l0607l0607m9660j1554M5216Q3325Q5707M7602
-72733C155251r82r83l364l364k6465k6465k6465k6466p888p889J4974J4974J2682J2682l3045
-72718C047187l3044O966O966j5897j5897P205P204P204P204j3277j3278j3277j3277K7924
-72704B999913K7928K7927K7928j3992j3988j3988j3988q990q987q987q986q991q987q986
-72690B964826q987K352K355L785L784k9K2837L1410o694l4563l4559l6940l6940L5459L5459
-72675B943555L5460L5459l6453l6453m6932k4065K0229N8333N1189K8330P606P606O177O181
-72661C056222k0496k0493k0496k0493K337K337K337K340p665p662J5197J5201K099K099M5443
-72646C048307M5448K098l6002k7433m566K761K761M190M190Q56Q56k2007k2008j0813j0814
-72631B977824J9670M2534L2054o051k8913k8914j1737j1737J1127J1126Q269Q268j4594j4595
-72617B994331J71J72J71J71k6979k6979J8748J8751J3355J3360J0973J0978K1929j6172m0469
-72602B992511m0464k6179k6175J9548J9551J8119J8122k5222k5223J1093M9202O1106L8246
-72589C084235Q712k9390m5112k2246R426R430J0854J0859K5620K5625l5344n8208j4166K3938
-72575C004233L6799J3940j5119j5120j6548j6544K504K504K505K508P744P744l7983l7978
-72561B941189J7895J7895m968m964r254r255r255r251K0992K0991j872l9973l4261j1398
-72547B884511J9086J9090L2691L2690R828k8274k9706o840o843k9703m8520j0416M2931M2936
-72533B923461j4703j4699L1024L1028M6474M6474P48P52j9258j9253L606L609K2659K2662
-72519C064584k05k01k9260k9256J6467J6470l3261l3260j0397j0397Q656Q655K9137K9141
-72505C026873J4848k3258k4686J3418M7237K4374N322j7538k9242n2104n2104k9242r712
-72492B894186J3151J719J723K6249K6250K6249K6253P197P197P197P200j6161j6158j6157
-72478B996095j6157j6162j6157j6158j6157J7419J7423J7422J7423m488m488m487m488K7570
-72464B994610K7574j8152j8152l3398l3394j0531j0531M3765M3769K0906K0906P092P093
-72451C041557P093P092J3226J3228r634r634m1551m1547M179M178J9418J9421J9421J9421
-72437C065868k2495k2495K3232K3231l594l591l591l591K5936K5941K5941K5940o929o925
-72423C142878o925o925M506M506M507M506m0889m0888m0889m0888K3890K3890K1509K1512
-72409C074300k4218o2322n3750l0882j354j355P4P9R511R512L9995O2859M6663Q559m4788
-72394C032883m4785j6686j6686j6686j6682k3354k3354K2372K2375M8350M8350K623K624
-72381C021344J670J671J671J674m759m759n0486n0486n712n712n712n708J3549J3549J3549
-72366B935343J3549J3548J3550J3548J3553R977R976R977R980r076r076r076r072n486n485
-72351B995730n485n485l9780l9779L6431L6430M7862M7862K136K136r295r296r295r296j0218
-72336C030658j0219j0218j0219K4077K4076K4076K4076K642K642K642K642l1652l1653l1652
-72322C011918l1653O736O739O739O739K5788K5791K3411K3410k791m0893l2318r456J2928
-72308C033088J2931q503m6608n9502l6636o151o151Q611Q614Q615Q614K2425K2427K2428
-72294B984202K2428L0997L1002m2828m2827k7835J0271L126j9738k8787n924K5513K5512
-72281B965112J459J459J458J459R556R556M0040O2904N9420K1315j7743m0606m1558j8695
-72267C055136K7983N0847K6316j1789l4651l4653j7980j7981j7981j7977k583k582k583k582
-72253B996940k1635k1636k1634k1636K0757K0757K0757K0757j3538j3537j3538j3538J2808
-72240B952084J2809J2808J2809k911k909K7574N0437K3287j4818l7681l7681k4344k4344
-72227B947120O140K9003K583l5523l4094M012M3069M3069k75k71j1231j1231j1230j1231
-72213B959910k657k657k657k653K2082K2081K2082K2082k2692k2692k2692k2688o0321o0321
-72199B826207o973L1131K7798M934P316L0182M3152M3151K0288j7817j2578j2578j4959j4956
-72185B954298K427K426K426K430K8147K8148j7580j7575J2995J2994J2994J2995K7284K7284
-72171C091693j8443j8438k4396k4396K1329K1334k6301k6302k6301k6298R612R612R612R612
-72157B981929j2299j2299j2298j2295K6521K6521j9205j9202j9205j9205K6521K6525J5417
-72144B977426J5417J5417J5420j6020j6019j3638j3635L271M1376J9942J9946K4229K4228
-72131C097360k1497k1494n9312n9313j3586j3582K2614K2617K2614K2617k5017k5014k5018
-72118B923989k5014J6898J6902J6898J6902P282P286P282P287j1770j1767j1770j1767J6571
-72104B965209J6574J6571J6574N139N143L710L714n054k7916l7919J86J8762m101l4585l4581
-72089B907426j5532j5532L0193L0198K7336K7336j8390j8387j6753j6753j5323j5321K5639
-72076B916137M8503K1352l1991k1278J585l20k3179m6999k4136K4925M7791J9135J9138K0567
-72062B971230K0567o110o107o106o107n157n154L8191L8190q70l8973l8972q67L8098L8101
-72047C029954J6191k1914j3821j3816j6199j6198j0963j0959L3338L3339j7151m0015k861
-72034B948925L5244J8293J8297k5051k5047k3146k3143k3142k3142m570m565m570m566J9246
-72020B879063J9250J9250J9250M5413M5417K2551j5551l3655j0787J9696J9697k6272k6268
-72007B977054k6268k6268J0880J0885J0885J0884J217J217J217J216K6938K6938j8788j8789
-71993B989218J0982J0981J0981J0981l308l308l308l304l2215l2215k9833k9832l0786P320
-71979B872354M6853O9721N0188J2083j0781j0780j730j731j730j727l5642l5637l5638l5638
-71965B880165j9447j9444K6283K6283R608R612R612R612K3897K3902K3901K3901J2705J2707
-71951C053297k534K0329J2704k5397m8260m8261m919m916m915m916J8900J8900J8900J8900
-71937C017812j8145j8144j8145j8144J6149J6151J6150J6150k1479k1479k1479k1479R958
-71924B933876R958R958R958J7401J7400k8326k8326j9752j9752K5974K5974L4548L4547J1685
-71910C035123k6421m6425k3563O922O925m4700m4699J028J026K0080K0080K0079K0084P457
-71896B952996P457P458P457j6358j6359j6358j6355k0586k0585K5140K5140K7999K7998j7728
-71882B957316j7724p725p725L8001L8001L5143L5143j0583j0580k4563k4564k4564k4563
-71869B951013K2115K2115K2115K2119p178p179p178p174j0036j0037j0036j0032K5956K5955
-71855C022538j9771j9767N950N950N951N954p387p386p387p383J1666J1666J1666J1670J388
-71840C025318J391J392J392j7661j7661j7661j7661k75k75k76k75j228j228m4573m4572m443
-71824B861704L3662K5088K225J4610J4609J3181J3180J1038J1036J1037J1038n158n157n158
-71810C006935n158l0514l0514J5213J5216Q544Q544Q544Q547Q544Q544O162O166j0032m8134
-71795B976607l9564j6697j7683j7683Q038M6146N1383N1382Q038Q042q634q633q633q630
-71781C023479k2922k2919k2923k2919N988N987N988N991n444n441n444n440Q845Q845Q845
-71766B960516Q850K0277K0280K0277K0280q808q808q808q804k0716k0712J194L9304K1199
-71752C035521j6905p379J5487K2629k31l1671l1667N894N898N898N898l6970l6970Q756Q756
-71737B952944L5426L5429j0296j0297k6967k6968m104L4000L6587J3728l896k6760J820J820
-71723C002466L90L91N154N154N154N154J1822J1822l3904l3904O073O077O073O077M5607
-71708C049606M5611K1315j6787l1079l1076j8219m1078o1088k2978L0369L0368J3724J3728
-71695B982416J3724J3727R913R917l5813l5808n806n801n805n802J3248J3251J3252J3251
-71681B987864m2210m2206L520L521J2094J2094J0664J0665J87k2678l1250O854M1149M1149
-71667B991417k195k196m1759m1759K061N5409N5409J7304l5568l5567k3659m6523n5096j6992
-71653B820286K3020K3019K5401K5401R31R30M6656M6661L5224L5226j0502j0497j3359j3359
-71639C035038j3360j3355k9554k9554o690L1418M3114K0250J2630J2634J674J675m4052m4048
-71625B977820J9775J9774l088l085O437O442j5473n3574n3210j5104O806O810q15q15K2048
-71610B920748K2052M3959M3958j767j764k2250k2245K3477K3481J7196J7195k8530k8527
-71597C006983K907K909j9956j9954j9480j9481L383L387M6250M6255M3869M3873k634m0736
-71583C077575l2166r300j3113j3110j1681j1681M62M65M61M65M62M65M65M65n463n459n462
-71566B973850n459N968N973N973N972k4039k4035k4036k4035K635K638K639K638J4665J4669
-71551B936016J4669J4669j1528j1528J1334M9440M2054J9194j1291j1290l192l193l193l193
-71537C028968j440j436j437j436j4297j4297j4297j4297J898J898j8584j8583j3821K4285
-71523B943124M8576M8577K1490K1490k4236k4233r947r946L5779L5783N533N534N533N538
-71509C108595K675K676m3051m3047k3015k3016K2710K2715n869n868n868n865J8900J8900
-71495C041572J8900J8904j8253j8252j8253j8249K0876K0876k4850k4850Q71Q70Q71Q71k0564
-71480B981340k0563j8182j8182m845L3261L4689l416k5863k999K7485K7485L192L193L193
-71466C019788L193J6291J6292J6291J6292J5338J5339l0387l0388k3734k3733k3734k3730
-71453B963118J5324J5327J5324J5328j5637j5636j5637j5633K2945K2949k2781k2777k8617
-71440B933597k8616n753n749R965R970R965R969L8782L8787J6871k1229o467L1641K9256
-71426C060989q845l2695l2690J0650J0654j3643j3638j3642j3638j5785j5782P078P081l1027
-71412B905067l1024J2794O6144O5188K7087k4359k4355R935R939j2927j2924k4359k4355
-71399B941851O125K8992J9938j8163l8648l8645k4140J3966L8258L8257m134m134m134m131
-71385B951258k0567k0567K5159K5159K5159K5159k0567k0563q00q00q00q01k7950k7950K3493
-71370B934022O1601L5875j7470l0808l0804o516o516o516o512L9273L9278p882p877k4077
-71356B965071m6935n5509j7405K2603K2606K4985K4987r310r307r307r306M949M953M949
-71342B918024M953P807P811P811P811n292n288M0439M0438L1861L1865j3862j3861m6724
-71328C013793m6720k3856J4248J4245q615l9098l9099J6626J6630J6630J6630k0526k0522
-71315B910366k0522k0523N998O003K1244j619K1717N9826N6968J8863M331j8527q049q049
-71301C028027r478r478r478r478P204P204P205P208J488J489m1856m1853k7090J1015L5306
-71286B957435L5311L5307L5310J2444k5658n8557l5694n209n206n686n686n686n682m495
-71272B918248m496m495m491j1164j1160L4562L4567O973O977O978O977j600j596l026l025
-71257B970229j6842l9702m8275j0170M2697M2701K2219j5886l1161q295K2190K2190O467
-71244B958362O471O471O472j1395j1391j1390j1391j1394j1391j1390j1391L896L900L896
-71230B898335L900J5328J5331J5331J5332J2946J2950J2949J2950j2774j2772L2955L2955
-71217C055716P71P73P74P75k3046k3042k3041k3042J6727J6730J6731J6730k5188k5186k5185
-71202B957997k5185j0914j0911j0910j0911Q138Q143Q141Q142J6236J6239J6240J6239L5292
-71188C021976L5292m0919m0918k8032k8028J7698J7698j354j355j354j355J1503J1505l736
-71174B968621J9127J3888k4218k2788J5316M9890M9891j076l9180k4892k028j7270j7266
-71161B968015L5124L5125j0602j0602l933l933l934l929k2778k2777k2778k2777j1346j1346
-71147B887529j1346j1342K2234K2234K2234K2238M5574M5573K1282j6820k2580k2577k4958
-71134B979275k4958q767q764q763q764n194n191n192n190n192n191n191n191M064M067M067
-71118B889925M068K4072K4072J210k1654k128L5980K7407M543p364J5499L6933J4070j7911
-71104C028722j7906J8770J8770m574m569m570m569R954R958m3390m3389J3288J3292J3293
-71090C003080J3292N459N463N462N463N459N463N463N462r068r065r065r065k1929k1925
-71075B979949k1926k1925K0645K0649k218k214k4604k4601J3504J3504M0651M0654L3986
-71062C066054j9362m2704j9838J7315J7314L647L651L647L650j2071j2068j2068j2068O266
-71048B991365O271O270O270O267O270O270O270k0500k0500k0500k0497j447j444j447j444
-71033B947474P126P130P126P130J9986J9990J8558j9544n2919n2919j7196j7192J857J861
-71019B878468J856J861L9962L9966L9962L9966J3288J3292r574r571j7218j7218K0887K0887
-71005C056814L0413L0414k2934k2934m0319m0320k214k214l0793l0792P312P316J2760J2760
-70991B965269j0103j0104J6571J6571J6570J6574n816n816n817n816N616N615N615N619L725
-70976C014273L725L725L725m373m372m372m369m0810m0811J2537J2540R679R679J6347L9214
-70961C026337K2510l0838o5608m2746l688l687l7983l7978L933M2038N8710N8713L9181L9180
-70947C068074j2737j2734n861J7006N094l3007m2061l952J0334J0338j4673j4669Q190Q194
-70933B987536l717l714J9146J9149L338L341J909J913m72k3332l1910O200J4769J4774J7150
-70918C026080J7155N720N723N723N723j7452j7452j7453j7449k6502k6503k6502k6499J0650
-70904B900962J0651M8755M8759Q268Q272j4594j4591l0343l0342P762P766J1573J1577J1573
-70890B986048J1576K285K285K285K288K285K289K285K288m272m268m268m268j9991j9986
-70875B958861J0497L3361L5024l078k5940k5941k4991k4988l5467j2604K8505O6613O6613
-70862C046465K8508j3411l6270l8653j5789O594O598Q027Q026j1029j1026j1026j1026p07
-70848B955281p07p07p07J0724J0725J0724J0729k5952k5952k5951k5949Q343Q343Q343Q347
-70833B925634J8613J8614J8614J8613l297l297l297l293J9804J9804j0680l3539k7827J0278
-70819B964744K3138K79j4728j4725K7187K7191O706l1396k2822M1m39m36R94R93R90R94R93
-70802B969704R94M056M060M056M060K1679K1684K1683K1684K3585K3588P26P26J5011J5015
-70787C152311o895m5001o7354k9248K3146K3149j8769j8766j8770j8766j6627j6626j5198
-70774B926586K2912L8150L8153n194n192L3119L3119j2608j2603k4039k4035k4040k4035
-70761B960293k4991k4992k4992k4987J681J686J682J686k87k86k87k86J1145J1145J1145
-70746B899355J1145J9242J9243J9242J9242p431p431p431p432k0797k0798k0798k0798p937
-70732B866616p938p937p937J3020J3020L5884L5884M9220M9221K6357j1744k2517L49K9402
-70718C060900K9405j1086l3945j26L7979J4635l8708n2048n2045k6328k6324m413L3692M0922
-70704B972510K821l1954r087M1398M1402k895k895q615q611q610q611k899k895k895k895
-70689B965269L9965L9966n760n761R08R08R08R08j4572j4572j4573j4572j1714j1715j1714
-70674B943879j1711k873k872K6659M9521M6664o683n1457n1453K2134K2134k3593k3592j4067
-70660B922690j4066j2637j2633J9450M2314N0888J2786j4368j4364O114O118R448R452l6278
-70646B974914l6274Q74Q78Q75Q78j7255j7252k4876m7736l7736L72K3231K3235L6569L6572
-70631B917269J3705k4396j9161L707J1323J1327k746k746k746k747J7736J7735J7735J7739
-70617B973734r176r177r176r173r176r177r176r173J8569J8569J8568J8569k2870k2871L0477
-70602B959341L0480j3582j3583j3582j3579Q805Q804Q804Q808k2160k2159k2160k2160J9756
-70588B901833J9756J9756J9760k8114k8114k8114k8109j441j440j440j436L769L770L769
-70574B854205L770K6633K6632q614q611O866N2591O1166L8306j232k4095j2663j2659J1755
-70560C014050J1755j3013n8739l9210O515M6527M6530j0394j0393J2470J2470l8020l8020
-70547B942528l8019l8016J6607J6608J6608J6608J6607J6608J6608J6612O605O605O605O609
-70533C025783K2800K2799K5658k0065p0662p0658k0172N6041M0319n403n8751n8750o836
-70520B882103o832o832o832L1269L1273L1273L1273k0083k0080K780K784l1039l1035k0080
-70506B869942K5647L1597Q737j3649j3650K3976K3980J116J116r976r973K8132K8133N269
-70492C000397N269N269N269k5214k5215k5215k5215J1461J1461J0033J0032j2388l5247p145
-70478B903552L0961M9536K6674j3813l6676k8103k8102o669o668M76M77k2387k2387K1181
-70464B868052K1185K1185K1184Q325Q324Q325Q324o922o917o918o918M3096M3095k631m0736
-70449B980053m2734j9868K996K995K996K995j9867j9868O568O568O568O568Q473Q474Q473
-70434B941390Q473j6857j6857L6490L6490J1245J1246k6860k6859k4479k4478J3627J3627
-70421B936198K2201K2201l1147l1143k9389k9390Q715Q715M1104M1104L000L003O571O572
-70407B978315K9435K9435k0102k0102k0102k0099J2299J2299J2298J2303k9617k9618k9617
-70394B917127k9613J820J819J820J823J3252J3254J3252J3255J2804J2805J2805J2808J8997
-70380C018028J8996j1487m9588o6979m4114J1613L4481K3045K3050j1250j1245j2991K5115
-70367B946674N4646L1782j3943j3943L6069N8933l68o8958n8955n608K966K966O300O300
-70353B984861L6814L6813j6533j6533k9394k9394K3954K3953P283P282j5581j5580j3676
-70340B984269j3675R187R188J3073J3076r790r787J9741J9744l118l119k4556k4552J0218
-70326B989899J0219j3601o6945o6944j3597J6942J6947K0280K0281J224J228J228J228j1636
-70312B906753j1633j1633j1632K7898K7902M9335J1231j3884j3880j6262j6261m834m830
-70299B918270m830m830K7317K7321K7321K7321j4598j4595j4594j4595r04r01r00r01r04
-70284B954998r01r00r01K0054K0057K0058K0057o616o617o616o616o036o032o036o032o036
-70268B975885o032o036o032p96p93p96p93p96p93p96p93j8747j8744j8747j8744J5547J5551
-70251B907545J5547J5551J020J023J020J023K0072K0076K0073K0075k2044k2041k2040k2041
-70237B934859L46L46L46L46n131n132L2974N5836N5361J7255j3229j3229p308p305L0801
-70222C077136L0800J8892J8893l970l971j7784j7783j7784j7784j0162j0163j0163j0162
-70209C025995J7999J8000k0106k0105j3914j3914Q950Q949N139N139l2966l2966m0111m0111
-70195B875978J3236J3237J3147J3147J3147J3147j0192j0193j0192j0193J5053J5052J5052
-70182B959426J5053K4578K4579J715J716J1416J1421m1927m1927j9064j9064J9042J9041
-70169B966005L1899L1901k1445k1445k0493k0493L0474L0472J5555k2547l6836j3973J1271
-70156B960345J1272j0163j0162K9606K9609K9610K9610l7551l7551j4687j4688k795k794
-70143B959661n4713n4709m5187k2324J6258O9609Q8420N0314j6369n4471j3036R828n414
-70130B927867n411P059P059P059P063K773K772K772K776N2547N2548P773l0328j8900J9206
-70115C044635K5397k7947n3749n3745j1357j1354K0080K0083K0084K0083j592j590j592j589
-70101B985847j593j589j589j589J7252J7255J7252J7255j6567j6563l9426l9426l5858l5854
-70087B864807R873R872j087j083M2262M2262N556l2546k3976j109k065k061o37o32K6989
-70072B936425K6994K6990K6994j5402j5399P465P465K4042K4047k1684k1680j3585j3583
-70059B979089j3586j3582j6444j6441j4062j4059K7853O5962N7389L4525J5808J5808J4378
-70046C122638J4383j9916j9912j9916j9912m198m194m197m194k8013k8010k5631k5628j0479
-70032B922821K7630N1918N1922j3337j3333j3337j3333Q097Q102Q097Q101j0955j0952j0955
-70018C000486j0952j5688j5689j5688j5685J8606J8606J8606J8610j4736j4736j4736j4733
-70005B942271J1938J1938J1937J1942J1669J1670J1670J1673K39K38K38K42k6436k6435k6436
-69990B958358k6431K1195K1200J9767j8334l0562l0563J2783J2782J7069J7069J5641J5644
-69977C005618K3737Q75j7702m0565n8903l6040j1033M02l026l025K0552K0552K6745K6744
-69963B954931K5315K5319J8171m692k3269m6128l5415j2551J2455K3889J1149J1153J2581
-69950B972908J2582m5J1391K7109j0997m4818l3383J9727M2589L3059J0200P342m090k9904
-69936C013670m1331k5613k750k8237k8232M633K7496K7254M394L442K6306K8444r656l7521
-69922B962299k6089l788J9074K1219j645k7366m502K6934K6937l073l074J1930K3362O929
-69908C029147j5935j6648O218Q864j3999m4007m4007k5431k567K8868K8873R103j3761k8766
-69894B905952j7333J1960L4823K2677K2681J1398J1402L542J4974K1881r82l1705l1705k8846
-69880B950719n984M019M019j6939j6939J4498L7361J2027j0837k5840j4408O549O550K2267
-69866B967062L3699K3459N95k2267N95J5123L691k1315m4178l4227l4224J0069J0074Q164
-69852B916320Q168Q164Q168J3404J3408J3403J3408j3270j3266j3270j3266j570j567j570
-69838B936664j567J2719J2723J2719J2723k7292k7287J5577J5581K9866j5856l5861l5862
-69825B904847L0038L0041L0042L0041j9499j9496j6637j6638l6884Q845K8851K8850j3065
-69812B969336j3065j3065j3066K323K325K326K326k3396k3395K2331K2331J4230J4234J4233
-69798B980008J4234J4234J4233J4234J4233J593J593m1276m1275k7939J7787L7792L7797
-69785C037248O832O832l8894l8890j0316j0315j0315j0311K4485K4486N0206M485q857q857
-69771C017819j1714j1711k5289k5289K0437K0440j9573j9574K1390K1393p714q3924o6778
-69758B829913k1047M6586M6586K9438j6284N861N861L003L007k5576k5572K0150K0154R166
-69744B931246R165R165R169N92N92N91N96j1793j1792j1793j1789j1792j1789j1792j1789
-69729B866787J4646J4651J4647J4650L215L219J786J790J2265j0594k0601J7508N1800K8940
-69715C014709j7739m0603m2362j9495J1937J1942J7177J7181J7181J7180Q128Q130Q127Q131
-69701C019624Q127Q131N749N750N704l2397l2400N708M9526M9529O181O185l3592l3587l3592
-69686C004646l3587K0708K0712J9284J9283j8587m1447n1453j3345J7137n724m770J8092
-69673B950949M0952J8093j3348j3344m88m84m83m84j1294j1290j1290j1291J2522J2526J2525
-69658B973771J2526m149m145m7490m7491j5100K3004J4431q432j9719j9715K4583K4582k0195
-69644B886461k0191k0192k0191J3623J3628J3626J3628K195K196K195K196K7384K7385K7384
-69630B971327K7388o910o907o910o907j909j909j909j905K3812K3816k1915k1910k0992k0991
-69615B925269k0991k0988K8546K8549K8545K8549J4018J4018m5998o8857l9330J4022N6410
-69602B941762N6413M5451P349j6946j6943j3135j3133R731R731j2659j2656j2656j2656k1233
-69588B938420k1229k1230k1229N648N653K8512K8515K9941K9945n40k3403j2927K5181L8042
-69574C029299J5179l0075l0071J4226J4227q455q455q454q451J3456J3456J3456J3459l0603
-69560C002194l0603l0603l0600J1313J1312J1313J1316Q663Q663Q663Q666Q663Q664Q662
-69546C016286Q667j4200j4200j4200j4197k8489k8490J7237J7240o713o713o713o710k426
-69532B916379k422j7668N198J1149k6957k5527J2581M1157M1160k188k184k3474k3473k3473
-69518B880258k3470K7969K7972K7969K7972J8918J8923k6808k6804j6805j6801J3679L6546
-69505B969518L5646k460k5323k5319j0557j0553j0557j0554L98L98L99M01K1833K1836j031
-69490B954075j027M1331M1332m395m391l4878l4876j2016K6094L9902J7040m1548m1543k0114
-69476B924986J7996J9421J9425J0334J0337J0338J0337l0153l0149l0149l0149k289k285
-69463B898000k284k285J3906J3910J3910J3909L5906L5910r817r816J5901J5904J5904J5905
-69449C064863L278L282L283L282l1493l1489q626q625N384N385m0342m0338l189l189l189
-69434B918277l185K8962K8962P528P532M9920P2783J5149l8194n2161k9297K35K38r768r768
-69419B987213r769r764K854K854K854K858O189O192K9051K9055n090n091m8435m8431r854
-69404B932686K8255K2059q00Q723M6831M5399P297j5569j5566j7951j7948m7750m7747k025
-69390B925894k020J4170J4174J4171J4174K6078K6082K6078K6082j19j16k2981k2979J444
-69376C040132J447M7170M7174O683O687l9039l9039j2131j2127L1217L1217Q827k9275l0704
-69362C058239l0703k695k690k5557k5554k6986k6983m119m119J3024J3028J3028J3028j0792
-69348B950149j0787j0788j0788Q146Q149L1013L1012m238m235J0055M8160M2916M815k4716
-69334C068863k4716P673P673P674P673m5410m5407p301p301j7307j7304j7303j7304L413
-69320B903616L416L416L416o587o586J6276L9140L2069o035j8897L967M4454M4453P778P781
-69305C071677Q253Q254Q253Q254j3181j3180n1286n1282l0357l0358p494p495M0613M0614
-69291B981285K508K512k6071k6071k6071k6067K6324K6324K6324K6327K6510K6514j1592
-69278C028756j1591l971l970k6834k6834P93P93P92P93J4605J4606q257q257k7162k7161
-69263B917101J0944J0944K371K370k0492k0493j0014j0014J2850J2849K1423K1423j440j440
-69249B948382p900p901k8381k8382n042L3063M9734M9737J5678J5677k2428k2427J388J388
-69235B992586J388J392k2875k2874k2874k2874j440j441j440j436k2160k2160J5946J5945
-69221B885683K132K132K4996K4999K1914K1918M4777M4781J4294J4297J2864J2868q808l1668
-69207C087179l1671q805j2618j2615k4046j184J8670J8672l717k6577j8007M860J2005J2004
-69193C014150k2770m5629l1344l1340N333K8199J5339J5338P882P885P886P885N500N503
-69179B989817M075M075J0025j2835l6650l6650k9505o643j8074j8073L505K6372J3512J3511
-69165B906462J4941J4941J4940J4941J4460J4465J4464J4465J0177J0177J75k2688o1392
-69152B960528o1393l9482J3865K2439K2439K4344K4348K5297K433k2810k2808Q626Q626N2
-69138B966504k2807j2124J0739R311j3553j4505j4505n932J6935K4077K4076K60k2599j1171
-69124B934706j1171J0263J0267K5245K5245L8105J5242k7627k7626k9055k9051J4765J4766
-69111B964074J3337J3337J4765q097M763M767J7415J7416K8846N984k3071m5935l3074N035
-69097B979562K9799K9800n924n925k113k114k114k110m409m410m410m409j8699j8699K7027
-69082B990852K7031k1081k1081k1080k1081L4172L4172j1555j1550J4434J4435J4435J4434
-69069C036537J3006J3005q904m7007m8439j0334M2061M2061j2715j2716j2715j2712j9529
-69056B961599j9525j9525j9525m76m73m73m72J1908J1911J1912J1911J1912J1912J1911J1912
-69041B996419J161J165J164J165K6886K6885j8840j8840j5272j5269j5267j5269j8126j8126
-69027B919836j8126j8126K7865K7868K7868K7868o430o427o426o427j8814j8811j8811j8810
-69013B894097J5484J5484J5484J5484L512L517L516L517j9350j9347K6380K6379L513L517
-68999B991187M5908M5909L040n0307m3162n057J5688p170l6230l6226J399K4266j0505m8610
-68985B890130l8849p41K1166K1170k173k170k169k169k0988k0984K4739K4742r82r79r79
-68970B888764r78J8784J8789J8788J8788L4980L4983L4983L4983P729P729k2755m5619n1334
-68956B998614j3229J1064J1063n846J7017M8454M8453Q444j4420m5856m5853j3139R723l137
-68942C011352l137j5997j5998j5997j5998n518n519n518n519K1155K1155K1155K1159K9829
-68928C036604K9829M2690J9827m2571m2570K97K98j3992l6855l6855j3991J9826J9827L2687
-68914C015051R824l6349n9212j2533N6056O4154K6049k4441k4441j3486j3486j3485j3486
-68901B960215o817o817n388n385J1085L3952K1092K1092L468L469L468L468N611N612N612
-68886C053737N611M183M182J7044n820j3922j3917j5346j5346K277K278J5137p725j9157
-68872C013216j9156k0586k0586J325J325J324J325j9246j9242K6480K6484P59P62P63P63
-68857B975710m31m28j3292R574R571R575K3864J001k4247k4244k813L5295M5771K2912p573
-68842C060245p573j2816j2812j2812j2812k5676k5673l8533j5670J9138J9142K0567K0571
-68829B975286J515J518J514J519j1823j1818j1823j1818K3901K3905Q663L1526K497l5604
-68815B988958j1316j1313j7508N358J3933k4173j6794j6790j9176j9171K2740K2744K2744
-68802B940236K2744P729P733P732P733P729P733P732P733J08J11J12J12J08J11J12J12j61
-68784C025559j56j56j56k3976k3972k3972k3972j6593j6589K9137K9137L4849L4853m1358
-68770B982635m1357j4509j4505j4506j4505J5026J5026J5027J5026K400K404K404K404K404
-68756B955374K404K404K404p037p033p033p034M399M399N827N827Q447L1311L9884J778j7273
-68740C019048j7274j9656j9655N10N13N10N14P178P181P183P181O5289O5292J9086l4257
-68725C108643n1885n1881r489r489r761r757r761r757M529M532M533M533J5007J5011J5008
-68710C010016J5012j9287j9284j9283j9283o155o155o155o151K0518K0519K0519K0522J0517
-68696C015870J0516J0516J0520j6158j6154j6157j6154P331P331P331P334j1722j1718j1722
-68682B976964j1718J3999J4000J3999J4003K2096K2100N902K8769L4540j8807o3580o3581
-68669B988686m994m993m994m994j8569j8569j8569j8568Q104Q105Q105Q105J0456J0457J0456
-68654B958224J0457Q075Q075L0938p167m5510k2648l7889l7889J3076J3076J3077J3076J9302
-68640B936273J9306J9301J9306P871P873P871P874q325q320q324q321L107L111L111L111
-68625C004825l412l409l412l409Q019Q023Q019Q023j0081j0077j0080j0077k4370k4367k4366
-68610B909849k4367k4511k4508N1702N1702M5987M5987K60K61p126p122p123p122n217n218
-68595B993434k835k836k7935J0174O2568O2568L030l5077k8884o020k2458o0559n7701j9595
-68581B867874K8988N1851O2806K4702j9626j9622k2007k2003J9908J9912J9908J9913Q56
-68568C033460Q59Q56Q60j0576j0572j0575j0572j8971j8967j8971j8967K9137K9141K9137
-68554C005279K9141K0563K0567k300k296n633n631m8978m8975j8040K0068J1495j1368j4706
-68540B949186j4703K9595K9594K3399K3403N40N39k8519k8516J7211J7211k6972k6967k6968
-68526B938033k6968L3045L3048L3048L3048k98k94k94k94j4587j4583j4584j4583R459R459
-68511C002655l3885l3885k2454J5652L9943L9947J1365J1364j1498j1499n3414n3414k9122
-68498B871755Q986J5503J5502J7885J7884L2173L2174L2173L2178j883j883j883j883K4314
-68484C092995K4315K2l8079o2178o2177m8841M506K1177K1178k1215k1210r784r783r783
-68470B881143r783L554L554M9280M9283L108L107L107L107N965N965N965N969J0490J0490
-68455C034304m751J8111J1919k6187o1909l9043M480M484N913N913n522n519l5050n7913
-68441B849230k6242K7109L9970J864k3380k3381J8536J8535L200j9659J5112N3217N1788
-68428B985899J3683q228q227K3443K3448k2279k2279K965K966k6565m9429m2515J0833N5606
-68414B939321N5609o791o787k9655k9650o791o788J6072J6076j7271j7266j7270j7266K3603
-68400B895146K3604K3603K3608j641j638j641j637q786q782J4077J4082M3132M3136k594
-68386C053669k589J2127J2127l3598l3596k5024k5026K0701K0705j4070j4069j4071j4066
-68373B943220k0738k0738K4988K4992L6568L6568r158r154k2018k2019m2500m2496k4876
-68360B852639J3229L7521L7524k965k963J9898J9901L1440L1444j2856j2853J909K4775L3346
-68346C071989m756n2390n2388r046r042J908J913K4772K4776m670m667m669m667Q190Q195
-68331B995448Q190Q194k0865k0861k0865k0861K1051K1055J9625J9626k5855m8718n7292
-68318B877872j9182L0350L0354L0350L0354K1300j6805j0613J2254j9663n7764n6339j8231
-68305B834237M302M302J4304L7171M0978K877l2851r984L0975L0979L2405L2408L8120L8123
-68291C098346l5708l5705Q313M6422M6418Q317m0271m0267m2653m2648J7363J7367n500m3601
-68277B956193m5034k2168m547J8319L8292L8295L7338L7342K2573j5528l9825l9820R712
-68264B991142R716R713R716j9820j9815j9815j9816r236r232r233r232n898n898J6965J6965
-68249B926222J5056J5059k8284k8285m946L3160K4586J723r087r084j0512j0513J4733J4732
-68235B944560J4732J4733K4492K4497K3068j5038l3137l3137J0207J0207j923j924j924j920
-68221B977493K6655K6655j9071j9068n972n973n973n968k0262k0262j8833j8830J8588M1450
-68207B950629N0025J1922j4754j4755j7136j7133p133p134p133p130J9540J9544J9540J9544
-68193B998436j8461j8461j6080j6075M879M2987M4412O312j3698R169L9649L9653l218l216
-68179C096288k6081k6079m6414m6411o89o84j4025j4022Q838Q841p356p353p357p353L4558
-68164B944701L4563L4559L4563L0897L0897Q034Q034m3884m3884J842J845j5543j5544O367
-68150C017447M4472M4473O367j5544j5540N444N445m0282m0283j2655j2656J0207J0211K3782
-68136C030888K3783R19R19m0044m0044N682N686L3007L3008j2720j2719J2050J2049J3002
-68122C065466k5103m0584k478M6582M6582Q56n2492n8207l5340p212p211J7080J7080K791
-68108B967810K791K791K791J9224J9223J9224J9224j5071j5071j5071j5067P338P339N909
-68094C013384N909j2667l5530l1243K2104N3540L0678J146J146J4483J4483q380q376n076
-68080C055601n076J7788J7787J0166J0167l5560l5560j3173j3173j3173j3173J6834J6835
-68067C016290J6835J6838R798R802j3065j3062L6948L6952q775q775l0688l0685k8308k8303
-68053B981802L129M1239L2665R801N898N902M469M473J135J139k1724k1725l3398l3394J2332
-68038B993743J2332O613O616K9480K9479p830p825p829p826o401o396o401o397L0L3L0L4
-68021C021485j3307j3304j3303K4802L5962J3102j5956j5953K1672M4539P383l0719k2863
-68008C043540k2859k382k378K1435K1438j426j425l755l751l750l751n180n180n180n180
-67993C020216J2682J2682J2681J2682o370o371o371o370k8371k8370k8371k8370J3545J3545
-67979B959069J3545J3545J8785J8785J8784J8785p889p889p889p889r716r716r716r712J715
-67964B992597J716J715J719P432P431P431P435k4482k4478m5916p807J7344J7345J9726J9730
-67949B998938Q294Q299Q294Q299l852l851l852l847j2902j2897R009M7117N4118J6016l6378
-67934C080805l6379O962O967O966O966l517l513l513l512l513l513l513l512j3192j3188
-67919C017801j3188j3188k233k232K0630K0630M2537M2541J9678j8428n0340k7477L006L007
-67905C042744m488m484m488m484l058l056l058l055J5279J5283n203n198k3778J4330O5769
-67890C089055O5772L461m9883n5603l2735j7021j7017j5592j5588k9643k9639J6083J6086
-67877B927736J794J797J794J797J8826J8826J8825J8826J8825J8826J8826J8825j4278j4278
-67863C056967j4279j4278M774M775M774M778R389R388R389R388L0823L0823P960P959n377
-67848C157253n377n1103n1104j3951j3950J291k1568l6356J748K4613K4615J2705J2704J2704
-67834C054224J2708k0400k0399k0400k0396K1516K1520K1516K1519k150k151k151k147k151
-67820C060658k147k151k147q819q820q819q815M3575M3579p22p18q574J4290J4289q574k4292
-67804C091793k4292M763K7630K4054j4051l6914l6915P15P14p14p11J0747j2117j4497Q365
-67789C028570O460l1645l1645O464J8844m019l066J9796M0755J7892k8788n1646o527L1582
-67775C013027K1575j284j8911j8907l3197j0334K7529K7534j6768j6764k479k474k475k474
-67761B963598J0382J0386K4671J812K285K5152L2296n808l2248l2244R667R671J1097j1763
-67747C018954m3199m3200L06K3168J0308J0311j124j124J3166r694j8033M830L6267L6271
-67733C037207R117R121O735O739K4806j3300l6162l6160o631J6236M800M804n440J7422K5997
-67718C065291j2105m0212m0207r727J3139N444N448O873O877k72k67j4558Q306J4732q127
-67703C000635O162O163M729M734L304L304N653j7207j7210N656M2328M2333J0896j1968J366
-67688C090878J369n9o0n302n300J6136k1970m0558m0557m2939m2939l4366l4365J1361J1361
-67673B862690J9458J9458J9458J9458K2317K2316K2316K2320J5558J5558J5559J5558J1748
-67660C103772J1748o2081o2081l1835O270L0563L0562J4367J4368L5802k300k4452k4448
-67647C040255J8892J8896J746J749J749J749J0795J0799j2068n0169n4460l1593j2541J0323
-67633B956122L5295N8163L1009k2335n8062n8058l7101J005K2912K2915K5296K5297J9578
-67620C022036J9580k6145k6145j4974j4974j4974j4974N983N984N984N983k4976k4977M8852
-67606B952263M8852K68l7837l7838K72K2089K2089k1255k1256l2687l2687J3039J3039J608
-67592B889959J607J608J607K0661K0660K0660K0664K7094K7098j8632j8629J8997J9001n292
-67578C027063m3397k1966k1963k2915k2915M8528P1395M2816j0531j3660j3657j753k4612
-67565B992433k6044J2064M7788K4924l7000l6996P301P301m134m131m130m131J2488J2489
-67551C000222J2488J2489K3919K3921K3920K3923j7519j7520j7519j7516l1809l1809J3918
-67538C001108J3920j5644j5643j5644j5644J1029J1030J1030J1033k3503k3503K8891O7001
-67525C045461L8417L13k1598k1594J3928J3933J3928J3932j4650j4647K8694K8698N831l2270
-67511C098376l3703M406L7744J4885l0845n3704j6288K1821J1815j1045j9622j9618k1051
-67498B983171k1047P052P055P052P055P052P055P052P056k3731k3726k3730k3727K5807K5810
-67483B975256K5807K5810o29o25o29o25k5874k5869j0628l3491l9597j489K1371K1375L9947
-67468B970110L9951L9951L9951K2323K2327K2324K2327j9592j9589j9588j9588k9495k9494
-67455C041918k7113k7112m40L7667K9092O233j4252j4253j5681j5681M801M800K0042k817
-67441C027204o780L1325O4668M1804k5833o3938n6793l3926M890M889O319O318L461L461
-67427C007069L461L464K0526K0530k5196k5197k6152k6149k6149k6149K5289K5293K5294
-67414B975934K5292K2436K2435K2435K2435K5677K5679k0046k0046k0998k0999k0999k0999
-67401C018236J0435J0438J0437J0438J0438J0439J0437J0438J143J146J142J146j0289j0285
-67387C085739j0289j0286k1482k1479k1482k1479N191N195N190N195j3176j3173j3177j3173
-67373B947314K1118K1121K1118K1122O36O40p93p89J1592j1268j9841J8263K6090K6089j7255
-67358C065157j7255N607N608N608N612J9897J9897k5828k5825M2283M2284J7993k0110m2172
-67344C098756m2173m1219m1216l9792J3557N7377N7381J5462k2644m4554m4550J648L9754
-67331C007787L9754J652j5629j5626j8006j8007J1524J1525J1524J1525j9916j9912K5814
-67318C014009K5814R3R3R3R3K441K445K445K445K445K444K445K445j6608j6608j6607j6608
-67301B993319K445K445K445K444Q671Q674Q674Q674k0861k0857k0858k0857L5820L5824r902
-67286C016100r902l76l76l75l76J496J499M4844M4845l267m1369o3279o3279l5657K452J2455
-67270B905435L5318K0553k311q82K1981K7928K7927O494O497J2209J2213j8275m1134l8280
-67256B975673j75L5549J2689j0177j0174L4120L4123L010L011m0334m0331k6044J2064M7784
-67242C030788K4925k0091m2950m2954k0087k0567K299L6591L6594Q805Q804Q804Q805Q804
-67228C028570Q805Q804Q804L0953L0953j4773j4773m9068m9068l342l338j942j942j943j942
-67213B974758K8065K8065N202N207k8378k8378J7348J7348K8780K8780j6946j6943r527r526
-67199C023855J3337J3341K3339K3339k2386k2383j5005j5003j5004j5000o431o426o430o427
-67185B966716K1285K1286K1285K1289J0330J0330j2533j2529l2777l2776J2950J2953j4200
-67172B993609j4196j4200j4197K7508K7507K7507K7511k2030k2026k2029k2026K5840K5840
-67159C024618K5840K5844J5837J5841N96K3462P770l0335p472p469k1285k1282k1285k1282
-67145C009398K3488K3493K3488K3492l186l181l186l181l1087l1087l1087l1083j4416j4416
-67131B937449Q447Q451K7976K7976m5853m5849j0605K7503L0358L0361L2590N5454M9738
-67118C133996l606m0762m0763J630J634Q536Q537Q536Q541J1394J1398J1394J1398l2884
-67104C098979l2884l2885l2884J9510J9511J9510J9514k4072k4073K1654K1653L0228L0227
-67091C133988L0228L0231m2619m2619m2619m2619j5946j5945j5946j5941K1445K1445K1446
-67078C024529K1449k847k847M2880M2883j7077j7076N786N790M358M357M358M361j596j597
-67063C117711m4941m4937l0651P453L0317L0320o865k9729j5439K2669L6956L6955J6473
-67050C126292J6478j6868j6868j6869j6864P424P427l8302l8299r489r485r485r486j5201
-67036B960405j5201j5201j5201J7664J7665m246m2351l2825N280N7675N7675J0546J0550
-67023C012435J0549J0550j6124j6124j6124j6124j4933j4933L0793L0793N072N072N072N072
-67009C021046j75j75j75j71J8878J8877J8878J8881l3755l3755l3755l3751J5781J5782J5782
-66994C008193J5785o81o81o81o77k7355k7354k7355k7351J5276J5275J5276J5279J5276J5279
-66979C003504J5275J5280q2q2q2q2J1350J1350R920R925j4133l6997m5569p461K3972K3971
-66963C020059K6354K6357K8825K8824N962l2144l5002j2138J8345J8349J4059J4059j183
-66950C120726K1683K4538j3568l6430l6427k6131k6126k6127k6126K3410K3410k2316k2316
-66937B978200k5178k5174k5174k5174K9126K9126K9126K9126J4326J4331J4330J4330K5762
-66924C077083K5762K3381K3380M562l3539l3539M566L3144L3145j0200j0199o836o832o836
-66910C117042o832r694r690r690r690k5651k5646k5647k5646K1028K1033K1032K1032P603
-66896C060584P606l8124l8120J4271J4274J4275J4274k162k158k158k159k161k159k158k158
-66881C031767j9209j9209j9209j9209L0328L0328L0328L0331n158n157n158n153l0879l0879
-66867B993862J4848J4851L148L148L149L148k2573k2573K3153K3158K6725K6726j7572j7567
-66853C055631m235J8628K8631r470j3624R244o002n999N429N433k5055m7914l5296K814N3775
-66838C031990N3779L8533M31k3860k3860K3618K3622K3619K3622j3534j3530j3531j3530
-66825C117369N17N21N18N20L376L379J949J950m3140o5999l8853J4498N4981L2121k7894
-66810C055813k7894N206N209O639O639P587L0454M7602n745m5551m5548l156l155K0656K0660
-66795C075416K0660K0660J1131J1134Q752Q752r351m7453m7453r347j2299j2295r917r914
-66781B998476O278O282O281O282o29o26m6354m6352J3661J3664J3664J3664J1488J1491J1487
-66766C018757J1491L2445L2449j3277j3277L2207L2211j9235n7337n1624J727J5063J5064
-66753C036664J793J798J793J797M652M655M652M655J0606J0609J0605J0609J0606J0609J0605
-66738C136708J0610j7289j7285j7289j7285J764J767J764J768j4669j4665j4669j4666J526
-66724C028090J529M4875M4874K776l5330j3895j3891k7708k7704J8018J8022K299K304K299
-66710C046558K304o274o270o274o271k1784k1784k1783k1781K0132K0136K0131K0136L7279
-66696C054455L7282L7280L7282l2262l2260l2263l2259m100m097L9243L9248K6383j1718
-66683C122214l3628l3629p435L0674K2100p63p435p431q860q860r251r247r251r247K5043
-66668C054994K5048K5047K5048J704J708J708J708L1236L1239L1240L1239m6038m6036k3171
-66654C146674J4933L0172P312k3172k3172J63J68m5559m5559k1266k1267l4127j1264J8948
-66640B992984J8952K1810K1810O565K9430L8005j00k3206k3202k4154k4154k8442n577K7287
-66626C028008K7288o963o958o959o959k8392k8393M473K7336K7332K7336M0196J7334k5059
-66612C089620m7922m7921k5059l777J9090L0521p584k3302m39L0045L0045K1233K1234J9804
-66598C105588J9804K4091J228l0209l0208K389K5256j0472m8573l1906r038k1903k1899l2144
-66584B942004N965L0253L0257O914O918O918O917o333o330o333o330o18o14M5109M5112L9631
-66568C139440L9634O765j6094m0866m0863r425J3437K6759K6763K5810K5810N806l2300l3730
-66554C136946M377M2001J9142m0398m0397l87K2476R615R616j8044j8040j6612j6611k8520
-66540C065164n656K7210K7209J1134J1134m108J8754J3992k4113m6977m6976R024R027R028
-66526C073846R028J1881J1886J1885J1886j0148j0144j0144j0144n857n857k8720k8721K326
-66512C023003K330M5674M5674L6148j958n4352n4352k9587Q522L0432L0432J7571k0533k1963
-66498C057041k1962p346p342p342p342M090M089M090M089j626j626K1237K1237k8776k8776
-66483C003735J6950J6950r45r42r41r42K9067K9066O203O203k965k966M2760M2761m395m395
-66467C175204k7258k7257k2912k2911m9m8J0430J0431l3867l3867n3752l0890R597M7702
-66453C000553M0557J7695P691P692K184l5920n0211k7347M566M566N995N995K2666K2666
-66439C029348L0287N3150N7437J9331l4015l4012j1923j1923j1923j1922K1895K1896k3831
-66426C093795k3827q588q589J4275J4278J5704J5703l0022l0020k0883k0883K4842K4847
-66413C060632M837M838M838M841M4372M4371K0080j8022l3268l3267j2786j2783J2005J2008
-66399C102696J2009J2008j9432j9429j9428j9428j571j566K1296K1297J5104J5104k8240
-66386C090420k8240j0650K7459J8885l978k0177k0172K4124K4125K7217K7220j8505j8506
-66373C119222o121o121o122o121m2210m2209L516L520L7812L7814p915p911p70p67p70p67
-66357C074080P804P807P803P807L308L312M738M740K8553N1420K4266k9078m2894k0028R501
-66342C143139R503J403J407J403J407k3790k3786k3790k3786J0505J0509J0505J0509o881
-66328C098257o877o880o877n451n448n448n448r113r110J3750J3754j6258j6255K9472K9472
-66313C091540K1609K1613k4117k4114k8880k8876o014o013K4842K4843J980J983O743O743
-66299C083882N0088N0091L8179P5k4218k4214l2315l2315l2315l2311L855L855L855L859
-66285C060051L0529L0529L0529L0532j2339j2340j2339j2336r08r04r08r05J7319J7322J4941
-66270C178773J4940j1733m9838l9835j6973O840K9706M1138L033p446J5417J3035r827k3198
-66256C144032k3195k4623k4623j3192j3192j3191j3192L1102L1106L1105L1106M432M432
-66243C152107M431M433k5148k5148k5148k5145J526J530J525J530J6053J6057J6053J6057
-66229C130713q238q235L7487L7491p018p014J5844J5849l50l46k3213k3209L223L226L222
-66214C169432L227p256p253l0119l0116R109R114k1372m4233m2809m700J8163J8163J6731
-66200C056081J6734J6735J6734p082p081p082p081J816J820J819J820K0872K0872K0872K0873
-66185C168722q187q183q183q183m2477m2478l9143l9143P025O0373N1799J3698l453l450
-66171C098737n835n831L5604L5605M6084K3224k0601n8702l8701n91J7236n626l6111l6106
-66157C048386J6283J6288J6284J6288J4021J4026J4021J4025L6409L6412J3545k4557n9074
-66144C172357l6207J894M0003L1902R043k1442k1442p156p152p155p153k1445k1442k1441
-66130C083164k1442M663M666M663M666P521P524P524P525L3837L3840J0978k7128l7610j4743
-66115C109648J5740J5741L788L789L788L792R503R508R504R508m9797m9798m071m067l118
-66100C083458l115l118l115p554p554p554p550L877L881L878L881Q641Q644Q641Q644j5175
-66084C078810j5171j5176j5171M343M346M7687M7691J7204k0899k2331k2327j1614j1610
-66071C065782L1731L1734J2202k5900k7332k7328J574J577J575J577K5867K5870j7479j7475
-66057C083975N147M3255L6107J3247r3K2774J9916k947k2052m4911n4914j6809K244K244
-66043C087183M625M626J2719J2723J2722J2723J9391J9392k6336k6334L818L821L822L822
-66029C148717J0490J0490l5236l5236j8807j8804K6923K6923j656j656j656j655K0552K0556
-66015C149945K0556K0556o118o118o118o117J4840J4840J4840J4840P696P695l8030l8031
-66001C165276l829l826J9038J9038L319L319L320L319k9070k9070k9070k9070N224N225N225
-65986C108368N224J1182J1186J1186J1186J1186J1186J1186J1186n965n962n961n961j7393
-65972C161834j7393j7393j7393Q890Q894Q894Q893Q894Q893Q894Q894k8021k8020k8021k8021
-65957C068718j347j347j347j347J607J612J607J611K8758K8761N894N899q395q392L4950
-65942C157242L4953K5424j2679l6973l6971m3315m3311J459N4809Q3385O0526K1940j6161
-65929C250328j4736j4732N745N749L841L844j9019j9019k0021k0019K5706K5706R987R988
-65915C233348j2875j2872J4989J4989p874p874L557L558L557L561o236o237p666p665o713
-65900C201547k9577l8149m1N0206N0207K8296r806r332r333j1715j1710m0810m0811M916
-65886C133888M915K3969K3968k1758k1754K0872K0872K0873K0872J5156J5157J5156J5160
-65873C287346J1793J1792j2499n0605n4415n4415j1071j1067N839N839K8701K8702q451q451
-65859C169038J4412J4416K1572K1572k4154k4151k0820k0817k0820k0816j6295j6296K9432
-65846C106273K9434p721p718p722p717K608K609K608K613J179J184J179J184L0473L0473
-65831C180939P610P613n4787n4784r061r057J8940J8941J8941J8941L223L222K4181O2285
-65817C237147P6575K3228n1077n1077j0591j0591j0590j0587R861R862R861R861k3005k3004
-65803C185873l3483j0621J8435N6540M9395K6532j2049j2049K9866K9871Q986k9115l0543
-65790C277638l0544k8642k8638k8639k8638K3990K3995K3994K3994K3991K3994K1613K1613
-65777C319721j0691m8792m0219j7356R314R318J0747J0747j5931j5927j5926j5927J8368
-65764C197446J8368J8367J8368j2607j2604j2604j2603j2608j2603j2604j2604J4066J4070
-65751C179848J4070J4070J6924J6928J6928J6927l0439l0436J5291J5290K6718K6722j9004
-65738C279837j9004j1387j1383j1383j1384k4247k4244M9585M9586J6232k1870k3299k3298
-65725C213741r489r485r486r485K3615K3618P56P55J3136J3139j1152m9258m7386m7382k5471
-65710C070166J2633L5017L5020L7402L7402J912J917J916J917J3348J3348J3348J3347l166
-65696C285527l167l167l163k8887k8888J6838J6842N169N169N169N172M3751M3753j976j972
-65681C356170k4095k4095m6957m6955j9331j9332K6395K6398J7821J7821M0683M0688K4966
-65668C370177K4969k0761k0756n6548n6547m0829J2518O7770O7771n106n101Q945Q946j3917
-65654C341531j3917n820n820n820n817J2846J2846J2845J2846j0970j0970j0970j0967l7405
-65640C274438l7406Q321Q324O892O891j5971j5968K1524K1523K1524K1527J042J042J042
-65626C324745J045m674m674m673m670O757O758O758O761o668o669n239n236n1918k9055M0963
-65610C270311P9072N7157J9053m287m283l1913n4776m0487k378L3260L3260j0084j0085r608
-65596C324212r608r608r604J1826J1826J1826J1826m369m369m368m365j7676j7676K8051
-65582C317924K8050K1382K1382k4344k4340k3630k3630K8765O6874O4012K5907k6487k6484
-65569C425381l0425l0424l0425l0421q514q514p085p082q93K1970L0544p558l0424l0421
-65555C255709M3404M3408K6822K6823j8904j8900m0814m0811M912M916P294P293P294P297
-65541C315743J0151J0156J0151J0155p881p878p878p878J8796J8796J8796J8795j0973j0974
-65527C378077j0974j0974Q079Q079Q078Q079j775j775j775j775k0827k0828K3469K3470M8714
-65512C435342K5852j4636n2740l9404j6541q920q919K2238K2238K2237K2238M615M614M614
-65498C422828M615l9207l9207l9207l9206J7951J7951J7951J7951K144K143K144K143r288
-65484C341706r288r288r288K38K38K38K38J4528J4527J4528J4527l8466l8466j4174K3931
-65469C305729K6313K6312K8695K8698o077o077p505p506P736j5126k5130J2980K0865j999
-65455C387908J3244J3244Q957Q957Q957Q960K765K765m2961m2962q666q667L7060L7063J1539
-65440C438163J1544J1543J1543m652m651m652m651j3464j3463j3463j3464J3211J3210J3210
-65426C439964J3210r715r713r712r713r712r712r713r712q283q284o854o855n1628k8765
-65411C264803J0770M8874M5696P592j4320j4319L9981L9981J8070k0032l2657N448K7358
-65398C427245K7362p412p413q842q838j9886m2749p026L1084M0129J7267j3218j3214K7507
-65384C441996K7507K7507K7511j7266j7266j7267j7263k225k221k222k222k221k222k221
-65370C439905k222l0562l0562l0563l0562K6596K6595K6595K6596j7761j7762j7761j7761
-65357C350771Q912Q912Q913Q912j8000j7999l9434j328L4395L4395L6777L6777p064p059
-65343C437880p062p060J8658J8662k7064k7064k538k534k534k535J3657J3661J3661J3660
-65329C451448o795o791o791o791J2257J2262J2261J2261q41q37K0597j7509k2751k2748k5129
-65314C404103k5129O966O970O966O970J1729J1733J1729J1733l1615l1612K0779N8888L8879
-65300C509089P78j9704j9703L2538N5405J8249j9853j8904j8900k1285k1282l8194l8191
-65287C400043J5153N3262M6589K3730o754o754k0693k0690k0694k0690L0749L0752K8366
-65274C532369K8371O933l1169n5465n5461K169K174K169K173r827r824r828r824J6846J6849
-65259C428655J6846J6850j1971j1967j1972j1967j1971j1967j1968j1967K0958K0957K0958
-65246C429474K0958q574q573q574q570K0244K0243k5483k5479J3099J3098j7385m0245J756
-65232C375989L9862K8430N571j8725m1589l0156l0153J6522J6522J6522J6526M2243M2243
-65219C479807l483l479o267o266o267o266r125r124r124r121q172q171q172q172j9603j9604
-65203C339391j9603j9600J1328J1327J1327J1328j04j05j04j00l915l915l914l915L0380
-65188C359806L0380L0380L0383j4881j4877j4881j4878M172M175M171M176Q458Q462Q458
-65174C433504Q462l3457l3454l3453l3454j991j987n62n58J0870L3736M2306M205j276j273
-65159C391618l658l654k6521k6517J9209J9209o605o606L9121L9125K4832K4831K4832K4835
-65145C534051L636L636m2091m2087l2564l2565l2564l2560Q012Q011N1357N1360K0396j7709
-65131C448319L724L729l0570l0569l0570l0566O583O582O583O587j1938j1934R024M7129
-65117C392113M6173p171n0992n0991n269n266n265n266J399J403J403J403J1551J1554J1554
-65102C348333J1555K5840K5843j9882j9882j2027j2023j2024j2023M171M172M172M171o747
-65088C333649o746n318n314Q972L1835N638m7706n9141k1036L0406L0409L9456L9460o270
-65074C368294o267K988K989K988K992J30J34J30J34j9161j9160j9160j9157J9897J9901J9897
-65058C357569J9901L6412L6416r310r311m3609m3605K121K121K2123K2126J9745J9745j1696
-65044C420748m9797m1224j8360q034q031o601o602J2448J2451J2451J2451o128o126m696
-65030C314950m696R593L2457M1030K925n6898n6893j3549j3549m979m975m975m976L1698
-65016C267163L1701L1701L1700M8369M8372o404m4510n6867n6864j3519j3519J4579J4584
-65003C296486j5901l8764q045L0064L0063q041k7098m231K6253K6253J94J97k2670k2666
-64989C262094j0285j0282M3066M3065M004M008M008M007P339P342P342P342p577p573p576
-64974C350324p573L856L859L858L859j3054j3050j3050j3050j4007j4003K4102K4103j3300
-64960C312874j3296R567R567K3377K3380N18N17j5205j5201j5201j5201J0039J0044J0044
-64946C335823J0043O974O977O977O977l3513l3509j6839K1267M5317M5321R597R597q82q82
-64931C419245k3745k3745k7802k7797J0308J0308J7452J7452l5894l5895L05L05L05L05K3645
-64916C324752K3645K3644K3645r910r906r906r906r905r906r906r906J7244J7244J7244J7244
-64901C385411r429r430r429r430j8036j8037j8037j8033J016J016l4708l4704L0786O8891
-64887C307847L9359j3985l3517l3516J254J258K7778K7779K7779K7783P773P774P773P778
-64873C410917J2060J2061m1287m1283k2711k2707k2710k2707J7802J7806J7806J7806K5427
-64860C358280K5427Q756k9349k3637k3634k6014k6015j7918j7918L5430L5429J4975J4977
-64847C328789p885p885j7412j7411N452N451K4977K4980K4981j3125l0748p885J4977J4978
-64833C342234P644P647P647P647m6653m6653j6168K1936K7172M313j8550j8550K407K408
-64819C284481M0513M0513K90K94K94K94j6377j6377j6377j6377r713r708r709r708J8393
-64804C280726J8394J8394J8394l8016l8016j5152j5149l8016l8016p532L0578L7003J4141
-64791C227733O519O524O995O996K7478K7481O847l1258m4119k1252J4468L7331K5900K5903
-64777C323546p918p919p919p915n537n533n538n533j686j685L6419L6419m067m067m067m068
-64761C322932l114l115l115l114K0224K0225K0225K0228J7695J7694l5653l5653k8508k8508
-64747C298443R597R601P453P454j5410j5409j9220j9220j9220j9217j7631j7627j7631j7627
-64733C154336J6663J6668J6667J6667K3094K3097K3098K3098J4520J4524l1203l1202j585
-64720C278442j582j581j582m443m439n869n868p539l0399l7543N62M1997O4865N2003N2004
-64705C389028K2160j5945m0238m0237n466n467o895o892m990k7853m5001Q351N4072N4073
-64691C328700j8803j8800q889q890P304j5558k6037K7309P2084P2087L3978L3979j1748j1744
-64677C454972j0319j0319J1115k6986m0732m0729m3114m3110O423O427O422O427L565L568
-64663C283610L565L569M518M521M7866M7865L119l4983l4987L122N976N980Q358Q362K4076
-64648C384537K4080k1650k1646n5945n5941j0215j0214L1202L1206K8821K8824J1197k6904
-64635C337352n470n470n950n947n950n947J3103J3106J3106J3106n325n322n324n322j3899
-64620C319847j3895n9621n9621P536P539P535P539L6115L6118L6118L6118M212M213m1514
-64606C328239m1510k2462k2461K3265K3269J4215J4215J4215J4219K783K784K783K787l795
-64592C352546l796m7140m7137j4274K3830M8123M8126M778M778l8566l8563Q112M6218M6217
-64578C393252Q116p573p569r954r950j8528j8525j8524j8524k571k568M1730M1729P63k2096
-64563C349208J2674N0780M9406J1305k8232n1093m7761m7758k4895J3210L2974L2977j0367
-64550C342428j0368q465q462q462q462o412o412o411o408K0262K0262J8833J8837j649k4511
-64535C324600l3086N024K4072K4073K6454K6458k9215k9216k9215k9211J7463J7464J7463
-64522C333128J7468J5320J5320l0406l0402m685m685m685m681L4651L4652L4652L4656p264
-64508C433039p264p263p261p025p026p026p021p502p498K2029M4896L2003k1345m8495k5628
-64493C371613K947K948M376M380J7236J7237k8490k8486Q663Q667Q663Q667j2652j2652j2653
-64478C360464j2652K7359K7358j8368j8368j4557j4558L1169L1169J4498J4498m5518o8381
-64465C314113l8462J4884N7277N7277J548l6557k7984n120K2744K2744K4173K4173k5364
-64452C405446k5363k5364k5360L892L893L892L892L893L892L893L892j4446j4446j4445j4446
-64437C302715K2707K2707k3020k3019K553K552K553K553J1126J1127J1126J1126J5890J5890
-64423C388586J5889J5890k6026k6027k6026k6026K1621K1623K1621K1624J3046J3050J3047
-64410C441892J3050l9348l9344O378O382P331P334P331P334j9432j9428j9432j9429K2484
-64396C363103K2487K2483K2488k1099k1096k2528k2525p286l0145l7294Q15L3740N6607N8985
-64382C418735L6125J8975J8978k8177k8177o985o981o984o982k4131k4129K1598K1598k3745
-64368C379718k3741k3745k3742J3408J3411J3411J3412J023J027J027J027l3748l3743r452
-64354C289293K8653K4054K4057K6436K6439k0243k0240k0243k0240p15p10p15p10J8338J8342
-64339C371796J8341J8342l0275l0273l0275l0272J6403J6407J6403J6406K5454K5456k0273
-64326C383640k0269k1226k1222k1222k1222J7270J7270J5841J5841o069k8932l8935q30L6323
-64312C306258J3459j7024j7025M4420M4420j306j302M50M50M50M51k1460k1461k1460k1456
-64297C287864L4268L4269L1887L1887J9026j9078m3371m3367m7159m7159k385N0962Q0017
-64284C367661N7154j0482m8588j6437O427q816q815j4055j4055j4055j4052k117k117k118
-64270C275535k117K4556K4557K4556K4560J0267J0266J0267J0267J0267J0266J0267J0271
-64257C453785k1751k1746k1747k1747l8898l8894O832O833J2544J2548l3178l3179m599m600
-64243C252203m599m599M2522M2526M1097M1097l4165n7023k1301J6805R419j3441j1060J1804
-64229C311285K6093K6093j8204j8204j0059j0054j0059j0054j2917j2912j0531j0531M945
-64216C244891M3055M3050M949l1730l1727K6859M9723J4025k4076j4077Q789j693j689k61
-64202C330088k60k0032k0027k0031k0028l837l832M1893M1893M194M194M194M194m380m380
-64187C333843m380m376K527K526K527K527q905q905q905q901r351r352r351r352r351r351
-64171C243470r352r347o732o732o731o732M700M700M700M703k776k776k776k776J9135J9134
-64155C243812J7706J7705J273k1591L655N7001Q1293K7947j4922j4919r60r60m6686m6686
-64141C303668n4308n4307q581q581K9048K9047j6678j6679J2377J2377j7155m0014k3273
-64128C146941L0079N7229L4365K1977K1981K0553K0552k0653k0649k0649k0649j600j596
-64115C267881j597j596J6411J6414J6414J6414j7884j7880j7881j7880j2168j2165j2165
-64102C222318j2164p33p33p33p34R791R794R791R794j2120j2116j2117j2116k8791k8787
-64087C140344L2181N5044J2172k5929l067l066M432M436M7776M7781Q718k9382l0812P294
-64073C267922J0624j2236m1290m1291J2530L5396O25l7480j4167K3943J2987r876j1782j1781
-64059C184124L2516L2516q447q448q447q447L9185L9184o542o542k850k851k850k851K866
-64044C272116K865M6210M6210R533k8571j9998K866M770M771l9527l9527k504k501k500k501
-64029C251712k4411k4411k4411k4411o311o312l929l930O073M4178O8470O8471J3664J3664
-64015C348106J3664J3665j0152j0151j0151j0152n864n865n865n865n864n865n864n865k043
-64000C285869k039k039k039k040k039k039k039q474q469q470q469J5346J5346J5347J5346
-63985C299098K6685K6688j9037j9038O683O683O684O683j2373j2369j2369j2370j2369j2369
-63971C266910j2370j2369k720k720k721k716L1574L1578L1575L1578k1773k1772k1773k1769
-63957C270512j3200j3195j3199j3195L6605L6606r121r117J6600J6604J6601J6604o739o736
-63943C325630n310n306j7695N173J5171k2930n0735k7868K616K616K0240K0239K0240K0240
-63929C302321k3820k3819k3820k3819k5725k5724K0001K0001M3728M3728j998j998j5335
-63916C263721j5336j5335j5335m380m379m380m380j5812j5811j5811j5812L1582L1586L1585
-63902C231703L1586M908M912m0814m0814l5341l5336M0874M0873K6581K6584K4203K4203
-63889C304122J5357k2744m7036m7036k3700k3697k3697k3696R165R169R169R169M3940M3940
-63875C232425K1077j7028j4349Q518o728o724q157q153q154q153J3039J3043J3043J3043
-63861C236742j0777j0773j0773j0773k1523k1520K2774K2777J8964l896j4851K3253M5161
-63848C264785P059m3907m3906l2955j0088Q67l7238m2496m392M8004M8004J6090J6090J4662
-63834C200579J4662J9424l438l6304l6304n81n80n81n80l72l72J056J057N820K8683K8683
-63818C220852N820Q678Q678P249P249m183m182m183m183l2103l2102l2103l2099j9243j9238
-63803C074907l2103r236K6483K6484M0773J7914k095k091j6384O482P223P223Q651Q656J7225
-63788C180112J7230J5796J5800L2468R604k3261k3257k5643k5639k5643k5639Q979Q979Q979
-63774C148865Q984K6603K6606L8034J5175k1028m3888m3892k1024P550L0417L1842Q983N080
-63760C218307N083L651L654r210r206L650j9209k3023k3019k3023k3020K1274M4141K9848
-63746C199898K9852O646j6217l357l353k5267k5267l8127j5261J9269J9268r787l2646k9792
-63732C075859Q317L1176L1180M324M324M324M328P182P186P181P186N277N277N276N281N276
-63716C218954N281N276N281K4277K4281K4277K4281N224N229N228N228l2166l2162l2166
-63702C256323l2163K129K132K132K133o088o084o088o085k2282k2279k2279k2279j086j083
-63687C117053K9397N2265M6545Q443O062O062r184m7286o1578l8712J5108J5112o322o323
-63673C126642n611n608M0115M0118K4396K4400K2018K2019L825l4276l5709K401K4307J447
-63659C250484J448K4310K9070r031m4759k1892K5260K5263L829L830L4410L4410j1317j1312
-63645C334003l9419l9419l9418l9415J5119J5119l0607l0603m886m882m886m882K7295K7295
-63631C180414K7295K7299J1100J1100l4625l4623j3191j3192j3192j3187l32l27k3194k3191
-63617C088154k8862k8861J6864J6868L5918L5920r809r805n284n284J7579J7582K0913K0917
-63603C182810K0913K0917k8772k8772k8773k8768k099k095k099k095m004m000m004m001K2670
-63588C107828K2673K2670K2673Q190Q195Q190Q194J4383J4386q477q477l8250l8247L7960
-63574C181891L7964K0813K0816k4910k4909l6911l6907j4048j4043l093l088l089l088L337
-63560C100735L342L342L341L338L342L342L341O784O788O787O787R646R645R646R645k9893
-63544C159958k9888J5837J5838J6789J6791J6790J6790o821o817o818o817l1109l1109n2544
-63530C086870j4438J1282J1283J3664J3665M1767M1766J8904j9201m2768j9905M1064M1063
-63517C225016R627R627j3237j3232j0141j0140j0140j0137k1095k1096K4631K4634J6980
-63504C201297J6980k8746k8747k5888k5888J9837J9842J0073J0074J0073J0077K7220K7221
-63491C243425j8505j8502q812q808p383p379J6909L9776K5483j2619l5962l5958P383P387
-63477C186435K6435K6439j9287j9287q305q302J4557J4561k0214k0209k0210k0210M197M202
-63463C140802M197M201k1523k1520K4207K4206K0310K0315K0310K0314J6023J6028J6023
-63450C283893J6027k195k192k5059k5054o5546o5541j2195K5911L5285J2425M800M804K0995
-63436C206358K0999j865j864j0442j0437l3305l3301l1400l1396J4331J4330M0502M0505
-63423C183015J6210k1892l3804l3799M0025M0029K0020K0024K0020K0024r512r507r508r508
-63409C231837j9246j9242j9246j9243j93j90j94j89J2190J2195J2190J2195J7430J7434k8293
-63394C209435k8292J6764J6764o099o099n623n622M0103M0104K1765K1765k3961k3960j9198
-63380C247846j9198j9198j9194j4047j4048L1679L1679L1678L1679j4048j4044r49r48r49
-63366C257938r49m0959m0960M767M771J7832J7835J7832J7836J637J642J641J641K590K593
-63351C267687K590K594l7420l7417l5988K117N0490N0493P144P149P621P625P624P625j905
-63336C308029j902j901j902k0958k0954k0954k0954p885p882p881p882L4031L4034L4034
-63322C289073L4034r076r072r072r073r076r072r072r073J9712J9715J9715J9715m5068m5064
-63307C239246m5064m5063K087K092L520L520N8293Q1159O6870r340m8391k5527J7341M0207
-63293C340950K3057k2669l1244q376n284n284l856l851N3303N3306L3297j2425l0916l0916
-63279C349092j0910j0907j5198j5193j5198j5193R571R571R571R574K8624K8627K8624K8627
-63265C419282k9904k9900k9900k9899M867M871j7992j7992j8710j8707K7020K7020K7019
-63252C317075K7020j8707j8706j950j946K0917K0916M5206M5209n18n17K575K579M5447M5447
-63237C530047M1637m090k4095k4094k062k058k061k058P941P945P944P945k2066k2064P97
-63222C499608Q00k538k534m8260m8261k6681k6677J9045J9049m771m767J8097J8096M69M72
-63207C411147k2390k2391L327L330L331L330m1655m1655m1655m1655j169j168j169j164L4555
-63192C242949L4555J1692J1696L1221L1221j4506j4501k4717k4716k4716k4716j6143j6142
-63179C203177j6143j6139J2317J2317J2317J2322O601O601l6743l6739k4486J3623L7912
-63166C186937L7915M9344M9347l052m1153m6753q644J3262J3266k4366k4363K1364K1363
-63153C244467K7284K7287j8442j8438j2727j2723J0137J0140q19q14K2044K2048q440q436
-63139C282568q436q435K3752K3752K3753K3752l3405l3405l3405l3406j0066j0066j0065
-63126C196888j0066J365J366J366J365J3066J3065J3065J3065n987n988n987n987j9801j9801
-63111C180994j9800j9801q369q369q369q365J3236J3237J3236J3236J805J805J805J804J210
-63096C169295J209J210J209O925O925O926O925J3087J3088J3087J3088j0729j0728j0728
-63082C220789j0728m0141m0141N586N585O539O538O538O538k4876k4877k4876k4872J7039
-63068C084641J7043J7040J7043P036P041P037P040j2015j2012j2016j2012L38L43L38L43
-63053C117228J9391J9395J9391J9395o14o10o14o11j9666j9663j9666j9663L5031L5035L5032
-63038C218791L5035m027m022n455n452l6058n8918l2725K0627K9673q429k9390k9386J2734
-63024C102998J2738J2734J2737o03n99o03n99M0599M0602k0370m3229k8944R165K2023q38
-63009C157811M406M406K977K977p026p025p026p022J072J072J071J076m644m644m644m641
-62993C130196Q217Q216Q216Q217j0836j0836j0837j0832k501k500k501k497L215L215L216
-62978C119368L218p423p424p424p424J8773J8774M1637M1636M5566M5567K9847k3499p1131
-62964C240061p1131n0173j2068J6809J6809l673l673O14O14O14O14J3117J3117J3118J3117
-62949C187886P401P402P402P401P963P968P963P967j1089j1086j1085j1086N463N466N467
-62934C221403N466j3589j3587j3586j3586k1479k1475k1479k1475J2816J2820J2819J2820
-62921C137888r095r091r090r091K336K341K341K340r180r180r180r177K5114K5115K2733
-62906C147124K2736n369m3475l3472j0606Q444L1310M1309L208p335p334r717r712j9718
-62892C107393j9719M1250O4116N7206J9101P669j5190m9488p2347l6628J480N281N280P663
-62878C123067P661J0520J0520J0520J0523J1711J1711J1710J1711M0766M0766j2582n0683
-62865C237921l3122j0259k5502k5501N459N459N459N462k876k876k877k873k876k877k876
-62850C145245k873J9079J9078J7650J7653p118k9978M789M2898L3606m499k6409k6406k12
-62836C202503k08k12k09j314j313j314j310j313j310j314j310j6793j6790j6794j6790K9885
-62820C154094K9889K9884K9889K0355K0355k5371k5371L50L49L50L54k2513k2514k2513k2514
-62805C145073l460l461l461l457N381N381N381N381k0340k0340K5386K5390Q238Q239Q239
-62790C187570Q242J0144J0144l5582l5578o844o843o843o843r702r701r701r698N303N303
-62775C089371N302N303M2455M2456l271l267m492m492m491m491K4563K4564M5998P896l1641
-62760C231763l1642l4022l4024P893P893P892P897k6037k6038k6037k6034K3500K3499K3500
-62746C130003K3503J827J827J827J831j031j027j031j027M5440M5440K1147j6953k2197k2198
-62731C207381k4578k4575J8051J8052k7675k7670K7578K7581K7578K7581M7584M7586M719
-62718C349193m8629o4827j1476L1392L1392k8865k8862n999L2107K575k0288n046n046Q436
-62704C236057Q440Q440Q439k995k992k992k992q235q231q232q231J4632J4632l1095l1094
-62689C183551L5589L5590K1300l2047n2052k9189L42L42j4185j4185j4185j4185K2967K2967
-62675C152620K2967K2968Q112Q112Q112Q113j8562j8561j8562j8561K873K873K872K873k3801
-62660C144448k3800k1420k1415J8171N6279O4849J1506m6608m6604m216m213J7218J7222
-62647C161417J7218J7222K0076K0079K0076K0080j3653j3650j3653j3649j3653j3649j3654
-62634C180607j3649p8p5p8p4J1353J1357J1354J1357r124r125r124r121r124r125r124r121
-62617C139086Q78Q79Q78Q82J9930J9935J9931J9934j1357j1357j1357j1354j1357j1357j1357
-62602C142837j1353M123M123M123M127p309p304p309p305K5654K5654K5654K5654j6261j6262
-62587C188846j6262j6261n44n43n43n43J8509J8509J8509J8510K1367K1367J9938J9939j4357
-62572C296441l7219m5794p688Q031Q030m830J8033L9467J362k1501k1501m655m652k7518
-62558C196006k7515R158R161R158R162L442L446L442L446j5611j5606j5607j5607n846n842
-62543C144787n846n842Q443Q447l7279l7279p989p986p989p986j0847j0844j0844j0843N496
-62528C005599N496N496N497K4548K4549K4549K4549p364p365p364p364J1688J1688J1689
-62514C125891J1688R932R932R932R932J2789J2790J2790J2790k4125k4124N406K8271J5409
-62500C229303l7938o3658m0792l699J9164N1077N1078M6314Q209l2278n5137k5133k270O304
-62486C150544O307r891r891r891r887L684L684L684L688L684L684L684L687J2972J2973J2972
-62470C185687J2976K1069K1070k4657k4653j9082j9083L781L784j1937j1938j1937j1934
-62457C113146l126l126l126l122J3069J3072J3069J3073K4560K4560k1166k1163N984N987
-62443C171691j6879j6876j5450j5450j3069j3066J0747M8856K7418K7421J8819J8821k6904
-62430C206079k6904k6905k6904k612k613J4532L7398L3111k0236m6433k3570L6446L6445
-62417C187834j8841j8836K6889K6889k60k60k3124k3124J8551J8554J8554J8554j5741j5741
-62403C199898j5741j5740p048p045p044L1061L2486R627k0857k0858K4151K4154J292l6814
-62389C191522k9673o806Q15Q15k2618k2614k2614k2613K0727K0731K0731K0731j898j895
-62375C145341j894j894j894j894j894j894J2135J2135J2134J2135m059m061m059m056l1925
-62360C134356l1924J3802J3806P134P133P134P137n638n637m209m205l256J9607K9610q492
-62345C176358m4458k1594L9374L9378P93P93P92P97j4725j4721K8623K8623J1473k6629j9484
-62330C185393L379K1237j623l3059l3059J3139J3144J3143J3143k3566k3563K2164K2163
-62317C192035P871P874P874P874j656j653j652j652j3084j3083j3084j3084M142M142M141
-62302C177005M142J8431J8431J8431J8435m1108m1108M618M618r672r671r672r667K0307
-62288C163520K0306J8878J8877j74k3038l3041N068K1974q89J492K4355J0066J0066J1495
-62274C248955J1498j3314j3315j3314j3315m54m54m54m50j1647j1648j1647K6458K2171o93
-62259C218377l1175l1173q224q224L7503L7502K4641K4642k1084k1081l0848l0849p986p982
-62245C144039K970K969K970K973J551J552J552J552J552J551J552J552J5365J5365J5364
-62230C214429J5365j4166j4167j4167j4163K1141K1140k4586k4586j4584j4583Q280Q279
-62217C153632J7806J7806k7920k7920K087K088K088K091k9171k9170J6555J6556K9893K9892
-62203C176313K9893K9892L219L219m2508m2507J7508J7508J7509J7512J075J076J075J076
-62189C231860L933L933L933L938k7980k7980n117L2989K5844K980j4643l7502k9155k9153
-62175C137880J5142J5145m863m860m860m860L0146L0149j5577j5577K1572K1575K1576K1575
-62161C264163j1859j1856j1859j1856P193P197P196P197j2335j2332j2332j2333J954J957
-62147C200095J958J957l9560l9560O166O170L2839L2840j2887j2883n741n742n742n738J8074
-62132C172246J8074J8074J8077p677p677p676p673J1375J1376J1376J1379j6250j6251j6250
-62118C192523j6247J0423J0427J0423J0427n791n790n790n790J3262J3263J3262J3266l408
-62104C244460l409l409l405j6269j6269J4215L7082M123l3982k5408k542M600j8264m7319
-62090C134204m7315l260L4846K6271L412J1030J1030R601R604M6455M6460K638n0709n9282
-62076C174985k1178k19k20J7880J7881J7880J7881K0738K0738K0738K0739K009K013K014
-62062C313879K013l5140l5139J0587J0587J775J775J775J775M633M633M632M633j2056j2053
-62047C268309j2053j2053l8254l8250j3959K4147L6528L6531o814o813m912m909m908m908
-62033C217682Q812Q815Q816Q815j0241j0237j0237j0237j5004j5000j5000j5000j6906j6905
-62019C118173K8821K8820J7032J7036k8694k8691J6556J6559l5839p3940m2269m160J7746
-62006C047150J7750J3936J3940j5596l8455K832N6183M6176Q075J0930J0932Q548Q551J5455
-61992C206407J5457J5455J5457j8840j8837j5506j5503O472N9818N9818O471l5444l5444
-61979C245781O947O948P423P424P424P424k4013k4013k4013k4013r41r42r41r42J8111J8111
-61963C225775J8111J8112l561l562l561l561l561l562l561l561R735R734R735R738k4559
-61948C247891k4560k3131k3128j1699J1163K1167j6935o937J5930O85O89O728O728O727O732
-61933C218050J8160J8163J8159J8164J7445J7444J7446J7448r228r225r229r225j3426j3422
-61919C296724j3426j3423k0094k0091K5635K5636j995j990j995j991j5331j5328j2946j2946
-61905C216439j6612K1498M3404M3408o609m4710l4708j1845R348L2214L3640J0781L155L159
-61891C302562J731J730K356K355m3370m3371j6221j6220r79k3838l8370k64K2599K2599K1170
-61876C194469K1170K1170K1174j6489j6489K9238K9237j0773j0773j0773j0769p915p915
-61863C224562n3641n3641J3995J3996J3995J3999Q377Q376Q377Q380J5045J5048l0681l0678
-61849C175509j7821j7820j7821j7817k7348k7343J8379J8383J8677J8676J8677J8681J7724
-61836C178736J7727k8002k7998k4668k4664N1542N1547M2968M2973k758k753k0296k0295
-61823C234059k0296k0291M2101M2102J9239j8863j6485O378N426j7434k8393n530K5907K5911
-61809C273831J1677J1677l4049l4045n0244n0244m517m514J6440J6441J6440J6444j7854
-61796C167483j7855K5491K5494J3549k4553j8361M503m075m2176l0744p882K3552M6418M7847
-61782C208691K4985k646k642m071m071J4829J4832J4833J4833j9466j9462j9462j9462q986
-61768C192735q983q983q983J0066J0069J0070J0069j4375j4375Q67k1996m5335p230L3256
-61754C136872N6123L8734L8734M0163M0167m610m611m611m607r403r404r403r400l5601l5600
-61739C223543j2738K5371K9416O553j1070l3930l1552l1552j0118K7991L9902J7039j3444
-61726C225411j3445Q45Q44J6087o773j0110K7995J7992m871l1545l1545J2753J2756j7999
-61712C198395j8000K5345K5346P245l0860l0860P249L1775L1776L4157L4156N578N579l7767
-61698C289114l7763l7048J057K5349K5352k7046k7042o087L2020L2970k0373l3714l3711
-61685C183078N820N824l7525l7521l736L4373J2935J2939J2934J2939L4369l732m4938m4933
-61671C142826j593j589O981O985Q410Q414K4418M7282N5855J7750k8452k8452l50K2513L1325
-61656C312323o780k9643k9643m8220m8219k493k490Q492Q492Q492Q492J0873J0873j0561
-61642C189988K7549O5887O5888K2543K2543j3657j3657n7001n6998j2347K5762J7188n674
-61629C278014m726m723o151o151j153j150j150j150j150j150j150j149m458m455m454m454
-61613C229240j8748j8743j8744j8744J5071J5075p789m5893n3039l0175J5551L8414K5364
-61600C126840j2738m168J8699L5367J2507j8934j8930j7266j7263j7266j7263J8934J8937
-61587C107456J8933J8938M6827M6832J101J105j0330j0326L3014L3019J101l7000k8430n563
-61573C216677j7951j7947j6519j6518J7147J7151J7147J7151q573q570L7156L7156L811L814
-61559C281132L811L814k0482k0478m3340n236K7537M677k4381k4378O580K9445L8020q6l5574
-61544C221061l5571j6043K2064K1583j6519n8434k0329N7217Q0081M5309P204j6611j6612
-61531C274400j8993j8989k2089k2089J0777L3643N3645N3645K2208o51k7418k7418m1707
-61518C268964j8841P353P354Q781Q786k68k68k68k64k68k68k68k64o549o546o545o546p975
-61500C246100p974k0835K028L2988L2989J0125k7979m0840m0841K505K504M916M915O345
-61486C206946O345j0327J2537M5403M5402J1822J1822J1823J1822J5157J5156j6280l9144
-61473C328484m1279j8413J3021J3024j4129j4126j4126j4125J4687J4692J4691J4691L256
-61460C300348L260J831J831r218l2076l0648p785J3169L6037L7465J4601K215K218P89P88
-61445C334825j8267j8264j8264j8263j2358j2358j2358j2359J4316J4315J4316J4319N742
-61432C275342N742J8602m257j0453j0453j1882j1878q279q280o851o851o58K2204R344R348
-61417C260740M343M342M343M346P201P200P201P204q607q604L7119L7123L5214L5217m0992
-61402C393390m0993j7419j7415j7419j7415j9801j9797K5929K5930m886m882J7977J7981
-61389C321180j7747j7742N120N120p267p264k7745k7746n838L2270M5131K2268k2409m5273
-61375C252058l2411N697J8077J8078K0459K0463L7606L7607q119q117j3835j3832j3835j3832
-61361C306064k0176k0177J734L9843L6982j120j3032R835K5550K5550j8748j8743k8750k8747
-61347C296065k8750k8746j1015j1015j1014j1011L0900L0901L0901L0905j2206j2205j2206
-61334C281504j2202j0776j0777j0777j0772l87l87K2476K2479J9142J9142k6584k6581j2533
-61320C242967j2533L3194L3196k2059k2055k2060k2055O902O903O903O907m529m529m528
-61306C222624m525K4050K4050K4050K4054J663J664m1682m1677j0572K7533M1823J8963j998
-61292C310020j999l427l423J7768J7769n094n091l8436l8433P290P294M536M540j8327j8323
-61277C236664k9759k9755J5968J5971K6685K6689L821L826m276m272m272m272m305m302K6179
-61262C270590M9045L7134r67k3831k3830N220N225j7642j7639j5737j5733K9993K9993M5079
-61248C356900M5082L2694R836j5890n3991p9716p9712k5415k5413k552k550K3645K3648K3645
-61234C230211K3648J9566J9570J9566J9570N277N280K895K899o631m4733o6646o6643o155
-61220C157674L1954K4805J946p074J5793M4844M4848K1982j6121l0413p547J7933J7936J9361
-61206C337921J9366l979l974l978l974J9510J9514j0973l3834m2410m302J8558J8561l115
-61192C322891l110l115l111k0738k0735k0738k0735J9853J9856l006l007J280J280k9204
-61178C237661n2067l3257M853J7713n150k8490k8490J5808J5808J5833J5838N9182N9182
-61165C294424K7745j0359l4652l4652j9175j9172L691L692K5125K5126k0601k0600n582n582
-61151C209428n582n578N850N853l7018l7015L468M9194L6334J3475k3206k3201j9872j9867
-61137C152263J1536Q7746Q7746J1539l8477l8474k0377k0374l944l945M1782M1786J7489
-61124C326296J7494J7489J7494l4868l4864l4864l4864n69n70n69n69j3672j3668j3668j3668
-61109C182360k236k237k236k237K3749K3752K3753K3752n779n779n779n779J0178J0177l5548
-61094C230111l5549l4120l4120j1256j1257K4728K4731K4731K4731K4727K4732K4731K4731
-61081C301651J5201J5205p658p659k3376k3377K2350K2349P491P495l8232l8232m5380m5376
-61067C162452L49L50L918L923K6785K6785k270k270k270k270j5372j5372j5373j5372K0352
-61052C174345K0351J7493J7494p275n3002l1567J4160L7975J5111j4895j4896J4546J4546
-61039C204386J4546J4546K3120K3120K1691K1691q079l0942m5231M95K9074O210l9039o1902
-61025C173686k2194J5916K8773N913k0765k0760O73O74K4485K4490K4489K4489O862O865
-61011C273596O866O866k039k036k035k036k039k036k035k035J056J061J060J061j0375j0371
-60995C254529j0371j0371L386L387L386L386J6247J6247J6247J6250k1620k1620J243J246
-60981C271572l7338l7339O959O962J2347j0516j9090J9016J8062J8063K0444K0448j7899
-60968C271691j7899j7899j7895J6872J6872n991n988l349l345M2381M2381l826l821l822
-60954C306362l822N225N228N228N229k1450k1445k1445k1445k843k840k839k839J6209J6214
-60939C258727J6213J6213k6659k6655k6654k6656k839k839M2887M2887L167L170j2075J0791
-60925C269678Q883k9219m9701m9700n883L2225N6514N6518J7456J7460J265K4128K6953k6391
-60911C350186n3544l0678o73o70P59P59j3772j3768j4722K3385N3388J5287l7108l7108J3147
-60896C254868J3147J3147J3147J6957J6958J6957J6962J7195J7196j3288l6148m5678p573
-60883C293847M3394M3396J7464k0642m4933m4930n400n399n400n395P8P8P8Q2k6119k6119
-60867C214080l257L4853M2273J9410j1074j1071j3456j3456j3455j3453L2985L2985j2742
-60854C284622j2737o073o073o073o069J964J965J965J969j2325j2325L3402L3405J7683J7683
-60839C332983J7684J7686o132o129q514q510j4364n2469m2467j9603J5644L8507L9936J7077
-60825C321329j2936j2934j2935j2931m2467j9603J9931N8039N3571J5465o445o442k0258
-60812C321384k0258k0258k0255P606P607P606P610P606P606P606P610Q257Q261Q261Q261
-60797C354510j0795j0791j0792j0791k2941k2938k2937k2938L732L737L735L737J3110J3113
-60783C260751J3113J3114K4541K4546K3116K3116j0706l3565m2139m034P397P398R780R779
-60769C326207R113R117R117R117r935r936r936r935J3400J3403J3404J3404J972J973J972
-60754C382457J972k348k344k345k344R087R087l6639l6639M797M800l8544l8544j0442K7664
-60739C269675O229O229J876J879J875J879r556r552r556r552R22R27R23R27J2354J2358J2354
-60722C292191J2359K2267K2272K2268K2271p264p260p264p260J7743J7746k7983k7980k7983
-60708C316123k7980J7746J7747j5815j5812j5811j5812m380m379m380m380K1337K1341k2956
-60694C262589k2956M670K7533p237m5343l2635N474K7384K7384J188J187J187J187r054r054
-60679C233504r053r054R999R999R999R998O044O047O047O047K2241K2242K2242K2241K4861
-60664C393404K4862J998l6107o1827l8965q481q480O549O553O553O553O553O553O553O553
-60649C318824N839N838l7506l7506J2984N1088N9662O315Q708Q711N373N378j0822j0817
-60635C392069j0822j0817m3687m3683K039K043J0613J0616J0617J0617j9366j9361j9365
-60622C271513j9362M451M454N0181N0180p4p1p4p1p5p0p1p1K7053K7057j8669j8669m8201
-60604C329411m8201k474k475K7291K7295j8431j8431k713k712K0150K0150p688p684p684
-60590C305804p685o255o255o256o255J0412J0416J0415J0416j6258j6258j4829j4829L438
-60576C256021K6305L6305j798j0851J2016l226l226q232q227q232q227J0821J0825J0825
-60562C311099J0825R839R842R839R843R839R842P461P461l259m1362l1362q496J3888L6754
-60547C362053J5321p543J6235J6236l0920l0915q057q052J4806J4811k1155k1156k1154k1152
-60533C269358P900P904K79k2580l8332k27N3120N3124J1205J1208J1204J1209K392K397K393
-60518C382554K396r039r035r039r035K68K68K68K72J9320J9321J9320J9324j5212j5212j5213
-60502C381526j5208L840L840L841L844p800p799p800p796p800p799p800p796J5778J5778
-60487C350849J5778J5781k798k795k5661k5658l6382l6379R345R347Q868Q871Q872Q871K6967
-60472C333876K6972K5542K5542O010j6849l990L4116M3669K0809J756k1107n3976p6835m9686
-60458C295849L662L2475L2479m0398m0397N325N329N329N328m305m302m302m301P126P130
-60443C302027P129P130K840K843K843K842K840K843K843K843J1859J1863J1864J1863J857
-60428C388329J860J861J861k0292k0288j8859J9246M4963M4967J623J622q480q477q477q477
-60413C412982P718P718P717P718l7060l7055l7056l7056M860M860M860M860J8103J8108J8107
-60398C369384J8108j6188j6187j6187j6187J0720J0725J0724J0725J0724J0725J0724J0725
-60385C408535N009N012K6443j1658m7386m7382m9768m9764K4538K4541K4538K4542N485N488
-60371C348173N485N489j3002j2998j3002j2998j0144j0140j0144j0141j1334j1331L4391
-60358C278304L4395K7723K7727K7727K7726J1700J1703J1703J1703K68K72K72K71j4259j4257
-60343C442978j4256j4256J1938J1942j0922m9027o1325l8459p975p974L4413L4418L4417
-60330C365912L4418O311O315k4169m7033n3701j5595L7752L7751r52r53r53r52L810L811
-60315C351772L810L811K8579K8578K8579K8579k8579k8579k8578k8575K411K411K411K412
-60301C369042K411K412K411K411J5272J5272J5272J5272j9023j9023j9023j9019O218O218
-60287C376123O219O218O218O218O218O222j7836j7836j7835j7833r261r263L6464L6468K1312
-60272C417816K1311O069K8936M2746M640l4417n7277m6563k3701P736P741k5606k5606j313
-60258C322512L6795R017R020J1398J1402J4256J4259J4260J4260j939j935j939j935m797
-60244C444634m792m793m793O902O907l8823l8820m052m049k5483J2623O2393O2397j0002
-60230C460249j0003k1438J429J0003k8103m2578m2574P70P70J723J723J723J723J8866J8871
-60215C373154J8870J8870j82j82J246J247Q56K3722L2297n809n0582n0583p238p237L1340
-60200C379789L1343L1344L1344k7720k7719k7719k7719k4746k4743K0984K0984O695O694
-60187C368811O694O695J1458J1457J1458J1457j2358j2358j2358j2358l3588l3584r291K8813
-60173C330948J5953J5953J8334J8334p863p863p862p863J5952J5953J5953J5953J3270J3270
-60159C458422r594m7694p8183n5316N649N653k4121k4117J9700P3051O3520K5420M458M462
-60145C421310K2K6J452J455j1886J0981J9551j8550m0226m0223R787M7896J4074k4028k1650
-60130C369991J6459L4677L4678j7716n5818n2964n2961r143M4208O2781O2780K0389K0392
-60117C477753k9148k9144k9149k9144L1492L1493L1493L1496K2919K2922k2807k2804j0899
-60104C476473j0899j0900j0896k2330k2328k2331k2327O092O091N1818N1818M9913M9912
-60091C570106k6298k6294k3916k3916k3916k3913j7248j7247j7248j7244P03P03P04P03J656
-60076C357335J656M7382M7386j5015j5015j5015j5012k3588k3589K0708K0713M8491K5628
-60063C462065j6288n4389m8677m8674n332n329K5866K5870K5866K5870n571n567n570n567
-60049C364573N831N835N831N835K973K977K973K977K5360K5364j8937j8934q458J4408K4408
-60034C443016j3694l1571q704k1568k1564J3202N1312N2741J4635n611J7255K3444j4658
-60021C498235p8964p8961k6565J1539J4543J4546O2650O2654J5019J5022J5023J5022m0710
-60008C499053m0706m0710m0706J205J210J209J210L9329L9333L9333L9333N035N039N038
-59994C554205N039k5687k5684k5684k5684L844L848L848L847L1738L1742m4468m4468j604
-59980C444832j600j72j71M350K7217L5791k315k8988k8988l1370l1370K4512K4515K4512
-59966C460755K4515j7404j7401j7404j7400J1651J1655J1651J1655k5501k5498K0225K0228
-59953C451727N131N136N132N135k9164k9159J6563J6567J321J325J321J325j4874j4870j4874
-59938C407742j4869K0827K0828K0827K0832J774J779J775J779k0135k0136k0135k0132O538
-59924C409294O542O538O542L1515L1515J6273L9139N4855J6753k3738m6597j8260j8260j9689
-59910C492422j9685n399n396n400n396j6644j6642j6641j6641j6641j6642j6641j6641l070
-59896C314943l066l067l066M078M079L4563N7425M3282N179j5301j5302N180M3285N1859
-59882C524071j489k7685k7686l1020l1020j489j488j489j488O144O143L5676N8538N0917
-59868C556635k430m7203m7200Q763Q764J0192J0193j8387M477J5432k2670n0210j2105R805
-59854C424056R806j3534j3535j3534j3530N757N757N756N757J7188J7188J7189J7192K8277
-59840C499790K8277K8278K8278l6502l6501l6501l6498j8401j8402j5067j5067k2688L0659
-59827C379655N9238L6378J0445J0446R016R017n5762n5763j0036j0032O397O396O397O397
-59813C408189l1232l1232K1162N9272L4960l140K0671K0675o479o474o479o475o717o713
-59799C459988n2443n2439m8m5m9m4L8325L8328L8325L8328M030M034M030M034k6216k6212
-59783C471926k6216k6212j4785j4780j4781j4780J5956J5956J5957J5957J5956J5957J5956
-59770C472067J5960j6671j6671j6671j6671K382K382L810L814P800L0663L9236J131m3642
-59756C468919m3642k98k94N418N418N418N418N419N418N418N421K2912K2911k2814k2815
-59741C468227K906K906K907K910Q622Q622Q622Q622j3289j3288j1860j1855J0527L3390Q146
-59726C516115m5201n4728j381L2438n664m5439m5440k095k091n906n905m477m473O032K8899
-59711C360684L7473o33k3976k3972L4615N7478M5566P465l0641n3504m2548m443J8420J8420
-59697C400404J0230J0233Q804Q805k2636m5496n4069j5964K0470K0475K2855K2856J1424
-59684C398391J1424J1424J1424Q797Q801Q797Q800n492n489n489n488K0943K0946j916m0022
-59669C445851l1451q585K1899K1899N612N615N615N616k962k959k958k958j533j530j529
-59654C455642j530J325J329J328J328n0083n0084k5792J2317K2317K2316K4697K4702K8984
-59640C468796K8985K7555K7559l5318n8181k1028J7080J6690J6690k6656k6651k3797k3797
-59627C387927K1929K1933J8J9J9K2K876K881K876K880L0302L0302L0302L0302K0299K0299
-59611C605186J8870J8870k9952n2815l9954j850K2919N6l0428l0425k8285k8285o374L1731
-59597C449264L7446o59k1140k1140K6491M9355K2204l1143n4482l1619k088k083Q015Q019
-59583C436440N3742N3745J6113J6117j4372l7230k1278J6831L9690L9695K4924K4928K062
-59570C651407K065j4252j4249l7115l7111l9974l9969N753N757J0278J0281J0278J0282J704
-59556C525135J708J705J708k4631k4627k4631k4627R664R668R668R667l38l35j764j764l3204
-59540C433002n6064k8914K4434M4524K1665p867p866n013n009J6426J6425j7396m0256m8830
-59526C339261j0724L7379L7383L9765L9765K8497K8501j7226j7225k936k936k936k936J350
-59512C494982J351J351J351k5323k5323k5323k5323j3656j3653j3654j3653L5884L5884L5883
-59498C450778L5884r843r842r843r843p92p93K2071K2070O1846O1847P070l1035n5803n5803
-59483C477969j2459j2454P546P547P546P551M01M03j028j023j1089l3952k1092J7017L8924
-59468C471807J6060j4423j4420K8683K8683K8683K8687l72l72k3235k3232q994q990L6735
-59454C545300L6736L5307L5307j0420j0419j4944j4945j4944j4944m3523m3524K203K203
-59441C489393O460O460O460O460R318R318R318R318k352k352k352k351J458J459m1886m1886
-59425C462243m6106q000M6775M6780J7720J7724n143n138j5622j5622N813N816K1054j804
-59411C526490j1811K6297L9244J6381m4587m4584k90k87k90k87j4580j4575L1146L1150J8286
-59396C557703J8290m577m573k0181k0176k0180k0176P922P926P926P927M7218M7222o125
-59382C606146m4230m9950k7083L401L401j3958j3954Q908M7014O8444M5585k523k5386q005
-59368C597810q000r430r429j4197j4192j4193j4193K207K210K207K211k4468k4463k4463
-59354C449617k4463J7449J7452J7449J7452J7449J7453J7452J7452p289p287p289p286J4620
-59340C550231J4624J4625J4624j3720j3716L2006L2010n147n143n142n143L80L83L83L84
-59325C611639j5812j5811j5812j5811k1531k1527K2770K2770j046k3908J0862M8967P2988
-59312C658738L4886l3703n6566l0369p505k1796k1795R404R403R404R403L5125L5124j0601
-59298C619152j0602j1175j1171j1171j1171k597k598k597k598P882P881P882P881l550l550
-59283C577898l550l550P257P256P256P257P256P256P257P256k8943k8944k8943k8944N351
-59268C518426N351N351N351N437N440N437N441N436N440N441N440o233o229o233o229N198
-59252C558265N202N203N202j500j496k928k925j976k4835l3409M696L5891L5895o021o021
-59237C569243L3033N5900J8747j9357l9732l9731r247J3616K9810K9811Q376k9725k5203
-59224C595541k341j6154j6154k340K0522K0523k337k4102k4103k668L5437K6387L524M477
-59210C616212K7343L4485J1621j9815j9812m3631m3631n5063l2196J5257L8120K5260K5259
-59197C579409J5733p129l8567l8563r511J3351J920J921N254K8117K8118N258J5287J5286
-59183C615884J3858J3858n195n195n195n191k337k336j5198P670O236O237O237O240k6167
-59168C609406m9031m9031k6163K7656K7659P175l0927k4739J3367L3848L3852J0509j2351
-59155C571230j2355J0513K2476K2476K2476K2480j1342l4202k1345k1341j6105j6106J4379
-59142C553234L7246J0092k8010j8011M857J9473J9473L3762J0900j5298j5298j6727j6723
-59129C578970k6729k6730O136K9003R471R471J0899J0903k1788k1787k1788k1788q927q927
-59115C496389k1788J079K8226K8225K9654K9659M409M410q451J4416J1108J1107J2537J2537
-59101C653517o516o516o516o512j2946j2946j2946j2946O107O106O107O110j187j188j186
-59086C596542j187j188j187j187j183M529M528M529M529L0249L0250j5476j5473k508k505
-59071C633262k508k504k4419k4415k4414k4415J1781J1785J1782J1785k8229k8226J7501
-59058C538766J7501K2230K2235k3496k3492N083N087N087N087j109j105j109j105K5564K5569
-59043C620793K5568K5568j4110j4111j4111j4107n7455n7456m108L4001M1379J8517j1967
-59030C578401j1964J4230J4230J1848J1852K9978q127l2419l2416r079r080p651p647J0449
-59016C552605L3312M1886L785l0514l0510l2896l2891J4188J4193J4189J4193K757K761K761
-59002C569819K762K0381K0384K0385K0385M186M191m1537m1536n727n723n727n723K847K850
-58987C562217K851K850K1423K1427K1426K1427l0971l0968J3329J3329m752k7615j2373j2373
-58973C561227J7635N5740N5740J7635k5472k5472N013K7876K154K155J6444o419l5088l5087
-58959C634081P781P781k698k5561l4134L970J9689J9689L3502J0639k6037m8901n8903k0794
-58945C520104J1949J1949J4330J4331L8622L8622P186j5677L137K5999K4572J708j3534j3534
-58931C669764j4963j4963K0254K0255J8826J8825j180k4042k4043j180J0252J0252J1681
-58918C699738J1681j1659j1658J202k1658n7224n7221o259L1849J4223k3879j2928R940L0179
-58904C596326L0182j2689j2685J71K3038J0174J0177j5696j5693j5695j5693J0978J0981
-58891C603876J0978J0981N738N742N738N742P167P171K0031k832k7314k7313M123K6990O028
-58876C662846O028K0318k541k5647k5647l9936j7069J9603J9604K1032K1036Q440Q439Q440
-58862C684946Q444j6805j6805l945k6804m1097m1097r660J3207K1300K1300R869L2735N6603
-58848C692191N6604J2306k5796k8180n314J7545J7550j4130j4126l4611l4607P305M5413
-58835C692150L6837J3976p03p03k132k129k132k129k132k128k6663k6659k6662k6659K7161
-58820C649293K7165K7161K7165l200l197n6543n6544j4156j4151Q711Q711J6329J6332o530
-58806C626546o531R188R187j1294j1294j860L6248L6248j856j6627j6623J9102J9101K6480
-58792C716015K6483j7337n5442m5916P431P0781P0781J5685l7662m3378k0515M729M730j6704
-58778C679681l9564l0756P350K2591K2591J4018J4018J2589J2592k5248m8112l3822M283
-58765C612211L9531L9530L807L811j5723j5722j5722j5718Q570Q570L1433L1437L6955L6959
-58751C789929j150j146k7823k7820J0285J0285M090M094j8770j8770l7826l7822K82K83j1718
-58736C636403j1714l2196l2196K571M0681N7351N7351J3527J3530k4575k4575K095K099L7822
-58722C738174L7823L5388k716j9388j9387k4627k4627k4627k4627j2719j2719j2719j2719
-58709C620510J3954J3955J3954J3955J7973J7974J7973J7974q701q700q700q700K493K493
-58695C718407K494K493L2501L2501K017l6085l1626q764J4100J4103K2674K2677O002l2099
-58681C761395n7586n7582l7104l7100K7674K7678K9104K9107J3177L6040M4613O513K698
-58668C788627K701L16L20l3025l3022l3026l3022K4132K4136K4132K4136j4238j4237j4237
-58654C713693j4238j3285j3284R578R579m712m710L3394L3394L7681L7681J3389J3392k1203
-58640C830349m4067n2640j4535J0710J0709J3091J3092k866k865k865k866j4297j4296j4297
-58626C712357j4294L860L858L859L863j3289j3284R574R579M6012M6017Q860m4483m5440
-58612C717049k2573J4576J4580L2140L2144R277R280n488n485n489n485n0025n0020L323
-58598C687804L327J7612J7617n251n247k5263k5260L5705N8572K4273j3828n258J7609K1178
-58584C803590j683j685K1181L4038J1178k0262k0258j835j830j835j831j3742j3739R121
-58570C800408k8981n3991l1124J5551L8418M9369K6510m927m927j7538j7538j7538j7538
-58557C736154m6117m6117l91l91J7948J7947J7948J7947J9853J9852k5873k5874L271L271
-58543C709428L271L271j2447j2448J8037M0900J365l6739k6737l874N653N652P081P086J365
-58528C710864J370M7095M7096j2924j2920j2920j2920J0178J0181J0181J0181J0182J0181
-58515C815825J0181J0181l5102l5098l5099l5098j9384j9380L483M1588N1587K8728j756
-58502C780656j757R199R199R199R199j9053j9049K862M0967M0963K861j9049j9049j7385
-58488C809763j7382j7382j7381j187j187j187j188L662L665L666L665L186L189L2720N5584
-58473C862206K3667k9677o5400k7295J3668J3668J6049J6050K9636K9635m6574m6571l0380
-58460C758682l0376l0380l0376Q201Q205R631R634J1536L4402j324l9427m9760k6893N969
-58446C637724N973K2640O0748O0745K2644k2849k2844K0497K0500O207O210O207O211j890
-58432C828723j891j890j887j890j887j890j887J8829J8833J8830J8833J0255J0260l5471
-58418C875870l5467l527l524l528l524N046N050L617L620P60k2101l2106O002M0293J7434
-58403C853915k8296n1155l0894P216L0078L0079q86q82q82q82L2933L2936j2790j2789o122
-58388C841579o121o122o121J109J113J112J113j3177j3177j3176j3177N4218N4221K9930
-58374C913324q175j8178j8179k0559k0560K560K560K561K564K560K564K560K564p74p74p74
-58358C845844p70p75p70p74p70J1223J1223J1223J1227k7834k7831k7835k7831o162o159
-58343C763229L9564L9568n210n206n210n206Q261Q262Q261Q261p934p934p933p934k6748
-58328C796091k6748L736K6600J1357k6748o1043l8176N493K8355L9787L9787L6930L6929
-58315C872350J4066J4066N731N731j7133j7132m8093m8093k3801J4308J3597J3598J5979
-58302C815174J5978P406P405P405P405K61K60K61K60P37P37m2608m2608q402K9702M3992
-58286C843365K1130j9358j9358K4940K4939K6845K6845j8882j8881j1737j1737l4599l4600
-58273C798912q596q596q596q596r072r073L6654L6658Q789Q790Q789Q794J1647J1647J1648
-58258C889799J1651k196k195k196k191k1249k1248k1248k1244J5666J5666J5667J5670l387
-58244C866965l386l386l383j86j86j86j86J8866J8867J8866J8867r236r236r236r236K195
-58228C896783K196K195K200K404K403K404K404J3836J3835J3836J3839k121k121k122k120
-58213C959851K4076K4076k16l8317k3995k3990J9354J9354k0657k0656k0656k0657Q161Q160
-58199C893888Q161Q160k8991k8992k6611k6610j8186J9920P1362P1361K4683k8665m4382
-58186C895098m4383k2711k2710K3016K3015L3971L3971J1108J1108r281r281r281r276j0710
-58172C893654j0706j0710j0706P867P870P867P870n470n466o423L1686N2730J4628k0147
-58158C954544K720K7485K7489j6813j6808k7530k7526l5150n8010n1345j3237K7247N0113
-58145C843179O4314O4314K0016K0020l9523l9519o0004o0001j2611K5493J8350m510k9282
-58132C810236o416K5018K5021n794n794n794n790J6117J6120J6117J6120j9131j9131j6749
-58118C840150j6745j3891K4217K5643K5647j9712j9707K6019K6018K7448K7447j8278j8279
-58105C915977J2917J2920J2920J2920k4233k4232k4233k4232J5863J5867J5868J5867J578
-58092C935767J578J577J578J3482J3486l2241l2240o520o519o520o519o215o211o214o211
-58077C852058o214o211o211o210q120q116q120q116L312L316L316L315L0730L0733K8348
-58062C897810K8352J6917k1185j2611J0252J7631J7635J9063J9064p613p610o181o181j1212
-58048C954131J1651J3080r783l4075j1212K0225K0224j6927j6928k1929j0498J4986L7848
-58035C950793K3321K3320n377m3482l4909j2045q235q235o806o806j2284j2284k5144k281
-58021C819546J1532J1532J2961J2961J295J295J295J299J295J298J295J299N106N105N105
-58006C894219N110N105N109L677L680j1089l3952m2526m417K7016K7019K7969K7972L5352
-57992C970244J2488j3233k4660l72J1063L915L918J794J797L223L226J317K4184L2758L2758
-57977D064420J6083o776l8213l8213k3928j060L68k2495k8660n794K5639K5643J0873J0877
-57963C988764l4135l4134l6996k5561Q74K3738L7309L7312L8742L8741L022L021m2704m2705
-57949C955288k1270k1271J593J593K9695K9695j6031j6031j5554j5555j5555j5550K7224
-57936C908271K7224K7224K7225J5793J5792J5793J5797j5644j5644j5644j5644k783k784
-57923C984976k783k780O620O620K9483K9483J2812J2812l2914l2910n0300n0299K5910K5915
-57909C962645M000M001M000M004J8319J8320k7407k7403k7407k7406J8319J8324K0939K0939
-57895C984187K0939K0943M745M744M745M748o065o066o066o065N366N366N366N370J1558
-57880D053815J1558J1558J1562j5116j5116j5115j5112k4374k4374k4374k4374k1992k1992
-57867C886554K3734K3737K7068K7068M9932M9934K6592K6592j9135j9130n2845n2841q544
-57854C988716q544j3311l6170m4744o638L6702L6706o639o638L5273L5277L2895L2896J5655
-57840D091436k2446m6739m6738p208p204p205p204M7568M7572K4709j3396k6261l393M227
-57826D027718M227k3246k3247k3246k3243k765k761k765k761L4150L4149L4150L4153j8245
-57812D046268j8241j8245j8242K4534K4534k1192k1189M529M532M529M533J432J436J433
-57798D020651J437p141p138p141p137j0308j0308J2556N0660N9711L6847J9224l636j2689
-57784D135588j2689j4119j4118j3165j3166n5558n5553k9093K4255O7123O7123L2352k0995
-57771D097985m9574k6707n276n277l848l844J2347J2347J2347J2351m134m135m134m134L0160
-57756D066474L0160L0161L0164j7709j7709j7710j7709m0572m0573N154N158M350M350L3882
-57742D057871N6744K5785k7563n4713l1846J2209J2209l2088l2088r225r224r225r222R676
-57728C959300R679R675R678R676R679R675R678j756j753j756j753K2060K2063K2063K2063
-57713D108271K0600K0605k5126k5122j8457j8453j8458j8453N95N99J6791o070J072N4423
-57699D092817M4420O315j7055j7054j9436j9436j0862j0862L4864L4868R857R857R858R857
-57685D158008J2716J2715J2715J2719l1998l1999l1999l1998k0567k0567K3730K3734j2708
-57672D074501l5571j0327M3025N0166l182m6050m6046K3149K3150K3150K3153n429n426n429
-57658D102834n425n7348n7347j1622j1617K7436K7440K7437K7440K6126K6127K2792K2797
-57645D167070p692o1035q8189o5322r121J3746L740L743M7085O9951L2795n306m778m778
-57631D091909p160p159J413J414J415J414J7132J7132J7133J7132k4783k4783k4783k4784
-57617D052642j6537j6537j6537j6537N374N373N374N373R422R422N5148N5149L6095L6096
-57603D209320r631r629M833M834M834M833J976J976J976J980j4933j4933j4934j4929J1740
-57588D169313J1741J1741J1744k1215k1215k1214k1211J3080J3080J3080J3083j209j209
-57575D169589j210j205k0262k0262k0262k0259l94l94l95l94J8658J8658J8658J8662k776
-57560D156412k776k776k776j8971j8971j6589j6585n247L2858P0011M7148P137P137N709
-57546D241721N712m1447m1447R995M8101J3329m0018k9062R046K6107K6109j7237j7236N626
-57532D199299N626N627N630r616r615n2960n2957J816L9921N2782K9922r169l2032l3461
-57518D140813j0598M644M644L6557N9424O0849K2744l0603l0600j8695j8695j8695j8692
-57505D183097k8922k8921J6805J6805J2518J2518j0344j0342p487p487n0831n0832l3208
-57492D013369M897K9189K9193J4453J4453q410q410m123m123m123m119K0645K0645K0645
-57478D134181K0649o028o028o029o024k575k575j94j93K82L8388O1251K3146l2582l2583
-57463D183086J0761J0762j1149j1149J8383M1246M540m8807l8805p00j1178j1179q796q798
-57449D118217J2638J2637J2637J2637J206J206J205J210o624o624o623o620K0050K0049K0050
-57434D207251K0054N284N284r958J2909J950l6156l4726L383N5684N5684J2340J2343k426
-57420D308900k427l855l851l4340n7202m4342o233J5674p190l7673l7670Q473Q477R906R906
-57405D126553N1822P4684L7532n73j2242j2243j4625j4624j7482j7483j7482j7482J0769
-57392D177124J0769J0770J0769q284q283q284q283L386L387L386L386K2439K2439K2439K2439
-57377D279599J1878J1882J1882J1881r78r79r79r78k1464k1460m1942m1942j2886K5218N9990
-57362D268722L7126p978m6080l8935j6072N362N363K9654K9655K9654K9654j6071j6073k3693
-57348D270288k3692q30q30J0464J0464l5262l5259J7133J7132J7133J7136J7132J7133n731
-57334D292411n727j0018j0013L5708L5713J7400J7400k8325k8322q321q317q320q317k7850
-57320D255102k7849J7876J7881Q350Q354Q351Q353J4792J4792l0934l0931j403j402M1941
-57306D303273M1946M4799O695m5700m5697j9027J9079K0508K0511O695O694j4740j4736J9079
-57292D349379M1942K7652j0449k6648k6647J6697J6701J5268J5267p594p591j1953j1953
-57279D380071J0911J0910R08R08k1955k1955k6003k6004J9722J9722O862O862O862O866k8475
-57264D346212k8475K010K4873L3445m659k7522k7522J4870J4871J4870J4870J2011J2012
-57251D401866J2012J2016j7943j7940j7940j7940K6830K6833j8893j8892l2947l2944l2944
-57238D271174l2944p8p8J5164p699j6247K1862M4725M4725K330K333K333K333K9003K9007
-57223D407943K9007K9007n288n288p669p669j9608n7712n7712j9607K1356K1356K3737K3738
-57209D375591K5643K5643K5643K5642q651q652q652q648j775j775j775j775J7278J7277J7278
-57194D488292J7281K2993K2993K0612K0612J6802k1305m4167m4163P086K9948J5658k2442
-57181D530200m1975m1972J369J374K560K560K561K563L2568L2572j3159j3154r913r914J2950
-57166D491190J2954J995J997K4858K4862j2533j2530l3966l3964J5093L7960K3667j4434
-57153D527149k1952k1951K1393K1397J1390J1391l4336l4331k1476k1475K4251K4255J1391
-57140D497096J1394j1473j1468l3651l3651J2075J2080J3504J3504l2222l2218l0317l0316
-57127D344337J5409J5413k214k210K0649K0652K9614K9614j6114j6112j348j346k4211k4206
-57113D387927Q1Q2K2945K2949Q656Q655Q656Q659o378o379p806p804P435j5428k4002J4107
-57097D422355J9582J9580K1963K1966J9105J9105J6723J6727J6321k1780m6073m6072r876
-57084D469626r872r873r872k1546k1542J321J321M0851M0856m872m871Q790Q793Q794Q793
-57069D506697j3121j3117j3118j3117j3121j3117j3118j3117K8795K8799K7369K7369j6194
-57056D497889l9058m7632r526L5724L5723J5242k2863l2865j0003K0481K0482J5242J5242
-57043D494078J3813J3814l4146n7009k9859K3488M3970K1106q425q425K5632K5632m852k7716
-57029D491101j1044K7060K5631j2469m7442m7437K4961K4962K4962K099p904L0201N5922
-57016D580603L3060m3152o6014m1722l617J9246J9246K4691K4693K4694K4694j7221j7222
-57003D561979j7222j7222J0405J0404l2940l2940l408L4696K6123L260k296k296l725l722
-56989D531096l725l721l725l720J9375J9377J9376J9380j2060j2057j2061j2056j4174j4174
-56975D517131L1552L1556n600n597n601n596r412r410r411r407M0125M0130M0126M0129k3124
-56960D657591k3123k3123k3121j1691j1693j1692j1688Q552Q551Q551Q555Q551Q555Q552
-56946D601327Q555j5889j5890j5890j5885J0784J0787J0784J0788M592M592M592M596k1129
-56932D586714k1125K4597K4600k0351k0351k0351k0348q22q22k3686J4423N2287K9424j7256
-56918D586933m0114j1540J1324R895j2965r485r486j0914j0911N18N17N17N21L375L375L375
-56902D514935L379R091R094N4818N4821L6810L6810J2518k5587n0832n0831p487p487j4632
-56888D575420j4632j4632j4631K7283K7284K7284K7284K6182K6183j9544j9544J7609J7609
-56875D689155J7609J7608k7164k7165k7165k7165J414J414M7140M7144K8895K8896j6831
-56862D753785j6827m8268m8268k542k537l018l018l019l013j1592j1592j1591j1588J6124
-56848D593036J6124J6124J6128k929k929k928k925r835r835r835r832r835r835q406q403
-56833D553885K0932M3799N2372J4267p644p643j0024j0025K1411K1412k4315k4314l2888
-56820D611225l2888l2887l2888K1739K1739K1739K1740K1739K1739K1739K1740l268l267
-56807D679941l267l267J5785J5786J5785J5785j9302j9302j9302j9298J4993J4997J4992
-56794D704326J4997k1683k1681j9302j9298J4993N3102M3095K0236K0441k423n280J7586
-56781D799109J864k0994o710o706K7347K7352j8379j8376m090m085m090m086J924J927J928
-56766D773935J928J924J927J928J927K9788K9793K9791K9793N976N976l9750l9750l3591
-56752D801595l3588l2158l2159J1662L4526M4527O423l9068j6203L0477N3340J1900j0962
-56739D830312L326L327j79j78j79j79K1733K1731K1732K1732l0424l0425J5301J5302J012
-56724D893944J012J012J012K829K828K828K828q603q604q603q604o222o221o222o222o222
-56708D842770o222o222o221m741m737m741m738j882j880j883j879j9983j9979K5744K5747
-56693D809153M7653M7658J931J932j9120j9116K6607K6610j0546j0542j0542j0543N649N653
-56679D892437M8993M8997L1370o731l1024l1024r534r533L3811L3811J421l6684k8110n246
-56665D932954J182J184K612K612p390p390k0251K616J1990J1990J3418J3419J1990J1989
-56651D982925K4851J987l253l252Q179j4683k8974k8973J034K3902L6989J4129j7308j7307
-56637D980246j589j588j590j588J3891J3891J2462J2463l256k6119n7557n7556l5198j2336
-56623D834576P669L0533N3872N3872K2435m28J5767J5766j6146l9009k3768J4338L7201L7201
-56609E043879K1802K1807K1802K1806K5137K5141p725l0589m1785m1782K516K515O06O11
-56595E065741O10O10P722P726P721P725P721P726P725P725P722P725P725P725P722P725P725
-56578E182821P726J4743J4743J3315J3314j928k4790k4790j924J168J168m1699m1700l5508
-56564E076659j2644K0221K0224N962N961N961N962K0250K0251K0251K0255J3582J3582K6444
-56550E262921L579k0712k0712K3585K3588N802N805N805N805k768k769k769k768o580o578
-56535E271234o579o580J2474J2473J2474J2473l516l513l513l513J5540J5540J5539J5540
-56521E356073J3635J3634J3635J3634k1136k1136J726J727M9462M9462L736L740M213M215
-56507E486620M213M216j3888j3887j3887j3884j028j023j027j023K0437K0437M0918M0922
-56493E558116M242l3859n5773n5770o475L1634L3059L3063M6872M6877L3535j9808l1221
-56480E584492O884N5945N5948Q790k9312k2171O96R980j2883j2882R983K2841j8l1459l1456
-56465E615378K3049K3050K3048K3053j7437j7434N425M3535N7820L4961M473M476J1618J1621
-56451E846636j1245j1242J273J272K4136K4136K4612K4612K701l5403k8259R846M3189K0325
-56437E936589l1117n3980r682J3180J481J481J482J480Q150j4714k0906J7200N8639R6744
-56423F006027R7696N9591L863j9000q522q521m031m026L9315L9318K2644j5458k9748o884
-56409F172264J5261J5264J6694J6693J5261J5264J5264J5265J0765J0769J0769J0770j7337
-56396F322966j7334j7333j7334K1959K1963r01r00N24N29M6254M6255O8314O8314J3537k4567
-56381F532246k5043k5044J8301J8304J9254J9253J9254J9253J630J630J630J634M0955M0956
-56367F684213J8092J8093J6663J6664M7148P0014N2387J4282pK2859L5240J2377j9060j9056
-56353F969909L0785L0789L0790L0789J258J257m2087m2086l1370O735M7223P0085N2461K9599
-56339G186137j838j839K9986K9985K9985K9986O1422O1423O1422O1422L3558L3558L3558
-56326G648765L3558L3557L3558L3558L3558J5484J5484J5484J5483J5485J5484J5483J5484
-56313G940425L5013L5013L5013L5013j1190j1190L4537L4537N8798N8799L5936L5935J1644
-56300H328283J1644N7370N7369O6420O6420K0694K0694K4980K4979M7844M7844P0264P0265
-56287H915070O9548O9550N6927M5495K7396M532J0010K1442L0015M1447L9542L9541M0256
-56274I410771M0256M7430M7431M8860M8859P0294R3156P7915P7914O9579L1475M0761O3626
-56261A0168327P5532Q6966Q9107P7680N4401O5832P2977N0113N0113P2977O5832N4404N9878
-56248A1044139P1309O2736O2736N8687L5824L7253O0120Q2473J05336J06051Q3187N4847
-56236A1864698M3416N7704Q0572J01525R0095N8896L6031N6753P9616J03430J03435P1551
-56224A2747722P1556P1555P1554M7264M7262M7264M7263N0116N0122N0121N0120O9174O9173
-56211A3490266O9889O9888O2888P4324Q0754N7891L8600L8599K4311M7174O4082O4084P9801
-56198A4262551N6938N6224P9087O9798N8368N2785K9923L4208M5640K3969J105J4680J4684
-56185A4799960J3489J3490J3490J3489K534K535K5397M8263M4421O315j4643l212K8702M0133
-56171A5034363L2988L2992K1795j068k8693n1554m2984m2983m4413m4409p606p607J5258
-56158A4866079J5257k844k843m0948m0944j3798j3798j3799j3798o1430o1429o1430o1426
-56145A4492849l0796l0798q1761q1763m8420j0315L021L025l9846r3194j14152j14148p2236
-56132A3781466l4131l2702l2698m0148m0144p8254p8249r4925r4920p2058p2057j02070j02064
-56119A2907046j02070j02064o6346o6342o6341o6342p5247p5242p5246p5243o3816o3811
-56107A2008936o3811o3812j01919j01917j01920j01917p5246p5242p5243p5243q5406q5405
-56095A1001855q5406q5401r6838r6833r6836r6834p5165p5161p5164p5161o3733o3729o3734
-56082I951860o3729n8881n8880n8881n8877n8880n8878o1262o1258j01988j40088j37711
-56070I032547r9601j4346K3764k4824o2926n9561k1453l0030n2889n3370j5262j6692n4796
-56057H550561p3851p3846p6233p6229o4801o4797o4802o4797l5180l5177l5180l5177n4233
-56044G796258n4229n4233n4229n0899n0895n0898n0895m6612m6608M357M358k2267o0374
-56031G262834n1799k8932k1792k1791k0362k0359m1796m1797m1797m1793l0365l0365l0365
-56018F839521l0361k0273k0273k0274k0269m6947m6946m6947m6943l9326l9326l7896l7893
-56005F385847j1224J1644K0214j7888n7593n7590n9971n9971j0434j0434j0435j0434J0996
-55992F122727J1000J1000J1000l0916l0915l0916l0916k8925k8921k8922k8921r868r869
-55979E896638r869r868l3212l3208l3208l3208J086J087J086J087j1409j1405j1410j1405
-55965E702782k5699k5695J7646J7650j2362n0463n0467j2358J3359J3363J3362J3363N173
-55952E619654l2929n7225n7221j4833j4829j4832j4829L267L271L267L271J4699J4702k9595
-55938E425838k9594j5172P696k6123o4228m1841J1506N2945N2945J1982k6122m689m689k307
-55924E348147k307k307k307k5498k5498k5497k5499n1218n1219n492n493M273M271M272M272
-55909E142900J3799J3797l1927l1928p521p516p521p517l6100l6095R626R631K006K009K006
-55894E029649K009J3438J3441J3441J3441J4538J4543l1187l1184l4045l4042J1684J1685
-55881E007411J8349J8353k7377k7373l0235l0231l0231l0231Q209Q209N3935N3935K5357
-55868E018080K5356K5356K5360R638R638l6088l6088o557o557n2283n2279l1236l1236M4975
-55854D906079M4974K2112K2111k3615k3611J2824J2823l2903l2899q611q611O632j6229k4843
-55840D856233J3266L6126L6129J2786J2790J2786J2790k6986k6983k6986k6983k6985k6983
-55827D831000k6983k6982J2697J2700J2697J2700j3976j3974j3973j3973L0083L0085L0082
-55814D862183L0086K1509K1512K0084K0083k1207m4070j7873L5477N4051J5949l5496l5493
-55801D926795j9064j9060j9064j9059k3827k3824k3826k3824j9510j9507j8081j8077R71
-55788D681043K3838L4789l312k3559J4550J2165k5937m4993m4990K8836K8839N690N694N690
-55774D698343N693J0453J0457J0452J0457J0453J0456R024R028l3368n6228m1938l832L6263
-55760D685713L6267n653n649J493K4359J1498k6606l3041j0174j75j71K2212O0321O8894
-55746D829288J5547k7976k7972J4419J4420k2733k2732J30J30j8450j8446M417M417J8707
-55732D763166J8707k7020k7020R207R209R210R210p937p937L5407L5407Q730k9371l0800
-55718D768168P304K4928K066k8419k8419j4613j4613j4614j4613K4445K4445K4444K4448
-55705D784957k3901k3902k3901k3897R917R917L0398L0403K8761r344m6497k3629M0669M0669
-55691D800620l628l625j4821j4822j4821j4818R470R471j3393j3389k2230k2231K3496K3500
-55677D728779P777P777j5086j5082o512o512k6994k6989o989L1120O6840M3981l49k3213
-55663D758548k4642j775j3210j3210j1782j1778J1320J1320J1320J1324j541j537j540j537
-55649D721280J9517J9518l345l346l5258l5258J0468J0471j0252j0252j0252j0252J8327
-55636D681366J8327k7399k7395o114o115o113o114K2465K2465K2464K2469K0560K0560k5167
-55622D726259k5163m5648m5648P8Q2K0299K0299k563k560J6012J6012J6012J6017l2811l2809
-55607D643868j8521L4831N5308L2446k7571k7567r86r86K1877K1881M43M42m5283m5280M492
-55592D649394M491l7900l7897q369M4978Q0702M2600k541k5405j4926j4921j3498j3496j3497
-55578D639715j3494J0558J0557J0557J0560p066p063p066p063j5908j5908j4479K3629N4586
-55564D672115N4587L2676n426j3050j3050j5432j5428Q384Q387Q384Q388N756N761M331M332
-55549D750715j7583m0442m9016j0911M0528M0532J8621j9485j9484j9484R97R97L2877L2881
-55535D741743L2881L2880j3798j3798j3799j3798m275m273J7162J7163k8088n0951j3798
-55522D685251K4308K2352K2354k0991k0992o702o702o702o701L6642L6643K0924l2423n8143
-55508D689118n8144j5752j5752L1255L1254N4117N4118R820R820R821R820j135j135j135
-55494D806090j135j2566j2567j2566j2567p557p558p558p558L874L874L874L877j127j128
-55479D737702j128j124J0304J0305J0304J0307m818m820m819m815m819m819m819m815j7442
-55464D720684j7441j7441j7438R232R233R232R236J8927J8929J7501J7501j9652m2514n1089
-55450D664900j2984K8933K8932j4412j4412j23j22j23j23k330k326k325k326K4348K4348
-55435D719855K4348K4347l7096l7097l7096l7097K7682K7682K7682K7682J1305J1309J1305
-55422D764811J1308j26j23j27j23k1560k1557k1560k1557K1784K1787K1784K1787k5162k5159
-55407D726207k3734J4375L9140L9143J8658j9443k3019j53P465P468o825o821o824o821J380
-55392D760196J381J380J385J2812J2816J2812J2816R240R243R240R243j7434j7430j7433
-55378D800267j7430J9033J9038J9034J9037J8558J8562m306m2407n3366l0499j9j4j2403
-55364D753085j2399J8082M0948J7366k0734n5033l2166M030K6897M4993O7860M7613n731
-55351D894811m8126m8123k4787J3322J4751k3355n1192k8326J9778M2645K7400K7403K8828
-55338D845029K8832J5253J5257l0473l0470j4754j4751M91k2371l5263K847K5706K5710j6686
-55324D794357j6682j6686j6682L795L800L795L800M62M65k2403k2397p606p602L8119L8124
-55309D776659M2883M2887K0020K0024k5706k5702k5707k5702m61m58m58m58l717l718l717
-55294D786669l718P715P714P714P714j9913j9912j9912j9912j8960j8959K6767K6770K1974
-55280D771751K1974K1973K1974j0892j0892j0892j0892K0068K0069k795k794l5184l5185
-55267D758283j0891K7217N2666N2666R321R326k2115k2116K3612K3615N987N987N988N991
-55253D925537k5449k5450k5449k5446P268P268P267P271m164m164m164m160K2510K2509K2510
-55238D903694K2513j1785j1781j1785j1782M436M435M436M436k2238k2238k2238k2238Q723
-55224D816588Q722Q723Q722j6522j6522j6523j6522P979P978J5599L8463L4652l454k6316
-55210D851567k6317l2984l2985j0122j0122M3703M3701M3702M3706L1675L1678j4047j4048
-55197D949107m3103m3102j8811J9295M3582M3587K147n1200m1198l092M5968M5968K8251
-55184D977399r850j1279j1278L962L964L963L963r136r135r136r135r136r135r136r136N430
-55168D893189N433N432N433j3623j3619j3620j3620k4816k4814k4812k4813J7098J7103J7103
-55154D807054J7102K3738K3742K3741K3741M685M689M688M689k221k218k218k218J3497J3501
-55139D955992r363r363m0408m0405N317N322P8Q1Q2Q2j4211j4207L1515L1518Q652Q656Q655
-55122D927993Q656m656m651K4876M7743K4400k8943n6094l3230p752p747o319o318J6064
-55108D894022J6069J6067J6069j1417j1413l2851l2847K0020M2887P160l0942m0234j7367
-55095D835223K53K3120K2640K2643J210J209O654O657O654O657N225N228N225N228j1209
-55080D942617j1204j1208j1205j1208j1205j1204j1205L055L059L059L058J98K01K01K01
-55065D877210J7345J7348k8378k8378n515n515n515n514K6424K6428j9298j9299J9280J9283
-55051D885906l580l579p633p628p629p628p628p629p628p629J6310J6314L9177L9176K3935
-55036D952627K3935k0362k0362O072K8936J6076k2029l0604p740K2744K2744J1521J1521
-55023D995079l4205l4205j8488j8487M377M375J0569J0568J0568J0568p055p055p056p055
-55009D912498J6831J6831J6831J6835k222k218k221k218j7940j7940j7940j7936j7463j7460
-54995D864268N399M3508L9665J6801j3683j3679k1304k1300O06L8716K6804j1298k0828L2523
-54981D966198P3960K0615n2740n2738k9963k9959n1397j3289O3871O3874J2906k5197J950
-54968D948091K4817K2432m28r959r954r957r955j3560R307J7877k0225l4518l4514Q826Q831
-54953D897111Q588Q593Q588Q592j7132j7129K6216K6216J9946j8156m2448m2448K802K803
-54939D872142K802K802Q96Q97Q97Q97Q97Q96Q97Q97J7062J7062J7061J7062L6114L6115L6114
-54922E061510L6114r850r850r850r850k1282k1281k1281k1282k3120k3120k3119k3121K3559
-54908D904177K3559K3559K3559K7846K7846k639k5501m5506p402J5462J5465Q823Q823Q823
-54894E006894Q823K49K49K50K53J0728J0728J0728J0728j1181j1183r753r750l3197j0329
-54879D974237N0637N0639O814l1288r854r854k4147k4143P293L0157L3015J0151k1285k1285
-54865E021087k2272k2268R169L2033L449j9409n121n120J1070J1075J1074J1074p978p978
-54851E019885p978p979J172J176J176J176q830q828k0257K605K6416M9284N0713K7849j5019
-54836E112561j5019j4066j4066M58L8566L8567M62m1931m1931j1446J1416p401p398n969
-54822E042803n969m539m540j7401N463K9785K9784j652k4515l6900l6899n463J7404L349
-54808D990710L349M778M782r37r38r38r34j9097j9098J3769L6631J7103J7103J7102J7107
-54793E080492j5287l8150k5289k5286j5286j5287j3858j3854k136K0728K3108K49j6425K1679
-54779D965398M3114M3118K4061J199l0239l0234K1679M4543R772k8329l2383N724M0494J7634
-54765E095551p137p137q566q562J2391J2391J2392J2395n232n232j8092M774O925O925Q355
-54750E112141Q358r270r270r269r266k6655k6655l792l788K1929K1929q555l1414k3976J4129
-54735E016576L6993L6996P938P937P937P941J9131J9130k6595k6592j5163j5165L0563L0566
-54721E138193J1718J1718J1718J1722M574M573m1154m1149n666n668k8531k8526j5670j5670
-54707E012182j5671j5666k8500k8501J7225J7230M841M841M8186M8190L3182m924k9215k9211
-54693E034189O985O984O985O989J9376J9376J7947k0157n3500n3500j0155j0151K9855K9855
-54679E031078K8427K8426j4919l7781l011L5099M1792L688M640M641J1785J1785j1078j1074
-54665E123498J7977J7977J7977J7981J782J783m3944m3940k3920k3919j057j053L8000L8005
-54651E137147J5138J5142J801J801J801J805j8681j8676j8681j8677o564o564m183m179K2015
-54636E100445O0123L7257q44j4662j4658K8683K8687Q201Q206l5144l5139j9365J8744J0170
-54622E180704j2693k5557k5554l7461j4598J3262N1371N2801J4695l6751l6747O598O597
-54609E136667N51N54N55N54L409L413L412L412n403n400n399n399K1273K1275K1274K1274
-54593E216022j6813j6809j4430j4427n381L2728M7018K4153k2051k2048o18L7491M1774J8916
-54579E305525j1570j1569J4624J4628J4624J4628j570j566m7293m7293l3960l3956J1770
-54566E187022J1771o18o14o14o14R909R910l5816l5817n332n333J7530J7531M670M670j8193
-54550E160062j8192m381m379K6104M8971K9082r025l1887l1887J6221J6221J6220J6221l2125
-54536E197226l2125p833L0272L4083L4082p833p829m511J8357N492l2608l8329j5461J5022
-54522E188005J5022o653o650o653o650k7612k7607L3360N6224J8323j9778l2642r776J6418
-54508E183331J6422J7850J7851J7609J7612k8117k8114J6656J6660J6660J6660j0721j0721
-54495E259638j0721j0716p864p862p864p859j4293j4293L1433L1437n719n716n720n716j4442
-54480E203723j4442j4442j4438L182L182J8423m436R851M7954L7953J5093L658L662K229
-54466E301152K232n793n794n794n794K780K780K779K784J5164J5163k8180k8177l412L4692
-54451E296582K6119L260l9225l9226N073N075J8886J8885n407m3509n9706n9707n883L2225
-54437E153442L2698N5562O5088K6986l5955n8817j5472P390R295R296J0725J0728M294M294
-54423E279554M294M299p138p137p138p133p286p286p286p283p286p286p286p283J4625J4624
-54407E230568J4624J4628J4625J4624J4625J4628q682q678o296o296j4397K3711M8003M8004
-54393E393691J9897J9901m391m2496k6782k6777k9160k9159Q15Q19Q18Q19Q15Q18Q19Q19
-54377E281266K5583K5587K5587K5587O531O534O535O534M328M328M328M331M328M328M327
-54362E440042M332k5919k5918k5918k5914J5997J6001J5998J6001J7992J7992J7992J7996
-54349E476674k3924k3919k3924k3920j0587j0587j0587j0583k4876k4873K0850K0854P796
-54336E338394P799p446J5421J2083k6019n8412l5545K3039P6388N9238L6379j7449m0308
-54323E383562k8877k8877P826P830P825P830M015M019l9326l9326m0758k649N2123N2126
-54309E347343L7358L7360q365q365k4590k4590K1137K1136p442p443p442p439J2087J2086
-54295E392831J0658J0661l632k6495l5068L040L9980L9981l364l360M46M47M46M51L3074
-54280E460096L3074K590k0269m555L3550K3548O88j495j497k925k924j4357j4356j4356j4353
-54265E462459L2084L2084L2085L2088j7453j7452j7453j7449j2600j2600j2600j2600J4074
-54252E484667J4074J4073J4077J928J928J927J932J927J928J927J932Q488Q492Q487Q493
-54237E576280K0395K0400l896m1998k9379k9375k9379k9375k8426R682M6835K3973m1198
-54224E464539m1194L100L103J4532J4535J4535J4535J3102J3106J3103J3106j6429j6426
-54211E507247j6425j6426l9002l8998J4349N2455M9115K6257Q634j4230j9950j9946L8642
-54198E531722O1504K9111k4233l8522l8522n7965n7961j4141L9207O9687L1585j9856j9856
-54185E491760K2055K2060K2059K2059m614m614m615m614K4057K4062k1669k1665K3105K3109
-54171E612535K0727K0727M291l3811l3815M295P148P152R534R534N392N396N392N395k0329
-54156E629563k0325K5401K5401J9443J9447J9448J9446j9614j9611j9611j9611J8871J8870
-54143E697118J8871J8874k3046k3046k3045k3042K7921K7920K7920K7924Q868Q871Q868Q871
-54129E789847k4981k4980k4981k4976k594k590K7891N0757M3132N028j7836j7832K7414K7418
-54115E830717K4556K4560N481m0241k7380m518R292R296J0724J0724l5481l5478j6902K8825
-54101E794175M8825K5967Q820j4045k1460k1456k2885k2886N690N693N694N693R024R028
-54087E815877l6699l6698J5692J5696J5696J5696l308l308l308l308j4740j4740j4740j4740
-54073E733068J6698J6697J6697J6697k5219k5218k6648k6644p029k9892m2753K973N7749
-54060E677176N7749J1547l4179q696J4166j551j552J4167J4166J4167J4170j9078j9075j9075
-54046E714102j9075j9079j9075j9075j9075m074m071m071m071L3077L3082j2644j2645K0247
-54032E663553K0251J8822J8821q331l1192K46M5972L3107J0249j9760j9760j9287j9283j9283
-54018E674125j9284K0597K0601K0597K0600J2024J2027J2023J2027j8223j8219K7504K7507
-54005E803906M164M168L2266N5133P588o8619n1476n745N206j7654m7665m7661N921N924
-53991E685456N920N925L062L066L063L066P82P81P82P81K6502K6503j7795j7795P927L0788
-53975E768814J7929J7929p316p316p316p315k8423k8423L015K5877L5880J3016n559k8423
-53961E762369j8419j8420j8420j8421l3185j0323K2543K2547K4180K4184L7045J4182j9637
-53948E770225j9637k1066k1065K746K750K750K750k3448k3447n84L7521K9866P007k2048
-53934E724320k2048p282J5581K5583j2522k0620K244L1300L1299Q435j4426j567j567L476
-53920E762206L475r384J3481J9671J9670K1099K1103o527o527o527o523k4151k4150l7011
-53906E739905j4145L446L446L446L449m175k7038k7039m171J6544J6545k6324k6320N589
-53892E663158K8453J5592J5595K2688K2689K2688K2692K2688K2688K1259K1263q272l1135
-53879E862046j8275j8271j1130j1131j1129j1127J3013J3013j8424m1283l8429j5566J5872
-53866E709179J5874p468p468L8257L8262K3968K3972K3968K3972J1923J1922l3803l3799
-53853E838759n225n225n224n221k8088k8087n225L2884L1452Q588J0970L3837K7969K7969
-53839E930133j6329j6325j9187j9186K4158K4162J5346k2759m5622m5618j0851J2016K1062
-53826E831000N9171O5530K7426j0680l3544j6871N991q299q298j5919j5919j5920j5919L133
-53812E850882L133L134L137J3344J3344J3344J3344l1429l1429J2868J2868N008j7854k8809
-53798E834885R295M5020O914j4997j4993L5519L5519j0207j0207j3066j3065L0279L0284
-53785E951180N511l2594k4020j158K0753K0754k3545k3540L6025L6025q272q273o51K2212
-53771E970407L0786p316k5658k5658k8039k8039j9466j9465K6260K6265j6139j6136j6134
-53758E851668j6136N775N776N775N775O0N9O0O0J012J012M6738M6738N865N865N864N865
-53741E977831j3188j3188j3188j3188M3017M3018k710k709l661l662l662l661k1162k1159
-53727E948728j9734j9730M0282O3149K7422j0680j5209P658J3847k4255m6169m6165k825
-53714E916319k820l688l684M2039M2042J7746J7751K504K5371K6558j1543l4410l4406K6082
-53700F025861K6085K4657K4657K9334O475l3059p1165m1156l051k6868k6867k0679k0675
-53687E893549j8293j8293q291K9814N4106N4107L226L230M659M659J1327L4191M2764M659
-53673F095414j9157j9157k1538k1539k485k486k486k485j3397j3396j3396j3393m823m819
-53659E940857m823m818L3044L3044j2682j2678l4592l4589M1618M1622N0340N0341k5870
-53646F060814k5866l5872l5869n5878j7769L0336N3202J9856j8245k7299m432K6049K6052
-53633E995079O252O255O255O256N1977N1982k4229k4229k560k556k557k556p320p320p319
-53618F043410p320P711P714P714P714P710P714P714P714o579o575o576o575j8007j8007j8006
-53602F017470j8008J820J824L248L253R916L2785M1353L252l5809l5805P535P540Q487Q492
-53587F057353Q492Q492o010o006o010o006N422N425N422N426n057n053n058n053K0664K0668
-53571F093111k5059k5059J1238J1238J1238J1242Q380Q380Q381Q384m957m957J0286j2575
-53557F109271l527L4578K4574J716k2015k2015k3443k3440L230L230L230L233J4186J4185
-53543F116993J4185J4189k0109k0110j7727j7724q250K9855Q421Q421q250q250q250q250
-53529F075144K944K943K944K943N801N802N801N805j3935j3937L1791L1790L54L53m5372
-53514F101171m5373m0848m0848M879M878J8216J8215J8215J8219K72K76K71K76J9323J9328
-53499F096470J9329J9328N034N039N035N038o397o393o393o393J0572J0576J0572J0575k3722
-53484F148270k3719k3719k3719J6764J6768J6768J6767k5151k5148k5148k5148K3585K3585
-53471F090755K3585K3589k1665k1665l2144r277M771M2876O6214O6220K0012j8093j9521
-53458F215657j9517p138p137p138p133P152P152j5711j5707l2382l2382J3345J3347L4303
-53444F146711L4302L4302L4306r225r222l2088l2084m4948m4945P82P81K7213K7217K7213
-53430F160315K7217j1844j1841j1841j1841O285O289O285O289n147n142l714l714K475K5341
-53415F175412L3912m190k6105k6100J7244J7244r843r842r843r842J2067J2068J2068J2068
-53401F196318Q972Q972Q972Q971k5323k5323k5322k5319O054O055O054O054Q913Q912Q912
-53386F181872Q916k9431k9431J6295J6296R627R626R627R631J1122J1123J1123J1122p930
-53372F239588p930p930p929j4599j4598j4599j4598M454M455M454M458K3447K3448K3447
-53358F245568K3448M394M395M395M394Q682Q681Q682Q682j6563j6563j6563j6560p022p022
-53343F241028J5841J5846K0128K0131k5598k5595l4171l4172J1554J1558J7270J7274J7270
-53330F268364J7274k6342k6343k6342k6339L32L34L31L35K1051K1051K1051K1055R619R623
-53315F285054R619k8482l9017j6154M4815M4815J946J946J946J946L614L613L613L613j5439
-53300F307448j5439j5439j5440n169n168n169n169J976J976M5321M5320J8885j9220l3509
-53286F301204j0646j0170j0171q741q741J9284J9287J6905J6905j7389n5494m6921k4057
-53273F181255J7143J7144J8572J8573K6670K6670j9057j9056K702K705K5568K5569j6824
-53260F307634j6823j6824j6824J3185J3184J3184J3184J753J753J753J752l531l528l531
-53246F306321l528K3142K3146K3142K3146l769l766l770l766k1393k1390k1393k1389j656
-53232F293077j652K1207K1211N0262N0266l085m1186l4760j1893m276m271r039r036r034
-53218F307791r035J6470J6470J6470J6470j7825j7824j7825j7824K0995K0995K0994K0995
-53205F377317O706O706O705O706J8703J8703J26m5600o4176m1312K1084O6811K0131k5594
-53191F373016K984K985O795O795O794O795k809k806k809k806j2336j2332L3390L3394K4341
-53176F461391K4344k1386k1382m238m235m235m235M723M725M723M726M722M726M722M726
-53161F463817J0438J0442J0438J0441K7586K7589j8138j8137l2732l2731J2995J2997J2995
-53148F498000J2994l2731l2728k5587k5587K0139K0143J8233J8238J8234J8238l469l468
-53135F500649l467l465l468l469l468l464L2970L2969L2970L2974l1809l1805l1809l1805
-53121F484503R080R084R083R083Q127Q131l7595l7595j5689j5685j5685j5684R559R560L7662
-53106F455939O0525L3283m2924p1979p1980L275M9005K3283K3284N1382N1387L754m1971
-53093F526263n0069m343K5665K802k9018k9014J5283J5283K6714K6715K6715K6714J6236
-53080F595946J6236J3853J3855m36l8540k9967p104J0430J0431l3867l3866L285L286L286
-53066F526828L286j5290j5291j2909j2909o240L1865K3291M28j0531j0528L3766L3771K7097
-53052F596634K7102K7101K7102j0531j0527j0528j0527Q521Q526Q525Q525l7472l7469l7472
-53038F557510l7469j8897j8892m0327k221L7070L7075o271o270J9447J9451J9451J9451R191
-53024F588299R191R192R191k5103k5104k5103k5103L6817L6818L6818L6817k0340k0340k0340
-53010F601710k0340j556j555j555j556K4166K4165k1561k1560J9164J9164J9165J9164j0368
-52996F646647j0367j0367j0368J1254J1256J1253J1257J5063J5067l0659l0659M108M112
-52983F637597j6849n4951l3521J9830M7457K4593J5391L8258L6825J3966k8906k8903J3965
-52970F684752J3966j0806l3666m2239m135K2060K2063K2062K2064K1147j6957m8871m8866
-52957F602574p432p431n050n046l144L4961M9250M9254m098m2198l3628j0762o032o032m603
-52942F600583m600J4449J4454J4449J4453p461p461p461p457K3500K3502K3500K3503q488
-52928F709465q484n9451n9449l2777N329L7242L7242L7476L7480J4617J4617L185L185j9677
-52914F720000j9678m588m585J8279J8278K8758K8757r347r348j1495j1491M1856M1856m346
-52900F822906m346k7210k7209J8837J8840J8836J8841l2129l2125l2129l2125Q834Q838Q834
-52886F737493Q838j0218j0215j0218j0215K314K319K314K319K1367K1370K1368K1371k6026
-52872F774181k6023k6026k6023J0651J0654J0650J0653j8066j8063K0039K0042J2895J2897
-52859F768461r969r965k0687k0682K177K181P892P896L0760L0759K8107K8110N243N247j4762
-52844F840768j4758j4763j4758k139k136p11p07J9294M2162K7871j0233l2702l2702L022
-52830F807508K5885L3029n076l5560l5556q648q648q648q648M5175M5176M5175M5179O565
-52816F942908O564O564O564q201q202q202q197Q946Q945k9159n2023l6304J801L2285L2290
-52801F896579L2671L2673n433n429k6868k6863k6867k6864j2815j2816K5289M8156M5771
-52788F937184P669p576p573M868M867l3237l3235K5349K5353K485K490K0824K0828K0823
-52774F991119K0828k2521k2517k2521k2516l95l95l94l94J1037J1037J1037J1041J0084J0085
-52759F984615J0084J0089j6590j6589j4207j4204J6336N4441M4439K1575j5101l7963k6532
-52746G000393k6529o051o050o051o047K6815K6815K6815K6819m145m146k7008k7009q909
-52732F985712q908K9197K9196P762P763P762P763l1772l1772l1771l1772P257P256P256P256
-52717F968185M1552M1551J8687J8688l4659l4659L445L447M874M875j7988j7985p301p297
-52703F985415p301p297K2706K2711K2710K2711J8420J8424k4925k4921p777L0331K1758j105
-52689G091860l0968l0964J3329J3333J4282J4286J4286J4286j1439j1436j1439j1435j1439
-52676G056542j1435j1435j1436J1461J1462J1461J1465J1461J1465J1462J1465l543l542
-52663G106853l543l539K2179K2182k3548k3544j3515j3516j3515j3512J7921J7925J7922
-52650G096750J7925j1848j1845j1849j1844J3396J3400j845K1021K5215j2891l5753l5750
-52637G054082J7118J7117J7118J7121l5277l5277J0449J0453J1402J1402J1401J1406J667
-52624G120182J667J667J671K8341K8340K5959K5964m525m2630l2628r761J0241L3104L4532
-52610G222124J1674k0608k0604k2037k2034R400R404R399R404L2263L2266J0353k7749j9656
-52596G213599J8453P499j5365k0697k0694K3600K3604k8795k8791k8791k8791J0263J0267
-52583G135361J0263J0267j1648j1643j1644j1644M8004M8004K3711j4393l4876l4875Q469
-52570G153356Q470M659M659M659M659L4190L4191L4190L4195j8889j8889j8889j8889J64
-52556G241836J64J63J68l4131l4131l4131l4131J593J592O1609Q4475M6917o430k0720k0720
-52541G254123J7862J7862J7861J7862n477n478m049m048K2625M5488N4061J5957o282o281
-52527G432086j1044j1045k2476o0581n0579k7716J1581L4444K3012K3011j4617j4617j4616
-52514G296843j4614j3344j3340L2382L2385J898J902J897J902L2620L2624k8348n1208o914
-52500G306685L1195K1189j671J0263J0267Q834Q838j7840j7836j6410j6407P882L0748L9318
-52486G405055J217m5466m5461K8363K8366r176r173r176r173M0360M0364n363n362j0843
-52472G394532j0840j0840j0840k270k266k266k266l8l3l4l3k2900k2897K1401K1400j2897
-52456G336913l5757r87L7120N5691J7590l4804l4805O121O126O121O125J7553J7557J7553
-52442G418117J7556K5889K5892j9838j9834j4598j4595j3165j3166Q295L1161K1155k4567
-52429G428302m6482m6478K6871K6875M5447M5450M2590M2592J7345k8378j6946N917R00k1959
-52415G522046p673p669k1963k1959k0533k0530J2809L5675K5669k0054l2442l2437j3862
-52402G397077L1865N2789P5655O2792j3414n5812n5806J5640J5640j7229j7226j7229j7225
-52389G457517L2307L2311j3414j3415j1719j1717j1718j1719J2098J2098J2097J2102L285
-52376G500113L286L286L286k2435k2435K3291K3294J2306J2306J2307J2306k1989k1988K3737
-52362G540671K3741k1274k1274k1274k1274Q257Q258Q257Q261J8238J8237J8238J8241j6057
-52348G569246j6053j6057j6053K519K523K519K523J5380J5383J5380J5383k035k036N110
-52334G593732K7976L9404o319k4899k4895P968P971l7760l7755J2254J2258q228q224p762
-52320G545721L0346N4638N4639J1294J1294j1569j1570l6099l6099n616J7248K5821j2283
-52307G637765l5147l5147M235M238K7102K7102J1859J1859j8624m1488k8627R478L2341L2341
-52293G639287K1862K1862j001j001k0147k0143K5580K5583n380n378m8725m8722m7535r426
-52279G526716L0105N2971J7721k0381j8952J9153L8886L8891m459m454l029l025M2697M2701
-52265G755541k0891k0887J972J976M830M834j8029j8029m034m034m034m030J3590J3590J3590
-52250G715955J3593J9306J9305J9306J9309J9306J9310J9305J9309l8060l8060l8061l8057
-52237G731766l766l762l766l762q767q767q767q764K6004K6008L140L145k0158k0158K5568
-52222G725194K5569R850R850R850R854k1587k1587k1586k1587J2708J2708J2708J2711K6670
-52208G781325K6670K6670K6670M759M760M759M763m80m80m6206m6206O188O188O189O192
-52193G811761m302m298m298m298K367K370m0974m0974p29L7379J5945J5946K9758K9759j5968
-52178G829444j5968n105n102n102n101p960p960o530o531K6093M8960N7534J9428n816n817
-52163G904467P044j5818k3630J4476N0198K7341k7917k7913J6381J6384p435p435p434p432
-52149G911277m577m573m577m574n262n261n262n258k8125k8121J7601J7605j4312j4308r75
-52134G821298N2376K9033r069J407K4273L1940R076n2845n2845K6K6K6L0K5033K5032K5032
-52118G929849K5037r262r262r262r258Q450Q451Q451Q455Q450Q451Q451Q455p268p267p268
-52102G963653p264j8699j8699j8699j8695J1587J1588J1588J1592J1588J1591J1588J1591
-52089G974310k939k936k940k936p9626p9623l3424J9927M4245M4249J853J857K0906K0909
-52075G923832K0906K0910O62O66O63O65L521L524L520L524j0951j0952J9533M2395M4302
-52060H066720O195m7151m7152j6667j6667J3817L6679M0491K385k0477k0478J8937J8937
-52047H035569J8937J8938J789J790J790J790J3221J3222l2504l2506o783o784o784o780J9749
-52032H034654J9748J9748J9749k0738k0738n497k8355l3361M745K7607K7608p164p163p163
-52018H023680p160O650O650O650O649J8082J8081J8082J8084k6692k6692k5263k5260J1890
-52004H023431L4752M3326N224n5125n5126l3216M890L0134L0134L2516L2516K3943K3942
-51991H141341K3942K3942P748P747P748P751l9556l9557j7646K0459L6654j451k3362k3361
-51977H132399J6172J6173k9554k9554J5219J5220J5220J5224M6615M6615n778m3885k9118
-51964H180968Q987j969k4832k0544k0545j9592j9593j8639J9466N6618L3755J1398J1398
-51951H196876R969R969k4325k4326K1401K1401p893p893p893p892R254R255R255R254k01
-51936H216211j97M5525M5529J9805J9807J9809J9808k8542k8538k8538k8538J3374J3378
-51923H298893J3378J3377n827n824n823n824J3225J3229J0847J0848j4878n2979m2976k0113
-51909H219553J3702L6568K5136K5138K9159K9163j6563j6563r899r894r895r895J534J536
-51895H308780J537J537K0590K0589K0589K0590j2191j2187j2187j2187j2663j2664J7822
-51882H337955M0684K2104j5999l8860l8860O73O74M4018M4019M2361M262k0032k0031j2891
-51868H390077j2886j2887j2886N210N213N213N214o222o218o219o218j6373j6370j6369j6370
-51853H281909j78j75J254J254K4590M7456K0307l3041m1137j8276J1257J1257J2522J2525
-51839H331524J2522J2526K6811K6816K6814K6815j3675j3672j3676j3671K0619K0623K0622
-51826H470998K0624j2515j2510j2514j2512O538O543O541O543j8945j8942j8944j8940p514
-51812H384451p510p509p509J2920J2924J2923J2924J0066J0066J0066J0065L9356L9359o367
-51798H526225o367p796p796L7931L7930J519J521k1341k1342n621n624n622n623o22o22o21
-51782H516129o21O0347O0347O999l1105j7367N500J3121J3121l077l075l073l074j1175j1171
-51767H591826j1171j1170P877P882P881P881l999l998l995l998m000l996l997l997j1382
-51752H557644j1380j1379j1380J7676J7675n187n187K7763K7764j5581j5580q15L7290L7291
-51738H646614q11l6540l6538O807O809p482p484p484p480k392k393j2pJ8090N6193N6194
-51722H682084J8092j2157j2156j4539j4536m3116m3119K609K613K3703K3704k2022k2019
-51709H569141j7734j7732N127N133K984K984K984K989J4416J4419J5846J5849P955L0818
-51695H655179J7959k0142n3012l0146L0819L0822k523k519k5386k5382j4431j4426L1294
-51682H578106L1299L2405L2408L2403L2409o654o650o649o650K5973K5978K5978K5977O923
-51668H823256O924O926O925j0434j0431j0431j0430j0434j0430j0431j0431j8055j8051j8052
-51654H706421j8052Q619Q622Q622Q621J7710J7710J7708J7713J7710J7712J7710J7713k9208
-51640H835331k9208k9208k9204k534k530k534k531K4587K4585K4587K4589r708r705r709
-51626H806808r706J2203J2202J2201J2206o851o847o850o847j0346j0344j0346j0345L1572
-51612H808710L1570L1571L1570k0824k0823k0823k0825N850N850P279P282J1833L4697M3270
-51598H936187N165l1988l1987J1357J1361k694k695k693k695Q738Q737Q737Q742K0413K0416
-51583H965101j0070l2933m1507l400J9462J9462J1125J1127J1127J1126j1736j1736L1607
-51570H968755L1608R132k8974p539p539l2785l2783J2943J2942O035O036O036O037l3022
-51556H916882l3022l1594l1593R315L2180M3136N031j7835K0273N5044L2181l307l305M0992
-51542I034378M0993k6643k6645J9083J9082N236N240N238N240k1434k1434k1434k1434K5478
-51528I020944K5483k0243k0244j7385j7385K5959K5959m3850q1953m4799Q547K5692K5695
-51515H912420K9029K9028K0452K0456K0455K0456l364l361l360l360j9231j9227K6499K6498
-51501I053390P74P77P78P78J9589J9592J9591J9593j4706j4702j4703j4703j6261j6262j6262
-51486I027263j6262N650N648N649N648R460R460L1369O9475Q9956N1852r593m7699k7187
-51472I210689k7187k9569k9568j7185j7185j7183j7186O631O632O632O630N1404N1406N678
-51458I190639N683j7613j7612j7613j7612J3825J3822J3825J3828m752m751m752m749k1899
-51444I140269k1899K3826K3832M1421M1420J8557j9544l4790j1926J8558J8561p33p32p34
-51430I236086p29n972n974L8326L8328K2808n6j6489n058K7095K7094m343k7206j3392j962
-51415I308556r105r106m819O612J3758r105k1342r910J3669L6530K0814k051M380J5811K1289
-51400I375981j574l2295l2297N094K7958K1526J0096L985L990J6849o013j1018M16p443p441
-51385I367814J0653J0657J5659M228p923l0781l2211r348L538p888Q544L1407L3547J0687
-51371I408583n508k8370k2183J5928L8790L8789K4021K4024K2595K2595O393j6470j6470
-51358I512717O396L536L539M964M968k4567k4565k3137k3135j3613R255K7826N0695M5719
-51344I560598K2855k865j4293k7157l8585j0010K8098L8813J5952j5249j5246j4535k5963
-51331I502413l2397r530J2537J2537J3966J3969j9615j9615k4615j3180K534K5397K7541
-51318I491942M681M678K7544K6111L253J3043J3042J1615J1617J83J82J82J86J1852J1852
-51303I631963J0423J0427M231j8628n771n769K0466K0471K0467K0470k1449k1445k1445k1446
-51289I622965l349l346l345l345J2846J2849J2850J2849L7822L7826p903p901k188k184k5048
-51274I691398k5047j7907j7902M960M960m093m089N6878P9742M5335P230j5633j5632j4204
-51260I775996j4203j4205j4199K0566K0568K0566K0568R136R135R136R139M223M224M223
-51246I864873M224j4829j4829j4829j4825K3752K3752K3753K3752j0542j0542r113r110J6634
-51232I882121L9501M8071R969j6709j6704j9090j9086J3538J3541J3538J3542k181k177K0686
-51218I978560K0686J1782J1785l3945l3941M637M640M637M640N113N116N113N117N113N116
-51203A0004169N117N117r850r851r849r847L9687L9686L9687L9691Q487Q489Q488Q492l6762
-51188A0130951l6758j2470K5639M8588M8587N244N247q093q090q095q089J1197J1197J1198
-51174A0216253J1200L0249L0254L0250L0253K300K299K301K303n58n59n58n54M1595M1596
-51159A0438624m131m126J0159J0159J0159J0162L2635L2635L2635L2639N961N961N962N965
-51145A0625399J9656J9655J9655J9659J1082J1085J1082J1086l1471l1466j938K0927O159
-51132A0710570m7185l7182R22M7242M7244L896L900R136R139R139R139J7858J7862n005n001
-51117A0791674P378P383N3109N3110L3219L3223J0360J0359P023P025Q455M6559O0429O0429
-51103A1189735J7083J7085K318K319K318K318K6492K6491K6491K6491L7923L7923L7923L7922
-51089A1490832O1411O1411O1411O1411K7117K7116K7117K7117O1411O1411O1411O1411M2359
-51076A2132946M2357M2359M2363L3721L3725L1344L1344L6103j998j998L6107O9921O9925
-51063A2598219P2307P2306N8018N8017N8017N8018O9356O9359K3634K3633M7922M7925P0789
-51050A3327520P0789N5900N5903N5904N5904O4476O4478O3048O3049K6778L915J8204N6312
-51037A3982180Q5365Q5368M2020M2023M7855M7859K129K131J3560J3565J3560J3563K0913
-51024A4412091K0917K0914K0917j9097j9095K6629K6633L0321L0324j5406j5402J4602J4606
-51011A4548954q261q258K1862K1866K1866K1865K9012K9010K1390j475r213K8892N1754N1755
-50997A4821019K6986K6986K6987K6985N2856N2857N2855N2856L3804L3804L3803L3803M0234
-50984A5315835M0234M0233M0234Q6912Q6913Q6913Q6912N7876N7879J2150J2154N3113N3116
-50971A6030474P5980P5979N2160N2164P3598P3599N6922L4064K5490O3596R0593R0596P0112
-50958A6865327P0115N4870N4873k1337k1339j4674j4668Q195Q193M9153M9158L432L430k9381
-50944A7065347k9380n2247n2241k8431k8425n564n564l5098l5094l5098l5095k1762k1757
-50931A6679591m6050q4155q9369q9365r0321r0317o1743l8875l0302o8407r6513r6510m5543
-50918A5752121p439k6972m9830n7452n7452n8560n8557n7132n7128o2848l9980q548q543
-50905A5201680k0456m3315l0458l0454l7603l7599l6174l6170m1920j9052J2381J2383j8103
-50892A4875140m0963k8107k8102K377K383j1912J0955K8576N715m1920o4778m4874k2011
-50879A4642479P997Q000L76k2484r626r624m57m58m4755m4751k6178l313j6175j6172k6031
-50864A4438828k6030k6029k6027k6029k6027k6029k6026n0918n0913o5207m2340l2341n5200
-50851A3959712n3775l0909j3646j3645n7943n7939m0796m0795q5093q5090o5206m2343n5205
-50838A3317327n5200n6633n6633n6633n6629o8631o8630o8630o8627o2914o2915o1485o1482
-50825A2512285m8505k5643l8504l8499j0877j0874o2319j00421j09027n5680j1860j1855
-50813A1988221l3770l3771r04K1962J5767J5767p096m5198n2346n2347n4727n4724k3262
-50800A1683572k3260k1834k1828j8498M365q495q492r449r447n3746n3742m7553k4686Q175
-50786A1395082Q179N448N452N447N452j3605j3601j3604j3601Q782Q785l6943l6941j7891
-50772A1296441j7889K7835K7838Q336Q339Q336Q339l0722l0719l0722l0719l1674l1672l1675
-50758A1149672l1671J0241J0244J0241J0245O032O032O032O035k8262k8263k8262k8259J2224
-50744A1082281J2224J2225J2227j4449j4449j4450j4446J418J418J418J421R991R992R992
-50730A1096813R995l465l464m6810m6805P015M5119K3686K3689k682k680k679k680q398q395
-50715A1078259q395q396J6013J6016J6016J6016M581M584M585M584o344o341p770p770l2542
-50700A1083096n5401j9678J8427L9859J6998j3486j3485j3010j3009j3010j3008j378j376
-50687A1001539j377j377L0060L0060L0059L0060K2439K2439k3287k3288p569p568P672j5189
-50673A1094673k8914R191L2054L2055l0342l0343k7961k7961j2482K5625M9916M9916r7r6
-50659A1135234r6r4K333K334K333K333K333K334K333K332R240R240R240R240r813r812j1242
-50642A1159802j1239j4486l7350l7350j4487j150j149R567L2434M9340L7908O471m961j4010
-50628A1159340j4010j4725j4721N24N29N24N28N26N28N29N28J8625J8627J8629J8629P193
-50612A1201803P196P197P197R664R667R665R667L4433L4436J0858k7246l8206k6770j2719
-50598A1236842j2719j053j050j049j050J4852J4855J4855J4854m197m198k767k769J7470
-50584A1282876M0338L2479K1047j49k3012j0866j0865k6083k6077k4650k4649k0601K263
-50571A1212051K7269L8701K2743j19J311K4172L2032M3464K9174O311j9640q205K3227L4663
-50557A1467154K0847K0850K0131K0136l684k6543j3687j3683k255k251j5830P036J4982L554
-50543A1496757J1409J1413q358q354q358q354L788L792L788L792K359K363J5224p639m430
-50528A1509192m428n856n854N574N575N574N579l80l79l80l77k1336k1334N4872N4877O6810
-50512A1647729O6811J3464k4638k5595k732K7753K7757L2278L2277m3933m3928l6788l6784
-50499A1633671Q939Q941K0639K0637k226k221J4923J4921J4922J4926o750o751J6113J6117
-50485A1766801J7542J7541k8184k8180J2689J2689J2689J2693j6841j6843j6843j6837n411
-50472A1723505n411n411n407O022O020O022O024n083n084n082n084O348O349O348O348R922
-50456A1746346R920R921R921L6118L6117J3256k4847m9053k6190M294M295r042r044J3821
-50442A1765833J3824j7139j7140j7140j7140L3826L3825L3826L3830m332m331m331m329J1864
-50428A1840946J1863M243j8618j6001K2103P3071P3073L9251J150k3146k3142j3829j3827
-50415A1957137L1898L1902k0973k0972J890J894K1896K1895K1896K1899P130P133P131P133
-50401A2098889m2716m2716j0564J2302J3489K062j2946j2943q00q00K2063K2067J9205J9209
-50387A2085801J7777J7779J0899j1962j3394R475J4710q149l9590l9587m104m105r106K329
-50373A2028773K0665M3530M4242K1382Q681Q686N827N828j794k4657k5371k508L6308K4880
-50359A2194472j1558j1558K4880M7743L446j9418j886K0980K9554q552k7127m265K6220K6219
-50345A2289150J4309J4311J4312J4312J7169J7170J7170J7170Q067Q071Q067Q073O637O643
-50331A2460631O643O642J2831J2834j0032j0030J8547J8551j2887l5750l9117j6251K323
-50318A2414935K5188M4238M4242K2807j5298k3875j009O613O612k917k913J9949J9949N489
-50304A2564010N488r514k0948o894J5968L8116J5256q562q563J2872J2872r991r992r991
-50290A2580127r988K5702K5702K5702K5703P364P365m95J0940j448k4310j0735j0733j2164
-50276A2638732j2165j2165j2160K8586K8586K8587K8586R533R534R535R533q567q565q567
-50262A2729023q567J0487J0487K5729K864j4133K3973L6831J3970p941p940L6355L6356J57
-50248A2887651J56K3020K3019J4922J4922l0804l0801j8159j8156K7567K7570l870l866l867
-50234A2909304l865M1617M1622J8754j9346k9829o962K3521K3522p889p886p888p885R258
-50220A2976048R262R262R262j7891j7888K7835K7838M1648M1651J7360k0747o1448o1448
-50207A2980744j0482K7626Q569j4289R523L2389L2624R761k1676k1673k1676k1671K4049
-50194A3013818K4054q369q369q369q365J1159J1164L4023L4027r083r080J3780N1888L5214
-50180A3177492J2354K5212K5214K4646j3456l7748l7748k8225k8222j2503M0844O1322O1325
-50167A3270507J8934J8933q220q216q217q216k5100k5095k233k233K3485K3488k2239k2237
-50153A3223341N146N150K8014K8013l903l900J8248J8249L7982K6555o791k9651m6802l5366
-50139A3264285j8695M168R404k025p741J5124J1785L57Q216Q217J0684J0687K0686M3553
-50125A3378705M9265M9269K6167L304k653Q783K07K09n034j6463k3608p44R314k114p832
-50110A3466775J5034K9319J7891j2357j2355N02N06N02N07K4080K4083K9085J7653J3394
-50096A3614619r467j0185J2681J6013J6016L0305P443p089p085r947r943p803l0663n9956
-50082A3544939m8524j5411K2700L1273J9842J3410J3412J2697J2697J8888J8889J8889J8888
-50069A3682589j7786j7788j7073j7072J3142K4575n670k8535k7105m242J3143K4575K1717
-50056A3644470K1716K2432K2431r481r482q052q053J1290L4157L4157J1293j804j805M625
-50042A3767894o805p045J5819J5105p759k6335k6335l9910j7047J9299L0733K5732K5732
-50029A3769078J4300J4301K2160J0728O203K9067K8351N490j3088j3087J0728L3591J7490
-50016A3935312J7490l945l945j9186j9187L677L680o326o326J6538J6537R868R868j2994
-50002A3941061j2990j8086j8085J3828N1933M6218M6217K5736K5740j6418j6418j6418j6414
-49989A4035904N015N017l3089l3085R135R136L1998L2003P230P231m6117m6114k7302k7302
-49975A3929660J0802J0806L4618L4623J1755J1759m112m112J8751J8755o969o970o970o967
-49961A4045429K5897K5896K5896K5899L5898L5903k207k203k6558k6558k6558k6555J2976
-49948A4123155J2979J2976J2980P021P026P022P025P023P025P022P026K7057K7061K7056
-49934A4299454K7061J336J340m9630m9626r382K8728M3014K0154Q718Q723j5573j5570m5893
-49920A4252854m5894j3981K4125L1269L1270J0787J0788J4598J4598k3506k3507m454m455
-49907A4274492L3652L3654L673L673K6535K6536O054O055O054O055J5343J5342K2964M5826
-49893A4525908M3922N816l7528j4662L1388L1389n288n284J2812J2816J2812J2816M715M715
-49879A4636347O143O147O144K9011J4717k3384l4372l4374J351J354J1354J1357J1354J1357
-49865A4654506J4211J4212q653q647K5643K5646j2463j2458k2796k2796k2797k2796P689
-49852A4608501P688j5176l8034j4937K3169L6028J3166M115M116K687K690k7291k7291J0813
-49838A4590244J0814K2246K2244j5859j5856M860M859M861M860K478K478K479K482O564O564
-49823A4656318O565O567k8683k8679R422R425L0143L0142p964p960m9879m9875j1774j1770
-49809A4551998L8388L8388K1717j6385l3535l3532j3055j3049J1714J1714J1714J1718J713
-49796A4589508J715J712J715K2462K2464K2465K2465j1829j1830j0401j0401O271K9133L7707
-49782A4713156l99k3260k3262J2462J2463K012K014M0119M0118J6302J6303o561o561p036
-49768A4787870p036J5826J5826j7516j7515j7516j7516J3426J3426J3427J3429J2474J2473
-49755A4821078j0390j0385L2955L2955n151n146j1818j1815j1818j1816J4469J4468J4467
-49742A4852053J4472L037L040L036L041R704R706Q276Q279k6019m8877k0780J7330J9305
-49728A4855603l553j1175j1175O449O449k9275k9275k124L5980L7410L7409r747r745r746
-49714A4863485r746L1783L1783K9401K9402K1303j6801l3473l3471j559j560k2041k2041
-49701A4866465J9399N7504L6070k036p528J5339J2958r907q476q477r906r906j0144j0144
-49687A4931211j0144j0144j0144j0144j0144j0144l089l088l089l088J5963J5965J5963J5965
-49673A4921849L4064L4064L4063L4064J5012J5010J5012J5012k386k381k382k382k381k382
-49659A5103856k381k382j7389j7386j7385j7386J668J667M048M049R969M8079M8077R973
-49645A5157077l4801l4800R22R23p174p174L0930L0930J3308J3307r556r556m391m391m392
-49630A5131162m387N612N615N612N615K0139K0140K0139K0143l7019l7015l7019l7015L2673
-49616A5114395L2672L2672L2676L2672L2676L2673L2675j4007j4002j4007j4003J4572J4576
-49603A5316240l1154l1150j4643j4643L1084L1083K6796K6797K504K505r165l2029m0602
-49590A5263623k497M6087M6087K5606j2500j1279J1584J0632j2232k0329K535L3970L3971
-49577A5415258R679R679R679R678o516o515o516o515j2801j2801j2801j2798J3872J3873
-49563A5404455J3873J3877j1373j1371r943r940R109L1974M0545K446j1641j1640j4021j4018
-49549A5422332J5510J5510J5510J5514k3072k3071K2655K2658l066l062l067l063k664k664
-49535A5465960k665k660K7820K7823j7906j7904l2910l2910K8057N0926R005k9096m1960
-49522A5431580j9095J8324J8323J9753J9755J8323J8327J8323J8327p635p632p637p631K6659
-49508A5558064K6661K5230K5234k2741m5603l2742l2744j1785j1785L3941L3941L6323L6323
-49495A5618317J3459J3460k0358k0359k0359k0355J0691J0691J0691J0692K2121K2123K0694
-49482A5671508K0693n026k7891j5031j5029n028n027n028n023J60J60J589J589O352K9215
-49467A5648183L0645P780P305L0168L7313p92k7468k7466k9847k9848j716j715j4576Q287
-49453A5636253L5914L5913N0203K7339j0289j0289j0289j0289R716L2579L2579R720r913
-49440A5819147r914r913r913j4200Q663M0099M0101K1523j340J1521J1520P235P234l8492
-49426A5883271l8492l0663l0663K203K5066K0779K0779K2208K2209l751l751L9593L9594
-49413A5968382J4349k3756m6619m6616p856J5008M6444M6445N7875L5014K147K151J0482
-49400A6073450J0483J0482J0487l807l807n235n233l479k6342k6342l479Q904Q905J0334
-49386A6055321J0338M379M380M379M384M380M380M380M383j5256j5253j5258j5253L796L799
-49371A6047279L795L800J9514J9518J9513J9518J9515J9518J9513J9518j6716j6712j6715
-49358A6160858j6712n284n281n284n280j0762j0758j0762j0758L4012L4016j1715j1711L6324
-49344A6160903L6326L6322L6327K028K032K032K032M1561M1566j9402m2266L458M1565J8703
-49330A6363187J8703J7002J7006J7006J7006J3668J3671r191r192m3489m3486K240K240K713
-49316A6379084K717m905k7768k4884J3226O6568O6573N600N604N601N604J0364J0367J0363
-49302A6524114J0368j6310j6307j6306j6306P535P540P534P540l897l891l893l892J7776
-49288A6501605J7779J7777J7780J7776J7780J7780J7780J0058J0059J0058J0062N295N295
-49275A6676884k325k5184j9712J8394N4117L1259j2568j2566Q868Q872L777L777L776L781
-49261A6741150J6638J6636J6638J6642j3370j3371j3370j3367J3304J3303J3304J3307J5759
-49248A6823203J5763J5758J5763M327M334M327M331q057q051q055q056K6240K6241K6242
-49234A6934310K6243k1780k1777k1780k1776M893M896M895M895L3473L3478L3471L3475O799
-49220A7033715O803O802O803j3903j3903j3901j3901K8014K8017K8014K8017q662q663q664
-49206A7084588q659j8190j8184K7536K7540L9772L9773n954n949j3100j3096L2629L2632
-49193A7201338M048M047J1672L4536L2151n950m1678j8812L2325L2325J0892J0892n782n781
-49179A7296223n778n778J9938J9941J9942J9942k1978k1972k1976k1972N57N62N63N62K7707
-49164A7306483K7712M849M849r444r442L6287L6286L3427L3428J0564J0565j2894j2894j2894
-49150A7446882j2894n0525n0521k7661J0448L4738J1875M254M257L4261L4260j1463j1464
-49137A7416447j2326j2329J0535J0538M6260M6257K1966j6136k4711k4713m232m225N294
-49124A7458625N295N296N300J2309J2312j0548j0551j1981j1979L3747L3748J1595J1599
-49111A7544767J1600J1599J4456J4456J4457J4458o237o234o231o233k905k897J9963J9966
-49097A7634985K7582K7584k899k5762k2905J5203L8063L8066N814N818j7048j7043j7046
-49084A7690412j7045N818N819L6301L6300N816j7042K957M1067K9632O772l0620n3484j7762
-49070A7724941K0347K8917K8920L1302L1302j8476j8472j8476j8471L1537L1540Q674Q679
-49057A7872264k9614k9610J6113J6116M4216M4220j509j506k7708k7705J8018J8022N634
-49044A7916951N638N638N638L7487L7491J4624k3477k6339l472K4631K4631j0145m8245l8246
-49030A7922805j5380J287K4154J2724J2722J2668J2666J2666J2669K3622K3622M4104M4104
-49017A8144433J7906k0200m4489m4492J4573J4572J4572J4572R422R423R422R422J8949J8947
-49003A8187032k6776k6779r869r868L5857L5857K2997K2999J34J34j1754j1751L3975L3975
-48989A8276163J5399J5397J5400J5397Q71Q71m4855m4855l0567l0566k8184k8185K2931O1035
-48975A8216252N2461K9598J3405J3404J1975J1974j8034j8032K7694K7691j7079j7081j4698
-48962A8319530j4698K6874O4980N4025L1164L058l5046j5041j5038P109P108P106P112j6710
-48948A8431533j6707j6708j6704j139j138M4587M4591M7445M7446J718J724r236r236L6490
-48934A8584666L6495m951m949J7915J7916j0590j0591j0590j0591j3447j3449R414R415K985
-48920A8599648K985m0362m0360k4641J3463L7755L7755J0934J0932J8554M1418J9505j8598
-48907A8668988j0025J2838K9748O884k4553k4551J1170J1171J1172J1170J3445J3446J3443
-48894A8744346J3449J3444J3445J3445J3448k2278k2280k2277k2276K8687K8686K8687K8691
-48881A8837217k006k006K0857K0862L7051L7054O567j6293l3203M900N8249N8252L472L474
-48867A9034447K044K046J7956m908n624J7241J9145P714P715J9149K8196N332j2768k4194
-48853A9113491k0627k0628j2053J0815J2388R57K383J3821Q101Q102Q816Q818MMMQJ9056
-48836A9153460J9057J9055J9061J8810J8811J7381J7383m053k6915j4055j4056j8103j8104
-48823A9187732j0245k1676J3096L5958K8098J6672R969j463M254M253J157J157L7834L7833
-48809A9344629J2588j0273l843P587K110K110K825K827J4040J4043O181J7617J1897j0964
-48795A9413374n250O185k394k5252l3114l3112p156J5711L3807M5243L4075K2647O926O929
-48781A9478619k126k120J2878K4316J9071l788l792J9073K4312J2884j0219k1650j4339k903
-48767A9530216J3769L6632L3532J0672j2428j2429K1385L2822K6389j1713k1960R09K4723
-48754A9672519M7588L5348J2488L914L915J8676J8682J8679J8682J1531J1536J1535J1535
-48741A9896628j3707j3709k7999n134P615j5245k2390J5719L3338L3337k385k381K2859K2861
-48727A9929407K2859K2863K0477K0482K0478K0481J2946J2946J2946J2950J0564J0569J0564
-48714B0140532J0569P230P230l0874l0873M374M375M373M375q468q465Q205M6309O0125O0122
-48699B0279139R158R158K5830K5828K5829K5828j9421j9420j9421j9421l434l434j055j053
-48685B0314111J7047N5152N5152J7047j9628j9631k2010k2012J2285J2282J2285J2283J4468
-48672B0438831J4472J4472J4472L041L039L040L041L4950L4952L4954L4953L041L039L041
-48658B0643338L040K947K951M1057M1055J0573J0572J0571J0572l240l243L4864L4864K000
-48644B0841921J998J997J998J0870J0875J0872J0874J4680J4684q179q179j2946j2942K5162
-48630B0903685K5163K1349K1352O110K8972L0549p554k8988R116N2458N2461J6738J6738
-48617B1148149J1257J1260j1601j1604P446P450L0313L0313N8586N8590j428l9531j4764
-48604B1284436K3342L7629L7633O429O435k9294k9290p382L0727O2633O2640K0036K0038
-48591B1526012K0034K0040L5753L5757k351k349j0925j0922K7179K7184L7659L7663L7657
-48578B1778391L7663R53R53R53R54K1435K1435K1434K1437j4289j4290j2860K5249N1441
-48564B1940859N1446o191m4294l3313M792L6706N9573N3378N3380J6702J6703k351k351k352
-48550B2142687k349K9561K9566K9562K9564J704J708J704J708M0764M0765M086M089M4574
-48536B2399693O7438N3146J5046J226J233K1710K1713M4543M4545M4544M4547N484N490M3591
-48522B2813949M3592J4059J4062J4059J4063M3115M3116M3113M3119N101N106N107N104N4642
-48508B3161307N4643N4642N4643K7492K7492K7492K7492M6545M6545M6545M6545L4666L4667
-48495B3690716L4668L4666N3719N3720N3719N3719O2770O2769O2768O2769M3719M3716M3716
-48482B4357154M3717M9965M9968M9965M9967L7106L7107L7823L7823O4254P5689O0684L7823
-48469B4989045L0912N3779P9262J02124J07749R6319O5120M2258M2016O4884Q8699Q8699
-48457B5850866P9168P9173Q1553Q1555Q8218J26328J40617J40616J15928P7821O1864O1867
-48445B6985574O6865P8298R6399J19260J21643J10210J01639R0205R2110R2111R1397R1398
-48433B8137109J06132J06132J06132J06133J07562J07561R4700J17566J28518J28520J29948
-48422B9376013J29948J14469J14467J29473J40902J39751J16891Q3549P2115Q7119Q7121
-48411C0591818P7831N4970N2822P5690Q4264Q4262Q2835Q2834Q2833Q2834P5895P5897O8038
-48398C1572823P9471O6843M3986N8988N8990O9702R2567Q6140P4706O2084O2085P4231N1367
-48385C2453983L2799L2798L0656L0659M9945L8518L0657N3522P6858N3995N4708P7577Q9718
-48372C3106393P8291M8040M8045N6882N6882L5449L5452N0690P3556P2840M9982K3299J1875
-48359C3747676J8300J8304L1401N4265M1403M1407L8454L8458L8462L8454M163M164M163
-48346C4119074M164J4164J4165J4168J4169m891m883m886m887k6411k6411k6411k6408P884
-48332C4062600P887P888P883m0704m0699m0700m0699o401o405o405o401l9022l9017l9022
-48318C3780783l9017p3312p3312p3312p3314n7120n7117n7120n7118r9036r9031r6651r6650
-48305C2828673n9176k1065l1072n3933p3939r6801r6800p3935o5845m2975m0122o2981m9650
-48292C2060379k6781k1065n9171j04254j27116r2345n4241m5666m5668m3285m3280o7577
-48280C1329930o7578o7576o7574n3288n3288r9014r9010r3001r3000r3001r3000n5847n5847
-48267C0338906j01575j01569j11339j11338o5613o5610r7048r7050r7048r7047p3080p3076
-48255B9247513j18808j18803j14996j14993j14992j14993o9510o9504j15234j15230j06662
-48244B8073788j06658o0931o0930n6828n6822j02552j02550q6833q6831p1590r4451r4932
-48232B7091880n6822o6829q9689q5882q5878q7307q7306r3005r3004r3005r3002l5847l5847
-48219B6088457l5847l5845m4897m4897m4895m4897p1570p1570p1570p1570l3435l3436l3435
-48206B5450593l3434Q59Q60Q59Q61p2018p2015p2018p2015l7723l7723l7720l7719k7838
-48192B4953809k7838k9268k9268l3078n5940o4514k6409j7122j7121j4740j4740N2421N2421
-48179B4728613r27l9032m5730k2867k5248m8112m1442m1443m2873m2872P12P11k8823n1683
-48165B4298984l5965J7381M3103K0244k7104m9970l8536l8534k0913k0909K4813K4817l529
-48152B4193882l528l526l524r244r240r244r240k9635k9636J6091J6094r630r627r630r627
-48137B4080736j2726j2728j2726j2722k7017k7013J8712J8714M085M090M085M090K3139K3142
-48123B4075861K3139K3141J706J706m4022m4018j8300j8298j8296j8298J526J529J526J530
-48109B3970432J525J530J526J529j093j091j095j091j092j091j091j089J744J750J745J750
-48093B3974798k066k062k4925k4924k3739k3734J4373J4370J0558J0561J0560J0561K3478
-48080B3967809K3481K3476K3480j8438j8435j8434j8434J0377J0382J0383J0383q675q671
-48067B3988684q670q671R236R240R236R240R236R240R240R240J5189J5194J5189J5195l4346
-48052B4071672l4345l4342l4343K6771K6773K6771K6774L4391L4394J7725k0380j7527j7524
-48039B4106810j9905j9904l238l233L2489L2490Q908k9192m1105j8238J7483N5591N7020
-48026B4175976J8915k7292k7286Q435Q437K5580K5582K3202K3201K2038j6064m7982m7978
-48013B4164764j6544j6542O323O324L6326L6330J9659j8446j6069j6064j8446j8446o547
-48000B4142622o544o545o543J2506J2509J3934J3941J6079L8943M7516R414k6789k6785K4176
-47986B4258434K4182J4262J4265k3842k3838J6168J6168o694o691j7649j7651K0456K0460
-47973B4288030J0452J0457j0029j0025J0394M8498L9924J7063M202M199K773K773J2536J2537
-47959B4443784J2536J2538J7300J7299k0806k0805k0238k0240J7865J7866N480N482N482
-47946B4473543N480m043m046m045m044J0720J0721J0720J0722k9626k9619K3722K3726J2768
-47932B4506699J2770L5631L5635K8010K8013j0097j0091m8201m8198l1525O579L2444L2451
-47919B4570120L4826L4830J8156J8160J8156J8159J1965J1966J1963J1967n659n656n656
-47906B4743297n656j6526j6522j5093K3010N2068N2067J6344J6344l0574l0573l0575l0572
-47893B4727039Q960Q960L1825L1824L9295L9297J191J190K4054K4054K4053K4054o906o907
-47879B4971983o906o907M525M525M526M525Q045Q049Q049Q047Q046Q049Q049Q049l148l145
-47863B5034361l144l143Q287Q287Q287Q287K2423K2428K2427K2428J0996J0998J0996J0996
-47849B5194914m727m721m723m722N17N17L7194L7193Q615j4245j4248Q619L1000L1006L1000
-47834B5333189L1006J5759p100j5677K2431K6238K6243K7194K7195m693k7552k7556m689
-47821B5421988J501J504J2930L5799M4843M4849Q167Q173J0548J0555N49k2311k5994k5988
-47807B5527113J0687J0688K9740K9739K8311K8311J399k1463p176p174J2832L5693K2833
-47794B5701533K2833l750l752l750l751l750l752l750l752J7207J7207J7206J7207j2800
-47780B5750386j2802J6731N4837M0683K581j1709j1707k661k657j5521P346M4493M4500N436
-47766B5909936j7423O389O393M960M965J9519J9520J9517J9523L9522L9527J4279q581q824
-47752B6069222q819j0252j0247K5470K5476L8332J5473J3604J3609j0687l3547l9267j157
-47739B6087210K9324K9326J5271J5278J5271J5275J8606J8610L1467Q607l1675l1672j0241
-47726B6210657j0236J0240J0245M5964M5968L5963k140j7385j7383J6434L9299L9299J6436
-47713B6423361K3712K3712K2282K2284K3710K3712K3712K3714J0615J0612L3476L3475K2997
-47700B6721374K2997j5108j5103K1151K1151K1151K1153J4957J4960k3145k3143l3625l3625
-47687B6715145j0760j0759L8774L8776J5912J5915K096K097M0204M0205k668k665k5528k5526
-47673B6831218p907p906J4960J4960j0763j0762l3623l3625J022J027L9134L9131P220P218
-47659B6851304P220P218R598R599M6278M6277M9612K6747o117m4224n0605k7739m879m875
-47645B6915414k2979k2979k0120J7989O2995Q5860N8710K0608k8933k8928l1314l1310P594
-47632B6982607P596P593P600R024R028R022R029m314m311k885L5226M1413M1416N690N694
-47617B7159428R547R550R550R547R550R547R550R552m0704m0702k4031J4076M7417M7416
-47603B7239293K6934K6937K3273K3272M10M13l8172l8172o260L1850M3516M3515J6366k1734
-47589B7371441k9838Q269L7799L7805m845m841m847m840j4848j4844j3415K4691N5409N5412
-47575B7498508J2065J2067l20l16K2546K2547J7155J7158J5726J5729k9046n1907j4756K3350
-47561B7560506N6213N6216L5735L5735k8570k8569k8567k8569K6321K6324K6319K6325q31
-47548B7734588q25K2032K2038N3947N3949Q221Q223r403r400L6326L6327l241l238l241l238
-47533B7943065p051p048L8674L8680o339o334o337o333l480l474m905m904J4170q690j8692
-47518B7951002J9415L9894J7032l449J9413L4656L4657r644r641L220L219L218L219K7835
-47504B8134046K7838K7837K7840N3560N3557P834P833j0980j0982j0982j0980k407k410k407
-47490B8289197k407L2098L2103L2099L2103k195k192k195k192j1246j1241j1246j1242k7440
-47476B8334004k7436M8771M8772J7781J7783J7780J7785J1110J1116J1111J1116N634N638
-47463B8530965N634N638K9448K9453K9450K9454L2824L2829j2902j2896j471j466K1393K1396
-47449B8739749L9495L9497J6630J6634j6712j6710j6708K1397K8211N350k5136k5133k273
-47436B8804291k270k273k272O7031O7035M2737M637j0133j0129j2510j2512l063l059K7422
-47422B8954932N0289L2185n917k8781k8778N034N039O467O466J5038L7905M6477Q373O4O8
-47407B9104861k320k313M4359M4364M4365M4364K2212K2216k3511k3510K205K212K210K211
-47393B9283925K8709K8713K8712K8713K040K037K040K040M659M659M659M659M659M659M658
-47378B9439541M659J4395J4392J4394J4394J4393J4394J4394J4393K2969K2967K2966K2967
-47365B9651218l706l706l705l708K8007K8005K8006K8009J333J334J333J336J3478J3483
-47351B9780717J3477J3484J3477J3481J3480J3481L0656L0655L0654L0661J1601J1608J1601
-47338C0019033J1607j6737j6734j6740j6734j5784j5781K9939K9945L1218L1220L1218L1220
-47325C0116890M0744M0747J0263j2600m030L4079N5513J7407k0701k0697K2647K2647K9224
-47312C0332133K9226O359O363J7316J7319n546n544k6507k6501l640l640J6362J6366J6366
-47298C0386432J6366J7735J7740J7735J7739j317j314j317j315K731K735K733K736M7979
-47284C0527398M7986K5118j2983l0016p148K3333K3334R044R046j3821j3816M517M521M517
-47270C0601030M523L088L091L089L092J3348J3349J3348J3347J6206J6207J6206J6204n703
-47256C0730425n704K4779M7642N4310J6207l4760l4760J8825N6932M8357K5494K5970K5970
-47243C0999687K4541K4541n228n228J7634J7635l8570l8570J3825N1929L7260q43k2755k2754
-47229C1053104k9421k9424o561o557K1780K1780k3945k3942L45L50K3209K3212K3121K3119
-47215C1070170K57K60k4987k4984k126k120j7129j7129j5699j5697K8121N0989L6694j407
-47201C1065213o203o203L7141L7146L4760L4764J0466k7634l4304l4303j3825j3818j4778
-47188C1068422j4774L0950L0952J984J984k0879k0878J0557J0562j2306j2303q019q015L7707
-47174C1095944L7710K4847K4849k0879k0875L166L171L170L171L08L13L12L14P453P456P458
-47158C1177888P458J0311J0315J0316J0315j7255j7251K8475K8473K1804K1806K1806K1806
-47145C1336267l919l914l916l914l915l914l916l913n087n088n087n082K9208K9206K9208
-47130C1372224K9212J0155J0155J0155J0159L4924L4924J2060k6041l4201j1339l718l714
-47117C1444955J1525J1526J1523J1529j3483j3481L2245L2246l0628l0627J5098J5101J3310
-47104C1510839J3311j932K0934L1409o694k7177k7174K1407N9513N9515K1406O643O643M261
-47090C1692904M259K0308K0306k555k557k6849k6849J8878J8877L1977L1977J6734L9597
-47077C1837007M2456M349j6131j6132L097M1201M2629M525j3098R766M0248M0252j4766j4766
-47063C1990637j4766j4762l5723l5725M0488M0490M615M615M613M615k054k054k055k050
-47049C1980884K0332K0333K0332K0338j8250j8248K7478K7480K5174K5177K315K316k6745
-47036C2108916k6741J8986J8985Q503Q506Q507Q507J9934J9938J9938J9939J4278J4282l1443
-47022C2231035l1444R038R042N4769N4770L6188L6193J3329J3330n249n246n246n248J9548
-47008C2424809J9547J9549J9550Q115Q118O686O691J2165j0699k1654J6456L9313J215l3562
-46994C2516299j0696L1933L1931j2366j2361J924J924J924J926k2368k2367K3358K3361M7174
-46980C2601596M7177M7174M7177L622L624L624L624L626L624L624L624J9821J9818J9818
-46966C2831573J9821Q387Q388Q387Q387k775k777k775k777k775k777k775k777j346j347j348
-46950C2858694j347J0085J0083J0085J0085J7018J7017J7016J7017J7017J7018J7017J7018
-46937C3033823j9661j9658j9659j9661K729K728L3211N6075N4616J6510o351o353L1278L1276
-46923C3170903Q415Q413K8419K8419N556N556N555N556N556N558m934m933m935m934m935
-46908C3253235m934m935m931J0547J0546J0545J0546J0547J0546J0545J0550r667r668r669
-46894C3293803r668q239q237q239q235j8242j8242M623M621M4156M4156j571j566j4158j4157
-46879C3280805j4154j4157n582n582n582n580K2516K2521K2522K2519K2997K2997k2727k2730
-46865C3320783m247m241J8621J8620K5766K5766K903K903p101p100k7582k7582j3769K4338
-46851C3348078M8629M8629J7454J7461J7459J7461N5086N5092L2225n878n166J7697J5319
-46838C3679546p548L884L888K453K457l708l704l708l708p991p991J4868J4867M3449M3449
-46823C3770503k278k277N83N83K3439K3446p671p668p668p671J6622J6621k1480k1481N430
-46808C3779033N430K8294K8293j6003j6002l8870l8866k0j6k0j9K5228K5228K5221K5232
-46793C3832143N698N694N698N705j6214j6214L7135L7136J8604J8607l4742l4738k8073k8070
-46779C3808369k8073k8069K9799K9800K9799K9803m495m491J8368J8368L3939L3939m167
-46766C3962889m168j3217j3218K4893M7752M2270M171k6315k6315P979P979l0127n2982l1334
-46752C3900257O777K1061j798k0374K485M1547M1546L1542L1550Q678Q683k753k749k5616
-46738C4040836k5612o833o829J7461J7461K9848N2710L8422L12k8025k8026P700P699J9127
-46724C4136251J9132l732l736k3682k3683J4425J4424q447q439q438q439k014k010k010k009
-46709C4087593k010k006k014k006K6116K6123K6124K6123K6124K6123K6124K6123L732L732
-46695C4296001L740L732n786n793J7073J7073k0018k0014L3328L3339K6184K6191j1919j1919
-46681C4381212J0948J0948J0940J0948j0488j0489j0484j0489M423M427M428M427L1098L1102
-46667C4462951L1098L1102j8436j8436j8440j8435k0822k0817J7285J7293J2746J2754J2746
-46654C4482589J2755N130N130M0852M0855J3222k4873j6306O561J2746J2754J4180J4181
-46641C4619776R326R333R326R326k110k101k102k102J7421J7429J7421J7421R326R334R326
-46626C4746350R333r59r58L7151O0014M0956K853j2387j2386J2146J2139J2147J2139R765
-46612C4928303R757R758R765K350K349K349K350j6710j6702j6701j6702Q534Q543Q543Q534
-46597C4934320N3318N3310L0455L0455J0173J0180k7929k7930p927p919p928p919J0413J0412
-46583C5055484J0421J0412O1861O1852M0428M0420L1822N4676J9914l3435o5825m2961n809
-46570C5239260n810K4677K4669K4677K4677J1819J1811J1812J1819l1310l1302J4424J4425
-46557C5345648P743P760P751P752R421R422R422R422R413R422P991Q000n674k8537l7112
-46542C5377844R99O8629O8630K5292K5284J7429J7429J7429J7429K8857K8864j6869j6862
-46529C5660384o337o337o337o329K5100K5101K5101K5108O042O057O041O050j1100j1092
-46515C5737452L4626L4634N1232N1241N513N514k07k00k00k00j1635j1635j0205j0205K6947
-46500C5902672M9809N8385K0281l2884l2884j2402K5700M7140K4270k1449m4312l4314L796
-46487C5953808K6651K6659K5220K5229O7614O7622N1608j750m7948m7948m2705m2706L013
-46474C6064367L021k693k701k693k701L1597L1598L1597L1598J4064J4065l1661l1662N490
-46460C6153286N490N498N490N850N849N850N850J7277J7277J7285J7277P488P488P488P479
-46445C6292222J775J766J774J774l836l820l828l828l0974l0974j5255L8086N9343N9336
-46431C6363561J0276k7825p824L0287N0761N0768K9328O465l532L4570M5047K2192k5924
-46418C6578150m8786m3872m3873k1009J7094J4720J4712J7093J7093q622q631q623q622L8046
-46404C6504870L8055L8054L8055J4568J4568q295m6405o4026m1156j630L6480K1233K1233
-46391C6565604K3622K3615l061l053l052l061l2732l2741J2986J2994J3937J3945J3944J3945
-46377C6616892K5844K5852K5851K5852J7269J7278k8449k8449j4816j4816j3393j3386M3768
-46364C6685297O6632K9480q623q151q151j0525j0532N666N657N666N666k2168k2176k2167
-46350C6691571k2168k8841k8840J6885J6894K5340K5341K5340K5348j6574j6574j6573j6574
-46337C6680575m3489m3480J7476M0348N099l3004j0149j0141k3838k3838K8561O6655N8089
-46324C6708864J9986j926j926j0117j0109n2510n2503k2024L1326N8472L5617j0828l3691
-46311C6658631m3697n586L4427L4418q926q918P743P744P743P752m0364m0364J1076M9194
-46297C6670873K7986k5357q0616n7745m874J7988O553O553J5399J5391J5399J5400M9689
-46284C6672639M9690M9690M9690m372m363k949k940j5328P544J6110k1992m6133m6126k789
-46270C6698371k781Q647Q646Q647Q646k1120k1121R357L2229J6982k1121m3984m3984j4009
-46256C6623405j4009L1718L1717J3625J3617K1241M4104N6482J8388l4970l4961l7823l7823
-46243C6694711P904P903K5988K5987K5996K5987n450n450n442n450j4975j4976j4976j4967
-46229C6732790M075M076M083M076K0897K0897K0905K0898L5185L5186j0541j0532j8876j8875
-46215C6844244j8875j8876J7333J7325J7325J7326K5763K5764j9962j9962N762N753N762
-46202C6904682N762o985o976o992o977j270j263j271j262R957R957R957R957K9001K9016
-46187C6975293K9008K9009l381l380l380l381L764L764L764L772k5460k5460k590k597L2181
-46172C7010926L2173j3545j3545l2957l2964J2771J2770m380m379m379m379k9888k9895k9895
-46158C6868434k9888J2027J2019J2027J2027K7498K7506K7506K7506k2032k2032j9659j9642
-46145C6913297J9610N7721L6281L6280L6288L6281N7721J9618l2788l2780l5162l5161k6595
-46132C7050611k6587J9139J9139J3745J3745J3753J3745J5175J5184J5175J5176k685k685
-46119C7172630k5541k5548j9355j9354K6371K6371M307M316M307M315l7607l7607l5217l5218
-46105C7007170m0947k829M9562M9562R070k9024l0463P647M0189J7317k8401n1272l2693
-46092C6964888N418K8274K8281R813R821R822R821p336p320K87K3159J6806k1305n7026l4154
-46077C6979249J2035J2042J3474J3465k126k133k126k134L5026L5026j0709j0700r845r837
-46063C7050707r838r837J1587J1596j8884m1754j1036K7075J8507m363m843J8029L732L740
-46049C7044418o162o161o169o154o161o169m731m731J463K4317L2900n210r014r022j1404
-46034C7022010j1396J8988J8995J8995J8995j5303j5303j5295j5304j7205j7205j7205j7206
-46021C6956561n777n770n778n769j567j574j566j567J1764J1763k6339k6332l4674l4674
-46007C6828701J8676J8675l236l237J9619J9634L9717L9725j2203j2195O377K9248L9238
-45994C7028739J142k4101j247K1624K1625J614J614J615J622J1028J1028J1036J1028j3258
-45980C7085109j3257j3266j3257l4219l4219L884L892N314N314l2788l2788k1057k1065J806
-45966C6889403J806K2279K2288K2288K2287j4160j4153Q711Q710L8239L8246O329l1773l4858
-45952C6985642l4850J6110J6119K2303K2304K2304K2311K2304K2303j5798j5799k8657k8656
-45939C7027940k8665k8657l7295l7288l7295l7295M627M627M619M627J3193J3194J3193J3202
-45925C6892727K4629K4629K4629K4630j8916j8907j8916j8915R190R190R190R190j6534j6526
-45911C6919290O329O329M0148M0157Q231k9864l1805l1805l4187l4179r421r414K8689K8688
-45897C6897186Q23Q23Q24Q31M627M642M635M635j670j670K1193K1201J3569J3577k4533m7396
-45881C6913297l9301j191K9296K9296j670j670j671j662J8724J8723J8724J8723k3190k3191
-45867C6953237k3191k3190j1524j1523L724j9147k2480J5631M3728K0874j3785j3785P647
-45854C6906216P648k4741k4741j870j878j5455j5447K2647K2655K645K654K653K645N266
-45840C6890897N266N275N266j4736j4736L8606L8614J1699J1699j2594j2594l2605n5459
-45827C6864598k7354J0748K9056O201l1909l1909o665o656L1437L1446K7394K7394k5948
-45814C6897833k5955O433O441O433O441k0242k0234k0234k0242O441O433O441O433K6203
-45800C6868625K6204K6203K6212m80m63m72m71j9467j9467j9475j9466k1377k1369K4350
-45786C6849087K4349K0066K0066k5660k5668p080p088N3885P6748M7660R558j3314j3305
-45773C7009304q063q072J4800J4792k3071k3070k08k08J6462J6462J223K4085J0013k8089
-45759C7016360j8092M779j1899j1899j0469j0469R782R773j3090j3089k126k134M3593M3592
-45745C7034612R542R533l4762l4754l7623j4752K3830O1933N7401M060l9757l9764o897o888
-45731C6985714J5966J5967J2770J2778L5641L5633N154N155N154N155Q726Q719Q726Q726
-45717C7169984Q727Q726Q727Q726J2355J2362J2355J2362J2355J2362J2355J2354O401O410
-45703C7316561O401O409k174k166k173k166l8110l8103P632P624n243n234k8097k8106M1203
-45688C7234258M1203M1211M1203J3106J3098J0724J0716j2050n0162o0158o817R382j3481
-45675C7272233j1579J1291K941j9906j8484M379J6766J6758J8196J8196N825N826N834N833
-45661C7334109J063J071J063J071L3691L3699k6323m9186j0605M2745N4181J6071k3558m6414
-45647C7362678l4506L596M4559M4560J222J215J5503J5503J5511J5503j4024j4025j4025
-45634C7443270j4024O321O329O329O321K5380K5381K5380K5380J1803J1803J1803J1804J1803
-45620C7615083J1803J1803J1811j5615j5615j5615j5615J1060J1060J1060J1068J7013J7014
-45607C7666315J7013J7014k7762k7762J7965J7972o009o002o001o002Q287Q287O857O856
-45593C7687028j2666l5537m5535p431L5433J2578m6014m6013M267M2378K9512k3838o4322
-45580C7529840m1451M267K7131Q079j4784m95m96R510R501R510R510Q806Q806o4066o4074
-45565C7439594j5487L7863L7862j5479l6448l6440J3569N1680M4527K1672J4049J4049P048
-45552C7578059P048l8677l8670l0103l0103J5630J5623M4440M4439K1585K1576L005K997
-45539C7616849L004L005l796l803l796l796k6667k6659J1444J1451n466n466k6899k6898
-45525C7512507K3590M6453J8348j9754j3705R150L2013L2013L436L436j9426j9427j1564
-45512C7597070j1571j1563j1572j4424j4424j4425j4424K3654K3655K2223j5878l8271l8262
-45499C7481788J2698J2706j4456j4448j4448j4456j1116j1116j1116j1116K8329K8329K8329
-45486C7489907K8329k1208k1209J654J654J894J894l6209l6216j7157j7158K0946K0945o225
-45472C7411841o218k9080k9080r83r83r75r83L069L068K5932K5932K08K15l7894l7895r046
-45456C7317128r046r054r046r047r046r046r046j4296j4281K3814K3822k3342k3335m71m72
-45441C7225236J2626J2635j0229j0229K4070K4061j4040j4041l796l804j1419l4283l3803
-45428C7162984M291J7166n706k7530k7530o089o090m9442m9434k6571k6571K3678K3679K3678
-45414C7030513K3678j566j575j566j566j8188j8197j8188j8196j8188j8188j6766j6758l35
-45400C6904914K2535L1110p000m6054m6054j0332j0333p863p864J5000J5007l100l101k5964
-45386C6820901k5955P11P11k2152k2143m5015m5015o913o904L0918L0918Q056Q063N674N673
-45371C6737528N674N682q615q614J4248J4249K2343K2352l1006l0998k1265k1265J6838J6845
-45357C6733996K2552K2551l04l11n546n546k8409k8409k0793k0794K078K078n131n122m3225
-45342C6619665m3233j6558j6550O306O305J20J11l5609l5609j7029K1073L7743L7750K1697
-45328C6586182K1696j6406l9269k6883J1220L7894J5024j6406l9269m0700j7836l069l069
-45315C6469109j638j638R733R742R733R741o936o928o937o928m3377m3369n266n266J6166
-45300C6395941J6175k1944k1937l0894l0902P208P208J3402J3401l7567l7567j5895K2216
-45287C6278845K2208j5887l5905l5896j76j76q870q871q870q870K0186K0178K0186K0186
-45273C6258268j1732j1731j1723j1731L508L516j9347j9355k0274k0273J7836J7829P831
-45260C6182622P832j5040j5032J3074J3066J3066J3073j5039j5032j5031j5032N802N793
-45247C6164122N802N802k8497k8497k8497k8497P704P703P704P703k3254k3263k3254k3255
-45233C5999526l3052l3052K0298K0298k1145k1145k1145k1137J7916J7909J6486J6494l3052
-45220C5925199n5915o3059k4949J974K4837K7226M355j5647j5646j7078j7077p072p073p072
-45206C5753003p080M363M355M355M364j1628j1627j1627j1636Q855Q854Q854Q855m9730m9738
-45191C5652792k6874k6867k7818k7825K661M0771N5500L2644R781R782l556l564k6420k6419
-45177C5634588l9045l9038l9045l9045R070R062R062R070n314n314n315n314p695p696p696
-45162C5470335p695L6840L6839K1601j6510l3659j0789l172l165j7573j7572j7573j7573
-45149C5420334k2336k2335J5767L8637K9576q519n1863n1871q519K9584K1009j854M251M243
-45135C5396104K821K821q614q607q614q607n762n754n753n746k1952k1944R11R19K9512K9520
-45119C5361255ql8119n3837j5735M4288M4279M64M63M64M63J7134J7141J7133J7134M603
-45104C5417122M603M594M603L7472L7463L7471L7471O2707O2716O1277K3183q263q255M2705
-45090C5816869M2714L5385L5385J4896J4904O3491J01593J15881R3019L9197L9197O8246
-45078C6480777J06356J05884Q3013R8261R8261R7278R7278J20133J43003J47288J09185P8698
-45066C7765415P8706P3935P3935N1081N1072K2495K2496l76l59r542r534l2404l2397p0507
-45052C7984016p0507r4793r4800o5984q8839j36004j74098j72675j34573j05038j05037j04110
-45040C6637558j04119j26981j26974r7925r7925j19358j19357j02449p9585o9588j07682
-45029C5485615j27693j04829p9586n6722n6706n6698n5276n5275n1944n1935n1943n1936
-45017C4685072j8835j8843j8836j8831n7418n7421j1691j1687j9639j9643m2505m2498k6787
-45004C4320438k6782k6787k6783m4168m4171m4172m4168p016p017p020p012n6798n6794l4886
-44990C3886864L220P983l0119m2026j9163Q695Q702l5601l5601l9885l9884N841N842K6827
-44976C3711695K6831j8900j8895r374r374r366r373j3657j3657j3658j3657m0336m0328m0332
-44962C3487619k225L6756J3893l2783n5647j2780J0085m205m204J0798J0799J0800J0798
-44949C3479704p777p778l0641l0640l3945l3945J1783J1781L684L684L684L684k4181k4180
-44935C3324917k4180k4181J540J540m4185m4184j980j980j980j976j6270j6268j6270j6265
-44921C3118278j979j980j980j976m837m838m837m835R602R599l6124l6123k1836k1836k0406
-44906C2973892k0404J4365L7227M5800P700k6599k6597k8981k8976J524J531J526J528j4668
-44892C2938868j4666p044J5819K1292j6807o7778o7776k2052J6058Q913j3951K389K5255
-44879C2818520K3824R63j9046j9041k0470k0471L342L347L340L346J9059J9064k6661k6663
-44865C2762453N909N910K8773K8770K5916K5914j9811j9808j9337j9335m2198m2198m3628
-44852C2677330m3627m3628m3624R333R332R334R332k5438k5439k573k573K903K903j8055
-44838C2515510n6156n3780m31M3388M3393k2026k2022k2026k2022j7261j7259j7263j7259
-44825C2334786k3217k3213k3216k3213j1785j1781j1782j1781j7293j7289j7293j7287l6346
-44812C2089290l6341l6342l6341j574j570j574j571l0628l0627p761p764l3787l3785J1941
-44798C1841566J1941J1941J1941j0920j0922m258m253m253m254r969r969J2894J2894J5003
-44784C1859382J5008r284m7390p1682p1682m9769j1668M050M052M053M052j4047n2153n2153
-44770C1510769j4047J7563J7569k5778k5776J4706J4710p200m5307m9596j1487K3283M21
-44757C1419830j1491j1488R947R948j4261j4256J6228L9091K2418j5685l8548l8548r23r19
-44743C1371343r19r19j5209j5208j5209j5210K945K943K943K949k8495k8489k8493k8489
-44729C1206483k8495k8493J7233J7238J4374J4378q487q484j6139j6140l9001l8998m1860
-44716C1043609m1857L866L870j2566j2563j1137j1134K6491M9358L5066l037j5577j5573
-44703C1038816K7768K7771J2049J2053j0814j0810o527o523k9390k9386l0820l0815p955
-44690C0955417p953k9063k9058k9064k9058M69M72M69M73j8108j8104M757M759J9998K0002
-44675C0846408m295m2396p0116p0111j7717K0390J0383J0384J2768J2769m146m143m142m141
-44661C0691895l0815l0816l0814l0817J0770J0773J0772J0774m4479m4480J247J246J4579
-44648C0539835J4584l1142l1144k564k563k565k563O87O93O90O91O89O91O90O91l1464l1458
-44631C0424478l1463l1460k5270k5267m8133m8130l8222l8216K2747M5616L5607k493k5360
-44618C0214434k5357J24J26J24J26j5595j5593j5595j5591K8135K8135N275N276J7657J7660
-44603C0229341o634m4737n6171n6169j2826j2824M797M801k5688m8547k9646Q457M4182K1322
-44589C0019658j6310j6306N124N129k973k971k973k968K7034K7039j8692j8690m5364m5361
-44575B9911376L60L66k8220k8213k8215k8213j4642j4640j6069j6068l688k6547l5120K985
-44561B9675452K2837K2839k0508k0503j8602j8598j8599j8598l2179l2173J3553J3554J9740
-44548B9588215J9745l119l119k1322k1323k1321k1319L922L922L922L925j4654j4654j4654
-44534B9488166j4650j4654j4654j4654j4650M427M430M427M433j1292j1289J1573J1577N618
-44520B9438808N620m0108m0102m386m379m383m379J2562J2562l3163l3162j0301j0301p442
-44506B9277446p444J0421N6145K7568m8645o4837o4840k1017k1013j8308K7416N8856L5991
-44493B9247739k3071m5934l4504l4503N746N746N746N745n687n686n686n682n366n366n366
-44478B9093871n362n367n362n366n362l3707l3705l3708l3703N87N94N87N92m504m503m501
-44462B8921081m499n4039n4037l5463J0267J4074q790p360J5507J5979o881l8322l8316J1148
-44448B8740349J1153J1148J1152l3623l3622l3625l3621R719R724R721R723o475o473m9342
-44434B8615908m9340r599L6128L6125r596j8174j8172k1031k1029Q499Q502Q501Q503j0555
-44420B8564670j0548j0555j0548J1379J1382J1384J1383n2m8m8n0k0533k0530k0529k0530
-44405B8496227l4820l4818J0906J0906k4551k4549k4549k4550M979M984M983M983l5510l5503
-44391B8299118l5503l5505j6450j6453j6452j6452J9567J9567J9566J9565M2907M2905j868
-44378B8324512n5215n3788l0922j392j391r967r965M325j8540k9761o901K3109K3109J676
-44364B8158889k1189k1189J675j0711j0708r282r280P21P24J3581r276r304r304j0730j0732
-44349B8043885O99O99O99P02k8120k8117k8117k8118k6689k6686l9549j6684J8889J8890
-44335B7862383L1749Q886j4929l7793k6361k6362J7222J7223J5793J5792K9129O267j3739
-44322B7885260l6598n5268n5266k3832r63o682o681j9543L323Q796j4067K24K28j207j200
-44307B7676524j207j201m391m391j7251N613J7997J8000M182K7050K1806j6300l9161l9157
-44293B7648113j5823j5819j5823j5818j8053j8048l0908q045K2439K2438q997l1861j8290
-44280B7495505j8286j9714j9717r711r714M579j8286l6895j4031J7409J7407M547M547M549
-44266B7402189M547l5701l5701l4273l4272k3317m55L2412L2411m259m258m261m257K4794
-44252B7315599K4799N06l7599o7850o7844m5934p829J7411J7415k5930k5930k9653k9652
-44239B7037509k9654k9649J4166J4171J4170J4169K2503K2506k3221k3221k6081k6078J9649
-44226B7000939J9646J1372J1374l4355l4354J8040J8040J5659J5663J3040k5067m9358m9354
-44213B6931285J5897J5896J5897J5901l5098l5098l5100l5093q05q04q03q01Q485Q485Q484
-44198B6876728Q487k5810k5809k5810k5808q499q499q500q495q499q496q499q495j4692j4692
-44183B6684612j4690j4688M361M366M361M365q976q976q974q973j1833j1831j1833j1829
-44169B6589462J0552J0559j9932m2790k4217J3891L885j8975j3455j3454L0847L0844K1319
-44156B6578536K1319n4890n4893l6558l6552l6554l6554J5843J5840J5841J5841j4766j4762
-44143B6377691j4762j4762o187o189L7155L7158p618m5722n5725k378N6684L3824j3334l6196
-44129B6339639j9068j9063k0493k0494j3823j3825j3825j3823j9065j9063j9063j9063j2
-44116B6128959j2j0j2J1209J1212J1212J1212m983m982n0709n0709k4036k4035k4036k4034
-44101B5966246p841p842o411o411J5421L8287N6864L516m5547k2681O851O850j3395j3394
-44087B5970513j3393j3391j0535j0536j0535j0534m078m075m074m075j5510j5507j5507j5505
-44073B5823258l840l837l836l838J5217J5216J5215J5218j7703j7699j7701j7698O115O117
-44059B5810204O118O117K6595K6599j9129j9127O589O594O595O593j0706j0703j0704j0702
-44045B5820933l6429l6422R302R304l0948l0947l0950l0944O203O207O206O207p204p204
-44031B5653314p204p201p204p200p204p202k679k679k679k675j2683j2678J7803M0669K4500
-44016B5656998j3605o4570o4568j7415K0694J2117j0743m079m074n508n504m555m551L7839
-44002B5528476L7841J2544m0800l3655M451J3024r839n7947q0810n0329n0325k7462J0643
-43989B5255812M1602M1603j740j743j9398j9395j9395j9395k1301k1300K4427K4425j0824
-43976B5253378j0822j0820j0822j9395j9395j9395j9395j2750j2744j2746j2744K1544K1551
-43963B5135445K1548K1551p510p506k2747J16j8466n6566n5136j7031M1878M1882j462j463
-43949B5074533k419k415k416k415j1945j1941j1941j1941j1945j1943j1941j1941o77o73
-43935B4967980o74o73o77o75o74o73r727r724r723r723k1159k1155k1155k1155O021O024
-43919B4852458O025O024J5071J5076L6508j596j4938j4932j7315j7315n884n883n884n881
-43905B4841534j6490j6488j6488j6490k200k198k199k200p200p200L8524L8526k9110k9113
-43891B4771208k9110k9106M081M082M084M081M082M081M084M085j8543j8542j8544j8542
-43877B4671481n5695n5695r969r965J0456J0457R026R032m99k3357k3362m96j450j449k2
-43862B4528493j8k1932k1930k0503k0500l6075j3209L3945N6812M8711m633m9411m9408j4400
-43848B4415942j4398k7260m396J2273J2277J3701J3705q793q794q793q790q792q791q792
-43834B4360299q791j4270j4266k7133m263J7165J7169J7168J7169j2217l5079k2220k2216
-43821B4268515J68J72j263j257K6841L982k8889k8884j6027j6022j6029j6022K080K079K080
-43806B4181524K084Q748Q753l5548l5545j5783P087n780n776l1499l1496o4K2803O337j6526
-43791B4059319k235k234k1289k1284l4149j1284K0866K0869r144l2003j7717N150r142r140
-43777B3936583o99o95o99o98j9752j9749j9748j9748m987m983m986m983m986m983m982m983
-43761B3814922J057J061J057J060J057J061J061J059n610n608p042p037m181k7042k7043
-43746B3739832m179j8460j8462j7032j7031K2026K2026j6080j6075J5833J5835Q211j4646
-43733B3701798R641M7748L2027k1315o3502o3503m3972m3974O515O517O514O521n869n868
-43719B3569278n867n866K6999K6996K5568j2532k0690k0691L0277L0275p354p352l0217l0215
-43705B3568609j3545j3546j3545j3545k6405k6407k6406k6401K0957K0958J9528J9531j5719
-43692B3474064l8582j0478K7629N3824L0960Q097Q097o191o193k7626k7622j6132O736J5310
-43678B3491893k2797m9474m9468j3747j3747L873L878L878L878k8040k8035k8036k8035j574
-43664B3244447j571j570j570J7479J7481J7483J7483O285O287O289O289l4201l4198l4199
-43650B3232214l4197j4558j4554Q307Q309J8308J8312j9796j9793k5752k5746k888k883m9566
-43636B3075717m9564j1458j1457J5719J5721L8582L8585J7623J7629k0482k0477l0963l0956
-43623B3044219j5719K2392L6676J3817r046r046J518J522j9912j9912j0862J2000K0574j7531
-43609B3050690n4207n4207j8481j8484P238P238j5627j5625O549O555O553O553l6317l6314
-43595B2842114J7031J7032J5603J5603J5603J5603j5358j5357j6786j6785j0287l3148m1722
-43582B2789146l614L0678L0681L3060L3063P338P342P338P342P338P342P338P342J5228J5231
-43567B3002193J5227J5230J2846J2850J2846J2848K7136K7139j0970j0967K9516K9520K9518
-43554B3204932K9520r076r077r076r072k8129k8127k8130k8125j0980j0982j0982j0976k4320
-43540B3017400k4313J1406J1409n118m3221p5136p5130l1791l1790j6548l9407n2748j4644
-43527B2630369J5841J5846m4651m4647m4651m4648l4186l4183j1324j1319j9421j9417n7523
-43514B2296086n7523n6335n6331j8232j8226j0608j0607m8708m8711r330r326l2191l2189
-43501B1887769m5528m5526p420p420j4330j4327n2433n2430l3859l3857M249M251K995K999
-43487B1595133m0348m0346k5107J3002L7289L7296l437l430l434l430J3711J3717l2009l2011
-43473B1526596k0017k0012k0016k0012k2875k2871k2871k2869j6207j6202j6206j6202m4308
-43460B1245928m4306k0012J8092M1917M1920q097m6200l6200J909p617l0481k2863Mj4290
-43446B1119704j4285j2860j2858j2856j2858k0154k0150k0154k0150k8728k8723k8725k8724
-43433B0858479l4680l4679J1048J1048J4856J4858J4860J4857l2136l2131J3589J3593k8325
-43420B0805237k8323k8321k8323k2134k2130P33L8840O4553M1697J1211J1214l0798l0793
-43407B0782663l0796l0792j4602j4598j4601j4598J117J121J119J121J63J68m5558m5560
-43393B0576367m1038m1037m1037m1033j7223j7218j7221j7219K2789K2789K2789K2791k6746
-43380B0407753k6745k6749k6743j1297j1298j1298j1293P753P760P755P758K7761K7760K7760
-43366B0396637K7763l7017l7016l7017l7016k7620k7618k7618k7619k1902k1905K3824K3822
-43353B0169698M058M056m1671m1670l8812l8812O913O918o77o77o78o77J3613J3611J3614
-43338B0068807J3611p346p344p346p346p346p346p346p342k7035k7030k7031k7030k6080
-43324A9889450k6077J9648J9649N118N121N120N121l453l454l452l454l5813l5813l5813
-43310A9801898l5813r138r140r138r140j1044j1046j1044j1044K3249K3250K3251K3251k8230
-43296A9750122k8229k8229k8229j557j554j556j554j6798j6798j5369j5369n7284l4420N112
-43282A9508288M3217K1101j7007O810O811k242k239k240k241n8445n8446n8444n8446J3955
-43268A9340432J3954J3955J3955R979R981P598P603J2838k5264m7177m7174j3835K4270J5696
-43254A9336811p164N219N220L788L792j6782j6784j6781j6780m0122m0119j8212J9899J6320
-43240A9218305k1780j9401J8705M2518M2524q28q21k527k523k523k524n380n380n382n380
-43225A9247603j1340j1333j1336j1334k2767k2767k2765k2767J314J317J318J317j7735j7736
-43211A9080989j7735j7735k1550k1547k1544k1547L0849L0850j4878j4877l0082l0083j3887
-43198A8917223l6748l4845J8505O3277O3279J115J117J117J120k2223k2220l12L7797L7881
-43184A9026083k24l7375o0235l9758j648K1210K1215j1655j1651j1654j1651n939n936n939
-43170A8864843n936o0983o0982j5257j5254J1416J1418l4311l4305j1923j1923j1923j1919
-43157A8612961k9070k9070J6658J6660O087O087O088O093O087O088O087O091J9187J9188
-43143A8675222l676m1779m9402k6537L944L949l0894l0892q031L0079J4832q030P210P217
-43129A8543212K1978K1976k3748k3745k4703k4701k4701k4697j1811j1811j1811j1807k6102
-43116A8367529k6099J9624J9631n858n857n858n853k9672k9674k9673k9668J313J316J315
-43102A8242516J316M172M175M176M175j8454j8450J2031L4898K4416j3688l6550l6550k0923
-43088A8187260k0921k0925k0919j5210j5205L0522L0521J0988J0994m253J8613L8614N14
-43075A8230593n2835n2832k0124k0122k0120k0120O553O553O552O553M410M411k6076m8936
[truncated: 394,122 more chars]
