# Supplementary material for: Possible dissolution mechanism of alkali lignin in lactic acid-choline chloride under mild conditions
Source: RSC Adv. 2020 Nov 9;10(67):40649–57. doi: 10.1039/d0ra07808e (PMC9057700; doi:10.1039/d0ra07808e)
Supplement: RA-010-D0RA07808E-s003 [file RA-010-D0RA07808E-s003.jcamp]

##TITLE=	2674-2-HSQC.1.fid
##JCAMPDX=	6.0	$$ NMR Plug-in 1.14 of MestReNova 12.0.0-20080
##DATATYPE=	NMRSPECTRUM
##DATACLASS=	XYDATA
##NUMDIM=	1
##ORIGIN=	Bruker BioSpin GmbH
##OWNER=	nmrsu
##.OBSERVEFREQUENCY=	600.17370629542995175
##.OBSERVENUCLEUS=	^1H
##.SOLVENTNAME=	DMSO
##.PULSESEQUENCE=	zg30
##LONGDATE=	2020/08/05 01:19:00.000
##.ACQUISITIONMODE=	SIMULTANEOUS (DQD)
##$ORIGINALFORMAT=	Bruker XWIN-NMR
##$PARAMETERFILE=	(acqus, ASCII, c:/Users/10157/Desktop/2674-2-HSQC/1/acqus, 0)
$$ ##TITLE= Parameter file, TOPSPIN		Version 3.2
$$ ##JCAMPDX= 5.0
$$ ##DATATYPE= Parameter Values
$$ ##NPOINTS= 12	$$ modification sequence number
$$ ##ORIGIN= Bruker BioSpin GmbH
$$ ##OWNER= nmrsu
$$ $$ 2020-08-05 01:19:51.810 +0800  nmrsu@CZC3361HFZ
$$ $$ D:/NMR_data/2020/8/2674-2-HSQC/1/acqus
$$ $$ process C:\Bruker\TopSpin3\prog\mod\shimcntl.exe
$$ ##$ACQT0= -2.77310920362713
$$ ##$AMP= (0..31)
$$ 100 100 100 100 100 100 100 100 100 100 100 100 100 100 100 100 100 100
$$ 100 100 100 100 100 100 100 100 100 100 100 100 100 100
$$ ##$AMPCOIL= (0..19)
$$ 0 0 0 0 0 0 0 0 0 0 0 0 0 0 0 0 0 0 0 0
$$ ##$ANAVPT= -1
$$ ##$AQSEQ= 0
$$ ##$AQ_mod= 3
$$ ##$AUNM= <au_zg>
$$ ##$AUTOPOS= <14 >
$$ ##$BF1= 600.17
$$ ##$BF2= 600.17
$$ ##$BF3= 600.17
$$ ##$BF4= 600.17
$$ ##$BF5= 600.17
$$ ##$BF6= 600.17
$$ ##$BF7= 600.17
$$ ##$BF8= 600.17
$$ ##$BYTORDA= 0
$$ ##$CAGPARS= (0..11)
$$ 0 0 0 0 0 0 0 0 0 0 0 0
$$ ##$CFDGTYP= 0
$$ ##$CFRGTYP= 9
$$ ##$CHEMSTR= <none>
$$ ##$CNST= (0..63)
$$ 1 1 1 1 1 1 1 1 1 1 1 1 1 1 1 1 1 1 1 1 1 1 1 1 1 1 1 1 1 1 1 1 1 1 1 1
$$ 1 1 1 1 1 1 1 1 1 1 1 1 1 1 1 1 1 1 1 1 1 1 1 1 1 1 1 1
$$ ##$CPDPRG= (0..8)
$$ <> <> <> <> <> <> <> <> <>
$$ ##$D= (0..63)
$$ 0 1 0 0 0 0 0 0 0 0 0 0 0 0 0 0 0.0002 0 0 0 0 0 0 0 0 0 0 0 0 0 0 0 0
$$ 0 0 0 0 0 0 0 0 0 0 0 0 0 0 0 0 0 0 0 0 0 0 0 0 0 0 0 0 0 0 0
$$ ##$DATE= 1596561590
$$ ##$DE= 6.5
$$ ##$DECBNUC= <off>
$$ ##$DECIM= 1664
$$ ##$DECNUC= <off>
$$ ##$DECSTAT= 4
$$ ##$DIGMOD= 1
$$ ##$DIGTYP= 12
$$ ##$DQDMODE= 0
$$ ##$DR= 22
$$ ##$DS= 2
$$ ##$DSPFIRM= 0
$$ ##$DSPFVS= 20
$$ ##$DTYPA= 0
$$ ##$EXP= <PROTON>
$$ ##$F1LIST= <>
$$ ##$F2LIST= <>
$$ ##$F3LIST= <>
$$ ##$FCUCHAN= (0..9)
$$ 0 2 0 0 0 0 0 0 0 0
$$ ##$FL1= 90
$$ ##$FL2= 90
$$ ##$FL3= 90
$$ ##$FL4= 90
$$ ##$FOV= 20
$$ ##$FQ1LIST= <>
$$ ##$FQ2LIST= <>
$$ ##$FQ3LIST= <>
$$ ##$FQ4LIST= <>
$$ ##$FQ5LIST= <>
$$ ##$FQ6LIST= <>
$$ ##$FQ7LIST= <>
$$ ##$FQ8LIST= <>
$$ ##$FRQLO3= 21606.204570055
$$ ##$FRQLO3N= 2
$$ ##$FS= (0..7)
$$ 83 83 83 83 83 83 83 83
$$ ##$FTLPGN= 0
$$ ##$FW= 125000
$$ ##$FnMODE= 0
$$ ##$FnTYPE= 0
$$ ##$GPNAM= (0..31)
$$ <> <> <> <> <> <> <> <> <> <> <> <> <> <> <> <> <> <> <> <> <> <> <> <>
$$ <> <> <> <> <> <> <> <>
$$ ##$GPX= (0..31)
$$ 0 0 0 0 0 0 0 0 0 0 0 0 0 0 0 0 0 0 0 0 0 0 0 0 0 0 0 0 0 0 0 0
$$ ##$GPY= (0..31)
$$ 0 0 0 0 0 0 0 0 0 0 0 0 0 0 0 0 0 0 0 0 0 0 0 0 0 0 0 0 0 0 0 0
$$ ##$GPZ= (0..31)
$$ 0 0 0 0 0 0 0 0 0 0 0 0 0 0 0 0 0 0 0 0 0 0 0 0 0 0 0 0 0 0 0 0
$$ ##$GRDPROG= <>
$$ ##$GRPDLY= 67.9841613769531
$$ ##$HDDUTY= 20
$$ ##$HDRATE= 1
$$ ##$HGAIN= (0..3)
$$ 0 0 0 0
$$ ##$HL1= 1
$$ ##$HL2= 35
$$ ##$HL3= 16
$$ ##$HL4= 17
$$ ##$HOLDER= 14
$$ ##$HPMOD= (0..7)
$$ 0 0 0 0 0 0 0 0
$$ ##$HPPRGN= 0
$$ ##$IN= (0..63)
$$ 0 0 0 0 0 0 0 0 0 0 0 0 0 0 0 0 0 0 0 0 0 0 0 0 0 0 0 0 0 0 0 0 0 0 0 0
$$ 0 0 0 0 0 0 0 0 0 0 0 0 0 0 0 0 0 0 0 0 0 0 0 0 0 0 0 0
$$ ##$INF= (0..7)
$$ 0 0 0 0 0 0 0 0
$$ ##$INP= (0..63)
$$ 0 0 0 0 0 0 0 0 0 0 0 0 0 0 0 0 0 0 0 0 0 0 0 0 0 0 0 0 0 0 0 0 0 0 0 0
$$ 0 0 0 0 0 0 0 0 0 0 0 0 0 0 0 0 0 0 0 0 0 0 0 0 0 0 0 0
$$ ##$INSTRUM= <spect>
$$ ##$L= (0..31)
$$ 1 1 1 1 1 1 1 1 1 1 1 1 1 1 1 1 1 1 1 1 1 1 1 1 1 1 1 1 1 1 1 1
$$ ##$LFILTER= 500
$$ ##$LGAIN= 5
$$ ##$LINPSTP= 0
$$ ##$LOCKED= yes
$$ ##$LOCKFLD= 1872
$$ ##$LOCKGN= 108.828094482422
$$ ##$LOCKPOW= -20
$$ ##$LOCKPPM= 2.49000000953674
$$ ##$LOCNUC= <2H>
$$ ##$LOCPHAS= 264
$$ ##$LOCSHFT= yes
$$ ##$LOCSW= 0
$$ ##$LTIME= 0.25
$$ ##$MASR= 4200
$$ ##$MASRLST= <masrlst>
$$ ##$MULEXPNO= (0..15)
$$ 0 0 0 0 0 0 0 0 0 0 0 0 0 0 0 0
$$ ##$NBL= 1
$$ ##$NC= -6
$$ ##$NLOGCH= 1
$$ ##$NOVFLW= 0
$$ ##$NS= 16
$$ ##$NUC1= <1H>
$$ ##$NUC2= <off>
$$ ##$NUC3= <off>
$$ ##$NUC4= <off>
$$ ##$NUC5= <off>
$$ ##$NUC6= <off>
$$ ##$NUC7= <off>
$$ ##$NUC8= <off>
$$ ##$NUCLEUS= <off>
$$ ##$NUSLIST= <automatic>
$$ ##$NusAMOUNT= 25
$$ ##$NusFPNZ= no
$$ ##$NusJSP= 0
$$ ##$NusSEED= 54321
$$ ##$NusT2= 1
$$ ##$NusTD= 0
$$ ##$O1= 3706.29542987899
$$ ##$O2= 3706.29542987899
$$ ##$O3= 3706.29542987899
$$ ##$O4= 3706.29542987899
$$ ##$O5= 3706.29542987899
$$ ##$O6= 3706.29542987899
$$ ##$O7= 3706.29542987899
$$ ##$O8= 3706.29542987899
$$ ##$OVERFLW= 0
$$ ##$P= (0..63)
$$ 13.2 13.2 26.4 0 0 23.1 35 70 20000 0 0 80000 80000 1000 0 0 1000 2500
$$ 100000 600 0 0 0 0 0 84 100000 13.2 1000 1000 0 0 20000 0 0 0 0 0 0 0 2000
$$ 0 0 0 200 0 80000 0 0 0 0 0 0 0 0 0 0 0 0 0 0 0 0 0
$$ ##$PACOIL= (0..15)
$$ 0 0 0 0 0 0 0 0 0 0 0 0 0 0 0 0
$$ ##$PAPS= 0
$$ ##$PARMODE= 0
$$ ##$PCPD= (0..9)
$$ 0 60 0 0 0 0 0 0 0 0
$$ ##$PEXSEL= (0..9)
$$ 1 1 1 1 1 1 1 1 1 1
$$ ##$PHCOR= (0..31)
$$ 0 0 0 0 0 0 0 0 0 0 0 0 0 0 0 0 0 0 0 0 0 0 0 0 0 0 0 0 0 0 0 0
$$ ##$PHLIST= <>
$$ ##$PHP= 1
$$ ##$PH_ref= 0
$$ ##$PL= (0..63)
$$ 120 120 120 120 120 120 120 120 120 120 120 120 120 120 120 120 120 120
$$ 120 120 120 120 120 120 120 120 120 120 120 120 120 120 120 120 120 120
$$ 120 120 120 120 120 120 120 120 120 120 120 120 120 120 120 120 120 120
$$ 120 120 120 120 120 120 120 120 120 120
$$ ##$PLSTEP= 0.1
$$ ##$PLSTRT= -6
$$ ##$PLW= (0..63)
$$ 0 22 0 0 0 0 0 0 0 0.00015333 3.1292 0.3168 0 0 0 0 0 0 22 1.0648 0 0 0
$$ 0 0 0 0 2.1731 0 3.1292 0 0 6.1332e-006 0 0 0 0 0 0 0 0 0 0 0 0 0 0 0 0
$$ 0 0 0 0 0 0 0 0 0 0 0 0 0 0 0
$$ ##$PLWMAX= (0..7)
$$ 54.2 0 0 0 0 0 0 0
$$ ##$POWMOD= 0
$$ ##$PQPHASE= 0
$$ ##$PQSCALE= 1
$$ ##$PR= 1
$$ ##$PRECHAN= (0..15)
$$ -1 2 -1 0 -1 1 -1 -1 -1 -1 -1 -1 -1 -1 -1 -1
$$ ##$PRGAIN= 0
$$ ##$PROBHD= <5 mm PABBO BB/19F-1H/D Z-GRD Z114607/0138
$$ >
$$ ##$PULPROG= <zg30>
$$ ##$PW= 0
$$ ##$PYNM= <>
$$ ##$QNP= 0
$$ ##$RD= 0
$$ ##$RECCHAN= (0..15)
$$ 0 2 0 0 0 0 0 0 0 0 0 0 0 0 0 0
$$ ##$RECPH= 0
$$ ##$RECPRE= (0..15)
$$ -1 0 -1 -1 -1 -1 -1 -1 -1 -1 -1 -1 -1 -1 -1 -1
$$ ##$RECPRFX= (0..15)
$$ -1 -1 -1 -1 -1 -1 -1 -1 -1 -1 -1 -1 -1 -1 -1 -1
$$ ##$RECSEL= (0..15)
$$ 0 0 1 0 0 0 0 0 0 0 0 0 0 0 0 0
$$ ##$RG= 30.8
$$ ##$RO= 0
$$ ##$ROUTWD1= (0..23)
$$ 0 2 2 2 2 2 2 2 0 0 0 0 0 0 0 0 0 0 0 0 1 1 0 0
$$ ##$ROUTWD2= (0..23)
$$ 0 2 2 2 2 2 2 2 0 0 0 0 0 0 0 0 0 0 1 0 1 1 0 0
$$ ##$RSEL= (0..15)
$$ 0 0 2 0 0 0 0 0 0 0 0 0 0 0 0 0
$$ ##$S= (0..7)
$$ 83 4 83 83 83 83 83 83
$$ ##$SELREC= (0..9)
$$ 0 0 0 0 0 0 0 0 0 0
$$ ##$SFO1= 600.17370629543
$$ ##$SFO2= 600.17370629543
$$ ##$SFO3= 600.17370629543
$$ ##$SFO4= 600.17370629543
$$ ##$SFO5= 600.17370629543
$$ ##$SFO6= 600.17370629543
$$ ##$SFO7= 600.17370629543
$$ ##$SFO8= 600.17370629543
$$ ##$SOLVENT= <DMSO>
$$ ##$SOLVOLD= <off>
$$ ##$SP= (0..63)
$$ 120 120 120 120 120 120 120 120 120 120 120 120 120 120 120 120 120 120
$$ 120 120 120 120 120 120 120 120 120 120 120 120 120 120 120 120 120 120
$$ 120 120 120 120 120 120 120 120 120 120 120 120 120 120 120 120 120 120
$$ 120 120 120 120 120 120 120 120 120 120
$$ ##$SPECTR= 0
$$ ##$SPINCNT= 0
$$ ##$SPNAM= (0..63)
$$ <> <Gaus1_270.1000> <Gaus1_180r.1000> <> <> <Squa100.1000> <Squa100.1000>
$$ <> <Squa100.1000> <> <Squa100.1000> <Squa100.1000> <> <> <> <> <> <> <>
$$ <Sinc1.1000> <Sinc1.1000> <Sinc1.1000> <Sinc1.1000> <> <> <> <> <> <> <Crp60,20,20.10>
$$ <Bip720,50,20.1> <> <> <> <Gaus1_180r.1000> <> <> <> <> <> <> <> <> <>
$$ <> <> <> <> <> <> <> <> <> <> <> <> <> <> <> <> <> <> <> <>
$$ ##$SPOAL= (0..63)
$$ 0.5 1 0.5 0.5 0.5 0.5 0.5 0.5 0.5 0.5 0.5 0.5 0.5 0.5 0.5 0.5 0.5 0.5 0.5
$$ 1 1 1 1 0.5 0.5 0.5 0.5 0.5 0.5 0.5 0.5 0.5 0.5 0.5 0.5 0.5 0.5 0.5 0.5
$$ 0.5 0.5 0.5 0.5 0.5 0.5 0.5 0.5 0.5 0.5 0.5 0.5 0.5 0.5 0.5 0.5 0.5 0.5
$$ 0.5 0.5 0.5 0.5 0.5 0.5 0.5
$$ ##$SPOFFS= (0..63)
$$ 0 0 0 0 0 0 0 0 0 0 0 0 0 0 0 0 0 0 0 0 0 0 0 0 0 0 0 0 0 0 0 0 0 0 0 0
$$ 0 0 0 0 0 0 0 0 0 0 0 0 0 0 0 0 0 0 0 0 0 0 0 0 0 0 0 0
$$ ##$SPPEX= (0..63)
$$ 0 0 0 0 0 0 0 0 0 0 0 0 0 0 0 0 0 0 0 0 0 0 0 0 0 0 0 0 0 0 0 0 0 0 0 0
$$ 0 0 0 0 0 0 0 0 0 0 0 0 0 0 0 0 0 0 0 0 0 0 0 0 0 0 0 0
$$ ##$SPW= (0..63)
$$ 0 3.1822e-005 1.4143e-005 0 0 0.0038333 0.00015333 0 3.8333e-007 0 0.0038333
$$ 0.0038333 0 0 0 0 0 0 0 2.257616e-005 3.509391e-005 1.638637e-005 8.837033e-005
$$ 0 0 0 0 0 0 0.14642 6.1332 0 0 0 1.4143e-005 0 0 0 0 0 0 0 0 0 0 0 0 0
$$ 0 0 0 0 0 0 0 0 0 0 0 0 0 0 0 0
$$ ##$SUBNAM= (0..9)
$$ <> <> <> <> <> <> <> <> <> <>
$$ ##$SW= 20.0262534715481
$$ ##$SWIBOX= (0..19)
$$ 0 0 3 0 0 0 0 0 0 0 0 0 0 0 0 0 0 0 0 0
$$ ##$SW_h= 12019.2307692308
$$ ##$SWfinal= 0
$$ ##$TD= 65536
$$ ##$TD0= 1
$$ ##$TE= 298.154
$$ ##$TE1= 298.154
$$ ##$TE2= 0
$$ ##$TE3= 0
$$ ##$TE4= 0
$$ ##$TEG= 300
$$ ##$TE_PIDX= 1
$$ ##$TE_STAB= (0..9)
$$ 1 1 0 0 0 0 0 0 0 0
$$ ##$TL= (0..7)
$$ 120 120 120 120 120 120 120 120
$$ ##$TUNHIN= 0
$$ ##$TUNHOUT= 0
$$ ##$TUNXOUT= 0
$$ ##$USERA1= <>
$$ ##$USERA2= <>
$$ ##$USERA3= <>
$$ ##$USERA4= <>
$$ ##$USERA5= <>
$$ ##$V9= 5
$$ ##$VALIST= <>
$$ ##$VCLIST= <>
$$ ##$VD= 0
$$ ##$VDLIST= <>
$$ ##$VPLIST= <>
$$ ##$VTLIST= <>
$$ ##$WBST= 1024
$$ ##$WBSW= 4
$$ ##$XGAIN= (0..3)
$$ 0 0 0 0
$$ ##$XL= 0
$$ ##$YL= 0
$$ ##$YMAX_a= 2941306
$$ ##$YMIN_a= -5061538
$$ ##$ZGOPTNS= <>
$$ ##$ZL1= 120
$$ ##$ZL2= 120
$$ ##$ZL3= 120
$$ ##$ZL4= 120
$$ ##END=
$$ 
##$PARAMETERFILE=	(audita.txt, ASCII, c:/Users/10157/Desktop/2674-2-HSQC/1/audita.txt, 0)
$$ ##TITLE= Audit trail, TOPSPIN		Version 3.2
$$ ##JCAMPDX= 5.01
$$ ##ORIGIN= Bruker BioSpin GmbH
$$ ##OWNER= nmrsu
$$ $$ D:/NMR_data/2020/8/2674-2-HSQC/1/audita.txt
$$ ##AUDIT TRAIL=  $$ (NUMBER, WHEN, WHO, WHERE, PROCESS, VERSION, WHAT)
$$ (   1,<2020-08-05 01:19:51.070 +0800>,<nmrsu>,<CZC3361HFZ>,<go>,<TOPSPIN 3.2>,
$$       <created by zg
$$ 	started at 2020-08-05 01:18:41.390 +0800,
$$ 	POWCHK enabled, PULCHK disabled,
$$        configuration hash MD5:
$$        CD 2C 61 0B 31 39 5B 44 3F F0 B7 32 DE 46 86 7E
$$        data hash MD5: 64K
$$        00 00 23 B9 DA 8A E4 C4 5B 2C AF 8E 66 95 E8 AF>)
$$ (   2,<2020-08-05 01:19:52.160 +0800>,<nmrsu>,<CZC3361HFZ>,<audit>,<TOPSPIN 3.2>,
$$       <user comment:
$$        ICON-NMR User ID: luowei
$$        data hash MD5: 64K
$$        00 00 23 B9 DA 8A E4 C4 5B 2C AF 8E 66 95 E8 AF>)
$$ ##END=
$$ 
$$ $$ hash MD5
$$ $$ 23 79 FE 0A 7E 41 55 62 D8 03 1A 26 87 AC A9 CB
$$ 
##$PARAMETERFILE=	(auditp.txt, ASCII, c:/Users/10157/Desktop/2674-2-HSQC/1/pdata/1/auditp.txt, 0)
$$ ##TITLE= Audit trail, TOPSPIN		Version 3.2
$$ ##JCAMPDX= 5.01
$$ ##ORIGIN= Bruker BioSpin GmbH
$$ ##OWNER= nmrsu
$$ $$ D:/NMR_data/2020/8/2674-2-HSQC/1/pdata/1/auditp.txt
$$ ##AUDIT TRAIL=  $$ (NUMBER, WHEN, WHO, WHERE, PROCESS, VERSION, WHAT)
$$ (   1,<2020-08-05 01:19:51.070 +0800>,<nmrsu>,<CZC3361HFZ>,<go>,<TOPSPIN 3.2>,
$$       <created by zg
$$ 	started at 2020-08-05 01:18:41.390 +0800,
$$ 	POWCHK enabled, PULCHK disabled,
$$        configuration hash MD5:
$$        CD 2C 61 0B 31 39 5B 44 3F F0 B7 32 DE 46 86 7E
$$        data hash MD5: 64K
$$        00 00 23 B9 DA 8A E4 C4 5B 2C AF 8E 66 95 E8 AF>)
$$ (   2,<2020-08-05 01:19:52.160 +0800>,<nmrsu>,<CZC3361HFZ>,<audit>,<TOPSPIN 3.2>,
$$       <user comment:
$$        ICON-NMR User ID: luowei
$$        data hash MD5: 64K
$$        00 00 23 B9 DA 8A E4 C4 5B 2C AF 8E 66 95 E8 AF>)
$$ (   3,<2020-08-05 01:19:53.550 +0800>,<nmrsu>,<CZC3361HFZ>,<proc1d>,<TOPSPIN 3.2>,
$$       <Start of raw data processing
$$        ef LB = 0.3 FT_mod = 6 PKNL = 1 SI = 64K 
$$        data hash MD5: 64K
$$        D3 45 B1 B6 61 C3 D9 D7 29 8B 21 E9 85 7F B2 D1>)
$$ (   4,<2020-08-05 01:19:54.370 +0800>,<nmrsu>,<CZC3361HFZ>,<proc1d>,<TOPSPIN 3.2>,
$$       <apk 
$$        data hash MD5: 64K
$$        6C 19 13 0B F5 88 6B 21 1F A2 00 5B 77 53 EC 08>)
$$ (   5,<2020-08-05 01:19:54.730 +0800>,<nmrsu>,<CZC3361HFZ>,<proc1d>,<TOPSPIN 3.2>,
$$       <abs ABSG = 5 
$$        data hash MD5: 64K
$$        11 31 3F 4E 88 B6 66 65 2F 72 3B 32 92 92 7E F1>)
$$ ##END=
$$ 
$$ $$ hash MD5
$$ $$ 5B 1D F9 47 FA E9 DA 73 56 F7 F7 AB 4A E4 AE 44
$$ 
##$PARAMETERFILE=	(datafile, ASCII, c:/Users/10157/Desktop/2674-2-HSQC/1/fid, 0)
$$ 
##$PARAMETERFILE=	(format.temp, ASCII, c:/Users/10157/Desktop/2674-2-HSQC/1/format.temp, 0)
$$ EDIT_PAR COMMAND FILE
$$ 
$$ DI_MODE         LONG
$$ ED_ENTRY        ACQU
$$ ORDER           FILE
$$ 
$$ 
$$ HEADER		"F2 - Acquisition Parameters"
$$ T_NAME		Date_
$$ 		TYPE	R64
$$ 		CLASS	ACQU
$$ 		SUBRANGE 0.0 50000000
$$ 		REL	"Date_=itodate(DATE)"
$$ 		INV_REL	"DATE=datetoi(Date_,DATE)"
$$ 		FORMAT	"%14.0f"
$$ 		TEXT	" "
$$ END
$$ T_NAME		Time
$$ 		TYPE	R32
$$ 		CLASS	ACQU
$$ 		SUBRANGE 0.0 1000000
$$ 		REL	"Time=itotime(DATE)"
$$ 		INV_REL	"DATE=timetoi(Time,DATE)"
$$ 		FORMAT	"%14.2f"
$$ 		TEXT	" "
$$ END
$$ NAME		INSTRUM
$$ 		TEXT	" "
$$ END
$$ NAME		PROBHD
$$ 		FORMAT	"%14.14s"
$$ 		TEXT	" "
$$ END
$$ NAME		PULPROG
$$ 		TEXT	" "
$$ END
$$ NAME		TD
$$ 		TEXT	" "
$$ END
$$ NAME		SOLVENT
$$ 		TEXT	" "
$$ END
$$ NAME		NS
$$ 		TEXT	" "
$$ END
$$ NAME		DS
$$ 		TEXT	" "
$$ END
$$ T_NAME		SWH
$$ 		TYPE	R32
$$ 		CLASS	ACQU
$$ 		SUBRANGE 0.0 1e8
$$ 		REL	"SWH=SW*SFO1"
$$ 		INV_REL "SW=SWH/SFO1"
$$ 		UNIT	"Hz"
$$ 		FORMAT	"%14.3f Hz"
$$ 		TEXT	" "
$$ END
$$ T_NAME          FIDRES
$$                 TYPE    R32
$$                 CLASS   ACQU
$$                 SUBRANGE 0.0 100000
$$                 REL     "FIDRES=SW*SFO1/TD"
$$                 INV_REL "TD = nextpow(SW*SFO1/FIDRES)"
$$ 		UNIT	"Hz"
$$ 		FORMAT	"%14.6f Hz"
$$ 		TEXT	" "
$$ END
$$ T_NAME          AQ
$$ 		TYPE	R32
$$ 		CLASS	ACQU
$$ 		SUBRANGE 0.0 1000
$$ 		REL	"AQ=aqcalc(SW,SFO1,TD,DIGTYP)"
$$ 		INV_REL	"TD=tdcalc(SW,SFO1,1.0e6*AQ,DIGTYP)"
$$ 		UNIT	"sec"
$$ 		FORMAT	"%14.7f sec"
$$ 		TEXT	" "
$$ END
$$ NAME		RG
$$ 		TEXT	" "
$$ END
$$ T_NAME          DW
$$ 		TYPE	R32
$$ 		CLASS	ACQU
$$ 		SUBRANGE 0.0 1000000
$$ 		REL	"DW=1/(2*SW*SFO1)"
$$ 		INV_REL	"SW=1000000/(2*(0.005+DW)*SFO1)"
$$ 		UNIT	"usec"
$$ 		FORMAT	"%14.3lf usec"
$$ 		TEXT	" "
$$ END
$$ NAME		DE
$$ 		FORMAT	"%14.2f usec"
$$ 		TEXT	" "
$$ END
$$ NAME		TE
$$ 		FORMAT	"%14.1f K"
$$ 		TEXT	" "
$$ END
$$ T_NAME		D1
$$ 		TYPE	R32
$$ 		CLASS	ACQU
$$ 		SUBRANGE 0.0 1e38
$$ 		REL	"D1=D[1]"
$$ 		INV_REL	"D[1]=D1"
$$ 		UNIT	"sec"
$$ 		FORMAT	"%14.8f sec"
$$ 		TEXT	" "
$$ END
$$ NAME		TD0
$$ 		TEXT	" "
$$ END
$$ HEADER		"======== CHANNEL f1 ========"
$$ NAME		SFO1
$$ 		FORMAT	"%14.7f MHz"
$$ 		TEXT	" "
$$ END
$$ NAME		NUC1
$$ 		NONEDIT
$$ 		TEXT	" "
$$ END
$$ T_NAME		P1
$$ 		TYPE	R32
$$ 		CLASS	ACQU
$$ 		SUBRANGE 0.0 1.0e10
$$ 		REL	"P1=P[1]"
$$ 		INV_REL	"P[1]=P1"
$$ 		UNIT	"usec"
$$ 		FORMAT	"%14.2f usec"
$$ 		TEXT	" "
$$ END
$$ T_NAME		PLW1
$$ 		TYPE	R32
$$ 		CLASS	ACQU
$$ 		SUBRANGE 0 54.2
$$ 		REL	"PLW1=PLW[1]"
$$ 		INV_REL	"PLW[1]=PLW1"
$$ 		UNIT	"W"
$$ 		FORMAT	"%14.8f W"
$$ 		TEXT	"power PLW1 "
$$ END
$$ 
##$PARAMETERFILE=	(intrng, ASCII, c:/Users/10157/Desktop/2674-2-HSQC/1/pdata/1/intrng, 0)
$$ P 0
$$ 14.965371   12.467268
$$ 10.001557   8.563506
$$ 8.563201   6.712313
$$ 5.244009   2.949117
$$ 2.948811   -0.001241
$$ 
##$PARAMETERFILE=	(parm.txt, ASCII, c:/Users/10157/Desktop/2674-2-HSQC/1/pdata/1/parm.txt, 0)
$$ 
$$ Current Data Parameters
$$ NAME        2674-2-HSQC              
$$ EXPNO                 1              
$$ PROCNO                1              
$$ 
$$ F2 - Acquisition Parameters
$$ Date_          20200805              
$$ Time               1.19              
$$ INSTRUM           spect              
$$ PROBHD   5 mm PABBO BB/              
$$ PULPROG            zg30              
$$ TD                65536              
$$ SOLVENT            DMSO              
$$ NS                   16              
$$ DS                    2              
$$ SWH           12019.230 Hz           
$$ FIDRES         0.183399 Hz           
$$ AQ            2.7262976 sec          
$$ RG                 30.8              
$$ DW               41.600 usec         
$$ DE                 6.50 usec         
$$ TE                298.2 K            
$$ D1           1.00000000 sec          
$$ TD0                   1              
$$ 
$$ ======== CHANNEL f1 ========
$$ SFO1        600.1737063 MHz          
$$ NUC1                 1H              
$$ P1                13.20 usec         
$$ PLW1        22.00000000 W            
$$ 
$$ F2 - Processing parameters
$$ SI                65536              
$$ SF          600.1700000 MHz          
$$ WDW                  EM              
$$ SSB      0              
$$ LB                 0.30 Hz           
$$ GB       0              
$$ PC                 1.00              
$$ 
##$PARAMETERFILE=	(procs, ASCII, c:/Users/10157/Desktop/2674-2-HSQC/1/pdata/1/procs, 0)
$$ ##TITLE= Parameter file, TOPSPIN		Version 3.2
$$ ##JCAMPDX= 5.0
$$ ##DATATYPE= Parameter Values
$$ ##NPOINTS= 10	$$ modification sequence number
$$ ##ORIGIN= Bruker BioSpin GmbH
$$ ##OWNER= nmrsu
$$ $$ 2020-08-05 01:19:54.920 +0800  nmrsu@CZC3361HFZ
$$ $$ D:/NMR_data/2020/8/2674-2-HSQC/1/pdata/1/procs
$$ $$ process C:\Bruker\TopSpin3\prog\mod\peak.exe
$$ ##$ABSF1= 16.1886
$$ ##$ABSF2= -3.837776
$$ ##$ABSG= 5
$$ ##$ABSL= 3
$$ ##$ALPHA= 0
$$ ##$AQORDER= 0
$$ ##$ASSFAC= 0
$$ ##$ASSFACI= 0
$$ ##$ASSFACX= 0
$$ ##$ASSWID= 0
$$ ##$AUNMP= <proc_1d>
$$ ##$AXLEFT= 0
$$ ##$AXNAME= <>
$$ ##$AXNUC= <1H>
$$ ##$AXRIGHT= 0
$$ ##$AXTYPE= 0
$$ ##$AXUNIT= <>
$$ ##$AZFE= 0.1
$$ ##$AZFW= 0.1
$$ ##$BCFW= 0
$$ ##$BC_mod= 0
$$ ##$BYTORDP= 0
$$ ##$COROFFS= 0
$$ ##$CY= 15
$$ ##$DATMOD= 1
$$ ##$DC= 0
$$ ##$DFILT= <>
$$ ##$DTYPP= 0
$$ ##$ERETIC= no
$$ ##$F1P= 0
$$ ##$F2P= 0
$$ ##$FCOR= 0
$$ ##$FTSIZE= 65536
$$ ##$FT_mod= 6
$$ ##$GAMMA= 0
$$ ##$GB= 0
$$ ##$INTBC= 1
$$ ##$INTSCL= 1
$$ ##$ISEN= 128
$$ ##$LB= 0.3
$$ ##$LEV0= 0
$$ ##$LPBIN= 0
$$ ##$MAXI= 10000
$$ ##$MC2= 0
$$ ##$MEAN= 0
$$ ##$ME_mod= 0
$$ ##$MI= 0
$$ ##$MddCEXP= no
$$ ##$MddCT_SP= no
$$ ##$MddF180= no
$$ ##$MddLAMBDA= 0
$$ ##$MddMEMORY= 0
$$ ##$MddMERGE= 0
$$ ##$MddNCOMP= 0
$$ ##$MddNITER= 0
$$ ##$MddNOISE= 0
$$ ##$MddPHASE= 0
$$ ##$MddSEED= 0
$$ ##$MddSRSIZE= 0
$$ ##$Mdd_CsALG= 0
$$ ##$Mdd_CsLAMBDA= 0
$$ ##$Mdd_CsNITER= 0
$$ ##$Mdd_CsNORM= 0
$$ ##$Mdd_CsZF= 0
$$ ##$Mdd_mod= 0
$$ ##$NCOEF= 0
$$ ##$NC_proc= -8
$$ ##$NLEV= 6
$$ ##$NOISF1= 0
$$ ##$NOISF2= 0
$$ ##$NSP= 0
$$ ##$NTH_PI= 0
$$ ##$NZP= 0
$$ ##$OFFSET= 16.1886
$$ ##$PC= 1
$$ ##$PHC0= -237.11
$$ ##$PHC1= 229.5969
$$ ##$PH_mod= 1
$$ ##$PKNL= yes
$$ ##$PPARMOD= 0
$$ ##$PPDIAG= 0
$$ ##$PPIPTYP= 0
$$ ##$PPMPNUM= 2147483647
$$ ##$PPRESOL= 1
$$ ##$PSCAL= 4
$$ ##$PSIGN= 0
$$ ##$PYNMP= <proc.py>
$$ ##$REVERSE= no
$$ ##$SF= 600.17
$$ ##$SI= 65536
$$ ##$SIGF1= 0
$$ ##$SIGF2= 0
$$ ##$SINO= 0
$$ ##$SIOLD= 65536
$$ ##$SPECTYP= <>
$$ ##$SREGLST= <1H.DMSO>
$$ ##$SSB= 0
$$ ##$STSI= 65536
$$ ##$STSR= 0
$$ ##$SW_p= 12019.2307692307
$$ ##$SYMM= 0
$$ ##$S_DEV= 0
$$ ##$TDeff= 65536
$$ ##$TDoff= 0
$$ ##$TI= <>
$$ ##$TILT= no
$$ ##$TM1= 0
$$ ##$TM2= 0
$$ ##$TOPLEV= 0
$$ ##$USERP1= <>
$$ ##$USERP2= <>
$$ ##$USERP3= <>
$$ ##$USERP4= <>
$$ ##$USERP5= <>
$$ ##$WDW= 1
$$ ##$XDIM= 0
$$ ##$YMAX_p= 506451076
$$ ##$YMIN_p= -13307281
$$ ##END=
$$ 
##$PARAMETERFILE=	(pulseprogram, ASCII, c:/Users/10157/Desktop/2674-2-HSQC/1/pulseprogram, 0)
$$ # 1 "C:/Bruker/TopSpin3/exp/stan/nmr/lists/pp/zg30"
$$ ;zg30
$$ ;avance-version (12/01/11)
$$ ;1D sequence
$$ ;using 30 degree flip angle
$$ ;
$$ ;$CLASS=HighRes
$$ ;$DIM=1D
$$ ;$TYPE=
$$ ;$SUBTYPE=
$$ ;$COMMENT=
$$ ;$RECOMMEND=y
$$ 
$$ 
$$ # 1 "C:/Bruker/TopSpin3/exp/stan/nmr/lists/pp/Avance.incl" 1
$$ ;Avance3.incl
$$ ;   for AV III
$$ ;
$$ ;avance-version (13/06/17)
$$ ;
$$ ;$CLASS=HighRes Incl
$$ ;$COMMENT=
$$ # 169 "C:/Bruker/TopSpin3/exp/stan/nmr/lists/pp/Avance.incl"
$$ ;$Id: Avance3.incl,v 1.9.8.3 2013/08/30 09:44:49 ber Exp $
$$ # 14 "C:/Bruker/TopSpin3/exp/stan/nmr/lists/pp/zg30" 2
$$ 
$$ 
$$ # 17 "C:/Bruker/TopSpin3/exp/stan/nmr/lists/pp/zg30"
$$ "acqt0=-p1*0.66/3.1416"
$$ 
$$ 
$$ # 1 "mc_line 20 file C:/Bruker/TopSpin3/exp/stan/nmr/lists/pp/zg30 exp. def. part of mc cmd. before ze"
$$ define delay MCWRK
$$ define delay MCREST
$$ "MCREST = 30m - 30m"
$$ "MCWRK = 0.333333*30m"
$$ 
$$     dccorr
$$ # 20 "C:/Bruker/TopSpin3/exp/stan/nmr/lists/pp/zg30"
$$ 1 ze
$$ # 1 "mc_line 20 file C:/Bruker/TopSpin3/exp/stan/nmr/lists/pp/zg30 exp. def. of mc cmd. after ze"
$$ # 21 "C:/Bruker/TopSpin3/exp/stan/nmr/lists/pp/zg30"
$$ # 1 "mc_line 21 file C:/Bruker/TopSpin3/exp/stan/nmr/lists/pp/zg30 exp. start label for mc cmd."
$$ 2 MCWRK  * 2
$$ LBLF0, MCWRK
$$   MCREST
$$ # 22 "C:/Bruker/TopSpin3/exp/stan/nmr/lists/pp/zg30"
$$   d1
$$   p1*0.33 ph1
$$   go=2 ph31
$$ # 1 "mc_line 25 file C:/Bruker/TopSpin3/exp/stan/nmr/lists/pp/zg30 exp. mc cmd. in line"
$$   MCWRK wr #0
$$   MCWRK zd
$$   lo to LBLF0 times td0
$$ 
$$   MCWRK
$$ # 26 "C:/Bruker/TopSpin3/exp/stan/nmr/lists/pp/zg30"
$$ exit
$$ # 29 "C:/Bruker/TopSpin3/exp/stan/nmr/lists/pp/zg30"
$$ ph1=0 2 2 0 1 3 3 1
$$ ph31=0 2 2 0 1 3 3 1
$$ 
$$ 
$$ ;pl1 : f1 channel - power level for pulse (default)
$$ ;p1 : f1 channel -  90 degree high power pulse
$$ ;d1 : relaxation delay; 1-5 * T1
$$ ;ns: 1 * n, total number of scans: NS * TD0
$$ # 40 "C:/Bruker/TopSpin3/exp/stan/nmr/lists/pp/zg30"
$$ ;$Id: zg30,v 1.11.6.1 2012/01/31 17:56:41 ber Exp $
$$ 
##$PARAMETERFILE=	(title, ASCII, c:/Users/10157/Desktop/2674-2-HSQC/1/pdata/1/title, 0)
$$ 
$$ 
##$PARAMETERFILE=	(uxnmr.par, ASCII, c:/Users/10157/Desktop/2674-2-HSQC/1/uxnmr.par, 0)
$$ ##TITLE= Parameter file, TOPSPIN		Version 3.2
$$ ##JCAMPDX= 5.0
$$ ##DATATYPE= Parameter Values
$$ ##NPOINTS= 552	$$ modification sequence number
$$ ##ORIGIN= Bruker BioSpin GmbH
$$ ##OWNER= nmrsu
$$ $$ 2020-07-13 13:17:50.606 +0800  nmrsu@CZC3361HFZ
$$ $$ C:/Bruker/TopSpin3/conf/instr/spect/uxnmr.par
$$ $$ process C:\Bruker\TopSpin3\prog\mod\confwiring.exe
$$ ##$ACB= 0
$$ ##$ACBTAT= (0..23)
$$ 0 88 72 88 50 0 0 0 0 0 0 0 0 0 0 0 0 0 0 0 0 0 0 0
$$ ##$ACBTBA= (0..23)
$$ 0 0 0 0 0 0 0 0 0 0 0 0 0 0 0 0 0 0 0 0 0 0 0 0
$$ ##$ACBTBLK= (0..23)
$$ 0 36 34 33 39 0 0 0 0 0 0 0 0 0 0 0 0 0 0 0 0 0 0 0
$$ ##$ACBTCTL= (0..23)
$$ 0 6 6 6 6 0 0 0 0 0 0 0 0 0 0 0 0 0 0 0 0 0 0 0
$$ ##$ACBTDI= (0..23)
$$ 0 -1779670022 -1779670023 -1779670023 -1779670252 0 0 0 0 0 0 0 0 0 0 0
$$ 0 0 0 0 0 0 0 0
$$ ##$ACBTDM= (0..23)
$$ 0 10 25 10 10 0 0 0 0 0 0 0 0 0 0 0 0 0 0 0 0 0 0 0
$$ ##$ACBTFHI= (0..23)
$$ 0 365 600 365 93 0 0 0 0 0 0 0 0 0 0 0 0 0 0 0 0 0 0 0
$$ ##$ACBTFL= (0..23)
$$ 0 248 248 248 8 0 0 0 0 0 0 0 0 0 0 0 0 0 0 0 0 0 0 0
$$ ##$ACBTFLO= (0..23)
$$ 0 6 180 6 91 0 0 0 0 0 0 0 0 0 0 0 0 0 0 0 0 0 0 0
$$ ##$ACBTINP= (0..23)
$$ 0 4 2 1 7 0 0 0 0 0 0 0 0 0 0 0 0 0 0 0 0 0 0 0
$$ ##$ACBTOUT= (0..23)
$$ 0 1 1 2 1 0 0 0 0 0 0 0 0 0 0 0 0 0 0 0 0 0 0 0
$$ ##$ACBTPO= (0..23)
$$ 0 300000 100000 300000 5000 0 0 0 0 0 0 0 0 0 0 0 0 0 0 0 0 0 0 0
$$ ##$ACBTPW= (0..23)
$$ 0 100 100 100 1000 0 0 0 0 0 0 0 0 0 0 0 0 0 0 0 0 0 0 0
$$ ##$ACBTSB= (0..23)
$$ 0 0 103 99 0 0 0 0 0 0 0 0 0 0 0 0 0 0 0 0 0 0 0 0
$$ ##$ACBTSDT= (0..23)
$$ 0 2 2 2 2 0 0 0 0 0 0 0 0 0 0 0 0 0 0 0 0 0 0 0
$$ ##$ACBTY= <no>
$$ ##$AMPDFLT= no
$$ ##$AQSBDCH= (0..95)
$$ 0 0 0 0 0 0 0 0 0 0 255 255 255 255 255 255 255 255 255 255 255 255 255
$$ 255 255 255 255 255 255 255 255 255 255 255 255 255 255 255 255 255 255
$$ 255 255 255 255 255 255 255 255 255 255 255 255 255 255 255 255 255 255
$$ 255 255 255 255 255 255 255 255 255 255 255 255 255 255 255 255 255 255
$$ 255 255 255 255 255 255 255 255 255 255 255 255 255 255 255 255 255 255
$$ 255
$$ ##$AQSBDHW= (0..95)
$$ 5 1 0 0 0 0 0 0 0 0 255 255 255 255 255 255 255 255 255 255 255 255 255
$$ 255 255 255 255 255 255 255 255 255 255 255 255 255 255 255 255 255 255
$$ 255 255 255 255 255 255 255 255 255 255 255 255 255 255 255 255 255 255
$$ 255 255 255 255 255 255 255 255 255 255 255 255 255 255 255 255 255 255
$$ 255 255 255 255 255 255 255 255 255 255 255 255 255 255 255 255 255 255
$$ 255
$$ ##$AQSBDID= (0..95)
$$ 82 88 83 83 83 83 86 86 66 66 255 255 255 255 255 255 255 255 255 255 255
$$ 255 255 255 255 255 255 255 255 255 255 255 255 255 255 255 255 255 255
$$ 255 255 255 255 255 255 255 255 255 255 255 255 255 255 255 255 255 255
$$ 255 255 255 255 255 255 255 255 255 255 255 255 255 255 255 255 255 255
$$ 255 255 255 255 255 255 255 255 255 255 255 255 255 255 255 255 255 255
$$ 255 255 255
$$ ##$AQSBDNO= (0..95)
$$ 1 1 1 2 3 4 1 2 1 1 255 255 255 255 255 255 255 255 255 255 255 255 255
$$ 255 255 255 255 255 255 255 255 255 255 255 255 255 255 255 255 255 255
$$ 255 255 255 255 255 255 255 255 255 255 255 255 255 255 255 255 255 255
$$ 255 255 255 255 255 255 255 255 255 255 255 255 255 255 255 255 255 255
$$ 255 255 255 255 255 255 255 255 255 255 255 255 255 255 255 255 255 255
$$ 255
$$ ##$AQSBDSL= (0..95)
$$ 2 3 4 4 5 5 13 14 255 1 255 255 255 255 255 255 255 255 255 255 255 255
$$ 255 255 255 255 255 255 255 255 255 255 255 255 255 255 255 255 255 255
$$ 255 255 255 255 255 255 255 255 255 255 255 255 255 255 255 255 255 255
$$ 255 255 255 255 255 255 255 255 255 255 255 255 255 255 255 255 255 255
$$ 255 255 255 255 255 255 255 255 255 255 255 255 255 255 255 255 255 255
$$ 255 255
$$ ##$AQSBDTY= (0..95)
$$ 67 214 50 50 50 50 147 145 216 7 255 255 255 255 255 255 255 255 255 255
$$ 255 255 255 255 255 255 255 255 255 255 255 255 255 255 255 255 255 255
$$ 255 255 255 255 255 255 255 255 255 255 255 255 255 255 255 255 255 255
$$ 255 255 255 255 255 255 255 255 255 255 255 255 255 255 255 255 255 255
$$ 255 255 255 255 255 255 255 255 255 255 255 255 255 255 255 255 255 255
$$ 255 255 255 255
$$ ##$AQSBUAD= (0..95)
$$ 16 52 36 37 38 39 160 161 32 32 255 255 255 255 255 255 255 255 255 255
$$ 255 255 255 255 255 255 255 255 255 255 255 255 255 255 255 255 255 255
$$ 255 255 255 255 255 255 255 255 255 255 255 255 255 255 255 255 255 255
$$ 255 255 255 255 255 255 255 255 255 255 255 255 255 255 255 255 255 255
$$ 255 255 255 255 255 255 255 255 255 255 255 255 255 255 255 255 255 255
$$ 255 255 255 255
$$ ##$AQSECL= (0..95)
$$ 0 3 2 2 2 2 0 1 1 255 255 255 255 255 255 255 255 255 255 255 255 255 255
$$ 255 255 255 255 255 255 255 255 255 255 255 255 255 255 255 255 255 255
$$ 255 255 255 255 255 255 255 255 255 255 255 255 255 255 255 255 255 255
$$ 255 255 255 255 255 255 255 255 255 255 255 255 255 255 255 255 255 255
$$ 255 255 255 255 255 255 255 255 255 255 255 255 255 255 255 255 255 255
$$ 255
$$ ##$AQSECLS= (0..95)
$$ 2 1 2 2 2 2 1 2 1 255 255 255 255 255 255 255 255 255 255 255 255 255 255
$$ 255 255 255 255 255 255 255 255 255 255 255 255 255 255 255 255 255 255
$$ 255 255 255 255 255 255 255 255 255 255 255 255 255 255 255 255 255 255
$$ 255 255 255 255 255 255 255 255 255 255 255 255 255 255 255 255 255 255
$$ 255 255 255 255 255 255 255 255 255 255 255 255 255 255 255 255 255 255
$$ 255
$$ ##$AQSETH1= <no>
$$ ##$AQSETH2= <no>
$$ ##$AQSSPLT= no
$$ ##$ATT19F= (0..1)
$$ 0 0
$$ ##$ATT1H= (0..1)
$$ 0 0
$$ ##$ATT3H= (0..1)
$$ 0 0
$$ ##$ATTX= (0..1)
$$ 0 0
$$ ##$ATTY= (0..1)
$$ 0 0
$$ ##$ATTZ= (0..1)
$$ 0 0
$$ ##$BACSAIR= yes
$$ ##$BACSCAP= 24
$$ ##$BACSDEL= 0
$$ ##$BACSFCM= no
$$ ##$BACSOPT= <>
$$ ##$BACSTY= <tty01>
$$ ##$BARPTY= <no>
$$ ##$BFREQ= 600.17
$$ ##$BGAETH1= <no>
$$ ##$BGAETH2= <no>
$$ ##$BGAETH3= <no>
$$ ##$BGAETH4= <no>
$$ ##$BGAETH5= <no>
$$ ##$BGAETH6= <no>
$$ ##$BGAETH7= <no>
$$ ##$BGAETH8= <no>
$$ ##$BIRDS= yes
$$ ##$BMPC= 0
$$ ##$BMPCTY= <no>
$$ ##$BPSUTY= <no>
$$ ##$BSMS= 2
$$ ##$BSMS19FLock= no
$$ ##$BSMSETH= <149.236.99.20>
$$ ##$BSMSTY= <no>
$$ ##$BgaChMap= (0..7)
$$ 15 15 15 15 15 15 15 15
$$ ##$BgaChShimMap= (0..7)
$$ 0 0 0 0 0 0 0 0
$$ ##$Bla01Eth= <149.236.99.250>
$$ ##$Bla01Nam= <BLAX300 E 6-365MHZ INR>
$$ ##$Bla01PN= <W1345092>
$$ ##$Bla01SN= <0666>
$$ ##$Bla02Eth= <149.236.99.249>
$$ ##$Bla02Nam= <BLAXH300/100 E 200-600MHZ INR>
$$ ##$Bla02PN= <W1345083>
$$ ##$Bla02SN= <0751>
$$ ##$Bla03Eth= <149.236.99.20>
$$ ##$Bla03Nam= <BSMS/2 LOCK TRANSCEIVER 600>
$$ ##$Bla03PN= <Z109890>
$$ ##$Bla03SN= <00450>
$$ ##$Bla04Eth= <no>
$$ ##$Bla04Nam= <>
$$ ##$Bla04PN= <>
$$ ##$Bla04SN= <>
$$ ##$Bla05Eth= <no>
$$ ##$Bla05Nam= <>
$$ ##$Bla05PN= <>
$$ ##$Bla05SN= <>
$$ ##$Bla06Eth= <no>
$$ ##$Bla06Nam= <>
$$ ##$Bla06PN= <>
$$ ##$Bla06SN= <>
$$ ##$Bla07Eth= <no>
$$ ##$Bla07Nam= <>
$$ ##$Bla07PN= <>
$$ ##$Bla07SN= <>
$$ ##$Bla08Eth= <no>
$$ ##$Bla08Nam= <>
$$ ##$Bla08PN= <>
$$ ##$Bla08SN= <>
$$ ##$CFASMOD= (0..7)
$$ 1 1 1 1 1 1 1 1
$$ ##$CFASMUL= (0..7)
$$ 1 1 1 1 1 1 1 1
$$ ##$CNFTXDR= (0..7)
$$ 6 6 6 0 0 0 0 0
$$ ##$COMDIG2= 0
$$ ##$CPDBTY= <no>
$$ ##$CRCOTY= <no>
$$ ##$CSW1= (0..31)
$$ 4 4 0 2 2 0 7 0 0 0 0 0 0 0 0 0 0 0 0 0 0 0 0 0 0 0 0 0 0 0 0 0
$$ ##$CSW2= (0..31)
$$ 0 0 0 1 1 0 0 0 0 0 0 0 0 0 0 0 0 0 0 0 0 0 0 0 0 0 0 0 0 0 0 0
$$ ##$CSWNUM= (0..7)
$$ 3 3 1 0 0 0 0 0
$$ ##$Ctb1Eth= <no>
$$ ##$DATSTAT= no
$$ ##$DIGI140= (0..7)
$$ 0 0 0 0 0 0 0 0
$$ ##$DIGIB12= (0..7)
$$ 0 0 0 0 0 0 0 0
$$ ##$DIGIB16= (0..7)
$$ 0 0 0 0 0 0 0 0
$$ ##$DIGIFA= (0..7)
$$ 0 0 0 0 0 0 0 0
$$ ##$DIGIHA= (0..7)
$$ 0 0 0 0 0 0 0 0
$$ ##$DIGIHAF= (0..7)
$$ 0 0 0 0 0 0 0 0
$$ ##$DIGIHRD= (0..7)
$$ 0 0 0 0 0 0 0 0
$$ ##$DIGIIA= (0..7)
$$ 0 0 0 0 0 0 0 0
$$ ##$DIGIO16= (0..7)
$$ 0 0 0 0 0 0 0 0
$$ ##$DIGISA= (0..7)
$$ 0 0 0 0 0 0 0 0
$$ ##$DIGISAF= (0..7)
$$ 0 0 0 0 0 0 0 0
$$ ##$DIGISL= (0..7)
$$ 0 0 0 0 0 0 0 0
$$ ##$DIGITYI= (0..7)
$$ 0 0 0 0 0 0 0 0
$$ ##$DIGITYP= (0..7)
$$ 0 0 0 0 0 0 0 0
$$ ##$DIGITZ= 0
$$ ##$DPPFAC= 1
$$ ##$DRMSETH= <no>
$$ ##$DRU= yes
$$ ##$DRUETH01= <149.236.99.89>
$$ ##$DRUETH02= <no>
$$ ##$DRUETH03= <no>
$$ ##$DRUETH04= <no>
$$ ##$DRUETH05= <no>
$$ ##$DRUETH06= <no>
$$ ##$DRUETH07= <no>
$$ ##$DRUETH08= <no>
$$ ##$DRUETH09= <no>
$$ ##$DRUETH10= <no>
$$ ##$DRUETH11= <no>
$$ ##$DRUETH12= <no>
$$ ##$DRUETH13= <no>
$$ ##$DRUETH14= <no>
$$ ##$DRUETH15= <no>
$$ ##$DRUETH16= <no>
$$ ##$DRUETH17= <no>
$$ ##$DRUETH18= <no>
$$ ##$DRUETH19= <no>
$$ ##$DRUETH20= <no>
$$ ##$DRUETH21= <no>
$$ ##$DRUETH22= <no>
$$ ##$DRUETH23= <no>
$$ ##$DRUETH24= <no>
$$ ##$DRUETH25= <no>
$$ ##$DRUETH26= <no>
$$ ##$DRUETH27= <no>
$$ ##$DRUETH28= <no>
$$ ##$DRUETH29= <no>
$$ ##$DRUETH30= <no>
$$ ##$DRUETH31= <no>
$$ ##$DRUETH32= <no>
$$ ##$Description= <Cabinet 600 HD OB>
$$ ##$DppType= 0
$$ ##$FCUMEM= (0..7)
$$ 16777208 16777208 16777208 0 0 0 0 0
$$ ##$FCUPAL= (0..7)
$$ 0 0 0 0 0 0 0 0
$$ ##$FGSVTY= <no>
$$ ##$FQMIX= 0
$$ ##$FUNCMOD= <>
$$ ##$GCUTYPE= 10
$$ ##$GCUTYPE2= 0
$$ ##$GPREDEL= 0
$$ ##$GPSCUTY= <no>
$$ ##$GRADRES= 5
$$ ##$GTUTY= <no>
$$ ##$GradAmpGain= (0..1)
$$ 0 0
$$ ##$GradAmpMaxCurX= (0..1)
$$ 0 0
$$ ##$GradAmpMaxCurY= (0..1)
$$ 0 0
$$ ##$GradAmpMaxCurZ= (0..1)
$$ 9.99999904632568 0
$$ ##$GradAmpType= (0..1)
$$ 2 0
$$ ##$HDIETH1= <no>
$$ ##$HDIETH2= <no>
$$ ##$HDIETH3= <no>
$$ ##$HDIETH4= <no>
$$ ##$HFAC= 3
$$ ##$HPCU= 0
$$ ##$HPCUTY= <no>
$$ ##$HPTXLP= (0..3)
$$ -1 -1 -1 -1
$$ ##$HPTXPI= (0..3)
$$ 0 0 0 0
$$ ##$HPTXPO= (0..3)
$$ 0 0 0 0
$$ ##$HPTXTY= (0..3)
$$ 0 0 0 0
$$ ##$IF451= 0
$$ ##$IFREQ= 1
$$ ##$INTFPR= 0
$$ ##$IPSOETH= <149.236.99.252>
$$ ##$LOCKCONF= <DLM>
$$ ##$LOCKTY= <no>
$$ ##$LOCSWID= 0
$$ ##$LOCSWIF= 0
$$ ##$LVDSSPLITETH1= <no>
$$ ##$LVDSSPLITETH2= <no>
$$ ##$LVDSSPLITETH3= <no>
$$ ##$LVDSSPLITETH4= <no>
$$ ##$Location= <South China University, Guangzhou, China>
$$ ##$M2FAC= 0
$$ ##$MAS= 0
$$ ##$MASETIME= 10
$$ ##$MASITIME= 10
$$ ##$MASTY= <no>
$$ ##$MAS_CT= 5
$$ ##$MAS_SG= 0
$$ ##$MAS_TO= 0
$$ ##$MEMPRM= 0
$$ ##$MHFAC= 0
$$ ##$MXFAC= 0
$$ ##$NAMPD1= <HPLNA 19F1H>
$$ ##$NAMPD10= <>
$$ ##$NAMPD11= <>
$$ ##$NAMPD12= <>
$$ ##$NAMPD13= <>
$$ ##$NAMPD14= <>
$$ ##$NAMPD15= <>
$$ ##$NAMPD16= <>
$$ ##$NAMPD2= <2H>
$$ ##$NAMPD3= <XBB19F 2HS>
$$ ##$NAMPD4= <XBB19F 2HS>
$$ ##$NAMPD5= <>
$$ ##$NAMPD6= <>
$$ ##$NAMPD7= <>
$$ ##$NAMPD8= <>
$$ ##$NAMPD9= <>
$$ ##$NFCU= 3
$$ ##$NFRED= 0
$$ ##$NMRCH= 2
$$ ##$NMRMEM= 16384
$$ ##$NPSGU= 0
$$ ##$NRCU= 1
$$ ##$NROUT= 0
$$ ##$NSGU= 4
$$ ##$OrderNo= <10110061>
$$ ##$PAMPF1= (0..15)
$$ 75 56 96 64 64 0 0 0 0 0 0 0 0 0 0 0
$$ ##$PAMPF2= (0..15)
$$ 0 0 0 0 0 0 0 0 0 0 0 0 0 0 0 0
$$ ##$PAMPF3= (0..15)
$$ 0 0 0 0 0 0 0 0 0 0 0 0 0 0 0 0
$$ ##$PAMPF4= (0..15)
$$ 0 0 0 0 0 0 0 0 0 0 0 0 0 0 0 0
$$ ##$PAMPF5= (0..15)
$$ 0 0 0 0 0 0 0 0 0 0 0 0 0 0 0 0
$$ ##$PAMPF6= (0..15)
$$ 0 0 0 0 0 0 0 0 0 0 0 0 0 0 0 0
$$ ##$PAMPF7= (0..15)
$$ 0 0 0 0 0 0 0 0 0 0 0 0 0 0 0 0
$$ ##$PAMPF8= (0..15)
$$ 0 0 0 0 0 0 0 0 0 0 0 0 0 0 0 0
$$ ##$PH4= 0
$$ ##$PHF4TY= <no>
$$ ##$POWCHK= yes
$$ ##$PRAMD1= (0..7)
$$ 6 0 0 1610612736 0 0 0 0
$$ ##$PRAMD10= (0..7)
$$ 0 0 0 0 0 0 0 0
$$ ##$PRAMD11= (0..7)
$$ 0 0 0 0 0 0 0 0
$$ ##$PRAMD12= (0..7)
$$ 0 0 0 0 0 0 0 0
$$ ##$PRAMD13= (0..7)
$$ 0 0 0 0 0 0 0 0
$$ ##$PRAMD14= (0..7)
$$ 0 0 0 0 0 0 0 0
$$ ##$PRAMD15= (0..7)
$$ 0 0 0 0 0 0 0 0
$$ ##$PRAMD16= (0..7)
$$ 0 0 0 0 0 0 0 0
$$ ##$PRAMD17= (0..7)
$$ 0 0 0 0 0 0 0 0
$$ ##$PRAMD18= (0..7)
$$ 0 0 0 0 0 0 0 0
$$ ##$PRAMD19= (0..7)
$$ 0 0 0 0 0 0 0 0
$$ ##$PRAMD2= (0..7)
$$ 0 1048576 0 536870912 0 1048576 0 536870912
$$ ##$PRAMD20= (0..7)
$$ 0 0 0 0 0 0 0 0
$$ ##$PRAMD21= (0..7)
$$ 0 0 0 0 0 0 0 0
$$ ##$PRAMD3= (0..7)
$$ 2147483644 2131230719 2147483647 603979775 0 0 0 0
$$ ##$PRAMD4= (0..7)
$$ 2147483644 2131230719 2147483647 603979775 0 0 0 0
$$ ##$PRAMD5= (0..7)
$$ 0 0 0 0 0 0 0 0
$$ ##$PRAMD6= (0..7)
$$ 0 0 0 0 0 0 0 0
$$ ##$PRAMD7= (0..7)
$$ 0 0 0 0 0 0 0 0
$$ ##$PRAMD8= (0..7)
$$ 0 0 0 0 0 0 0 0
$$ ##$PRAMD9= (0..7)
$$ 0 0 0 0 0 0 0 0
$$ ##$PRAMLED= (0..1)
$$ 0 0
$$ ##$PRAMP1= <tty10>
$$ ##$PRAMP2= <no>
$$ ##$PRAMP3= <no>
$$ ##$PRAMP4= <no>
$$ ##$PRAMP5= <no>
$$ ##$PRAMP6= <no>
$$ ##$PRAMP7= <no>
$$ ##$PRAMP8= <no>
$$ ##$PRAMPTP= 1
$$ ##$PREPTY= <no>
$$ ##$PREREC= (0..15)
$$ 1 1 1 1 0 0 0 0 0 0 0 0 0 0 0 0
$$ ##$PRESHLD= 0
$$ ##$PTS160= -1
$$ ##$PTSA2X= (0..7)
$$ 0 0 0 0 0 0 0 0
$$ ##$PTSF2X= (0..7)
$$ 0 0 0 0 0 0 0 0
$$ ##$PTSFMX= (0..19)
$$ 649.9 649.9 649.9 649.9 0 0 0 0 0 0 0 0 0 0 0 0 0 0 0 0
$$ ##$PULCHK= no
$$ ##$PramDutyCycPerc= (0..15)
$$ 4 2 2 2 0 0 0 0 0 0 0 0 0 0 0 0
$$ ##$PramPeakPowerW= (0..15)
$$ 4000 500 500 500 0 0 0 0 0 0 0 0 0 0 0 0
$$ ##$PramPulWidthMs= (0..15)
$$ 10 0.1 0.1 0.1 0 0 0 0 0 0 0 0 0 0 0 0
$$ ##$PreampMod01PN= <Z103205>
$$ ##$PreampMod01SN= <00282>
$$ ##$PreampMod02PN= <Z003473>
$$ ##$PreampMod02SN= <01077>
$$ ##$PreampMod03PN= <Z003506>
$$ ##$PreampMod03SN= <01285>
$$ ##$PreampMod04PN= <Z003506>
$$ ##$PreampMod04SN= <01284>
$$ ##$PreampMod05PN= <>
$$ ##$PreampMod05SN= <>
$$ ##$PreampMod06PN= <>
$$ ##$PreampMod06SN= <>
$$ ##$PreampMod07PN= <>
$$ ##$PreampMod07SN= <>
$$ ##$PreampMod08PN= <>
$$ ##$PreampMod08SN= <>
$$ ##$PreampMod09PN= <>
$$ ##$PreampMod09SN= <>
$$ ##$PreampMod10PN= <>
$$ ##$PreampMod10SN= <>
$$ ##$PreampMod11PN= <>
$$ ##$PreampMod11SN= <>
$$ ##$PreampMod12PN= <>
$$ ##$PreampMod12SN= <>
$$ ##$PreampMod13PN= <>
$$ ##$PreampMod13SN= <>
$$ ##$PreampMod14PN= <>
$$ ##$PreampMod14SN= <>
$$ ##$PreampMod15PN= <>
$$ ##$PreampMod15SN= <>
$$ ##$PreampMod16PN= <>
$$ ##$PreampMod16SN= <>
$$ ##$PreampModBisDat= (0..15)
$$ 20131105 20131023 20131029 20131017 0 0 0 0 0 0 0 0 0 0 0 0
$$ ##$ProdigyEth= <no>
$$ ##$RCUCDS= (0..7)
$$ 0 0 0 0 0 0 0 0
$$ ##$RCUCFS= (0..7)
$$ 0 0 0 0 0 0 0 0
$$ ##$RCUCSS= (0..7)
$$ 0 0 0 0 0 0 0 0
$$ ##$RCUI2C1= (0..7)
$$ 0 0 0 0 0 0 0 0
$$ ##$RCUI2C2= (0..7)
$$ 0 0 0 0 0 0 0 0
$$ ##$RCUI2C3= (0..7)
$$ 0 0 0 0 0 0 0 0
$$ ##$RCUI2C4= (0..7)
$$ 0 0 0 0 0 0 0 0
$$ ##$RCUI2C5= (0..7)
$$ 0 0 0 0 0 0 0 0
$$ ##$RCUI2C6= (0..7)
$$ 0 0 0 0 0 0 0 0
$$ ##$RCUI2C7= (0..7)
$$ 0 0 0 0 0 0 0 0
$$ ##$RCUI2C8= (0..7)
$$ 0 0 0 0 0 0 0 0
$$ ##$RDCU= 0
$$ ##$RFSINPUT= (0..1)
$$ 0 0
$$ ##$RFSVTY= <no>
$$ ##$RGTYPE= (0..31)
$$ 9 0 0 0 0 0 0 0 0 0 0 0 0 0 0 0 0 0 0 0 0 0 0 0 0 0 0 0 0 0 0 0
$$ ##$RG_max= (0..31)
$$ 203 0 0 0 0 0 0 0 0 0 0 0 0 0 0 0 0 0 0 0 0 0 0 0 0 0 0 0 0 0 0 0
$$ ##$RG_min= (0..31)
$$ 0.25 0 0 0 0 0 0 0 0 0 0 0 0 0 0 0 0 0 0 0 0 0 0 0 0 0 0 0 0 0 0 0
$$ ##$RG_tab1= (0..255)
$$ 0.25 0.28 0.32 0.35 0.4 0.44 0.5 0.56 0.64 0.7 0.8 0.89 1 1.12 1.28 1.4
$$ 1.6 1.78 2 2.25 2.56 2.8 3.2 3.56 4 4.5 5 5.6 6.35 7.12 8 9 10 11.3 12.7
$$ 14.2 16 18 20.2 22.6 25.4 28.5 32 36 40.3 45.2 50.8 57 64 71.8 80.6 90.5
$$ 101 114 128 144 161 181 203 -1 -1 -1 -1 -1 -1 -1 -1 -1 -1 -1 -1 -1 -1 -1
$$ -1 -1 -1 -1 -1 -1 -1 -1 -1 -1 -1 -1 -1 -1 -1 -1 -1 -1 -1 -1 -1 -1 -1 -1
$$ -1 -1 -1 -1 -1 -1 -1 -1 -1 -1 -1 -1 -1 -1 -1 -1 -1 -1 -1 -1 -1 -1 -1 -1
$$ -1 -1 -1 -1 -1 -1 -1 -1 -1 -1 -1 -1 -1 -1 -1 -1 -1 -1 -1 -1 -1 -1 -1 -1
$$ -1 -1 -1 -1 -1 -1 -1 -1 -1 -1 -1 -1 -1 -1 -1 -1 -1 -1 -1 -1 -1 -1 -1 -1
$$ -1 -1 -1 -1 -1 -1 -1 -1 -1 -1 -1 -1 -1 -1 -1 -1 -1 -1 -1 -1 -1 -1 -1 -1
$$ -1 -1 -1 -1 -1 -1 -1 -1 -1 -1 -1 -1 -1 -1 -1 -1 -1 -1 -1 -1 -1 -1 -1 -1
$$ -1 -1 -1 -1 -1 -1 -1 -1 -1 -1 -1 -1 -1 -1 -1 -1 -1 -1 -1 -1 -1 -1 -1 -1
$$ -1 -1 -1 -1 -1 -1 -1 -1 -1 -1 -1 -1 -1 -1
$$ ##$RG_tab2= (0..255)
$$ -1 -1 -1 -1 -1 -1 -1 -1 -1 -1 -1 -1 -1 -1 -1 -1 -1 -1 -1 -1 -1 -1 -1 -1
$$ -1 -1 -1 -1 -1 -1 -1 -1 -1 -1 -1 -1 -1 -1 -1 -1 -1 -1 -1 -1 -1 -1 -1 -1
$$ -1 -1 -1 -1 -1 -1 -1 -1 -1 -1 -1 -1 -1 -1 -1 -1 -1 -1 -1 -1 -1 -1 -1 -1
$$ -1 -1 -1 -1 -1 -1 -1 -1 -1 -1 -1 -1 -1 -1 -1 -1 -1 -1 -1 -1 -1 -1 -1 -1
$$ -1 -1 -1 -1 -1 -1 -1 -1 -1 -1 -1 -1 -1 -1 -1 -1 -1 -1 -1 -1 -1 -1 -1 -1
$$ -1 -1 -1 -1 -1 -1 -1 -1 -1 -1 -1 -1 -1 -1 -1 -1 -1 -1 -1 -1 -1 -1 -1 -1
$$ -1 -1 -1 -1 -1 -1 -1 -1 -1 -1 -1 -1 -1 -1 -1 -1 -1 -1 -1 -1 -1 -1 -1 -1
$$ -1 -1 -1 -1 -1 -1 -1 -1 -1 -1 -1 -1 -1 -1 -1 -1 -1 -1 -1 -1 -1 -1 -1 -1
$$ -1 -1 -1 -1 -1 -1 -1 -1 -1 -1 -1 -1 -1 -1 -1 -1 -1 -1 -1 -1 -1 -1 -1 -1
$$ -1 -1 -1 -1 -1 -1 -1 -1 -1 -1 -1 -1 -1 -1 -1 -1 -1 -1 -1 -1 -1 -1 -1 -1
$$ -1 -1 -1 -1 -1 -1 -1 -1 -1 -1 -1 -1 -1 -1 -1 -1
$$ ##$RG_tab3= (0..255)
$$ -1 -1 -1 -1 -1 -1 -1 -1 -1 -1 -1 -1 -1 -1 -1 -1 -1 -1 -1 -1 -1 -1 -1 -1
$$ -1 -1 -1 -1 -1 -1 -1 -1 -1 -1 -1 -1 -1 -1 -1 -1 -1 -1 -1 -1 -1 -1 -1 -1
$$ -1 -1 -1 -1 -1 -1 -1 -1 -1 -1 -1 -1 -1 -1 -1 -1 -1 -1 -1 -1 -1 -1 -1 -1
$$ -1 -1 -1 -1 -1 -1 -1 -1 -1 -1 -1 -1 -1 -1 -1 -1 -1 -1 -1 -1 -1 -1 -1 -1
$$ -1 -1 -1 -1 -1 -1 -1 -1 -1 -1 -1 -1 -1 -1 -1 -1 -1 -1 -1 -1 -1 -1 -1 -1
$$ -1 -1 -1 -1 -1 -1 -1 -1 -1 -1 -1 -1 -1 -1 -1 -1 -1 -1 -1 -1 -1 -1 -1 -1
$$ -1 -1 -1 -1 -1 -1 -1 -1 -1 -1 -1 -1 -1 -1 -1 -1 -1 -1 -1 -1 -1 -1 -1 -1
$$ -1 -1 -1 -1 -1 -1 -1 -1 -1 -1 -1 -1 -1 -1 -1 -1 -1 -1 -1 -1 -1 -1 -1 -1
$$ -1 -1 -1 -1 -1 -1 -1 -1 -1 -1 -1 -1 -1 -1 -1 -1 -1 -1 -1 -1 -1 -1 -1 -1
$$ -1 -1 -1 -1 -1 -1 -1 -1 -1 -1 -1 -1 -1 -1 -1 -1 -1 -1 -1 -1 -1 -1 -1 -1
$$ -1 -1 -1 -1 -1 -1 -1 -1 -1 -1 -1 -1 -1 -1 -1 -1
$$ ##$RG_tab4= (0..255)
$$ -1 -1 -1 -1 -1 -1 -1 -1 -1 -1 -1 -1 -1 -1 -1 -1 -1 -1 -1 -1 -1 -1 -1 -1
$$ -1 -1 -1 -1 -1 -1 -1 -1 -1 -1 -1 -1 -1 -1 -1 -1 -1 -1 -1 -1 -1 -1 -1 -1
$$ -1 -1 -1 -1 -1 -1 -1 -1 -1 -1 -1 -1 -1 -1 -1 -1 -1 -1 -1 -1 -1 -1 -1 -1
$$ -1 -1 -1 -1 -1 -1 -1 -1 -1 -1 -1 -1 -1 -1 -1 -1 -1 -1 -1 -1 -1 -1 -1 -1
$$ -1 -1 -1 -1 -1 -1 -1 -1 -1 -1 -1 -1 -1 -1 -1 -1 -1 -1 -1 -1 -1 -1 -1 -1
$$ -1 -1 -1 -1 -1 -1 -1 -1 -1 -1 -1 -1 -1 -1 -1 -1 -1 -1 -1 -1 -1 -1 -1 -1
$$ -1 -1 -1 -1 -1 -1 -1 -1 -1 -1 -1 -1 -1 -1 -1 -1 -1 -1 -1 -1 -1 -1 -1 -1
$$ -1 -1 -1 -1 -1 -1 -1 -1 -1 -1 -1 -1 -1 -1 -1 -1 -1 -1 -1 -1 -1 -1 -1 -1
$$ -1 -1 -1 -1 -1 -1 -1 -1 -1 -1 -1 -1 -1 -1 -1 -1 -1 -1 -1 -1 -1 -1 -1 -1
$$ -1 -1 -1 -1 -1 -1 -1 -1 -1 -1 -1 -1 -1 -1 -1 -1 -1 -1 -1 -1 -1 -1 -1 -1
$$ -1 -1 -1 -1 -1 -1 -1 -1 -1 -1 -1 -1 -1 -1 -1 -1
$$ ##$RG_tab5= (0..255)
$$ -1 -1 -1 -1 -1 -1 -1 -1 -1 -1 -1 -1 -1 -1 -1 -1 -1 -1 -1 -1 -1 -1 -1 -1
$$ -1 -1 -1 -1 -1 -1 -1 -1 -1 -1 -1 -1 -1 -1 -1 -1 -1 -1 -1 -1 -1 -1 -1 -1
$$ -1 -1 -1 -1 -1 -1 -1 -1 -1 -1 -1 -1 -1 -1 -1 -1 -1 -1 -1 -1 -1 -1 -1 -1
$$ -1 -1 -1 -1 -1 -1 -1 -1 -1 -1 -1 -1 -1 -1 -1 -1 -1 -1 -1 -1 -1 -1 -1 -1
$$ -1 -1 -1 -1 -1 -1 -1 -1 -1 -1 -1 -1 -1 -1 -1 -1 -1 -1 -1 -1 -1 -1 -1 -1
$$ -1 -1 -1 -1 -1 -1 -1 -1 -1 -1 -1 -1 -1 -1 -1 -1 -1 -1 -1 -1 -1 -1 -1 -1
$$ -1 -1 -1 -1 -1 -1 -1 -1 -1 -1 -1 -1 -1 -1 -1 -1 -1 -1 -1 -1 -1 -1 -1 -1
$$ -1 -1 -1 -1 -1 -1 -1 -1 -1 -1 -1 -1 -1 -1 -1 -1 -1 -1 -1 -1 -1 -1 -1 -1
$$ -1 -1 -1 -1 -1 -1 -1 -1 -1 -1 -1 -1 -1 -1 -1 -1 -1 -1 -1 -1 -1 -1 -1 -1
$$ -1 -1 -1 -1 -1 -1 -1 -1 -1 -1 -1 -1 -1 -1 -1 -1 -1 -1 -1 -1 -1 -1 -1 -1
$$ -1 -1 -1 -1 -1 -1 -1 -1 -1 -1 -1 -1 -1 -1 -1 -1
$$ ##$RG_tab6= (0..255)
$$ -1 -1 -1 -1 -1 -1 -1 -1 -1 -1 -1 -1 -1 -1 -1 -1 -1 -1 -1 -1 -1 -1 -1 -1
$$ -1 -1 -1 -1 -1 -1 -1 -1 -1 -1 -1 -1 -1 -1 -1 -1 -1 -1 -1 -1 -1 -1 -1 -1
$$ -1 -1 -1 -1 -1 -1 -1 -1 -1 -1 -1 -1 -1 -1 -1 -1 -1 -1 -1 -1 -1 -1 -1 -1
$$ -1 -1 -1 -1 -1 -1 -1 -1 -1 -1 -1 -1 -1 -1 -1 -1 -1 -1 -1 -1 -1 -1 -1 -1
$$ -1 -1 -1 -1 -1 -1 -1 -1 -1 -1 -1 -1 -1 -1 -1 -1 -1 -1 -1 -1 -1 -1 -1 -1
$$ -1 -1 -1 -1 -1 -1 -1 -1 -1 -1 -1 -1 -1 -1 -1 -1 -1 -1 -1 -1 -1 -1 -1 -1
$$ -1 -1 -1 -1 -1 -1 -1 -1 -1 -1 -1 -1 -1 -1 -1 -1 -1 -1 -1 -1 -1 -1 -1 -1
$$ -1 -1 -1 -1 -1 -1 -1 -1 -1 -1 -1 -1 -1 -1 -1 -1 -1 -1 -1 -1 -1 -1 -1 -1
$$ -1 -1 -1 -1 -1 -1 -1 -1 -1 -1 -1 -1 -1 -1 -1 -1 -1 -1 -1 -1 -1 -1 -1 -1
$$ -1 -1 -1 -1 -1 -1 -1 -1 -1 -1 -1 -1 -1 -1 -1 -1 -1 -1 -1 -1 -1 -1 -1 -1
$$ -1 -1 -1 -1 -1 -1 -1 -1 -1 -1 -1 -1 -1 -1 -1 -1
$$ ##$RG_tab7= (0..255)
$$ -1 -1 -1 -1 -1 -1 -1 -1 -1 -1 -1 -1 -1 -1 -1 -1 -1 -1 -1 -1 -1 -1 -1 -1
$$ -1 -1 -1 -1 -1 -1 -1 -1 -1 -1 -1 -1 -1 -1 -1 -1 -1 -1 -1 -1 -1 -1 -1 -1
$$ -1 -1 -1 -1 -1 -1 -1 -1 -1 -1 -1 -1 -1 -1 -1 -1 -1 -1 -1 -1 -1 -1 -1 -1
$$ -1 -1 -1 -1 -1 -1 -1 -1 -1 -1 -1 -1 -1 -1 -1 -1 -1 -1 -1 -1 -1 -1 -1 -1
$$ -1 -1 -1 -1 -1 -1 -1 -1 -1 -1 -1 -1 -1 -1 -1 -1 -1 -1 -1 -1 -1 -1 -1 -1
$$ -1 -1 -1 -1 -1 -1 -1 -1 -1 -1 -1 -1 -1 -1 -1 -1 -1 -1 -1 -1 -1 -1 -1 -1
$$ -1 -1 -1 -1 -1 -1 -1 -1 -1 -1 -1 -1 -1 -1 -1 -1 -1 -1 -1 -1 -1 -1 -1 -1
$$ -1 -1 -1 -1 -1 -1 -1 -1 -1 -1 -1 -1 -1 -1 -1 -1 -1 -1 -1 -1 -1 -1 -1 -1
$$ -1 -1 -1 -1 -1 -1 -1 -1 -1 -1 -1 -1 -1 -1 -1 -1 -1 -1 -1 -1 -1 -1 -1 -1
$$ -1 -1 -1 -1 -1 -1 -1 -1 -1 -1 -1 -1 -1 -1 -1 -1 -1 -1 -1 -1 -1 -1 -1 -1
$$ -1 -1 -1 -1 -1 -1 -1 -1 -1 -1 -1 -1 -1 -1 -1 -1
$$ ##$RG_tab8= (0..255)
$$ -1 -1 -1 -1 -1 -1 -1 -1 -1 -1 -1 -1 -1 -1 -1 -1 -1 -1 -1 -1 -1 -1 -1 -1
$$ -1 -1 -1 -1 -1 -1 -1 -1 -1 -1 -1 -1 -1 -1 -1 -1 -1 -1 -1 -1 -1 -1 -1 -1
$$ -1 -1 -1 -1 -1 -1 -1 -1 -1 -1 -1 -1 -1 -1 -1 -1 -1 -1 -1 -1 -1 -1 -1 -1
$$ -1 -1 -1 -1 -1 -1 -1 -1 -1 -1 -1 -1 -1 -1 -1 -1 -1 -1 -1 -1 -1 -1 -1 -1
$$ -1 -1 -1 -1 -1 -1 -1 -1 -1 -1 -1 -1 -1 -1 -1 -1 -1 -1 -1 -1 -1 -1 -1 -1
$$ -1 -1 -1 -1 -1 -1 -1 -1 -1 -1 -1 -1 -1 -1 -1 -1 -1 -1 -1 -1 -1 -1 -1 -1
$$ -1 -1 -1 -1 -1 -1 -1 -1 -1 -1 -1 -1 -1 -1 -1 -1 -1 -1 -1 -1 -1 -1 -1 -1
$$ -1 -1 -1 -1 -1 -1 -1 -1 -1 -1 -1 -1 -1 -1 -1 -1 -1 -1 -1 -1 -1 -1 -1 -1
$$ -1 -1 -1 -1 -1 -1 -1 -1 -1 -1 -1 -1 -1 -1 -1 -1 -1 -1 -1 -1 -1 -1 -1 -1
$$ -1 -1 -1 -1 -1 -1 -1 -1 -1 -1 -1 -1 -1 -1 -1 -1 -1 -1 -1 -1 -1 -1 -1 -1
$$ -1 -1 -1 -1 -1 -1 -1 -1 -1 -1 -1 -1 -1 -1 -1 -1
$$ ##$RG_tabA= (0..255)
$$ 0.25 0.28 0.32 0.35 0.4 0.44 0.5 0.56 0.64 0.7 0.8 0.89 1 1.12 1.28 1.4
$$ 1.6 1.78 2 2.25 2.56 2.8 3.2 3.56 4 4.5 5 5.6 6.35 7.12 8 9 10 11.3 12.7
$$ 14.2 16 18 20.2 22.6 25.4 28.5 32 36 40.3 45.2 50.8 57 64 71.8 80.6 90.5
$$ 101 114 128 144 161 181 203 -1 -1 -1 -1 -1 -1 -1 -1 -1 -1 -1 -1 -1 -1 -1
$$ -1 -1 -1 -1 -1 -1 -1 -1 -1 -1 -1 -1 -1 -1 -1 -1 -1 -1 -1 -1 -1 -1 -1 -1
$$ -1 -1 -1 -1 -1 -1 -1 -1 -1 -1 -1 -1 -1 -1 -1 -1 -1 -1 -1 -1 -1 -1 -1 -1
$$ -1 -1 -1 -1 -1 -1 -1 -1 -1 -1 -1 -1 -1 -1 -1 -1 -1 -1 -1 -1 -1 -1 -1 -1
$$ -1 -1 -1 -1 -1 -1 -1 -1 -1 -1 -1 -1 -1 -1 -1 -1 -1 -1 -1 -1 -1 -1 -1 -1
$$ -1 -1 -1 -1 -1 -1 -1 -1 -1 -1 -1 -1 -1 -1 -1 -1 -1 -1 -1 -1 -1 -1 -1 -1
$$ -1 -1 -1 -1 -1 -1 -1 -1 -1 -1 -1 -1 -1 -1 -1 -1 -1 -1 -1 -1 -1 -1 -1 -1
$$ -1 -1 -1 -1 -1 -1 -1 -1 -1 -1 -1 -1 -1 -1 -1 -1 -1 -1 -1 -1 -1 -1 -1 -1
$$ -1 -1 -1 -1 -1 -1 -1 -1 -1 -1 -1 -1 -1 -1
$$ ##$ROUT14= (0..7)
$$ 0 0 0 0 0 0 0 0
$$ ##$ROUTER= -1
$$ ##$RX22TY= <no>
$$ ##$RXFMAX= (0..7)
$$ 647.5 -1 -1 -1 -1 -1 -1 -1
$$ ##$RXFMIN= (0..7)
$$ 5 -1 -1 -1 -1 -1 -1 -1
$$ ##$RXINTLV= (0..7)
$$ 1 0 0 0 0 0 0 0
$$ ##$RXMSTY= <no>
$$ ##$SCMTY= <no>
$$ ##$SGUC1= (0..15)
$$ 33 34 18 0 0 0 0 0 0 0 0 0 0 0 0 0
$$ ##$SGUC2= (0..15)
$$ 17 256 49 0 0 0 0 0 0 0 0 0 0 0 0 0
$$ ##$SLCBCONF= <SHNV>
$$ ##$SPECTR= 10
$$ ##$SY2FLAG= 0
$$ ##$SYNCTRIG= 11
$$ ##$SamChgEth= (0..3)
$$ <no> <no> <no> <no>
$$ ##$Sgu1PowerLevels= (0..7)
$$ 90 74 58 42 26 10 0 0
$$ ##$Sgu2PowerLevels= (0..7)
$$ 90 74 58 42 26 10 0 0
$$ ##$Sgu3PowerLevels= (0..7)
$$ 90 74 58 42 26 10 0 0
$$ ##$Sgu4PowerLevels= (0..7)
$$ 90 74 58 42 26 10 0 0
$$ ##$Sgu5PowerLevels= (0..7)
$$ 0 0 0 0 0 0 0 0
$$ ##$Sgu6PowerLevels= (0..7)
$$ 0 0 0 0 0 0 0 0
$$ ##$Sgu7PowerLevels= (0..7)
$$ 0 0 0 0 0 0 0 0
$$ ##$Sgu8PowerLevels= (0..7)
$$ 0 0 0 0 0 0 0 0
$$ ##$SguType= 3
$$ ##$ShimPowMaxUA= (0..63)
$$ 130000 130000 130000 130000 130000 130000 130000 130000 130000 130000 130000
$$ 130000 130000 130000 130000 130000 130000 130000 130000 130000 130000 130000
$$ 130000 130000 130000 130000 130000 130000 130000 130000 130000 130000 130000
$$ 130000 130000 130000 130000 130000 130000 130000 0 0 0 0 0 0 0 0 0 0 0
$$ 0 0 0 0 0 0 0 0 0 0 0 0 0
$$ ##$ShimPowMaxUC= (0..63)
$$ 130000 130000 130000 130000 130000 130000 130000 130000 130000 130000 130000
$$ 130000 130000 130000 130000 130000 130000 130000 130000 130000 130000 130000
$$ 130000 130000 130000 130000 130000 130000 130000 130000 130000 130000 130000
$$ 130000 130000 130000 130000 130000 130000 130000 0 0 0 0 0 0 0 0 0 0 0
$$ 0 0 0 0 0 0 0 0 0 0 0 0 0
$$ ##$ShimPowMaxUG= (0..63)
$$ 524287 524287 524287 524287 524287 524287 524287 524287 524287 524287 524287
$$ 524287 524287 524287 524287 524287 524287 524287 524287 524287 524287 524287
$$ 524287 524287 524287 524287 524287 524287 524287 524287 524287 524287 524287
$$ 524287 524287 524287 524287 524287 524287 0 0 0 0 0 0 0 0 0 0 0 0 0 0 0
$$ 0 0 0 0 0 0 0 0 0 0
$$ ##$ShimPowRcbType= 3
$$ ##$ShimPowRes= (0..63)
$$ 1e-020 1e-020 1e-020 1e-020 1e-020 1e-020 1e-020 1e-020 1e-020 1e-020 1e-020
$$ 1e-020 1e-020 1e-020 1e-020 1e-020 1e-020 1e-020 1e-020 1e-020 1e-020 1e-020
$$ 1e-020 1e-020 1e-020 1e-020 1e-020 1e-020 1e-020 1e-020 1e-020 1e-020 1e-020
$$ 1e-020 1e-020 1e-020 1e-020 1e-020 1e-020 1e-020 0 0 0 0 0 0 0 0 0 0 0
$$ 0 0 0 0 0 0 0 0 0 0 0 0 0
$$ ##$ShimPowRng0= (0..63)
$$ 1 1 1 1 1 1 1 1 1 1 1 1 1 1 1 1 1 1 1 1 1 1 1 1 1 1 1 1 1 1 1 1 1 1 1 1
$$ 1 1 1 1 0 0 0 0 0 0 0 0 0 0 0 0 0 0 0 0 0 0 0 0 0 0 0 0
$$ ##$ShimPowRng1= (0..63)
$$ 1 1 1 1 1 1 1 1 1 1 1 1 1 1 1 1 1 1 1 1 1 1 1 1 1 1 1 1 1 1 1 1 1 1 1 1
$$ 1 1 1 1 0 0 0 0 0 0 0 0 0 0 0 0 0 0 0 0 0 0 0 0 0 0 0 0
$$ ##$ShimPowRng2= (0..63)
$$ 1 1 1 1 1 1 1 1 1 1 1 1 1 1 1 1 1 1 1 1 1 1 1 1 1 1 1 1 1 1 1 1 1 1 1 1
$$ 1 1 1 1 0 0 0 0 0 0 0 0 0 0 0 0 0 0 0 0 0 0 0 0 0 0 0 0
$$ ##$ShimPowRng3= (0..63)
$$ 1 1 1 1 1 1 1 1 1 1 1 1 1 1 1 1 1 1 1 1 1 1 1 1 1 1 1 1 1 1 1 1 1 1 1 1
$$ 1 1 1 1 0 0 0 0 0 0 0 0 0 0 0 0 0 0 0 0 0 0 0 0 0 0 0 0
$$ ##$ShimSysFunc= (0..63)
$$ 1 2 3 4 5 6 7 8 9 10 0 37 38 35 16 15 14 13 12 11 28 27 26 25 24 23 36
$$ 22 30 29 20 21 34 33 32 31 17 18 19 0 0 0 0 0 0 0 0 0 0 0 0 0 0 0 0 0 0
$$ 0 0 0 0 0 0 0
$$ ##$ShimSysMatrix= 0
$$ ##$ShimSysType= 4
$$ ##$TFXNUM= 0
$$ ##$TRIPLO2= 0
$$ ##$VTU= 2
$$ ##$VTUETH= <149.236.99.20>
$$ ##$VTUTY= <no>
$$ ##$WBREFAM= (0..15)
$$ 100 100 100 100 100 100 100 100 100 100 100 100 100 100 100 100
$$ ##$WBREFLM= (0..15)
$$ 1 0 0 0 0 0 0 0 0 0 0 0 0 0 0 0
$$ ##$WBREFPH= (0..15)
$$ 0.01 0 0 0 0 0 0 0 0 0 0 0 0 0 0 0
$$ ##$WBSGU= (0..15)
$$ 0 0 0 0 0 0 0 0 0 0 0 0 0 0 0 0
$$ ##$XFAC= 2
$$ ##END=
$$ 
##$DECIM=	1664
##$DSPFVS=	20
##XUNITS=	HZ
##YUNITS=	ARBITRARY UNITS
##FIRSTX=	9715.9108146080106962
##LASTX=	-2303.2282551691896515
##XFACTOR=	-0.091699453500600436318
##YFACTOR=	1.0031759643554688486e-06
##NPOINTS=	131072
##XYDATA=	(X++(Y..Y))
-105953e177479L487L486j1853J1160l224m1573j8564j8559j307j308j306j304M6149M6149
-105939e166046L0810N3822K0624j7725j6287K2065J8227J8226K0624K0627L4524L4525j1493
-105926d937477j1490l0188l0184L0210N3224L0292k3394m9280k6271K1186M4194L2689L2693
-105913d863796j8601j8601l262k6270j1891K6459L449L452M109M108M108M108l6636l6637
-105899d965901J6092N4444L1431o917m520L3832N7795N7796j6504j6500Q550Q549Q550Q550
-105885d724753L756L756L756L760j6376j6377j6377j6376K9641K9641K8203K8207j696k4706
-105871d685941l3334N015P0686P0685K8983k4702n8260j9912J5560p445j5597P411L9048
-105858d607803L9053L849L854L853L854j1965j1965M9392P2401K5904j2445R126R127L854
-105844d419911j9156k7784J0565N407N412P808P808j2324j2325j2324j2325p052p052O371
-105830d486882O0057O8686L0338k1432k1433J3145J3149J3144J3149Q351Q355Q351Q355J7938
-105816d266729J7943J7938J7942J5062J5066M2389l629q606J4407j5796P216J0089j2916
-105803d149624J5844p164l4970j1957N295K8308M6999K3994r561n5579k6435J9582M9782
-105790d105486K6776j3973j3968K7731K7735r658n5676n5676r654J0474J0479J3350J3355
-105777d134191K0720K0721K2159K2162O341K9353M3729k284k288K0720M903M905O341O344
-105763c930365O340O344m61m57m57m57M337M336M337M337j6276j6275M4602O7611O3297J7279
-105747c741928K3K2K3627M6640N8144J2126k5743m8752n1628k8618r445r445q007q006L8011
-105732c752979L8011L5135L5135j663m7680o4938J1763J1760J1759J6552J6557M568M569
-105719c681451M569M573K7578K7577K7578K7582j9879j9878j9878j9874K6139K6140K6140
-105706c563084K6143J7511J7512J7511J7515n497n494n498n494j0815j0815j0816j0811P8344
-105692c453788P8344J648J651j5129j5130j5129j5126j9923j9923j9924j9919J4111J4111
-105679c484126J4111J4115J6987J6987J6987J6991Q358Q359N4376N4381P1633P1637n063
-105666c124267n060k7192k7192k2398k2399n4035K2660Q6894Q6894O842O842O842O842r456
-105652c068183r456r456r456p898p898p898p898p898p898p898p898J1755J1755J1755J1756
-105637c112714l1387l1386M5310M5314k4855k4855k4855k4856M865M865N0882N0883m723
-105624c077512m722M1295Q7314K3080n3617n0740K5960K7994K7993L2787L2787j3231j3231
-105611b913843j3231j3231n082n081n082n082M0936M0936M0936M0939Q958Q962Q958Q962
-105597b761045L1966L1971L1970L1971l6581l6576l6581l6577R437R441R441R441J8425J8429
-105583b704868J8425J8429J8425J8429J8429J8429O921O924O924O925O920O925O924O925
-105569b538914l0529l0529n3538j5189K3638O29L026K6035J0695J0696J2134J2133J2134
-105556b557579J2134J2133J2137P221P220P220P220P221P220P220P220O262O261O262O261
-105541b438367L865L865K5436j2909l7723l7723o1690k3342L1783L1783L4180L4181J584
-105528b445077J584J584J584K6990K6989K064M0415L5259j8429J4167J4167j6991j6990j6991
-105514b349675j6991L9573L9573l5686l5685m9108k6098J3687N2040P4450L6104J4052J4054
-105501b229710M2333M2337M2332M2337L026L030L026L029L026L030L029L030N003N007N003
-105486b021132N007N004N007N003N007P879P883R318R321o981J6032L6645j7044l0244K3444
-105471a939851j0112j0111o756o756o756o752n797n797n797n794n797n797n797n794P8509
-105456a954955P8509P6112P6113O4607K6260n857m4202n3792l0784j4485Q527K1946j064
-105443a753065L75K3387J5994J5995n9264n9260j6122j6122j6122j6118p82p83p83p79p83
-105428a884232p78p83p79K4503K4503K4503K4507K4503K4503K4504K4507J1081J1081J2519
-105414a655858J2524l300J9714L4090j1924j0464J2550l270l269j831j831j832j831N359
-105400a611173N359N359N359L921L921J9740l270j7534K8488K9926j6092Q355N4373L7116
-105386a446152J4107k1365m4374k9993k9993n067M0951K8008N000L2225L2225L0787L0791
-105373a362850L0787L0791K7911K7915j3793n9806n9811j3789J1134J1138J2571J2576J3650
-105360a331576r358k2302K3721O5420O5425O5420O5424J1733l4281q400q396j1277j1272
-105347a139719j1276j1272k988k989k988k989k988k989k988k985K4814K4814K3376K3379
-105333a089788l1749n4758j1138O5563R4200M8182k628m8644m0018m0019k2761K3259L3802
-105320a076497L3802J6545k9469l9059l9060M082M086L6138L6143L6142L6143J7447J7448
-105307i46109J150K4158K0804l2885j4190Q820p479p478o041o041k928k925k925k924k926
-105292i79919k924k925k925k925k925k924k925k925k925k924k925Q441Q445Q445Q444Q445
-105276i69871Q445J0842J0841K9533O7884O7885K9536J5156J5156J2759J2759m27m23m24
-105262f90349m23m23m23m23m23k345k340k3912J4437N8537N8537J4437l9251m5377m5377
-105247g05118k715k712L2278L2281J599k1406K558M0910O0559O0563K6046k7637p1742p1738
-105233f46274k5125J3223L7671L7674L2397L2402L2397L2401m992m988m992m988k8001k7998
-105219e29193k8000k7997p430p431n992n991O2076Q5085J00903M7220M075j8934k2290P19
-105205c53180j3662j3661j2224j2220k8401k8402k9839k9840j4500l7510m6138p785L4872
-105192e92490L4873L7270L7270L7269L7270L7270L7273K2582K2582K2582K2586m27m27m27
-105178b44944m23k6312k6312k6312k6308J2036J2040J2036J2040K0725K0724K0725K0728
-105165b19557K0724K0725K0724K0729L9419L9419L9419L9422j4268j4263j4269j4264L4813
-105152a227L4816L4813L4816p5438p5433m6677L0023L3854m2838o6810k0788K217K221N097
-105138a51354N097M5059M5063M5059M5061K2051K2054K2050K2054j4381j4376j4381j4377
-105125F4679N752N756N756N756K1549K1552k4470k4465p9116p9111K5383K5387J4838l1177
-105111d1931n295P1404R2492M6479l0218l0218L6768L6771L6768L6771L0058L0060L0060
-105098C39969L0061j0209j0204j0209j0205j0209j0205j0205j0205M131M130M132M134M131
-105084C09037M134M131M134k1754k1755k1754k1751J255J258J254J259k8346k8345k8345
-105070A54412k8342M0681M0685M0682M0684M3558M3561M3557M3562N209N213N209N213J3013
-105056D96897J3018L8899p116j9582j9578k2455k2455K1163K1166K1166K1167K2601K2604
-105043E87495O786K9795N703m0310k4496j483K0563M3577N6518J0501l1206n4212m4145m4146
-105029E20940p239p235L7344L7345N0598K7593p401n3417m3355K666K666m3351o3009j6987
-105015D37158O1627O1627N539N542j0276J2733K0758k5256k2380K3639L2742N5754P3011
-105002G32218K6994j9028L984L985j9024O378N2399L8018J5010J5429J5433J1115J1119J6867
-104988I10897k9147k9151J6872K7412K7417L0289L0293k1960k1957l7775j4766l3585p9599
-104975G75240r3983j7282L7359O0372O5162M2157J7226J7231J2912J2917k7353p3368p0490
-104962G58100k4473K0694O6716N3770L0765J520m4494m5935Q6M2266M2269j3819l6824j2860
-104948H37781O3840P6782N3774J4343q662K838K843M277M280M280M281k4484k4481k4484
-104934I87208k4481J3864J3867J3868J3867J1108J1111J1111J1112Q235Q235Q235Q235L9868
-104920A135443L9873J9740k6279p1337p1338k6278J9740M6220K06j7051j7050J4107J4107
-104907A060103K9926O917j8014K8009P4506P4505O438l9581j3695j3695N996N995k2765K3252
-104893A207897M6261K44K9004K9005j7493j7492j7493j7493k4203k4204m071M1948P6101
-104880A308011P6100L64m5655l0315J5702O0762O0762K6248j9770p0581p0581n1406n1407
-104867A208234l1274J4744N2695N2699R553R557J5306J5309J5306J5309L6397L6401M6463
-104854A496699K3458J1471l4543l5981J0036L2203L2206L5079L5083l3948l3944l3948l3944
-104841A469927j9089j9084j9088j9084L1724L1727L1727L1727J5673J5676l0345l0342m9519
-104828A441630m9516j42M5875N6418L3412k2675k2672K9574J06273J03398K6702l4780q0793
-104815A632704n6829n6826m4366J655M9590M9591J3156l2858l4296J1721O5406M2400n535
-104802A635513k8544m0655m0655l9217l9217m2573L445L8439O1451K5016k1002k2440K3582
-104789A513143K3579k2440k1002K5020P5228N2220q659q654L9756L9756l8857q4872m9403
-104776A534815l385J3871J3875j5849j5848j2973j2968L4408Q0430N4541N4546M6871M6876
-104763A819210k9821k9821r692r688r689r688j4485j4482j4482j4481N288N291N292N292
-104749A684044M0759M0764O5211J9192j8200m1205n7025j1006L0694L0697L3573L3574J7425
-104736A868497J7429j1336L4686N3376P362n0642k7630M9541R5564O9674p018k4757j746
-104723B073000O401l9614m5490m5486m8366m8362K0660K0665K0661K0665L7917L7921L7918
-104710B048490L7921j0977j0972j0976j0973l9431l9430R943N5960O7466M4455k040k5047
-104697B114389k4570j562K7200K7203j5942o1960m6141k3129L8704Q4722N7398j9298n9563
-104684B097451n9563J2339J2344J5695J5695J5695J5699k521k520k520k517o344o340l5105
-104670B067488J0916J0913l5101o344o340K3376K3379K3376K3380O1724O1728O1724O1728
-104657B381947p542p539p543p538p542p539p542p539k2882k2877k2882k2877M3269M3272
-104643B316646J4512o2185o2982J3717M2479M2479k6551k6548J9470J9469L169L172L172
-104630B300019L172O048O048O048O048p018p014l2900J3119M0917M0921M0921M0921K4619
-104616B481869k1395M490M491J614J614J614J614k2713k2713m8598k580n457n456k581k576
-104601B363237J3239J3238J3238J3239r771r771r770r767J0482J0482J0482J0482j2527j2526
-104587B393987j2527j2523M3557M3558M3557M3557M0682M0681O3690J7677o0317j06330q0445
-104574B458804q0445k1964K4054P1989P1989M0831n187J7822J7823q063n4081k8196k8196
-104561B477180k5918k5919o9060P636M8860M8860N3654N3654Q594Q595Q594Q595Q595Q594
-104547B620514Q595Q595J6972J6976J6972J6975J6972J6976J6972J6976k681k678k681k678
-104533B762777k681k678J95J99Q223N4245N4243Q227j363j360p115p111r992n6006m3066
-104518B756737k0054j2868j2864r987r988l285J9729L4104j1909k2937P5M3217O6225O0470
-104504B876665j6223p6147p6142n0260m240M6573R2589P8805K112m2951j9938J2654j0350
-104491B813147l9112l9113M1415Q7438Q7432M1419j9941j9938M508m1508k3234k24k8987
-104478B863302n973j7481j7477j6044j6040r812r811l5696J0324L8124L8127L9561L9566
-104465B900670J0920j2089k5031K0990Q9535Q9537J2359l3656k0238K775J333k1671k8387
-104452B987047n374n378k8383j1609J1403k977k978j539j539j539j539N648N650L4413j1606
-104437B969700j3043L2974J5717p291m6962o9966n8463n8462R126R127R126R127L1656L1656
-104423B864022L1656L1656k2032k2031k2032k2031L532L534L536L535M1879M1884M1883M1883
-104409C020874j740j738j738j738K1268K1271K1271K1272j2647j2643j2643j2643j2646j2643
-104395C023137j2643j2644J2281J2283J2284J2282J8032J8036J8036J8036l9851l9846N2189
-104382C091612N2191k2590k2589k2590k2589K6783K6784K6784K6784o0458o0459L1577L1578
-104369C102818m254m254J1084N7103O4773j1924n7942n7942k337k336m8355m8355K5466K5466
-104355C049011K5465K5465k1421k1417k1420k1418M7605M7610M7610M7609J9803J9807J9804
-104342C264113J9807o4563o4559o4559o4559N3896N3901N3898N3901r377r375r373r374P8824
-104328C282601P8827k6634j03327j07164l0466J3635J3636K9083K9083K9084K9087J1826
-104316C249271J1826J1827J1830k0769k0770k0769k0766J6621J6620O2638O2641L4775L4776
-104303C429751n7260n7257j3159j3160p2599j18614p3558L3817J23935J23939J3684J3683
-104291C333202k9457k9454k7765J8257L8389L8390k2972k2968m5976M0P5776J21796J21797
-104278C569055P5779j2421n8441o1315j5298K3645K3649K6526K6525k6204k6203o9345o9345
-104265C406607o5993j9972M6179M6179n591n591n592n591k4162k4162k4163k4158L2401L2401
-104251C358792N8286J2272l3749l3750N5410N5415L640L643L641L643K0059K0058K0057K0062
-104237C567479l0754l0753n6638j0617k1167k1166j8291j8286j8290j8287j8291j8286L0233
-104224C316886L0237N6121J0104J2980J2980J0103J0105K1128K1130K1129K1128l2558l2559
-104211C478914l2558l2559j4702j4703j1827j1826K8439P4457P7333L1316J0702N6721P1101
-104198C710808n594n6406n6407q7084m1068K2553K2555K5428K5432K5428K5432K5432K5432
-104185C661941j5796j5792j2921j2916l8805P216j8668j8669n370n366n371n366J7638J7643
-104171C549398J7643J7642M696M700M699M700q0627q0626l1730M4965P3943P3944P5862P5865
-104157C755074K041m3973j8092j8088K4091K4091l7265q3281m6853K9848P5861P5865J202
-104144C740521J202J202J206n6320n6317n1526n1523l0435M6262R2278R2283p426n3441k4683
-104130C643283k4679o8307k2286M3864M3865l0915l0915L2361P8377N1531N516L1401L1401
-104117C784497N8246J2227n3924n3923K996L000N876N875K5051P1067P1068K5050k7199k7200
-104103C902707l0075l0076n8837n8837L0323L0323K1331k4683k7562J8458P3101K7087l6187
-104090C837073l6187J7496J7500J7500J7501m554m551K4211k1807j01921n5902L9971Q5987
-104077C832317N4346Q333n4942n4941m1046m1041l8164l8165o531L9490J02765J02765K4976
-104064C890162k1044M843M845j2413j2415l8300P722M1273M1273M4149M4153r538r539r538
-104050C965633r535p6108p6109p3232p3228N88M6606K0720K0725L7018L7020L7018L7022
-104037C894138k1462k1459L9895Q5917Q5478Q786r8593r8589o3122o3116K8917K8919j284
-104024C804425j281j281j280K7476K7480K7481K7480K1605K1608K1608K1609K1604K1609
-104011D040143K1607K1609j2908j2905j2906j2905j2909j2905j2905j2905k3518k3519j8724
-103998C914350j8721M285Q0983O3724J7710M0236M0239L7360L7363j3451j3449m4131J892
-103985D148390k7952j04649q1639l5619J768M7789K4777K4780K1421K1425p0615p0611j8845
-103972C880420j8840j8844j8842l3936l3936l3937l3934Q1108Q1108Q1108Q1112K1189K1189
-103959D054965K1189K1193j1407j1408j1407j1403O1574O1575m3884j20576r7570k0875Q4584
-103946C976550Q4586L1855L1854L1855L1858O0616O0619l1420l1416q6276q6277N760N760
-103933D085924J7264J7264K0141K0140R594N5613P2869l827r3946r3945o703o700J8342J8343
-103919D130373J8343J8342k9592k9593k9592k9593k0484k0485k0485k0485j4733j4732j1857
-103906C925427j1852m9984l966N9308N9313M9722L707n9571n9567P060N3077K7191K7197
-103893D027062M183M186k1701K4319K1320K1320K4196K4200q400q396q400q396l8600l8595
-103879D018298K4676P0696R3703M7688j8466j8463j3197n9211n9216j3193Q853Q857l0454
-103866D060571j07146p8869K8510J11914J11918N497p1195p1199N502K6948K6953N7627J1613
-103853D118644k5781k5776k8656k8652r483r478M9957R5979P1049l6321j23565j23564o7349
-103840C857004k1332J6059O2075O6871K0851M9613M9614N4885N4886l4274l4273q389L7629
-103827D171219J1745J1747j2583j2583l8468P550Q6163Q6164j8335r5028l8468P550k0253
-103814D146420k0252K8641P4659P4659K8645k2050k2050k4927k4926k4926k4927k4926k4926
-103801D139114j8216j8215J0545l5472l3554J2463P5738P5738L1277L1278L1277L1279L7030
-103788D370282L7030L4153L4154m1104q7122n8362n8361k4806K1211l0559J5460Q6347Q6351
-103775D384674j6231r2927m2119L4580J5407l0611m6913q92O2383O2384j9111j9106j9107
-103762D272411j9107m2000m1995K105P8801N5788k0904o0212o0210J8878R5579P5445K9427
-103749D384006j6593o2608o5484j9466K0698K0702K3578K3578K3574K3579K3578K3578m1618
-103736D361102m1613m1614m1614J2073J2075J2073J2074l389l386l385l386K364K366K367
-103722D278107K367j7290j7287P4749P4749N722N722N723N722n7553n7551L4483L4487J5309
-103708D387459J5313J5309J5314K5375K5380o6660o6656j4890j4886j4890j4886j8964j8965
-103695D253353j8965j8960N5814N5819N5815N5818q898q894Q3138Q3141K9450K9454o2586
-103682D583499o2581k4496k4495k4496k4495p240p239p238p239k8331k8330k8331k8330J0018
-103668D290676J0017J0018J0018j4790j4788j4789j4789L8899L8899L8898L8899O8139O8139
-103655D553446O8139O8140j6227j6227j6227j6226k3474k3474k3472k3470k3474k3472k3474
-103642D460508k3470n737n737j0530j0528k860p9558o2301j6279Q883Q883J1758J1764L4767
-103628D319563L4768L4769L4772k5631k5630k5631k5627J2718J2718J2718J2722L4480L4483
-103615D441192L4483L4484r622r616r617r617P4745P4749j4411j4410n2762o741J5309o1387
-103601D486779r7702k1002P9663P9662m0179j16872r6740n0721M4187R0207O7200O7199J0632
-103588D502313J0635J0636J0636j03233j03233N0159N0160L0027L0027o52M5371L5778m0917
-103575D527707j09944o3926L07M6326K3315K3320j7789j7788j7788j7789n31n32Q6710Q6714
-103561D548312o284q2980q2981o280J4808J4807J9601J9605N7215N7219l4817l4816k7151
-103548D456258k7147k7148k7147P4473P4475j7560j7560N7219N7219N7219N7219j7204j7201
-103535D683115j7201j7200o9933o9929L3610J10308J16056Q684p9517p9515n9384n9384n9383
-103522D440327n9384O1799O1803O1803O1803k2568k2563k2563k2564j3459j3455j3456j3456
-103509D484067p707p703p703p703l0118l0113L1245P7261P4382k310p4214k8195L8430L8435
-103495D548054M1310M1311j8129j8130j8129j8129r974r972r972r970K8375K8380K8375K8379
-103481D631779k7229k7230k7229k7225K6457K6462K6458K6462p7442p7442p7441p7438O924
-103468D325866O928O925O928O9240O9240O9240O9244K6099K6103j9920r6612j10529o4505
-103455D384247L2322P8341Q5047Q5051L9033l7663p8890p8887Q354Q356M520M520M520M520
-103441D543391K9802K9806K9806K9807O792O797O798O797j5257j5254j5252j5253m7849m7850
-103427D533081m7849m7848j0213j0209Q1823Q1827J8549J8552p3486p3484n6230n6227L5806
-103414D394092L5809P4153P4158j7882j7879k9026k9024O3009O3012m2449m2446m2448m2445
-103401D440634l3821l3816N8215N8218J27242J27246L5206L5210n0950n0950m8074m8070
-103389D616290k7461J8559P052j5954J5201L8214L8209J5205K0953M3966M2523J9519m0045
-103376D792231m0045L4734N7748J6039k9974l1416J4605J6518k9495q9896q9894o4971j8949
-103363D537235M7197M7201M1075M1078L8199L8202J6148k9866l981l981l6581l6576l6577
-103350D658773l6577j3572j3568j5006j5006L686j9320l3701J2317K0942k064J3755J3755
-103337D574414L8199L8202L5326L5326K5735k0278k3155K2862K618m3400j1763j1759n052
-103324D657275M0965M2404l609J180K4188Q370Q373j3201j3197j3201j3197L816L816L816
-103310D737798L820N8462N8463p688n3703r0616r0617m4598L2101P8116P8120L6891l9801
-103297D756748m8422k404m322n0336k5892K0129M306j8698m3149m3150K0126O6146K5878
-103284D656960K873K868K5882l67m6385m4947J075K3121K3125N4759Q744m681M1336L8461
-103270D782824p554l2483l2480l5359l5357K1620K1623K1620K1623o8499o8495K3541K3541
-103257D636165J0115J0118J0119J0119M4628M4633m7404m7403N0021N0025N0021N0025l0510
-103244D840672l0506l0507l0506N3856N3860l8176l8176M3311M3313k703p9401q8743m2727
-103231D653567J8631J8631l418l420Q8616Q8618P126P127P126P127j0130j0130j0131j0130
-103217D849210K3665K3664K3664K3665o0702o0702o0702o0701j4685j4684j4683j4684q932
-103204D633393q931q932q928j3616j3614P8420P8422P8419P8423j3613j3612o906o902o905
-103190D845118o903O2121O2125k9911k9910l4948l4944l4948l4944k3444k3439O3802O3804
-103177D843579j5296r1986r1987j5291K6889K6892L1686L1687J2017J2017J2018J2021J2017
-103164D806263J2021J2019J2021j7702j7700j7702j7698j7702j7699j7703j7698M4254M4257
-103151D789231M1379M1381K4121k1893m3947L2753J20951M4258o1204o1200K0286K0291K0286
-103138D966693K0290r055r055r056r055r535r534q3835j06839n4114K2582L6962J3954L1690
-103124D792093L1689l1105p7119o2144J4553O0570O0571L8041L8041P842j5163k4754K1264
-103111D854379Q5976Q5980L7083L7082q935q933l5180l5176j9361m2367q8388m2366P966
-103098D827760L0974O523j6481l2304n5309k7031J8991M9189K6182l0986n3991n3994l0983
-103085D658540J3595L6606K3665K3664K7016M011q936L7087M8107M8112N0987N0987m2550
-103072D970891m2546m3988m3985k8169n1175o4117j8099M3733M3738L0794N3804P1535K5523
-103059D947939j0430n6448r1563m5542N0323R6346Q1962L5948k7326k7328j7264j7260j7261
-103046D902096j7260k5892k5889J434m4584l5168j2156m0917j7909L9610L9614M1052M1052
-103033D845083j2639j2635j2636j2635j2635j2635j2636j2636L2301L2303K9428K9428K9424
-103020D896880j6590j9467K6552Q0715L4700j5631l8641l0491l0491l1929l1929j1722j1718
-103007D800238j1721j1719M0049M0052n1984n1983K8544K8547K8548K8548N1553N1557m0480
-102994D929749m0479j0882j0880j0883j0879j3759j3755j3755j3755k4304k4302K1718K1717
-102981D785551M8556M8561M460p2236p5464J235P1222K5203p393p392L5749L5750L9584L9583
-102967D972969o434o433K2327K2327K2327K2329O508O509M9650k7045j08537j08536L7188
-102954D905149L7186P57m5261o2518J4179P0742P0741j6500j6500k5983k5982K0035K0040
-102941D946085l7487l7484Q531Q535J1886J1891J1886J1890k3585k3582k3585k3582K1234
-102928D862633K1233K1234K1238J06558J06563N7664j9028m2041m2037m6834m6830J6440
-102916E016793J6444J6440J6444P98Q01P98Q01m7137m7134m2341m2340k3169N3530J02424
-102902E023152J02424k4128k4126K1893K1893K7761K7765K2968K2971L6390m0303q9197q9197
-102889E040266l6951l6948l6947l6948K6323K6327K6327K6327o707o703o708o703o708o703
-102875D957544o707o704j8691j8687j8691j8687P194P197j8687K7331K8645K8649N7406J1392
-102861E018504j3538j3534m2299L722J7141J7145K0016K0021M3025M3030L8235L8236j2422
-102848E177282q9118q9118j2419R7829R7833L3596j2418k0092o6106j30342j30339l3513
-102836D823075M3186K8802j7211L4674Q0696P7816L1802O873O875L996M000K8921K8927K6046
-102822E208478K6049K5088k0927q4205q4201n7766j1748N4403N4403L8105L8104L5228L5230
-102809E256241N029m0989j5103j5103j7980j7979j7979j7980m5183m5182m2307m2306J1380
-102796D954559N7399P7531Q36k0736K5282K0488k5528r9351r9349l6074R945K5238K5241
-102783D915481k565M3456P9883L191m2827m2827N104N108N105N108o49o43K232K232k4736
-102768D952653K1286K1283k4732m4868m4864J5533O1552K2721k3293N467N468Q340Q344Q343
-102754D993233Q344l9868l9865l9869l9865P5176P5179P5180P5180j5422j5417j5418j5419
-102741E081149N9358N9361l2675l2674o913o910o913o909K5683K5686K5686K5687k9922k9918
-102727E149776k9919k9918o913o910o909o909J932J936J933J936M0280M0284M0285M0284
-102713E231168j7721j7717j7718j7717L4050L4052n7983n7983k4072k4069k1193k1193O3170
-102700E085074J09192L7288l9408l6057R966K2428n4267j33845j33840k8383M8314M1969
-102688D928431M1973M6763M6767j2676j2674j2676j2673L3342L3344L3341L3345P46P49P45
-102674E148847P49l3888l3884K7469P3491Q4032P340o9360j15374o5046J1654l688m9703
-102661D982639l9161L7540Q3553Q3557k0530k0529k0531k0525r026r025r026r021l9704l9704
-102647D950507M7539M7542N355p1337p1341N359L1119L1121L5914L5918L5914L5914L5914
-102634E155438L5918L318L317L319L322L317L322L319L321J4965J4965J4964J4965l7764
-102620E240006l7763p8989p8988o1253J5444O4339O4337K023K022m3995m3993o725o726o726
-102606E023013o726M4086M4085M4086M4085l1652l1652l1653l1652k891k891k891k888j8889
-102592E035570j8886P3150P3150K4253K4255k1762k1761n1007n1001n1003n1003J5145J5148
-102579D994248J5149J5148K6769K6772K6772K6774K1016K1021K1020K1020Q075Q077p9165
-102566E152696p9164m4651L2046J7665k8353l1728J4292P2771P2772M9762k6933p5828p5827
-102553E049520K1481K1481K1481K1481j9743j9744j9744j9743j4350j4351L1667L1667m5988
-102540E045115m5987M6047M6048K8792K8790K8792K8790L1668L1667L1667L1668J2646J2647
-102527E358350l3371l3367r7605r7601n568n565R770R771R771R773J5524J5526J5523J5526
-102513E186457j4317j4317j4317j4313J9238J9242O5255O5259Q2513Q2512p0880p0877q8137
-102500E233318q8134l9243L7457Q5336Q5340j906j903N5616N5620N5620N5620p2372p2366
-102487E388003p2368p2367j8683j8680j8680j8679o820o816o816o816J6190J6193J6193J6193
-102473E206047j5448j5444j5444j5444J7148J7152J7151J7152P2064P2064K3170n3523q4205
-102460E242440q4204m2981m2977M1865M1865M1864M1868p7014p7011l0997M5703O0200J4182
-102447E174803m7175m7171L3356L3360j2662j2658j1223j1224q347q344O9307J15330M5340
-102434E312692l1353n1849K4851R1958M5942o5270j11284m2263L4439O4155J8140r9783r9781
-102421E090594n6642K0058K2934K2934p748p745p748p745n830n828Q6209Q6208L0121L0124
-102407E289896j5897j5894O2717O2720J3826o2869l6742l6742m1535m1531l0031l0031O2006
-102394E179893O2008j269j270j269j266M483M486M482M487j2534j2534j2535j2530l5543
-102380E169089l5540l5544l5539J9103J9103J9103J9106l906l901l907l902q808q805q808
-102366E096844q804K1870K1875k4148k4144N094N097Q1789Q1794l3255l3251l3252l3251
-102353E124258N9858N9863N9860N9863K1510K1516k4507k4503q7782q7778n4226K2472O3694
-102340E214098O3698O8492O8491M8733M8733M8732M8733m954m955q1651q1647k7963k7964
-102327E380576J8055J8058k0294k0294o6312o6308n7084n7084J9612J9617Q3845Q3846Q0969
-102314E417202M277q4887q4887j2983j2980l4075l4076J1943J1946J9272J9275k6742k6743
-102301E166542K5024K5027K5028K5027L452L457L457L456M3723M3721l2973l2975j8957j8953
-102287E264056l4292q0310n5385K1313Q2669Q2670K9937K9941j6077j6077k1829k1830k1829
-102274E242957k1829j0182j0183j0182j0183j0183j0182j0183j0182J4744J4744J4744J4743
-102261E198643J4744J4744J4744J4743k632k632k634k632k6600k6601L2840J09535J12412
-102248E448674L5715k3723k3725K6129K6128j9889j9886p014p011p014p011r889r887r891
-102234E391706r887P846P850P846P849m5842m5838m5842m5838L7326L7330L7325L7329l1700
-102220E347460l1698l1700l1697K812K816K813K816K6780K6783j9233o5252n3898K2804Q4155
-102206E285761Q4161k9929k9926k9930k9926J7047J7051J7047J7051n963n957n959n958J4290
-102192E308860J4295J4291J4294m8984m8979K7716K7716J7646J7650O3664O3668m1794m1790
-102179E388253m1789m1790J3148J3153J3152J3152J7946J7945J7946J7946o0192o0189k6634
-102166E282047N0063R3203R3204L6641m0056n9953j3931L2087L2086n3237n3239n3238n3238
-102153E292439k426k427k427k427L8798L8797L8798L8797J9478J9477O0703O0705K4271n2426
-102139E570130q5980q5976m4756m4756J262J266J0849J0853N6866N6871K5350K5350k0668
-102126E476661k0666l0254l0256l0255l0252K1994K1994K1994K1998K1994K1998K1994K1997
-102113E510941R06R11j966j967k4978p0993m2231m2232m3674K348M8366M8366J5770o0926
-102099E338641m3671K349N7589N7594N7593N7594K9787j6227o4162o4162m4033J988K2122
-102086E393002K2122l3484l3483j6228K9792O2173J6160l1777l1776j4522j4519K8622K8623
-102073E404705J4718l1297l4172J1845J4717l1296k8420J7597J4598J4602J7477J7477k0874
-102060E381677k0870j7995j7994J6994O3016O3016J6999M535M535J659J659L2787L2787J2654
-102046E575459l3360r0886r0882m2951L071M505M509P382P385k8091k8088K2721O8742N2561
-102032E432077N2560N0643N0646k7012j03705j03709k7008O2626O2631O4544O4548N1122
-102020E629963N108m7624r3638q5636l9614k2358k2357L2285L2289K9413K9413J6466k9547
-102007E434163l663l662r416r414J6470k9547k7754k7750l0626l0627O4286O4286O4286O4285
-101993E535317K4976K4978m8842m8842l9254O764N7574N7575j9137j9136o5155o5150k7766
-101980E373902k7764k7765k7761n9403n9402M7972M7977M1262M1262M1262M1265K4244K4245
-101967E481296K4246K4248K4244K4245K4245K4248l0401l0401l0402l0397P946P951P946
-101954E529014P950k50k47k51k47k51k47l124l123j7028o3043q0302l602J9402J9406K4200
-101938E428257K4200O1825O1829O1825O1829o5683o5678o5679o5679J906J911M7927M7927
-101925E536717J6288J6290o0406o0406j5833j5834O0863O0866J2927J2932J2927J2932j5354
-101912E574909j5351j5354j5351p0958p0956r602O7098L5098j0917J9759J9762K3592K3597
-101899E555326K3594K3596J064J067j813j808n5500j01515p5632J068O8626K2607k3409k3410
-101885E413861M5617M5618m02m00k2450k2452k2451k2450K8360K8360K8360K8365q670q669
-101871E510597q670q669l877l875l876l872o9547o9548P148P150J7695J7694J4819J4823
-101857E417992J6923k9094n1145K5556N1436k5259o4566o4563K3155R9851R9851K3159j9028
-101844E504268j9025k3821k3818J1171J1171J1171J1175J1171J1172J1171J1175K2197K2195
-101831E571373K2196K2201j0400j0396j0400j0395j00855j00855q819q821O4043O4042O4043
-101818E546957O4042M8224M8222K207p4491r1747m5730P6985P6984l306l307l307l306l2069
-101804E606358l2067l2068l2068m4051m4053m4051m4052j2414j2415L1686J08383J00764
-101792E549952K4069k0031k0032R688R688O812O813P770l8247n8380J8316J18981P2963J1606
-101778E699968J1605K8742K8742K8743K8743l6450l6450l6450l6449J1486J1486q0550q0550
-101765E542616M5999M5999m6037m6036j2058j2055j2059j2055N198N201N199N202m390m385
-101751E506339K6290j9726o5745J0953N6968N6972N2415N2418N2413N2418k6199k6196j13442
-101738E615878j13438q1804n104P4463J20486Q8846J2152r5226r5222n5599n5593L6442L6442
-101725E482723O5200O5203k6833k6832j3415j3410j3411j3411j7248j7246P4790P4791L0206
-101712E651107L0211L0210L0210l3067l3065l3064l3063k5399k5394k5395k5395n5114n5114
-101699E397668r096O7599Q4176L8156k3199k3196o902o902o902o899K3777K3777K3777K3780
-101685E599614K3776K3777K3777K3781j5771j5769j5771j5766j5770j5770j5770j5766m265
-101672E564307m265m266m262Q2018Q2022p1376p1370Q370Q373Q374Q374N0556N0557m1479
-101658E665933m1479L5213L5218L5217L5218M2887M2887m9149m9148q1988q1984p7191p7190
-101645E434444l7885L8813Q7706Q7707M4082M4085j7271o3290o9041P654N3672N3673q988
-101632E655361q988N2369R8387O7709q988n5006n5002l4392l4394l4394l4394N0932N0931
-101619E710131P2023K6009j1984q8680j35658j35656o8547Q149N7043N7046r108r107r108
-101606E462553r107O5671O5671O4233O4237n183k8188m4007K011K3582k2436k2436K3582
-101593E640183O0009J3995k9148J6872O2888O2889k6270k6271M044M048j4646o0664p6483
-101580E631446n3474l142M2876O7319O7323O7322O7323K5619k0398j2250J0759k55p6950
-101567E813518j47417j01394K7068P3087j3197n9212k1825K4192m568m566j0321j0320J8440
-101554E583485k7574r722L6296K0477k528J3287J3288J4724J4729L4858Q0876N4990N4995
-101541E882181J6643J6642M2527l486p8052p8048p8053p8047k0531K5492M5621M5625N6166
-101528E794680N6171J0149o6544q4763l8741K2611K2616M038M040M037M041k8559k8555k8559
-101514E646662k8555R309R314K5129K123l9584O438P1146P1150L2304L2303M2371J9361j7548
-101500E881923o3567o6443k0425O67k2342o524o524j0838j0837r400r400N4714P7722M4647
-101486E833373j371m2595m2594L0745N3756M8961K944o1770o1769p122p123p124p118K719
-101472E733912K722K718K723L1960L1963R909k8435m4737o386M6340O9353M8736J0393j2621
-101458E898550j2616J2905J2908j0104m8448m7973k4959j5377n3722q8717l5027N9882R8233
-101445E745535N5089j3935m0300j951L7499L7498j9545p3229o6042k7694K6473M9486K7911
-101432E736795K7911K9349K9353n644n644J7366k0979j2595J0415m925m920l487l486l487
-101418E786022l482k049k049k048k045k9372k9367M7324P0338K6379j1965m299J8714j1011
-101404E851090m9354m7920r569L9801L9805l4498n7503j4366K3986R78R77j7481j7478j7481
-101390E690987j7478j7482j7476j4127j4122J3677O7367N7298J8953j0771l3775o932k9941
-101377E686178p1138j7452J2269j0741k6080J2268O5957Q8964P4105L5756J4187J4186N077
-101364E883536K8087L6717j634m0100m0102m2497m2498m149m149m150m149J6942J6942J5504
-101350E814300J5504K5091K083o546L1805M2913M2918m6722m6722J0796J0801J0800J0801
-101337E917822n0561n0557m538P2157R3249M7232j4126j4127k0481k0477k0477k0477l221
-101324E911418l221l221l220R239R242R242R243j0890j0891j0889j0891J2538J2542N8559
-101310E978800N8560L3629L3633n8401n8403j1429j1426L4592L4592k2934k2931K3088K3087
-101297F034457p714p711p711p710l6476l6472R546R546L9261L9266n2770n2770n1811n1811
-101283E819120n1811n1812j509j505j506j505L6843L6843L6842L6843L763L768L767L768
-101269E871909j985j985j985j985M3670M3673k344p9040j34646q8628L4087L4086K924K929
-101255E720680K929K928L8401L8401L8401L8400k2600k2601K3416K3418l1229l1229N7930
-101242E877245N7931K7251j8766m0815L5880O4641j2055n6155n6152L6121L6119r898r898
-101229E931449k2361k2360k2362k2361k4758k4757O7278O7278M7145M7145J127J130m4519
-101216E979074m4516J6841O2859K8341m8350p4237k8217K0191K0197k2945k2945J3481J3486
-101203E913260p3756p3757K1750R8451R8451K1755n1111n1108n5900n5901k4268k4262k4264
-101190E719340k4264k2349k2347O4897O4895J8433n8264p5520L1858P7872P7876P9790P9794
-101177F012011P6913K17j10034j10029n536n531n535n531J7593J7594J7594J7597k0754k0751
-101163E875818k0754k0751K4305K4308K4305K4309k9383k9379k9383k9379J2418J2421J2423
-101150E851278J2422k3051k3049k3051k3049n795n793R547N5563O7068r628j12210j12209
-101137E658043j2145O4552O7427O7428P1262P1263k0774k0773j5021j5020P7014P7015J9492
-101124F089763J9492J9493J9492j9702j9702j9703j9697j9702j9699j9702j9699M266M265
-101111E999165M266M269M2613M2618M2613M2618j1912j1913j1913j1909n0261n0256n0261
-101098E979737n0258J4452J4456J4452J4455J9246J9248J9246J9248r2709r2710n9155J7545
-101085E837253O1642O1645O6435O6439m9089m9084m9089m9085j0741j0736j0741j0736l4829
-101072E819284l4827l4828l4825M9539M9542L520L524k1406k1403N5291N5294P5423P5427
-101059F039555j274j269J6190J6192J6190J6193J9066J9069n7628n7627q2557q2554l3659
-101046E825887l3659O4124J10146Q1386M688m4568m4565l345l340J6788J6793J453m4565
-101033E947223l4502M2198O8083K2065l9296l9291O0413O0413o542q3239q6115q6115j0377
-101020E814918j0377L2764L2769m2494q8512k9072M7624Q2139Q2137k0444k0440m8126m8126
-101007E784760N9249N9249O1166O1166j5530j5527J4189J4190O0208O0206L4323L4322m2373
-100994F169598m2371k4683k4682k4683k4683L9550L9550L9551L9554m5775m5774m0981m0977
-100981F013194j7014N9683N9683j7009q4122q4123m2898m2898J5582J5583R2279R2283K3252
-100968F083475K3252k2765k2762l6187l6187R830R834l8846l8842L7849L7854k5424k5420
-100955E955661k5421k5421n771n767n767n768L2578L2581L2581L2581p449p445p445p444
-100941E982284p450p444p446p444N0553N0556N0557N0557K7543K7548m9149m9147l262l263
-100927F104993L9880L9884m2568q8587n9826J6875R202R201l2023l2020O5766O5764O0972
-100914F157513O0975k0279r6976n3832n3830k0280k0278K5739K5743M3954M3954l2742l2738
-100901F026923n5751n5747n0958n0953Q733Q5429O8174K2158q53q51l730l726J4965J4964
-100887F018777J4966J4968J3047J3051l2970l2967L0305L0304m6393m6389l2011l2008J4006
-100874E926686J4009J6883J6882J6882J6886Q3033Q3037k4343k4338l4345l4341J1673J1677
-100861F080281m1056m1052L5641L5644l1948l1945l1948l1943K6532K6537K6533K6536l2787
-100848F015025l2783l2787l2783N561N565N561N565M4389M4393M4388M4393K1380K1383K1384
-100834F180634K1383k8136k8131k8132k8132k8135k8133k8132k8132L7057L7059L7061L7059
-100821F125190j7586j7586K8431K8432J9680J9683o7558o7560l5925M0776M3650M3651p643
-100808F135635p640p639p641m762m764m764m764K5822K5821K5822K5825k0197k0196k0197
-100794F136361k0193J1441J1441J1441J1445j1569j1568j1568j1564K5462K5461K5462K5466
-100781F217518K453K453K453K456j6721j6721j6721j6717o8491o8492K3545K3547K5807K5806
-100767F122175K5807K5810L1558L1559L1559L1563k1171k1170k1170k1167k1170k1170k1171
-100754F151842k1166K6406K6406K6405K6409m4538m4539m4538m4535n9878n9877L2157L2162
-100741F002716L397L399J8737O4757j405p8096p5225J476K430K435P224P227Q8714Q8718
-100727F136504J09805O3791k7289j03982q9605m3584n7009n7006q115O8585J00218N4205
-100715F146518p157p152K1604K1608L6944Q2966P8167J476j03027j03023j6201K9821L936
-100702F186480L935l1540l1536j4279L1739P0082K4069l9206l9205M1325M1325K1193k4825
-100689F239557n3111n3107J0167N6186N0433N0433P292P291l1061l1056j3800L2218K9341
-100676F300783j6676l3934l3932j7770j7770j7769j7770K5372K5372K5371K5376k8315k8315
-100663F190023k8316k8316j1058j1059j1059j1055R3560R3559M9460k7237l93P6303P1510
-100650F445922n183n1684n1684j0460j0460m4972m4973J8301O4323N5908R895n3384n3381
-100637F268168k1747k1743k1746k1744m970m965m970m965k094k089k094k090M4284M4288
-100623F241523Q5508Q5512M7161k9533p8430p8428n9256n9252n9257n9252J1688J1692J1692
-100610F071368J1692J5609J5608j0275L5741R857R856J2733J2736J4651J4650J4650J4654
-100597F243530J4651J4649J4651J4653j3272j3272j3271j3272K9870K9869N5754R741o4562
-100584F309719o4563o4563o4559l4843J1175P4449P4454j4512o0530l4644l4645n883n883
-100571F085172l4645J1374L4861j1155J7604J7605Q977Q976Q977Q980J01851J01852P0213
-100558F430642l7161q1261q1261k1822K4196j6070j6069j3193j3195m565m565l0449J5571
-100545F150798K6765K6769K9645K9644K3889K3893K1017K1016M0188n827o9102o9101p6M5944
-100531F295462K0058K0057O273O276O277O277m35m34k9196J6822P2424K6409o7543j13563
-100517F265164m268P2427N2294O276l3513l3514l3513l3513J7298O3315L7431L7434K9761
-100504F443079K9762K9761K9760m6935m6935m4059m4056K318M8336N1212N194L277M9295
-100491F510009O3675j3017p4378p4379m6576r2593j03139M235J17363P1349l9514q5527j6500
-100478F221008O0197M3893k119K8559K8559l9513l9509l9509l9509O508O509O508O510L9820
-100464F287912L9824L9822L9824J4894J4898p4262p4263r074L6948J3938J3939j1946L4071
-100451F366525P1461l5914j18864p2847M7950M7955J0560J0561J0560J0565J0082J0081J0081
-100438F378756J0086j0053j0047J5834l0180p5244p5243j4846L1177K2545k3474k0596K5424
-100425F224139R1092R1091K4942k1072p7640j23655j21741p5719j8185N8511J07405J07405
-100413F266573M0296n723K0163K0163L2146L2146N8032J2015n9890n9889K6395K6397J9804
-100400F428628k6215k6215J9804J9803J9803K2679K2680O861O861O860O860l3404l3405l0529
-100386F411071l0525k6971J9047N2601R8623O2189m5183r9833n3811k0260k0255j7385j7380
-100373F311928K2881K2885K2883K2885R580R582R580R584R579R583R580R583m3628m3625
-100359F392860m3629m3625k0620k0615k0620k0616K8694K8694K8694K8697j7325j7323j7324
-100346F285942j7321M4992M4992M4992M4995J9107J9110M2116l899n7111j03128j03128n7107
-100333F204552K0546O6566M3553M3558O3207O3208J7188n9503j18947p2925j1572j1568R329
-100320F257192R332R329R332M6718M6722P04P04n7301n7298L4738L4738O9248O9251n3462
-100306F419947r9481p1562N139N1155N1156M8276M8280M8279M8280Q21Q24Q23Q24q9298q9295
-100291F374168K742K742K5708K5709K5709K5713o887o886o888o883m0441m0442m0442m0438
-100277F293184N9264N9267N9264N9268m3078m3078m3079m3074J0609J0610J0610J0613J2527
-100264F412907J2526J2527J2531n0748n0744n0748n0744o5608o5603j6714N9986Q5868Q5872
-100251F331308j375j370J7800J7803J7800J7804k6301k6297k6297k6297K8944K8949K4151
-100238F376622K4154J6482o0211m2958L063K2234K2238n569M0452J05641K8949p3633p3633
-100225F383831R924Q6621Q9496J2800j2126L3892M6355l0342j05121j05120o1020J5676P2240
-100212F437106P2240j5002j5003J3160J3160J3160J3160l0941l0941l0941l0940L5689L5689
-100199F479596L5690L5689j8957j8957P0203P0202N1213N197j995k5002l1236l1233l2675
-100186F587735l2670n5684n5680P591N3612N7924J1909l5551n8556k8001J8020O4994Q8006
-100173F623649O7870q823k3208j94J5141J5144J3702J3707o78m6691o3949o3949l9430O587
-100159F508878N6920P9932M2059l955l9910q5924q1134l5113K8159K8162o03o00m6620m6617
-100145F403634r62r59r62r60l838l834l839l835N4643N4645M9850M9852J1501o5192m9377
-100130F490367l356k6106m9114l0420l0418K6623P2641M6756M6759J6077J6077J3201J3204
-100117F602291j7476o3497o2057j6035O8206R1216J9792k6222j8077N8619N7181j9510k9582
-100104F644849o572k4309k4304m5880m5875m3003m2999j4846L1173N289N287k7308k7308
-100091F384194k7309k7307l7854l7854R602R602J5834L8842Q7258J33274Q9055J2358o336
-100078F643359n2355p6800n3793o336L9681R003l7015p7281l1263M2558Q8575R1452M5433
-100065F625218O408O407L532L532L531L531K094K094m619k7626m2006M010q932l1940k9064
-100050F516170o052K3544K3545K4982K4982K2107K2106M6554N39m1648o4656q0475l4458
-100037F477240K4024K4024J1081L4094K715m3302j5979j5977j8855j8857j8855j8852k4129
-100024F398372k4129n2889o869L2915j3104N592K8603O7787J13805R9425P6419L3753j2264
-100011F747416J2182J2186n8282n8283n8283n8279J0745J0748J0744J0748J6347J6346J6347
-99998F630682J6347N9488N9489K8809m7882p1376k5356K0660K0662K6413K6413N2297O285
-99985F802931n7474n7474n7473n7474o6102k0084M9N2k2481k2480K5454P1476N7091J1075
-99971F607086o184o179K3136K3140K3140K3140k745k745n621n621J565m4449o1705J4991
-99957F580949L5124L5124O4364J8347l8940o1946n1878n1878j2093j2093m0853N165L721
-99944F473113m2291k3597n88M2075Q8092O3645O3645N2774N2774M7980M7984R632o7064m9808
-99930F758366l786l3510l3510l0634l0630l0633l0630l0634l0629L4439L4438L4439L4442
-99917F641528L4438L4442L4439L4442j4456j4455j4456j4452o786o782L4439L4442K6399
-99904F803182n0295q3853q3849m281m277m277m276j2909j2905j2909j2905K5440K5443K5443
-99890F592772K5443k8727k8724o8993P707J07409J53430R8784K2088M827M831L4L7m3108
-99876F847810m3104m3105m3103J7937J7942J7939J7942n071n067n071n067j7533j7530j7534
-99862F717385j7530K0814K0818K0819K0818N954N959N954N958k3765k3762k3765k3762N1973
-99848F763868N1975n5403n5398M996M999N000M999j0306j0306j0306j0302j0306j0304j0306
-99834F652900j0302o950o947o951o946o951o947o951o946k996k996k996k993N0692N0695
-99819F676415N0692N0695m6138m6133m6138m6134P549P554P550P553K2594K2597K2593K2597
-99805F713846K2593K2597K2597K2597l8284l8281l8281l8280L0741L0746L0746L0746n1826
-99792F722257n1823n1822n1822J861J865M741M741L2540P8562R5817J9122l891l888q680
-99778F789580q681j2924j2924j2923j2924J0085J0085J0085J0090r090r089r089r088J3919
-99764F747112J3921J3919J3923K2429K2429K2428K2429j5920j5920j5919j5916R965R965
-99751F834845R965R970n3310n3309n3309n3306r3050r3048j010j012J09240J09240O3222
-99738F735128O3223m9430m9425M2609M2610j2036j2036j2036j2037L3139L3143L3143L3142
-99725F869137n4099n4099n4099n4100M5126M5127q92q90m9786m9785M2250M2251O8479O8481
-99711F863101O8479O8481k5473k5474k5473k5473p737p737p737p737l4581l4580l4581M2119
-99697F805597P2435K6417l4941l4940o5619o5619j9601j9598Q4420Q4418L8401L8400K4979
-99684F934749K4978o2263o2259k8357M8339J20243P4224l6026q2044n9035n9035n2324n2325
-99671F708865L9711L9712R7234R7233n6159n6155j6972j6972j6972j6972j01338j01338r303
-99658F590574r299L1922L1922L1921L1922o74o74o74o70J6463J6466J6463J6467L5636L5641
-99643F843406n6399n6395m1059m1056N0976N0980r422r419L6599L6599K4253K4255K4253
-99630F877571K4256k6559k6555k6560k6555N557N561N558N561m9088m9085J2272N8290K4162
-99616F814386n2530r8552r8547K3203K3208K3207K3207M4774M4779M4774M4779m9179m9175
-99603F738334m9175m9174m5345m5339M6691M6696Q9834Q9837M3820M3819k8566k8562k8564
-99590F824306k8562l1442l1439l1439l1438L7647L7652L7652L7651j6040j6036j6035j6036
-99577F756441O969O973O973O973L8607L8610p407p408M333M337R1579R1578j0047q6741m3598
-99562F898172L3097K2549k3466j8672K7346L5970L5973m9830m9830o9794j6107M4291M4291
-99549F913990N465j7546k7611J0740J4572q437O901O906N464N464N464N467Q221Q220Q220
-99534F951500Q220Q220Q220Q221Q224l0608l0608l0607l0604P742P740P741P744J1175J1175
-99519F923495J1175J1175J1175J1175J2613J2612l29K2679K9870q478k3818m6827n9290k0942
-99505F886285r437l2446j7107j7107J6928J6927J6926J6928O0069O0069L5622k727p8464
-99492F952466p8464k0462L3228M9006K5998m9740m9740N91N92N92N96K7435K7436l9675p8022
-99477F801837n4055l66N4758N4763K8514m0513p7424j00431o1125p438L8581O1592M4333
-99464F743026K1324L5704L5709J3654J3653M5292q393k0230K783k6458l449j6396j6391J344
-99450F821172k1664o329M7362K8668N658j056j053k489k491L617L622L621L621k8498k8495
-99435F825266L8613P6962O7372J3688m5752m5751j0764j0759P6483P6483K3953n2741r6844
-99422F936209r6840j3437O3263O6136O6139K3953K3957K3952K3957k6859k6855k6859k6855
-99409G009861K4312K4316K4312K4316n0467n0462M1568M1573J6642J6646J6643J6646k2664
-99396G133242k2661j09902j09904m3470L3228L6101L6106k247k244q9485q9485n7852J8848
-99383F730275O7742O7743l6761l6756R261R261N9709N9713J3696J3695l9037l9034l9034
-99370F840473l9033R857R860N5878N5879M9163M9168m2869m2868o438o434Q0809Q0808L0952
-99356G125205m5741j17643p1626L6225Q2246L0477p6898j12372o6353O7867J44561Q7996
-99344G083944J1302J0343J0344m8138r4155q2651K4724P6011P6015P6015P6014J7534q9840
-99331G147462j44488r8469L4977Q1000N7986N7991J2928J2931p4311p4311n5141K1560P0454
-99318G050569P0453J4845J4849l1169l1170J7722J7725k6376j03072j23209m6508N8949N8948
-99305F942556K9706K9709o2327o2327n8497n8492L3543L3544N7796N7799l4240l4236j5066
-99292F859468j5062j5062j5062m521m516m517m515M6291M6294P2180K6162J4295J4298J1422
-99278G027155J1422Q542Q546L4431j1586k2616k2612k5488k5489k0697k0695M0662Q6681
-99265G068256K2758n3935l3805J2216J0294J0299J6047J6051K0361O6383O3503J7489l0450
-99252G205467p6464p9345l3322N2238N2242j1036n7050l1169l1167N7991N7994J3411J3415
-99239G133205J3410J3414m9863m9860m6985m6984k9682J6339r546r545J6339J6338J6340
-99226F982920J6339j1463j1464j1463j1463J1546J1546Q669Q670M111m1902j6017j6017J9455
-99212F943467J9455J9455J9455M2943M2944O5951J9935k5125p1143p4018k8001k2354k2353
-99199F930611j9477j9478j9477j9478j9477j9475N4823N4822K6061P2079Q5501L9483k3792
-99186G122726k3788n0396n0395p6281l0263O5608O5607j7799j25172j05999J374Q7657Q7662
-99173F950541L6846L6847L6846L6851K3728K3727K3729K3727o6390o6390K5645K5650l596
-99160G107761l595l595l595K157K157K157K161L475L475L476L476L2235L2237n9799n9795
-99145G064388k1931k1931k4806k4803K3129k2889m0145L6553M4876M4876M9669M9669L8164
-99132G194819L8165n3870n3871q0715q0715J1321J1321O8843O8844O8843O8847k580k581
-99119G256671k580k580m0929m0928m0929m0928R883R883R883R883Q923Q925O8364J14385
-99105G327926Q1022k6349j01132k4433L7881q135o9491o9491O722O726O726O726K9732K9734
-99091G234164o2301o2300k2879k2873k2878k2875q5193q5190l6296M0400Q3060Q3063l2942
-99078F984960p8957p060J00320J52090J06071L427m2587j9579j9579J4931J4935j1909j19283
-99065G077780j25040m8340N5200N5201K1641K1647J8769J8769j3350n9365p9497k802Q2520
-99052G023133L6506k4852k4851K7873K7878K7877K7877L2671L2672n6489n6489K4020P0041
-99039G167867M1281l5416o9933o9929j3366O3331J01675N5661k1036k1035J974J973o9929
-99026G133118o9929j4808O1893O1892j4803k3432k3432N35m5482n4114q093L9842L9843m24
-99012G082606m23m23m23J180J183J180J183M056M059k1829K4193K6106K6109K8982K8986
-98997G206725m4838m4835m4838m4834J5201J5204l0817p6831n5744K0957N1632N1634O093
-98984G024709O098O092O097L3896L3899L3896L3898R838R839J2714J2714j3171L2847O961
-98970G250327O966p08p08p07p05p07p08p08p04l2704l2705l2705l2704m902m903m901m899
-98953G101215k8390k8391K2422O8442M8306M8305N165N168k8271k8270k8271k8270n262n261
-98939G118637n262n258k8750k8750J7268J7268J3434J3432N9451J05473P4430k265o3624
-98926G285484o3622k9109k9109J6908J6912m184m183l0068J5954J5949J5950J8826J8830
-98913G244538J1426J1429J1425J1430Q550Q553L4439j1579l1237l1233o2873j6852M714m1299
-98899G151431k5481k472K0894K0896p867l0874j2182L3839Q0336Q0337K1852k4163p2101
-98886G234445p2097k116M3905M3906k113o793o789r666r665k956k954M4981R0998O4630J8616
-98871G426332n9997n9998m393m393m393m393j7219j7216j06854j29863p3779K918L5033L5034
-98857G016819O5233O5234O2356O2357O5712J9695j6736l9745l2359r352N030m0989o4477
-98844G158778j8459K8039K8042J7492n515j8459K7558M8172M8171L112m2902m7579j562J7133
-98830G242021J7133K7199N0209O3151J7137k6968k6967k6967k6967k7927J8092J9530k6484
-98817G292192n6166l3158J3339L6352M2101J9092J835k1170l0762p751O628l9386m2265L756
-98803G184637j2066l5071L7L8L7M2N3245P6258Q9197M3183J9211J9212J3459J3463j4343
-98788G450539o0357l4476l4472l6150l6146l6146l6146j0265j0262j0260j0262P472P475
-98775G150544N3492N3492M1027M1029n1006n1006L8270L8273L8274L8272L2518L2521L2521
-98762G488221L2521L0121L0124K7248K7248r6425j42442o7664R033O0500O0502J9280J9279
-98749G497546p7551p7549l1534l1532k775k771m8788m8790L3660L3659L3660L3659l2854
-98736G278040l2851l2850l2851k55k54k55k55N7744N7746l4288l4289q404q403L7614L7615
-98721G283804j3906j3905j3904j3902N7998N7998N7998N8001M76M76M3617l3075m3625m3625
-98707G384426m8418m8415m917m917m917m913m917m918m917m913l3199l3199l3199l3195l7992
-98692G077480l7993Q4722J30743M3692l3004p4228p4229l3004M3692P2454K6439k0061k0062
-98679G186641K3080K3080o639o641n2657n2654p958p958Q4078Q4077N5317N5316R299R302
-98665G395683l9115l9116l9117l9115O6341O6342k5694k5690l8150l8150P869P867M3341
-98652G303296M3340k678k674p6497p6499l0479l0480K9918K9918j6100j6095p2544p2542
-98639G009884Q0849Q0850M5377M5378M2501M2504K716m3303o0559J6137N4485N4485N9279
-98626G430583N9282J9657J9661J9658J9660J9658J9660J9662J9660l5948l5943l5948l5944
-98613G503358j5815j5811n8953n8953L5596Q1617R711o6982q8078m2056J9302J9302K0735
-98600G342973K0740K0739K0740k7199k7197k7195k7196J4565J4564J4564J4564q445q446
-98587G337771q444q445L2300L2300L2300L2301o048o048o049o044k693k692k693k693k692
-98572G412431k693k692k689m6793m6793m6793m6793L7572L7574L7573L7576l591l588l591
-98558G356710l587n8239n8233L3802L3801N1534N1538K641K644l5709q1722n2961K3736O6274
-98544G332229O6278k0968k0964j4257j4253j4253j4254o8903o8899K3132K3136O6275O6278
-98531G340577K0260K0260j5609j5609j5609j5605M524M527J649J651K1301k4713J168J173
-98517G329945j708j704j708j703J1115J1118J1115J1119M2753M2755J2074N8095J04109K7417
-98503G654792n4077j00091m6407m6403m9284m9280Q884Q883Q883Q882Q883Q883Q883Q883
-98489G380314J5115J5114J5115J5115p895p895p894p890o936o935l2821J3197K5660K5661
-98475G427025K8536K8537J5115J5114J5114J5115j0770j0771l6655R366P2551P2554R276
-98462G650107l6738o4544o4540K4616K4619L3723L3727L0847L0850k1881o7896m2010m2012
-98449G488868J0476J0478J0474J0478M723M726M727M725l426l423o4784j10797k5477N1223
-98435G392991L1090j4927j2115j2111j4987j4988L8701L8700L8700L8700k048k045K6716
-98422G532377j9301j9301K6716k045k045J0415J0419L6304r715o838o839r714r715j4028
-98408G516690j4028j4029j4029Q981Q980Q980Q980j2372j2374j2373j2374J0636J0636J0635
-98394G492939J0640k307k307k307k307k306k308k306k303L2925L2926L2926L2924R917R917
-98379G636663R916R920K9571K9570K9570K9570q778q778q778q775l6303l6300l6300l6300
-98365G594468n9308n9309n4515n4515J1636Q8332P1075K5058l4383l4382N4777N4777J6189
-98352G619900J6190J6189J6189m7085m7085m7085m7085K768K767K767K769N6454N6455N6455
-98338G660563N6455m7729m7730m7729m7729m5812m5811M6223M6228J8421J8422J8420J8422
-98325G600614n0605n0605n0606n0602o2109o2110R1283R1282N2935N2935M8141M8145N7728
-98312G716426j8968o3068o3066j9926N6769N6770j9923p6944p6943J0299J0298O464O464
-98299G524652R1788R1788J1258r6118r6118J1258R4664R4665n999q2696p9460l3442N8593
-98286G584833J04611J03652K6957j9063j9061p6105p6105p6104p6105J7849J7848J7849J7848
-98273G548904o33o29o33o29o33o29o33o30L7237L7240L7236L7239j112j109j108j109l5266
-98256G653103l5262l5266l5263k0885k0882M0475Q6493N0059k6634p2655p2652J8421J8425
-98243G547477J8425J8426k8211k8207k8211k8207J9725J9729J9724J9728O0949O0952l1086
-98230G641213l1083n9848n9844L5064L5068Q1201J27223N2440k4252l5761l5756m0554m0550
-98217G644561n3976n3972n3976n3972O1069O1072O1072O1073j5467j5462j2591j2586J6170
-98204G633015O2192P9449K752r9832r9829j2587j2586J4253J4257J4257J4257J6890J6893
-98191G643381p2266p2266p078L8943N6201k0496n5972n5968L1274L1274N385N390k5291K0728
-98177G523239K1182n5515n2638K4061J12258J12262K5016K5020k4836k4833k4836k4833l0589
-98164G604958l0585l0588l0585L205L206L205L210L205L210L205L210N4017N4021N4017N4021
-98149G754932j5010j5006j5010j5006l8258l8254l8255l8255m8804m8800J7351O3367M0356
-98136G565348M0359M3236M3234J0640J0640J0639J0639n9470n9465n9466n9466j465j464
-98123G493939J4355q655m1254M767N3662P6669Q124l7895j0573j0572j4126j4125O0173Q3183
-98109G657672K4701n1994k0358K655O966O966Q404Q406k9944k9944k7069k7064J6192O2211
-98095G607800O3649J7635k1675J333j543k4548k1676k1676k0237k0234l939M2078J05352
-98082G702319J05356O7933K1920j6909o2926j20931r7919o363P0334Q3751L7739j0677l3686
-98069G739941j5954j5950j7387j7388m5074m5071n5136l2128p684L8337J03049J03049L3540
-98056G766144j2474r70K2039j1999l5004l3566j0557P562P564o819J6192P562l8453k4073
-98042G653148j063Q998R003J0441J0441j2571j2569j2568j2567n142n139n138n137L3206
-98028G653343L3209L3211L3210J4512J4515J4516J4515l4382l4379L1772P7790J3598J3598
-98015G879028J6474J6474o535o535o535o531K3664K3665o8372o8372J8872J8870j03844j49857
-98001G580466o8850P846N3863N3863O6327O6326O6327O6331N928N928N928N929l2420l2421
-97987G851371l2420l2415n5425n5422n5426n5421j7077j7072j7074j7073M3321M3325M0450
-97974G623642M0448K098m3917o1174J5524P8673P8677Q3471Q3471j6237j6235j6234j6234
-97961G835973j0966j0961j0962j0961l3974l3971l3970l3970J161J164J161J165j715j712
-97947G657462j711j712N1493N1497N1492k5199p2180k6158L5199L5198L8072L8074L8071
-97934G869598L8075r864r860r861r861n070n067k195k191K6567P2588Q9845J3148j11812
-97920G944040j11813k4571k4566M4456M4460M4457M4459o0042o0039L1992L1997P3218P3220
-97907H051268j8818j8814j7620j7620K8398K8402K5521K5526K2646K2649j09655j55670q3771
-97894G782442p071p074n3088m8298k277m760m760j884j879j9141j9140j6264j6261m46M5573
-97879G625672J05012J05015L1192p6184o1803J4898P7329L1312l0046l0042J8848J8849J5972
-97866G846024J5976J9327k6690l681l678j9020o5035l9153l9150m325m322m325m322M3610
-97852G711236M3613M3610M3614L6899L6902k9251p5267o9516o9514r119L6903K2638k3376
-97839G699372k0504K5519M3729M3734J7844O3867K8390j7624Q257Q262j9545o5559o5562
-97826G750180j9542j614j613J261J266K4271K4275K4271K4275J0849J0849J0848J0853K5230
-97812G895659K5234j8871r5563r8563k1867K2234K2236L8532L8536L8532L8535L2300L2301
-97799G949235K7506K7510M497p2194n4942q920j91j88K689K689K689K689K688K689j3609
-97784G874837j3609j3609j3610j3608j3610j3608j3610j1092j1092l6978R040O165O164R040
-97770G750820R040L1570L1570K6776K6776O5125j1571q6351m0334N2691N2696l6469l6464
-97757G835875k8799k8795k4001k4001K5847J02548R9672K2975n3725r9739n1804N5571J00507
-97744G932131K3814j8372j8370L6274L6278j17116j17115k7960k7956k7956k7957N6407N6410
-97731G758512N6410N6410N3960N3961l8074l8071r314r309r314r311K2324K2324K2323K2328
-97717G955159l1364l1360l1364l1360K0166K0167K0166K0170j8181j8178j8182j8178l8314
-97704G799347l8311l8315l8310k6810k6806O5225O5229Q5167Q5169o869o868l3712l3712
-97691G850424l3712l3712K8124K8126K8124K8124j5976j5976j5975j5976M9754M9756j1602
-97678G919503n7619k3107N3590P572P573l5569l5570l5570l5569J8118J8118J8118J8121
-97665G837709J5985J5983J5983J5988J5983J5987J5984J5987J9818J9817J9819J9822J9818
-97652H064683J9822J9819J9822K621K621K621K626l5726l5724l5727l5722k6620k6618k6619
-97638G911879k6616k4702k4698O4458O4463J5466l0548l3427J2595m667n0680m7808j786
-97625G823929L3681L3686L6558L6563L6557L6562L6559L6561k2762k2757n1523n502k629
-97612H005483m8643m5770K51K643K648k0365K5656M5787M5789m3371m3370J3400J3403m9871
-97598G903670r5890k6866J9155r605r606J1962J1964J1965J1965M0723M0727L7849L7850
-97585G985863N6721J0707j10090j10090k6687Q0693J35338Q9321L4191j1822J1186J1185
-97573H156516q946q947q946q947K723K722K723K726K722K727K722K727Q475Q478J1351J1354
-97557H182180j3575L2447M9699k6994p1757p1757j3275L2746L980m2033j3276j3272J5006
-97544H050119J5010M3767k247l3888J2134R254l6761r2657r2653J1845Q8541P5116K9102
-97531H076682k9379k9379L6768Q2789N6905N6904L37L41L217L217j2007L4015N255N254n0354
-97516H240565r6369o7608o7607k1594K4429j457j457L6888L6892O2775J6760O47O48k228
-97502H161284k225n5915n5912n5916n5912K6054K6053K6053K6058K3178K3181K3178K3180
-97489H132339k5596k5597o6821o6817m2853L3846O7398O7402j6010j6010j6009j6006n4358
-97476G954908n4355K2339K2342M4678M4677J3999O0019P5357j338r3376r3372k300k296k299
-97462G988983k295j0928j0924j0928j0924M6475M6474M6475M6479j9676j9673j9676j9672
-97449H050190j5840j5838L0176L0181M7434M7436k9263k9259k9061k9060k9061k9056j0846
-97436G988133j0842j0845j0842J9354J9354J9354J9357M7157M7160M7156M7160q568q568
-97423H204520O8127O8132J4440J4445o2256o2253j0006j0007j0005j0003j4801j4796j4800
-97410H160737j4796k9458k9458k9458k9457l572l574l572l573j0283j0284L5734L5735J03802
-97396H168523J03802K7106K7106j8553j8552o4570o4571l213l213m9231r5249n8338J8358
-97383G969405j775m7793m4917m4918K8904K8908O7281O7286K1263K1267J73J76K7499j8519
-97369H074240n8308l5296l04M5715N9611N9616J4557l1462r06M5116Q5377L9363j9601o5615
-97355H212103n5549l2540l782l779k341k340p138p134p134p134M6736M6741k636m8651k7562
-97340H097860m551n992k8997m7216k4204J0787N6806N0572K7566K9001N2014O1477L8471
-97327H313594k5765p1779p7056l1034j3782j3778j0426j0422N393j7612p549L8471L7030
-97314H115285q984j1553j1550j4425j4425N706N708L4468j1550k4491K1525N708j7302j7781
-97300H056339j7781j9218j9220n8889n8885L910Q0606J00739P7730L1712Q703Q703Q704P265
-97286H210418P264k0537k0537j7661j7661J1223N7242L1357L1356J1223J1224L7109q910
-97273H323110q9440q9441p2183k6166m595m595N9158Q2168L4592j1425j2864L3154N8559
-97260H280032J2542n0253p3263m0187N832L6029J3022j5261l8270O311K9323k7991k7985
-97247H109881k6548k6548o66o63o64o62L2409L2412L2413L2412M8710M8711m3325m3326n8548
-97232H135998n8545j2527j2526M0198M0202M0202M0202o7177o7172o7174o7173J854J853
-97219G948215J854J854O8483O8485O8483O8484n43n43n43n43o295o296K4384k1635j4924
-97204H198920O1773O1774j4921o5855j9836M1520M1520K0428K0429O6447O6446n4350n4351
-97191H369944n4350n4350j0250j0250j0250j0246k9952k9952J6066J6070l9540l9539O479
-97178H119880Q3179Q4133L8117k3242k3236k2283k2282k2283k2278J564J566J565J570K7450
-97164H223420K7451K7450K7454J1152J1153N7170N7174M441M446q7595q7590l2705l2700
-97151H210721N9331N9334m901m899n0920n0916k1200k1196P0835P0840M7826M7831J809J812
-97137H416307q0999q0996j9642K6379q137q4831o4701j8680K6375K6380K9251K9256O243
-97124H202205O247O246O246J5778J5781J5778J5781k2570k2568k2567k2567K2009K2013J9136
-97110H256948J9137q669n4685k8798k8798J8174J8178J8174J8178J8174J8178J8178J8178
-97097H300547K3447K3451K3451K3451M38M42M42M41k494k494k494k490k5504k5499k5502
-97082H309633k5500k973k974k974k970r6r5K5789k0227q9017q9017m3000L3700O2459O2462
-97067H215200L8490Q4513J08475O2458l6288q2302r0935r0931k7660J8361P078P081R955
-97054H223495R958J2830J2834j3052L2967N3575N3579l5580l5581J9061J9066k4076k4076
-97041H305000p12M5310O2563j4130n5357n5354o0147o0148J6066J6069J6070J6070o944o939
-97027H217417o940o939p161p156p161p156n6054n6050J0096N6118N5634N5639N5635N5638
-97013H351560N783m0232m0236N787j9264j9261j3511j3509j049M4974J9084J9088R497R501
-96999H318212L8259p757J2374N8395K9634K9633J2680J2681l3338l3333r7571r7567n535
-96986H236767n531N8698N8702N8698N8702p453p448p452p450J836J839m4183m4180m7058
-96972H304487m7056M4978M4980K6761K6766K6760K6765l0760l0758l0761l0756P9111P9116
-96959H489633k6342j03039j26046m9352N6107N6107J2961J2965J0089J0089j8672o4690q1948
-96946H177862n250N6403N6406O1200O1200k075k075k074k075N4009N4010r9383r9384l8984
-96932H269790l8985P033P033j7478j7477j7478j7474N4426N4425N4425N4429p891p890p891
-96918H368997p886l0900l0900l0900l0895J39J38J38J43J39J38J38J43K6983K6982K6981
-96902H319578K6987N3826N3830N0949k5742r0440r0441m6340L0357Q4043Q4045l198l195
-96889H444259L033L034L033L034m1067m1068m1066m1064r070r070r070r071N9957N9956N9957
-96874H435717N9960L6948L6947L6947L6952p8097p8097p8096p8094k5702k5701k5702k5697
-96861H228285J142J145R3179R3181O0102O0104J1208o5484p0281p0278J6961J6965j5755
-96848H360474j5755j5756j5750j0003r999j0003r999j6234j6231j6234j6230L7453L7456
-96835H283189L7453L7457J3579J3583J3583J3583r430r425r427r426L3712L3716L0840L0839
-96821H503826l9149q5165n6402K0294J02140J02143N8042j8653o2758o2754K4488K4488K6882
-96808H537422K6885o5151o5151l3516l3515J2505J2504m220m221m221m216L7004L7004L7003
-96794H486116L7008L7003L7005L7003L7007l2023l2023l2022l2019l8615l8614l8613l8611
-96781H388602l8614l8615l8613l8611L569L569L569L573Q7934Q7936Q7934Q7939j3556j3557
-96767H573059j3557j3553p1079p1079K0957K0961P7999P7999j4035j4033l6086l6087R933
-96754H511399R935K5750K5750K5750K5754o2450o2451j6432O0266P9917L3900k7458k7454
-96741H602176J4725J4729l1293l1289k8005k8001k8004k8001l0881l0877l0881l0877K4724
-96728H358245K4728K4725K4727K4725K4727K4728K4728l2918l2915l2917l2915m6339m6337
-96715H306992M5700M5699K4604K4608K4605K4608l8671l8666l8667l8666K0848K0848K0848
-96702H404690K0852K0848K0848K0848K0852J8452J8451J8451J8455j3186j3186P4056P4060
-96689H704491j1988q8683j12652o6630Q146Q4841J13603O7589k9244p5263p8138l2117J6774
-96676H500729J6778J9649J9654o1668o1665l07M5711K9409m7284m4408L2289J11379J11382
-96663H671648l7217l7218m624m622m621m621k7035k7031k7030k7031k7035k7031k7031k7032
-96649H362469K9050K9053K9053K9054K9053K9053K9054K9053q089q085q090q085n213n209
-96635H552121n210n208m9314m9310l295l292R1616R1620m16m15j6118j6115j6118j6115n3508
-96620H500923n3503L3738L3738M015p2679j01442n5421K9899K9903L2780L2779O3522O3521
-96607H541773O3522O3522R834R834R834R839l2349l2349l2349l2345K1338K1340K1338K1342
-96593H664124J1033J1033J1032J1037m2655m2655m2655m2651r579r580r580r576K8769K8769
-96579H556866K8768K8773R36R36R36R37L812L812L813L816m0768m0767N251N254N4143N4145
-96563H670663l7891l7888N371N370N370N370J5916J5916p1326p1323k3870N2826Q1588L5573
-96549H651665q1392q1393l8251L8449L0053j5960j1167L4850O0735O0735k8423k8425J9029
-96536H610505J9032k6987k6986l2738l2738J3280J3279j0692j0688j0688j0688p812p812
-96523H478267p812p812J0883J0883J0883J0882k0755k0753K5262K5264J04578J04576J2542
-96510H736888J2542m4022m4021m1146L5555N4724N4726l2518l2514K7882K7881K7880K7885
-96497H811742j15325j15326o6431J0265M1903M1902m5341m5336J0265J0265P1622J17644
-96485H727849R6547J9853k6166k6162K9236K9237p6221j52917r8271k1575k3491k3492K0128
-96472H474555K0129K0130K0129r591r591r591r590q153q153Q3883Q3883L351L352L352L352
-96457H661447M0262M0262n1774n1774lmm%K5189K5191K5189K5192p408p403p404p404m3358
-96440H666196m3356M8677M8681M8676M8680m3354m3356J1887J1890J1886J1891O133O139
-96427H790670O137O139j5437j5433j5437j5433K2912K2916K2915K2915k5309k5304k5308
-96414H756943k5305k5308k5305k5304k5305Q8299Q8301Q8298Q8303j1407j1404j1403j1403
-96401H938000n2632n2628n2631n2627n6466n6464L5574L5573N2347N2350l9689l9685l9689
-96388H671333l9685N2351N2350J28051J28055P9156K464k7259k7256l2048l2050m8830m8827
-96375H857805m4032m4034l3490M3209K5952k0066k3783k3781J9357J9361l6246l6244R775
-96362H713783Q6470P4004K7989l0491l0491k3784K2237L9494l7202q7291q7286m6m5J7212
-96348H684553J7212J7211J7213K7753K7757K7759K7757k8807k8806k8806k8805M625M628
-96335H741244m1389m1389m7141m7142M4895M4894Q8991Q8995M2977M2976k5090k5092k7966
-96322H839763k7968m9440r5459j12716l6014M8347M8347N0264N0269J0957l5060n2316K4383
-96309H663357O2727O2728O7522O7525O523O524O524O527q1678q1676l5659M1041L4325j1691
-96295H814619k7031k7027J730J734J730J733J7898J7900J7901J7901j3740j3736L2281L2282
-96281H876175N4327N4332l7704l7704l6746l6745l6745l6746j5657j5654j5654j5654k6204
-96268H673621k6199O5836O5836l3394l3390J2629J2627p504p506p504p505Q040Q045Q044
-96254H731676Q043O1732O1732O1732O1731j2572j2568j2567j2569j2568j2567j2569j2567
-96241H886099r48r44r43r44r44r43r44r44r44r43r44r44r43r44r44r44k9776k9776k9776
-96222H781667k9772k9776k9773k9776k9772K9185K9184K9184K9188k5462k5458O6574O6577
-96209H831770L0144L0142j5875j5870J0009J0015N1234N1239n6p6753j02638n6615k933M3089
-96195H786902M5962n3l5820l5816l8697l8692l49l44l49l44K7454K7457K7455K7458j0894
-96180H781330j0890j0895j0889K9970K9974K9971K9975m0015m0011O003O007K1342K1347
-96167H843219p0693p0690K2301K2305K2301K2305K3229K3234K3231K3233j5119j5114j5118
-96154H838624j5115J5561J5564J5559J5564p448p445p449p445j3320j3317j3322j3316L4614
-96140H837309L4618L4615L4618L4136L4139j1884q8575p4199k8176L3180L3180N1736N1740
-96127H976437M8861k7833j03573j03570J887P8584N9886N9888O4679O4682r141r137n5156
-96114I046494n5155o2350o2346K9686K9690K8728K8731K8732K8730m347m345m348m343m349
-96100I019208m343m345m344k0290k0290k0290k0287m0423m0422o6309k0286J3265J3264j2620
-96086H771488L3402Q5167L9149k4125k4121j2620j2621j2621j2616N3531N3529j2620n8634
-96073H866288j8853j8851k1728k1725M1547M1545M1547M1550K7398K7398K7398K7401k6289
-96060I034626k6286k3412k3410k9645J6373J6373k9642n2654n2650L3630L3633j1550n7566
-96047H827820n7567j1546J9129J9133K2005K2009j3467j3467j0590j0587K0088O6109O6106
-96034H945175K0091k6027k6027L4371Q0388N4504Q487j1648j1642l7532q3549j00807k4106
-96021H821678K0949K0950K2866K2871P3438K7420l8730l8730J0163J0164J0164J0168k1953
-96008H951418k1953j9077j9073Q726N4743K8858K8863K1960K1964K1960K1964j3511j3508
-95995I073334j0631j0632m0836N187K2444K2443J0935l5079o8633j14651q3738K3642P8285
-95982H872070L2270J3092J3096J0220J0220l9636l9633K3642O9659O6781K0765j6624o2642
-95969H973280j5253j5252j8130j8129K9806K9806K9805K9806M3708M3707Q6849J0153l1072
-95956I179084l1072l5866l5864j5134j5133j5134j5133P876P875P876P876m8688m8688m8689
-95942H901186m8687j0340j0340j0339j0337o598o599l723l721L6543Q2560Q2561L6547q46
-95928I027867q46l723l719m2070m2071l9195l9191J7250O3267O3267J7252p676p678j0553
-95914H992181j0549r66r67r66r62k3975k3976k3974k3972J6309J6310J6309J6312M6029M6030
-95899I039173O9038K3023r0106j36125k2998Q4381J12180O6162L845L851k1201o7218o7218
-95886H996787k1196J3313J3313J6190J6193L247L247L247L250R000Q999Q999R002m6594m6595
-95871H990402M2565M2566J9556k6462m6595m6591l0775l0776l0777l0775M696M696M697M699
-95857H871126k17k18k17k17K2792K2792J9915J9920q367n4384k5623k5623o96M5321J9437
-95842H905741J9440J8331J8332J8331J8332K1207K1207J8332J8335m4463r0482o1720J4980
-95829H895903O6746O6746k0497k0492k5409k5409K0608K0612K7319K7320K7319K7323O708
-95816I094797O707O707O710m6979m6981m6980m6977K5548K5552K5548K5551P1567P1569k0470
-95802I151869k0466n610n606r2852r2848n9297J7402M6164J46k8739k8735O0422O0424L0701
-95788I032975L0705o1335o1331l5450l5445N6586N6589K7825K7829o1331o1330m2124L899
-95775H878062K4031n2665o4169j8152M3205M3206k1512k1506K4510K4510N9024N9025l3012
-95762H944557l3011j1445j1441L4577L4577o1293o1294j5276j5275K7383K7387K7386K7387
-95749H914219q085q086q085q085N839N841N838N843k0047k0043P1989P1992L2204L2206M7542
-95734I121082R3564M2748l3944p9965p9963K0938K0942K0938K0941J5186J5190J5186J5189
-95721I208032j8848j8844j8849j8845j591j588j591j589O8541O8539K2523n4175o5679j9660
-95707I146376L8820L8820N9432J3414m9860m9861p2868k6851L6423L6423P063l8955j3070
-95694I125306j3069K5277K5279N4039Q022k2177K3840K3840k2178L708M9726K0964K0967
-95681I323544j9731j9728m5618M04k475k472M05M04j5897j5894j3017j3017n2328o307N9845
-95666I178118N9844M835M838M838M839k4885k4882n0766m749k6803k6798k3923k3922J4421
-95652I065005J4425J1550J1549n650n1669m8794k771N7624J03641P5839P5842Q250o8446
-95639I246395k5305k5300l0098l0095l0098l0094m9392m9392m6516m6512K5387P1404K5388
-95626I005772k0628n4664n4666Q610N4632L8329L8333m812m808L1794L1798L1795L1798Q786
-95612I142069Q789j7100K8923J1662J1665J4538J4542K3165K3171k2852k2848m4063m4059
-95599I127602K2087O8110P9610P9613O2354J6339l3517l3514l6393l6390l9270l9264l9270
-95586I198097l9266j659j655l0416J5601J5601l0416j655j656j0766j0764l6647R369N8264
-95572I132032N8264n011n1028k2870k2867K0275K0275j1362j1363j1361j1362K7461K7466
-95559I138549K7465K7466j0884j0883j0882j0883k6878k6877n2762o741K6810K6810K9686
-95546I119996K9690k7357k7356L4000Q0021L8795l7903j7770K8252Q5411Q5410l9220q5235
-95533I266734o7982o7981k4841k4836J3028J3029J3028J3033L6037L6038L6038L6041j3957
-95520I263409j3958n9975n9972l5049l5048K8226P4247O1300J5284m5116m5111J6242O2263
-95507I226742L6374L6379K5949K5948l7326q3340q3343l7326K5949K5952k2466k2466k2466
-95494I094560k2462K1635K1638K1635K1638J1227J1231Q351Q356j9452o5465l9580l9581
-95481I033731J0749J0751j5137L0884Q2651Q2655K2256k3761o2953j6931M6340M6343K0456
-95468I268034K0458k5560k5558k2687k2683K3331K3335k555k550k550k550k7885k7882J8138
-95454I190836J8136N5526N5526k1170k1170j996j996m8014m8014j4459j4460L1559L1559
-95441I211863O029O033O034O033L9588L9587o430o429p3061p3060L636L637O9786O9788O9787
-95426I372821O9786o040o041n2058n2058j5628j5628O1069O1072M026M026M026M030Q819
-95412I442222Q819Q820Q823J6369J6369J3493J3496m6905r2923j10180l3480O0950O0948
-95399I366821m1632m1629m243m243m243m239J7904J7905J7904J7905n104n105n104n100q940
-95384I308857q939q939q936M4749M4748M4748M4752o901o903o902o898m5250m5250m5250
-95370I297686m5247M603M602M603M606M603M603M602M607J0590J0591J3466J3471j7212K8810
-95355I348984M6063l0630m1659m1655m6452m6449q104q099L7913L7917O1522O1526j2298
-95342I358579j2295L041M9063O6314j0376m0102m0096m4895m4890K4133K4136K4132K4135
-95329I380879M899M903M901M903M901M903M902M902n1665n1662n1661n1662L2705L2705L2705
-95314I311558L2704j0082j0078j0077j0077j0078j0078j0077j0078R572R576R576R576L2585
-95300I334522L2584L2585L2585k8020k8016k8020k8015J0328J0332J0328J0333K62K66K62
-95286I362316K66K62K66K62K66j9751j9747j9750j9747M9275M9280M9276M9279k4544k4541
-95271I432668k4544k4540J3803J3808J3804J3808q314q311q313q310j1190j1186j1187j1185
-95257I360811L3390L3393j2624j2624L3390L3394K715p3982j04304n8282j2269j2265k3773
-95244I186970k3769k3769k3769P8809P8812M8134k8563l3360J2662J2661l3356m1037L5663
-95231I246088R7017R7020k7616k7611k7615k7612J2172J2175J2171J2174J7924J7926O3945
-95218I478158O3945Q216Q221r9158r9156p6149p6146N51N50j9107j9102K2117K2121J9242
-95204I234303n7451q1419l5401M1681J18378P8112P8115L8806L8805L8804L8810L6887L6888
-95191I605318r131r126n8982n8984j2965O3736Q2785L6768k4589k4586n1432n1434n1433
-95178I435945n1428R923R924N5943N5945M3479M3478m5681m5676j1864L4153N1411k5282
-95165I560270n9799n9795K7442K7446O00O03N99O03L3196L3198L0320m6374o9986o9981J7256
-95150I425598J7260J7257J7261p4779p4776J918J921M7935M7940k6844k6841J9175J9177
-95137I412202j3148j3145M8213R4230O0671j6020o2039o2039l2322l2319l2319l2318k3695
-95124I295952k3691O8346O8345J9508J9511k6507k6507j7882j7878j7879j7878N7856N7858
-95111I439154N7860N7860m1847m1846m1846m1846j8218j8219j8220j8215K0129K0133K0129
-95098I375008K0132N2725N2729N2726N2728M790M793M791M793p8198p8194l2181M4520N9855
-95084I541017J3842M4516M4519l6495l6489l6495l6491N3624N3628l8412l8409J0478J0480
-95071I549313J0478J0478J0478J0479J0478J0482m9441m9440M2595M2599l2185l2183l2185
-95058I501946l2180J0598J0598J0598J0599k7751k7749k7751k7746K3061K3062K3061K3065
-95045I493411j5286j5287j5287j5283P9681P9681P9681P9685O819O820q5216q5213p9463
-95032I514743p9464J2571J2576R696R696l6323l6319l9318l9318O700Q3400P5727K9708J1493
-95018I535568J1497L824m2194n9451J7248P3810P3809j3434j3429k1046k1043k1046k1043
-95005I503070m9808m9804m9807m9804l790l787l789l787L4558L4563L4562L4562L8812L8817
-94991I504568L8812L8817l0215l0210l0211l0210K3473K3477K3474K3476N8946N8949o3765
-94978I609381j09783n2077K4619P0637P0637M486M488m1532m1532l1944l1944J4074J4072
-94965I503582N7216N7216l4821l4821K1563K1564k4455k4454j0074j0074L5945L5943J431
-94952I595761J430m4587m4587j9661j9661P2374P2379N8724N8729l3308l3307J205J207J205
-94938I667903J206j9406j9406j9407j9406k5159k5158k5159k5158P2027P2030K6012n0684
-94925I610235p1776k5757L5599L5599L483L483L483L483k9114k9113k6237k6237M2359Q8377
-94911I617867J05633K8938m0090m0089m4883m4884N929N928N928N928K8937K8937K8937K8941
-94897I721957o4895o4897o4895o4897l9011l9011Q3703J29721J04796K8097j7919j7920J5636
-94884I710465J5634J5636J5639n723n718n718n720K3043K3043o8994o8992j7227j7223j7223
-94870I590922j7223L0713L0711L0713L0712n69n65n66n65l8914l8914l4120l4120J7646R4346
-94855I660207R4346J7650q5890q5889J351J352L8794L8798L8797L8797j7770j7765J2912
-94842I735690l3105r4466j7766Q9609Q9609L1128L1127L1129L1128r1710r1707q4995q4994
-94829I540677n4317N3058J10580O4563m947m943p820p819L685L685L685L685l3169l3165
-94815I637438N8871N8870l1248l1247l1248l1248j8309j8306j8305j8305O6061O6061O6061
-94802I755146O6060l9999l9996l9996l9996K9030K9031K9030K9031o89o89o88o90p5467p5469
-94787I623649J6568J6567Q026Q025Q025Q026N2126N2126N2126N2129k9364k9364k9364k9364
-94773I779937K4323K4324K4323K4327j3426j3425j3426j3425N2725N2724P3817K7803l6435
-94760I994166j13131r8750n2733j4384j4384j1508j1505Q80Q84Q83Q84K3889K3893K3893
-94746I752977K3893l0758l0753l0753l0754N6489N6488m868n0886l4712M1988K1856k4163
-94733I716044p9770p9768R393R392L9587L9592n2444n2444N078N078N078N078K2777K2777
-94719I615448K2776K2777M5786M5785M5787M5789k6597k6596k6598k6592r340r340r340r335
-94705I700410O3101O3103k8933k8934j5511j5512j5512j5507J1811J1812M2489l523o9679
-94692I699615P019N0159N0163j7054o3072j8493K7525N9164L6153q906l1914k3286K2732
-94679I789805M1426M1427k78k76l0476n3486m0603N415N416m0603k7661m650j7594j7594
-94665I650268J7878O3897O3896J7878R730R729q966J4048k6994p3007n5755l2742k0762K5260
-94651I654358K246K252L684K6699M1074m940k8910n899j8845j8840K6573P2596P2592K6578
-94637I851218l8618l8613R317N5339L5202L5206L8078L8083q898q894J6990k9026q8801q8800
-94623I777783m0864N153L1038L1038j2104j2103l3195l3195l3196l3195n99n99o00n95K8701
-94608I673468K8701J1445l4573l3615J2403Q6223Q6228L0618m6077o0459l7449K817K5824
-94595I745554J4321J4325n067n067n067n067M1909M1910o025n2040o7383k1365N4373N4377
-94581I799688J9380k6638j6572O442j771m7789m6352l29R253R254J2130J2134J3088J3089
-94567I755007J3088J3093J3088J3089J3089J3092R06R06R06R11K3914K3920K3915K3919q201
-94552I924642q199q201q198J4808J4811J4807J4812m7389m7384m7388m7386l9718l9716L6978
-94538I727279L6981P5806P5809K9787K9790l9239l9235l9240l9236j4995j4991j4990j4991
-94525I758535j2119j2115j2115j2115l2731l2726k9852M6846J05323J05326L3424L3423j7990
-94512I921114j7988j7986j7987j2239j2234O4461O4462L2820L2825L2824L2825m6748m6749
-94499A0009400m6747m6749m8234m8232m8230m8232r883r883r883r883L2780L2779L2780L2779
-94485I814562n568n568n569n569m251m250m250m252m250m251m250m250J981J981J981J981
-94469I766208k9656k9657k9656k9656j6107j6103Q6474Q6478M4292l2401o1163j5144P0176
-94456I794085P0181O8258O8263Q819o7873p0749p0750p3030p3026l9476L7225P3652P3655
-94443I799234L2432L2431O063O067O063O067L187L190L190L192j4875j4871j4875j4871Q134
-94428I849758Q137Q138Q137K0118K0122J7246J7245j9190o5202q7253j0557Q6867J0175j51849
-94414I711892j51847o1731J4968O3863O3862P9198P9202P9201P9202N2354N2359l9678l9678
-94401I983167O090O089O089O090K3346K3345K3346K3350j7879j7878j7878j7879j18542j18542
-94387I792314o9649P052L3532L3532L8326L8326l857l858l857l854l0700l0701O1334O1335
-94373I919275N7500N7499r5893r5888j6157j6151j6152j6153K7946K7948K7949K7948K7465
-94360I917136K7469K7470K7469K1717K1716K1718K1717k2028k2025j09265j09266m4079L2623
-94347I812372J8241k7776n4144q123N5151N5153M4605M4606M4607M4605q61q61l738l733
-94333A0020104m2086q8100j05360k8660J3040J3040J7833J7837l3936l3933N8098N8104M0482
-94320I906463M0483M0483M0486p452p448p453p449j8477j8478j8478j8473m7239m7235M1921
-94306I871654M1925K9060j6953j6957K9065L8647L8652L6734L6734N3508k3185o9206o9203
-94293I980475m8115k094k7978k7979M974M977M973M977l3375l3371l3371l3372L0379L0383
-94279I821483L0379L0383J3122J3126J3127J3125j4324j4321P2922P2921O2372j4320o0339
-94266A0039656o0338K4982P1004M2243M2243r03m6916m6917q99J5755J5759J8635J8635l5057
-94252A0097882l5052l5053l5052l0263l0260l0259l0259O3694O3694N8900N8901M1033l5659
-94239A0122247q4553q4554k108k105k7989J8028O7877O7880P483l8536m0452N564k0319k0320
-94225I968143p981L8041R280R280j5650o1664l2903l2903J9343O5363L9480L9479L9479L9479
-94211A0116266J0718N6736M5737k77o3556o3551l4794l4791o0676j4657K7521K7526L0401
-94198A0042603L0402K7521K7525N3411P392j3223j3220j6099j6096O909O914O913O913l1918
-94184A0125947l1915n7799j1781J6017J6020J8897J8897J1951J1950J1949J1951L4958L4960
-94171A0212002L4959L4959m0779m0779m0778m0779k430k430n307n306J643m4374m4373J643
-94157A0017871P5464P5465J2190l3829j1298j1298j4175j4174j9927j9926j9928j9923J9575
-94144A0036087J9579J9578J9578j3017j3017j0141j0142k5960K0058Q3332Q3333O4159J8140
-94131A0291567m5134m5135p3774k7758L8393L8393P0989P0989M839m1179j1460j1460j4336
-94118A0244934j4334j3378j3377J2508l3510q4287q4284J8295R4994J1583o5110m3063K959
-94105A0033930J0624J0629J3500J3504J6377J6380r505L6514L314L318O190O195O189O195
-94091A0173354L318L318n314n1328k5447k5443n314n310n311n310N0193N0197N0194N0197
-94077A0251994k1709k1706P052l8963m2800L220k2668k2665n9098j3078N0193N0198j9432
-94064A0100538o5447o5450j9430K6586K6589K9462K9465o970o965K1792k4223n2987o965
-94051I985995N6308N6309k5065k5064k5065k5062p807p809P9434P9438O7930q767n7661n7658
-94037A0085456K7664K7664K7665K7666N9841N9840l2195l2192K319K318K318K322p9172p9171
-94023A0102343J2863J2868K4368K4372K4368K4372N3257N3258l8779l8780m0695m0697m0696
-94010A0132422m0696j7688j7687j7688j7687P2431P2431j9605j9605k0204k0203j5411j5411
-93997A0055399p1P6626P6625p1m2255m2253j6370o2386n2801K3897O9914O9914P1506P1506
-93983A0299180K7405m9286r0516j3815N6167J0153o7987o7981L4595J11296Q8284J1590l2513
-93970A0316572l2510p6015p6011k7121M9580R4634R4638n3964n3961m1022m1018N1013N1018
-93957A0255833j0344j0340j0344j0339M887M888M886M887J0640J0640J0639J0643k5312k5312
-93943A0225952O3847O3848M408m1610o1744J4958R381l6637n958n959l082l082l082l078
-93929A0218162l2322l2323N9713N9714K190K191K190K196M2089M2089m9946m9943J823J828
-93915A0269651J824J828J3328J3332J3328J3332J3328J3332J3329J3332q123q119q123q119
-93901A0347460q123q119q123q118j0520j0516j0519j0516j0519j0517j0520j0515l5143l5141
-93887A0160551l5143l5143J8545J8545J8545J8548K9570K9570K9571K9570q779q778q777
-93874A0256395q775J6148J6149J6147J6148o861o859o861o857o30o29o29o29o29o30o29o25
-93857A0279744J2557J2556J2557J2557m700m700r1941r1939J9747R6444P6310L0296k1477
-93844A0338011o7494o7496k1473O6244J12262O2410m4962o3181J3515N5699N5702N73N73
-93831A0440383N73N77J2077J2078J2077J2081q7635q7632M401M403O319O321O317O322p104
-93816A0341558p100p105p100p104p101p100p101m4373m4370m4374m4370L9992L9996L9992
-93802A0234340L9996K0339K0343K0338K0343n5399n5395o502P0196J16126J16131N1897N880
-93789A0598633j8088o4106o9858k3840M921m1097j01496j01496j2335L3682L3682j2336k6836
-93776A0199430k6837k6836k6836J3429N9448N9447J3430l4506l4506o3267j7250R0126R0126
-93763A0295398K6851j9167J056J060j820j816K5023K5028K5027K5028M5636M5639K0714q6662
-93749A0426995j21179j3799O9607O9607k9982p5997m7235m7234j5602L0421L3296j2722p42
-93736A0265434M5281L9527o490j7998o4012o6888k0871O6173O6174O6173O6176N3710P693
-93723A0500082L0700L0705l0656p6674n0789n0785j5317j5313j5316j5313j0345j0343j0343
-93710A0260293j0340K5129K5132p57M5266P8816P8816L5674m1019k5683K0340j0345j0339
-93697A0470983k2282k2279m8164k146L8116L8120O6881K0863k0365k0361k3237k3238k3237
-93684A0429654k3237k0362k0361j7429K8593K8593j7426m0434m0434M8726M8724J5647J5650
-93671A0435904J5651J5649J8527J8526M4411j607o1900o1900o4776o4772J6713J6717J6715
-93658A0343858J6717L0615L0619J3357l2656n8544j2523N0748N0751J0602J0606J0602J0605
-93645A0475357J6354J6358J3479J3481j4804o0817l4937l4932N35N39N35N40j6066j6066
-93631A0359556j6065j6063j3190j3189m1951M071K4679k1338j8463K7558N3442N3440o959
-93618A0375528n2972m1831M187O4585O4589R0470M4453M187m1827o6279o6278K2883K2885
-93605A0424580l004l003m6145m6142n2635o618L0773P6790R6922N0906j2370j2370M1318
-93592A0539002M1319K1184k4832n8387n8388j5245j5242j7763j7762j7762j7762j4886j4887
-93579A0328589m0771N247M2157M2157K7775j8241n8507j2490P9547J25567O6384m0989r2758
-93566A0453667m6741K7076P3097R1313R1313K3242n3453n6327n6327r356r350r352r351J3055
-93552A0522506J3059J0182J0183l0087p6101p6101l0084J4014J4017J6894J6894J6889J6894
-93539A0439159J6893J6893J1550J1549J1550J1549N797N797N798N797N3732N3733l8304l8303
-93525A0573190L6476L6475L6477L6478k2844k2844k2844k2844r1871r1871q7077q7077J64
-93512A0269988P6861N9605J3586l0513l0514N8646N8650K9101K9106K9106K9105l4169l4168
-93499A0524390l4169l4169o370o367o366o366o366o367o366o367K4188K4193K4192K4192
-93485A0501882K4193K4192K4192K4193k5665k5660k5660k5660K2275K2275K2275K2274R6362
-93472A0681468R6360M7468k9227q5793q5788J449J454o701o699o699o697r47r43r48r44p539
-93456A0589274p538p538p535j1374j1370Q0662Q0666M446M445q7590q7586q1838q1836J0198
-93442A0385486J0201L2278L2281L2282L2281L2278L2281K7488K7488N9601j7093o5985o5986
-93429A0554881j9013j9009k1886k1885n232n1246o8502Q194Q5845Q5849j393j394k2966k2964
-93415A0479279K3053K3054J7301J7302k8716k8717o670o668o670o670r546r546r545r543
-93401A0437698J8256J8258J8256J8256N6605N6605N6604N6610j5298j5298j5298j5298n0771
-93388A0625185n0771p6655l0634q586q587n712n707K5927K5926j397M4624J02717P9711j1845
-93374A0704196q8542p6558l0540L0817L0818q970q969j0407j0408N412j7597l0540J5477
-93361A0504189Q8460Q8459K5185k0833k7545k7543l0421l0420j0766j0767l5214J0805K2787
-93348A0546376M5797O0177J4160n3796p6801p8239n5231l944J9070P565P564O2207O2211
-93335A0557116j063m7082L248M9268L2012R002j1013l4019m6961r44K4937M7950O3769J7751
-93321A0663971k4915k4912k7787k7787J0561J0560P685P685J8488k7529k8967J7051N3002
-93308A0627106K9994m3348m3348K1844O7862O7862K1844j8422j8420k1298k1293o3481o3481
-93295A0543421j6024O0672J06210Q3201k3694o9712m9579l562M3895O6904K1365k4655K672
-93282A0741114K673k274k268k271k268k274k270p061p064k1447r8140r8140k1443R234R235
-93267A0495336J4029J4029M5542M5546m6490m6490k0605k0604J0074l5944k393P4307N4174
-93254A0580511Q157j4853j4852j7728j7729J7657J7662J7657J7661R2435R2442L276L282
-93241A0785578J8136O4158Q1410M719p9651p9646q4441q4442m2860m2858M9175M9179k595
-93228A0635862k592k595k591J1305J1310J1306J1310j1704j1698j1699j1700M1052M1052
-93215A0708618M1052M1056N5433N5437O538p0154j10423j10420k3181k3178m2355m2351l7562
-93202A0448510l7558L5180J11876J11877L5184l1931l1925l6723l6719J6486J6489J6485
-93190A0617231J6488l8160l8158K3196O9219N8181j8512o4529o4529J1205J1209J1208J1208
-93177A0605257k9060k9057k9057k9056L4213L4218L4217L4217N8781N8785l3252l3252J8515
-93164A0695469J8519J8518J8519n9619n9615n9616n9616m973m970L9131J15828J69668R2976
-93151A0920219l0699j07393p0006p0006j00682n4665K4424K4429N3189P172K7304K7304K1552
-93138A0672142K1553M5635l78o3652o3653K8379P4401M5639M5639l80m6398k0509k0512l78
-93124A0717528l78K498K496j1621L4403Q512Q516J1389J1391J1388J1393J6661J6665J3785
-93110A0854626J3788K2415k3601q9756q9751l9542l9539l9544l9538Q392Q396Q393Q396M557
-93096A0567692M562P434P437L2360P8381P8382L2364K951K955P4Q0J3495J3501p5662p5659
-93081A0690347k7728J8293K1168k4848m1150M873O5270O5272L3149j2864j5743L0276J0142
-93068A0816457l5872p115p113k6289k6286k6289k6286J2058J2064J2062J2062L4708L4709
-93055A0778870O0593J4579k5691k5690n4452q430M510M508P386P389P385P384P385P388J7692
-93040A0810806J7692J7690J7695k0658k0655k0658k0654o276o277l399l398r153L6867L6864
-93026A0826486r149j2501j2495j5374j5372j5378j5372j5374j5372K8244K8247K8248K8250
-93013A0813088k8320k8316J7703R4398J16685P0672m7252m7249m113P2589N5332R314l6709
-93000A1057822l6704l9580l9579o8347o8341K3695K3694k5092k5086k5088k5087M0100M0105
-92987A0832512M0104M0106j65j62R1875R1875k8922k8923k8921k8923m599m595m594m595
-92973A0962073l3361l3356N3886N3885m599q1290l8150l8150j9933j9935j9936j9933K7687
-92960A0788888K7689o4344o4347J0429J0435J0432J0434j0183j0178j0179j0178j0180j0178
-92947A0668540j0179j0179M6382M6384M6385M6386j555j550j551j550j4498j4491P4666P4666
-92933A0947856l6543q2560r9819k3120O1988O1994J7894n8802n9766n9762K7480K7481M6651
-92920A0770972M6654j4703o0720p1271N431Q0208J26228P6250l1120n9882n9880j8661j8658
-92907A0770848P3378P3379K1125K1129K1130K1127k6808k6807k6807k6806M45M47M44M47
-92893A0896671M45M45M47M49j7770j7770j7769j7766j7770j7769j7770j7766k3164k3161
-92879A0709982k3162k3160K0939K0937K0938K0942j5972j5973P6063P6068K4293K4293K4295
-92866A0940483K4297K745K748K745K750N4514N4520l7522l7517n5735n5733n5735n5733l2727
-92852A0754100l2722k7930k7930j4273O2429J34328Q8312Q738l7277j4273j4268j7148j7144
-92839A0844942j7148j7146L6540L6543L6543L6543K7410K7413K7409K7413k6278k6274k6274
-92826A0987636k6275L8913L8918L8917L8916n1204n1200L6041L6041l0113j06806q9548m3532
-92813A0816704N67N68L445L445L1724L1727L1727L1727K963K966J8305O4324N8684j8012
-92799A1080864q9914m3896L3758L3759L6635L6636J0748J0752J0748J0752J3623J3629J3623
-92786A1171717J3628o4150o4148o1274J5426P2943P2948j4298j4294j15921j15917o7027
-92774A0829633R672N0894N0898l6345l6344m3270m3268K0004O6025R4784M8767m7105r3121
-92761A0871224o2924j6904L53L52P8007P8007L1990L1991J2457J2456J2455J2456L7381L7382
-92747A1136683J0539r6834j04026k7331J4853J4853k0620k0620O8541O8542o516n2529k6645
-92734A0958890k6647j8017j8017j8017j8016n2530n2531L6631L6628l6233q2249p472O9225
-92721A0771645Q2285Q2287Q4205Q4205J6136k9881l994l997J5658J5657J2782J2781j5020
-92708A1124749o1040o1038j5020K3323K3324j6943j6943j5024L0994R4266R4271K9077j6943
-92695A1217053j9817K6202L192m2827j4067j4063j5144j5143o1164o1157l0484l0484L2790
-92682A0974887P8812K9436j6584j3706L2316O1072O1072k8086k8084l4300l4299o0186j4163
-92669A1008187P883P886J0760J0763l7655l7652o3540j7518J06150J06154O0132j6560m8921
-92656A1096069m8915l3581J2441P2835P2839j6325j6320K1064K1071J8188n8504o9052o9049
-92643A1002761k7828k7826p6670p6670J5366J5365N0837N0839N0837N0841K3035K3036K3034
-92630A1096957K3035K6K7K6L1k4183k4181k4181k4181L9093L9095R0864j170l5685l5686
-92615A1119887m1437m1437K7588K7590K7588K7593j0214j0211j0212j0212K2382K2384K2384
-92602A1173673K2382J1359J1358p4925p4925p3006J9026N9294N9295k4054k4055k4054k4053
-92589A1037315k4054k4053k4053k4054O8461O8460K8196o3840l5079l5077N1204N1208K884
-92576A1077518K883K884K882n4638n4638j06408j4374P1430P1432P7184P7182k8275k8274
-92563A1096788k8274k8273M1951M1950n0084n0086n0085n0084M1950M1951K5173K5174K5173
-92550A1083224K5173k2760k2763k2760k2759N6777N6777N6777N6780j02368j02363l5259
-92538A1004476J18137J50731J50734k662r4695o499o493j2250j2246n8627n8623K7656K7661
-92525A1227300N6417l5613p5885p5880j8361j8357j8363j8357Q7095Q7101m939m936l8281
-92512A1148941l8277N3755N3758l2528l2525l2524l2526O5259O5264k6776k6774k8693k8691
-92499A1107663k8688k8691O0944O0951O0944O0949l8760l8757l8756l8756p123p120p122
-92486A1117678p119J0134J0138J0138J0136M3471M3475m8561m8559l4180l4180J1838o4860
-92473A1019549j03211n7189k1717K4303M3473M3475M6353M6350J03750J03753N4860k1836
-92461A1281913n7309n7310o2102o2103J5553J5553J5552J5553p455p457p455p457N8631N8631
-92447A1192738N8630N8631J0697J0695J0694J0701p9903p9902J2134J2134n3060n3058L8977
-92434A1150108L8983k5856k5854k5856k5856k0102k0103k0103k0098K6873K6873K6875K6877
-92421A1112761o3245o3244K8790K8795J8145J8144J8144J8148K3898K3899K3896K3901J4788
-92408A1226820J4789j5889L0132M5467l1225p7248p7243K5455K5455K5453K5458l306l303
-92395A1210815l308l303q578q577q579q577o662o658Q2498Q2499P037l8977m1853M165N8806
-92380A1310748J2794m7607m7605j54M5867M5869j50m0418m0416m3291m3293j7290j7287P1873
-92366A1189640P1874P4746K8731l7420l7420J884J886J888J888m2216m2213l9336l9338J4872
-92352A1149466O0891L5005L5007K0623K0628K0627K0627m7924m7921M1240M1239J5351l0664
-92339A1334195m778m778k2878k2875j9998j9998j8083K7936M5194l1501j43195j43192l7735
-92326A0938314L8963K4577K4582K9375K9375M7573M7576M7571M7577j5703j5699j5703j5698
-92313A1212680m7340m7335J553P8254O7706O7707O9626O9626k4211p0225m1467m1464j6542
-92300A1278568K9480P15P19P426l8587l5716J0307O466N2490N5366R347M49M50k428k426
-92285A1372626K0582K0582K0583K0586J2911J2914J2912J2914m6529m6527m6527m6523m944
-92272A1315560m943r4102r4103n6714j0695N2579N2582M9702L687n9591n9585p820L8199
-92259A1124756J2313J2317l1693l1693l1693l1695L7334L7332L7335L7338K6787K6788K6787
-92246A1252313K6792k6902k6900k6900k6895j2159j2161j2159j2157K6189K6188K6189K6190
-92233A1227628J6124J6121J6123J6125J6121J6123J6121J6127q392q392q393q388m6742m6736
-92219A1229570m6742m6736K2766K2764K2767K2768K2766K2768K2767K2770k641k641k639
-92206A1310307k637k641k635k641k635J2698J2703J2699J2703j0309j0307j0309j0307l0912
-92192A1275777l0906l0911l0906J3190J3193J3193J3193k2760k2759O9278O9276J7505J7508
-92179A1363871J7507J7507j430j427j426j428k4440k4435k4436k4436K3976K3979K3979K3978
-92165A1391339j0537j0535P6708P6706J4040o2652j06757j06753K535P9235L6094L6093l215
-92152A1412301l213l217l214o6492o6487o6489o6487k3230k3226O5929O5934J6077k9938
-92139A1208248m7192K9503J19138J19141P5038j656k1791k1789k6583k6580J9802J9808J9806
-92126A1464893J9808J9808J9806J9807J9806m7306m7301m7303m7302L3229L3229n8807n8808
-92113A1323559o0608o0604L1432L1431J9927J9926J9928J9926K9514K9514K9514K9514m1430
-92100A1421543m1431l6637l6636o5871J0828Q5605L9593J237J244j635j634n1010n1006M1026
-92086A1315216M1030j6497j6492P0746P0749j8773r5471p8212l2193o1914o1911l0278P7100
-92073A1163100J24074P8060J8616J8619K7244K7250K7243K7248j5433j5433j5433j5429j5433
-92060A1434293j5429j5433j5429j051j054j051j050j051j050j051j049n486n487n485n484
-92045A1357653n485n483n487n482j6990j6992j6990j6988K9027K9031K9027K9031j9537j9538
-92031A1344797j9536j9534N1405N1408M6613M6618M4696l2001q0895q0891l9669l9671N2366
-92018A1325706N2369j1748j1748j1748j1745n994n995n997n991M8651M8649M8650M8655K633
-92004A1504347K635K634K637K2998K2996K2999K2998k8773k8772k8773k8772K8270K8271
-91991A1545695o3766o3765m0756m0756N1280N1280R455R455M664M662K8630m8067r6959r6961
-91977A1254091L4862L4861L4862L4861O101O101O100O105n32n33n30n29p6269p6265l0252
-91962A1233034M6447R5339M9322j2037j2031J9600J9605J9600J9605m246m248m245m244J3011
-91948A1474512J3012J3011J3013O9574O9573k2462k2458m7389m7384m7388m7387j5716j5718
-91935A1386793j5718j5716N5225N5227N5228N5225R5973R5970L936L937n1670n1668n1670
-91922A1621072n1668j7754j7757j7754j7754N255N253N253N256j2003j2003n8021J8677J07837
-91908A1563889O1817l5013q1024j6066j6066j8943j8941O9259O9259j9901j9901k643M3373
-91895A1579099O0631j6066m5786m5785j9901o5915j04865k8169P4411P4412J5931o0764m3510
-91882A1373723K510J6889J6890J9766J9766J9766J9766J9764J9770K5829K5829K5830K5827
-91869A1631925L301L298K6309j2041o0454l7446o767o767l9363l9363K0076P3765P1847L3497
-91855A1661817l3611l3609M736M738j6355n4701o6207j2521M6921M6921j0123j0123j0122
-91842A1517761j0123L8475L8477k9592o7938o6502k8151K6971M9983J8344J8342J9781J9785
-91829A1545613K5533K5536K5533K5536L1646L1643L1646L1649L1644L1649L1645L1647q1961
-91816A1818959q1958q1962q1958n8952n8950n6556n6553Q229M6575L7948J4942m4021m4019
-91803A1361724k9641K4051Q9717Q9721L1237k2447q550q547j1904j1902k5088k5084L4353
-91790A1487640Q8044J20157Q1812L3872m470n0014q8358j11850j11847o9188j5496J3260
-91778A1373562r745l4832l4830K4128P7817Q2129N9121M2344J9336M955M955L516L517l675
-91764A1612298l674j9013L997N9001K0652m5975m5978o8506l0156K4966M7977L4555l793
-91751A1586351k356L5992P1943P1944J2505m1179o5045o5042k4299N2400M9523k7173p1274
-91738A1584290p1273m1559m1553M464M465J8844J8843J8846J8844L2862L2864L2867L2866
-91725A1645670L2866L2866L2864L2866q358q360q359q358q358q360q358q358J2912J2913
-91711A1736088J2912J2912L325L326L327L329N0780N0782r7818r7817l4545M2154K4896k1118
-91697A1692533l8498l8497m1375m1374M645M643M645M646L685L685L685L686M9702M9703
-91683A1665514M6827M6831l4106q0119j00252k3556L6838r173o5740o5738n2799K3899P2794
-91670A1461220P2795P1832P1835k0202k0199P238P244P242P242J487J491J491J490p141p138
-91655A1657927p137p140p141p137p138p138J8709J8711J8709J8713k7307k7308k7309k7305
-91641A1580709j6762j6762j6761j6761N4182N4184M9386M9392J8112n8587j02686j02682
-91629A1474964N647Q2344O5088J9072M4954M4955M2078M2081k8865k8862k8866k8864m9238
-91616A1656488m9238M2798M2797J6912J6912k9105k9107q014q014q014q014J2119J2119J2119
-91602A1672758J2117K8837K8835K8837K8835r512r512r512r513q552q554q554q554L0754
-91588A1758710L0754j5264j5262P3454P3453j4747j22119j24040m7344n160n157K0725K0724
-91575A1628727O6744O6745m0633m0633l7756l7752M7388R3406O4646j2049m8481m8482L8760
-91562A1740630L8764M3554M3553k464k460k4514k4512k4513k4512l3349l3347l3349l3345
-91549A1630136j1300j1293L4719L4722O0125O0125l1909l1908m6291m6288m6291m6287K1897
-91536A1570157K1896K1897K1901K1896K1901K1895K1902m469m464m466m464N4970N4977N4972
-91522A1870501N4975o2240o2237K9794K9799M2258M2261l759l757j5743j5741j5743j5741
-91509A1874627o4637o4635K4527K4525k8926p4939m958P1742M2975l3716j6461K9557N0168
-91496A1829849k6525r8432n2410K2365K2367K5246K5243O9259O9263O9263O9263j8941j8939
-91483A1986871j06180j06181k9487M7213R1312R1312J5572o1121m3863K152j4627j4625j1748
-91470A1846600j1748J1257J1262J1261J1262j1273j1269j1269j1267M0498M0501n1535n1533
-91457A1812747l1316l1315l1314l1317J6621J6620J6619J6621M2504M2506M2505M2504k3644
-91444A1900341k3645j10888j10885K6328J03022N9882j6815k6402J9616Q0973Q0977k4483
-91432A1958021k4485k4486k4483k4485k4485k4483k4481M9350M9354N252p1442q1034m333
-91419A1733780J9631k6382n3231n3228L5929L5933J5796J5800J5800J5800k6506k6503O5529
-91406A1768148O5533O5528O5533k6506k6503j9317j9312j9317j9312j9317j9313j9312j9314
-91393A1757219m3133m3135M8902M8902k869k869k868k865J2471J2470J2471J2475J2470J2471
-91379A1832112J2471J2474p542p543p542p539p542p543p542p539K5053K5054K5054K5057
-91365A1896943K5055K5054K5053K5058k112k109k109k108k113k108k109k108J1790J1792
-91351A2003869J1794J1792n7234n7233n7235n7233q465q459q461q459q460q459q459q461
-91337A1730837L3720L3723L3724L3721Q5495Q5492o542o543l8378l8374l8374l8374K4899
-91324A1895026K4900K4901K4900l386l381l382l383l8853l8853q176n4193n3358K3342O9360
-91310A1855464O9362o1983o1983o1983o1982M9227M9226M9229M9227K6219K6217K6219K6217
-91297A1978676l3523l3522l3524l3520K0161K0167K0164K0165N2759N2762N2759N2763p1873
-91284A2064414p1869p1870p1869k5495k5493O3665O3668j1115n7129p4387K312R497R501
-91271A1803830J4290J4294J4291J4296J4294J4294k2822k2821k2822k2821M0452M0452M0453
-91258A1919660M0454P7362P7363K8470m8229r9037r9039M9561M9560J5646J5647p6390p6389
-91245A1874639l4207l4206N7830N7828J01931J01930R894R894k2701k2702j9827j9821r8185
-91232A1962297n2167M6579R2597L2199j3819J4943J4942m711m710k0530K479j3340n9357
-91219A1997402k9158k9155o6907k0890Q6966J09974N0054n7319j10529o4509p948L8072J04220
-91206A2000273J04223K1773k4245K03K06r438l2442m8265k244K0763k5252q000J5014J6928
-91192A2029497L9938N4317Q303o6960o6955n124M0899L2146R141K4957K4960k4416k4413
-91179A2076290k5856k5852k9210n2216o2285j6266K8792P4813O4747M1737K1765K1766J8889
-91166A2137114J8890L2790R782m1988q8006r1841o8831j8500K7518J4575J4574J6014J6017
-91153A1978108K4042J034j4784L1233M6091P6l5878q1893j05863q2853l5397J0621L5068
-91140A1769605j0950p1349p1344p009L9011P6403J22417J12353O6333J4564q440J622k1388
-91127A2011828r9043r9040j1320L4697Q813Q814M5662M5662K9845N2852K8885j7135j313
-91114A2039207K1697L3199N6208N4770L1765j5216o1234o2671j6650M7833M7836j5441o1454
-91101A2099849l2697l2697o812n2826l7492Q527k0234k0229N650N653N651N654m295m295
-91087A1919407m297m291m295m295j421j414j0049L5971L8846p168l5933J0085P3360P3364
-91073A2077870N0481N0482M464M465J5967J5969m164n0179p2712p2712k9569k9571j2313
-91060A1948478j2313j2313j2311O0909O0906O0909O0908J4889J4889J4892J4892m8384m8385
-91047A2117966j7706o3719l7840L8857J8726k7289n843n843q717q714q719q714q720q713
-91033A1965012l1248l1248n7133j1111L9697L9700L9695L9702K1600k4416J468J471J5848
-91020A2009037J5853J5849J5851M9883M9887j3393n9405r3923m7901M7964R3988P1190K5177
-91007A2180057P918P920n506n500n503n500k4200k4196k1323k1320j192M4831J8947J8944
-90993A2164377j1377j1374j1375j1374N879N883N884N883M3270M3272j8085o4101n8355J8347
-90979A2106754O4364O4365k9537k9531k9537k9533K2234K2237K2238K2238n090n086n086
-90966A2191030n086n088n086p963p960m3499q9511o3626o3627m0622m0617N399N402M8539
-90952A1877685M8540J07983J53999Q1134k6238q0882l4866K5881K5882o0402o0403K873M8890
-90939A2110076M8890K877k0137k0137k3013k3012K5881K5881N1767N751n0934n0934J2339
-90926A2095295N8357M6852M6854Q35Q38J9051k6968q8323q8326o833O9862R8623N2609K7885
-90912A2306611K7884N0894M879m3059m3059m3059m3057p586L8431J2545J2549k4845k4838
-90899A2224290k4845k4840m5816m5816M6221M6224J1707J1710N4849N4851K1294k4724m4858
-90886A2260247m4852R788R794p467n3482o2368j6350M6923M6924J8163J8164O1304O1309
-90873A2348097l1691p7706l4566J1455M3090k928o3327o3324l8341P677P0951P0957O8075
-90860A2308419K2057J926J928J8224J8222M1232m782o3268j09283q6278q6272k7476k7472
-90847A2007177k7474k7472k551k546Q9489Q9489K9567K9569K4776K4778l031p9722l6581
-90834A2115468l6579q843q838q839q837J4167J4170J4173J4170M8679M8685M8685M8683P457
-90820A2302401P459l8557l8558n2271n2273R6328R6330N0311k6387k9263k9259n776n775
-90807A2274710n1791n1790n7543n7545L4489L4496K1188K1190K1188K1192L932L932J057
-90794A2218705J059j5240o1261p8516j816K9816K9819j1408j1402o98o92R1343R1342L0940
-90780A2311991L0946L0944L0944O7371O7376k4661k4660m9590m9587m9588m9586r444r442
-90767A2273014r441r440r446r440r442r440L9448L9454L9453L9454m0120m0119m0120m0120
-90753A2213695M0863M0869n149n148p4180p4176J7859J7859O832O835N2851N2852N8602N8604
-90739A2409068l3430l3433K7324K7327j8692j8689j5819j5815o1833o1832n3688n3685p664
-90726A2089139p666L4516L4516L4519L4516N0879N0883j2397n8410m9784l764o643n2657
-90713A2137647o8002o7997m725M1295P1012P1014P1016P1015J1931l4083q200q198j1078
-90700A2272647j1073j3950j3950n804n1820n1823n800O3222O3226k3057k3057J4653O0671
-90687A2274085L4788L4790Q902Q904Q902Q906l9034l9032l9034l9030j6024j6021j3149j3144
-90673A2164809K4360P0378M4495M4496J352J356j523j521k1179o7194o7196k1173K5799K5802
-90659A2223061P4693P4695O1823O1821m329n0347m6511m6514m9389m9386J9158J9159J6283
-90646A2304217J6283l4528q0545n1786n1782j4515L1503N616N619J7121J7121k6019k6020
-90633A2112285q763L7254J00530J00528K2875k3143J9998O6019N5422R404n3872n3870j6482
-90620A2368185j6481n9623n9623k9425J6593Q2745Q2745L0974L0974L0974L0978m0089m0089
-90607A2428838m2966m2965j8040o4057q1313m619N9137N9136k8105k8107K3666K3663K3664
-90594A2307932K3668J9395J9399J9395J9399j3201j3197j3200j3197O5412O5417n7302j03315
-90581A2326605q6063r362L6651L6656J6638J6642J6641J6642P5119P5124l2256j08946j04639
-90568A2275452n8616L5334Q1356O7930K1914M658M658j9813j9812j9809j9812O075O074O075
-90554A2371664O075m7136m7133M4903M4901N7365N7364J1347J1349m4378m4377m4378m4377
-90541A2333189P392P393p9850p9851m8211K8483L1360L1360M518M516M515M518R906R903
-90527A2269141R906R906p352p351p350p353m8574m8577M3460M3461O0716O0716O0717O0718
-90513A2492184j4902j4901j4900j4903j4900j4901j4901j4902k8801k8803k8803k8801N5562
-90500A2313328N5564N5564N5567J3756J3754J3756J3758l9931l9933l9932l9929J2798J2796
-90487A2400916Q002Q007n419q2116o4857j8838Q4819Q4819M1677l5015m5564M54J5792J5796
-90473A2408473m0292m0293m0291m0288R33R32R33R36K0534K0536K0538K0538J4781J4784
-90459A2362754J4785J4785R508R512n1845r7862m6092L0604P6621P6621J7058J7063J7062
-90446A2450574J7060j5533j5534j5534j5533R388R393R392R391k8955k8955k8957k8955K1663
-90432A2348905K1669K1668K1669j346j341j340j340L7963L7965O3852J7833m0647m0648m3525
-90418A2441337m3522j5367j5361j5362j5361P647P647P647P647P165P168P167P168Q1947
-90404A2477567Q1946J8673k7346l4701J1322K8573K8579k6073k6069J9950J9949o419o415
-90391A2559536o415o415j0254j0250n3392n3391l3623J2401P5670P5674J1436l4577q691
-90378A2517709q693r175r170r172r172r174r172r172r170m078m075k9964J6058K8518K8522
-90363A2470620L1394L1398j7022j7017j4144j4142o8789k2770M3378M3380K9598K9600K9596
-90350A2555080K9599k998k997n877n871j7380o3395o3397j7377k3133k3129k0255k0253J4237
-90336A2332854J4243k8900M7797Q2306Q2310Q7104Q7103L8207L8209o9166o9164j3566j3560
-90323A2615777j3560j3560K6582K6584j9431o5451r7092k0390M0966M0965Q366Q370N4388
-90310A2592514N4387K2751K2752k3269k3266m7434m7434m7434m7428M9394M9400M9396M9400
-90297A2653729k3466k3462k3466k3462L5974L5977j0043j0041N1193N1195K0513n6178p5355
-90284A2603108k9333j3999j3996M0169M0173Q1391Q1397J5241o1450o4331o4327r807r805
-90271A2594431L6214L6214L3336L3338j2680j2680m0962m0964m0961m0962r324r326L6693
-90258A2562367L6694m4202m4198O3177O3177Q531Q531l7486l7488n3785n3784n3784n3786
-90245A2363964L6334L6334L6332L6334R0901R0900j6473j6471l5647l5648J0370J0373j5996
-90232A2591607j5993j5996j5990R891R894R889R894K8946K8943K8946K8947K8946K8947K8946
-90218A2785817K8947m3437m3437m3438m3433k0430k0424k0429k0424k2725k2720k2721k2721
-90205A2468425J5627J5629J5627J5629o423o423o422o423J6585J6587J6587J6585L4443L4442
-90191A2640475L4442L4442l905l907l905l906n823n824n824n824n821n824n824n823o640
-90176A2640509o639l2526J3494L0750L0749m0195m0190J989M8006K2122K2123k804k805k804
-90162A2681779k803L788L785R11R13L787m2232j6347j6344M32M31L307L310k445M3572M3572
-90146A2709416k441p05p04l580l576l580l581l580l576P445P444M569M573K5660k0354N527
-90130A2718957N533M1239M1240r573n5587l6416l6412L4530L4532N1305N287p1407p1406
-90117A2651822j1969O4732M7470J459m0099m0093P843N3858K5096K5099j9962o5977j4213
-90104A2685066L1809K8934j7085l1465l1464l4342l4339L523L527L529L526L526L526L529
-90090A2621800L527q461q455n580n580O884N2900K7016K7016j3762j3760j3761j3760K4586
-90076A2680610K4589K4590K4590j3764j3760j3761j3760o8407o8406K3630K3631K8900K8904
-90063A2667586j7120j7113o6972o6966L8490J15187P0124o569L8490L8492L972m2040j8074
-90050A2737487N8623Q1645M947o5038j9017L3708L3712n5451n5448L989L990L989L993l3402
-90036A2737727l3397J2618J2620N4800N4803l7237l7231m0112m0108N1923N1926L0834L0835
-90023A2850001o1203o1201o1203o1200L0832L0835M1525M1525n0513n0512j8874j8874K7143
-90010A2638281K7143K8101K8104K8101K8103L0978L0978L0978L0978l5292l5292l5294l5292
-89997A2760575l2415l2416l2417l2416M0445M0445N5786J01802N7701j8994o5012o5007J3862
-89984A2791939J3864l2155l2149o6667o6668k0650k0644L6872L6872n5163n5159O195O192
-89971A2542679N2214N2216Q0132Q0135j1901j1898L0282L0280j5735j5733r984r984r983
-89958A2782720r980l8745l8743l8745l8741P2850P2851K6833K6835N0801N0803m1235m1232
-89945A2836272n7534n7533p8625l2604J8205R4904J00653K3961N87M6605J5927J5932j9546
-89932A2907204j9540j9545j9542K8391K8390K8390K8394r957r953r959r954l9389l9389l9390
-89918A2804151l9389n2811n2811L9224L9230K8198K8200K8199K8200L7787L7786n4250n4246
-89905A2817468n2691n2691L9344L9345L6468L6469k4890p0902p2345M352N0370N0373n236
-89892A2795434n237n234n232K3667K3670k2350k2350N6263N6264J0246o6447n8779j2763
-89879A2767152M8593M8596l1938l1937J4081J4085R169R166R168R168O6690O6689k5345k5342
-89865A2947995o4652o4653j8634j8637J8756J8755J8755J8758k3740k3736k3738k3736J4610
-89852A2776103J4612J4609J4612J7965J7968J7965J7968k168k166M3854M3854o4844o4841
-89839A2845491j5948O0751Q9506Q9512K270K270j571j564j569j567m0876m0870P061o9633
-89825A2923263j27320n0624N4834N4835k6656k6653k6656k6653M0453M0458M0452M0456k8573
-89812A2881616k8571k8573k8571k089k090k089k086n4819n4814q802O7900O8375K2361j0238
-89798A2817510n6252j611M4411J5646J5651J8983J8987J8986J8987J8984J8987J8986J8987
-89785A2987242k0324k0321k0319k0319K688K689K688K688n7592n7589n7591n7588M7863M7868
-89771A2782083M7867M7869j1577j1571Q0463Q0464J1438J1436Q562Q560p8523j24539m9761
-89758A2802771K6936J6389J6391r497L6524L7479l9213l6341M0359Q2539Q2542m700m700
-89745A3047479m0295m0292m0296m0291K8731K8734n8511n8507J9144R5845M9822M9826R2965
-89732A3134354M6951l2623j09318j58463q1764l7666l7664N476N478N476N479L6633L6636
-89719A2818985L6633L6638j7055j7051j7051j7051l032l031l033l030l033l030l033l029
-89705A2799797M6339M6344M6339M6344j3100j3096j3096j3096L4788L4786n2455n2455m5746
-89692A2851693L0952J36409J36410L8623l8076k3694K2324q355n4373n1497n474J3815J3815
-89679A3062572J6691J6690k1656k1658k1656k1658J6692J6692J6691J6690l5077l5080N6956
-89666A3062889N6961m5025m5023m5025m5021l9273l9270l9273l9270M0300M0302M0301M0302
-89653A2943875J952J955k843k838k1898r8588r8593k1893K9873K9877L4667L4670J6452J6456
-89639A2863124J6450J6456J6452J6454J6452J6456N287N292N291N291N294N291N291N292
-89625A3004173r571r570r567r569r568r569r567r570r691r689r687r689R0017R0018R0016
-89610A3158917R0017o7688o7691o7690o7689J6675J6676J6676J6677j5863j5864j5863j5865
-89597A2981425J2899J2897J2898J2897l400l401Q8635Q8635K9197K9194n9963n9964j23119
-89584A3018830p7100M388Q1085M3696k321K8358K8356N2324N2324N2324N2324o8472o8472
-89571A3197644o8473o8468O2678O2681k9359k9356j2100j2100P5142P5144K7685m9009r3111
-89558A3138998r3110l7506L9190l951l947K0616K0616K0616K0616M3625M3626M3623M3630
-89545A3296642k2048k2045k2046k2048k2045k2048k2046k2044j484j483j487j483N0282N0287
-89531A3214904m1752m1749K6316K6320K9190K9197p238L8781N6039k0656m1154m1150m5945
-89518A3181103m5943P0P6P0P7J3491J3498J3493J3496m4029m4025M8010M8010N6167N6166
-89503A3309730l5870l5864j8612j8614j8612j8608o0317o0315L1719L1724K958K958K959
-89490A3115236K962M3105M3104M3105M3108k914k913k915k909l3592l3593l3592l3588l9344
-89476A3105260l9340N2691N2695J154J156J154J158j6104j6101j6102j6100l2880l2877l2881
-89462A3012883l2876M3816M3819M3820M3819M8370M8373M8369M8373K352K356K356K355j9697
-89448A3338488j9696j9698j9695j3946j3943j3942j3942l2705l2704N9330N9333o9136o9135
-89435A3138609o9136o9135L5364L5363L0569L0571k8869j05567j05566k8866N8851N8852
-89423A2981040O3646O3644L8721L8718n3317n3312R957R957R959R957M206M205M206M210
-89409A3135797K6439K6442K6443K6444K6439K6444K6441K6444Q704Q706Q708Q706o2241o2238
-89395A3257678o2235o2238l3001l2997N6163N6162R8344N2328k9163j05857j16887p0865
-89383A3007432K3087O9105J01698N5683J8295k7725m5160m5156m8033m8033N3590N3591N3590
-89370A3221964N3590p768p767p767p767l0775l0776l0777l0776J7636J7639J4762J4763J2846
-89356A3199027l3174n5222K1473P3243l453j04116j04118J0929Q7624M4481M4483r58r55
-89343A3179264r60r54n2729n2725L9307L9310L5473L5476L5471L5476l5472l5467l5473l5469
-89329A3150528M314M318M314M320M314M318M314M318R107R111R107R111l6910l6906l6906
-89314A3110772l6907O1260O1261N8383N8384j8314o4330q1588m886M6879M6878N1674N1672
-89301A3341138k5023k5023k5025k5020K900K898K899K898Q651Q651q3386q3380r085r086
-89287A3085007r084r087n249n252n249n248m5118m5120J08274J08278M5000M4998M5000M5002
-89273A3352152j498j498j498j493L5891L5895q6823j32837m2721L3973J3841l2172o3813
-89260A3107399o3814j7796N8904P8553P8554q689q683K5826K5827K5826K5829O137O138J346
-89246A3341357J348N0238k6455p5352p5347k2145k2141k2142k2141k2143k2141k2144k2139
-89233A3038653o1572o1570L0465L0470Q6068Q6075Q6070Q6074K9507K9508K9506K9511m7189
-89220A3391576m7187m7190m7187n0398n0400n0400n0398N6975N6975N6976N6979k1637k1639
-89207A3233045k1639k1639K4381K4380K4379K4382L1212L1210L1210L1210m5485m5487m5485
-89194A3275674m5483O284O284O283O284l9733l9734l9733l9730M2880M2882M2884M2882l133
-89180A3264791l135l134l135j6077j6078m1962M056J181J178M058M055L936L936L935L936
-89165A3211541M9953M9955M9953M9953K6467K6466N2351O331j3800j3799j6677j6676k6324
-89152A3435694k6320k6321k6320l4952l4948K8328P4343O0920J4904m8369m8370l9745l9741
-89139A3289103l6866l6865K1972O7992M2109M2108K2930K2935m0342q6357p7254l1233L2041
-89126A3232273L2043L99M05M05M05l3163l3160l3163l3157l6038l6037L0113P6134K7238
-89112A3194697K7237L0113L0116R980R984L8741p272r792L6224L3349j2665p4986p4984K7596
-89098A3258338J04296R7104K0405q2175q2171j6984K9039L148L155l427l428l426l426n2320
-89084A3268128n2320J0953N6975K6293j9724R037R040J1912J1914J1911J1918J0354J0355
-89071A3376746J3231J3229L8158Q4175K6654q0720j10921j10920k5597k5594K4257K4255
-89059A3246953K4257K4259n195n190n195n190M8495M8496M8497M8497k2930k2926k2928k2926
-89045A3376974k2930k2928k2926k2926J0026J0027J0026J0029J5778J5780J5781J5783m0308
-89032A3348186m0302K1053O7073L2554m4137J879J880J8264J8268J8264J8268M7025M7029
-89019A3555304m5006m5006J006J011J008J011m745m740m742m742J9104J9107J9102J9106
-89005A3526778n5676n5672L6364L6363k3559k3556k3559k3555m0817m0812m0812m0813K9622
-88992A3260296K9623K9622K9626O615O613O613O618O134O135O134O137O3656O3662k8379
-88978A3499105k8377p4756p4756J7279J7283K3031K3034K3033K3034q2905q2904K2551R9252
-88965A3403904J05000K8309p7154p7149j6777j6774M4584R0601R8270K1576k4443k4444l5952
-88952A3519551l5948l5948l5946l352l352l352l352j3541j3537j3540j3537R470R471R472
-88938A3372559R471K277K280K282K279Q033Q033Q033Q033k3272k3266O8765O8768L0416L0420
-88923A3575111o1615o1616K0350K0353K0356K0353k660k654q9898q9897j3325O3376M6115
-88910A3444349J01P766P771M896M894o4135o4133K7904K7903J4479J4482J4480J4483N631
-88896A3460871N634N632N635K2890K2890K2888K2893L4393L4393n7642n7638k8881k8881
-88883A3465077k8881k8877k1451k1450k1453k1446J1145J1145R8388R8390k4327j01024n7882
-88870A3357354n7877k4328k4323O7707O7714p843p837p839p838K0922K0924K0922K0924J4688
-88856A3453270J4691J4692J4691J4692J4691J4691J4692k1504k1500k1500k1498N9030N9032
-88843A3588170l3005l3003o2245o2245K9791K9792K5955K5956K5957K5957l9656l9655l9656
-88830A3442113l9654K3618K3620K3620K3622K0264K0264p1772p1771p1772p1773K0264K0268
-88817A3290911P8865P8864P8866P8865m0015m0015m0015m0011m6246m6245k147P4550R2765
-88804A3518992J6070k6591k6590M7105P0116J0672m3009m0618m0614o4106k5755K8409N1423
-88791A3475504O2443K4099l7262l7260l6300l6298q383M5310K8050N045j670j667l105l103
-88777A3475403k6597k6594k5158k5155k150K0863L1889o461n223L3127L2166o179M843K7854
-88763A3502628J2516J2515M1273M1278M1275M1278J8264J8267J8268J8268l7701l7695k2362
-88750A3668072m5367j5650K2702l06l08j9964j9960j9962j9960L044L050L048L048L7102
-88736A3598589L7100O0110K1762k3296k89j5627j5625J9365J9365J9366J9369l645l643m9662
-88722A3683239m9658p0634p0632j5509K2841L4345L4345K0922l2759o1048o1045j8384j8380
-88709A3397643K1880K1883K1882K1884l384l387l384l382M7426M7426M7426M7429J0516J0516
-88695A3682374j1535m9879m4130n782M6946M6951J0396J0396J0397J0398l025l027m464m459
-88681A3691557o3905q6912l0828K2863K6694k6994o1027k2677L4152L4153r471r468j1387
-88668A3486750j1385O0519O0516M0862l5831o9390o9386M2777M2784M2781M2783j922j917
-88655A3629941j922j916q632q628q629q630L2114L2116m4580r0597o7592R108L9787L9784
-88641A3541724M3978M3981M3981M3979M1105M1104l5591l5592p8737p8733l2716l2716N632
-88628A3511399N631N1651N1651M8649M8655k8043k8040m3383m3382K637K637L117L114M9134
-88614A3635427M9133k635k637M3382M3381j0378j0373n6391n6391o0230o0226M4272M4272
-88601A3600606j0856n6870j7565Q9812J06105O0091J1199J1196M0194l6497j00732j00731
-88589A3595952L764L767L768L767J2392J2395J2397J2394L5403L5404L5404L5405l9603l9598
-88575A3723011l9603l9600J4085J4088J4085J4089M017M024M017M023j3239j3235n9256n9252
-88561A3571254K7746K7751m8951m8945p1959p1957L5417L5420K1034K1040k4983k4978L0621
-88548A3478510L0626L0626L0627J5155J5157J8032J8030j0729L5289R403R408J8032J8032
-88535A3716198k7985k7987n3870n3872L8165L8169J7553J7551J7553J7552j5043j5043j2168
-88522A3656773j2163o894L9123J0362J0362P76m5243j6481j6479k3937K2084K6877j9141
-88509A3626019j3391O3308M3175k842k3459k3454n2216o196L6942L6944L9820L9821L865
-88496A3768336L867L869L870L863L869L869L868l5922l5918l3040l3041P223N3242N3240
-88482A3771195P225n0122n0122n2999n2994J6029J6028J6028J6031O9716O9717O4922O4926
-88469A3905580N482p1214n3957p934K0941K0941o5341o5338j7407K8611M8744M8748L6282
-88456A3834138L6281k6995p3006o7259k1238l985l981j1155j1153j1157j1151J7604J7608
-88443A3664551J7610J7608l487l481L9657L9660N5953R938n3335n3336j0316L5705N5831
-88430A3812558N5838j1276j1271j1273j1273r358r355o480o477M9122R5143R5144M9126k1844
-88416A4058324k1841k4719k4717m7728m7727m7728m7727K6571K6574K6571K6573m2456m2453
-88403A3817517m2456m2453j2856j2853j2857j2851n8876n8870L3163L3164j4294j4290L1723
-88390A3632911J08423J55395J09383K9807m6887q7144q7145R7R7j0448j0449j0448j0444
-88377A3773148M5156M5156q61q61r7691r7690P767Q4468L4969m1727q2950o253M4557M4557
-88363A3751745M9350M9355K6342K6343o5694o5690p1446p1447K0591K0593L9644L9648n2392
-88350A3696942n2389N132N133N136N133K0949K0954K0949K0952K0949K0954K0953K0952j0088
-88336A3822611j0085j0090j0085o3775o3774o3772o3772N5102N5108N5105N5108k418k417
-88323A3752846Q9620Q9620N4378N4375l7659l7655l3825l3820l3825l3820o021o018o023
-88310A3812173o018j228j225m4369L2330N2459N2463N7252N7256J8905J8909J8904J8907
-88297A4086718m2932m2927m2932m2928J0754J0760J0755J0760k8708k8710k8708k8706R640
-88284A3852836R639R640R644J6349J6351J6350J6355k1999k1998k1996k1994j0973j0974
-88271A3837230j0973j0968L6963L6962L6963L6965N1824N1822m0212m0211n2676n2672o658
-88258A3874359o655K7229K7232K7231K7232k1663k1662L9698Q5713L2502m4190m4194m4190
-88245A3958642p763p759L8258L8258L7416L7419q603q598j8190j8184j8186j8186r31r30
-88231A4002663r28r30l3527l3524l3526l3524p0750p0745m1985O5390J21953P5937m0066
-88218A3906438m0069K596P9292Q2167Q2169M5736M5738M5736M5738L6269L6269n5765n5765
-88205A4256549p3024p3022p3023p3022k7485k7484l0360l0360l1318p7338m8575K8121O7165
-88192A3786824O7170J0601l5411M848Q1551O1416J5401o1302o1297K7862K7862K4983K4985
-88179A3975493k1030k1033L7926L7929L7927L7930m9316m9315m9312m9314j0969j0965j0965
-88166A3854986j0967J2041J2043J2045J2043k9607k9607k9608k9603Q740Q741J1617J1621
-88153A3814485K1203O7221Q4479P786l1526l1524R699R704N3320N3321R219o7471r0486j3790
-88139A3895640L0313L0314O345O343q996n5008o3643J3060N9072N9078m2953m2947M9090
-88126A3935708M9088K2242K2245o9791o9792j3708j3707P8329P8328M6692M6693O75O73k3656
-88112A4090019k3655k3652k3652o402o396o396o396m3789m3787q5010q5009n4332K2365P1257
-88098A3775165P1260O122O124O122O124J1874J1876Q998R003l6060q2078r6457j9758N1181
-88084A3729496R7201J01994N5978Q639Q640N763N768L7401L7401q617q615n3676n3676L8359
-88070A4002056L8363j0533j0535j0534j0531o033o033N5323J01345O4913j1786n7804n7798
-88057A4080413j7538j7537j7538j7534J5059J5058J5058J5063o632o634o632o628q80q80
-88043A4042218q81q76r029r030Q3008Q3011p113p111p113p107k0682k0685j9245j9245l8899
-88028A4041221j5889J9103O5123M6906Q88l1229n4237n9511j3494L7798Q3819N1579N562
-88015A4177639k6077l067J727k1284l2786J3235O0686O0688j3134j3131j1215j1216k8472
-88002A4153593p4488o8012k1990K4504K4506K0190k818j5758L0259K6421K6424L0735L0739
-87989A4184305J4915L7930N0871M852r889r886l0503p491m3445j20136r8568n2548j263M4759
-87975A3963903L6132J3121J4557L7570L6130J3123K7248K7249K4371K4373k8837n1845o4787
-87962A4072308j8770J1910J1908J4786J4785q225q223n1366n1366o666L9352P4345R7352
-87949A4192130P1950K5930k3443k3445j3855j3857j3857j3857m0220m0220n0288k7274K3740
-87936A4053434O9761M2437M2437J8950k7069J1760j1250o3504o3498m6243k25M5314K2306
-87923A4094610l8574l8573n0081n0077k9945J6074R9480R9480N2984O966j663K1346K1346
-87910A4203373j662K55M6272O2091j4606m5325m5324m7243m7238K6578P2596M3835M3836
-87897A4297438j4646o0665l4778l4775j225j220M1916M1922M7668J652p6961p6960n1077
-87884A4078289n059M5751R1775O9719o978l7656l7651m6284m6280m3406m3404l707M2310
-87871A4057419J6425J6426l708l708l707l704q980q982q979q980q980q982q980q976J7024
-87856A4020628J7025J9901J9899K9489P5505P5505K9491j2216j2216j5091j5092l8102l8101
-87843A4156625l5225l5220m288M1728J5846J5845M1730M1730L8854L8857N05m5511m5514
-87830A4225962N06n246n247k369k367K9147K9145K9147K9147k4540k4540k7417k7413k4541
-87816A4199374p0559q7814j1119J1891J1889J6684J6688K3369K3370M9254L240L236L240
-87803A4192743j6899o2911m6616n95M7335M7340O5552O5553J9534J9538J7496J7500k635
-87790A4362935m8651k2770k2765k5645k5642K637K641K635K641K635K641K637K639O491O493
-87775A4251552O491O493j6519j6514j6521j6515K6143K6149K6143K6147m2884m2878m2884
-87762A4174403m2881k9101k9098k4308k4305J1163Q7865J31961J31964l4855j11546o8409
-87750A4172853o8405J6916J6919J6916J6920p72p72p72p66L1824L1828L1824L1828J88J87
-87735A4296716m1996j18688j26361j8984O6338O6343o885n2900J9001R5703N3514P501R415
-87722A4248717N5437L1464j4548p7829p7822M0093M0097M0092M0099o1163o1162o1163o1157
-87709A4081155p476p474p476p471K6079K6080K6080K6084K6079K6080K6080K6083r872r872
-87695A4240159r871r868j0830j0830n6849J9854N3881P864n3492n3489K7996K8001K7999
-87682A4200525K8000M6141M6145K046p4653p4651K044M6146M6145r461r459r459r461l707
-87668A4226341l708q31q31Q992N5012P2271m426m2776m2774m7569m7569j0656j0659j0657
-87654A4140160j0659K1938K1937J9062J9063N4058Q041k7433p3445p0575O124N2140N2145
-87641A4212556N3100N3100N0223N0227k506m8520k4076k4073m3129o6139p9083l3060o700
-87628A4091920o695l823l822J4872J4872j1014L5007R6362R6364L3087j2927J0267J0273
-87615A4364743P396P396J645J644J643J645r382r381r381r381r381r381r381r381K1418K1417
-87599A4353898K1418K1416K1418K1417K1418K1416m2815m2816m2815m2818j9806j9808j6929
-87586A4254594j6931K8248P4269P4267K8251L322L325M45M51j2977j2972k8796n782M280
-87572A4393994m1733m1734M285M7062K4059l6346n9349n3602p580K9807P5828Q0136N7134
-87559A4471961O798l9219q8593q8590m4011L2685J9380l628J4106J4112J2670J2672J2669
-87546A4333012J2674L3760L3765l0953p6965j2258J0755l629l624p105J5908L1723j4290
-87533A4322773l7304Q720m229k7232K0698O6718O5280J9264o9900o9896o624L9397P026P025
-87519A4341716R902R904k2694k2690k2694k2691J7091J7097J7091J7096J1340J1343J1339
-87506A4373150J1344K4161K4164o7873o7871m4863m4862M7172M7175K1766K1768K1767K1770
-87493A4388768o5478o5473K6559K6563Q2186Q2190L6169L6172m7238m7234m7236m7234L3292
-87480A4392006L3297L3292L3296J0284J0288J0286J0288k3871k3865k3871k3867m6879m6875
-87467A4343809m6875m6876K6462K6464K6463K6466K9337K9341K9343K9341n8596n8599n5719
-87454A4300361K0975R8630R8631N7406j9291l7026Q991M199m1820r0713r0714j555j553J1029
-87440A4317550J1028N2254N2253l5948j12645o6626J0070O1361O1361k5881k5880J9176J9179
-87427A4337252k6841k6839N095N102N1118N1119J9477J9481J9483J9480L179L183m2835m2834
-87413A4394620o8723o8719K3316K3316N0755N0757N0760N0759j2520j2515j2516j2514j0123
-87400A4446653j0119j0119j0118j0119j0119j0121j0118j6909j6908j6908j6905j1155j1157
-87387A4285878j1157j1151j570j569N9789J05810Q4712Q020l8001l7996J8205J8203J8205
-87374A4497378J8207j0556j0558j0556j0554j2475j2474j2475j2470J9163J9163k6854k6852
-87361A4408087r980r980N1377R7399J11774L5079j0938j0937q063q062q063q060l3948l3948
-87347A4561737o4625j8604M040p2657o9778O921K5131K5132K9927K9930M3827M3827k192
-87334A4542616k187P5465P5467j3695j3691K808M8831O3207j3486j03608j49621p9639k941
-87321A4429526P5670P5674m2249q8264j6367O0335M0199n816K2462K2466J9585J9591k4515
-87308A4588297k4510k4515k4510j14153j14151o778O9923P1835K5822l5536l5537j4070j4066
-87295A4348051j4070j4065L3866L3870L3868L3870K8591K8598K8592K8596r756r752r752
-87282A4540507r751p838p835p837p835p838p835p833p836o48o43o48o44o49o42o45o45K147
-87264A4465052K145K146K145m9624m9624M2412M2415k647k649k646k645k5656k5657O6379
-87250A4461546O6382N7511N7511P8604L2585o8081j44775j64908n7530N4634N4636l0691
-87238A4397424l0685K1080K1080K1081K1084O010O016O010O014K58K63K58K63N5383N5387
-87223A4586926l6652l6647J5119J5121J2246J2247K58m5757o3015J3684P3121P3122j4117
-87210A4605656j4119k0833k0831k0832k0829K5185K5188o6848o6846j1673j1670j1672j1670
-87197A4378206l0847l0843O1192O1191L4346L4349L4349L4347P503P504P505P504n7570n7568
-87183A4491168L4469L4469j7306j7302j7301j7302L3506L3509K8717K8716L9258l7435q6327
-87170A4530839q6329K3784K3789K3787K3788O9806O9805k2230k2230K8099K8101K8104K8101
-87157A4747214o60o58o59o60l9730l9726l9726l9726J9713J9713J9713J9714M9908M9913
-87143A4764343p2801j18821k9658M7036K6904j9114L2554L2554K9680K9677K9680K9677K9680
-87130A4811391K9683n9961n9960n9960n9958L9745L9745L9745L9749K0452K0451K0450K0457
-87117A4842029j7897j7897j7898j7893n6246n6245n6244n6243N3047N3048N3047N3050L2955
-87104A4790613L2956j3062q9759j27148q1131J5699O1716M1105M1104M3981M3981j19j20
-87091A4759816j20j20k0492k0492k0493k0492k0492k0493k0492k0492K1211K1211K1211K1211
-87077A4680482k6723k6725k6723k6725l7587l7589N4448N4448J6100J6099p1141p1140m993
-87064A4492231P1706P4579k114l7589Q430O9786O9791j2421j2423j2421j2421o670o670o670
-87050A4677124o666n4126n4125n4126n4123L0240L0242L0241L0244j327j322j325j323n3094
-87036A4516534n3092L8942L8945j0435j0428j0431j0429M3253M3259M3257M3258J2216J2220
-87023A4697069p9819p9817m1471m1468N0567N0569j7503j7502j7499j7500M1935M1939M1941
-87010A4611441M1940J8342J8343J8342J8348k0006k0005k0006k0002J8342J8344J5465J5471
-86997A4714359K044m3967o1230J5469R9474R9473N5372k1319q2681q2682m1456m1453K3736
-86984A4635139K3734K3736K3740j1737j1733j1736j1733j9751j9751j9751j9751Q0914Q0913
-86971A4742233L4896L4899m1802m1801J9557O5576J0929o5768m5637L86O614O613K4829P0847
-86957A4822371P9475K779j04596j04593l9403l9405l9404l9401L5376L5373L5374L5380J9159
-86944A4698485J9162J9163J9163l4527l4526l4524l4524n769n763n763n764O3260O3262N8471
-86930A4779806N8469j4155r0848p3592k7575m569m565j688j689N9184N9190N9188N9189r841
-86916A4846504r839r837r838j1330j1328j1328j1324j1330j1328j1328j1324R284R282R284
-86902A4754220R288R284R283R284R288o895o894o894o892n8663n8665L3372L3373M5835M5835
-86887A4814159M5833M5839l2781l2778l2779l2777L2635L2636K9757K9761j3383n9399l3514
-86874A4793209l3513l6874l6868o2757j6737M4618M4620j5777o1795j1947L4075N310N314
-86861A4650878m41m39K440K437N7560J03580P4816j874o6115o6108m753M1266K3266K3272
-86847A4839785j9871j9870j6998j6996j6994j6993N2027N2033j4119o0137n7259n7260O014
-86834A4653362N2033N6102N6107J2965J2965M3639M3645k375p9072p6678l0654K7823K7826
-86821A4797688K7826j8194l8326l8325j8717j8714K7301K7304L1136L1138K8259K8263M3120
-86808A4909759k894o6173o6169J8191O4215J8198k7822p6359p6356p6359p6357k0754K5268
-86795A4546388K257K259K1429O7449M4438M4441M1561Q7584Q7582M1566N280N284K409K407
-86781A5002334k0605k0600k0601k0601l6902l6899l6899l6900K9251K9252N5138R119p303
-86768A4887784p300j0173j0176K2420K2422K2420K2423K6251K6255l7018q3036j03169n7152
-86755A4721951j9762K6255J8055J8053K0932K0933j1664j1663j1665j1662l037l038l036
-86742A4750652l033M8733M8736m3303m3298j960j959J3861r145k3050K2972M3580l3114o5713
-86728A4703959J0984J13565J13569N712m0302k4489j475J4151O0175O1612J5592k1795k1796
-86715A4989462m9119l101K0863M3877N9694J3678m3367m3367m6242m6244N166N168N168N167
-86701A4916803N168N168N168N169J808J812j062j065O607l9412n9544J7152P250l8764k1029
-86686A4811229J981K4512K4510K5949K5949J3484J3486J3486J3486L6494L6494L6495L6494
-86673A5114049j4440j4437J1448l4570q0587q0587k0188K5827L0623j5395J4804J4803L4458
-86660A4985808N7467j495p8191j04215n8195L160L164j6013j6009m1899M124P0270P0269
-86647A4878245K5690n1002q6957o3945j4096L1925M8700P1708Q4650L8637j6013o2027m9090
-86634A4836425k6076J243M7261M8700K685r782r777J3228l2788j9538j9532k2411k2409L7026
-86620A4824255L7030L7030L7030k7208k7202O4831O4833k5290k5285k5286k5285O586O592
-86607A4922631O590O592o836o829o832o831o6274o6270M1104J17802J04378N8362k996k996
-86593A5091595m809m804r598r600j928p8625j50528j04510J9164O5180M2171M2173L9295
-86580A4935176L9296L9296L9295k2421k2422k2420k2420j6669j6669j6669j6668m2075m2074
-86567A4812556M9961M9961j808j810j809j808J1140J1142J1141J1146L4149L4150L4151L4153
-86553A5086415l3438l3438l3439l3434M909M909M909M913j9296j9298j9299j9292L4389L4391
-86539A4963901L4389L4392j4503j4505j4503j4501Q504Q509Q506Q508O2552O2555O2555O2557
-86525A5258916o7834o7827o7829o7827j0311j0305j0307j0305j0311j0305j0307j0305K7677
-86512A4932820K7683K7683K7683K7678K7683K7683K7683p315p310p311p310p313p310p311
-86498A5075416p310J4444J4448J4448J4448k1026k1025m9786l766m17m6430j7669j7669K465
-86484A4950571K466K464K464K8105K8109k569M3449O8371q320j10903j10904j8391N8309
-86471A4933221J04327J04327j0718n6737l0851l0850o30o29l504l506K5255k0760k0763K5259
-86457A5013441O7919O7918R6680N0661k3158k3160k6035k6031k9270k9271k9269k9271R077
-86444A5090231R079O200O206P160l8857l8857P161P160P160p7206p7203j2410O4285M7029
-86430A5007138J016K928K933N2N7j3370j3370J2516l3499m3090m3085p1851k5827P8965P8965
-86415A4940478P8968P8969j0195n6207l0328l0322j4988j4982j4988j4982L5822L5828O1709
-86402A5044782J5696k0141k0140k3016k3017P9566P9564J6291k9727l1646J4374j1512j1511
-86389A5079563j926M4093J8207J8209k3076k3076k3076k3077n5672n5672n2798n2795j8283
-86376A4830621K7736R1008R1010j027m7044k1157k1156R778R779O901O906p68m6786o4042
-86362A4871759J2657J6490J6489K1283K1285K4160K4162N0044M029l5880l5881K4519P0539
-86349A5085655P0537K4517l8756l8753l1086l1087k6293k6289n202P1498P1494n197p9978
-86336A5041060p9973j8620K7402L1233L1236N9994J3981j5745j5739j5745j5739M3696Q9717
-86323A5176758J06972L0276p8418p8415j7063K8959J7452J7456M6212J99l5279l5273l8153
-86310A5141683l8150J8410J8414M4299j719p7685p7680J1478J1478j945j943j943j943J3394
-86296A5056148J3397J3395J3396r613r615j2487j2490O265l9753m2629L390K3521k2494O264
-86282A4986695O265K3523K3521K3522K3523k7290k7289n3174p157r280r281o403o404l8041
-86268A4902730l8042K3316O9339Q4673P976l8041l8042K5234K5235l8042q4055l0193J5827
-86255A4887915j2935j2934N0339N0339P6225L0210k869k869n744n742n744n745n744n742
-86241A5028960m451m449J1368j1638k4107K1916R9570P6562Q010Q014L700L700j5475o1492
-86227A5140188o1490j5475p38p33K140K143P894P895P894P894k8059k8058L5218Q1235M8159
-86212A5206107K142J7962M0970N0637N0640j1197n7213n6255j0239j0239n6252n8174j2157
-86199A5096732N1119N1122K224K225K225K228J2172J2170J2171J2176J2170J2170J2172J2174
-86185A5305250j1795j1798j1796j1793l4806l4801l4806l4801M0108M0108L7233L7236l033
-86172A5270506m9048n0489m469Q03k2207l3713J2309N2572K9567j5977o1990n1328K5369
-86159A5101905P1385P1390J8658J8661J8656J8661m8930m8928m6056m6051k9279J6745N235
-86146A5122052j7770m7559k4550L7285O0298K5780k0234k0238K5784M3517K0510L6326L6330
-86133A5277531L4887L4893L2015L2016l8335q4345n5591n5587j5324L0698L369L375J4397
-86120A5213999q611k4432K1589K0149k5866K894K896m9655m9651m6778m6774K4166P0189
-86107A5104115O7306K1295K1770k4246k7124J8897K2727K2732K5605K5606J1884J1887p7277
-86094A5225177p7273K295M8318K2427K2434k977k974k978k973k978k973k974k974o650o651
-86079A5206276l774l776Q689N4706K8820K8822j1446j1444q567q569J019M7036M7037J021
-86065A5375850m3021m3023m5897m5898m3021m3023o8907k2888J3062J3062M1823m194j318
-86052A5082607j318m194m192K6017K6016K6016K6019M3274M3272M3274M3275M0877M0876
-86039A5431819k2400o8411o8416k2396M0876M0880l8396l8397l3604l3600J6250R2946P5689
-86026A5372840K9674o7637o7638p238L8783J2893l3119l0248J5773O3255O3257Q7222M1207
-86013A5519024q8221j64915j15064K2991R5371J8677q0070q0072j8712K7304J419J424L8749
-86000A5177905L8748L8749L8749r186r187o310o307l9865O153P2305P2303K3409K3411K3409
-85986A5444286K3412J0138J0138P261P261k0540o6559m0675m0669j846j846K4038k1979m9782
-85972A5282638m9780n2659n2653K9912K9909K7035K7035J4571l1445n562n557J0257J0258
-85959A5233959P381P381k206m8223m8225k201L7887L7888M0764M0764L4052L4053L4052L4054
-85945A5441380J8234J8234n8462j04481o6131J0564M1243M1247Q288Q287L4173j1845j9515
-85932A5361216j9516k2391k2390J9312J9313J6437J6437k6706p2723m6839m6833J7832J7838
-85919A5210987J7837J7838J7836J7838J7836J7838P767P771J0647J0647j8115K7903K7904
-85906A5392534j8114k5907k5904k8780k8780k3029k3026m8913k894J2919J2923L3059P9073
-85893A5305161R6332N0312K379K378K8874K8873K5997K5998l7277q3296n7410n7410j7624
-85880A5313287j7623J1138l4881k7210J8806O6743O6742O0152O0150J4134J4132l9553l9554
-85867A5466463l9553l9555k2297k2298j9420j9422j6546K9473Q0284Q0285r377r377L6640
-85854A5495300L6640k2799k2800k2799k2795m4850m4850m4848m4850K4177K4177K4177K4181
-85841A5358061J7348J7345J7348J7346J1594J1596l4425l4420o620o622R4044R4047K5015
-85828A5581657q2359j24541p8521l2523l2522J6374J6372Q702Q704Q703Q704L9378L9382
-85815A5377510L9382L9381k9645k9645k9645k9645M7646M7651J6973O2990N2444k4253q0815
-85802A5460329l4798M6693M6690k7128k7128J1220J1219l4797l4798L5465L5467j0552j0551
-85789A5467331L4507L4509r590n5610k3973Q3403J17917P1898j5345r2041n1773n1774m8543
-85776A5460916m8538m8541m8538L5824L5827L5828L5828K6718K6719K6721K6719K1924K1926
-85763A5609333K1926K1927j861j858m7878r3895o7053R647L5534j0488n2193n2189N2305
-85750A5423257N2311q094q088L7927L7929K1269K1271K1267K1271j4204j4201j4201j4201
-85737A5563513j8998j8994j8994j8994N0027N0033N0033N0031n0571n0567n0569n0568k7559
-85724A5457823k7558k7559k7560j7975j7973j7971j7973P1189P1187K5169K5170O0998O1001
-85711A5617968l1035l1033l5828l5828l5827l5828j316j314j313j316j8570j8572j8570j8572
-85697A5333046j348j345R0687R0693M1792M1797m219m221k2439k2438k2435k2436K8372K8375
-85683A5553881K8375K8375l4782l4779l4779l4780L9995M0000n2035n2037j4649j4646j4648
-85670A5403491j4646n4915n4912L7123L7123R1508R1509M5488l1202n9009j2992M8366M8371
-85657A5575303q4895q4894l8876l8872J0018J0022J0016J0022j5449j5446j5448j5444N4537
-85644A5360594N4541Q520Q523l7498l7497N4537N4541K768K771K768K770m3616m3614K403
-85630A5392511K405K8286K8290o3747o3748R113R115R115R115P8142P8142j3893j3895l7324
-85616A5451627l7323l2530l2527j1437O5259O5259j1437o6087o6082K1158K1159M860M862
-85603A5376761M861M860M9210M9208L190L190m5701m5704M6331M6333L0035L0033L0035L0035
-85589A5612677j7901j7901j7900j7901J7931J7929J7932J7931n079n078n078n079L1353L1353
-85575A5655189L1352L1355k2337k2335k2334k2335p7041p7037p7042p7035l8693l8690N0468
-85562A5293485N0470J16617P0604j0891q7582p4165k8143L3210L3214K5661K5663j5564j5560
-85549A5417019M1000J17699J41664R5649K4702n1991n7747n7744m2407m2403L609L614L2012
-85536A5624676L2011o0023o0024p4404p4406P8988P8990O2690O2690k9345k9347l5096l5098
-85523A5542302J0919J0925P2277P2278K6259K6261j3049j3047n9066n9060m1329m1331N0708
-85510A5585047N0706N3583N3583l8454l8449k6724k6723O5312O5312M2302M2302m9733m9728
-85497A5728336m6377m6379M0865M0865K7444m9254r3354r3351m0384L6310L9188L9186r707
-85484A5573388r706n5725n5720p4900p4899J7137J7136K5767K5765K5764K5771M9204M9204
-85471A5538186k7012n0018l044M2977P3172N0168K6194L189n442n1455p6387p6381m3310
-85458A5400837k0298K4758P0775P0776K4763n2419p5423j9343N7357J06728O0709J2294j0710
-85445A5650804k7491k7489k8929k8926J2687J2688J2689J2688R810R813R811R812j0320j0322
-85431A5607325m0521o3528l6207R813M7202R3217R1303O8293L6655m0041p7910n4900l8124
-85418A5602577j5115k650K0357Q852Q853J0292J0291L6175r841k3830k3829k6704k6702J4519
-85404A5583245J4524M3279k734m5399O18O1017O1018l0059p6076r3335r3331p0685k4668
-85391A5327414M1483M1486K8060K8065K8062K8063j658j656j7477N535K1350k4664k4668
-85378A5479395K1354M7609K4601M0418M0420j4707j4707j4706j4707L510L508L510L510L8980
-85364A5647988L8981O4867J8851j7463j7462l6157j3149K671m3348m1911M109K8556K8554
-85351A5665087L1432L1431l7595l7596l7595l7593M3797M3802M3801M3800l7693l7688n8781
-85338A5618609j2763K2226R8927J01802K5107k9541k9541l4333l4332L6486L6490r526r527
-85325A5780084m2124m2123J9233O5253J13662L6971p0405p0406l6849l6851l6849l6852K6815
-85312A5669559K6814K6814K6816m7006m7006r89r85k1600k1601P0434P0439J5789J5788J5789
-85298A5799055J5792M9944M9942l9217l9214k4835K1180p580q4272j05848j05846j5729j5724
-85285A5497648M5627R1647O2884j3807o3065o3060K4177K4181L8558L8561L8558L8563K125
-85272A5762597K132K127K132k0882k0879k0882k0878J6148J6153J6148J6152p3971p3966
-85259A5602131J8066J8070J2313J2316J2313J2319j7407j7404j7403j7403M5797M5801R1816
-85246A5801325R1818L9085L9092n2952n2946j07595j07591j5561j5556K654K660O4011J10035
-85233A5798479Q9536J2846l3176l3173p0567p0561K1470K1473p292p287p292p288j4959j4958
-85219A5677251P2281P2285K8754m7940l0685J5334N6556N6561Q620l7393p7663p7659l4520
-85206A5681782l4516J9165J9171J9171J9171M2055M2059L9180L9182j086m7099m7105j082
-85193A5790048r234r231p797p794Q022j4984l0802J5217K2899k3114j0174J2837j4010o0025
-85179A5661858m5646k2634k4555k4553m9003k979O9875O9880K4822k1196K168M8190R3246
-85166A5779473R3248L0931j5085l5222l5216k0842k0837k0840k0836J6069J6072K55K3264
-85153A5790434j0639n6657n5220r197L86L86L261L266K5792K5791K4354K4355l0770n3779
-85139A5681763k3582K2439O3303J7283l4009q0023n1742k8736O259N2278R8294R8294K4472
-85126A5846293K4477L6937L6941m1679q7690q7109m1089K4582M7590N1906N1905N0467N0465
-85113A5963996L5129j0891m2527j9519J7870M0879j6640o2660m3428L3271J3136l2879r6155
-85100A5779582r6155m6782p64J2178L5187Q6000J09006O2511J6491j9936m2947m9202m9200
-85087A5795969K6058K6061J131J133J132J135j2770j2767j2771j2765j2771j2766j2771j2765
-85073A5750473q997q995q996q991M1816M1821M1815l4877o0764j4745O1949O1952n160n157
-85059A5843144n160n158N0322N0320n7054n7049k4459k4458k4459k4454L4503L4501j1516
-85046A5779023n7530m9864K6837Q0521L4505l9677q5696l2008M4692O2903J6891J546J549
-85033A5783692J6888J6885k9132k9128O2903O2909j3794j3788l4292l4292J1725J1729J4600
-85020A5826905J4606J4602J4606N4387N4386k2306k2305m4360m4355O3017O3019M7556M7559
-85007A6067317k9139k9136j7636j7629j7637j7632m5916m5913m5917m5913j8113j8110j8116
-84994A5700510j8110K746K745P4647P4652M6846k9849n8611j2591M5407M5413K264K271j3074
-84980A5865266j3069j3076j3069O641O639O640O643O639O645O640O643M244M245M244M246
-84965A5896161Q0939Q0943l7939j14633q3650K3723J07132J07135k1333r8028q0776l4752
-84953A5824922l120l116k43k40Q4122Q4126p913p910K1747K1748k2352r9048l4817M1884
-84939A5899790L9962l6730k9065J6958J2159l3853k8107k8102l0981l0978K1237K1238K4112
-84926A5817640K4115K2195O8216Q8345J1651n5457r442N1917N1913l5326l5322l5327l5323
-84913A5929795M3168M3167M3168M3167M822M818M821M818o4207o4207o4206o4206m768m767
-84899A5855383m768m763m4774m4772M7261M7266m2857m2854m2857m2854N0138N0141N0138
-84886A5829828N0141P9856P9863L3843m2856o7903k1881L9472L9475k6679k6676j18711j18710
-84873A5729062l9142l9139N2895N2896M9060M9061M9063M9061l4751l4755l4752l4748J8933
-84860A5832744J8935J8934J8939k1331k1331k1333k1327O3034O3040O3033O3040j0666j0666
-84847A6035045j0663j0662m0388m0385N634Q2333P9452L3433k7919k7919j1625j1620j1625
-84834A6043091j1621m1532m1528l6737l6735J9827R6527N3377N3385n1119n1114n1118n1115
-84821A5893588Q322Q324Q326Q326p2811p2805J9226J9232L6482L6486L6485L6485n9387n9383
-84807A5846896n9386n9383K4977K4983K4984K4981L4241L4242L4245L4243O6839O6842O2044
-84794A6160748O2047L6155m0532q9430q9430J647J650J647J646o4625o4623K7413K7414K9330
-84780A6001057K9329K6455K6455k8193p4208r1467j4769L8916L8919M3711M3711k9379k9376
-84767A5981161k9375k9376Q972Q973Q974Q971L5817L5817L5817L5817N4989N4990l7041l7045
-84753A6137461p0482p0478K1553K1558j2960j2955j2960j2955m331m328m331m327L4018L4018
-84739A6038501L4022L4018k3956k3957k3956k3953K9733K9733K9732K9733j8203j8203j8207
-84726A6075037j8200M5073M5072M0278M0281N5256k1439p0334p0333N407N408N403N408n5952
-84712A6086365n5952L6083L6087K2660K2663K2660K2668j0861j0860j0860j0861L9951L9950
-84699A6229693q2764j28779p3177L519M9538M9540N4332N4332Q313Q312k1644k1645o7664
-84686A6061906o7664K6288K6291P2307P2307M3548M3543k471k472k7398k7398k7398k7394
-84673A6163995j6978j6979j6983j6975o1077o1082n8204n8201N8279J04298L2394m4300p872
-84660A6000315L8148L3349j2659m9814m9818L9345L9350J3457J3462l2562l2554K9280K9276
-84647A6058575K9280K9281K6401K6406K6401K6406j5150j5142j5150j5142L6619L6627n5412
-84634A6180000n5407J3613J3613J3617J3618P860P863P868P864l525l521l518l521l525l521
-84619A6189378l518l521m3312m3304m3308m3308J0377J0381J0382J0381m385m384m385m388
-84605A6033086J369J365J369J369l6022l6022R997Q6688O9436K3417l7939l7935K0420K0420
-84591A6121018K0420K0424l9977l9977O039O046O518O521q2639q2637q7434m1414M2950J19653
-84577A5975511J01587J01591J4343J4347R28R24R24R28L9753L9752n2282n2282q0087q0083
-84563A6025854l4068l4064K0458K0458K0458K0459l4186l4189N7849N7849O1686O1683l0353
-84550A6179894l0353K7170K7170K7170K7169j0632j0632j0636j0632J2374J2374J2377J2378
-84537A6265191o9596o9592o9591o9592J4769J4773J4774J4773R88R93R89R92N4678N4678
-84523A6159227N1807N1803j4830o0846q2893o199p160q3852q1936n240N4824Q806l2417J3602
-84509A5964696L6608L6612m7758m7754K4623J01325N5305k1393l7692l7692m2479m2484N4463
-84496A5996380N4464N4469N4465k9904k9900k9896k9900R404R404R408R407L2418L2417L2413
-84482A6175049L2418k8854k8855k8854k8851M0171M0175M0171M0178j5434j5428j5434j5428
-84469A6191024m7072m7065j054j049O7378O7375k4660k4660k8493k8493L0946P6965O1625
-84456A6292767m5749j31076j31073J0811Q7510M5806M5806L9646O2656P5596K9581k4588
-84444A6357693k4588j574m7597j08474j08473j9318j9313K8622K8622K8623K8622J5857J5857
-84431A6174559J5857J5861J5857J5856J5861J5861J4899J4898J4903J4902J4895J4903J4898
-84418A6374010J4903q568q567q571q564l1577l1576l1577l1577l773l776j9595L423M3681
-84404A6248296k335n1229p4239l4033J1986j5340j5336K9717K9722K8284K8283N1290K8284
-84391A6263350k2051o8063m6499m75N9918N9925R819l6198k3249k43j0313j0309q871q872
-84377A6157869J3659J3655J3659J3659o475o476K2287k3732m5784K36O0637O0632J6055k9961
-84363A6259920j8462M552q392l1402j7021j7020j8458j8458j5583j5583M125N0149L4330
-84350A6192697J1321J3712l2299n3872K2827O9797K3786k3193m6201l5658j2643k7029k7026
-84337A6076219K8212K8219K8220K8215N206N209N210N210J4792J4796J1921J1921Q94m5122
-84323A6219122l2182r172k6873k6873n1320n301O3724O3729K2500n4195o3782J2918J11656
-84310A6223951J11664K8254p9122m4608J411M1794M1791m7365m7362K2618K2626k1481r8173
-84297A6155998j04412k7706M8982R5004N9530J3519m6890m6883L286M9300O6562j0134r1628
-84284A6164528r1625K8212P4231J5747l0265m385m384l7939q3954q3957l7937M7024M7027
-84271A6002323M9902M9905M9902M9902M9902M9905J2032J2039J2031J2036n225n217n225
-84258A6334212n221n5153n5146Q126N4142K2504k3512k3507K2503K7299j8716p9117p9114
-84245A6129300P168N3184K7302K7299N0005N0012L993p2706m2027L993k3808k3812j3268
-84232A6176635L2752N2887k3812q1330l5315N1928N909j6370j6370j9245j9241K4857K4854
-84219A6158139K4854K4858J3351J3351Q560Q559Q86p5809n5674r655J3173N9187L6178L6186
-84205A6256144J6047J6047J6047J6051k9493k9489k9493k9486K28K28N9667J05690P9502
-84192A6447690k7870n6632n6629J7188J7188k8828k8827J9587J9583k6432k6432N206N206
-84179A6279998m0810m0813p2094p2090J9945J9944O5964O5964J9945J9945k9425k9428N7815
-84166A6264860N7811M4396l2307q1198q1197J0491J0492J0495J0491M742M742M742M738N217
-84152A6238515N221N221N221K8227K8231K8230K8227l4448l4444l4448l4444J6363J6366
-84139A6262038J6367J6362n1221n1225r2446r2449n2179K4511P3410P3409N4945N4951l7091
-84126A6199382l7087L01L04M6320M6320n2427n2427L9612L9608r286r286r282r282L1816
-84112A6224586L1821L1820L1820J4560J4564J4564J4565o6451o6447k0428N6267N7222J1210
-84099A6349673m129m134n1693n1696n677P1021Q9232M3217j8138j8139j9100j9097j9101
-84086A6342239j9096j841j844j841j840j7660j7663j7659j7659N350N346N347N354K9314
-84072A6295847K9315K9318K9318O305O308O305O313k195k190k190k187m6289m6289m6290
-84058A6261399m6289K3215K3219o8820o8820j4172j4173J6504k9508k1485N5210J01230J01233
-84045A6318743J5906J5907J5906J5910K483K483K483K487p3253p3250k7238M9464O5949J9933
-84031A6353913j5537o1557p2101p2102L2398J09094J21075P5060j639p8330q8879m2863J8496
-84018A6277028J8496M115M114M114M119m3822m3817m3822m3817j639j635j636j638K1374
-84004A6151534K1371K1371K1374K8717K8714K8717K8718L2550L2551n9485n9480p9620p9615
-83991A6117417J2416J2423N3643N3644R9659R9663M1060M1061n0978n0970q7407q7407l8513
-83978A6215711L8186Q8034Q8039P94P95j0708j0712j0708j0708n3507n3511n3506n3503L0858
-83964A6205554L0858L0859L0862J1681J1686J1685J1686k3786k3785k3785k3786K6185K6185
-83951A6302099P2200P2208R7127R7134n6264n6260m4760m4761J259J262l4212l4212l4212
-83938A6338608l4212J6294J6294J6294J6295J6294J6294J6294J6298r62r62r62r62r62r62
-83923A6428981r62r58l2003l1999l2003l1999k5292k5287k5291k5284q5688q5688m1590O5790
-83909A6050727J13721O7705K3603K3611L882L887L890L886L7440L7445L7440L7441j2891
-83896A6431787j2887j2891j2891j2891j2890j2888j2890J8146J8150J8146J8150k0200k0199
-83883A6373752k0204k0199J5271J5271J5276J5271k7870k7873K810P9506R8004N1990N966
-83870A6576971N970k0872k0877k0872k0873N970N970m0049m0049l9087l9091L7608L7608
-83857A6428327L0599L0596m6103m6099m1308m1304L5387L5395r191r191r187r191n0415n0415
-83843A6247900K6284K6283L6650L6646r370r366Q1707Q1711K0352n6344q7023m1007N012
-83830A6359435N012l617l616M2403M2403J0583J0582o1317o1317j879P4821J08371J08374
-83817A6630238N17N14N17N21J4899J4902q9605q9597j9029K6995M7126M7126J7408J7405
-83803A6619937J7408J7405J7888J7883J5013J5009j2792n8811l2927l2923p9308p9303q9370
-83790A6335109o6359l1847J4168N0602P3611M1973m042n483M0536L6699r317q5057q5053
-83777A6305540l0276J5746L5874L5878j9728j9728k472M3544K2458k3564o3831j7808L4437
-83764A6316070Q0455O8953M5947M5103K2097k7280n0285n0286m271J4424J4431K2576K2572
-83751A6520506K441m3574n6997n7002j0499L5521P4025N1024L084j9922k190k187l3824n6834
-83737A6403572m1019N004K5135K5136L7117O0127P1634K5614k4359m7366o3184j7169N9526
-83724A6519768N9530K6455L445l1550p7566j25022j25019j8606N8092M0833n183M943M944
-83711A6335064L506L506K6033M9046O1986J5967k2857k2861k5737k5732k5736k5736k5736
-83698A6320713k5729L0946L0949L0946L0950K9512K9508L9578J6572J4647l1368l5680J0336
-83685A6491880N544m0475l7600Q423N9982N9986j3833j3834k4379k4382j9584j9587K460
-83672A6434601P9159O1907J5883Q218Q217N339N339k2823k2823k2820k2823k2820k2823k2820
-83658A6458911k2823M1886M1893M1890M1890j1796j1796n7815n7815k7223k7227M9469M9476
-83645A6508920K6462K6462K6459K6466J5439J5435J5438J5439m8795m8795m8796m8791o2101
-83632A6419242o2096J4598J4598K137K133m3882m3878J6994J6994R3692R3693M533M533M532
-83618A6537823M537k845k836p4748p4741q594O8105N0849M829J2020J2020R142R145R141
-83604A6553847R146R145R145l8912l8912l8912l8912M5452M5457M5456M5457k5972k5968
-83591A6555517k5972k5964k963k958k958k959k2298k2299k2295k2295J6051J6055J6051J6054
-83577A6466767K5638K5637K5637K5641k8048k8044k8052k8044l7038l7037l4163l4155N0202
-83564A6364941R6225O7463r229r9355r9355k7447k7448Q020Q027o3880o3880L4444J11143
-83551A6299669R3879M7867j0616j0614j3488j3487j510j506j506j506K4375K4383K4378K4379
-83537A6484697j6728j6724K9288K9292M9422M9427k7273k7268j8648j8641K7375K7375l3984
-83524A6537610l3984J2039J2036J6214J6222o0481o0477Q545Q548Q549Q548k0694k0690k0698
-83510A6411287k0690J7656J7655J7660J7655k7044k7044k7044k7045M1981M1985M1985M1984
-83497A6520981P469P472P464P473o1561o1553o1557o1557n59n59n59n55N3123N3130N3130
-83482A6461782N3130j3024j3023j3021j3020R982R990R985R990m5502m5495m5498m5499N4207
-83468A6374984N4206N4206N4211N6122N6123N6127N6127o1797o1796o1797o1792L6216L6216
-83455A6587356r799r800j0761j0758O5938O5941N4910N4914k1786o7800m5753L0945N6830
-83442A6740377J0815o7086o7082k3941k3941K6869K6869K6873K6873r3449r3445n9896J6804
-83429A6446640J2013J2008n9891n9891j9264j9264j6386j6385L4425Q0440P9004L2987R978
-83416A6516414j3035j7344N666J3811r198K2439O8462Q9548M3533n362k8371j7823N183j2073
-83402A6661850j2074j0632n6655q6852o3842l4600J1411P6129P6132L5574j0442m4959k1945
-83389A6519095L936j9070l0577J5442Q0635Q0635K0233k5778R9M6122M1806m209n5503p8509
-83375A6594357o3652o3649j1404O5295M6601N82k297k5298m1122M898k2428k2428j9549j9549
-83361A6420357j6477j6473j6473j6473K1873K1872K1877K1872l4208l4212l4209l4208J9477
-83348A6324595J9477J9477J9477M4883M4882P0770K4748j8390j8393j9827j9830j4557Q453
-83335A6485765K2831k3184n9614l6608k3663o9680r8183n2168J1107J1111K480K479K2610
-83322A6195283O8634R2597R2598L0763j5256l0117p107K3093K3094M1905M1908M1905l4786
-83309A6564514p7452l1436J5541L8555J7458n548m115J8903P392P393L4714j1298n2004n2005
-83295A6470612n4883n4876k5162k5158O6877O6876K1812K1820k4204k4200M2905M2913j8451
-83282A6506881o4465q0046l350J04025J04024J1032J1031J1031J1036J920J924r0114r0111
-83269A6434818k6839k6835O5196O5200N6575N6575l5459l5463l7376l7380l7376l7376Q4376
-83256A6488636Q4377L5486m1213l0668l0668l5460l5459L5843L5844L5843L5844R955R959
-83243A6598319J2834J2838J810M7825J9067n7633j21863j21866l4619l4619J9815J9820J9819
-83230A6381547J9819K5569K5573K5568K5569K0299K0298K0298K0299K3173K3173K3173K3174
-83217A6677532j6732j6732K9284K9284m8369m8369M3665M3666k0565k0568k0569k0564Q194
-83204A6619157Q191Q195Q198K1542K1542K1542K1546j6808j6804j6807j6804j1533j1530
-83191A6639627j1537j1530o0427o0424L1608L1607K0104K0109O1325O1332j0575q7270q7270
-83178A6536679j0575L3048L3049L7836L7843m6525m6525m6525m6521K860K867K863K867J0530
-83164A6503771J0533N1761N1758M1209l5482o9041o9036N742N738N742N742N0677N0678k6014
-83150A6583778k6018j087j092j091j087l5129l5125M1574M1574J0891J0894N6914N6910Q838
-83136A6710744Q837Q833Q838J1712J1712J1716J1712l6703l6699l1908l1908k4242N2461
-83123A6675105L5201j0814l3828l3825l6703l6703L2327L2326L2326L2326k8079k8071k8071
-83110A6603517k8071J0271J0275J0278J0275r723r720r723r719o0534o0534q1624l5604N7386
-83096A6396750J34084J16828P0812j8347o4371m1357m1358j7389j7393j7390j7393k5059
-83084A6458417k5063N1636N1639O4097O4101J8078J8085K0956K0956k5059k5059m1684m1681
-83071A6609419m1681m1680K4466K4470K4470K4470n4150n4141n4146n4145L0223L0223L0219
-83058A6498017L0224L1056L1059L1060L1064p290p286p289p286M696M696M697M696l3653
-83044A6608461l3653l3654l3649J7123J7127J7127J7127J7127J7127J7123J7131k7455k7455
-83031A6589607k7455k7447J0891J0898J0895J0898m0277m0278m0277m0270K8748K8752K8747
-83018A6503432K8756j9667j9664j9663j9663J8686J8686J8682J8690J1221J1230J1225J1229
-83005A6573180J1225J1229J1226J1229j0343j0343j0343j0347l3349l3353l3353l3353M7297
-82992A6490602M7301M7297M7297k1728k1728k1728k1729k072k076k073k076O4078O4074j2621
-82978A6652818j2621j3305j3305j3306j3301j8101j8100j8097j8097Q267Q263Q267Q267k5287
-82964A6522362k5288k5291k5283m2069m2064L4626L4634J4496J4503N5720N5724M3737l2957
-82951A6582850o1720o1717l240P3459J02219N6202m4429m4430K9390K9394o080o077o084
-82938A6639737o076l8201l8194p518O9178N4795Q784o563o556k4778k4770p0797p0790K1242
-82924A6499493K1245O7261O7261N3837N3841k2857k2858n8328n8329J8363J8371L7977L7980
-82911A6713257O3865J7846q8571q8567m5430L1269P4410K8394l2968l2962k9131k9129n5016
-82898A6527267q997K628K627N503N502L8099L8102O3979J7971j5591j5587o1606o1606o2568
-82884A6475723j6546M6727M6730J4918l1101m8362m8358K0671O6683O6686K0675k2473k2474
-82871A6569499k5352k5348N36N36k5352K0675K9653K9656L2536L2531k1154k1158k1154k1150
-82857A6554954k0679k0674k0675k0675J7671J7670J4796J4804J4747l1273n385n384q259
-82844A6501638q264q263q255J2351J2351R472R476n8594j04611r3107J4272J01271J01271
-82831A6481008M1833m187k6238k6238n4997q978Q4494Q4494M1350l5342p1774k5759L5600
-82818A6515266L5604o198o199o198o194k9208k9208r073L6942O1394O1389k7770k7767K4960
-82804A6587740K4961l8316q4334n0894m883J2378J2377L7304L7304L7303L7304k8368k8367
-82791A6551509n4256q233M4491M4495M7369M7369L4539L4536n7500n7503n727n730n731n727
-82777A6603901M3647M3643M3642M3643m0722m0723m0722m0718n252n251n248n251K7344K7345
-82763A6649278K2553K2558M4121l2573q1467q1464k8740k8736k8741k8732p807p803P9437
-82750A6491884P9440N5473k1222n2864o845L9654o366o9641o9638M5404M5407M5403M5407
-82737A6621496N499N494N499N502k3264k3261k3260k3261M1928M1931n0107n0103n2024n2023
-82723A6430046n2024n2020K6630K6630K6629K6634N5393N5396l6646l6638m5274m5270m5270
-82710A6334216m5270O1142O1150O1142O1146j5431j5431n6655n6655m887P1813J15911J15912
-82697A6688103R3860J7169r3088r3085m8989m8985k970k966o7702o7702K4333K4337L8714
-82684A6461029L8715L8714L8719L5356L5361k5999p2014q2558n868R6720R6716l947q0646
-82671A6570298l9418L7277J5225o1469n6674K0021M9259M9263l7981l7984n6195n6195j0180
-82658A6385247j0180Q7016Q7011K2303k3714k5154k145j5088j5085L2368P8383P8387L2372
-82645A6711721l8578l8577l8578l8570j2092L3923L3927j2089k1678k1683k4553k4554J9546
-82632A6528165J9545J9546J9549N1179N1184j2093n8108m0243N780N1317P4326r36p7630
-82619A6631581n7496j1476p168J5842L1664j4355k2504k2500n1267n248L2741L2741L2744
-82606A6585299L2741k2866o8880o6006j9987q17M5205M9522L498l688J9321L502L502L7285
-82592A6597631L7285O1731J5717m2289o5291q1118l5094L1535L1535L4410L4410J4275J4282
-82579A6649019m9000r5012n8348j2324l8213l8208L2729P8752N2864N2868J33J41J33J41
-82565A6575675l6776l6771m6844k3828N2868R8884Q4505O1500L9924o088o8889o8884j5203
-82552A6610073O1500M4239j775o4093o4094l696M2327L7886q130J7754J7762N290m0723m0726
-82538A6613594N297N6580N6586n255n1267k6344l335l335k6341k8569J7458r872r868r871
-82524A6575458r872l8631P389L6627r389o9793o9786O906N2928K7041K7044K6679K6683N5439
-82510A6644723R426J0381N6401K715j04660j24794j7420O8862O8865K1888K1888K1888K1892
-82497A6702055M2342M2350L9471L9471K3169k2842q6122q6118p3656k7638L8513L8513O875
-82484A6676383O875O875O876j1701j1701j1700j1697J1305J1309J1309J1313l5673l5668
-82471A6624105l2790l2790n6758j0743N5412N5412J9526J9523M5415o05n0461n0457p9220
-82458A6505569l3200j7865j7861j2111j2108L50M6377K0485K0488K1082K1085J8207J8211
-82445A6578709l7395q3414q3415l7394Q141Q141L6905r115l2121l2121K6356P2379J1104
-82432A6426760o5595m2582L438J8773O4793O7664K1656P267P270J518J521M392m1628j5739
-82418A6459508j5735N712N711N708N715K837K833k3048K2972O8983O8987N712m0304j6340
-82404A6559251j6340j9214j9211n14n09n14n09l2151l2144J3872J3868Q6251Q6255n784n783
-82389A6626824o6181o6181o6181o6181K5972K5972K5972K5976n4560n4556L7478L7479K1177
-82376A6453010K1184o6063o6059m9769K6934P5828P5828R921R925R917R925l8015l8011l8014
-82362A6396541l8011N0187N0190N0184N0190K7178K7181K7181K7181l5262l5254l5258l5254
-82349A6526974M9107M9111M4316M4316J2678o4017k0877k0876p457p449L8562L8566J14147
-82336A6797101J14143l9246l9247m7875m7875j856j856p609p609n3628n3625j5279j5279
-82323A6580260L0741L0740L4212L4216j1803j1807m7274m7278j255j255k9063k9060k9060
-82310A6502314k9059m134m133M1882M1890Q2148Q2148L3254m3442q1786q1791N453N453M6677
-82296A6596874M6677M6677M6678J4081J4081J4077J4085n692n689n693n692J1564J1563J1564
-82282A6805155J1568L414L419q8620q8620q8624q8620L418L419J8051J8051J8055J8055L7224
-82268A6585345L7231n4807n4807J6610J6617J6617J6614j2145j2146j2146j2145j6104j6097
-82255A6498637j6100j6100r1841r1837m5818L0877J01815N5804n552n556K6083K6082K6082
-82242A6492576K6086m1483m1483m1483m1482l137l134l133P3562J21497P5478j8473o4492
-82229A6530899m2441L574K0835K0838P290P293P290P289o4610o4610K7424K7428Q727Q731
-82215A6505957Q731Q727J4484J4481J4480J4488n2297n2294n2294n2289K350K353m3665m3662
-82201A6289550k9288k9284O2751O2751N7001N7002l5038l5033P3774P3775K7755K7763k1135
-82188A6582344k1138k1135k1135J3377J3378J3377J3382l8395l8388K2964O8984L0090m6601
-82175A6571104m6601m6601J8583J8591J8591J8587j8800j8800j8800j8800M209M210M209
-82162A6489682M210J570J571J574J570J575J574J570J575K6017K6018K6021K6018L9444L9441
-82147A6689430n2594n2594n2685n2678n2685n2682l5425l5425l2551l2546Q194N4214N7089
-82134A6357062J1073J3948N9967L1205L1208O156O161O156O160j6849j6850j6853j6849n5678
-82120A6406017n5678n2803n2800L6357Q2376N3617N3617K886m3125m3133K894K7812K7816
-82107A6445853L0691L0695J6309J6313J3431J3439M4110j901n2716n2712k9109k9105k9109
-82094A6416189k9105j0895j0891j0894j0891l2946l2938l0067l0068J2115N8139J4993l1021
-82081A6271720k8847J7169R0993R0989K2922n3773l6516R502J354J350M229M232J354J350
-82067A6398028K7238j8778l3999l4003l6874l6874L2151L2151K9273K9276J9211k6812r24
-82054A6379064r20L867L867M5095M5096M0319l6376r5815m9795R0172R0171K8820m7879m0212
-82040A6455474m0213m5000m5004K7854K7858K7858K7862M605M609o9208o9212j6484K9535
-82027A6320534K9535j6481j86j83l061l061P3638P3638M0083l6615k1820k1815k3736k3732
-82013A6386738J1734N7755L1869m4821p9821l3801M2893M2901M2894M2897o4481o4477k9006
-82000A6343274k9011k4211k4211J0297Q6997O9736K3724m7703m7704m560m559M0498M0502
-81987A6433069l6197l6198n1483n1480K5211K5215J4671J4667o2025j08048l5181M1513O7397
-81974A6241131K1379m0935m0936O3561O3565M118M122M126M122M122M126M122M122N0141
-81960A6390886N0142k6554p2573o9698O996O8360O8356K2177K2177k3839k3842p0816p0817
-81947A6270955o6025o6021k3842N2856Q6411Q6411Q0657Q0661J9303n7393o3147j7131k1922
-81934A6361773o7941o6021o6025P795P803K8889K8888K8889K8888l8220l8224l8220l8216
-81921A6140058M2890M2893K7550j8465j9428N7275J41636R5625k7098p3113p5988k9968J7005
-81908A6320872J7006J9880J9887n882n887n882n883k8892k8893k8892k8888M3490M3491M3490
-81894A6369017M3491P058P057r5522r5518k6515N0179R9077K2379n1438n423P1273P1272
-81881A6466387J4233J4230l1786l1786k5079k5074K0941K0941k5440k5435k5436k5436K7295
-81868A6348555K7292m9404m9403k5915k5915P6668P6665K6812m9879n2761n2758P910P913
-81855A6265780P913P913K157K159K160K164L6190L6197r826r822o7345o7344M0030M0026
-81841A6288352J080J084J080J084K9843K9843p7532p7532n152n149n149n148j4739j4735
-81827A6147230j4736j4739N746N750m0274m0270K3961K3964J00659J00663r119r111n5126
-81814A6224598n5131M4571M4578M1699M1700n0940r6952j14207l7513L7262L7265l958l959
-81801A6109013O3626O3629L4870m1825k4576N2126N0210N0206J2396J2401N3624N3621J856
-81788A6491177p4844j08397j08398k5473k5470k5467k5469n3271n3275K3424K3428L0489
-81776A6068454L0497j5526j5522K0911K0906k5108k5113J730J734M7754M7749O529O529l6615
-81762A6134909l6615N05M6529K0637K0644N8987N8990N6111N6115j6271o2287l6399l6402
-81749A6265453l9281l9277l6399l6403J1412N7431N4556Q541k1184o7200q5415q5414j7352
-81736A5969468N9352R2902R2905L9213L9216o799o803O408O403L5163j0849n6872j0849L4209
-81722A6283067L4208j3248n9268n9268j3244J129J137M004M012J6112J6112J6108J6115k5112
-81708A6221864k5113k2238k2230J0838N6856L0973m5723o0104j4085O2606O2610l555l559
-81695A6249140l556l555p5459p5460k7523J8496Q906l7110l4235J1784L8627L8627K1371
-81682A6130053k4649l8189l8190O868N2890O7265K1253n4488n4484m5384O42k2374k2367
-81669A5978846k8125J7896R6510R6511N3563P549L0557L0562k1215o7230o7230k1211Q506
-81656A6115489Q506J1386J1385j1629j1624j1625j1625r62r58K4926k1093j8218j8215k1093
-81642A6044650k1089K9238K9238K9243K9238r111r107r108r107l502l499l498l498o374o373
-81627A6077341l498l499O6010J12025Q3266O567n7663n7663K9577K9577l5733l5737l5733
-81614A6174837l5734m6281m6278J6994O3013Q4102L8087k5188k5189q890q891q890q891n6438
-81600A6106363n6439q2323l6304K2174K2177K5051K5052L2722L2721L2718L2725R712R712
-81587A6176061R712R716p187p184p186p184o0872o0872n7998n7995k2524K3494k392k390
-81573A5925199J0071J0074n269n1284n5252K1443J22107J22113L0072p7300q5932l9909R938
-81560A5936071N5958P6087P6094O0751J4735n400n396L7624L7619J7492k8527n9207n9203
-81547A6154698m1951M069M2894M2897k47k43J6050J6055k9968k9965j0796j0795J5088l0930
-81533A6136856p921p921j0795j0796m088m084m088m084m088m084m087m084l2726l2729k9850
-81518A5971431k9852k048M3969M3970k050o841o841L6300L6300O2184O2184l966m9978o1366
-81504A6093396o1359j8226j8219m8900m8898mP6694R9697R9701J2461J2458l9316l9307l9312
-81490A6080866l9311l9194l9190M9967M9970k8649p4664o594P0101M9487n7887q4729q4730
-81477A5845443M426M432M430M430o643o645l766l769M9921R5937J13197L6497m247m248r039
-81462A6120356r042j1914j1917j1918j1913K0557K0560N221m0798q0102l411R9176R9172
-81449A6184027j7309r4005p6748l0733J867J864M742M745R123R122R123R126M1718M1719
-81435A6098381M1719M1722K8295K8299o3739o3736m9358m9354q8667q8660o1102M6272J03794
-81422A5923866N7782l3300l3302l6176l6172L7165L7164L7166L7167l6653l6653R362R366
-81409A5936782m4785m4782M7253M7254N5878N5884l6156l6151n3417n3409L8625L8624R864
-81396A5961464R864l6153l6153J8969J8972O4987O4991L7186L7186k4170p0189l5197M1502
-81383A6053259J10527O4512n2454r8469l1360M5335P054o9641m7594j574j5956j5955L40
-81370A5948024M6363M7316o0051r9365n3343Q968Q974l4170l4169K8144K8147K8143K8147
-81357A5891128j3081j3077j3081j3078k1709k1705k1709k1708N3070N3075P054P055K5254
-81344A5897488K5255n1440n1442J1836J1833J1834J1834Q08Q10Q08Q10Q08Q10Q08Q10J9979
-81328A5893649J9983J9982J9982j8364j8364j8367j8365k6513k6514k6514k6516M2514M2513
-81315A5859106M2511M2514k4447k4444k4447k4443K6364K6369K6363K6371O7587O7592J8694
-81302A6105690J8701p2383j18397o1833J4865M5897j16m6139m6133K1929K1936K1933K1934
-81289A5927884P071P075P071P073m6617m6614m6613m6612K7888K7889K7888K7888K5012K5014
-81275A5931297K5011K5017J4944J4948l1071l1068J522J525m4494r0506n1805K4894Q1456
-81262A5871670L5442m9886m9887j9207N7492Q8646Q8648j3937j3932j2975j2974L3041L3044
-81249A6035185l5315l5315l5315l5312k7645k7645k7645k7641j4224j4221O2473O2475l4355
-81236A5845500l4353l4356l4351J4896J4897J2022J2026L5988j0029l0161M6538P8650L2633
-81223A5949900m4062m4059o6114o6109k0095k0091j0345j0343j0343j0343P4022P4021k673
-81210A5793366k669j4178j4180j4178j4178M036M038M037M040K2732K2732K2732K2732l0955
-81196A5810107l0957l0955l0952p56p57p57p53p56p55p57p53K531K536K531K536k0477k0475
-81179A5680381k0477k0474N2385N2387N2385N2389j6644j6639j6642j6638p056p052p056
-81166A5761249p052L6087L6091m0610m0607L6565L6569L6566L6570k1916k1911k1913k1910
-81153A5803778J7167J7170J7171J7169J00580J00576O7025r674j00754j00750J831J831K9633
-81140A5962753K9634K9634K9633q837q833j11418j11415o8274Q423L9100L9101o436n2457
-81127A5770608o9712O985J09565J09565O7384l9993o7045o7042J8283J8283J1572J1571q0463
-81114A5799561q0464M856M862M861M860M862M862M859M862n6140n6138j2035O4659R2463
-81100A5790790J5766j18452j64471m5114O2262K4875k1145j969j970m847m846K3029K3030
-81087A5576938K3033K3030k8738k8738O3296O3297k858k852n731n730J941m4078o1334J5360
-81073A5586836J16381J16387K9142K9143j3039j3039j3041j3040l3172l3174N8865N8862
-81061A5877111m6595m6594m6595m6594k8031k8031k8031k8027R2765R2771P30P34l8097l8098
-81047A5689418l8097l8094K5177K5181K5179K5181p539p539p538p535p539p535p539p534
-81033A5653647N882N885N882N887N884N887N883N888k2342k2343k2342k2342L1345L1345
-81019A5674046L1345L1348l5284l5285l5286l5284Q816Q814Q817Q820k571k568Q6591Q6590
-81005A5798909J51782J05766j9827j27196j08985o2968r0770r0767j4074O2624J9481J9484
-80993A5643459L8624L8621L8621L8621j5066j5065j5066j5066j2190j2189j2191j2190l5199
-80980A5653724l5198l5198l5198k963k962k962k962N0725N0725N0725N0725n65n67n64n67
-80965A5736918k3574k3574k3575k3570j8399j8399j8399j8399j2646j2647j2646j2648n935
-80952A5512507n936Q6101Q6098L4331L4330L4330L4330o8611o8611o8612o8611O168O168
-80939A5553982O168O167o5254o5255K6780K6780N9376N9376N9376N9379m0457m0457m0456
-80926A5605505m0452l8539l8536N3497N3499o902o902r778r775L645m2370n9631J7070M1393
-80912A5521724M1392M3310M3315k5717p1731q8990j2292K5574K5578L0368L0372K4616K4618
-80899A5612137K4616K4619N8741N8739l3298l3292l5214l5212l5215l5210L3334L3334K8540
-80886A5666619K8545k5149j01844q4585l8566j4962j4961j2085j2081J0925J0923J0925J0927
-80873A5434631R006R007R006R011R4331R4332M5437l1255n2556n2553n7347n7345N928N928
-80859A5465561N929N928j3247j3246j3246j3245j3246j3247j3244j3247L6483L6488L6486
-80846A5480907L6488L6486L6488L6486L6486L5530L5528L5528L5528j8160j8159j8158j8159
-80833A5732819r4520r4514r4518r4516j0151j0149j0153j0149M4494M4496M4495M4496j4946
-80820A5477184j4940j4943j4942K2563K2566o4679o4674j5785O0914O3793O3791J2497J2499
-80807A5545844l3520l3518l0644l0641J5376J5378k046k044k046k044L4385L4387P7528Q31
-80793A5587226p3947p3948p8741p8741r1204r1204J6171R2866P4052K8035L2828P8847N3919
-80780A5476159N3919N6796N6796j2710j2710j04747j04745P11P11P11P13K1964K1968K1964
-80766A5477500K1967p755p752r3080r3077l6037P1341Q2842L6826j5904j5901j8781j8778
-80753A5383411L031L033L028L035m8740m8736M3294M3299l5798l5794l5798l5794N4320N4325
-80739A5350116N4324N4324k3924k3919k3922k3918M1268M1273L8393l8300j34173j34170
-80727A5177372q7196j0497L9351Q5373R0164M4148K4254K4255K1376K1380j6973j6967j6973
-80714A5379067j6967q345q339q343q341J4664J4669J4671J4668J1467J1467J1467J1470P2824
-80700A5506099P2824l2632j09327q3445o748K0095k5918o7147k1129M2146M2148j7893j7893
-80687A5301180K8124K8130J3742J3745l2275l2269j7414j7414K8603K8608k6043k6042J9977
-80674A5310652J9979k544k538k540k539N4020N4026N4024N4024j5005j5002j7880j7878m4722
-80660A5426077r0738k0755N5940O0854j5842q5827l9808N7020N7021J3877J3880O3249O3251
-80647A5558199m4122j20821r3974m7958l2619l2617k5092k5091O6945O6945J9009J9009o8234
-80634A5239579o8228k2694N4001Q2764L6744k1735k1736O7424O7428O5626O5627k6409k6409
-80621A5491982K352K350K352K356J0980J0980q1055q1055k9286k9286k9285k9281N31N36
-80607A5245171N32N35K3542K3544K3540K3544j0494j0489j0494j0489j0493j0490j0493j0490
-80593A5256476l183l179l182l181o0705o0702L1330L1334R3647R3649J610J615r895r890
-80579A5355744p018p014o678L9341N9474j7220o6116k0097M1259M1262J951J950Q9195Q9196
-80565A5595229Q4399P708m1190m1188n4971n4972n4973n4967p037p033p036p033k9088k9087
-80551A5298761k9088k9082L9941L9942L9939L9945K17K16K19K21m2926m2921L094L097j5602
-80536A5305973j5600P1639P1645K2748n3946n6827n6822o373o374o375o369l498l493l499
-80522A5252829l494m9037m9035M2998M3004l0820l0818p2045p2040k2594N4102R8205R8206
-80509A5259461M0683l6017k3551K2469J375p5322p2446M255R9161R9167j8759o4772m5483
-80496A5190221L1214P7233P7235j7680j7677j7678j7676j5764j5762j5762j5760j0008j0007
-80483A5222129p136p130n1080n063O1087O1087J2195J2193J2193J2197L2326L2326L2328
-80470A5419652L2330q5595q5595j9443K6579M164M163M164M170R915l6100l8977P043M1555
-80456A5288025m465o4863o4857n5275r258N6893N6897J595J599J599J599M5700M5700M5698
-80442A5346587M5700J595J599J599J599l9625l9625l9626l9625m755m753n0769n0771n6522
-80428A5072608n6522R628N5646O9067O9069N793m0224m2143m2140J000R98L7558L7559k5717
-80414A5152180p1735l3385J2632P3030P3033N9129J3111p021p018p022p021J0235N6256P7702
-80400A5394106L1688n704n1722p0896p0894r6780n0760L8876Q4894N9009N9013M2711l307
-80387A5360234m0695q6711r2549m6530r142L6880M5504M5506K363K366r142r141p0497j16514
-80373A5011932j39524o2825P7142J23163J06262O0245l029l027J6144J6146j112m7128m2815
-80360A5111574L201M6345L29o1030o1029m6650o30k1791o7806p9311k614O3537J09554J14349
-80346A5108028O8329N052N057K179K179k0829k0829k0831k0828j4002j3999j3999j3998j3999
-80332A5037510j3998j3999j3999L5376L5373L5376L5374j0643j0642j0644j0643j9373j9368
-80319A5055700j9369j9369j6493j6492m2379L641P1704P1708O9792O9789Q434o8262n1007
-80306A5117397m989J9337J9338o546L9471L9473o546K2215K2214L037L042L040L040L042
-80292A5276565L041L040L042r836r829r834r832j5585j5583j5583j5583O464O469n4895j00906
-80277A5041155m1472L5228P8370P8372J9705k6308m28m22m3569m3564m3565m3565j0014j0011
-80263A4989912j0014j0010j0014j0011j0010j0011J9213J9215J6336J6338L9346o670r550
-80250A5024070L6472J04536N8523m757m752l2560l2554l2558l2554m1188m1183l8311l8306
-80237A4924878R625N5645N5642R628j2425j2423j5302j5298L9346L9348k6807p2820m0281
-80224A4938756m0279M8878M8883Q3392Q3395p0001o9995l9802l9798N2235N2238J3888J3889
-80211A5075679J3887J3889k7877k7877k7879k7873m1299m1296j032R1006J52837J52842L3001
-80198A5338008j20389j20393p4370m3695K325L9416L9418M2293M2294k5776k5772N864m0152
-80185A5059071n6935L5104P2495P2495L464L468L468L468N022N025N025N027K145K150k9487
-80170A5191005J6530M0015n2018j12415o6398L2345P8366P8367L2349k8425p4442n1432n1435
-80157A5032412K2388K2388K2386K2392J7595J7593J7592J7595p333p332r3616r3613k3630
-80144A4966817O8406M5395o21o22M5396O8405k3626q1633q1632M650M657j101j101j101j099
-80129A5011190J9112J9110J9110J9114l898l899l898l896j021j023j023j017K7738K7742
-80115A5123441o4296o4293M0561M0562M0561M0564o2977o2975K9056K9061K1867K1867K1867
-80102A5154866K1869M611M614M609M615j1610j1609j1610j1605N647N652N647N651K6259
-80088A5197606K6261o5778o5772l7015l7011l7014l7011L5667L5666L5667L5670P864P868
-80075A5102668n3492r9507k8088M8615K8476j7538n5889n5887R4628R4630J4224J4224J4223
-80062A5101287J4226m951m947m949m948R1398R1404o37o33n6241n6239n6240n6239p647p644
-80047A5037000p647p643l0655l0653l0656l0653L5016L5018j1003O5698J29928Q3913M337
-80034A5242000p2357m2981m2977m7770m7771J3587J3587J3587J3586K3170K3173k0926r7623
-80021A4970285q6120r421R6036R6035l0758l0753l0754l0754M9778M9779M9778M9776J1431
-80008A5154338J1429q0606q0607q6357q6359N677N677M3232M3236k787p9479o2226j6203
-79995A4768965M5152M5153L8438L8441n662q2355p6606R3M4194M4194N6414N6418N6413N6418
-79981A5085670o6301o6296K5740K5738j0695j0693j0695j0691m944m939j47j46J5325R2021
-79967A5058947P4763K8750J3406J3408J0530J0535l1651l1653l1653l1647l7405l7401N4631
-79954A5063560N4636r484r482r482r478r0972r0972J4485R1186J01728K5031j9070j9065
-79941A5092621q523q520q524q519L1677L1684L1677L1682m5017m5014m5019m5014J2026J2028
-79927A5029245J2026J2027M0787M0789n1248n1246J8376J8380J8376J8380J8377J8380J8378
-79914A5161027J8380p1743p1738K0295K0296M8098M8099K078p4613r5771m9752M7079R3096
-79901A5094831K9820K9822L2697L2700p9471p9471R687R693K8862j7155l7289L9411N5347
-79888A5149484R329n2029n2027J9874J9874J9875J9876J9395J9396J9395J9399n7302n7301
-79875A5097238n7300n7298l1952l1949l1952l1947M4745M4747M4746M4747M8581M8582M8578
-79862A5179566M8584K562K564K567K565m270m265m270m265n0288n0282n0288n0283r062r060
-79847A5002075r061r060L6956L6957L6960L6957j707j707j708j707j707j710j707j704l0468
-79832A5087659l0469l0468l0471J170J167m4848m4846j6928j6927P5109P5108M3471M3472
-79819A5112199k546k544O6481O6480O3604j3088m6647m6647n422n419n3741n3736p722p719
-79805A5063533m844m843L8296L8298l1210p7223n326P1375P4246K8235l3125l3124M382M385
-79791A5133055m1635m1633K4513K4520K4517K4517k0543k0542k0544k0542K465K467K468
-79778A5073083K468j0799j0798o002o004K8506J05207J02330K5634j02355j48371r5643J1733
-79765A4968989N8706N8709k6615k6616l2731l2725J3290J3290k6978k6976L4384Q0399N4991
-79752A5110117k1701o7721o7719Q014Q018Q017Q018Q345Q343Q343Q345Q343Q345Q343Q343
-79737A5051793K3205K3204K3203K3204K3203K3204K3204K3203j9580j9577j9578j9580j9578
-79724A5139530j9579j9578j9578n677n678n677n677n1697n1694n1695n1695J2710J2714J2711
-79710A4889440J2714L5718L5723L5720L5722L5241L5243L5240L5243Q7010Q7015n027n021
-79697A5349981l1032l1025l1031l1028l1029l1028l1031l1026n7874n7872j1856O4844Q2097
-79684A5121090L6083q1842q1838M384Q1081L7941L7941L9857L9857o160q2857q7172m1152
-79671A5017213K0204K0203l7317l7319Q699Q700M7886M7887M5011M5010l884m9900p0035
-79658A5062358O662N9392J3371m7983m7983m843m843m840m839M3040M3044m8991m8992k973
-79644A5011580k974M3046M3044M8797M8795K780K777m5156m5156m5156m5156J460J460J461
-79630A5021602J460k1548k1549k1548k1549R0141R0141R0141R0141j7235j7234j7235j7233
-79617A5228495K3914K3921K3914K3919n2781n2778n2777n2778J7205J7209J7206J7209M0213
-79604A5222091M0216M0217M0218j0238j0237j0235j0234k7495k7491k7493k7491j0239j0234
-79591A5171355P7006P7007M3449l3243q2138q2139k561k561k561k563M3457M3456m3785m3782
-79577A5160397J1819Q8515Q8516J1822k2694k2694k7489k7484n317n318n318n315o6673o6675
-79563A5106092K5360K5365M3576M3576p9138j25152l3121M3577O9460K3447p196p199j0073
-79550A5118574j0075O9499O9498O9499O9498l8355l8355l8357l8355P662P663P662P666L228
-79536A5266952L227L228L229j9781j9780j9781j9781l1765l1764l1765l1765P5611P5610
-79523A5221675P5611P5613j0275j0272j0273j0273j0277j0270j0273j0273M8206M8208M8207
-79510A5435334M8210k8487k8488k8489k8487j1834j1830j1830j1832K548K550M8569M8567
-79497A5424501J2613J2617m8740r4759q6130r434L6585L6585L228L227L228L233O105O103
-79483A5308962O105O107l5598l5600q1618q1614l0805l0807O1230O1234L0432L0431L0432
-79470A5238891L0434r833r834r835r830P0217P0217P0218P0223l7158l7153l7157l7154j5053
-79456A5347193j5047l0869p856L2405j3609q8392o5378K5692P1715M5828l0866k3679o67
-79443A5246470j8405j8403k707k706J69J73J4549O0570O2006J5990K0781M3793J0714l5300
-79429A5397694n9751j3727M9541M9546j9994j9995j9994j9990l7251l7252l7250l7247O369
-79416A5200699O372O369O373M9512M9516M6635M6641J457m4561o1817o1816m2642L372O6649
-79402A5272759O6654K2069k3949m1205m1204l2577J3444j2444j2440k4586k4586M0128Q6148
-79389A5288211P3202N0199M5878j35j6916j6916N6426P9438M3481k530o7248o7245l0218
-79376A5435627l0217l0218l0216J0049J0052J0047J0052K6344K6347N2231O217o5690o5687
-79363A5364938n291M0730Q852l7161n1541n1542K24M6248M7683J667j1759J1253Q4595Q4593
-79349A5533489L4260j1756j4630L1385O9371K3357k5536m8546m5673k2660l7042l7041r721
-79336A5439257r720r717r718r721r720r717r718K546K551K550K550k9090k9087k9088k9086
-79321A5265072m9223m9221N8155N8156M0899M0897l5798l5798O7381O7382O7383O7382k6575
-79308A5536092k6569k6570k6571L8617L8622l8074l8076l8073l8076L8621L8622j5099j5096
-79295A5428370j5100j5095K5166K5169K5166K5170M2422M2427l595l592j07135j07131m5776
-79282A5316466L0923O0519J4503l1518l1512l2477l2472M4221M4222M8535M8539k8163k8158
-79269A5423628n7882n7877n7878J8817N5351R334o009o006O5896O5895J9879J9878m3396
-79256A5449630m3397q9413q9415M539M538N0558N0559M8999M8999K981K981l5366l5368J0651
-79242A5381476J0651K0717K0716k5300k5301K9345K9345j6673j6669K9750K9750K9750K9749
-79229A5527306j1474j1474j1475j1474l805l804l805l804m8866m8864j5309O1391O5942O5941
-79215A5546426l6642l6640J0335J0338J0335J0340l086l086P3611P3611L7178L7180p0194
-79202A5659706p0193j253j254j255j251p965p963p964p963k8577k8578k8577k8575k8576
-79188A5409762k8575k8577k8575M140M137M139M141M137M143M137M143M138M143M137M143
-79173A5373713M137M143M137M143J651J652J650J652J653J650J652J654L7125L7123L7124
-79158A5514859L7128j226j224j225j221l4419l4419l4420l4421L4607L4608L4606L4611L928
-79144A5551772L929L930L931j9081j9080j9081j9076O808O813O810O813k8661k8658k3867
-79130A5433302k3867K8862J05558J51577P4881m5917m5916K5985K5987L8209L8210L3416
-79118A5840287L3415j8353r5050n1908n1910m2800m2802m2801m2800J0887J0887J0885J0887
-79105A5528824J1554J1556J1552J1558j9125j9121K6896K6896L8876L8880l7821l7815k3440
-79092A5569270k3437k3436k3435q1561q1558K5814K5818O5121O5124O5126O5123k947k943
-79079A5642079k943k945m6088m6086L0611L0611J8951J8952J8954J8952K3744K3745K0871
-79066A5749408K0871l1863p7875m9115m9115o0623j4602N1550N1549k4312k4309k4308k4308
-79053A5492948k9105k9104L4172Q0192Q284l7731q969q968K9379K9379N5263R246l0442l0443
-79039A5564101n9203j3186L9542L9543L7625L7629O1114j5582o1600o1601j7501K8517K634
-79026A5582032K637J0900J0902J0902J0902J0901J0902J0902J0904Q35Q36Q35Q38L2473L2472
-79011A5740173l0801p6817p9693l3670K9599K9605J3302J3305J3306J3305L7272L7273L4396
-78998A5740555L4397K1932k4084J800J803j7738j7731j7736j7733J7737J7739M3624k392
-78985A5782173k4447k4443n3204p187L5951L5956L8831L8830J4671J4672J4669J4672q339
-78972A5872805q337q336q337m6689m6682m6689m6685K2339K2342K2342K2343J9102J9108
-78959A5788626J9103J9106l1708l1705n7590j1572N6013N6016N8890N8893N202N206N205
-78946A5939685N206r77r79r78r77M776M775M773M776r9244r9244n0353K6347M6477M6480
-78931A5830543N1272N1275l1056l1058l1056l1056q048q049q048q044N854N854N852N854
-78917A5800089J01J01J01J04L4682L4686n7353n7350n9271n9268Q9331Q9333N2418k4274
-78903A5843430p3174p3168L7079L7081L7083L7082J6108J6111J6106J6112n8673n8668n8669
-78890A5733840n8667n2921n2915O9795J15814P5547j144m7164m7164j6437j6437j9312j9309
-78877A5663526j7395o3413q0671l969J4242J4241J9036J9040j39j39Q7105Q7106Q0753M055
-78863A5823378m4838m4835K5149K5146K5147K5153K1311K1312p0723p0719L4735L4733L4735
-78850A5839684L4739N0394N0401N0396N0396r042r039r047r038K460K464q9575q9571j4796
-78836A5850826j4794j4796j4793K0318K0319K0316K0321k692k691k692k688J7440J7443J7441
-78822A5929278J7444l6248l6243l6243l6245l2974l2971l2968l2971L6053L6056L6055L6056
-78809A5814079N5707N5710N0916N0917o613q3301q3302o605P3681P3685j3557j3556R450
-78796A5977211R449N5473N5469L1980L1980j4036j4035j7873j7872j09903j09908j5205j5201
-78783A5847529j5203j5201J7391J7395J7392J7395K0747K0751K0747K0750l2939l2939l2940
-78770A5870875l2936L6086L6089L6087L6090L0333L0338L0333L0341J8827J8834p3204p3204
-78757A5994889k1435k1432k1433k1433k6162k6158k6158k6159K7526K7529K7529K7529J3144
-78744A5927776J3149J3147J3149j8487j8491K7529K7531R1038R1042r92r93m1254m1259M757
-78730A6087642M761n1327n1324n1325n1324k5440k5439k5440N1258J10157O4138l2687p8709
-78717A5924941k0226k0227k3102k3099J3807J3809J3807J3812r203r200r203r196M7601M7602
-78703A5951923M7601M7602M7605M7601M7601M7605l3889l3885l3889l3885j0880j0879j0879
-78690A6069352j0876k661k662k662k658n7309n7311L4727L4733L1368L1371j4644j4643L7125
-78676A6073250L7125L7124L7129k5553k5550p1573p1565n3354n3353J00037J00043L5326
-78664A6119086L5327n6709n6708n9584n9584j3568j3563K3156K3154K3157K3154K6029K6033
-78651A6039380K6029K6036j1837j1838j1838j1833P9239P9239L3219m3471o6364k0344M1008
-78638A6146625M1011L5262L5258j0762j0753j9390j9386j9389j9382J0331J0332J0332J0339
-78625A6200428j07234j07234J45P6839R1221M5202j6157j6150M2802M2807l214l209k1428
-78612A6224818k1428k1431k1424m289m294m293m285J460J460J460J464n1746n1750n730P0972
-78597A6110964R2058M6042J3442l2570l7231Q784K6044K6041l1479l1481l1478l1482Q4524
-78584A6212178Q4525L5627m1065p1748p1744l0523l0516K1367K1370K1367K1371M0543M0540
-78571A6253292n1491n1491k2253k2253K3766K3763l0881l0881l0878l0877j917j908j909
-78558A6024082j909m792m787k7793J8222N6088J02108N2260n5119r2510j5812Q4852Q4852
-78545A6219742M3745k270K3618K3614P313P320P316P316j3777j3773j3773j3773K4569K4576
-78531A6331763K4573K4576k43k40k40k39k3246k3249k3249k3249M0026M0027M0026M0026
-78517A6447062j3663j3662j6538j6538l3911p9935p9931l3916O354O351J2103J2104j319
-78504A6194561M4700O4834j1864q1851l5832K5527K5527j465j460j460j456N2229N2229N2229
-78490A6376448N2229L9285L9288k3991p0006p2881k6862J0522N6545N0670N0670r727n5743
-78477A6416447q8346m2319K0948K0953j7876j7876j7880j7873o373o373o373o370j4868j4868
-78463A6200953P7170P7167K5398K5401K5398K5401N263N267N266N267K5401K5398l7878q3889
-78449A6406983j25719p9699J6169O2196J1373l4638l004l000K2880O8900O8899K2888o6279
-78436A6367949o6280l000M3015q157q156n278n282o8554o8553K3477K3481j0552j0552L3546
-78422A6237104J10242J50512P3812l1645l1642l8954l8954l8954l8958N1165N1164N1164
-78410A6506056N1161j4987j4986j4986j4990o6755o6758K5279K5280q206q198q206q203K0557
-78396A6402058K0561J5766J5765N697p0999r1130J6249Q2391L6380k3063k3063L0505L0504
-78383A6447621L0505L0505J741J746J745J745j3598j3594j3595j3594K4751K4755K4752K4755
-78369A6560240L1348L1349L1349L1349J4092J4093p7942p7943n559n560n563n559j1317j1313
-78355A6513064j1312j1309K6196K6196K6196K6193k7489k7493k7493k7486K7634K7634K7633
-78342A6568164K7634M4890M4890M4894M4893L4159L4163k7196p3208o7463R241N5252N5256
-78329A6795569l1988l1988l1987l1988p4170p4170p4174p4166n746n746Q6293Q6293O3283
-78316A6595315O3287k8755k8748K8767K8774K8767K8774J1511J1514p7645p7646q7213m1190
-78303A6455512N09M6533M0296O3306P7688L1672n5575p8578n240M0780r560n5572n2693o677
-78289A6492401J5488J5492J8370J8371J8363J8370J8367J8370O381O385O384O389P818P822
-78275A6674771p993J5012l3782p9802o2545l9536L129M9145K4698K4699j7489j7484j4610
-78262A6518213j4606J0317N6336N4894Q883J6728o278k4976K1044J5290l0729j3469R541
-78249A6621188O4664Q7673J2895l3125l3604J2416j6348j6343j4819j4819j3378j3377o191
-78236A6636832J6819L1197j4815j5298P712q108q103o670o666o670o666k0271k0272j7393
-78222A6561628j7394K5748P1767M3004M3007k1709o7728o7729k1705K7185K7189J300M7320
-78209A6651883R5305M9286l0764j07458j15611r2601o1443J5260O6063O6063P586l8433J7652
-78196A6522788O3667M7848K4847J9804J9808J8370J8370j9979j9978j9979j9976m9700m9696
-78183A6556194n9766l6756K1245O7268O8702K2687q507q499j1377j1377L6558L6558L6559
-78170A6709489L6558J02705J02709J0670J0674q0403q0406m9723r5742r4070j7370K8649
-78158A6583740K8649M4947M4947M4947M4947L9669L9672n2362n2358o347o342o343o347K2691
-78144A6764110K2690l8665q4681j1822O4876J8858J8857K8922K8927K8923K8926L4673L4679
-78131A6939273L4673L4680n5804n5803L6231L6239j5541j5534j5537j5534j9850j9849j9854
-78118A6847790j9846j9853j9846j9854j9849k932k932k932k928N0754N0761N0753N0762l0737
-78104A6909111l0729l0736l0729J7199J7203J7199J7207M2844M2852m9191m9187K582K582
-78091A6878207K582K582J3606J3610J3605J3610K7025K7033o2131o2131J540M7556O4815
-78078A6981509j1879o1736o1735K5508K5508K6466K6466K6466K6470o133o130o130o126k2907
-78064A6955617k2911k2907k2903J5443J5438J5439J5446L4136L4133L4136L4140J540J540
-78051A7088287J540J544n3146n3145L8893L8893p126p126p126p122k7261k7258O4774O4782
-78037A7109403P0527P0527k1504k1504q7958q7958M080M080Q3650Q3654L7631l9061r1312
-78024A7114255m5293J6062J6062r822r822j2701j2693m4989r1004j9104N7598K4036k1975
-78011A6960610Q700Q705J0616J0617J0617J0621j2393j2389j2389j2389k7911k7911k7911
-77998A6887193k7908K0025K0028K0025K0025K6257K6257l5102q1118q4950q256R9119R9119
-77985A6980714N4116N4118l7919l7916K3435K3440K3439K3439n3m9m6m9n4m9m9m6R894R899
-77967A7126264R894R898O6459O6462J7568n9131j27198j27197K1401K1401j6944j6945j6948
-77954A6974984j6945N2382N2381N2377N2381m1570m1574m1574m1571o4583o4580K7455K7455
-77941A6927018M4707M4711M4711M4712j1252j1256j1252j1256K7098K7093K7094K7098n024
-77928A7164202n023n019n024n023n019n024n019r990r993r989r990K8356K8356K8360K8360
-77913A7202521M388M389M388M396P263P267k1497K4523p951n3974l6714j3705J1221L4228
-77899A7170743J9849J9854N943m0068j4187j4180j8021j8017o2602J4100Q5053O2040J6503
-77886A7227010k9508n3959p944N2453N2461k190m8210n1084n065J7944k8078k8075J7945
-77873A7113700P7744L1722l1551l1546J7340J7344J7343J7348L441L442M878M883n187J7823
-77859A7258724L2204j3815o7093m4080K9254K9261P685l8331m1209M811K4462k1549n739
-77846A7154585J7276K1583K1592N1788N772K2184O8208N0944K7941j3765l6771j0887l3897
-77833A7346553l5338j2324k6710k6702J3078J3081J5955J5956M1460Q7476Q4600L8582m3867
-77820A7511800q9883r1323m5305l5239j2225L7140Q3163R3229j4146o7355k1337M4453O7466
-77807A7460438R940o6755n8127l5117n2857n2852J6648J6655j0674L5349M5411K2405L8228
-77794A7368692L8224k7379k7375k4504k4500j2039L3980Q092Q099j4917j4914j3477j3472
-77781A7284510R050L2064M5004j012m0680m0681m2118m2114j9591L423J9237k6774j856M4168
-77767A7222630K8344N343K1154K1158J9720J9724n110n107n107n107n107n103n111n103J0233
-77752A7307451J0233J0232J0233j1339j1336k1405J605N2537R8553R7115N1099o426n2442
-77739A7536110n8195j2176Q913l7098l5669J0355O0682L7680p1139j17155q9446m3429J9842
-77726A7209275J9849O1070O1067N8191N8199j6587o2602m8225k5211j5629P381m122m119
-77713A7298537L7460L7460L7463L7463L7460L7460L4585L4588N52m5468m4031J993J1096
-77700A7516618L4109M9925L909n4351n4351k8462p4486j00366n4351j6960K9060M3437M3437
-77687A7337168M3438M3441Q924l7094l4216J1803L4931Q0947P0880M7875O2732O2732J2397
-77674A7745958o4291j12235j12230m9438l415R526L2531K2466K2470M6274M6278m5761m5753
-77661A7492380l8091l8091l8091l8083q8901q8902O4493O4492J14345J14348K2310K2310
-77649A7564519m6658m6658m6658m6654L1957L1953L1957L1961p354p350p351p346n9124n9115
-77635A7358079L2912L2919M388M388M392M392J0142J0145J0142J0141J0142J0142J0141J0146
-77621A7522611J5895J5895J5894J5899l3121l3120K8238P4257L6863l9825n9005M8373J36571
-77608A7745425N9876m3665m3662N229N228q6806q6802m0479m0475l5684l5680O499Q3197
-77595A7492201J57976J11961K3755K3758K0881K0880j1712j1716j1712j1716l6825l6820
-77583A7730911l6817l6821j3811j3811j3812j3814n183n183n183n183m9282m9282m9286m9282
-77569A7384161N0864N0868j0492n6507l5417M1277Q7301Q7296k3914k3911k3911k3911K0184
-77556A7523888K0188K0189K0191k2180k2173k2173k2173M6848M6852M6856M6852j8344j8340
-77543A7646481j8336j8340K0009K0009K0010K0009L3711L3717L3711L3717l8193l8186o4074
-77530A7684245j8051M0901M0905j9493o5507o2641j6614L514L517l0462J5560J5556l0455
-77517A7560975q2231q2228M2403Q8422K7060K7067K9938K9941L9525L9528L9528L9529M563
-77504A7804020M571M563M570j7484j7485o0621o0621l8578P446M4833R0852J20569P4555
-77491A7961190k145p8836p3451L251J331p5364j07964o1941L4889Q0904L3927L3927L3931
-77478A7783649L3927j4967o0983l5098l5098j6964j6959j6964j6959j6964j6960j6963j6960
-77465A7535737J0359J0362J0362J0362J0358J0363J0362J0362J3355J3358J3359J3358J3355
-77452A7685412J3359J0480J0484J9583k6428n40n44n47n44k6428J9591L8064L8064O6824
-77438A7846830K0811o996o993j2747j2742L068m2943j7062j7059J8413J8412J8412J8413
-77425A7827817k8927k8923k8926k8919j7424j7416j7423N9279P1740K5721o875n2891l2760
-77412A7724073J3260N0647R6671O1708O1709k7451k7451k3614k3614k3618k3615l7516l7517
-77399A7783672l2725l2722j088P5612J21627M4931n7290n7290K9953K9953o7835o7838K4199
-77386A7793159K4200K9474K9475M2893Q8913N5355n2016q0779q0779k7649k7649k7649k7645
-77373A7739303L5627L5630L5627L5627J56J56J52J59M3293M3301k723k719N8515N8515l3521
-77358A8047098l3520o4195o4196j8184j8177N13N18N13N13J4895J4899J02134J02139M8586
-77344A8133536k8113p7011p7006J608J605m4411m4407L4204L4201L4201L4205L4200L4205
-77331A8071017L4201L4208o8740o8736k2721k2720l548l548N7811J03835O7876q822n4834
-77318A8115279n4833n1005n1001m985m981j9470j9465j9470j9465N2430N2438l9604l9597
-77305A7896271L5654L5661n1587n1582J7439R4141P4007K7991l533m9544k6543k6534k9417
-77292A7942424k9414k9417k9413L5296L5300L5296L5299j2640j2632j2636j2636j9272j9271
-77279A7906284P2763P2771L4413L4422n7622n7613k5983k5980k5983k5980K1957K1956K1953
-77266A7967358K1956J5842J5837J5842J5846m7434m7430m2639m2635j6754N9944J29928Q3912
-77253A8129573m293q0984q3863p164N1407N1408N6207N6202j2822j2823j2822j2822r948
-77240A8107256r948r944r947j3781j3781P8254P8255M6494M6499m5541m5536K9238K9243
-77227A8266761K9242K9238q149q149j00184j00184j0065j0069j0066j0066K2714K2716K2717
-77214A8136456K2717m6312m6308m6309m6312K1276K1279K1280K1275K1280K1279K4155K4154
-77201A8149910j8869K7151M4407l2288p6391p6391J0857J0852N8302N8310N8309N8309k0306
-77188A8252162k0306k0302k0306L0756L0759K5964K5961K6922m9772r8667r8670m9293m9294
-77175A7985914M2738M2741j4780j4781j4781j4781M3099M3103M3099M3102M750M753M753
-77162A8198929M754l5038l5033l5034l5033L316L312L316L316L9459L9456L9456L9460j4229
-77148A8220407j4234j4229j4226K9870K9870K9869K9874l9160l9155l9156l9156O024O019
-77135A8152617O024O027K9029K9029K9033K9033m525m521m525m522k7531k7531k7530k7531
-77121A8152576k2189k2188k2188k2189L1497L1501L1497L1501J5199J5203J5199J5199k053
-77108A8248565k057k057k050K377K376O3736J09755J04960K8261n3225r9245o0420o0416
-77095A8280560o3294o3291J1484J1488Q609Q613J0244l5775n3032K3668O4892O4891l5775
-77082A8233282j12470o3097J3602N7697N7701O887O890O895O890l9251l9247M7989M7997
-77069A8231765L8403l8289l8288L8410P8668P8673q571q568j5282j5279M6076R2096P9178
-77056A8558992K483p4212j20231n5997K0697k5321k5318O0005O0005l2029l2033l2030l2029
-77043A8272982O0005O0005j8967j8971j8968j8967j3214j3218j3214j3218L084L080L084
-77030A8273503L080P3067P3067K4174n2522o0732o0731o5523o5527m168m167M1847M1852
-77017A8217220J05603J05602M4248l2452q2300l6285R731R735J8119J8124k7896k7896l7483
-77004A8284070l7482L6338L6334K304m3715j7830N8868O0785J4765l1253l1246J635J639
-76991A8335212J635J639l157l152l156l152q431q426q431q426j1306j1301j1305j1305K3089
-76976A8270027K3086k2930k2926K4048K4048J00742J00747K7881K7884m8814m8810l8270
-76964A8416713l8266O9105O9109L1L4L0L5J950J951J955J950J3933J3937o2763o2762k1538
-76948A8405404k1534N2282N2282j1590n7610l1721M4973O9900K3881k2135k2139l8433l8433
-76935A8405127l8437l8433m879m883M1141M1137R9461R9461O5911j0788l6672l6673m1468
-76922A8540005m1463k5170k5166k5169k5166j4625j4621O2074O2078M4453M4456M4456M4461
-76909A8670603J7613J7618J7610J7617M5894M5898k6968j34339j54474p7775J2339N8363
-76897A8509999K0291k5725k2854K3173M948M955P833P830k5250k5245k2371k2367L6106Q2132
-76883A8553455N6245N6244j0985j0986j0986j0986l3995l3992l1116l1117k9684J6340r548
-76870A8468889r545r548r548r545r545M8761M8765K8630j7389p0117p0116k2181K3835L224
-76856A8394570L225N4035J00055Q7589M1574K4314K4322k0382k0386k0382k0386k3260k3257
-76843A8601631k3261k3260K8032K8030K5154K5154K28m5787m8666k643O894l9125l9121O898
-76829A8500158K6067j9949o3093j7066P1607P1604J0251o6443q8494q8499o8363k2344O5857
-76816A8311293J42549J45427O8737K1754K1755M2844l167k7619k7618M6198M6205L062L064
-76803A8794484L058L065l6836l6832l3958l3957j8618K7402J509J518m4982m4981k4854K1173
-76789A8577191J7329J7336n3609n3610m6179j63N0647N0651L5307L5311J5173l0840m4262
-76776A8570282m4263L1471P7497P4612K8599n0012n0012O944O939O944O943L1870L1870j4150
-76762A8715534j4145q1258q1259P902P902l3322p9342k4694Q2684J25703P9684K0245K0245
-76749A8745879L1752L1748j4267j4268q997q993q997q997j1868j1871j1872j1868k7254k7249
-76735A8642878k7254k7253K6436K6436K6435K6436L9859L9856L6980L6984Q218l7798n5055
-76722A8763158K1649N3157N3160l4083l4083J7690J7686J7686J7694n5655n5655n0861n0860
-76709A8680683K830P9524O2268J6252J871J875j004j000m2228m2225j1548n7564k7368M9328
-76695A8711694L2071j3944r153L6870Q0007L3992o8710o8713K0447K0450k8443k8444k8447
-76682A8689677k8444O548O548O548O548l1801l1797l1802l1801N8891N8888N8891N8891N202
-76668A8800987N206N202N205l5543l5543l5543l5539J844J852M7864M7867N0381N0381m1654
-76654A8832967m1654j2891j2891L3125L3125L3603L3608L3604L3607o3226o3222o3227o3222
-76641A8713306L0862L0862L0862L0866n4461n4461q442q442Q7905Q7909m133m126m3437m3434
-76627A8791636m3437m3434j3837j3834P8197P8201J13671J13676O293p0398p9029l3007K8345
-76614A8913043K8348m247m248n0271n0263M1981M1981M1981M1985J6096J6097J6093J6100
-76601A9064676k3690k3691k3690k3687N069N073N069N076R2431R2434j4945r1631m9457l438
-76587A9015599J1902J1903j7816j7819K8200K8201K1488K1493p0546p0543m0547m0544N476
-76574A8886447N476L8072L8068p944p947l5753l5752l5748l5749K597K601K598K601n5766
-76560A8763801n5762r746r742O552O552R3799R3796P4618k072n0970n0967J1347J1347N7363
-76546A8939916N7366J6252J6253k9763k9763j0595j0590n6606n6609r632r632L6387L6383
-76533A8889367P6654P6649P6653P6654o636o636o635o636m4985m4985m4985m4981n5530n5533
-76519A8878435n0735n0738n5530K1170J28539J28544R7910N1894J1625l4387k3846k3843
-76507A9079038K042m3977r7670n1644J01743J47766Q0654k6717q4244l8224l4276q0285n1529
-76494A8902677n1526N997N993j9888K6128Q5566Q5567K2295k3725k7561k7558n6320j0302
-76481A8917343Q206Q206J1085J1088L4091L4090L4095L4094K5462K5467K2587K2591n213
-76468A9183192n1229k5348k5345k7508k7500k7505k7500L8646L8646O4534J8515l540l533
-76455A9124525o411o411o411o412o411o411m415m407m407m408m411m407j532j533j1122L4900
-76439A9080316L4897j1119j7831j7830m6590n74J7758J7762K0637K0641j7713j7713j7708
-76426A9044933j7709K3032K3033K0161K0158P693l8323r560r564j0434L5585R693R700J2572
-76412A9120970J2575J2572J2575J8804J8808p081L8939J3050J3055J5933J5929N620N628
-76399A9297377k0264K5755M8765M8765j4507o0527o4842o4842o7717o7717j9785j9781j9782
-76386A9000898j9777L7402L7407L7402L7407L7402L7407L7402L7410k9226k9227k9224k9226
-76373A9163457o218o217o214o213K1945K1945K1945K1945j065j061j065j061K1945K1949
-76359A9266017J9066J9074j9279o5295q2555n852N7165N7172O1964O1964j6652j6648j6652
-76346A9319489j6651k3843k3838O8192O8196O8196O8197k3843k3838j2819j2815j2815j2818
-76333A9428990j03892j03891n4997K1697M2791M2787M7586M7582j5693j5690j5689j5694
-76321A9305887j943j943j943j939M9825M9826m2209m2205n9466n9465n4674n4670J4355R1053
-76307A9190489P3794K7778n7427n7431L1733L1733L7482L7486n4552n4549o4621o4618K7417
-76294A9104714K7420Q241Q247Q245Q244L3105L3106L3105L3106M343M346M343M350L3102
-76280A9348017L3105n8929n8929n8933n8929L3105L3110K1119K1124K1120K1123K6873K6874
-76267A9349850K6873K6877j1952j1955j1952j1956J1055J1054J1058J1058k0184k0189k0184
-76254A9339453k0184Q4312Q4315K0082n6614q1543q1543m0316m0319k6896k6896J9120J9127
-76241A9192098O8614O8615L7939l8764n8892j2875O0944O0949K2120k3900m4034L2668P8680
-76228A9444162L2665j0480j0473L2623P8649J0576r6796j04470k7766K9748K9755M9883M9886
-76215A9507962M9883M9887p5710p5703j1476O5226N9831N9830O4626O4625l6041l6038l6041
-76202A9650861l6037o324o316o320o320p3429p3428l0284l0288k5835p1855l2546P4832J12215
-76188A9438926O6204J7305J7310K4017n2681j09246o3218K3055O9078P1953K5938r898r898
-76175A9508845j2773j2770j2776j2770j2773j2773k8112k8113k8113k8109M8582M8587M8586
-76162A9465518M8586L057L061L061L058j734j734j734j734j3237j3237q5145q5140m1042
-76148A9281604L5657R9887R9891P735P731l8285l8285n689n688n689n685O772O777O772O776
-76133A9460281l9243l9243l9243l9243K4485K4493K4493K4492K4493K4489K4493K4492M3187
-76120A9542426M3186M3186M3187k829k833k830k832m9693m9685m9689m9689k6679k6679k6679
-76106A9381868k6680j270j274j273j274j274j274J67J64M6616O9626P8254L9909J6895J6899
-76091A9616079J4499J4503l7269l7270l7269l7266p7056p7057l0557K3131L6433L6429L9787
-76078A9447117L9787M4578M4582M4578M4585Q149Q149Q150Q152l9307l9308m9852k6839M7540
-76064A9590061Q5890N1377k308m5932k2922L6037L6041K484k0527l2509N841k787n6477m5452
-76050A9578817p104j1297j1298q902q898o506o503k8078J0278M5263M5266N8207L5205o986
-76036A9677464m5331k5200k5196j0271j0263j0263j0267L5752L5752L5756L5752J7534J7538
-76023A9718757J7538J7537k8481k8482k9915k9919M951j8055k6683J1666L0361L0360k7642
-76010A9641993n0650l198N0491L1801Q788K0294K0295J5979J5978l2417p8429p8433l2413
-75997A9530079J5518J5522J8397J8397N933N935L058L057N4826Q815n7344n7340M7518M7518
-75983A9659889K7382j8629M373M377J498J502j5758j5754j5758j5758L6014L6015n3145n3146
-75969A9583102l46M5674M5669l46k3356k3355k3356k3356J0678N6701L0809L0812P799P807
-75955A9724936L6566r453k3717K2306o461o456l582l583l578l582K168K171p07p04k8508
-75940A9697816p4528m5760L0934Q7844Q7845l1992p8011n5001q978Q271Q278k9599k9592
-75927A9567527L3680P9699N6689J0670o586o582K8763K8767K5888K5892K3013k3002m3137
-75914A9801281m3137J9181J9180m0262q6277n1766N5614O7112K1101l1109J4910L2166L2170
-75901A9810164l3987l3981l1109l1105j392M4635J8743J8747K1618K1625K1622K1626l2190
-75888A9815016l2185n8074j2050Q081Q080J0955J0960L764L769L760L769m2255m2251l9372
-75874A9641967l9376O247N2267N2271O248l9768l9768M9393M9392K7820K7820K7820K7823
-75861A9850156L3574L3573L0695L0698k0359o6371l7608l7611k0356K5664k20k21P38P37
-75847A9823089k137k137K0869k5147k8025J7994N0887M875n5530n5530J3500N9518L6505
-75834A9858731L6509N826N1849O9101p590n9363n9363q78M5137O0234J4218l039l038N586
-75820B0013920N594l7551l7551J753M7772M7773J756m9061m9054n1932n1929J2127J2126
-75807A9865743J2131J2130O377O381O377O377J04161J04165M0890n126m168M1852N6229k0465
-75793B0233054p9312p9307j09983o3968J4644J4648M6285K66j6518K9508K6630j9386l6646
-75780A9959915l6646l9516l9521J5728J5727J5728J5735K1481K1485J346m4665p2950p2949
-75767A9760898J6206J6215L6341L6342o799o799r077L6942N7070N7077m48m45M2692M2696
-75753B0078911M5087r24m1193q7210n8450n8446M822N0844j0095j0096p222p217K7291K7292
-75739A9953394K7295K7295o6181o6180K5857K5854J2435J2431J2434J2439K5972K5975K5976
-75726B0054996K5976K966K966K966K970o6063o6059o6063o6059K966K966K966K970L4851
-75712A9875315L4851L4847L4851m0886m0889N133Q1825R9085N3065q289q294p331p332p335
-75698B0098616p328J1241J1244J1241J1244m2445m2445m2445m2448K2747K2747K2748K2747
-75685B0057464k62k63k62k59M4350M4358M4350M4357K2299K2306k3713k3713r5142r5134
-75671B0040736m6247L0455Q4137Q4140l099l103l6300l6296l6299l6296m2050m2049m2050
-75658A9915679m2049L966L970Q761Q762K9850J06553J06550K9854l5775l5771m0566m0567
-75645B0019217n099n092m6316m6319o7892Q810J14265J14265Q6460R765l9125l9129n696
-75632B0098114n693n692n693q6224q6224N810N814M849M855M853M852J0601J0606J0605J0606
-75617A9982039J7329J7332J7332J7333J7324J7333J7332J7332J4450J4458J4454J4457n4575
-75604B0123930n4571n4572n4571M2851M2860M2855M2856J9846J9849J9846J9850J0256J0263
-75591B0231548J0259J0264j2754j2747j2746j2750m7613m7609m7609m7608j7895j7888P4144
-75578B0048996P4147L4356L4361j1659j1659l4668l4665N7366N7371K7048K7048j8968j8967
-75565B0230107m1023m1019m1019m1019J8899J8899J8903J8899j9446j9447j9450j9447m4825
-75552B0019012m4829m4826m4829L9540L9540L6665L6661L0911j5108l2364M4335J14318J14314
-75539B0293340P0220o476m0631m0635m5426m5426M8529M8525M8529M8525k3374k3375k3379
-75526B0308946k3374m3510m3509m3506m3506J4511J4514N5743N5739N8613j8077o6976o6975
-75513B0158633j5682j5686L0333L0334p054p054p058p053P8623P8630j3408j3408K2067K2066
-75499B0334283k3952j00652r0582m4563J6792J6793J5834J5830J5834J5834M9564M9571M9567
-75486B0320153M9567j9462j9458j9458j9462l0006l0007l0002l0003K3679K3683K3682K3683
-75473B0266589L8657L8666L8661L8661m5704m5703m5704m5704J1815J1819J1818J1819L4824
-75460B0320514L4828L4828L4829M0669M0672L5874L5882L7794l8897p2459p2451M03M07M07
-75446B0433300M07k7398k7394k7398k7394q465q461q461q460N7685N7694j9010j9005o548
-75432B0361092o541o548o540K2215K2218O5356j1336n7446n7442o2238o2233J5419J5420
-75419B0231396J5419J5420Q2049Q2049k5329k5322j1906j1902j1902j1902m8457m8457N8922
-75406B0290078N8921M1662M1669l5037l5030Q107Q111Q107Q111L316L316L316L316J3792
-75392B0421755J3796J3796J3796l9897l9890l5102l5098j6884N9812J6670J6671K1462K1466
-75379B0432353K1462K1469K8649K8657K8653K8656M8788M8787k7911k7907k1679k1675k1679
-75366B0566623k1678j544j544p8239p8239l1740l1733M4962M4962J9070J9078n7621j03637
-75353B0288720m6597L0102L0101L0102L5851L5855L5855L5851J7994J8001n8701n8697m1445
-75340B0352992m1441M575M578j5081j5077j2203j2199j0290L5737N7785j8914m1540L5163
-75327B0324085R4597R4602K8444K8451m8248m8247k1405k1405k1405k1401l0037l0030P7342
-75314B0405343P7345k5124k5116K0895K0903K4733K4732K4732K4736K681K685K680K689k0329
-75300B0563585k0325k0321k0325k8387k8386k8387k8383M0639M0642L5844L5851l460q0156
-75287B0458431q0159l457N6941N6940O1732O1736P6231P6235J1997o4694j19345j19342m7441
-75274B0425805m7438K2546K2542K2545K2550M327M335M328M335j1435j1430j1431j1431K6915
-75260B0467063K6919K6915K6919J0617J0620J0617J0621k7733k7728p3748p3745l8878l8870
-75247B0309589L7817L7825P4254P4253K8231K8238m840m841M1175M1182l6482l6475L7342
-75234B0627268L7345O9691K3679m2476m2471K7508K7516l5764q1779q2262l6239K7029K7037
-75221B0546082J86J90M1414M1415j8629r5321p8064l2048K4515K4520K7390K7394K3074K3082
-75207B0555200K3075K3082k7737k7729k7736k7732k5360k5360q107L7916R5434M9419m6453
-75194B0567912r2464k4401K1614P236j5773k5364k350J3948l2071j3256O3439M4746j274
-75181B0511942J5024L8034L5159J2153L0364L0364K8922K8931l8661l8666m8726k5717K1682
-75168B0600805O7702N6195L3193P780P788L2227j3784l1524l1527o0283j4268J1617J1621
-75155B0677542k761m8780p3348k7330L3068L3071j2952n8963j4385L1630R103j3910J9166
-75142B0551151O5188Q9631M3616j8222j8218J9922M2935J1302l4722m8145k5132l8075l8072
-75129B0603159n4378q354N7796N7792J1781J1777l1364l1364K4599P0614P0619K4603R259
-75116B0816539R263O385O385k248k243m8259m8263n4013n4012J2138N8153Q4510Q4509m647
-75102B0864197m646o2173o2169o2169o2173M457M460M460M461M460M461M460M461K9021K9030
-75087B0704598K9025K9029k4667k4660k4660k4660l4730l4729l4726l4725k3223k3222O8812
-75074B0547462O8812Q7023Q7027M1004l5688l5691J0328O6891O6892k1313r8005n4865n4860
-75061B0675017l0900l0896l0897l0896K297K300K297K301L1056L1060L1059L1064m0848m0840
-75047B0603174N1191N1195K2428K2431K2432K2432n963n962n967n962k8976k8969k8976k8972
-75033B0655536L5741L5741L5737L5741q362q358q362q358N3594N3598R491o7200o7200R495
-75019B0756834N3594N3598K4352K4360K4352K4356q7814q7810M224M225l7277l7281Q742
-75006B0728455Q743l7278l7277l7277l7273L9897L9897o118o119l4881l4878N7154N7161
-74993B0700206L7619L7623q396q396q396q397N2959R8983P8368J669m4346m4346j4625j4629
-74979B0855896j4628j4625J3693J3693J3693J3698O019O027l9996l9992n2461n2453K4234
-74966B0732798K4242J6568J6571J6572J6572K6033K6040K6033K6040k7652k7649k7649k7649
-74953B0816870k726k723k727k722m1076m1068m1073m1068O2899O2903O2903O2903o122o122
-74939B0881051o123o122k8173k8174k8174k8173K2637K2641P297l8718k9737M6966P7646
-74926B0864844P7642k7813k7816J8207J8203J5329J5328J5328J5329m807m802m807m803m6856
-74912B0918506m6852m6852m6848O833O834O837O837L1759L1764L1759L1763J4507J4504l1517
-74898B0929834l1508K9006K9003m7693m7688J5583J5583J5583J5587J1746J1751O955O955
-74885B0960697j4135r0829q7959j1259M4825R0845R5639M9621j2697j2697j5572j5568J7983
-74872B0998894J7982m3372j20072j22946p6931k3238K2774O2683J08701J11577O5561M202
-74860B1005815M202J323J327o2428o2427j6412j6409K2896K2895R2883R2883R3609j3762
-74847B1166395o0739o0739O20O16k259k255l5334q1353n2590K4108P6832P6836M932M936
-74833B1060006Q407Q408m0487m0486j8435o4455q1710q1707q849L7167N4427N4423R1814
-74820B0978523M5799l5695l5688m1441m1441m1444m1441N536N533Q411Q412O495N2510N2514
-74806B0926583O491J2249J2244R370R369K2074K2071K2074K2074j6279j6275j3397j3400
-74793B1005248j5796L0223M335M335M339M335L3098j2918n259M0764J1998J2005k0599k0595
-74779B1075513m6476m64J6314J6317J9191J9192J9188J9192J6317J6317L970m2045m2046
-74766B1090480L974k4793k4790k1910k1911J7872J7873q013L8008R3609R3609J9792J9793
-74753B1293593k1462k1462k1462k1458J6884J6891n6933n6933k1462K4558K7432j8584k3382
-74740B1116220K2644J9763k6254k4218k4219k7094k7090k171k164m5308L1391O3499O3504
-74727B1138503K2280K2283Q8430Q8430L7619q396l8528l8528m1403m1399r7971r7963n932
-74714B1027425n928K8101K8105K8105K8105j9834j9831j9830j9831n092n095n092n088n6864
-74700B0977356n6861L5174L5175L3257L3258L3254L3258L9007L9011L9007L9011r77r73r78
-74686B1276979r73J2446J2446p9585p9589J5800J5804J5800J5803j2959j2959j2956j2959
-74673B1153098l7528l7525l7528l7524J6161J6161J6165J6161k0271k0268k0264k0268L3413
-74660B1019983L3421L3422L3417k6500k6501k6500k6497L5809L5817N141N1153J18262M1570
-74647B1301997o5804o5809P4167P4162l1292j07990o0656J6044o009n2023o5451o5447K3713
-74634B0969602K3713M3365M3366m3875m3878N977Q2673O8295K2276j7329K8691K5820k0200
-74621B1188496m8966m8963M0202M0197K6771K6778o5261o5260j3488j3488j0613j0613M8460
-74608B1094252R4488K6416n0282m6441O0929J30913N4222p621p616j2412j2412k9668k9668
-74595B1265100k9664k9668m107m099m103m103J8906J8907J8910J8907M525M525M525M529
-74581B1283090q898q894Q3140Q3141k0763k0758k3637k3633j5971o1979p9243k540Q8529
-74568B1271584Q8536J285J293j5967j5967j5964j5963k2067k2062k2067k2063l5486l5482
-74555B1139610N6549N6552J5325J5320J5325J5328K1078K1082K1074K1082l5129l5128l5125
-74542B1292943l5125l5129l5124l5125l5125R453R450R453R457N3553N3556N3552N3556O2911
-74528B1432256O2918n9800j05820l9665L7030J6899k9120k2892k2888k5767k5762R5031R5031
-74515B1407451K997K996r111r111r107r108Q149Q149Q149Q149l5950l5953l5950l5950n0336
-74500B1215464n0331j437P5257R6184R6183Q944Q944K4279K4284o7755o7751n4336n4332
-74487B1253597L7703L7707o396o400o396o396O8561O8562q0038q0038j422P5273N8017J1997
-74473B1424331J3914J3917J1039J1039j1966j1971j1967j1971k6279k6284k6280k6280o0796
-74460B1260446o0789L1239L1242R8351R8355M9453k7235o6549o6542o6550o6542m8514K8189
-74447B1194554P7079P7083N3111N3115N3107N3115K780K784K776K783l5570l5565l5570l5566
-74433B1430016L0444L0443L0444L0440L0444L0444L0440L0444o0154o0158n5358n5362n0568
-74420B1391959K6128P5022P5026m670m670m669m670k1926k1929k1926k1922j1861j1860j1861
-74406B1426171j1860j1860j1861j1860j1857l7277l7273l7273l7274L1752L1752L1752L1756
-74393B1344788J1617J1621J1617J1620N872N867N868N867L7863L7866m9377m9377k0621N6081
-74379B1427172L8824p194n761n754q635q632l7391l7395N1768N1766j2549n8564p8699k000
-74365B1306956K1963k4051O628O628M6890M6894M4015M4016k1177o7193K792P9490R3985
-74352B1587836J7294k6808k6809m3106m3103m3110m3103L5026L5030L5026L5030j8660j8659
-74339B1481884j8660j8655Q517Q526k0245K5782P7546L1532l1741l1744J8108J8112J8108
-74326B1567070J8112R480R480L5368j0651P30P34k145k141k5158k5150k2276k2272j4610
-74312B1516571L1414N525N529Q400Q404Q403Q404l7098l7095o0100j4085P6992J23011J1799
-74298B1656074r5575j24813m8123N5424N5419J8032J8032J8032J8032j8998j8998j8998j8997
-74285B1494543M011M012M008M012L053L050L054L053j9956j9960j7078j7081O575N2598N2597
-74270B1560491O579l6566l6558K3834O9855j0682n6693n3819p799L8213L8216M1095M1091
-74257B1617257J901J909J905J905j4393j4392J1491l4524q4380q4376K0119R6819J15029
-74244B1636270O9018k4938p0957j3096L2927M160M164k5561k5554k5561k5554O077O084j9808
-74230B1527671K6215O6474O6481R2366M6346l8140q4156n8275n8272o9781k3755L9516L9517
-74217B1572207j232m7247j8489j8484l9582O442O9717O9714M7468J452K4463K4462P202l8813
-74203B1659280j2929j2925J1514J1518Q644Q643q617n4632n4629q612J8343J8352K1226K1226
-74189B1626402K6976K6976o2181o2180L5604Q1623N2864N2864o575n2594k6709k6710K7345
-74176B1693705K7352o1815o1812m1680M342k1549k1546N8503N8507m768n0788R81M7004J8238
-74162B1644674J8241J5480J5489M1364m646j776j772m651m647J0690J0689J0689J0693l5330
-74148B1725187l5327l5326l5326L2010L2011L4889L4885P7071J23091O5565m1810l6539l6536
-74135B1903845m3247m3243k5991k5991k5991k5987k1561k1557m7442j422M7472M7472l8813
-74122B1677544l8814K9258P5273M9388M9388M95M94M94M95P955P959L0968j5047l7102q3118
-74107B1755630q1201l5182L4802J11497R4244M8225k586m8605k5599k5592M07M10M07M11
-74093B1827268m8483m8488J4789O0811J5747l0269k7394J8625M4510M4513j8766o4781l7756
-74080B1750326l7756m0631m0635O0990O0990O0991O0990Q742Q738Q743Q738L7505L7502m9742
-74066B1935491m9735q696O7998O8002q696l7456l7456m2251m2247n2316n2317L9719L9718
-74053B1819758j2051j2054j2050j2047J7096J7097J7093J7096p5896p5900k7007M9693M7776
-74040B1758604M7772N2568N2567m3300m3304m3305m3296k019k020N9340J05356P6596j03
-74027B1975456m6118m6114k0234k0234k0234k0233K0028K0032J5241J5241l358q0049p7178
-74014B1712246m75N1290R7313J0069l5950k3010k3002k5888k5881J4382J4385J4378J4385
-74001B1794242N993N993N989N997k2770k2763k2770k2766O3515O3515k8519k8520M6259M6263
-73987B1889658M3380M3384J8447k7573m4829L1869J13357J13356J0780o5918n2503o476j1275
-73974B2055657n7290n5374n5374n8248n8249n5617n5613L6421L6422L0668L0672L0672L0668
-73961B1855415M72M71M72M71k3500k3496O8542O8538k4116k4116N2582N2583N7374N7378
-73947B2119070n0001m9997l8501l8494L8205L8201k8908k8907p4923p4927n183n179M0840
-73934B1841296M0836L7958L7965q057q054J528J533J528J533K9333K9338j6686j6682l2969
-73920B1940400l2965M3730M3726K3599K3596k2421k2420r001q997r000q997j1876j1876j1875
-73906B1925623j1876K8033K8029K8033K8029K8029K8033K5155K5154l9080q5095j02351k5656
-73893B1880060K145K144O940O944N6708N6716J0689J0697o563o564P0132P0136L981L985
-73879B2168150L981L982O9173O9178l8198l8197n3423n3419n3420n3419j4115j4112j4111
-73866B1982050j4108M3886M3890M3886M3894N6347N6355p879q4574o0238o0237j9013j9013
-73853B2005246k8603k8600k8599k8600L3235L3239L3235L3234m3460m3460m3456m3457J4180
-73840B1864134J4184J4180J4184O3074O3078O3074O3082k7045k7040j1704L4314L7194l9506
-73827B2125203j00864j00857M9544M9545L528L529K2702K2702K2701K2702k225k224k225
-73814B2113761k224p4129p4124p1254N450O4287O4283p617p616r533r537O7161O7162K5459
-73800B2151529K5458n1240n1236l305l301l304l301J5553J5553J5549J5552p460p457p461
-73786B2101129p457k9029k9026k9033k9025J6986J6990J6987J6990O563O563O564O563l4661
-73772B2037104l4661k9869k9866n0004K6698N5457N5458j3572r0263p3010k6987M1737M1738
-73759B1909960M4616M4616M4612M4620M4617M4616L388L396L388L392K9276K9276K9281m7419
-73745B2231635p9901l3877J2138J2141k8128k8124M3780M3776J5974o0720m3464K552K2682
-73732B2110464K2687K5565K5561J1701J1704J1697J1705l4319l4315p5543p5539o1165J5541
-73719B1965744M9088M9092J0739J0746J0742J0747j0233j0226L5787L5790P3174P3181l4200
-73706B2270171l4194k7010k7002J9009J9013J2298J2302l0840l0839o692L9326M2202l818
-73693B2253926J6317O2336N6583J0568m8875r4895q1950n8941l7851Q168M6035O9051N5503
-73680B2255975L2494Q59Q56j5918j5921j5918j5918m894m894m894m890J8112J8115J8116
-73666B2261280J8116j5424j5427j5423j5428j5423j5427j5427j5424J0940J0937J2377J2378
-73653B2202625l442J9569L5383j0628l1843J4176j643k4652n001n000K0884k5128p3547n0536
-73639B2061217J2256N8275M1498m522m517M1502Q5528L9513j1777n7792l3349j0335k6158
-73626B2191339k6155k9037k9029l9102j6089M9582R5598P1151P1155J4944J4952l1071l1068
-73613B2307170m8331m8324K483M8506N4732N4735K1655j346l4429q0440n3123n3115l0892
-73600B2139281J5126N1560P4570N8746L5741J7047n962j5553j5549j6990j6990j9865j9865
-73587B2281297j9861j9865j9986j9983j9987j9983l688l685J3572N9591P5402K9390l1485
-73574B2300729n4500k1424N5275J10402O4382k7588p3604l0462J5556M2396M2399M2395M2403
-73561B2508359j6564o2580l6695l6692n9708n9701n6831n6822l5140J0883L1010L1018J0876
-73548B2171413J0883N4982J01001M1076o6291p4927k8903J5195J5195J5199J5196K0956k5059
-73535B2265916m2320L4380P4645P4642K8626j7390j9309j9310k2184k2185m7111m7114p2995
-73522B2168291k6980N0560N0556N0556N0555M9598L582P04M6722O3979J7960o0652o0655
-73509B2404776J665J662J662J665l3497l3497J4435O0457N7580J1563l6372l6372j5282j5283
-73495B2385162n6507n6507j9116N7583Q8255Q8263K8995j7021o7831o7827m8658m8655k639
-73482B2263497k639J2701J2697J2700J2701N8720N8720P906l8110k9086k9086J4054J4058
-73469B2368833R260R267l6756l6753n122n114n119n118p993p993p993p993J1236J1245J4115
-73454B2298002J4119j1773L4254Q362Q366P883P886P883P887j5127j5119j5127j5123P1763
-73440B2394136P1771P1763P1767k9859k9854k9858k9854l2733l2733N9301N9306P0805P0809
-73427B2684767p7791p7790k3504N3191N6066k0625r4454m8430O9489O9489J8200n8496j5359
-73414B2534753j5355j0563j0560j0564j0560J9200J9203J9199J9203K4953K4957K4953K4956
-73401B2653775q1463q1460l2570M4130N6590N6591O1386O1385r8841r8838r8841r8838J4290
-73388B2357296J4291J4286J4290k970k966Q9065Q9069R0027R0027M4008l2687q1338l5323
-73375B2647075K6033K6040k8611k8611k8611k8611k2378k2378k2383k2374l1965l1965l1969
-73362B2399292l1961j24840j24843K4717J32095J22505M5810j167j164K6155n0541n0544
-73350B2365514K6158J00937J00936J3690J3697l2722l2714l2717l2714P548P552P548P552
-73337B2520265k996k997k996k997k996k997k996k993J9652J9652J9656J9652K5405K5405
-73323B2625719o6629o6630k6363k6364k6367k6364M4582M4578M4582M4578n145n141k270
-73310B2552766k266k2401K3618O12O08l4387J1636P4912P4908M9023L008J29M6149N2738
-73296B2831053O720n6549n6553l6425l6418l6421l6418O0884O0887n259n1282p1413p1413
-73283B2501393J7747J7746N484N483Q358Q362j1773L4243Q358Q362k5196k5196k5196k5193
-73269B2502982N1503N1499N1503N1502j5727j5732j5727j5724L3166L3163l0109p6121q71
-73256B2605307M5148J6390J6389J0636J0636L6520r491L35L38k540k536l4178l4178K9101
-73242B2687877P5113Q2308L6288j102m7119p3961p3964p6836p6836j0328j0328j0331j0328
-73229B2490453L5691L5688L2812L2817M4799j221m099M1924L9041o970K1785K1793m0566
-73216B2743947m0559m3437m3438l5767q1787r4248j7553P5916J52618J54535P7839m4874
-73204B2803192r0894r5690m9669K6424K6428K6428K6429K1636k4386q7658q7654O6690J12714
-73191B2673990N5187n2183o8485o8485r043L6973L4672L4669L7547L7551k719k715k719k715
-73177B2701525J4537J4541J4538J4541k5729k5724k5729k5721o3119o3116K8919K8922P5893
-73164B2664278P5900L1794m4898m3463L3234P7334P7338k1413k1412k1413k1408J2605J2606
-73151B2811082J2606J2605o6964o6968j8074N8629O2937O2938l7726j14421o8405Q297l9646
-73138B2616890l9639M9993M9997M9993N0001k0949k0952k0949k0945J41J45R2179R2179n609
-73124B2872475n605n612n606J4314J4316j6362K9656o4p6760p3881K810N1225N1225l6014
-73110B2816117l6015K335K331K335K331o9451o9451L7923J14622J03116N7100m259m255L0733
-73096B2985512L0737o1302o1303j5282j5283j5283j5282j2062j2066j2062j2058o3831o3834
-73083B2656601K8204K8207K3409K3409K3409K3413j6853j6857j6857j6850l19l20l19l12
-73069B2737965N434N434N434N438o0717o0716L1318L1322P7338P7338j1823j1818J6728O2747
-73055B2911422O2747J6731l9832l9836j3952n9964n7088j1078r156n5169p9140k445J02055
-73042B2725295J02058O7060K1043M4050M4057l0729p6741m7981m7982m840M1174M1175m837
-73029B2872802j9226j9218m7982j962K0968K0971K0972K0971Q33m5179j9291j9294m917m913
-73015B2775535l0801J5222L5349L5353L8228L8231K270K278N153N152p2504k6486L6791L6790
-73001B2896561J3781l2239l2235J3781M2544M2540m6617m6616k5736k5732k5733k5732k8611
-72988B2719956k8607n4495q473N3838N3837N6720N6716J0697J0697J0700J0701P2170P2177
-72975B3036634O9299O9303m2874q8887o3001o2999j6990j6982j4108j4104L145M9168M9164
-72962B2956768L152l255l255o130o126o129o134r005r004j814m7837k1949k1945J8318J8321
-72947B2853976j0446L5577P1284K5268l5132l5125l5132J0887j5002j4993L0542L0539N6423
-72934B2968666J0412r727r720j5476j5477K8493j7522k0401K5622J06150O0131l5737q1757
-72921B2993657k7109J8907r853r852j3686j3689l9574O445O2888O2892O5762O5766j3807
-72908B3148747j3807l9692O324M2756M2757m6403m6404j1890j1891j1891j1891k9573k9569
-72895B2987573L3703P9722N6712J0693n2579n2579j3754j3750j3754j3751L503L506L502
-72882B3018747L506k5139k5136k5135k5139J8005J8006M3890k130m0000l9996o8755k2739
-72869B2827985N5875N5872Q1760L5745j3716n9728n9728j3712J7930O3944J26259J26262
-72857B3244748j4674j22042q7532m1513Q343Q339J1214J1217M0814M0813M0818M0817l5881
-72844B3145481l5882l5878l5881l765l761l764l765l764l761l765l764n97n94K282K278n93
-72828B3010507M5422J6659J6667J320m4693j8811j8812N5009N5009N2134N2137J5104l0915
-72815B3206737l5707J0309P23p5973p3098L602O1123O1119k6120k6120K8523K8528l2832
-72802B3130814p8847J4229R0928P0794K4781K3816K3820M6825Q14j5967j5971j8842j8842
-72789B3278352j3093j3092j3093j3088r3385r3381m4490L2208R3563R3564L2208j3807l9217
-72776B3193249l9220j3332n9344m2095L925k1961k1956l943M2076M4951j069m9959l947N9332
-72762B3086707N9333J1875J1876J1875J1872J7629J7629J7625J7629j0176j0176L5844m0852
-72749B3238690j39601r3583M0635J17334K0503q6871q2079K5299O9398O9397j5929j5921
-72737B3147272l339l331l339l331L9806L9806k3470o9482n4149q126q130n4146j1004L5014
-72723B3020051O252O251n133n130k259k255J8835O4853Q4985Q294j05801n9777J578J578
-72709B3032322K9379K9383K9379K9383J9131J9131J9135J9131k4010k4010M754m1267n0377
-72696B3091464m354N8918N8918L3033L3038L3033L3033k2093k2093k2093k2090k2097k2089
-72683B3204528k2094k2089k4972k4968k4968k4968k4964k4968k4968k4968P2090P2090P2090
-72670B3176871P2094L065L065L065L065n9732n9731n9732n9728o042o042o047o038J0491
-72656B3008624J0496J3370J3373L6376Q2403J02526K5839J5287O1305N6511J0499j4435j4427
-72643B3407747j7309j7306k1663k1660k1664k1659J346J346J350J346J3328J3332J3332J3332
-72629B3345198J3332J3332J3332J3332K6151K6154K6154K6155l8076l8079l8080l8079n8214
-72616B3292612n8211J8485J8484J8485J8484J8489J8484n8020n8021J8675J8678Q130Q138
-72603B3282892l7889l7886n9937n9937M7438M7442J2921J2929l3094l3091J9036J9036O5052
-72590B3244912O5059M5878M5883j37j37p1562p1557p328O9371N9781N9781j2123j2115n1902
-72576B3363804n1898m7107m7103l8482L8224P1774P1775k4098k4097k4093k4094m3274m3270
-72563B3178061J8090R4784J09279O3268j3431j3427o4245o4241o4242o4237m91m87m86m87
-72549B3177708L7855L7863L7862L7859J3629J3628J3629J3625J3628J3629J0750J0754J163
-72536B3433582m4852o4986J1712L4718j1298n7317n7313M879M882M879M879L5558L5559L2683
-72522B3367565L2684N357m0657n9351n9356n7913l4909L0764P6786Q3247L7228j0705j0704
-72509B3360036j9336j9329o2477o2473l6593R430M2502J9496O548O556N111N114L1596L1596
-72495B3317777L1596L1600r628r625o749o750K3447O9470M0703l5991j05976j05975l0721
-72482B3203178J5302O107j6907j4028Q982Q020Q023N5477J01495Q5677Q978o5317m2312L1033
-72468B3393708L1029J2336l3680l6436l6437O700O704k2055k2059k2059k2055L8817L8821
-72455B3333334L8821L8821L8821L8817L7383L7384p6k3086l6030R994K1013K1013K3896K3892
-72441B3603997p271p263p267p263l0280l0273l3151l3151p868n3879n5321r305J0347j2655
-72427B3319397O035O039K4728P0748K6169j9849m2860j9849K3295M6304j8530r5225p3649
-72414B3252753k7634L5634Q1658N8651N8648J5024J5032J5028J5028K3656K3656k2359k2363
-72401B3522412n4960n4955L7075L7080K8447K8451o3587o3584K3173K3177l8178q4198p5569
-72388B3264784J126J08504J08500M0737M0738n278n282n9926n9925J430M7449L2109m4590
-72375B3470376p0470k4454K4439K4440K7314K7314N6556N6557l5479l5478L825L830m2191
-72362B3486579m2193k1097k1101j8222j8222J00655J46675Q9152j8218m3578m3575m270m266
-72349B3588319m2616m2616q8636q8631j1940j1941Q0099Q0102J12691J12694K0656K0660
-72337B3728841O46O43m5373m5369l4828l4829p4136p4132k0446Q6928J15687L8996j1819
-72324B3630809j1819j6613j6606j8492j8492o4512o4508l9585l9578N2450N2457N8682N8682
-72311B3562875J2667J2670J1705J1712J1708J1708n7918n7921L4117L4121j7656j7648j7655
-72298B3534485j7648Q233Q232Q233Q236Q229Q237Q232Q233N4480N4488M9693M9688p829q4529
-72283B3698693q4524p834N4009N4005l3235l3239p6375p6380l0360l0360M9807M9810M9814
-72270B3583831M9811j000j000j000j000l875l879l875l875l875l878l875l875J7203J7207
-72255B3633045J7211J7206J7207J7207J7211J7207J5286J5291J5290J5290k3055k3059k3055
-72242B3728282k3059k5577k5576k5573k5576N5917N5914N1122N1123M2011l4684o3443j7423
-72229B3743458L5303L5304n3857n3856p4368p4372J7664J7670J3830J3834J3831J3833o304
-72216B3641970o297o305o297J6705J6708J6709J6709N28N29N28N29N29N32N29N32k1523k1519
-72199B3651096k1523k1519p141p138Q4894Q4901K2253K2260k3758k3759k3763k3759K2261
-72186B3735305K2261M9578M9583m2457m2452o4508o4500j8484j8489k2682k2679K3336K3337
-72173B3607149K8128K8132P4151P4151R910R917R917R917M5385M5388M0597M0593K6165n0529
-72159B3998971j23870p7851p868J5146J8017m989J2263J2267n0533r6544j1222O5477M5339
-72146B3794603o73J4062J4062Q309Q312k715m8726l2916r902R750N5769N7203J1191J597
-72132B3879926J605J60J63J1324L4330M7271J255k5109k5112k7984k7987k4151k4150k5592
-72118B3795949k5588J3237r769k5587K0427N0507M491L3250L3254P365P366M491M491j5644
-72104B3898240o1660m8719k5709q933q928p495p492L7681L7676k5595p1615j9846K6173K89
-72090B3714067K89L9114Q5137Q6570M0555N560K8569L8638p377o9337o9337o065L9954M6666
-72076B3973003M6666M6666M6665j2773n8792l2908l2904l5783l5782l5787l5779J5892J5891
-72063B3864275J5887J5895J5891J5891J5891J5892j6705j6701j6709j6701j0956j0947r518
-72050B3861385r511l6121j3107M0098Q6118O2626O2633J8047n8648j11858q8844l8996P027
-72037B3780849K7155N0164M0098M0103O434O430O434O438l7665l7669l7665l7661J9854J9857
-72023B3853156m1502q7517o6428J0274N6287N6290L1121L1120L1121L1124J9614J9622o7626
-72010B3876656o7626p225O9467O9470p225q0087q0087q4882q4879O6672O6671O6667O6676
-71997B3870268M3665M3666M3661M3666o4671o4672o4671o4667J9694J9697J9694J9701L4433
-71984B3899464L4437L4432L4441j9253j9249j9252j9249r187r184r187r183l434l430l434
-71970B3878732l430l2999l2999J3024Q9715J26148Q0133J8773J8774k5333k5325k5330k5325
-71957B4054558l1079l1079l1079l1082K2964K2968K2967K2968Q7202Q7202j8257r4951q6331
-71944B3996971r628L4474L4471k2093k2090k2093k2089l2513l2512l2509l2508r503r499
-71931B3818879r503r499j0464j0461j0458j0461q540q545Q3494Q3494J4583J4587J4587J4587
-71917B3966280K0336K0341K0336K0340J9858J9857J9861J9857m9168m9164m9168m9168j517
-71904B3928881j517j517j514K1493K1492K1493K1496N673N674N673N678m8012m8012m8012
-71890B3888969m8012L2516L2520L2516L2520L2520L2520L2517L2520K4850K4846K4846K4854
-71877B4200502q708q704n1849n1844r9177n3156K6416J03116O8595q095n2199n2198j5291
-71864B3997408j5286j5287j5286M848M845M844M848J6344J6351O2371O2367N2776N2781l9255
-71850B4194669l9254l3505l3501J2514J2515P0998P0995k1036k1040Q845Q849Q845Q848p8394
-71836B4170348p8395r9488n3465J5557R2255R5130J8435j7998j7994j9914j9914K8740P4759
-71823B4188056R2016J5317l8368l8369m3163m3160K9698K9699K9698K9703m5084m5076M6954
-71810B4207921M6959o9535o9531o9534o9531j0093j0092j0092j0088j2492j2488j2491j2484
-71797B3886429M1197M1198M1198M1201j2727j2728j2731j2724j2731j2727j2731j2724K1306
-71784B3970706K1303K1306K1309M7191M7187M4315M4316j0408n6427k7664M9035P9711P9710
-71771B4331590p533p529k263k258m8275m8278j17303j17299L6087L6090J4876J4880l1140
-71758B4051645l1140N8021N8020N8020N8021j4363j4362j4363j4358l7372l7373l7368l7372
-71745B4045656M5749M5750M5753M5753k3276k3276k3272k3276K4181K4181K4181K4181m4845
-71732B4187440m4848m4844m4844J0997J1001J0997J0997J1001J0997J1001J0998p697p693
-71719B4125503p696p697J5313J5314J5313J5313K5645K5645K0853K0850M0026l6668l9548
-71706B4228166L7148O7831K1808l9547l9543l0919l0919p6935p6939n4883n4887q867q868
-71693B3932646K6603K6603j9412j9413L0436L0440L0440L0437M555M552M555M560O1952O1956
-71679B4210910N7161N7165N2362k4325p3220p3223Q267Q267J1145J1146O350N2370K6485
-71666B4330860n0214m6258k40O1116O1115R351R347R347R347J7012J7017J7017J7017j5580
-71652B4446254j5575j5580j5579k9721k9721O2317O2321l0679l0680l0680l0672K5885K5884
-71639B4393774k0131k0131j3423j3416P3821P3824L5592m1106q5205q5202n632P1068P1063
-71626B4434896n628p6577p6574J0663J0670K997L000K996L001Q2676Q2681k4695j01393r2761
-71612B4255952m6742l1405l1406J0773J0780J3651J3656R5145J41161Q6513k0857q6415m0391
-71599B4370415M4932j088n8610n8606L0551L0550K2880K2881K2880K2884m0395m0392m0395
-71586B4328487m0391j5150j5146j5149j5146L8539L8544L8539L8544K6074K6079K6074K6082
-71573B4485980n8290n8287n8290n8287L548L544L548L548N7237N7237N7233N7237k7131k7132
-71559B4441695k7132k7128n0141n0138n0141n0137K4850K4854K4850K4850j3496j3495j3499
-71546B4245792j3492Q073Q077Q073Q076Q073Q077Q073Q077J365J361J365J366K4374K4371
-71531B4351101K4371K4375N2655N2655N2655N2655o2390o2389o2394o2386q750q753q754
-71518B4334651q746Q503Q510Q507Q506L5828L5832n6210n6203m437m434m438m434m3863m3863
-71503B4213709m3863m3860j7020j7017P5014P5018Q8917Q8921l122l115M3856M3859p6938
-71490B4424359j22954n9606M7768J02416N6401j0716j0708j3587j3587N4956N4959N4963
-71478B4564664N4959o0085o0085n5290n5290l9715L6985J9728k6292M388M389J513J514J2533
-71464B4403916J2537J2537J2541k5816k5808k5812k5808L7950L7950L7954L7954j5736j5739
-71451B4458620j5735j5731K5489K5485K5489K5493j5736j5735j5735j5732Q0Q4j5256o1272
-71437B4389808k2926N3773R9788R9793J4461J4465l1558l1550n1685n1686M0346M0354j480
-71424B4561903j475j475j476M274M274M278M278k5447k5443k5443k5444M3582M3586M3582
-71410B4603554M3585J5656J5663L6752r263o3915j40605j60741n3366M0106M0106M6822M6818
-71397B4461172j0704j0701Q1331Q1334M6802M6807m5232m5229o7279o7280k1264k1261J6606
-71384B4445102J6610J6606J6606M9202M9206L183p3509q6338m0312K1036K1044q681q678
-71371B4421077L7338L7342M2608M2616l407l407n32n25M5483M5491k3698k3694k3695k3694
-71357B4569303k4656k4652O7382O7383N0601N0605m1429m1430n958n959n1978n1974m8986
-71344B4508252m8977M3053M3057L5383L5384M707N0727R3864J7169r0206r0202J1416J1419
-71331B4625046J1419J1419q107q107n4119n4122M6536M6544j4815o0834l1596M5106P0988
-71318B4625358K4972K4013K4010K1139K1135m2620m2620m2616m2616j5781j5773P6262P6265
-71305B4691128L1676L1683o0355o0351l1593l1592J4424J4427L7870L7866q149q145K0614
-71292B4679503K0610K0614K0614p4778p4779p4778p4775K2048K2051K2052K2051N3210N3206
-71279B4636849P191P195j8694j8694P3341P3341k4447k4443k4447k4443j8698j8693j8694
-71266B4606664j8694K1546K1546J8667J8671K1541k4469J410J415j7762j7762j7762j7758
-71253B4597253N4141N4138Q0026L4011n5389n5393j4168O2534O2530j4169n8267n8264l7653
-71240B4651330l7658l7653l7654K5622K5619K5618K5622L293L293L289L297M1639M1642M1639
-71226B4778938M1642J4317J4317J1442J1446j3488n9503n9504j3480j0370j0369p495p488
-71213B4690405p495p495p491p491L9962L9962L5170L5170K3664n3027n5906K0788N2826O811
-71199B4805853q0433l4418Q8297Q8301K5021k0990j8595j8599o4614o4610L453M9468O331
-71186B4764465l9688j700M4320J7473n9222q5110q408L5688L5691J9394J9389M5278p38o2100
-71172B4724732o2097K7059K7067N875N875m0140m0144q503q506q503q503K8406K8405K8406
-71158B4699429K8409r943r944r940r940k8760k8755n4644q624J9177J9180l833M2190O1363
-71144B4705365O1359J5344J5347M6981R62o5188o5184L1672L1672j4344j4340J0583J0583
-71131B4770812l5437q1452j9614N7081Q2962L6950o194o195O7626O7626m2985m2985m2985
-71118B4805210m2981j9979j9975j9975j9975O6789O6785r909r910k0454k0454k0455k0454
-71105B4714263L1691L1691L1691L1691o658o655o654o655L4566L4569L4566L4570m6924m6921
-71091B4858831K4983K4983l901q0597o3340j7321J6230J6233k4029k4032L8760Q4783K8216
-71078B4879799m8476m8484k460P4235P4238J5272J5275J5275J5275L1570L1573m5122m5122
-71065B4962848n3754n3754K2945K2949N689N685m0327m0331n0757n0757K5941K5942M6072
-71052B4828391M6073l0623l0622k4394k4390k4394k4390K4504K4504K4500K4505K1100K1101
-71039B4855865K1105K1100n0799n0799m7925m7924L4524Q0543N4659k2040o8055k2040K3979
-71026B4782193K3979m2772m2771L3927L3923R0491R0487M4471M4472k4078k4074k4075k4078
-71013B4962095l943l944l943l943K2956K2957K2956K2960k4021k4014K1995O8021N3157k3542
-70999B5109747q4897q4894K9185K9193K9189K9193m8826m8830m8825m8822K0200K0203K0199
-70986B4922015K0207l9243l9235l9239l9236j6229j6226j6233j6226M1646M1654M1650M1650
-70973B4886955J8644J8641J8644J8641M4528M4529M4525M4529r161r161r160r161n7693n7693
-70959B4987607n7697n7694j9347j9344j9348j9344k1264k1265k1264k1264M7765M7761M7764
-70946B4853066M7761p263p263p263p259l0273l0269l0268l0273N7933N7929N7929N7933M244
-70932B4986664M240m1772m1776n3883n3879K5694K5694O4044J10059Q1300M602p9764p9764
-70919B4951459p860p860j5530j5530j5530j5533k5117k5116k5116k5120M3912M3909M3909
-70906B4904877M3909M601M605M601M601L2406L2406L2406L2406j04089j04089p0539O160
-70893B4824261J4789J4792k6436k6432N3134N3138N3138N3138K7249K7254K7253K7253j6792
-70880B5105739j6792j6793j6792l0212l0216O1823O1823k7816k7816k7820k7812j6313j6314
-70867B4974689j6313j6309j331j335Q5909Q5909m210q0905o0773j4750M5163R1180R1183
-70854B5178107M5167k4820p0839m7833m7825k3885k3884L7471Q3491N4727k1968m7852j833
-70841B5088224l274l270l99l92l274l274l271l270q187q187q187q183l1197l1197l1192l1193
-70825B4910277M4544M4540M4544M4543r145r145r145r142K4786K4785K4782K4785K4782K4785
-70811B5200576K4786K4785j7397j7401j7396j7401m0407m0407m0410m0403j3446j3442j3446
-70798B4978591j3443j3446j3442j0571j0564M5518R1532J08790L2094o252o255j1047j1043
-70785B5160462J3241J3245J3244J3245o0580o0572j4556j4557l0379l0375J8515R5214R6172
-70772B5212319R6172Q932Q933m7278m7271j258j255q2749q2745l6726L9969N0990M977j0362
-70758B5112648j0362j0366j0362j0362j0362Q6007Q6004o027o027k3283k3288k3287k3283
-70745B5127650j3697j3701j3697j3697J5062J5066J5062J5066k8679k8676O3356O3359j3340
-70732B5189134j3336n9355n9355n190n191M0829M0832j3818j3819L2200L2205M8084M8084
-70719B5261304M3293M3293K8911m7780r6681r6674r3324r3324m7305m7304Q2121Q2121P9243
-70706B5097894P9247K4177k1839l9098L7604K9927K9934L4722L4729l1429l1425l1425l1424
-70693B5181594O920O925O921O924m7027m7023m7027m7019L2546L2551P8566P8569J03489
-70680B5346909J03496m9902m9898R13R12R09R16r1186r1183j12277o6256p777O8923N4537
-70666B5109036Q522M684M689J810J814l6540l6535l1748l1741J2055Q8757P1496K5482m8343
-70652B5143438m8343q073q072l2045p8060o157P0539O9576K3565O305Q3004J12359L5665
-70639B5363701q430q435K1280K1287o5956o5953l4323M2377K5120k0895m9659m9658n2533
-70626B5117923n2534P4281P4280P4281P4280j0085j0084j0085j0080j0089j0084j0085j0081
-70613B5281838J2925J2922J2925J2929j7876j7877j7872j7872J0887J0887J0887J0890o20
-70600B5304973o16Q4708Q4711O4572m2802j35796j35791j7717j7712j7713j7716J1046J1047
-70587B5175194J1046J1047j418j415j414j419J8720J8717j1963L4056N9580j7116q6141m0121
-70573B5167353P1082J17102M5202l1494j4720j4720j9511j9511k5261k5264k5265k5261N5340
-70560B5255072N5347N5343N5347k3272k3268k3264k3269o5933o5930j9911N6785R3210M7198
-70547B5373455j4161j4157k0755k0751k0755k0750J1841J1845J1845J1845l0341l0337l0337
-70534B5218487l0341p332p328p327p332J9930J9933J9930J9929l076l080l076l081r788r791
-70519B5206657r788r788Q0326Q0331j1709j1700L9943L9942L9943L9946k5249k5249k5250
-70506B5408355k5245P5413P5418K6519n0172n4970n4967n9762n9758R955R951R956R959L2961
-70492B5353613L2965L2961L2969l0794l0790l0790l0786l0793l0790l0790l0790O3523O3523
-70479B5333231O3519O3526n506n502n507n502l2349l2349l2349l2345O001O000O001O000
-70465B5332869N408N411N411N411m6365m6358M5677M5677K5063K5063K5063K5064L0812L0817
-70451B5515023L0820L0816j8321j8317j8321j8313p0094p0086K1949K1952J1396J1405J1404
-70438B5441313J1404l6536l6532l6531l6532L3349L3353K673M8689K4720n1970l1839J4176
-70425B5379737N0126N0130l9030l9027J2739J2739J2743J2738K9094K9098K9101K9098k4595
-70412B5544691k4588k4592k4587j5964j5963j5960j5959N9777N9773J3762o2937n4043q024
-70399B5415386N3336N3335j311j309j311j312j3773j3774j3773j3777q019q024q020q023
-70385B5429631r1134r1126m2235L4459Q1437Q1437n803n807j9226j9226P2809P2809O7059
-70372B5565084O7055k4979k4979k9018k9018k9022k9017j1766j1761q887q887r365L6649
-70359B5452089L6654r366j8952j8956j7036j7032N6427J33122J12987O6972k0751o6770n6701
-70346B5632687l3691k6021k6026k1709k1709J8557O4572O4576J8561p430p427j0305j0301
-70333B5634334j0305j0302j3180j3180j2700n8717n8716j2701N6808N6807O9748M6742n153
-70320B5669485n1168n5480r465J6420k9600q9993q9992j3785L2242O355O354L479L480L479
-70306B5401811L479R347R347j6538K9482J17680J17680J1746o4953j19121r6107n035P1664
-70293B5470482J12410Q9396K8044N031q37q40k278k274q031q027q032q027k757k757k757
-70278B5658746k756J3544J3542j5222L0805Q2676L6658p2151r5161j688M4327J7005J7009
-70265B5727334Q381Q377Q378Q381J8921J8926m4350r0365m8005j988j4933l7935p2M5950
-70251B5607000J8622J8629n52n51K5337k0679l3147l3144l4585l4581L2007N5013O7956K1937
-70237B5689262l2231l2227m426n0446q0642l947M2069M2072k031k030K5295k0725n9971l6965
-70223B5473057K6314M9320L9734L9733M1171M1175L4938L4943O3701J7682p2436k6417L6859
-70210B5799774L6859j8108j8104j8105j8104M1335M1334M1338M1335J4971J4971L9414o598
-70197B5992312p5626r8636j00074p7060m0996j7987L3787P9802Q1239L5227k8052k8048k1823
-70184B5734065k1816O940l9072k1823K4200m560m563N0332N0335N0335N0339j8697j8690
-70171B5837325j8690j8693J4860J4865M2186l829k9239o228j9169j9169j9417K6607M3867
-70158B5845276l2831j04736j04736m3376K639K7086K7086K9961K9965N2974N2970N0096N0096
-70145B5882470N7613J1598n4552n4553n662n658n662n658m3529m3528m3529m3525n183n179
-70131B5635463k304k305K8493P4513O0134L7121K7535M525J3157J3157k3279o9292n4913
-70118B5742005l1904k2314O92j0811j0814L5934L5935L5939L5934m5551m5556m5551m5555
-70105B5628383J901J901M7921M7920m4118m4114L2581L2581l495l491l487l490J300J304
-70091B5693597J305J304K1432K1435K1435K1436K1435K1439K1436K1435k9801k9801k9798
-70078B5778289k9797L9228L9228L4436L4433K5322n1366q229q229K5329K5326K5325K5330
-70065B5954625n7006n7001n7001n7005k1527k1530k1531k1530P0508P0504O7630r065m9332
-70052B5790739m9335K2572K2573M8833M8837R4853R4856K9660K9661m7031m7035k3545k3546
-70039B5992092o9562o9561m5601m5593m5594m5597J4682J4682O0701O0701k8462k8459M8240
-70026B5812669M8236j137j133M4882M4883M3920M3924l2771l2771k7466k7467k7466k7463
-70013B5860840n7187n7184J9511J9515Q8537Q8540J1841J1842n5268n5271n5267n5263l4057
-70000B5731129l4056l4056l4057N0309N0309N3187N3191K3462O9486Q3863P171o3773j09797
-69987B5846368j14588o8565L3371L3372L6247L6250P4596P4596P4596P4600R883R883R883
-69974B6130492R883m3802m3803q9822q9817m8240m8237K5580K5585j8519o4531l5775M0924
-69961B5749918P8311P8311L7084L7090P0642P0645o058o050r598r594r594r598j4385j4389
-69947B6042735j4389j4385L4022L4025L4026L4026k403k403m8423m8422m2373m2373O5006
-69934B6028669O5006n940n939n1959n1956n9149n9146J7549J7549M0555M0558M0559M0559
-69921B6056915j3617j3614j3613j3613j3618j3613j3609j3614M0547M0555L7681L7676l1353
-69908B6073110p7368r4620j7930M1688M1692M6487M6487j2001j1993j1994j1997P0451P0455
-69895B6152467L6897l9798n8975n8971M3608M3613M3547M3555o3826o3820K6291K6299K6292
-69882B6157179K6299j3971j3971j3971j3971m4650m4647J366J372K3056K3062n3639n3632
-69869B5979882p625p616p621p616M7985M7985M7985M7989R636R636R640R639l7908l7908
-69855B6104083l7912l7905M37M41M38M41j7294j7299j7298j7294L6387L6395L6391L6391
-69841B6106402l2755l2760l2756l2752k7006k6999k7006k7002l3235l3231N8796N8804R7149
-69828B6015649R7149N111N118l7885l7882l7885l7878n290n285n286n286M3609M3604M3605
-69814B6081168M3612O6615O6618q6776q6776o8922o8923K3116K3116J12273J12280Q0634
-69802B6298035k6736o2211o2211K3117K3116K5032K5033K5033K5032m0543m0544N1488N1495
-69789B6315136K8478K8485o3553o3550l0481l0475l0481l0475l0481l0478l0475l0478K4048
-69776B6025220K4052J09371J09374p593j14961r7705k1009l757l753J042J041J0625J0628
-69763B6042575J0629J0628m0490m0491J08109J08112K9493m7202l2820J3203j7002o3021
-69751B6081723l4258l4254O963O966O967O970n9545n9545j3526O3173O8922K2903l8452l8448
-69737B5986559N7416N7415N7420N7420l2699l2703l2698l2699J5819J5819J5819J5818n9921
-69724B6088785n9918j1024O5675P4300P4299j2944j2937O233O228O233O236L2653L2657L2657
-69710B6329133L2661o7052o7048o7051o7044j3363j3362j3362j3359M9913M9913M9914M9917
-69697B6239810Q5003Q5008p027p028q6600q6601l7711L8992M4742M4741M9533M9541n115
-69684B6407288n110o6470j12482o2933J3762N9781N9784j5959j5956j5956j5955j4519j4518
-69671B6200757j4519j4514N4506N4511N4507N4510l5923l5927l5924l5923l5923l5927l5924
-69658B6138287l5923K8790K8785K8790K8790m0240m0239m0239m0236L9452L9453L9456L9455
-69645B6214381j9986j9987j9986j9983P8760P8760j3279j3271L2740L2745L2740L2749K8877
-69632B6425260K8881o3162o3154j7138j7139j7138j7135P0102P0105K4082n2606q9046m3023
-69619B6238889J8337J8336J6773J6777J6774J6777l1163l1154l1159l1159K1569K1568K1572
-69606B6282737K1573K1564K1573K1568K1572l9870l9874l6996l6992J0936N6964N6955J0944
-69593B6372654l7958l7950m0828m0829N187N190K308K316j2910n8925n8926j2906L5026L5030
-69579B6156479L7905L7904L4068L4071L4068L4071j1947j1948j1952j1944l1832l1831k8957
-69566B6228155k8957q822L7193N7328N7329O0203O0203R392l6623j0742j0739j3617j3613
-69553B6386690Q791Q796L7551q461q465L7555Q791Q796j6614j6613j6610j6614J1191J1188
-69539B6435972J4065J4070l7250Q772N9576N9583k1910k1911k1911k1907r0460r0453l9650
-69526B6246586O373q966q967J4039O0063L6687L6696O5450J9435l8090l8087N053N1073K3748
-69512B6471093n2948n0073K6626O6888O6896l2817l2813j6716K9303L2182j3838j7671K8345
-69499B6504457m15m18l2531l2532l2535l2531k8695k8698O0m5950n6747j0720O5018O5013
-69485B6332776J0370l5646P491N3511J9481k6543K221K221K7147K7147N0156M137o6758j12779
-69471B6294932n6210K0485O7462O7462K6235K6238p3946p3950k7930k7930K0005K0006K0006
-69458B6302865K0005M3255M3255J2575N8595N3799k2899m8780k765J3055J3058o0766o0766
-69445B6364486l69l65M5651M5650R853R856R853R856K0401K0401k5614k5615m3836m3829
-69431B6396379K182M8202K5193n1499p7387l1364L6573L6582L9452L9460L019L027p3668
-69418B6396151p3672n126n126n126n122L6098L6102L6098L6102j1966j1971j4846j4845J1043
-69404B6403794l4980n5112K1588P6231L0215j5803j5804K4462K4462K4463K4462l042l042
-69391B6501894l038l043l042l042l038l042L15L16L12L16M3456M3456l3239l3238J9910J9907
-69375B6545160J9907J9914p894p891p894p890M9145M9149M9149M9152K55K59k620p9316r9031
-69360B6569554r9032L552L551M7651M7655M7650M7655P384P389P385P392l5760l5752L5189
-69346B6661463L5190K5215o6816j5051j5047j6009j6009j6005j6005K7131K7136K7135K7136
-69333B6669464K7132K7135K7136K7139o0713o0705o0705o0709j4689j4690j4685j4690L525
-69320B6479945L529L529L525P4470P4471J26239L4209J1362J1366N613N612m0403m0403m0406
-69306B6712658m0403o0542o0533o0538o0538N2590N2591N2590N2590l8133l8125N3906N3910
-69293B6672023J1724J1727J1723J1728r1819r1814l0459J22935J30605L8570P890P891k2128
-69280B6790596k2131k2127k2132k2127k2127p3901J8139J0465J0468J6218J6219J0468J0469
-69267B6698497J0465J0472O271O274q0011q0011l3992N8044O274O274r065r066r069r065
-69253B6572292j4819j4819j4819j4815K5573K5573o0713o0709J5982J08025N6249N6256K9401
-69240B6708657K9410K9406K9409j6614j6606j6609j6610j6971j6968j6975j6967j6971j6967
-69227B6628624j6968j6971K8087K8093K8090K8090K8086K8090K8094K8090j7154j7149j7154
-69214B6767948j7150L4619L4615n2624n2617l251P3444L0307L0306O336O335O339O339n2024
-69200B6818922n2024n2027n2024o008o004o008o005K2276K2276K2276K2275m8666m8669m3875
-69186B6586715m3875k1545N5149J04044J04043k5382k5379k5382k5383L9810L9813n2229
-69174B6710399n2221n2225n2226L9814L9809J1408J1412J1408J1411J7158J7165J7161J7165
-69161B6747638k494k491k495k490k495k491k490k491n898n894n898n894o9173o9170Q4220
-69146B6649994Q4225M0596M0605M0600M0601M168M171J293J297p457n3469p0732N970L6646
-69132B6818508L6645M1438M1441j8002j7998j8001j7998j8002j7998j8001j7998K590K597
-69119B6799221K589K597K590K597K594K597L0390L0399L0394L0398p6980p6977p6976p6980
-69105B6628453K4161K4170K4162K4165K4162K4166K4166K4165j243j240o035o034q914q5604
-69091B6712700m2464m2464p206p202p206p206M6483M6480M6483M6483l852l848l849l852
-69077B6769480J9158J9161J9158J9161N7747N7747N7746N7747M0490M0490n1544n1545m7711
-69064B7007285m7712m7711m7708l0455l0455l0452l0451j859j864j859j860r529r533Q2505
-69050B6798342Q2510R8803R8804J0601r6769j12113l5417O8124O8128K1268K1268K1268K1272
-69037B7066089m3924m3925m3927m3921N1469N1464m0566m0566J1202J1199J1202J1207k7147
-69024B6929856k7147k4265k4268k6185J9835L9965l6729q1312l5292K6063K6067M0445M0445
-69011B6867478M0444M0449p4246p4239L1220J07910M7518k9181p130L8889J3001J3001J5880
-68998B7030994J5880o9447o9448k5344N1351L9292l7403j5355L0669L4497L4505n4659n4659
-68985B6910873k8295k8292k8299k8291J9637J9644J9640J9645O575O578O579O578O575O582
-68971B6915729O579O578j0198j0199j0199j0194K8147K8150K8151K8151Q613Q617N738N738
-68957B7029401J4366l1649r4925r4925l2132J3891r122r119J2929N8948N8948J2933K5508
-68944B6955052K5516K2633K2641K2633K2637K2637K2637j2838j2834j2837j2834K5512K5511
-68931B7116066K5516K5516j7804j7800J0959l5057j24216p8201J7675O3690M7388J373o1899
-68918B6973206o1899n2317n2316J3838N9857K4260K4261K7139K7143N3020N3024K0428O6447
-68905B7176091N2541n4830q3590q3589J5150J5157J5154J5157L6262L6261L6262L6266J3252
-68892B7225544J3252J3252J3256n1461n1457m8586m8582M5369R1388L8661o8717p8900k206
-68879B7090813L9977L9977p001p000o997p001o2123o2127K7036K7033j8982o4999o5002j8978
-68865B6904626K7580K7584L0459L0463O2093O2097m050n0069o5413o5409K3744K3751M575
-68852B7012031M574M578M575J2841J2846j5918L0101N3104P096L5855L5851L255L259L76
-68838B7204424L84R005l7007r8363r8366J4648R1346P4087K8071j0758j0757K186k0819n9177
-68824B7088904j3149L8136Q4156N5393R377r316r320p4391r7400o4326j8305k491k487J7648
-68810B7002429O3663O0785J4770l3167l3166R974R978R974R978L1859L1862L1858L1862k1830
-68796B7220829k1827k1827k1828J6998J7002J4123J4126k7580p3596n7777l4767J0887N6906
-68783B7091669N8343J2329k5067k5060J9998O6014P5600K9584J2328J2328K9581K9584m7110
-68770B7340121m7111l5448l5440l5449l5440m768m765m761m765N1317N1320L2623j3393l9278
-68756B7214763j6271K8793N1800N898m0114m1559M464P815l8198k2378O27K065K065L506
-68742B7163276L506j9507j9504j9504j9503K5435K5440K5439K5440K5436K5439K5440K5439
-68729B7292272k5378k5372k2496k2496J7766O3789L7904l8794o0131j4108O2591O2588K186
-68716B7330321K194o88o84j6028o2044m6221k3215M107N0126K5679K5679J6698J6701J6697
-68702B7339322J6697l6988l6988l6988l6988K7242K7246K7246K7242p1501p1505l7946L8749
-68689B7174840R7229R7233n354n350k4527k4523k4527k4527j0625j0624j0625j0624j0625
-68676B7207371j0624j0621j0625J289J297J297J297j8839j8838K7181P3201J8070n8621q1635
-68662B7121200l5612M0122Q6141Q9019M3000P404P407P4516P4516L5209p2162j31605n4910
-68649B7284245L574L571o8329o8330L9046L9041L9046L9045j6256j6257j6256j6256L4554
-68636B7280438L4559L4554L4558m274m274n0290n0285o7550o7546R149R153P8775P8775P8771
-68622B7394513P8779K9881K9881K9881K9885m0582m0585m0585m0578k236k236k236k232k7326
-68608B7394224k7325k4447k4447J441M7453O7591r111m9856l833L7387q628o6150o6151L8350
-68594B7306498L8349l0086l0079l0079l0078J4978J4983J4978J4979j5698j5701j5697j5697
-68581B7221650K2648K2649J9773J9774m400n0415n0415m396J0944J0940j4940L1075O6067
-68568B7300954K0051k7885k7884N5522N5522j6378j6382J6815R3511R3510J6815j6739j6739
-68555B7530693k1535k1534l3037l3037n8922j2906L7905L7908n236n236m7225m7229j6549
-68542B7304060O0150N7271J1260o2568o2565N503N1521N1522N506k171k164J2214N8234P1892
-68528B7559665K5873m9864m9860j5351L0672M780M787j3913j3907j1039j1031m4590J430
-68515B7417652K1557K1565M5244M5243n571n1582q2266q2262l6247l6243j8990K7033K9900
-68502B7295033j6108J2644N8670K9904K9908J6480J6481J6480J6485k6660k6657n2544o522
-68489B7363594L3737L3741O2500J6484l4326l4327l7208l7201J3883J3883J3884J3887j3921
-68476B7408610j3914j3922j3917L0660L0665j5359o1371n9457J7241M6000j5j0686L5338
-68463B7379873Q0391Q0395l3691p9707n0951n0944m3760K262K7185P3205P3200P3208o20
-68450B7530046o12k867k867k864k867K3017K3021k2998k2998n7994n7990J8705J8705N2264
-68436B7491701N2259N2259N2264n8355n8352n5472K1222O1485O1488m1091m1095l3429l3421
-68423B7471463J2594J2595k0002k0002k0002k0001J4613J4613J4618J4617l1406l1402l4277
-68410B7378021l4276k2778o8790q6045r355P9806P9809Q4601Q4604K0246K0249k5771k5770
-68397B7474551m5905m5902L0794L0797K5516K5523k0496k0496j2830j2827j2826j2826J5321
-68384B7418394J5324J5321J5325O1336O1344O1340O1344n2271n2263n2267n2264o251o248
-68371B7488164o247o244L7969L7973L5094L5098j0925n6936p4197K502J4960J4967J9754
-68358B7531932J9759j0925j0921L5098L5098K8311K8318m8385m8381N06N14N09N13k3937
-68344B7538009k3934K2082K2082O2348O2347j4347j4347j8184j8181j8188j8180J947J951
-68331B7585405M7970M7970m4072m4065L2626L2627m761m761m761m761j3142j3145L2873L2878
-68317B7678881k7527k7520O4508O4515O2112O2116k9923k9919N552N552q6483q6483o8151
-68304B7587230o8150k2132k2131N3606N3609N0727N0734P587l8426n5689K1013K1010K1013
-68291B7660001K5804K5805N537N536N541N536m0479m0479m0478m0479J7043J7043J7044J7043
-68277B7640018k8976k8972k8976k8976J8005J8002J8002J8001O499O495R3742R3738O2580
-68264B7859182j4111o3010o3009j6032j6032K9984K9987M2069M2068l951l947k1207k1204
-68251B7780787k1203k1204k513k510k513k510K0496K0500K0500K0500r583r579r582r583
-68237B7772003m4095m4091M7939M7944L6436L6437n5598n5594k9718k9713O2325O2321K3009
-68224B7829605K3014k3006k3006N2735N2731M9856k6839o1355o1352o6146o6147m9848m9849
-68211B7580393M2186M2187L1040L1041o0994o0994l468l472l472l471L1999L1999L4877L4878
-68197B7724729M198N0218O7469r221k7367k7364l2155l2155j18440j18444L4953L4954L1117
-68184B7582492L1117L1117L1120M0704M0703M0703M0707Q948Q947Q948Q947Q948Q948Q947
-68170B7901296Q951j4545j4541j4541j4537j4542j4541j4541j4537p822p819p818p818J5191
-68156B7777836J5192J5191J5192N3537N3541M8742M8749J5188o1504j8362j8363J1354J1355
-68143B7967648J1355J1358j1655j1651j1651j1652n901n902n902n901J7108J7111J7108J7108
-68129B7988581J0047J0043P168P168q172n4191p4323K381j3446n9462k8782k8786J4359J4359
-68115B7786944J4358J4363R084R085R084R085N5104N5103N5104N5108K2504K2507K2508K2511
-68101B8162452Q127Q126l7889l7890o0378o0382L1657L1661N768N773m0247m0243N293N289
-68087B7987117N1309N1313Q8700Q8703o4694o4690j27730j27726j21977m5277J8952O4971
-68075B7798971M3879M3886O487O491O491O495O487O495O491O491J875J871J875J874o757
-68060B7939402o749L6383L6391N5081R062n4210n4211l6954R066P2337P2341K0329k5690
-68047B8072578m5822m5822o8831o8827k681M3338O2512O2515J9366J9375K110K118n9245
-68034B7992684j05260r6320j9622Q7750Q7753J7765J7766O0907O0910M3175k848k2979k2979
-68021B8098702m3111m3114m3110m3107j6149j6150j6146j6150k1899k1899j769M4255N9108
-68008B7919461N9112k7174k7173j8545K7473M4731M4730o3511j09535n4883N2487R3712M7696
-67995B7988581L1399L1402L5710j0305p1664p1661L3798J10489J10493L3798l9909l9905
-67983B8142226m4699m4700j8816j8815m7575j555M674m1343j2582j2579j2583j2583l8468
-67970B7840602P552K4238K4242K7117K7116O6424O6424L5745Q1764R1350J4656o3960j09980
-67957B8133290j26273q0259j6986j6982K6759K6755K6759K6759M1137M1136n0894n0898j0632
-67944B7969671j0632L5387L5383P5654P5649K9634K9634l5483l5478l5482l5479N9431N9435
-67931B8217324l2603l2604m91m86m87m87k9250k9246k9249k9246j810j807j802j806j806
-67916B8024144j807j802j806K6953K6956K6957K6953K6957K6957K6956K6957k8086k8082
-67903B8178207k8083k8082n9720n9724L2318L2319J2180J2183l3835l3836p951p952Q4088
-67890B8092112Q4087q069q069q073q070k8204k8200k8204k8200L1235L1238j4781j4777m6418
-67876B8017607m6419M5616M5621N6438N6435l5600l5601o837o837o841o833R5742R5747M6848
-67862B8315086k9847p1071p1075k9846k9843N7514N7515J1499J1495K3002K3002K3002K3002
-67849B8313435n5609n5613L6421L6425P663P662P662P666k4732k4728k4729k4728p6501p6498
-67835B8053796J5538J5537L6148L6148L6151L6152n6846n6845j0826O5869N4959Q948m9533
-67822B8185196m9537K6200P2223Q9476J2784o9671o9668J4697J4701n8161j04180k9402M7293
-67809B8081951N25N28N320N324O2842O2846k9193k9193o186o184o183o183j1932j1937j1936
-67794B8100409j1933J0229J0237J0233J0236m2494m2494L525Q0220Q2133L6121k5238k5238
-67781B8195946k2359k2364O9676O9675k1032k1029k1028k1029L6490L6494n5541n5541k5824
-67768B8142534k5823k5824k5823N6624N6629l5410l5406O9683O9690l5771j12466j18220
-67756B7980417m1521O3938O3941P3040P3045J16185L9490p6516p6512q1308q1304j3096j3092
-67743B8026707j3093j3092R917R917R914R917M7308M7305M4430M4429K9090j6925l8977L7718
-67729B8234565M1909l4783j5609L0409k70m6285m3415K609N1499N1502l7661l7657L7117
-67716B8233930L7121L7122L7117J7215J7214J7211J7218J7211J7214J7214J7219q195q191
-67703B8466620q191q190n4211n4210n4206n4206L4345L4353L4353L4352R423R427q2612q2608
-67689B8224439K5242K5242K5245K5246J9488J9492J9493J9492j799j791j798j795j9055j9048
-67675B8358093j9051j9051m7335m7335M4700M4704L8946L8954L8950L8951j0066j0062j0069
-67662B8440329j0062j0065j0062j0066j0061k7322k7318k7322k7318K4447K4451K4451K4451
-67649B8378533j9649j9640K6375J03074J55797J09781k8272j04964p7649l1627K4938K4938
-67637B8541635j4371r1065p0934k4915N644N1658K8653K8653j4488j4488j4492j4488K1937
-67624B8418939K1941K1941K1942L5364L5364L5365L5364N4488N4488r8903r8906j8370j8375
-67611B8500642j8370j8374P8934P8939j3100j3100p351p346p347p343q2007q2007q2008q2007
-67597B8238155l5988l5988N6047N6050J28909J28909K1531n5161k8322J7701j2982j2975
-67585B8465886L2148L2147k9212p5227l9756L6938L8859l7840o9477P221N1320N1320j407
-67572B8462920j407J468J472O2522J08546N5815n1560j11960l5262O8276O8280l7182l7178
-67559B8554750l7178l7182q419q419P8824P8828K8010m8677r2788r2780K5136J01838J01830
-67546B8643773K5143n5876n5872L1368L1372N5335N5340J1237o5459q0980m278L9813L9821
-67533B8670737j2913j2906j2914j2910k4417k4413k4416k4413j8663j8663j8660j8663j6013
-67520B8430773j6009P6026P6025N8770N8769l3265l3265o8261o8261K3778K3778L8155L8160
-67507B8605173p860p864l666l666l665l666n8313n8314L3726L3721L5642L5639L5642L5642
-67493B8668171J9340J9344p2695p2691r598r594L6422L6421r66r66r65r66M8403M8408j2952
-67478B8695116n8967l0205M6487P2376K6356P540P541J791J791m1354q7369j04625k7930
-67465B8508548J308J312Q978Q982N4997J01017J15394L8703j1271n7283o2074j6058J194
-67452B8693747J198M076M073l0444l0436K156m3859o476J00902Q0772M076l0805l0797l5593
-67438B8682590l5592l5593l5593l5592l5593M0141M0148M0144M0148l6550l6551l6551l6551
-67425B8519005l126l122l122l125q876q875Q3160Q3163k8531k8527k8531k8528K32K32K32
-67410B8541661K32k7930k7930k7931k7926M8765M8768M8765M8765k3135k3135k3135k3139
-67397B8532695j26j29j26j29K464K464K464K468K464K468K464K468k5816k5812o8960P742
-67381B8439063O6215O6222P1014P1014J02230J02233P0592l6779j42241j42237n6913n6914
-67369B8553499P316P324K2656O8679Q1136M446r8138r8138o4599J2100O0990O0994L6064
-67356B8654329L6068r952r951n1659n1651M0380M0384O6261O6268k5770k5771o9451o9451
-67343B8590034K2588K2584M2714M2719Q5859R165q5270q5270m5962L0736N3739k2953m6920
-67330B8613763r02K1014K1009K3892K3888L5395L5391Q1410Q1414K3888K3888o8146o8147
-67317B8847757j3499j3500j3503j3499j9732j9732j9732j9731K6283K6288K6284K6287L99
-67304B8820370M00M03L99M03L99M00M03j7409j7404j7409j7400j4530j4530m0414N605K2861
-67288B8712547K2861j48M5871J9983J9987K2861K2861M525M522M525M529M521M529M525M525
-67273B8903024m103m099m107m099m107m099j228j225L4220Q0243R7499K0804p1231p1234
-67259B8966258p3147p3151n084M0939J5050J5051k8094k8090k5215k5215j1796L4228Q339
-67246B8810073Q339J1218J1214Q339Q343l2885p8905p6025l0007J9846O5861O8737K2720
-67233B8816868j3739j3739j6617j6617K9401K9402K9402K9402L0839L0840N6723J0708o0237
-67220B8942636o0237j7097j7093j5777j5777M7499R3514P3383K7363l5912l5904m9331m9335
-67207B8887932m6453m6457K9280P5300M9415M9419j4005j4009j4005j4005R001R004R001
-67194B8969418R008k2154k2158j9279j9275K6736P2759R0012J3321p3444p3448p5364p5360
-67181B8800772p3448k7428L8722L8726j7359j7363j06M5916K5782k0238Q526Q525K3938K3937
-67167B8858902K3938K3941l0706l0706J5309J5313P9064P9064j2970j2971n6111n6112L5920
-67154B8931875L5927O1089O1089N6294N6298M9582k7109p6007p6002n3960n3951n3959n3952
-67141B8857214j3693j3686q898q894J8389R5092R5089J8397o2143o2135K5105K5109k4751
-67128B8940195k4748k4751k4744K7018K7025K7022K7025j4085j4081j4085j4081L4809L4813
-67115B8987332L4813L4813l9969l9966O050O054l0383l0379J5636R2335R9762N3746m0212
-67102B9149632q6221k2953K3063M0323M0327J5393J5397J5397J5397k7744k7744k7748k7740
-67089B9094779K1625K1626K1629K1630K1629K1629K1626K1633j7203j7200j7199j7199m3084
-67076B9155921m3083m3084m3080K506K510j2830n8846n5975K0725Q9753M3734o7957j13972
-67063B8876322q8091j1393K9835K9832L4627L4622O8421O8421O8420O8421M9244M9247m2791
-67050B9235137m2790o1002o1006K8155K8155k1702o7713q4974q274L5018L5015q126O8572
-67037B9074465J19380M2684l4010q0027o6606k0588M2685M2688j5796j5796j5796j5793Q60
-67024B9058350Q63Q59Q67Q60Q63Q59Q67j4959j4956j4959j4952K3390K3397K3390K3394k529
-67008B9095604k525k529k528L224L225L225L224l7520l7521N4515N4514M1095M1091M1095
-66994B9258189M1091k9968k9973k9968k9972o963o963o958o963J8922J8922J8925J8922j9424
-66980B9207819j9427j9424j9424m9232m9225m9229m9229L5137L5140L8014L8015q17M5205
-66967B9143323O5337j1359m2992L019O4382O4379M936M939M940M939n8336n8336n8332n8336
-66953B9072503J3564J3568J3568J3567K065K061q5179q5178n3530K3170P2059P2068J9328
-66940B9093634J9337J9336J9332o0720o0716o0717o0716Q305Q312Q309Q309N4084N4089N4085
-66926B9104263N4088J5735J5743J5739J5739k958k955k954k955k959k954k955k954m3864
-66912B9153799m3867m3863m3863m1947m1950N0092N0092Q0284Q0289Q0288Q0289J7013J7013
-66899B9393669J0301J0309k1937j29309j29308k1933O2431O2432k2892k2892m7818m7818
-66887B9095235m7822m7814J5458J5454J5454J5461K4314K4322K4314K4321j4032j4031j4032
-66874B9116602j4028O0747O0751L0067P6091K1439n5252l5121J0898K1918K1922o7238o7238
-66861B9181558P541P541P544P541j5469j5469j5469j5466j5473j5465j5465j5469M0878M0874
-66847B9169732M0875M0878L5125L5121L5124L5125q019q016r5260r5259l2946M3753O08O12
-66833B9197453K9011K9014K9010K9014O000O005O004O001p898p899p898p898N1545N1541
-66819B9409005N1540N1545m7156m7157M4883M4882M4878M4883m7157m7152o2975o2975o2976
-66806B9314068o2971j0244j0245n3384K3310L7931L7927M2722M2727M373M377M376M377m255
-66792B9375089m251m252m251Q5863Q5867o171o168k1782k1781m7670j646K0397K0401K3280
-66778B9492925K3279O974O982L2862j3153l8080l8079o6839k0823P335P340J0213J0218L4178
-66764B9455332L4186m4430r0449p4155k8132o081L9936R1704R1704M6646O32M525N0544M7666
-66750B9619628J650j2731j2731j5610j5602k3280k3275m9165l140L7121L7121l3824l3821
-66737B9472341l2026J3994J3994l2026l2984l2980M0832M0841M4190M4194k9630k9626j0457
-66724B9470657L5565L5563j0454K97L00n453n453j7918o3933l5174l5171K9535P5558M9674
-66710B9523593M9673J738J738J734J738J7435J7435O0579O0576K5109k0915p1721j17740
-66697B9550972j07200l0497L0858L0858q449q449q450q445L3546L3551L0672L0672q4373
-66684B9485266j30388r1080J6294O2789J6773n0339m320J09767J55786J29897N3206k6013
-66672B9727638k6007l0808l0802l3679l3680l3680l3676o358o358o358o354L1988L1995L1991
-66658B9575852L1995j2708j2704j2701j2705l5710l5711l5714l5710M2901M2901M2905M2901
-66645B9585792m1464m1463l4756l4752M190J11569R4313J7617j6899j6895k1690k1690L236
-66632B9587108L232L236L236L236L236L236L236J959J958J958J963J958J958J959J962L6474
-66616B9661905L6471L1680L1680K6884m9810j14045j14040j05778j05773m1544L5159M4738
-66604B9337527M4741R0761R0761L4676m2022m4898L1801N2891O875l6269l6270O6984J12998
-66591B9710556Q4240P548k6972k6968J4252J4260N4997N5001n2377n2374n8126n8127n8127
-66578B9607783n8127l3322l3319l0448l0440L8578Q4605J01853K5162P902P905L111L110
-66565B9694353j9899j9899j9899j9895J6389J6393J6389J6393k1956k1956k1957k1952j8603
-66552B9573901j8602j8599j8598j8603j8598j8603j8598M2878M2875M2874M2879j0815j0811
-66539B9593580j0811j0807K5139K5139K5139K5147L2809L2809m2448m2445m5404k2397j5203
-66526B9570247L0813O2929O2930K532m3486j8561K7459K6021j9998l1505q491l5817j2803
-66513B9612270L0451N3465O6405K0386l3299n6310m6243m6236l7137l7132Q883Q5578Q1265
-66500B9702346L5247N0107P3121M3810k206n1100p4105m3909K114K0804K0805K1283K1287
-66487B9819604k4736k4732l4323l4318l4323l4319J0617J0621J0617J0621J0617J0620J0617
-66474B9707183J0621r514r514r514r515N9511N9515N9511N9515l2113l2109l2110l2109l2109
-66460B9757249l2110l2109l2106MQK886K882J4390O0404P9102P9099N1415K8409k4797p0820
-66445B9883906r4305r4305l1029J4986M0874M0871M3749M3749m186m187m187m186J5655J5659
-66431B9863064J2781J2784L6749r264p2542p2539l4676J1343J1343l4668j1667j1662j4541
-66418B9686505j4538j1305j1309q427q426L1835P7855P7855L1839J636J642m118m111J636
-66404B9848569m4377m4380J638N71N74L445L449N7131N7138N4256N4259M887m1133k5314
-66390B9930713k305O803N2822N1381N370k4839p0850p5167k9147l745k6752l6821R203M9943
-66376B9836609M9948P8703L2687j0454j0453j1891j1891K3356M6365N7869J1853l2254n5256
-66363C0005191m5191m5190l5128l5121l5125l5125j9310j9302N6910P9920M3848k168m6753
-66350B9867456p30M8160M8164N020N023k1344k1344o4485o4485m0517N499O8778O8774N3552
-66336B9957521P537n7180n7172j2598J0415K6227j9782n9096j3074M7320M7328K737m3270
-66323B9836913k8896n882j575K1436L5817j0199l4646l4645k0268K5755M1087m924l9441
-66310B9780532q5456q1623l5604O1701J07724Q3643O0636K7566K7561K9957j6059p7417p7414
-66297B9805747m5304L1398Q0292Q0293K3249K3245N514K8524M6490l0196j00667n4644L833
-66284B9897774M9853K9721K9718N1289R7309M1225o6151r7309p4299k7805J8214K5227K5227
-66271B9999993K8101K8105j4077j4081j4081j4078l9969l9966N2070N2077M9190M9199L175
-66258C0125658L179L8768L8767L8768L8771k7382k7379k7383k7379n8062n8062L3976L3977
-66245C0126217L3972L3981n8063n8058p727p723p727p723p727p719p727p723q686q677Q3350
-66230C0082240Q3353Q5270Q5274o8124o8124m7153m7148M4886M4886l9483l9479l9482l9483
-66217C0037433M6324M6323M6324M6323P974P975P974P978j6565j6564j6564j6564j6565j6564
-66203C0155242j6564j6560K7059K7056K4181K4180j4164o0184p7445p41L4250L4247L9041
-66190C0179598L9042O92O92O92O96j6565j6564j6560j6561o8337o8333K3702K3706o469o460
-66175C0052971o465o464N042N039N042N038P914P917R5160R5157L3801m2893m5772m5769
-66161C0165718o6028o6021K6010K6013L7517L7517L2725L2722J3065o3625o6504o6500l1034
-66148C0011575l1029O1005O1006K0055K0059k5961k5953p6p2p6o8P6619P6622j5415j5409
-66133C0212882l7463l7463Q555Q556o7063o7067k1043N5651Q1536L5520q7198q7194m3095
-66120B9955114m3095M8940M8943Q2494Q2498L6475L6478N959N959N959N958N4853N4849l7182
-66106C0344202l7182j6093j6092j6093j6093R8952R8956O917O917l8262l8262l8262l8262
-66093C0301343m4016m4015m4015m4012L4600L4596L7479L7475L8433Q4452J4466o2227m5794
-66080C0298765L0903N7747J1727j4153L1862M6240l0451q4624q4620K624K620o2572o2568
-66067C0143500K6588K6588o370n2385o9637P054O9371O9371P4166P4163n2385n2381o369
-66054C0251274o366P1288P1291K2394n4302o7021o7013k5797k5790j9085j9082j9077j9082
-66041C0093632M2274M2274M2273M2278m2095m2088l7296l7296Q119Q4821O7557K1546M282
-66028C0290281M289J411J415n4199n4191L7836L7843J3872J3876N9891N9892L8368L8369
-66015C0488953L5489L5494m6000r2016j09272l2573O726O731J1526J1526N768N776N773N772
-66001C0339673M9274M9271l9886l9885j01245n5222K6265J02963R4332M8312j3043j3043
-65989C0447766k3587k3584k3592k3583R776R780R781R780L2786L2794L2786L2790j0354j0351
-65975C0502988j0354j0351l3364l3361l3364l3360j6705j6701j6709j6701n1222n1213M0813
-65962C0220396M0821R2587R2590M3692l2999o8478o8474J8766J8770K5040K5040K5037K5040
-65949C0457828p4668p4665J7367J7374L1748L1752L1748L1748M909M906M905M909l8836l8832
-65935C0412193N0324N0324m5548r1563k1577N5119L0672m6023k3975K2044N4639N4640l4520
-65922C0466749l4520r0084r0080J950J955j882j879j886j879M5092M5099M5091M5096N8514
-65908C0487336N8519l3520l3516p758p749p758p753p754p753p754p754J3815J3819J01059
-65894C0545479J01058l1242j07938l7950O9425J03659K6964p1786p1782J1625Q8320Q8319
-65882C0714151J1629j01021j01024j3781j3780k7200k7204k7204k7200R586R586R591R586
-65869C0425715O7109O7108k4926k4922l8350l8345N3685N3693l837l833l837l829K1295K1291
-65855C0568017K1294K1299M4300M4305L9509L9513k194p8893o1633j5614K2732K2736K5607
-65842C0690978K5615P510P514P510P518m6175m6176m6175m6171J4221J4226J4222J4229L7232
-65828C0656078L7235L7231L7236o3169o3170o3169o3165K9824K9828q52M5167Q3031O342
-65815C0708447r6248r6240o0774J5929J544m4471l4528J1491j7271j7268K7786K7793J15030
-65802C0541220J15033M8399k8291p7193p7186J3887J3887R096R096K0747n5951n5948K0747
-65789C0497543R4567R4567N0465k6227p8482p8478Q765Q761K6021K6022o6018o6013k620
-65776C0488873k620k624k620q373q374q373q374J5595J5595J5594J5595J5594J5595J5590
-65762C0556673J5599J2180J2179J2184J2184k6170k6166k6166k6166L5186L5193L5190L5193
-65749C0657093K9432K9440K9440K9440L9859L9867n2172n2172o9428o9429o4633o4637L2193
-65736C0514293J08892O5751O5747j0947j0948j0948j0944r054r046L6965L6973O5724O5733
-65723C0898191k6303k6307q2391q2388l6375l6373J3481J3480J3480J3484N0507N0514M7631
-65710C0810631k9063j00967j00964k96P6395Q0706M016m0087m0084m6802m6795m6799m6795
-65697C0473096j540j537R0499R0498O4615O4614J8591J8598k8862k8858k8862k8858m5160
-65684C0656834m5156M6875M6879J9671J9675J9674J9675k5386k5383k5386k5386K3987K3990
-65671C0730563P0003P0010K9736K9745l1619p7631q2212n514M0505M0506j2229j2222j2225
-65658C0777416j2222J2697J2704J2701J2705J2700J2701J2705J2701P14P19P19P22j9420
-65644C0850262j9412j9416j9413j7499j7496j7496N9199R9465N3450m3384q9400m5365m5365
-65631C0728130m5365m5370J5994O2006N9134J3116j746m7765n3514p499J5515l0508k7630
-65618C0634498J8389L0851L0851L3725L3729j9963j9960j9960j9960J5990J5990J75K3180
-65605C0757535J3116l2904l1467J4556P2448P2447K7866K7869M6560K3553k6782p2793l5889
-65592C0856115J0130n689k8691k0070k0066n689k8691r404L6612R293R294O415O419K3671
-65578C0839649O9695P6398L0383n567n1583o9321m6312j6116j6108R948R955l4627l4622
-65565C0761772k1691J328J5704l0310j0663J2351l468l464L6311L6319L6319L6319O0883
-65552C0927710O0884N8009N8009K3493k2523q8674q8673n7997n7994j1975j1978O1846O1842
-65539C0911979j430m7449m6681o62K8098N092l3262n6267o9212k3188O529K9535M8232K217
-65525C0753531l4695J1321j4564j4561K2227O8241O8246K2226k2355k2352M9069P2082L5650
-65512C0994066m1049m2487L4216K0785k5230k0435K5587K1987K1987K4861K4862J856J851
-65499C1042857J856J856j0609j0610j0609j0609j0610j0609j0609j0606n1715n1712n1716
-65486C0806555n1712O3329O3333O3329O3336m8362m8358m8358m8354p9995p9996m8358N9020
-65473C0665409J49238J49241O5831m1536l0040J5982j6617j6614J0708J0705J0708J0712
-65461C0983727q5164q5163O5355O5356R7708N1693k7881j04576j20873m4175O1279O1283
-65449C0918569J1902J1906J1906J1910l2197l2193l2193l2193L0813L0816L0813L0812P803
-65436C0968474P807P803P811j6165j6165j6161j6161O848O845O845O848k2633k2633k2637
-65422C0886726k2630j1130j1130Q0908Q0908Q0905Q0905j1127j1126l2224l2219l2224l2216
-65409C1014326k7645k7641N9595N9602L6589m0106j12010o5991p031L8988M1859m152j9496
-65396C0946887j9492k2371k2367k9444k9440k9440k9439k9444k9440k9440k9440K9516K9524
-65383C0706170K9516K9523m5262m5259M6780M6776M3372M3373M3369M3376P7882P7889j4150
-65370C1083355j4149k5656k5653k5652k5653l1410l1405l1402l1406K2637K2641K2644K2641
-65357C0931532K2637K2645K2640K2641k5774k5774k5774k5771L1745L1751n5495n5492m4220
-65344C0827291L2482Q1368Q1372J8097J8101j04618j50633o9626P073N3088N3092k6485k6478
-65331C0794124k6481k6482L7152L7152L7151L7152J4142J4145J4142J4146K6603K6607K6607
-65318C1026160K6607K4687K4690o7344o7345j4549j4545j4545j4541K711K712j64j59m5704
-65304C0868671r1723j08976l2280J02899J02895L12p6376l2402J3617j7062j7059k3774k3770
-65291C0664972k3774k3770k4253k4250k4253k4249k2333k2333O9703O9702M1060M1061M1061
-65278C0738344M1057o876o875o875o875J0860J0861J0860J0860j2149j2150j2149j2146J2062
-65264C0758809J2058M2738l282j9579N7119N4240k2450r0522r0525l278l281j362j365j361
-65250C0687959j361L369L373L369L373L5010L5011j1012j1005m780m772Q2463Q2468M3156
-65236C0946621l3536o2302j6279J5116J5115k8029k8021J2236J2241J2241J2240M2917M2924
-65223C0943484n978q2669p5965p5957l1863M4837Q8297Q8293M7073M7069m701m700n0719
-65210C0926501n0715m7362m7366M4677M4674k1478k1477j13516j13508l0105l0105O1929
-65198C0602149O1929N9055N9055l2980l2984L928L928M9947M9948Q2540Q2543k4831j01526
-65185C0862701j15322o9299p944p944N9162N9168J3146J3149m7734m7727m2935m2935J0746
-65172C0636232Q7449M4304M4308O674O677O678O677O674O677O677O678P153P156P157P156
-65157C0894327L8791L8790k0644o6664n0544N6830J11474O5458j3157j3153j6032j6032k3223
-65144C0986221k3219k3222k3219k3223k3222k3223k3219J9082J9078J9081J9086n5701n5697
-65131C0788603L6338L6341O9410O9413O9413O9416p0557p0558o5766o5763j5214O1481M1346
-65118C0953903m670j4256o0275o3150j7135M438M437P317P312J0191J0191J0187J0191m5053
-65104C0813628m5057R62R62k8756k8759O3280O3279J4861J4864p7170p7175K3493K3493O9512
-65090C0831417O9511N6751N6754N6750N6754m0076m0075m0080m0072l3368l3364l3368l3364
-65077C0834170j0359j0354j0355j0354J3731J3731J3728J3735O4538O4546O4538O4545k2701
-65064C1083139k2698o8721o8714n6259n6252L5782L5783k0637k0637k0640k0637K3462K3462
-65051C0846433K3462K3462L9761L9760L9760L9756k9265k9264k9269k9265n179n180n179
-65038C0919793n179k1477k1477L9878Q5897O2409j4287o0305o0302n9348n9347L2691L2695
-65025C0871641j5526j5523j5522j5522N9256N9256N9256N9257j9839j9834j9838j9839k2713
-65012C0944510k2713k2713k2713K3907K3903k2116k2112M6913M6913j4446o0462K1029R7723
-64999C1017623K4866q2513j04565k7866J4317J4321K7303K7299K7299K7303J0042J0047J2917
-64986C0998393J2926o256L9764N7021j9675r9249r9248j2009j2001N609N613N1628N1624
-64973C0974140L1497L1494L1497L1497j5481j5480j5484j5477n894n894n894n894q6548q6544
-64959C0841535O6843O6846N8214N8218J2199J2203m6286m6277M5749M5757J6990J6994k9022
-64946C1119963k9025L449L453L449L452L449L453L453L456l9216l9209O807O807J5434J5435
-64931C1084610p1805p1805k3112N3587J25490P9475k4067p0086k978P3726P7554Q56p5840
-64918C1155605j21851j06519o0496K776K780k1554k1549o213L9805J9675n7020p8117l2094
-64905C0715228P5755J52459J38073R2058J2480J2488R605R609q381q377q377q381j4127j4130
-64891C1155982j4131j4130O6401O6401k5633k5634k5633k5634k5633k5637K4816K4815j9279
-64878C1137071r5982j30490n3796K5774P1797M8784M8784N643N647M6867M6867M6868M6867
-64865C1250701o9622o9618q264L7757N5008k1682o7702o7702j3537j3534j3537j3534K6725
-64852C1011459K6733K6732K6729P26P26P23P26k2287k2283k2284k2279p427p423p426p423
-64837C0975722L5714L5722L2843L2844O1096J5085n046n050l6683l6688K4671P0691K6584
-64824C1227505n0107r1331r1332K2755R9450Q2194L6178M175M179K7189j8831r7442r7446
-64811C1057136j26205q0186M4921M4924M7803M7798K4794K4789K4793K4789J1553J1548J1549
-64798C1170006J1552J4427J4427J4427J4431p149p141L6000L5999M7499J486o1788o1789
-64785C1222387p3657k7634L8513L8517Q1654Q1661J5503l0512p6049p6048n8796j2777N438
-64772C1128200N441N1457N1461L2532j3488p6760p6760k7865J8153m859m853L6369Q2384
-64759C1201412Q2383L6372M2118M2122L6364L6372l6615q2631n6747n6742o5375o5378k099
-64746C1111556M3920M6791P76j6481j6476Q1303Q1308O1173J5161l191l190o069o065l1954
-64732C1358562l1949l1954l1945P833P833P834P837J0708J0712Q2612Q2620K6287n0407l6026
-64718C1420557R993P115l8901q2046q2041k2603N4092L6833r176J6701J6701J3826J3830
-64705C1354881O286O282O286O286R160R164R161R164j863j867M4152M4156L8403L8402l8296
-64690C1539757l8288p1611p1611p1611p1607L0968L0976L0969L0976K6177K6181K6178K6181
-64677C1443635K6177K6181K6177K6181k3835k3827k3835k3827L970L974J091J099n9785j05800
-64663C1297576m6362L0338J22372J22372N0468N0469o4938o4933o4937o4934L7646L7646
-64651C1442783L7646L7646l5216l5213l5219l5213J0800J0803J0807J0803N0526N0529N0533
-64638C1572015N0529k6166k6166k6165k6166k4250k4249k4245k4250k4249k4249k4246k4249
-64625C1323894K5363K5364K5367K5364K5363K5364K5367K5363m7498m7495m7498m7499K9200
-64612C1366019K9201K9200K9197m1597m1597m1593m1597K5515K5516k0504k0503Q5908Q5913
-64599C1469078N2358k4340p4189p4193l2965l2969J4305J4310J4309J4309J7188J7184J7188
-64586C1391573J7184K6774K6771K6774K6770K6775K6770K6774K6775o2303o2298o2298o2299
-64573C1373742M5073M5080M5076M5080N286N293N286N293j7720j7720j7717j7716m1331m1323
-64559C1421682m1331m1326R0973R0978L1535m5160r213O7488M8309K297l9894O130N4066
-64546C1636534N4066o0378o0375j4362j4359M1243M1247M1244M1247p651p647p651p647J5355
-64532C1690866J5362J5363J5363l2760l2752l2756l2756m2342m2342L677L677N7838N7846
-64519C1644284l518q0208q3088l7068L9628L9630K0173K0173K0177K0173l795l791p5699
-64506C1517071p5691k9201M7499P6258L0238l8783l8787M354M358K1253K1253O2477O2477
-64493C1664776N1932k4766n8321n8317J6941J6937O2956O2956M6658M6658o0716o0713r0354
-64480C1616627r0354j33495n6796N1534N1536Q2213L6201r343r347l8102P917M8179M8179
-64467C1604949P6943L0923j4257j4256Q754l7266l4387l4387l7265l7262J7378J7381J7382
-64454C1564630J7382j1381j1378j1377j1378o2074o2074O0645J06659O3519j3180q5079l9061
-64441C1505853M3384M3384j7013o3024r1796m5772J7500J7503J9120J9116r644L6376J9116
-64428C1494103k6900J864J863K9185K9185M22M6445M6442M22K9185K9189k7025k7022J738
-64414C1629096m4281n933M0088J1324J1328M9194M9191M6320M6319k7500p3524m4757m4756
-64401C1642109j5701L0322J555J563n153n1172n1171n149J1624J1625J4499J4507J1625J1621
-64387C1622704L7513q507k0370k0375m9134l110n993n989l114l115k1329k1329k1329k1328
-64373C1455195K9481K9482N5366R351M0863M0867L7988L7992L7988L7992L5113L5117J22
-64360C1882917m5898m5897J25l1520l1512K038m3977n7336J9367p72m6788r7598r7598M982
-64346C1410533Q1680L3262m3430l8639L8061M8601M8605R6537J9842k4857k4854k9653k9649
-64333C1586039l4444l4444J3488o3204n6974J9724k8212k8212M5605M5609M5609M5608J5066
-64320C1571258J5066J5066J5070k3284k3279k3280k3279J6503J6503J6504J6511J6503J6507
-64307C1622369J6504J6507n3123n3122n3119n3119J5902J5911J5902J5910L6517L6516L6517
-64294C1616072L6520M2270M2274M2270M2274o4352o4344j8333N8371Q1372L5360q2562q2559
-64281C1684633j5457O1245J10139J10139K6728K6729o5302o5307n5959n5955L6079L6075
-64269C1833787J6903J6906J6903J6906j315j312l1988J4028L4159m2536k2401K3614K1500
-64256C1895154K1500K4375K4375K4378K4375K1500K1504n3762r9773j17033m0338M4030M4027
-64243C1834312M8826M8825l6022l6022l6022l6026l6023l6022l6022l6018m2255m2255m2251
-64230C1517025m2255N7450N7450N7454N7454J6401J6408J6405J6404L3661L3661L3664L3665
-64217C1904847N6666N6675l5365l5364k1945k1941k1941k1941k8779k8770k3021k3021q644
-64204C1747456Q3396N7510J1496j4397j4393j7268j7267N7507N7511l4524l4524j4348j4347
-64191C1853808j4343j4344J8249J8249J8248J8253l323l320l324l316l323l320l323l316
-64177C1871555L0832L0831L0832L0835m6821m6826J3576N9598N5279l6756r7157n1130l27
-64164C1844321M5696M8567K555m5274m5270m8145m8145L6224L6220L6220L6223J2252J2252
-64151C1923696R378R377r5119j41142n3894R9495R0864j171L1428P7445R4704M8685j4591
-64138C2079155j4591K7592K7592K7592K7596o8280o8276o5402o5401j01055n5031J7827J09865
-64125C1879183J12736O6725k9147p5167m8802m8800L7483L7482L6521r495m1130N0906R2605
-64112C2061100N71o6535j12554l2025J3993j4765j4766j0936j0933j0932j0929j0936j0933
-64099C1769420o137o138K3984J00682J00682K3986k859k860Q4384Q4388M4114M4118M1243
-64086C2299007M1244n2712r8728j15987l9289K0508K0511K5306K5303J9549J9553J9553J9554
-64073C2203372P1318P1322K2427n4267j00290j00287n6183K0511M4168M4167n6496j33194
-64061C1976568j30316n3620K5952P1973Q7787Q7787j369j369l3969l3965l3968l3962n6377
-64048C1871152n6378L5661L5661O8253O8257O8254O8257k0424k0428k0424k0424p4113p4113
-64035C1929191p4113p4109M4951M4954M4955M4954M4951M4955M4954M4955Q997R004R001
-64022C2167600R005k9345k9345k9345k9348n6313n6306n6309n6309K2302K2307K2306K2302
-64009C1923202O6401O6406k5630k5630M2438M2437j8918o4938m3072L3630P9650P9646j1434
-63996C2144188j1427j1431j1431m0193m0190m0190m0194n3617n3609L8422L8421J6492J6492
-63983C1951733J6492J6492O0591O0591O0595O0591N943N947N948N947m7738m7742m7742m7738
-63969C2059910K8759K8763K8760K8766l836l830l837l829l3554l3554N8480N8484N2727N2735
-63955C2314944l9307l9304L1637L1638o0401o0393r8746r8743Q628Q5327N8481J2465k875
-63942C2143351k875L2596L2600j3419j3420j5016j5013j5020j5013K0454K0458K0458K0458
-63929C2200599j1183j1180j1179j1180J1826J1830J1826J1830l5509l5505l5509l5505K7763
-63916C2088924K7771K7763K7770L8308L8315n3724n3719n6602n6598L5436L5441J4944J4952
-63903C2128981l1071l1068K9326K9330j6686j6690m9765m9765l745l742K1177K1180K1181
-63890C2048643K1181K7530K7531K7535K7531m107m103M1913M1912N8207N8214l3824l3824
-63877C2304339l0954l0949O1089O1085p236p240p241p236l0250l0246l0250l0242j0594j0594
-63863C2193481r7838r7837m1274L5425Q1441Q1445P860l8156n5416K1284J47830J47831N9633
-63850C2445709m7742o8835o8835k9528k9531r396r396L1828L1831K2508n4183q2951l6931
-63837C2094548M0722M0726k418k415J1001J1009J1001J1008M6472M6480M6475M6480N1985
-63824C2453074N1994N1985N1990o3055o3055o3055o3056j5602j5598j5598j5599j5602j5598
-63811C2263225j5602j5599L7308L7311L7311L7312j038j039j034j038K0534K0531K0534K0534
-63797C2459250K0534K0534K0534K0531l7950l7947l7946l7950l7947l7946l7950l7947J362
-63784C2239162J357J362J357Q069Q073N4089N4088N6899N6906l0345l0337j2127O4576R0457
-63770C2563586M4441K731m3278o6295o6287r2179r2176j37j37J1480J1488J1480J1488n1796
-63756C2244409n1787n1792n1788j5363j5358j5363j5359M7913M7917M7917M7917N2251N2249
-63743C2323763l9787l9787m5537m5540M6499M6498L7391L7392m9857m9852m6015L0679J02580
-63730C2308427N6567m9974r5989k6965M9735P3698K7683l3672l3672J1385J1385J1385J1385
-63717C2321378K1930K1930J9055J9058Q1346L5334j7397o3413l2736J3282N8344N8340O2655
-63704C2599106J6637l6091q2106o2937j6918N137N1149P2360P2364N5108R088J9633J9633
-63691C2722163l373m9392k2553k2546k5425k5424k6386k6383K381m3643q8902m2889P924
-63678C2355552P925M1479Q7498N8736N8739O487l9532j0773j0769l7615Q403K8539K8539
-63665C2583208m7320m7324O16M6632P2516K6500k1435k1432k1439k1435k1436k1431l221
-63652C2502999l221J574J575K7082J03781J03781K7086J8454J8458J0785J0788L118m2905
-63639C2783355o0158o0153l7152Q872N6803N6807J8337k7683l0558J5461n631n1651k2888
-63626C2643761k2888k753k757k757k753k757k753k753k754l251l247l248l247l248l243l248
-63610C2576104l247P293P301P298P301L0307L0306K7433K7432J4723l1288l1288J4728O4584
-63596C2748987O4580r241r236J308J304j8827o4842o1009o1009j3074L2946J7089J7085k6052
-63582C2620009k6055M628M624M624M627m9065m9061m9062m9065J9968J9964O5979O5983M9324
-63568C2637422M9327k7371k7375N6997N6994N6994N6993k4496k4497k4492k4497J3853J3853
-63555C2789705J3853J3853m8251m8252m8247m8252K0774K0777K0778K0777j3263j3256j3256
-63542C2667740j3260n6400n6401K0299K0298L8030L8034L8034L8033M472M480M479M480K7006
-63528C2779324K7006K7010K7006k6679k6679k3804k3805J8614O4633Q1890N194j7819j7815
-63515C2894076k2611k2606j1108j1103j1108j1103J1902J1906J1902J1906R864R868R864
-63502C2881649R868j3146j3138j3142j3142m517m510m518m514m2863m2859m2863m2859M3722
-63488C2693168M3723M3718M3727K498K498K499K502K0233K0234K2150n4541o9884O818O1458
-63474C2840801J5442l8364l8369L5452L5460K2990K2987K0116K0120l1178p7197n1309K5390
-63461C2802341Q5787L9772o252o247K7519K7520l3840p9858p3148L552M9567M9567Q826Q822
-63447C2903928R6066R6065Q823o7873k4733k4728j5983j5982j5986j5983j5982j5982j5987
-63434C2875663j5978K1405K1408K1405K1405K7159K7158K7158K7162o5690o5686K6348K6348
-63421C2975265P0448P0447k1587k1588K860K859R0100R0103n769q2464o5207j9192L339L339
-63407C3092953O213O217j6796j6792j6796j6793j3438j3439j3442j3434j3443j3434j3439
-63394C2944137j3434M4840M4841M4844M4844L3338L3341n8697n8697m4316m4316M7719M7723
-63381C3066167r803r803r803r800j4838j4837j4838j4834N4191N4191N4191N4191k2507k2504
-63367C3139364k2504k2504L2136L2143k9215p5235m6681L0018P6033P6038l0383l0380l0382
-63354C3098448l0380J734J734J734J738J8032J8036j2647L3375Q0110L411r9172r9165j0009
-63340C3006979O6687M9430L415L2174L2178K9295K9299k4390k4386k4390k4386L5318L5323
-63327C3222546L5323L5326k4116k4113k4120k4112P7026P7029L1007m5685o6778k0758M0597
-63314C3289172M0597J4590J4595J4590J4595K0340K0348K3219K3222j4651L1371N3420k3276
-63301C3522132n2039K4660R4643M8628l5954l5946l8825l8824N274N278N274N278k0614k0606
-63287C3468359k0610k0607m9373m9369M2665M2665O2078O2078O2081O2078j198j194j194
-63274C3658459j194o8310o8303o8302o8307M6742M6742M6738M6742J0811J0814J0815J0815
-63261C3614262j5074j5070M6282R2308K63p6425n9173j3153J6564k9451r2727r2727p761
-63248C3368118p761m887m882o6246k0222J825p4869j62114q5418N0719R6739J5245o1447
-63235C3044800j5431j5431n2115n2107j44150j44146l8691l8688l8692l8688R723R724R727
-63222C2495835R727m2046m2045M9993M9989K8417K8421K8421K8420n0194n0195n0191n0194
-63209C2434358o1222o1219o1218o1218L8486L8486L8487L8486L2368L2371L2372L2372n982
-63196C2466927n977n978n974K5656K5660K5660K5661L0455L0451J0320l5695o9253o9253
-63183C2448660k1318K4702R0852R0852P3596K7581L2843L2851N5860R841O967O966j3168
-63170C2867085n9184o0553j4534L3402L3403L3402L3406j2617n8633m0897L5802O4561J8541
-63157C2873184L206M9221R7157R7157K9208K9208K6333K6333k2561o8580m2696L4007K4892
-63144C3156069k1124o4264o4265l4546J1472L1604L1607k2405k2405k2405k2409j6651j6656
-63131C2923622m2540L483K1215K1219K4089K4090k9596k9596k6721k6713L0801P6821M8057
-63118C3018231M8058k2884o8904m3019m3011o111o107o107o107J6899J6902J6899J6907k5238
-63104C2906408k5238k5238k5231k2363k2359m8248k225N2420N2419N5294N5297N2416N2423
-63091C3055775M9540M9548R275l6741n3997n3998k6196J9823O7759O7759j6610o2625p982
-63078C3061330O8721P3509l183l4825l4820j8831o4854l8965L7730R5734M9712J8557M1566
-63065C3251381L9646o369n3826p811M6841Q18p4916p4915K9942P5957L1379j4636l3334j0328
-63051C3199829k6143k6139K2272K2272K2272K2268j696j696m7715r3727j02519k5816M860
-63038C2968322M860M859M860N0879N0879m730m727m727m722o651o643J0613N6632L8293p724
-63023C3150273o7161m4153n327J7682K0561k449J1446L4463K0078K0081M3088M3091N3157
-63010C3294830L0147k6166p2185p2185k6162J5058L8068M0943J7941k2812k2812k4245k4246
-62997C3146174o4515o4512j3700L2318M8495M8491M8495M8495L4113j1906n7922j1902O5272
-62984C3247396O5268K0215k5805o631L9387L6509r503o2093o2089m088J8922J4606l1409
-62971C3240685k8535J7484N1035P4049O1104O1104K1318k4698p2638p2634o7124k1104J3883
-62958C3253929L6901K859m3152o1850J4846P7163L1147m2677m2677M780N0799L7856J4849
-62945C3334773L3474L3478k9322p5329n6165K0538J23113J23122L8269l8429q7320q7315
-62933C3332887J5260J5263J5260J5264l2554l2555l2554l2550l2554l2555l2554l2550N3248
-62920C3186756N3255N3249N3251L0243L0242L0242L0242k7531k7531k4652k4652l563M2460
-62907C3402011N9712j6986o3956o3960K3279K3284n480n479n476n480l6281l6277l6277l6277
-62893C3196357M0418M0418M0419M0421j9979j9979j9982j9979L030L031L031L027J4035J4039
-62879C3318307J4036J4035m0612m0608N1427N1423J1160J1161l4859l4858J9789J9788J9789
-62866C3379978J9793k8987k8988k8983k8988M6753M6750R2772R2769L2372L2372n9667n9663
-62853C3508283l9533l9532N2507N2507M4810M4817m7221m7221o4473o4477j8458j8462L5231
-62840C3398778L5228j0788j0792K3725K3724k2295k2291l2242l2239J3777J3777P069P066
-62827C3392497R4308R4309L3433m3266p2026k6010K0968K0967K3847K3842k5245k5242k5242
-62814C3487140k5242k5245k5242k5242k5242O0082O0081O0081O0082J6940J6941J4066J4066
-62801C3663266m5255r1274o2512J4184J02382J02389m6217m6213r305r305n5321n5320m4780
-62788C3416719m4776M7263M7259j426j426j426j422K7333K7333K7334K7341L0208L0211L0212
-62774C3660737L0212m7445m7442j430j422J9724J9725p2311p2307N343N346N343N347j8143
-62760C3491277j8146j8142j8143N2804N2803N2799N2803J0986J0990p6254p6250M274Q0973
-62747C3602774Q0973M282o271o267j1061j1062O194O198O195O198K0036K0036p2002p1995
-62733C3574228k5984k5983K0036K0040L9209L9208o806o803K1952K1957K1952K1957j2591
-62720C3702372j2590j2591j2590o1485o1485L0551L0554j5948j5945L0071L0071j8822j8820
-62707C3593343j8823j8819J1256J1260q0780q0779M7689M7689M7688M7693q396q397n521
-62694C3585103n521M0498Q6517J03769K7083j468j464o259o259m9404m9396p5284k9269n784
-62680C3612862n776k8790J7234L7361L7364M0239M0240j829j822k7709J8309O7200O7204
-62667C3872087k1960k1957m2091m2091l9213l9212Q723N4739K8854K8854j3347j3343L912
-62654C3763955M9933Q7323M1300n7442j03462o5591o5595m8335k316O5747O5751K2607n4089
-62641C3699786q4889l8867K2489K2485L8786L8787L8787L8786N3169N3164j2982n9001n2290
-62628C3758210n2290n0373n0374m274P2425J44324R8310K3530k2488k5368K0656M8932M8936
-62615C4010156j4340o0355o0359o0355j7218j7215M6419M6419M03p6296q2049l6030K5325
-62602C3704505K5330K7721K7725J0468l5550n5686r666N0734N0731r575n5591k9706k9706
-62589C3671734M9864M9868M6989M6989j0534n6548n3674p655M2194Q8213R1092M5076m244
-62576C3999364m240p118p115p118p119p118p115J2533J2541J2534J2537j0476j0469j0472
-62562C3971149j0469j9800j9796j9797j9796n415n415M0604M0601Q2307Q2308r731r731l1778
-62548C4065241l1779l1778l1782j1944j1948j1948j1944j1948j1944j1948j1948J4899J4899
-62535C3904128J4895J4898J4899J4895J4898J4899M7883M7886M7886M7887l1687l1684l1687
-62522C4089996l1687N4115N4119Q099Q100r6397r6400R058Q5757O4781j1913r998r993k327
-62508C4115310k323k328k323m4513m4510m4510m4506k4378k4375k4375k4375N9747N9751
-62495C3952292J3731J3731j2149j2153P9881P9886K2834K2843K2838K2843M0095M0098n1940
-62482C4234830n1936j11265j11257j6347j6348L9259Q5277R9655K2961p0995j17011o4283
-62470C3922540M3095L5421L5426M2133M2133K023K027K023K026m3996m3992m3997m3992K4074
-62456C3976944K4074K4075K4074k1945k1941k1941k1941k6139k6136k6143k6135k0386k0386
-62443C3816074k0382k0382k8539k8531L2821P8840R6096J9404k6618k6615M2833M2829M2833
-62430C4020663M2829j270j267j270j266K1740K1739N0499M483M484N0498K1740K1743K985
-62416C4258330K985K985K986k0025k0025k2899k2896j5712o1728o1728j5705K1679K1679
-62403C4069926N0441M427l2015l2018o0777j4758O8649O8649P1523P1531L1258L1257l2014
-62390C4296079p8030l2014J4001j4758j4754K9641K9642l1718p7729m6095L0599J5260l0755
-62377C4089369Q552Q5247Q2368N678k7881k7881n8560j2538Q689Q689J1568J1571n4582n4583
-62363C4075706O8131J14147Q6346R651l6368l6368j5275j5275m1160M856k4865k4866j9108
-62350C4145552j9112Q693N4708K5949K5950l3973p9988n1229n1225J9716O5736L6973L6973
-62337C4184723L7528q487J7393J7401J4518J4518J4519J4522K7463K7462N3347P332j13467
-62324C4308772j13470o4572J2126L5551Q1566Q3487L7471k9638p5661p8535l2513N351N350
-62311C4175285Q229Q232Q226Q232Q229Q229L4372L4372L4372L4371L5327L5330k7942p3961
-62297C4330903n8142j2126N1149N1149M7316M7312P3200K7182j8896j8895k1774k1770l9030
-62284C4437578l9030l9030l9026o3956o3957l5193P2185J56543J10530j0271j0263j9500
-62272C4456610j9496j9496j9496o076o073o073o076J0221J0221j8534K7478N6241J0225n0175
-62258C4419501n0176J4655O0675O0678J4656j0267j0271j3142j3146q6966q6966k0811K5203
-62245C4303623J6572J6576J9454J9450J502J506k4386K1641J21338J21345J3963o2728p8071
-62232C4491785p8064R172R171J503J505M381M384J83M6206M6201J87N936N939L061L065k8576
-62216C4526039k8577k5698k5698p76M5247M5244p72k8485k8490l1364l1360K2325K2322J9450
-62202C4479407J9450L5266j0750J5131J5138J5134J5135M1019m997q9483q9487k6212J9812
-62189C4434563m160m160j286j281k2854k2857k2854k2850J5492J5495J5492J5500P3615P3622
-62175C4541477P0744P0744K7600j8413O031O035l7593o0594p3543k7523L5269L5273k7999
-62162C4547508p4018p1029p1021l7951j4940M2103Q8121Q8122M2103r191l2193l6509j3503
-62149C4447602j4941l7946k3569k3564j5188j5184j5188j5180K3162K3166K4599K4607M6650
-62136C4429026O9664P9726L3710N426m0589m3464K552K0888K0884M8209K194m0471o3477
-62123C4524278p6425l0398L3828P9847Q4160L8148K74K3283P465P468M035M042J9861l153
-62109C4716713j7533K8489J4107q901k2809k2800q423l1432k4246K1778n544n548r36r32
-62095C4631983m2159m2156k9699M7005R4457R4461K2549m52m765n0788o9481k3462L8372
-62082C4665865L8376m4738o7740l6110R914L0520P517Q952L1965K2370o31j5016L1002n909
-62068C4676337n1925m9046l030K4949K4952K6387K6390M9875K6869k4899p0915o0857l7844
-62055C4557243n0784n0784j7716K8310R1582R1583J8690k7326k7326J8694Q1965Q1966l9791
-62042C4756306q5802o9512k3493o232o233l8832l8832l5954l5950K1447O7462M1582M1585
-62029C4587542J9530J9527o01m6616k8406k8405L0075P6098Q7597J0902l5117l5114M1525
-62016C4698537M1525K1389k4626k6546k6542k9421k9417l3254l3254L0018P6037P6038L0021
-62003C4770505l3257l3251j9712j9713j6838j6838j0126L5892J0005J0012q209q210q210
-61990C4652050q206J4800J4799J4800J4804J992J997J996J993M871M871k1013K5006N8077
-61976C4782837N8078Q6844M0821l0124l0121n8880j2864L0155L0158N8918J2902m5585m5579
-61963C4877560m5578m5582j2986L3034P149P149J0023J0028J0023J0028l940l939l943l936
-61949C4845090k0238k0233K2907K2907q3514j29528j7363R0016N7419m9955p2006M692L8243
-61936C4688437L8243J4275O0298Q6179M0163k3112k3112l1262l1261n7150j1126Q046Q047
-61923C4766665L9680o331j4405L1615J4359q651K2987k3j5842L0178K0591k418j3926L2095
-61909C4896574O2294L9281q647l1661l5737l5733Q845Q849N4860N4864L3292j2723o495k9501
-61895C4998362l3817j0810j3682l6696l5254j2240J2602J2601J4040J4043J6914J6918J6914
-61882C4959895J6921j8556j8557J41M6160O7724M4723j8078o4089o9729k3709o449o450l6174
-61868C4873773l6167l6174l6167j661j658k7543J8477O0656O0663J5594l0413k9295J6727
-61855C4846812N1724P4729P8083P8087N9389J3374k1143k1142k4014k4017m7986m7981q9209
-61842C4926706q9210m2593L4106R3544R3545L5060m1635m4506m4510k1504k1500k1500k1500
-61829C4834503j3830j3830M867N0883Q0707N7701R765j3240k9539k9543l0976l0980J9835
-61816C4896323J9834m1045o4056J620M7636M7635J616K4265M7278L1455L1459O0698O0697
-61803C5165415M0566n453n0514n0510K1869K1873N3027L0018l5649q1669j19916p3892k1170
-61790C4893995K4858L4437L4440L7315L7315j7807j7812Q073l7939p2459p2451L278M9305
-61777C4904548P0268K4253m510J8504K0895M3913M3905K0899J244k1766j0260j0259j3618
-61764C5088016j3609m0943N084M2532J9523k6976m9981l5604j2591M666K7672L2467R460
-61751C5049716k2184k2177N141N149N141N145L6178L6186L6178L6186J0294J0297J0298J0297
-61737C5211845M061M069j3195n9207m4829J190P8365P8364M5772K2766j2229n8244n8724
-61724C5200004j2709M552M548J8933J8930J8929J8933m5783m5780n5849l2839R460N5481
-61711C5156810M1098J8093Q986l7034l9912O111L8703J5693J5697L8703N5481R464n4769
-61698C5273124p7779l7193Q833J0264l5749k5686K0336P8334N5328k4249p0261K114M8137
-61685C5225553N952m0061j1305O5393M2624l392l3117j0104J8652m350j8732K7284K5843
-61672C5290240k0169m354J8655K837K837J399J403L1129j4891j6329K9691O4203M1194k3519
-61658C5404326m6521k7352n0362o4744j8720J7226J7226K0104K0105J7347J7348J7343J7352
-61645C5340678J4469J4473j1416L4608Q0140Q0144J6865k9148o2226o2222m9286p2287p5756
-61632C5219036k9737K2033M5045N6545N6545j8229m1240K1553O7573O3257J7241n769n1788
-61619C5422065n4659q643J1484J1491m6996r3008p1923M780M7920M7921J9154k6858k6862
-61606C5235866J9158R8727R8731R572R575Q677Q674q579n4598o3226j7207M6065M6073k4877
-61592C5412631k4881k1998k2002K5455P1470N5655L2646o183n2199l9258j6249K4014M7027
-61579C5486128L5520L5524m29m30m34m25K8329K8333R636l6379p5007n1997m537M1479j1735
-61564C5483576n7746n6309j0290R837j3168m3365m3366L5726L5726k7546p3566p3330k7310
-61551C5138869L5969L5965K0150K0146N0347P3356Q4377L8364j4845l7855k6348m9358o3740
-61538C5305397j7720M5396M5399M8274M8278n411n411n411n411Q004Q012L3893j2119k4587
-61524C5466583k4584k7463k7462k2071k2070k2071k2066N2708N2712j0564n6583l9327O693
-61511C5304435K3949K3949O1336O1340Q7225M1205O822O829K9836j6184k8645k8646k8645
-61498C5544806k8645M909N0929K5044K5040P1060P1063K2165K2166l122m9137j08577j08580
-61485C5539121l5714P1660P6452l0923j16246l9551O1116O1112N510m0510j4624j4622J8432
-61472C5541213J8431K1310K1310K2264O8288L9524l7171r3734r3735o495o491J0766J0761
-61459C5516241L6650r370n6465n6465L2691L2695J9271J9272J9272J9275M890M891L0778
-61446C5613626j5241k7706k7702l0581l0580j2739j2735j2739j2735M0951M0950L8076L8075
-61433C5588920M518m1498m1498M521K9448K9447L2323L2322n5758n5762n2879n2883K0937
-61420C5442158O6957L8193L8194L8676p343p346L8676O4557O4561M160m1859o3873j7857
-61407C5657854J9534O5558P2261P2265Q989l7026n5724n5723n3807n3804n4765K1934P0823
-61394C5678369P0828J4743J4739J1864J1868l7988q4004q1129l5109J4259O0283O3154J7142
-61381C5719019o2435o2435Q40M6860M8274M8271j2127n8138n2392o374N4024N4028J9032
-61368C5736447k6987k9862J6161P0801K4789l8490l8490k6504k6508k6505k6504q1152q1151
-61355C5446045j5002L1018O1215O1218O1215O1218N4503Q488L4371L4376J700J703J704J704
-61341C5845476J703J704J703J704k3226k3223k3223k3222k3227k3222k3223k3223j3157j3157
-61327C5640187j0278j0282o96M5323M5327o92K63K66k613k608n7260n7256Q894N4910P1683
-61312C5725168P1680J1286l4737j5560L0459J696J696j8436j8435j8439j8435N0590N0590
-61299C5819123N0591N0593o209o214l338l335k9224J6797r089r088j5321j5320j5321j5321
-61285C5809324j5321j5320j5321j5317K5052K5047K5052K5048K7926K7927N2373O354l9661
-61272C5923163o2671o590P0109N1415N396n5959n5956m9251m9248m9251m9252m2536m2540
-61259C5586829L479Q0175J30989Q4969k1929m4936R233N5248P1067n624q4966q4965k3607
-61246C5755962K2413L0557L0562J7614M0631L4874j1146K9121O114k2169k2165k5048k5044
-61233C5862276P312j5701k8641J7381N7644N7640P0585M7578M434m1582m5897J21J22m5894
-61219C5947378m3023L001L2961L2968L5844L5840L1048L1048l2227p8242o3865j7846j7842
-61206C5897043o3865o4823j8804M1597M1593J1271l4741n4876K1823N9207J3195m5289m5285
-61193C5758046J4146O0172L4285L4284M3392M3391l2824n5834j7138K8877J4496q511m7342
-61180C5869440m7339J7374O3390L7026L7026L9901L9905q035q031q035q032j4263j4264j4267
-61166C5981796j4264K4086K4082K4082K4086M0859M0863K3124M6133M3738l2958q0417q0411
-61153C6064799K3634K3637J8838J8846L6098m0601k6219J9804M2331l688n609M0418L981
-61140C6216269p2717n2583o560q483q484n605n601n609n605n605n601p047p042p046p039
-61125C6005642J5963J5968J5967J5967L7988L7992L7992L7992l57l58l53l58l7748l7745
-61111C6144552n149n1168p2257L5117J20440J20440j0305q7000q9875j3180P914l8103n3445
-61098C6007981K3253J00423N4412o8303o8306J5104J5104J5104J5104K6842K6843K6843K6846
-61085C6217250j1507j1502q629q628k5405K0610M0745l5950n4168q149l8829l8824M433M434
-61071C6045881M434M434N8119N8123N8123N8120l1996l1999l4870l4874m0627q6642k9121
-61058C5997105P8258J52523J52523N841N841j825j829j826j829p5649p5646p5649p5645L9395
-61044C6121588L9395L9399L9395J5549J5549J5549J5549p457p461p461p461l0466l0471l0466
-61030C6180730l0471L8559L8559L8554L8559q06q10q10q06J7408J7408O0550j6146r8595
-61016C6281883r8598j43655o6957L4665Q0684N9591N9591K3519K3519o8519o8512o1808o1804
-61003C5993599O0910J06930M0776l5924j5788L0231L2147L2151L5022L5026J1598J1598J4477
-60990C6352753J4476N2823R8845J16098L9402l4421l4417l9213l9213l9212l9209l9213l9209
-60977C6370290O446O445O442O449O446O449O445O450n5872n5868n5869n5868J3157J3158
-60963C6224700J3157J3160J6664J6666J6664J6670L9673L9673L9676L9677J7146J7142J7146
-60950C6527814J7146l6543l6540l6543l6539Q636Q635Q636Q640Q635Q640Q636Q639r50r51
-60935C6465991r51r47r50r51r50r47k0869k0869k0865k0869L2817L2820L2821L2824l8608
-60920C6469497l8604l8601l8604L0425L0425L0421L0424k9379k9375k9375k9375K4310K4310
-60907C6406499K4314K4310J780J783J780J783L4380L4379L1501L1505N4537Q518n4754n4754
-60893C6547561l4623J1397J4271l1741m0855N164K289m3730q6871q6871K286K293K5298K5296
-60879C6311164O8439O8440K0503k5515k506k502K289m3730m3730K289K4337K4340N3100P084
-60865C6464002K3516K3519K0640K0641k369k365k369k365j0043j0035l5920J0096L5018L5023
-60851C6566989O3785J7766n0070n0061n2936n2940P45P49P49P49N541N540k0344K5679L8133
-60836C6500074L8140M1011M1015K765K764j14j06K764m3251j7370j7366K9611K9607N5491
-60822C6665035R476j8324j8325k1204k1199j1739j1735j1738j1732J4150J4150M0034n982
-60809C6610867k2280k2283O4002O4002O1127J5112L8113L8122J9488k6531o43o46k6527k6531
-60795C6785392k3652k3653j3586L2432O545O548J2297J2298L8182p829r6153r6157n0138
-60782C6582526K6558N5320N5321k9045k9040l2403J3618L3748L3748m1026m1031k0899K5128
-60769C6632523M0688M0688M0688M0692J8640k7379k7378J8640K8227K8223K8227K8230L3977
-60756C6924686j2039p5315p5311L2182P8197M9438k7257n1226n1228L6014L6019j0960j0963
-60743C6842237j0959j0959k8219k8216k8215k8215K4949K4949K2074K2070l3531p9551p6672
-60730C6611742l0657J2484N8503L5498L5493J8238J8237J5363J5366l1976p7992n2107K4591
-60717C6652783J00325N4309l9642q5658j4241L1782L016L019l692l693q17q10M5331R1350
-60703C6833362O2591O2591O986l9030j3150j3145p396p397l6155R864Q902l7114n1495K5204
-60689C6804618J04173J04173J6929J6933L3231L3231l0044p6060m9701l680l2441l2440J8371
-60676C6907293J8370J8371J8370m5019m5023p0908k4884K913K916N792N795o674o669o674
-60662C6773969o670J0583J0586J0583J0587N3366N3366j2785n8800m156m156p031p031M1863
-60648C6864274M1863O7747K1732K1728K1732M4738j278l6326l6323l6326l6323m0638N380
-60635C6901980o126k9131k3862q52j5233j5233j3796j3792j0918j0913L0303P6326O0504
-60622C6929257L7497J3047l2969l5839J0172L3181J0176K5991K5991K4553K4554K4557K4554
-60609C7114722l704l704j9519L487J4515l1505l0067J5952N2381N2381M445m1570n5472n5469
-60595C7016873o8417m5403K6614P2634P1193K5181l3783p9798j10956q7947k4196N2502Q4620
-60582C6899117Q4620M6270K55m7685m7681o309L9715P2786M9776j3974j3979j5412j5416
-60569C7032083n7115n7119p746L8273L8753J5743K802M8818K2215k3801k3804K2215P6862
-60556C7128179L0843m4893m4894o069L9950l190m9206n2564o548K7010N0020P7756N4750
-60543C7201144r484n5499p6596l0573L2216N5229J2567l3451p6596l0573K1671M4684J4488
-60530C7069227l1535k9497k9497k9497k9497N5348J01370Q6985O3979L4254J1252K2751K2751
-60517C7318394m571m567k4702p0721j28061j28064r7381k0683L5874L5878M0669M0676j3978
-60504C6978763j3975j3978j3971N5051N5054N5050N5055O2599O2602O2599O2606l9981l9977
-60491C7327497l9980l9981l3269l3269p9289p9284L0006L0007j6013o2029m2079L4619O5291
-60478C7062227O5298K7904K7907j8115j8112j8112j8112K7904K7907R5971R5974J9279J9279
-60465C7397199j2719j2720j2720j2720N495N499N495N494k2785k2785k2789k2782o1138o1131
-60451C7154893o1135o1131J6967J6975J6971J6971O0112O0112j6583j6583J0259J0260J0263
-60438C7218351J0259N468N469Q343Q343P742N3761P3896k802n1697n677l6357l6357m0673
-60424C7218069m0669m0672m0669O4789O4785J8770J8769M8256M8255J7576n9116n0495m472
-60411C7263176J0864J0868L2436L2437L2436L2440l038l034l039l030O190O195O190O191
-60397C7427282k4485k4485K1530K1531m354m350q1053q1049p229p229L8787L8790K2326K2328
-60383C7358340K2326K2329k6569k6565O5469O5470n476n475n476n476n472n476n476n472
-60369C7437001N6842N6842l5197l5194j2187j2187j2184j2184O3074O3071k6086k6086j1709
-60356C7493816L4311J0344o6349o6583J0115Q0094L4083k8238k8231l1109l1109j0024j0016
-60343C7391104j0016j0020N9005N9009N9009N9009j8887j8888j8888j8887m4776m4768m4772
-60330C7397234m4772J6583J6587J247m4772m9567K7132R9035N3016L118L119M6262M6259
-60317C7570481L0919L0923l0436p6452j12409l5707P1668P1665k1326k1328k1329k1325Q1847
-60304C7517191Q1855j0183j0183m8530m8532M3505M3506j1624j1621j1621j1621O6995O6994
-60291C7656131J8097n8595o5644o5641k4417k4416k3459k3458O8576O8581p2353p2352p2353
-60278C7308697p2352m3593m3590M5567M5571o682n2700J947J09325J46709J00697M1251M1255
-60265C7622102j4831j4830j4826j4830N300N305N301N308l8254l8254m0175L6528O2412j4290
-60251C7551966n8385n8386J3039J3036J0160J0161K8379j7644p9000p8995K1184R7883R7880
-60238C7551278K1188n658n659j3328j3324k2915o8934o8934k2910M1319M1319m4962m4962
-60225C7343518j4868L1151M8407M8407M305m1711m1711M308P3334P3334j5827j5826j7744
-60212C7479077j7743j4868j4864q279L7745J1857J1856q278q274q279q270L0071L0071L0071
-60198C7541893L0071M187M190L2946j3066k1150K4866l894l898j8275j8272j8275j8272j5401
-60184C7507650j5400N0753R6773R1016R1016K7744j8272m9674m9673p8433l2414M1407M1403
-60171C7703896k1869o7884p8437p8433l5292l5288J7435J7439K0309K0318M3144Q9168Q6289
-60158C7680795M0270j7253o3264o6146k0128Q153Q157J3906J3906J1032N7050L1163L1166
-60145C7728807j1260j1259j1260j1255j1264j1256j1263j1256K6607K6611K6611K6610K6607
-60132C7771780K6611N2499O476l1626l1627J1511J1514K8771K8770m5046m5049q621L7403
-60119C7813366L7399q617n3682n3674n3677n3674r819L6201L6201r815j9404j9405k2280
-60106C7619120k2275K5173K5177K2299K2302p11m6727k0838k0842j3564j3560O3131O3135
-60093C7701820M5878M5879j41j37m456m453m457m453K0470K0473K0473K0474j7397j7397
-60079C7822576N4507N4506k2192r8887p8752l2733k1234K4785P5600P5600J2321l3691n3827
-60066C7778579K2869L1178j4838J5842J5838j3880j3879m2639L377N9457J3447m9355p2356
-60053C7733640l0657J5363L4056L4056j3164j3161j0282j0283J8956O4976N0594K7584J1282
-60040C7912960j1719j658j654l5209n8218K658M8677M7959J947m5985m5989J947J947J947
-60026C7819610J947k9208k9212j1952L4064N1320N301m2631m2631Q176Q179Q179Q180K6394
-60012C7815716K6394K6394K6394J951J946K7832j8184m3114m3111p1873k5854N4530N4529
-59999C7833550N7404N7412J9059J9059J9059J9062j8811j8812j8808j8807j8812j8808k1686
-59986C7890061k1683r54m6974m6974r50K3971K3976K6846K6851M7939M7940P0949K4934J1507
-59972C8077439l4505q5323q5316o1473j5450L7273Q3293O4116J8104k9832k9831K6249K6250
-59959C7990994K3375K3374k4565p0576m1814m1817N278N1297N1294N281J1028J1031Q157
-59946C8002337Q157q146q141q145q142q145q141q142q141R85R89R84R89M1251M1255o685
-59930C8025119n2701k0104K5914K5911k0104N780N1799K5915K5915R735N5754J01769J01774
-59917C8362476k2866r9556q2300l6281j3758j3750j0879j0876q959q959J6926k9090l7882
-59904C8004246l7874L5942L5946l0208l0208l0204l0208j0556j0552j0556j0553N5599N5598
-59891C7986412L5463j0552j2116j2111L5825Q1840P6090P6090K8155j7865p9223p9220o1964
-59878C8046824j5944K266K270N145N149J6587J6591P7946J23965J22049M5350o2021o2024
-59865C8324153m3810m3806l9015l9015l7099L9601M2475l4220o3100j7085M4274M4270k9547
-59852C8148076k9546k6672k6667j21585p5566M8107J55485J44937O8238l5300l5296J4085
-59840C8228296J4089J4089J4088K7509K7512K7512K7508l0969l0972k6177k6178n084P1611
-59827C8332834P4486k209j8390K7630M0095l6604j25760j25765k0306N6393K8588K8589L3383
-59814C8292964L3383P1729P1732k0306k0306m6932m6931m6929m6932J6340J6344J6344J6343
-59801C8306843k5359k5364k5360k5359p7133p7128J4902J4910n829n826n825n830L8274L8273
-59787C8134189L8273L8274m388m389m392m388J365J362J365J365l1767l1767O0271O0272
-59773C8255645J4252J4252J4252J4253l3684l3684K7676P3695O7934q754n4773n4773r240
-59760C8287051r237r233r236Q019Q020Q024Q019L4863L4866L4866L4863l4159l4163l4159
-59746C8328404l4163l369l373l369l369M0730M0730M0730M0733n0829n0826J0533N6549P3805
-59732C8482916k894m8909m8902j6792j6793j6792j6792l3091l3090K8265P4288L3539m3156
-59719C8341797k3021K2991Q8186Q8187r74r69m4727m4723m4722m4723L213L214O091O088
-59705C8355908o373L9643N9777j6918p1565k5550L5809L5809K852K856K852K856j4404j4405
-59691C8389147j4400j4405L0178L0178L0173L0178l8848l8851l8851l8848R408R407R412
-59678C8353878R411O1181O1184l0855l0854M616M617M616M620j137j133j133j137N7944N7948
-59663C8553766N7945N7944J5762J5766p6273p6277m3677m3677M8358M8362r165r164r164
-59650C8530506r165k582k585k586k582K0424K0424K0427K0424j1214j1210j1214j1210j1214
-59636C8536643j1214j1210j1214J7671J7667J7671J7667n339n343n339n339K807K810K806
-59622C8560744K810N6496N6495N6500N6495l6509l6509l6509l6505L2520L2520L2520L2520
-59609C8773588Q83Q82Q82Q82l7467l7464l7467l7463P472P476P468P476q1688q1684l5668
-59594C8458108l5665j8416j8409P3627P3622K1854K1854k4162k4162P0926P0923K4911n1792
-59581C8643219r1095m5077r605L6410M3605M3601M60M60L2098L2098L2098L2101n0529n0529
-59567C8649315n0533n0529J8496J8496J8495J8496N3013N3008N3009N3012m6696m6696m6696
-59554C8694190m6693N582N590N583N589Q457Q465Q465Q461m480m479J0860N6876M6331l0364
-59539C8778433p1588p1588M563Q1266Q1265M567l7615l7616m2407m2406J8944J8949J8948
-59526C8703715J8952j3651j3648j3647j3644m9377m9373M2661M2662Q145Q149Q149Q149O4709
-59512C8751951O4713k7321k7326j1024j1024j1027j1024k4333k4325K1690K1690Q6882Q6882
-59499C8886404L7992l8710r0480r0479l236l236P312P309N3328N3328K1473K1473o5766o5770
-59485C8730942J8599R5293J39393J39396K0032n6659j05556j05554r6925r6928m8031K8668
-59473C8662670P0485P0489R0620J36636J17463M0768o6607o6603K3K3m5996m5997o689o689
-59459C8950596o688o682j927j925j924j924k886k882Q4357Q4365K2519n4172q2935l6916
-59445C8940976j8701j8702j5826j5823M5890M5890m6145m6144K8633K8634j7382j7382M3495
-59432C8937413M3494k525k521J1857J1856N7876N7876K3181K3184k2834r9530j02409n6389
-59419C8880529M970M970K088K095K092K091N1944N1944M9069M9073n5074j01089k9189M7514
-59405C8963027Q3939L7924k3432k3432j0970j0971L2174L2170l8771q4791n6028K0667P5783
-59392C8997289P5782j1457j1457l6388l6379R632R636J0590J0594J0590J0594k4880k4877
-59379C8989269k4880k4881N8408N8405N5529N5534Q86m5130j6374O0325Q2855Q2856m389
-59366C9328413m384n4241n4240r7381r7382r712L6312K4804J799L53K3371K3367L58j3545
-59352C9107892R468Q024j4979M191M194K757K757n2495n2488l118M2901q392l1398j5580
-59338C9003734j5579k8044k8045J9896O5910Q3164L7151j4142o0157o8755m5746j5545j5541
-59325C8918301l4239l4235j4108L1912Q0326Q0331L7182L7186L4790L4790O3066Q6084P4931
-59312C9396317j761o1682o1679l1964J4058J5496l0524j9979L034J53k2850m5385m5384n6887
-59298C9050963l3878M3609Q9627Q8191M2175J5328l0687l6444R578K6836j9189j6309K9714
-59285C9259514M0254M0255l5482q1498p8505l2490J5450J5450O822O818O818O826p563p560
-59271C9155109m685m681K0241O6265O4819J8808n803k8804m7507j483J8169k7846k3539K2485
-59257C9221548R2944J15961P2333m361j6344j6344k4013k4014k9649p5660p4228k8207K8352
-59244C9238318N1366N4240L1235p601p594r035r035r035r032r035r031j3191j3184j3187
-59230C9266199j3188M0498M0502M0502M0501J4135J4138J4138J4134l9551l9547l9551l9551
-59217C9313359J9766J9770J9770J9769L5110L5106O350p0348l4403M2301K3123k2891o6037
-59204C9340745k0017K7919K7919k2489k2485j7693j7690L8867J15569J12690L5996l795m9807
-59191C9545729n4605q583M7016M7023M9894M9898Q79Q86Q78Q82n2807n2803n2807n2803k955
-59176C9465722k951k954k951K9641K9646j6375j6374m4966m4962J6390R3088P7748L1733
-59163C9612435m4966m4962l9213l9212O802N2826M7069k9626r0981r0982K3941K3942R5845
-59150C9482918R5849K2983n3716l9331O689l2623p8642m9879m9875L1611L1612L1611L1615
-59137C9430822O0819O0819O0815O0819K8223K8220j7797j7792q206q210q0114q0106m6559
-59124C9471753L0140L3018L3018O0697O0698m6677m6677l7087l7091l7091l7087o411o411
-59111C9434792o412o407J6599J6598J6595J6602M0844M0840M0844M0840J7834J7835J7834
-59098C9705238J7838K012K015K015K016l9209l9213l6330l6330K2268O8284M4319l2379n5389
-59084C9627155K1310O5409O5412l7653l7650l2858l2859m7240K9459P3558P3562m7366j24060
-59071C9596179l4897M1798N0419M408j0929j0933L5083L5087j0932j0933p096p095Q4939
-59058C9755098Q4939N8271N8275l3763l3760k9926k9923k9927k9926q359q354q354q358q355
-59044C9727578q354q354q355n008n004n004n005m3357m3350m3350m3353P6965P6965P6961
-59030C9739975P6965l2330l2326l2326l2326O559O560R3799R3803L7235l9456q8350q8350
-59017C9709432k1245k1242k1241k1241M1072M1072Q7091Q7095P7559P7558K8664m8027p5836
-59004C9940711p5832l4611l4608J5245J5245J5241J5248l0778l0771O1264O1264n012n008
-58991C9907598M1008M1011K0872K0881K0876K0880l1854l1851l1855l1850l1855l1851l1850
-58978C9850160l1851K1504K1503K1500K1508K7257K7261K7254K7261o0945o0945K331M8351
-58965C9942149K5340k0678o3820j7800N324N327j7686K8341J9706J9709k3436k3432M7985
-58952C9927029M7993j8161o4177m4049m4046J6351O2371P6208L0193l3087l3083k9253k9250
-58939C9865039n5130r115M6004M6012P4771K8755l2607l2604l5479l5482K6714K6717R461
-58926C9923056l6559k4101K1922Q2323Q2323L1505j4507j7386K8634Q0399L4387m2308j19007
-58913D0030681q3707p012O2975J6960j13424j13429m7274j255L3733P9753R7966R7971N0993
-58900D0104931k5702p4599p4596j4561j4560M8715R4735O3097J7078j79j75K0431K0432K0435
-58886D0185482K0435P971P970j2165n8176n5358n5351N038N1062Q6532M0517j9888j9880
-58873D0184189J1271N7294N7291J1274l4744l4741l7623l7616m4931m4928m4932m4928m2057
-58860C9954819m2053o7942k1918L1763L1771L4642L4642L4642L4646L4638L4645J5142J5139
-58847D0124576J5142J5145Q4168Q4167p868p867N5887N5887R868o6828o6827k0808n1487
-58834D0223155n1484j4461j4458P7574P7581k955k955k954k951P7577P7577j4461j4454m7057
-58820D0365274m7050m7057m7050j6477j6477j6480j6473j5519j5518K8580J05283Q5624Q929
-58807D0355589l5175l5170J7557J7560J7557J7560n4225n4229n4226n4221M5475M5484M5479
-58794D0275015M5483o3816o3811o3816o3808K0550K0556K0554K0557J8876J8884J8876J8884
-58781D0222984J8876J8884J8876J8884N1951N1959N1951N1959J3606J3610J3609J3610k1268
-58768D0539491k1264k4143k4143n2902r8921j16174l9479J08158J08162K0914K0918n928
-58756D0414689n925n924n925p2953p2957J9082J9085K0998K0998K0998K1002K7710K7710
-58743D0428588K7709K7710M700M704M700M704q001q005q004p997k7177k7174N8146N8153
-58729D0532756L3699p3672j28319q2300K8907P4927P7802L1790m883m875p753p750p754p749
-58715D0454826p754p753L95L95M00L95K3405K3405K3409K3406Q061Q065Q070Q065m5620m5620
-58699D0475550m5624m5620N5043N5043M8335M8331j521j08895r1640j4940O1979O1979O6770
-58686D0564790O6778j7595j7595j7591j7591r925r924n3066K3633Q9784Q9784n8819n8812
-58673D0573851j3400j3400j3401j3393J5359J5363J5362J5367o210o210o209o206o210o202
-58659D0544461o210o206l6702l6700l6699l6699L2326L2334L2326L2330L6159L6167L6159
-58646D0623046L6167L6159L6166L6160L6166j4290j4286j4294j4287r8655r8651r8659r8652
-58633D0352090M8023M8031M8024M8031L0767L0770L0771L0771k0888k0888P1151P1151k9520
-58620D0738284k9512L1843P7863K3690n3005l5744J0274j8492o4504n8754j2739R1640J37662
-58607D0838506K4531q2840j02021n5997L6037Q2053M8499K483l2029p8049q3802l7783M3707
-58594D0603295J20406R5617R5621Q377Q381p5988p5988p5991p5984N6792N6792N6792N6796
-58581D0854918K4196K4196o7838o7835L464L464L464L464M9484M9483m2555m2551K4078K4075
-58567D0843507K4078K4078J5450J5446l0569l0565j6295j6294J04500J50527P5740l1634
-58555D1127969o0393o0393k7318k7318p3338p3333J1027J1028l4988l4984J3663J3667J3666
-58542D0798955J3667m0981m0981N1058N1058N993N996N997O001k6604k6599k6599k6596l262
-58528D0747103l263l263l259l258l263l263l259K4543K4538K4542K4546k9147k9143k9148
-58514D0735006k9143L0771L0775L0770L0775Q2543Q2544r495r492k779k784k783k776q537
-58500D0955395q529q537q530J7610J7614J7614J7610n396n396n396n396l5117l5117l5114
-58486D0873315l5117o354o358k1694o7713k3972N2727R3948R3951J16957M0262o5196o5195
-58473D0979561n275P1417K8280m8418r4438m8419J2940J2944J0906J0914J02944J02949L239
-58460D1139544L244L244L243O115O118O115O122j6895j6887j6892j6891k3124k3119k3128
-58446D1036809k3120M5902M5905M5905M5905k4561k4561k4557k4561K9124K9128K9128K9128
-58433D1215574J487J487J486J491J487J491J486J491l3026l3026l3029l3022l3026l3022
-58419D1029329l0151l0147P358N3378P0633o061r0426r0427l186l183J8382J8389J05626
-58406D1049514J05629M9061k7630p1732p1733q5129q431R7024R7028K0329n6367l9106O910
-58393D1065367J0259J0267K8474P4497N4363k2329o8349o8352l2398l2398N9632N9641k3774
-58380D1114900k3771K2250K2249k202k198k202k198k5211k5207k5208k5208J05740J05743
-58367D1237477N9724N9724K5208K5211o6827o6824m9571m9571l548l551K2336K2333o2990
-58354D1149131o2987n9880M7503J05020N9006K8325K8326K5451K5451j399j392o2751j08766
-58341D1171038p2338M358M7982M7977O826l1527l0087Q267J2096L5110N4758J072l1524l1520
-58327D1192488m5426k2412K5036O3390O4827K6481k2420k2417k4812k4812k3374k3375l3919
-58314D1129255j0910P6330J14679J04135Q1125M5651q032m6384q4730n4807j122r746m8096
-58301D1287348j2145K6204K236K236K1891K1888K1888K1892j122j118j122j114M274M271
-58287D1397507N711N712J3381L6387M5020O673j2503j2507j4898j4899K2010K2009L2554
-58274D1532157R549m3316q1665p9749m1402J7081P0767O4538K6188K2831K2835K0435K0436
-58261D1560685J3248J3244M2966O5976L9847j3837n0267q8616o3211k4862k814k810l1577
-58248D1457972l1573j0001m8350p2319p2318j2879M0806O0796O0796M8811P1824O7507K9163
-58235D1590235k6927m9932k2610k2614k4048k4048J837J836m0828m0821m2445J1240P3079
-58222D1383954P3083K1789K1792K1786K1792K0831K0831J8435J8435k7584o5930n7305l4292
-58209D1437617K9508K9512L0946L0953k3698k3694K2321K2322L1428L1429o0610o0602o2527
-58196D1434905o2522j6508O0192R7579N1560p1155p1151J2256J2256l084m9099o7801Q902
-58183D1336330J11481J11482P1215n479n4378n4373k3790k3789K2227K2230J3598J3602J3598
-58170D1553954J3602l6258l6250l6255l6250L2771L2775L2778L2775o297o290o297o289j9717
-58156D1508752j9713P2319P2322L0135L0140L0136L0136J8632J8637p3402p3402l8216l8213
-58143D1568263l8216l8216R719R723R716R723K6976K6976K6976K6979m2053m2049m2050m2049
-58129D1470418N9211N9214N4419N4420L1409m5281k8033J7990K9014K9014L1889L1892Q879
-58116D1804455Q883Q883Q883O795O796O795O795J042J046J038J046r503r503r4829r4826
-58101D1653796m712J02667J11299O5276L0763j5256l8266l8262j8131j8131j8131j8130M1787
-58088D1836569M1790n0251n0244k4368k4359K1656K1660J5898J5907J5898J5907J5902J5903
-58075D1867868J5906J5903L1721L1722L1721m4973q2365l6346M0350M0353k5561k5561K0454
-58062D1881192K0458M7301M7301k9394k9395k5561k5561K0458K0462L2915L2924m3776m3772
-58049D1905552m1213m1209m1209m1205P685P685P685P689L7882L7885L7882L7889M5552M5555
-58035D2014105m64m60m8761m8757K7934K7942m1088m1091m1087m1087K2184K2185K2184K2192
-58021D1895931q25q25q21q22J1237J1244J1237J1244L4247L4250L4254L4250r852r849r849
-58006D2045051r853o3538o3538n8742n8743L7482J14185P1037P1040O807O807O807O810J1119
-57992D2122731J1123J1122J1123J1119J1122J1123J1123k1177k1173j8298j8298L5391Q1406
-57979D2238437R8667K1967p9178p9174q3970q3969K8200K8200K8201K8196M1741M1742m274
-57966D2224786m278n7005n7005J9689J9690m41m41M5575M5574J479J476J475J479m7449m7449
-57951D2147155m4574m4571j429M4585J8702J8705L5957L5958L3083L3082j0058n6077l0189
-57938D2180329l0189j2336j2335j2336j2336K6010K6014K6014K6010O0526O0526N7648N7652
-57925D2441197K7930j8089k0964K5059L5015j1001p0440m7430q605J4404J8716m285k7782
-57912D2353725J8241M8438K5432l4969n7975K898M8920M0886J7884J9313M2331N2393K9386
-57899D2606903n612n1621p3200n0187j9991K6033l38p7030n5461r442K9166N2176O7990K1980
-57885D2461366m5613m5612m5613L1087P9976P9977L3958j2055l5067l5068l5068l5064l9859
-57872D2357345O156N6967N6971J6705J6701J8139J8146J7180M0190N1697N681o3348q6361
-57859D2512169k8356J7666J5009l1002k8132J7887J6926J6933J9804J9804q955q955q959
-57846D2521839q952J4051J4055J4054J4054k8131k8128k8132k8128n126n118n122n119J9800
-57832D2455897J9808J9804J9808K5554K5561K5557K5562k2364k2359O9675O9672J5028J5032
-57819D2742235J5028J5028J8861J8864k7154k7155N6253N6252l5783l5783q3958q3958Q081
-57806D2636811Q077J9583J9580k6436k6436l6501l6501q2521q2517q700q701L7319L7323
-57793D2450380K5938K5937K5938K5938N7571N7576l4460l4463M849M844M845M848r09r05
-57779D2617927r05r09K6539K6534K6539K6538L525L529L529L525K4622K4618K4618K4619
-57765D2834848n4952n4952n4955n4952J5009J5013l1007l1006l4840l4840J1173Q7874R7941
-57752D2710354N1921r435r434l1490l1481l1486l1482j9983j9979j9983j9978l2448l2440
-57739D2472656J16151J16158O7257r434l8197P822L8497L8506m643m640n2206n2210n2206
-57726D2643511n2206N2290N2290N2293N2294p628p628p632p624l0638l0634l0638l0634M5461
-57712D2692877M5456M5461M5464n59n55n59n56N7443N7446N2651N2651J9097n7598j4458
-57698D2994261j4458r594r594r594r590r594r590r598r590j1031j1028j1035j1028J1975
-57684D2870912J1982J1974J1982m4350m4342q7491j0788N3442N3442N8234N8237m9621m9616
-57671D2843997r2761j6063P3094P3098P7889P7889P4326P4330j7705j7709o8519o8520k2496
-57658D2990850k2500k6820k6812k6812k6817K2082K2078K2082K2078R617R617R617R616R89
-57644D2988865R89M7004M7008K8307K8314o3724o3725n5096n5096R8298R8298P4466P4471
-57631D3248379j7568j7568k7155k7154k7155k7151K2698K2698Q4053J30076P0630o061n2081
-57618D3376641n2077k3918k3919k3918k3922k9669k9671k9672k9668M844M841M841M848M841
-57604D3134422M841M844M845P095P104P099P100K1481K1481O7500O7496O3181O3188k5976
-57590D3455701k5975P6607J22623O5101m2270j09747j09740k4420k4417l4003l4003J2012
-57578D3327469J2017j415j407m7426m7426J467J468M2692M2692K3493n3199l5946J0073M8423
-57564D3322975M8422k5397k5398R111R115R115R115K0621K0618K0622K0617O2919O2925J563
-57550D3566943p5128o9379k3363q020q023k4797k4801k4801k4797K2177K2177O3401O3405
-57537D3454994N0385k6310q5750q5745n4115K2584Q6821Q6818P723P727P723P727q571q575
-57523D3463436q571q571r533r534r529r533P9627P9627K931K936p141p134p134p133L4090
-57508D3578834L4091L4090L4091j1830j1827j1830j1829j1830j1827j1830j1826L4190L4189
-57495D3654856L4189L4190j1830j1826j1830j1826K73K78K70K78K73K78K74K77n2457n2449
-57479D3573218m7662m7659J3694R0395P3140K7120K5870K5873K0115K0124m1240q7258l0695
-57466D3615035M6008N1274N259j0080j0077K0595K0602k5420k5417R811R811R814R815O936
-57452D3733966O940O932O939k6139k6139k6139k6136O1101O1108K7546m9145o5120o5116
-57439D3620598k3892k3895J7332J7332J4454J4458M0338n677n3614n3613L909M9929M9928
-57426D3667587L909o282o274r153r153L6863L6866L6867L6862K4885K4880K4881K4880j8260
-57412D3869358j8260m4145J871J4096J4101j1785L4231P1619K5607n3013n3008k4732k4729
-57399D3801211k1850k1853j1309L4714L4710j1305n438n434q312q309j5024j5020j2146j2146
-57385D3722489O0713J06736L6748p0626p9258l3235M1544M1540J7933J7933J7933J7937K4641
-57372D3923028K4645K4645K4645l7673l7669l4794l4797J3141N9162N9157J3142j1431j1427
-57359D3973774j1423j1427L6509Q2528Q2525L6513m0194m0186m3061m3065m3064m3061m3065
-57346D3893303m3061Q389Q392Q393Q392Q389Q392J1267J1271M0985Q7004J04264K7565m3377
-57332D4139568m3376K5649K5648j4742o0751j4739L1284K7444K7447L0322L0326j3305j3298
-57319D4177477j3298j3298j3298j3297j3298j3302J0366J0366J0366J0370Q5148Q5145o891
-57306D4302556o886l0379l0379J5636o1051r4613m8590M8232R4256L2779L2774L5654L5653
-57293D4325642l9125l9129l9125l9125n092n096n091n088n096n088n095n088K1401K1405
-57279D4171210K1401K1401j6944j6945j6948j6944K228K228K229K228j1195j1195Q0844Q0844
-57265D4294442j2754j2751j2754j2750p000o997p001o997K2238K2242K2241K2242N6754N6754
-57251D4417909l5281l5277m0555m0551N1480N1487L2308L2310L2307L2311m4867m4867m4871
-57238D4363843m4863O902O905q0338q0338j3830O2865M5612m06m1631m1628P8205J24228
-57225D4385526P3409l281m9305m9297m5468m5464N51P7250J00884N4868o487o492K5147K5147
-57211D4536988K5147K5146n529n532n529n533J7477J7476J7481J7477R929R924R929R929
-57197D4674780R928R929R925R928r244r248r248r244r248r244r248r244M6015M6023M3141
-57182D4775701M3145m1224q7236j04496k7798j1985j1979p190p187J5819J5822J5823J5823
-57169D4583038M3258M3266M3263M3266j0427j0423j0423j0419L3672L3680L3676L3680n6442
-57156D4792665n6443L5597L5596n3944n3940n3944n3940N1514N1514N1518N1514O457O457
-57143D4810621L578L582k5181p1200q8457j1757P7520P7520r723r720o9162o9162K2873K2876
-57129D4664208O4576O4580k7458k7459L0063L0068K7185K7192j4381o0401p7657r58N8476
-57116D4758034N8481k8767k8759m799m792m798m792M1221M1224n0818n0811p312p309p316
-57102D4698687p309K5280K5287K5284K5284q750q750q754q746k7926k7923O4112O4116Q1095
-57088D4910987Q1102j0940j0936n3119n3119n3119n3118j2378j2374j2377j2374l5383l5384
-57075D4637468l5383l5380K6691K6694K6687K6695K0937K0945K0941K0941N0179N0183m1855
-57062D4815743m1852j3096j3093j3092j3092k039k034k034k031L6311L6311L6316L6315R947
-57048D4868580R952R947R952R951R948R951R952K1329K1336K1337K1332l2352l2353l2353
-57034D4926509l2352K159K160K160K160P913P914P913P913m6293m6293k74P6425O6835K0819
-57019D5005668N1496N1498N6287N6290m9168j25863j26825n0126O8755J45450J13687L6996
-57007D5234145o3667o3667j4774O1922M4666j350j0940j0940j3815j3815j3815j3815j3815
-56994D5106320j3815k7345k7344k7349k7340Q7699Q7700Q7696Q7704K7303K7299K7299K7306
-56981D5443133K7299K7303K7299K7303o8090o8089o8090o8086R35R36R35R39J4838J4838
-56967D5313403J4838J4842k3512k3504k3512k3507L000L000L000L001K8884K8885l2471p8486
-56953D5207861R229Q5928O5797J9781M4704M4707M1825M1833o229o229o228o221P190P199
-56939D5551147q4841q4836k6843k6839k6838k6839K1097K1100K1093K1101O5208O5203O0416
-56926D5549329O0416R3008J6314o5177j11189p9558l3539K9732K9741R601R602R601R606
-56913D5527487K2306K2302K2307K2309k5629k5634k5629k5626o457o457Q0787Q0790M6271
-56900D5709127l0418j3168L2855O4926O4929k4234k4230k6151k6147k6146k6147J2678J2678
-56887D5700552J2681J2678L1851L1855o0181o0180l9095l9087N2944N2948m582m575m578
-56874D5683231m575L8083L8084L8087L8087k1360k1351k1356k1352L4369L4364n2872n2871
-56861D5708568m2331L4368Q3262Q3262K4782K4782K4777K4786N9294N9294l2744l2737l0466
-56848D5988897l0463l0467l0462J7473J7469J7469J7473O446O445O445O450O445O446O445
-56834D6012511O445J1332J1332J1328J1332j75j75r2210r2209j6952j6949P5083P5083L4816
-56820D6030592L4821L4817L4820N3393N3396P374o9318m4400J628k9056k9056Q2635Q2635
-56807D6244281o529o522j8990K7029M4289l2410j00860j00865k8961k8957L3357L3353j2659
-56794D6045556j2659r784r788L6235L6231L0478L0482L0478L0486K7964K7961K7964K7965
-56781D6319569j8055j8055j8055j8051L0360L0360L0361L0364O1039O1040J5020J5024m8707
-56768D6472214m8708K7991K7987N3876N3875P856P857m6309m6312m6308m6312o9318o9318
-56755D6279071r0411m4392M1528J18228J41237L3862l529M2491R894R894J7565J7560J7565
-56742D6590563J7564M0574M0570M0574M0574K3633K3637K6516K6512j7584K8433K544p4148
-56729D6809962r0928m4909L1786L1786k5732k5736M6167M6168j650p8342p8345j647L1908
-56716D6650488L1904L6703L6699l0410l0409l0410l0405J5606J5609J5610J5610j0351j0347
-56703D6675897j0351j0350O6348O6348O6344O6352j3229j3222j3229j3222L9502L9505L9506
-56690D6986199L9505n5290n5286N2084N2088q316q309q308q313K8117K8124K8116K8121j7903
-56676D7080629j7895j7899j7895L6688L6691L6688L6687m0007m0007m0008m0003r807r807
-56663D6994055r807r811J3203J3199J3202J3203K2671K2668K2667K2668k3349k3351k3349
-56650D7047869k3344L2733L2733L2737L2737k7664k7665P9711P9718K1991K1998K1998K1998
-56637D7347550j7313j7310j7309j7306N6986N6990N6990N6990L3984L3980L3980L3984k1987
-56624D7620209k1982k1983k1983K4036K4033K4036K4032j4796j4792j4792j4792n6017n6016
-56611D7479193k2462N4233P8490P8490L7265L7270j0666j0671n6685n6686j6420j6423K9596
-56598D7604524K9599k5048k5047K0967K0972P0223P0223O5427O5432M7210k9482q8924m2901
-56585D7783175n039n038m8176m8175J8929J8934J8933J8933L1828L1828L1828L1828Q0722
-56572D7960510Q0722P7847J152m5346m5346K3679K3682Q339l7676n4936K1766R6423R6419
-56559D8207235J01215J01218L6980L6984l9718l9711k9170k9166k9170k9166j0955j0952
-56547D8265624j0955j0952L7711L7707L7707L7710J4701J4697J4701J4701P989P986P989
-56534D8477316P993P986P993P989P990J4940J4937J4940J4941J4940J4941J4940J4941m716
-56520D8632071m715m715m708l3478l3471N8561N8560Q4053Q4050Q4053Q4053j7572j7572
-56507D8969170j7572j7572l15l12l16l15K8447K8447o3591o3587K9284K9287K9284K9288
-56493D8979627K3531K3534K3535K3530O758O757O753O757N2773N2773N2777N2772K7010K7018
-56479D9365905K7014K7017j9001j9002j9002j9001l662l662l666l662M2358M2353M2357M2354
-56465D9498700L4802L4805L4805L4806R879R879p7364p7361j4088O2606M5354o69j6006j6005
-56451D9564143j8884j8880O712O712R8746R8746Q7240Q7244Q7243Q7244Q3406Q3407q628
-56438E0244451q628o4230o4234o4234o4230n632n631K5044k0972j3301O3393J09413J09417
-56425E0240626P5858P5855P1067P1067J01743K5044n4526j00541o3994J2704N8720N8720
-56413E0572343M8176M8175M8175M8180K0849K0854K0850K0853j3662j3659P8372P8379J04618
-56400E1082503J04618J2582J2583J8336J8337J8332J8340N1412N1411m0627m0620N7161N7165
-56387E1421533N7161N7169L9155L9156L9159L9156l7540l7539l7540l7539R4765R4761R4762
-56374E1826619R4761P2714P2709J1355l4661O438Q3141J52161J06147L567m2453j9443j9446
-56361E2313609o4500o4504K7531K7535K1781K1781K4657K4660R8221J44245J61497Q4803
-56349E2821316l400l396Q3844Q3844Q4323Q4323k920k917L1593J08291R1038M5016L2193
-56336E3453148L2193K9318K9318K9314K9319K9322K9318Q3482Q3487Q3483Q3482Q3483Q3487
-56323E4162154Q3486Q3487N848N849N852N852Q2547Q2548Q2547Q2551P0561P0562P0561P0566
-56309E4964971R3571R3574R3572R3574O8946O8945O8945O8946O8945O8949O8942O8949Q0448
-56296E5971277Q0448Q0452Q0452Q0448Q0453Q0448Q0452N5716N5712O1466O1469P2972J65007
-56283E7006772K05273K05273R3583R3586R3579R3586J28099J28091J28103J28099P4824P4828
-56271E8453696J66866J66859J53451J53444J53435J53451J22285J22285J22284J22285R3522
-56260E9983863R3529J30909K22955K20103J74077J13691J13683J68334J68334J68335J68327
-56249F1726140K62768K62769K62753K62769K24423K24408K24415K24423J86663J86664J86670
-56238F4234865J86671J73240J73247K07767K99784L59720K67682K33161K33162K84938K84930
-56227F6939167K84930K84946L38091L38083L38091L38091M22456M22448M22464M22456L16522
-56216G0867745L16515L16515L16523L33778L33779L33771L33779L93336L93335L53073K61027
-56205G4553176K03509K03516J05728J05728M5320M5320L6703j16695k26941k72967k56677
-56194G4425720k56661m08029m08037m08044m08036m31042m31042m31050m31042n36512n36497
-56183F9739728n42253n42254n68142o60180p35914p81925p81332p81340p87089p87081q28302
-56172F1943916q74329q94460q02421p38196o46152o00137o00134n82880n82881n78090n78082
-56161E4466154n02010m25308l40943k94928k87253k87258k84379k84379k34530k34527k34526
-56150E1056113k34527k72876k72876k72872k72876k05410k05406k10202k10197k76352l53046
-56139D8269473l14698l14701l41540m18238m88226n64921o66543p12561p43238q19936q84672
-56128D2000199r30684r09598r09594r11515r11511q62617p85918p79213p79211p74418p74419
-56117C2671501p91675p91672p91675p91671p15821p15812p11026p11025o54458n77762n25994
-56106B4892910n25990m81894m35876m09987l33292k71941k25917j54014m6639M1829M1829
-56095B2091018M8544M8541M9498M9503R8393J75091J63585J63585J68380J68380K12479K12483
-56083B3649480K12479K12479J93424J93428J93424J93428K16434K16433K16438K16434K43276
-56072B5957157K43276K43281K43276K04931K04931K04931K04930K27279K27283K27279K27286
-56061B8415840J42914J42914J42914J42917J54900J54896J54900J54903K06665K06669J14634
-56050C0135066J14637J17509J17508J17509J17512P7243P7242J69278J69285J88933J88930
-56039C1590652R6898R6898J00732J00731J00732J00735J49154J49157J72164J26148O5744
-56028C2849745J9735J6850O2876J06968J06975J09846J09850Q3962Q3966N8081J04097J45199
-56016C3858150J45203N6039N6043Q4799Q4806Q4798Q4806P4254P4258P4257P4258R4389R4388
-56003C4940448R4393R4392M8704M8712K692K692J5154J5153Q1308J27323J31156J31160J11025
-55990C5844312O5010L1447j4564l4695l4695M5590R1612J11744J11748J21326J21334J44340
-55978C6604509R8324J8268k7748k7743J8271M5114R1134R4008M7993L9171L9171L6296L6300
-55965C7113068L6296L6299L6297L6299J01009J01013R6214R6218N7868j8827m449M1574K0595
-55952C7749474k5420j9667K6352O2781J08801J11675O5660N3195N3194j2955n8975p9106
-55940C8035009l3086L0185L0185P1968P1969J15113J15113R0183M4167K4033K4036M9438
-55928C8668313M9438L426L422K6432K6432K9307K9307O6097J12113J29372N2678j3476j3477
-55915C9169384m4152J863K5831K5831L1585L1585N700N1719K5831K5835P940P948P943P948
-55901C9382791M6289M6297M6289M6297K7596K7599K7596K7603N0605N0609N0610N0609l4600
-55888C9846190l4597l4600l4596J3336J3339J05375J05378o320o312o320o313N3123N3126
-55875D0060809N3123N3126J666J673J666J669J666J673M540M548O4462J10481J27738N1043
-55861D0539883m4829m4830M2415M2418P5843P5851j6188j6187m9742m9742l727P2976J03648
-55848D0727789N7636l726l723J2572J2575J2575J2575M3422M3423M3422M3426K0416K0412
-55835D1042794J7538J7542q347n4366p1623N081K8082K8082L2878L2881L6349L6353L6353
-55822D1179597L6357M0186M0186n1848n1845k476k475N8883J04903Q1890N194r7385r7385
-55809D1243782l4338M2361M2365l4334m7757m7753L9486L9487M8114M8115M8115M8114N3868
-55796D1489625N3868N3868N3868L890L894J019J019M8955K936j4321O2374J00245J00245
-55783D1961485J3001J3005l4935l4931l4935l4930P738P742P742P742J4454J4454O0469O0473
-55769D2028574N9990N9990l2044l2041K2599K2606K2599K2607L5901L5904L5900L5909l3125
-55756D2285369l3121l3124l3118j2514j2511j2510j2511L1589L1592L1588L1592O0181O0180
-55743D2382682o2538j08550n5826K0876O6892O6892P0721P0729O7846q844l9529l9524M7719
-55730D2479546M7715M2681M2688L7886L7893k5390j02078q4821l8806K5904K5907K8778K8786
-55717D2546689N768N777N776N772J6739J6747J6743J6743J0989J0994J0989J0994K1055K1059
-55703D2722834o6185o6184j4412O2279O5162O5158L3755L3760L3760L3763l2390l2391l2391
-55690D2806518l2391M043M042M038M042K7048K7052K7048K7052L5954L5957L5962L5957k3481
-55676D3018841k3481k3481k3478J02105J02108N8009j8687j8686N8009N6093N6088J0910
-55664D3354350J0914l5106l5106n5237n5237r221r218L0566L0565L0566L0565L3444L3441
-55651D3355286L3444L3444k0607k0602k0599k0603K407K407K407K408J8705J8705J8705J8705
-55637D3424212j0054j0054P202N3217Q6533M0513L130m2890k9470k9471J3674J3671M2912
-55624D3563125M2913M2913M2912j3647j3652j3651j3652K9509K9504n7735n7735P457Q4152
-55611D3672413J01408n966r0332r0331L0467P6482J8002J8001K0880K0877q484q480l4368
-55598D3720569J1651L9453L9452O8215K2196j1838j1837L1303L1303N7191N7188o084n2100
-55585D3996662n6982j0955O293O301l9722l9719l6847l6844l9722O297P2448P2451P8197
-55572D3977858P8201J2051l3965l7327l7323N1834N1837J4446J4447j1439L4581M4164M4167
-55559D4203532m2121m2114j9112K6911K6911j9104o4911o4907r3670m7651N3971N3974P9855
-55546D4051564L3840l3748p9768p7851l1832L643Q0334J09098O3081k9797p5813l909P2786
-55533D4081628R5796R5795L4440j1579l8421l8426m1300m1296K1975K1975K1976K1975M5240
-55520D4269778M5247M2373M2369Q5509L9494n9252j05272o6926k0903l647l650K9907K9908
-55507D4324935N5792R773k5219k5219n3982p959N0514N0518N0521N0518k1386o7401l8643
-55494D4352762l8638L2303P8323N2434N2438m217m213m217m214J3040J3046J3040J3043M9951
-55480D4614881M9951j6199o2215l3459l3452R686R685k8661k8660n4548q530R9R9m0167m0163
-55465D4338347m6400l80O5770O5770N2347N2351N2346N2351N3990N3986N1111N1111k2710
-55452D4819990o8728l9966l9965m495M1525J5640J5636j9831j9834j6956j6956j0484L5532
-55439D4691108L8407p609l3494J2522P5798P5801R647R648R647R647L8407L8410L8406L8411
-55425D5044756k1109k1112m6993r77N0792N0791l8364l8369j8233j8234K7782K7786K4907
-55412D5023423K4907l6448q2467l8970L7734L7729L7730j2123j2123j2122j2123R449R450
-55399D4974046L8209p807l974M2042J5203o1496r5594j8896K5204K5208j8899j8892j6020
-55386D4878334j6021K3767O9786J31140J31145O6907r784j2666j2663j6500j6495j5063j5058
-55373D5186829m997J8017L0957j5058o0123o0116K78M6297M3897k114J2259L5274P3124N0119
-55359D5354643j1716l4730k4663K1359N1556K8546K62k2743k5618k609J700k1306l2809J3210
-55345D5295082L2258L2261M5206K2196k1907o7923n6415l3410k8619k8614k4303k4299J3089
-55332D5154602N9104L3223L3220P6536P6535J3260l2752n5766r746N3526N3533K2846K2850
-55319D5500971K2846K2850N594N594N593N594j0108j0107l5992J0028L2075L2079L4950L4957
-55305D5656924K2968K2968n3248p6258n0852m830N7002N7005K7713j8302l920J9089L1546
-55292D5687805N4560P0379K4360j4469Q540K0048k5972l1721q716k4535k4530k13k06M5814
-55278D5781144M5811l4722l4722K8558P4573P5528K9512p875n3895l6634l6639l9513l9513
-55265D5751613k6736k6736O5298O5303J3530J3529J3534J3529K8387K8390K8391K8390l4885
-55252D5961537l4885l4882l4885n0708n0700J5446O1466Q6391Q6392K5995k0025J4488O0507
-55239D6086137L1748L1745N860N863N860N860q252q251q248q252l1261l1262l1257l1262
-55225D6015028Q56Q56k5025K0990M8791M8796N1666N1670J8112J8112J8115J8116J8108J8116
-55211D6322307J8112J8115N168N172N171N172l3174l3178l3178l3174n9716n9717q2726l6710
-55197D6007644Q350N4370O0123J4108k194M3821M0947n069o3553o3550k77M5742R670R670
-55183D6159802J2545J2544j4297j4298j4298j4294j3819j3819M9457R5473L0280j5735J3024
-55170D6272565J3027p4181p4182J2100J19479J16599R229j02940n6926Q4962Q4966K4569
-55158D6429267k1455J7854O3872O0998J4982k9006k8999k9002k8999o5436j9416O9748K3728
-55145D6458136o4956j10972m3859L2835M0502l6193j4138L1877k4500k4501k1621k1622m366
-55132D6196622m365m369m362M8362M8362K346p4349n7096j1073N0278N0286J8043J8040J8043
-55118D6294768J8047K3797K3797K3797K3800L662L662L662L666l4684l4684l4683l4684L1098
-55104D6315021L1098L1098L1101K339K335K338K343O6568O6569k5466k5459p3402p3402o8607
-55090D6284474o8603Q450Q5144M2004M2008K696K696K696K700M1524M1521k574p9270p9273
-55076D6326193k574M1524M1529j883j886j882j879N7553N7560N7557N7560O267O267O266
-55062D6648172O271j6747j6739j6743j6739k6691k6687k6690k6687J1659J1663J1655J1662
-55049D6527359N906N909N905N913m7783m7776m7784m7776Q6395Q6400Q3517Q3524N0925M909
-55035D6755543j7146N9557P7767J076r9594r9587r0008j3305L5584L5589j6305j6302j6306
-55022D6596563j6302J2458J2457J2457J2458N6077N6081N6077N6081Q142Q145Q145Q145m6323
-55008D6840661m6320l04P6395O2009J5998m5366m5361m0087m0091N928N928J75J75q8981
-54994D6700759q8985j1207L4809Q925o7774n6267j0248N1107N1107N0145N0149N0149N0149
-54981D6812818J7553J7553J7553J7553M2532M2540M2540M2536k6485k6489k6489k6486k0735
-54968D6926494k0736k0736k0735P9927P9927L3912L3908p5623p5623J6413J6415M6134M6133
-54955D7065810M6134M6137L4626L4631L4630L4631l719l719q514q510r191q5883o8629k2611
-54941D7085823J5736J5743J8610J8617J2861J2864J2860J2865j0150j0145j0145j0146O149
-54928D7171542O153O149O152l2197l2196k7406k7402P108Q3809O6546K0534n354n350q229
-54914D7229859q229J9934J9940k3207k3204N2530R8552K6649n0050q7437m1422n948M0069
-54901D7248036N9241N9244O2124O2119m1543m1536m1544m1540M2825M2826M2828M2826N913
-54888D7501819N917N916N917N913N917N917N921k9052k9048k9049k9048L9977L9977L9977
-54874D7546971L9981j6104j6108j6108j6104K2241K2242K2241K2246m2350m2354m2349m2350
-54861D7442095K6675K6675K6676K6679l0368l0367l0368l0364K3321K3322K3321K3322N521
-54848D7526140N518N521N522N517N522N521N521n0084n0084n0084n0081j7488j7492O9755
-54834D7399224O9755K2900n3804l9418O598N9328J3310m5172m5167K0500R7195P9942L3923
-54821D7619114K0500K0500J7625J7625j9378j9378j4583j4583m035P2657N5404R385m2867
-54808D7717986m2867k597k601m9575r5594k0811N5879Q0205Q0212N4325J00339J25270M8571
-54795D8048742l0041p6060n4974q948Q305Q305K7482K7481o4557o4553k3242k3238k3241
-54782D7751461k3238R354R359R358R358M1471M1476M1471M1475J9420J9424k6596k6591q8795
-54768D7828407q8788L244L247N5971N5975R955R959Q514Q522l7502l7501l7502l7497l7502
-54754D7707502l7497K6436K6439K6440K6439n202n198M0818M0821O9576O9581k2455k2454
-54741D7941246M0821M0821n1218n1213k3900k3892K2128K2124J3495J3499J3496J3495J8287
-54728D7989189J8291J8290J8291m719m719m719m719k8432k8433k3641k3637P039Q3738O9355
-54714D8081174K3337L1007P7026P4147K8132j9808j9800k2679k2683L27L31L27L31K3337
-54700D8254506K3336K3341K3336R435R438N2579k4120p8764p8764q3555q3559n4122n4119
-54687D7938968R9271R9268O7637O7633k4405k4398l2071l2071J3948J3944K5451K5451K5451
-54674D8264077K5454k5481k5481o6706o6705o5744J0948J21205J21204M4023M4027j993j988
-54661D8376840p0060p0059K1975K1979O0066O0070k9090k9086P6364J22391O7736l9630j06268
-54648D8463228o0249q10q02n2579n2575o564o555l2209l2204N9827N9834o320o320o320o320
-54633D8313062J9565J9564J06804J06812m403q1099q1102m400M5624M5628M8977M8982j2857
-54620D8571157l5866m229M1795O3359M0354k1485m4491m1616j8610M4666O7679K5493K483
-54607D8690689J6865J6864K2618K2614O796K9812m228n0248k2922k2919k8675k8676n4560
-54594D8594030q537N9401N9404J6260o0431q6323m0300J9617J9622r96k4006O194N2214N5089
-54580D8661238R073k2565M45L5794J2784j8849j8850K719K723M156M160M0110O3120P4622
-54566D8850680K8607l2752n5761m5692m5693k8208k8207M8011P1018L0752j5264l760J9252
-54553D8792983J6850k9167m6422m6422m2107j9100L1234P7254M6453M34j6823j6823J1940
-54540D8760284J1941J1936J1940K3443K3444K0568K0565K7280j8740q3452q3449o9915m6901
-54527D8608944j3826O2868Q5875L9863p115l0124J030K4040R663R662m0672m0673l7791l7794
-54513D8633950J4332O0351M7412K4401K0085K0090M5969m1k7375m358M3099Q9114J13558
-54500D9080587O7542M270M267k5417k5417k5416k5417l1170l1166l1171l1170K868K863K863
-54486D8938916K868N741N739k0143K5873K1918K1923K4793K4797J9043J9040J9043J9044
-54473D9128595O0268O0267n882n1902l2726l2729L0547P6569J01644J01644j8195o4211P685
-54460D9361574Q4391O4249J8242k6828k6820k9702k9699k9698k9698k9699k9695k9223k9219
-54447D9238175k6345k6340K4466P0485M4597M4605J7275J7279J7276J7279n735n730n727
-54434D9421560n730j3777j3781j3777j3777j3777j3777j3780j3773J1149J1149L7034q982
-54421D9355961n8834n8838j5697O1005J13493O7470O119O118J1868J1868L7752q263m0380
-54408D9489642m0384m0380m0380J0431N6450L0561L0566O0363O0366Q6251M0236j0583j0579
-54395D9722560j6332j6325n8514j04534j04534n8511J7226J7225j0578L5440P7741J045o7983
-54382D9433926k1960M7065R3081R5955M9944K8367K8368N1377N362j7648j7648N358m0654
-54369D9740893k0143k0142k3017k3014n1780n1777M0259M0258N8948N8952N8956N8952m2669
-54356D9824676m2669l7878l7878l004P3691R3826j3549j03667n7652L4387Q0403M0616n400
-54343D9845902k525M3495N3080N3081l6079l6079o4154o4154o4154o4158J2545J2541J2541
-54330D9701882J2545k3409k3409O8626O8629O8626O8626k3409k3405l6235l6232l6231l6231
-54317D9750373M030M035M035M034N2929N2929N2924N2933k3770k3770k3767k3766J8070J8066
-54303D9919285J8070J8074o856o852r4100r4096Q001Q4699M1559M1563O3606O3610O3611
-54290E0120174O3610o1382o1386o1382o1378J5314J5316J5314J5317n06n06n06n02N2222
-54276E0049719N2229O206p0490p7341l1318L0036L0041l1318l1319J7572R4271R4275R4270
-54263E0226833P028P031o393o392o392o396o2359o2355K9675K9680K3926K3926K3926K3930
-54249E0245668K8238K8242K8238K8242K3447K3447K3447K3447j8557j8556r0457r0457J1165
-54236E0245554Q7863R0738R0738M0882M0890k259k255K1709O7733L8965l7726l2577l2577
-54223E0617678l7372l7368j7238j7233j7237j7234L5490L5494L5489L5498q1471q1468K5904
-54210E0478932K5907J5876J5880l0140l0135K456K457K456K460L2178L2178L2174L2181k6302
-54196E0588558k6307k6303k6302K1990K1991n4705n4704j1564j1564j1564j1559O171O172
-54183E0410310O171O176m2722m2719m2723m2718m2624m2616L4076L4079N9959N9964j6735
-54170E0337878j6732n3168n3165p149p145K0656K0656K0652K0660k5246k5242N1453N1454
-54157E0335562N7206N7207J1187J1188n6880n6880n6879n6880K4607K4614K4611K4610j5450
-54144E0327823j5453j5451j5450P9460P9460P9459P9460L0565L0569m6133m6130q738q742
-54131E0550699L7277L7281m069m065n0084n0085j15276j15277n1046K5656M7225M7225N2016
-54118E0407477N2016k5637k5638M8183M8187M3658k361l5433j2423R145R145J2024J2024
-54105E0540367j9618L396O7147J13166R1593J4903j2906j2902L1318P7330O2952L9951K4124
-54092E1020821J117j9016m2019n2575k9562K9877K9881l9627q5643q7087m1061K3527N25
-54079E0709158j2420L3600N4693Q674k1526J483O1397O1404J3466l2551l4471j1457j2898
-54066E0818552l5905j1586J1430j5891P115K4850K4850l909k6919l1710J4306M9297P2307
-54053E0896787N6488L3482J4784q225l3455l3456J1127J1126N369N377N374N373J5438J5439
-54039E1001028j3321L2695L2695j3320J5438J5443R324R328L8090p928p932L8090O454O453
-54025E1162537k9984p5995o1614l8608j3686R332k179k175L2493L2493N172N1191N9332L6330
-54011E1164639M693M692L2015R004k8862p4881p1523p1524n1392n373O1370J07394J10268
-53998E1190520O4253M1239M1244k2991r9686r5377m9354l335l339l6889l6893J1043N7062
-53985E1057497N3217P203J0073N6096N3214N3218J0077J0076J5827J5830o0872o0865m3616
-53972E1176975m3608K403K407L5361L5364Q1376Q1384P7543P7547l948m9962n0446n0438
-53959E1371958n3320n3320k1683k1679k1678k1679L3398L3406L0528L0531Q10m5209m5210
-53946E1216853Q10O2165O2166J7108k8912m5209Q10J8062J8067k0287k0280N6412N6416N4495
-53932E1448676N4495N1621N1621k6037p2052p2052k6033j110j110M4912M4909K6885j9131
-53919E1505594o7067o7063q590L7437Q5365Q5368K3531k2485L396L399k2488k2481n229M0791
-53905E1569478O8588K2572k5363k5360o3713o3709m3582K441K6889K6888j8177o4188m3099
-53892E1369665K921N0856N0856N0244N0244n70m6582o320o320r195r191k008k004P1817P1816
-53877E1636229N4556Q545L4425L4429P696P704M830M825o4203j10215q1456m761O4743O4744
-53863E1662091J8731k7291n4138n4130o199L9818L1501L1497l9445l9444M4920R0940O5051
-53850E1763902j1644j4518L1497M6841M6837l2733l2737l2733l2733K9942K9942K9938K9941
-53837E1851742O933O932Q3627Q3635K3709K3710k2310k2310l4772l4771M1924M1928p0976
-53824E1979001p0976p0976p0976J8184J8185J8184J8188K0096K0105K0101K0104K0097K0104
-53811E1959421K0105K0100j4533j4530j4530j4530m1380m1372L5322L5323O0724O0728m6647
-53798E2004201m6647p6372p6368l0348l0349k8930k8927k8926k8927P3653P3653K7637K7638
-53785E1830988m004l997P2695P2698L4346L4349m2350m2346q320q313L7703L7707R894R902
-53771E2030952l6113l6117N0164N0168N0164N0168r275r274r271r275j578j582j6918o2933
-53757E2039280m3764L2930O3614O3615l7053l7053l7053l7049K1432K1428K1427K1432l3216
-53744E2059970l3220l3215l3216L5809L5809L5810L5813J7115J7116J7112J7119j8359j8355
-53731E2135308r2180r2175o7310k1291M4863M4860L7185L7194L7189L7190j4104j4096l9988
-53718E2032645O034P7935P7939j1226j1221l3399l3394p507n3529p3661p3660p3661p3657
-53705E1749638k6207J9815Q3087Q3091L7068q943J6936J6937N0849N0845M6050M6053j3385
-53692E2151834r0080r0088j3382M8446M8453P9128L3114j1952j1948j4826j4823n7606n7609
-53679E1998661Q544N4564N3598N3605N6481N6480m2270m2266m2270m2262m5149m5141J8131
-53666E2040706O4150L3954j2062r183L6832O8470O8470N194m0821l3155l3151K7242P3265
-53653E2289911J5743l0281j517j509M1501M1506L8631L8631K1374k4645k7523J8500l552
-53640E2416770m9575m6692o77J3705J3704M2464l548R260R267O384O389n119n118Q2125Q2125
-53625E2571464L5148m1547q7567q7567j4705L1315N426N430J6333J6336J6332J6332N5640
-53612E2538370N5644K4960P0980P8650J954j05424j05420p8581p8577j2427L3588N1218N1217
-53599E2526152l5067l5064M3543Q9564J7663n9032n0408m388l5068l5064Q073Q077Q073Q077
-53585E2455131M9179M9179M9180M9179n8195n8196n8195n8195K4732K4732K4733K4736J722
-53572E2519722J727J722J727N7925N7929N7933N7929J1910J1913J1910J1914r4507r4502
-53559E2615252r4507r4503M3548M3548M3551M3551J1427J1435J1434J1431j1579j1575j1575
-53546E2611438j1576k8356k8352p1497N202L8753L8756M3551M3548K8295K8295K8300K8295
-53533E2754652k3474k3473O8561O8565j2454j2446j2449j2450o693o696o697o696K7812K7820
-53519E2823882K7817K7816J4396J4397J4393J4397r1541r1540L1170P7193N3222k3474k3474
-53506E2868654N3226N5107R089n2271n2264r126r126r126r123L1619L1619o0416o0416J4362
-53492E2801808J4363J4362J4366O7330O7329O7329O7337J2682J2685j08112j54128o4492
-53480E2812859M2886J0286l5726K1789R8492R5613J8922p4387p4383J2860J2861O148O149
-53467E2954369N2168N2169J0936J0944q1095q1091J9572J9569J9572J9572K8196K8197K8200
-53454E3081278K8200p2466p2463J9572J9568O1276O1275J5256J5256k4047k4052k4048k4051
-53441E3060554l5266l5262N6770N6773Q5528Q5537o503o499r0871r0867m1977L4721M2388
-53428E3115026M2396J167J167l5623l5622J0392Q7091J21601P5588k1241o7257k2204k2199
-53415E3250282k5079k5074n906n901n906n901l7122l7121Q898Q5594J11481O5462M103M103
-53401E3381913M2932M2935l088l084n4856n4857r5122j8424Q3551J29578J34366Q8354k0945
-53388E3653253k0941k3816k3820l2444l2447l2448l2444r438r438r438r435J4819J4823J4822
-53374E3461608J4823q187q187q187q187Q111Q111Q115Q111l7909l7904l7909l7904L6034
-53360E3360539L6033L6034L6033r981r986r986r982j0944j0944j0940j0944j0944j0940j0944
-53346E3352104j0944L9901L9901L9905L9901o3641o3641K8398K8398N0925N0929m1111m1106
-53333E3449919o1245o1241L0794L0797K3477K3485k2530k2535L347L354R0593R0594L4505
-53320E3613314m2186k4930K1089N0803N0807l8353l8350l5102l5098J0917J0921P9943P9946
-53307E3703721j2092j2089L69L77M6388M6392J4750J4758J4751J4754l2106l2102l2105l2102
-53293E3703664l2105l2102l2106l2101L0212L0215L0208L0216j5808j5803j5808j5804K6022
-53280E3658900K6025K6025K6025K3147K3150K3147K3150K7942K7941j8077j8074N4784N4784
-53267E3958869N895p0805n0431n0434n5225n5226l6052l6053N5986N5986O4610O4611O4614
-53254E3916345O4614J7636J7637o9607o9603r180O7523P0395P0394o301o301r8332r8336
-53241E3866884l1710l1702O0328O0329J1434J1438l4581l4581j4932j4926P7102P7110o301
-53228E3995892o301L9718L9719P118P126l8901l8893j0138j0134j0134j0134O1797O1792
-53215E4088527O1797O1800p233p228p229p229k9763k9756k9763k9755M5019M5019j6340o2351
-53201E4075515l3235M3460O9345K3329m1863m1863J277J282J0864J0868J0864J0868J3739
-53188E4154450J3746J3739J3743O384O392O385O388R260R267R259R267l0527l0520J5492
-53174E4212725J5495L8506L8505n3533n3530N3963N3963P944P947m521m517m514m518k8010
-53160E4275905k8002O1150O1153n2932r8948k7048M9651P1485K5474J0134J0134J506J506
-53147E4361168m4514m4509K4507K4516J11755J11759J1092o5606r4362m8347l654l647m1996
-53134E4298162m1996J9363R6058P5923K9908l1452p7471p7467l1451N9629J05644J05645
-53122E4530495N9628L126m2890m544M1479M6271l0425j02333n6309N525N529Q400Q404M0996
-53108E4513352M1000M0992M1000j426j422j426j426j426j422j426j422m1217m1209m1213
-53094E4501309m1209M6031M6031M6031M6030k5991k5991K0029K0028K3858K3861Q5221J31240
-53081E4896478Q7612J0921l5098l5098l9890l9893N2145N2146M7586M7590m4446m4445n7864
-53068E4897744n7868r7172r7176j8565Q8818J00317N4301L5129L5129L2250L2253k5428k5428
-53055E4954304k5428k5424k5432k5425k5428k5424l377l373l380l373n02m98n02m98j1408
-53040E4774832j1400L4607L4616R5970R5971L932L935N2347N2351O327O335N75N81M6594
-53026E5197573M6597k5937k5938k5942k5937k8820k8813k8812k8813L3498L3501k7854p3874
-53013E4990429p4836J868J02526J02530L7212p0154r8925k2223R4739R4738N0640k6060l5646
-53000E5146838l5645m0437m0437m7153m7149M4887M4886O5146O5150J9131J9131j8260j8256
-52987E5157832j8257j8256O3230O3234O3234O3233n1818n1811n1810n1811q792q791q788
-52974E5140629q792K9558K9558K9557K9562o400o392o392o392J6613J6618J6613J6618M453
-52960E5295411M452M453M453m7320m7316M4719M4723l6292l6293l6292l6288L8486L8486
-52947E5235382L8487L8490n012n016n015n012j8435j8435P3599P3604N529N533N529N536
-52933E5424764j1727j1723j1728j1719L6033L6038L6033L6038k316k308k316k308L9866L9875
-52919E5592502L9866L9875K2610K2614o4629o4626k5683N1016L3760j2260p56p53l632l627
-52905E5626277n0130n0126R8468R8473K2732n3959j0826j0819P647P651R9686R9686M2159
-52892E5926919M2164L7368L7372P647o9048j17942j17938j7279j7275j7276j7275J2918J2925
-52879E5703280J2921J2921O4690O4694k7344k7341L331L339L331L339n02m99R1537R1537
-52865E5999234O837O845O841O840J2595J2594J2594J2595k7672k7672k7671k7668k7672k7672
-52851E5910948k7671k7672L7281L7281L7281L7281o822o818o819o821n6192n6191N1179J27879
-52837E6044124R9119N3100q260q255l3688l3683l3684l3683J4252J4252J4248J4253O582
-52824E6108677O582O583O582L5342L5345L5341L5346k7813k7808L3543P9562N8473j8226
-52811E6367529o4238o4241r598r598r598r594k1100k1101k1097k1101N7884N7879l4151l4151
-52797E6163724J7617J7614J7618J7617L715L715L716L719L715L719L715L719N631N632N636
-52782E6280822N635K8641K8646K8641K8645l1759l1756k8881k8877j22M5902O6032j0662
-52769E6380907p3444k7429L3927L3931j4963j4967j4963j4964J5716J5713J5712J5720k8386
-52756E6322510k8387k8386k8383O7721O7724k4314k4306K7459K7459K7454K7463K8896K8896
-52743E6491806K6022K6021n4511j00530k5751N0951O0531O0530k6714k6713p5608p5603M7106
-52730E6377537R3127L1767m4928k4797K1222M4232M4232M7107M7107m9841m9841M2194M2194
-52717E6621312R9720R9716n3678n3677o9014o9014o9018o9013k1082k1082P0957P0961J02013
-52704E6639101J02020R982R982j6861j6861j6864j6861k4531k4531k4530k4531M4495M4494
-52691E6684504M4494M4499j5785j5781j5785j5780R141R145K4478P0504O4268j2427n8446
-52678E6817029n8446o0363o0363L1672L1676N9549N9549N9549N9553l727l722l723l723j9541
-52664E6904969j9542j9546j9541L464L468L468L468J426J430J426J433k1583k1580k1576
-52650E6801184k1580m5548m5548m0756m0753k407P4292N7035J1020M3331M3335M0456M0460
-52637E6914521k8569k8573k8569k8566N5317N5317N5317N5316L548L552R5582R5583K2481
-52624E7242257K2481K2481K2485M4533M4532m7502m7502p0033p0033k4018k4013j966j962
-52611E7111740j966j962K7462K7463K7466K7466k6222k6223k3345k3348L6091Q2114R9366
-52598E7336102K2671n1145n1149r925r925l6532l6527K4827P0850K9623m7077p2957k6941
-52585E7141895N1670N1670N4548N4549j1602j1602j1602j1601k5634k5633L5721Q1745P5988
-52572E7450112p07m6723m6723J7987J7986J7986J7991j0773j0769j0777j0769j3050j3051
-52559E7358720j3054j3047j3051j3047j3050j3047L6323L6322L6319L6327k027k019k027
-52546E7419642k023M1825M1821M1825M1825o111o103o111o114p2262p2261J9774J9777N8120
-52532E7513624N8126l3915l3912j1142j1145j1146j1141K1450K1455K1450K1455j18j18j18
-52518E7544805j18k996k989k997k992N9686N9693J3671J3670q6030q6031K1340R8036R3727
-52504E7720475M7711j3655j3651j1732j1727j1739j1734O3347O3352J7321J7325l7315l7312
-52491E7780666N4712N4713P5812P5813j6229j6230n3613n3613p602p601L2413L2418L2409
-52478E7984068L2406l053l057l061l065j5519j5518j2652j2651J1324N7344K8573m8123p8912
-52464E7918104p8915Q324Q320j8515j8515K7497K7493L5174L5170L5167L5166l00l00l183
-52450E8010687l175K5899k0119N768N769L5486L5486L2611L2611L3570j2450p5721p5722
-52437E8030700o6135k0120M6035M6030M9990M9985P5874K9854p533p537j0411j0412P328
-52424E8213648P324P324P327P324P324P328P323J3834J3827J3826J3842k4524k4519k1641
-52410E8249567k1636j9249K6774Q94Q82K6778K6774K6770K6775j0130j0142j0142j0126K5329
-52396E8329118K5330N4099Q085j5416L0611J852J840n7590n7587K8683J36069Q0049k7326
-52383E8537817n2251n2248K388K399K388K396M7936M7936M5053M5053r65m6970m6978r58
-52369E8532996N9556N9549k9607k9599j6177j6176j6176j6184J3537J3545J3530J3545l719
-52356E8578620l712l719l711p2923p2923o768L9254M3087M3084K0070O6098J10192J10200
-52343E8846849M4042j978n6621j02632j02641n6621J3538N9571L6559L6551J6419J6420J6427
-52330E8765883J6420J5454J5469J2594J2579K997m3015m3016K997N0012N0012N2894N2880
-52317E8964160j0389j0374j0396j0381p5102p5102j1818L4185P1102K5097k3812m6818k114
-52304E8818238K0891O503O518K190K198K205K191j1705j1697j1712j1704J1301J1309J1309
-52290E8848035J1309p909p910o472o472k9957o951M1464Q7490L9540l7144j8458K7569O6394
-52276E9000528M3380o3511j09538p0106O594L6794N9800J6184k9835L57L65M5419R1430P5619
-52262E9103480N2613J1385l4627k0252K760J5667O1709O3124J7119j7408j7394k0275k0268
-52249E9197633n2879n2864J0396N6423P522l8483l5623J0412N970N970L6171r849L088K6108
-52235E9169995J0283J0282N020N004L0900j5127p6471p6493j4633L1380K6063L057J7431
-52222E9126691J7439p76k3789l9608O411L9487o533J2168L5167L9965Q5985P3041N0042M1882
-52208E9457572J8877l4338q0349o7406m4399J7431M0445P377j5644j255j262K6063K6071
-52195E9349183K6063K6063L772L787L780L780L772L780L788L772j012j011j019j019j012
-52180E9426467j011j020j011O4066O4052O4051O4059J6131J6115p5915p5901L3851L3851
-52167E9627785L3866L3859k5584k5584k5576k5577k8831k8832p1968M723K4861K4862K9653
-52154E9547657K9652M5001M4977m7031m7046n6628n6637L5410L5410Q5727Q5749o2873o2857
-52141E9576511j3013O3694O3679j3005m9442m9441L7805L7798L9730L9707L9730L9714p749
-52128E9805718p743p757p750J5264J5264J5256J5264k3569k3561k3569k3576k3561k3561
-52115E9702119k3569k3576N6370N6363N6362N6370j2663j2662j2663j2663P1231P1223P1223
-52102F0043465P1223k8474k8482k8489k8474M5586M5578M5586M5586l8787l8779l8787l8779
-52089F0027973O754O761O753O754N8529N8523l3509l3509l11l20l186l195l7706q3719r8100
-52074E9878492k1409J01789J47808O0560J4541K6056K6048K3173K3173j9804j9819j9804
-52062F0220804j9804m2825m2818m2817m2818K2367K2383K2367K2374o31o39o39o39l5858
-52048F0080807l5874l5867l5866K0694K0694Q0136J26156J29023K1660o8470o8463J6861
-52036F0251491J6861J6868J6861L3486L3478L3479L3501L3478L3478L3486L3486o2865o2865
-52023F0444223o2865o2865N3138N3138P118o9565l6984R027k1636k1637j8770j8762j8762
-52010F0234798j8770n48n47R1483R1491L9715L9714L9723L9714k2032k2040k2033k2032J0556
-51996F0479192J0564J0556J0563O2805O2811J8709n7990n7982J8709O2811O2804N879N887
-51983F0695318N894N886J1636J1636J1644J1636j4724j4724j4723j4724q974q974q975q974
-51969F0658858n5267n5267o374P0326O9352O9375P4151P4159J4716J4716p2523p2531J5682
-51956F0799373R2365R2381J5667N369N370N78N78N70N78N70N86k8672k8664k5789k5782J8313
-51940F0923391O4318Q1596M883p8151p8152R081R096K6352K6337K6344K6352j4404j4404
-51927F1012639j4397j4397K3949K3942K3956K3949j3933j3910j3917j3926j3925j3917j3918
-51914F0982195j3918L2095L2101L2094L2094Q3871Q3871q168q176l4033l4034l4041l4033
-51901F1111918R5385R5384O3755m3616r4913r4921r590r591J7257J7256J7256J7256O5542
-51888F1248378O5550O2675O2675j7858o3876O107Q2806R5263J8580k5531k5523k0732k0732
-51875F1467782k0739k0732m3533m3525K487P9186J49169J03158l2977j09682n0241K6452
-51863F1506805k1470k1477L3166L3167L3174L3166N3184N3175P157o9527n4187q176l8863
-51850F1539294l8847J9142J9150J9150J9142l856l863l863l864N149N141N141N141N6918
-51836F1639075N6910l5121l5121j37j14j37j29L2466L2467L2467L2467K5394K5401K5394
-51822F1831282K5394q0053q0068J1979J1970L4018L4034L4026L4026k9250k9258k9249k9242
-51809F1739609R673R674O807O799j8131o4150o4143j8123L6513L6520L9395L9403J0632J0640
-51795F1781118P757P758L6041r978p1330p1337j346P5345P5353j354k1006k0998k5797k5797
-51781F1734429J2557J2548J5431J5431K5508P1528P1527K5523K502K502Q8784Q8783N4751
-51768F2221804Q738K9828K9828k6733j03439q3300l7288N1517R7538K5637n1062o966o966
-51755F2149136q883q883K1796O7824M1928M1935q883q883j1758j1765k9166p5193r2457j5743
-51741F2051005J17501J17509N6149J0130l3965l3972l6848l6832m259m244m251m244j4556
-51728F2179123j4556j4557j4549Q450Q464Q450Q449j8861j8876j5994j5986Q929N4955N7823
-51714F2221264J1818J2709N8727K9980K9972K7098K7090K4215K4222N7298J1279n4872n4872
-51701F2425928k8999k8983k6109k6109M3997R0000R0008M3996j1605j1613j4496j4480k7440
-51688F2504095k7425k7432k7424L2003L2010L2003L2018j1279j1278Q0768Q0752L1866L1866
-51675F2752543N7754J1727n1540n1549j0312O6386P2128m571m8666m8658r6009r6001m7114
-51662F2506118K9592N4522N4507J3294J3294J6640J6648J6648J6640M6369M6369M6362M6361
-51649F2923364M0764M0742k5387p1421n5115n5115l7866Q168N2255N2256Q1026L4999k388
-51636F2986282k380n278n255k3120k3120k989M3030O6044O6037K760m3243o2918o2896m2779
-51622F2890175L247M7351R3362R6236N0225J1857J1864Q982Q989Q990Q981Q990Q989J3302
-51608F3271540J3301J3302J3301m1349m1342K1926O7952N8469J2465n0810n0811O708O716
-51595F3301368R582R590l840M2178N9443N9435O0393J4382k5889p1900q3034q3034l9889
-51582F3248785l9882l3182l3174l3174l3181J2358J2359J2358J2366O6044O6052O3169O3169
-51569F3384067K8056j7956k0839K5189P4075K8063l5220l5212L0451L0452L0459L0459J3195
-51556F3565239J3210p4052p4045l8178L8513Q7415Q7414N3853N3853l8186l8179n9754n9747
-51543F3517356L2285L2276m9198m9198m6332L0361J34985J34985R3765R3765P469P476P483
-51530F3947478P484M2468M2467M2468M2475l7098l7106O997Q3703Q0950M259j01203j01203
-51517F4024139l1212l1212l1212l1219m7997m7989M4050M4042M5958M5966M5966M5951P012
-51504F4082243P012P020P019R887R887R895R886J9956J9957O5975O5976L8170L8171n3860
-51490F4337194n3861l2117l2117l2116l2117N0331N0332O236p0470n8956J7735J5819J5827
-51477F4181720L2117L2124P8129P8136k1568k1569k1576k1568J9652J9652J9659J9660K9234
-51464F4423802K9242K9242K9250l354l361l354l354q2616q2608R415R416j5507j5508P6532
-51450F4397237P6532P6523P6524j5499j5507r750r750L6254L6270K3074K3082k2930k2937
-51437F4649123Q5391Q5392L9387L9380R659R659R651R666J2533J2541J2534J2541o0173o0172
-51423F4867112L1866L1873L1858L1882o0181o0165N0088N0073N0081N0096k4702k4694k4695
-51410F5000492k4702j4031j4032j4032j4031O0750O0744O0750O0751m4232m4225j29P6570
-51397F5150643Q4235P537l6558M0132Q6974M0954n1084r7104o2591J4115L9996o023k2321
-51384F5188905k2322k5196k5196K5614K5622J12855J12854M7540k9151l2026M4674P4379
-51372F5498552K8367l2983l2984J9264J9264p2775p2767J050J049M7062M7068M4172M4178
-51359F5538517M4179M4172n2652n2651n2651n2643P5809P5809P1025P1018L2672m4019k6763
-51346F5671822J9249j4184j4191j1309j1302N7717N7723N7724N7716N469N475N461N476N468
-51332F5898314N468N468N476K6580K6581K6587K6581q891q890q891q883k9516k9493J6511
-51318F5943002J6519O8287O8288k3751k3752K738K731M8757M8742p803p818n3823n3830o373
-51304F6021914o373L9646L9646O2645O2667J6625J6640k061k061M3958M3959K0952K0952
-51291F6379109K0945K0953j1644j1651Q0395Q0380K8626K8611K8626K8618J4359J4359J4358
-51278F6716044J4359L7365L7372L7364L7373r613r606r613r605o731o731o738o730k2345
-51264F6792165k2344K3675K3675K9425K9432n7822n7808j6594O0104Q8867M2856J8876J8876
-51251F6973383J6017J5993K8832K8824K8831K8832K8816K8839K8824K8831J978J985J985
-51238F7241970J985M859M860M867M860n0590n0575m7715K8991O8288O8302J1735l4284N491
-51224F7263044Q2197J28217J28224N9184N9184J3173o3519p3954k7941L3425L3425O586O571
-51211F7647816N2598N2597L6779L6779L6779L6772J315J308J301J308J0617J0624J0610J0624
-51197F7947827J6359J6374J6374J6374j1917j1917M9449R5468P7247N47m5471m5464j2268
-51184F8108982j2267L3744L3745P1132P1139k0891k0900M3807M3806m3426m3426l156P3535
-51171F8335824P6402P6410N6301N6302J2207o4493o1625J5081N9176N9184K8976K8976K8984
-51158F8707705K8976L4741L4725L4733L4741O1207O1222O1207O1222J5196J5195J5195J5203
-51145F9181268K1911K1903K1918K1903m8073m8072k069P4646O2286J6268M6947M6947K6809
-51132F9444592K6816K6816K6808M7906M7905M7906M7905P0919P0911P0911P0927K244K251
-51119G0004817K243K251K5257K5250K5257K5264M6347M6346M6346M6354R2366R2358R2366
-51106G0572822R2365O2424O2424O2416O2432j4275j4276j1392j1400Q7825J33845J53975
-51094G1239185P7285N1396R7423O6736O6736P7878P7877P7886P7885O4454O4470O4454O4462
-51081G2168127o008o008J47382J47397J64638J64654P2607P2607N4249N4248J00275J76966
-51069G3311134J78875J32872J63543J63543J34308J34301J34301J34309J51557J51557J51565
-51058G4941865J51565J55025J55041O3009O2994J14771J14771J14770J14763J02793J02785
-51047G6194152J02784J02793m594m593p461p453m6636r2647j12785l6087M1570m441o5809
-51034G6058793o5800p324p324p324p323p4441p4424j66464j66471j57482j57481k03501k80185
-51021G4683249k62944k16909k50478k50479k24590k70610k84991k08285q0783l4763n5861
-51010G2542556n5860n6097n6088n6104n6089j02115j02123j02116j02108p8151p8137r9240
-50998G1598328n3230K5394J02093J53869J53854R8610R8617R8610R8617J56135J56144J60926
-50986G2847967J60927K13654K90361L34463L34448K58715J82024J84899K61605L42167L88194
-50975G5799424L67113L67097K62609K62609K62609K62602K00291K00292K21388J75354O9908
-50964G8451296o784L3478L3471k2968k2968j14999j15006j34179j34180j34171j34180j41853
-50952G7556957j41845m9807m9814p2820p2820q1445q1452j87644l25687m68551n75915o47814
-50940G4801343p24521p77248p77240p47527p01507o34391n27021m91557m91549m53197l45825
-50929F8129760k91311k91296k84588k84588k73089k73082l65127l65120k75957k75963k75972
-50918F4873667k75956k76914k76922k72131k72123j96550j19859j09317o3283k9737J6283
-50907F2997158M4080R0107J60082J60083R1058R1065J24612K01318K34857K34866K60152
-50896F4689438K60152J86329J86336J88245K34264K10292J33609J55657K32348K61110K61111
-50885F6998891J98793J98794J34559N7861O5626O5618O0826O0819o5732o5709J0959J0982
-50873F7732287J3842J3849J3849J3849o2850o2849o2842o2850J3971J3955j9576r6290j86389
-50860F7261956j86412j70091k16133l12948l89647m21285m21277l58967k82277k48714k48714
-50849F4005491k35032k35033j89013j89005j98603j98596r1232r1218j03690j03682j80389
-50838F2189998j80381j76555j76541j76548j76548j59413j59414j59413j59406n2035n2043
-50827F0561701n2042n2028L0406L0421O1085J5066J9873R6571J22444P6425J3005J2983Q6821
-50814F1022731Q6814J49139J49123J03120J03111N1823N1822N1822N1822J1560J1552P2919
-50802F1917358J49618J76320J30331Q4289Q4304K3896K3903K3896K3903P2318P2318P2311
-50790F2854765P2318P2318P2311P2318P2319J0654J0663J5446J5454j4267O2431J26658J26665
-50777F3570053P2972P2973K6953K6960j7150j7142j7142j7142K8808K8817K8816K8809M1281
-50764F3857866M1273J17973J63992J30437N3739p621p612N1822N1822N1822N1830M1501M1510
-50751F4640354m510m510k1774k1766N4933N4932L7197L7190L7197L7198Q8000Q8008Q8007
-50738F5110456Q8008J9759J9758J9759J9758l263l247l255l248k9622k9615k9615k9614P7756
-50724F5223775P7763P7756P7764O7991O7983O7991O7983K1971K1972K1964K1971N1693N1686
-50711F5920263N1692N1686n5686n5678n5693n5678P704P704P719P705l5433l5426M1251M1274
-50697F5843404K4960K4961K4975K4961K6884K6885K6877K6884P8258P8273L2231L2247n3085
-50684F6218715n3085N4302N4286M3745M3753l2946l2953O2918O2926O2918O2933K8756K8770
-50671F6605038K8771K8763j1499j1499O0408O0401k3006r9689n6568K0154Q9156M3152l3547
-50658F6700035l3546k0010k0001M3266Q9285J12778O6759m2057o5063P796N3814R233l6779
-50645F6865510m0619N399M8545K525l1395l1379L1873P7909R8031R8039Q0776L4763K0382
-50632F7260359K0382O3519O3519L4764L4763L1881L1882j1279n7290o0173j4146J8435k7576
-50619F7389040k6139J9880Q6509O3504j2716j2708L7608L7615L7616L7615L3182L3189L3174
-50606F7757369L3189k0503k0512k0503k0512M6126M6126M6126M6133M6118M6126M6118M6126
-50593F8077527k0032k0040j8602j8603k776K0223j1416n7419q1878n8865M411K7417L0292
-50580F7870239L0291L3174L3167L5448N8461P1391K5386j3446j3454m2209L818L7836L7844
-50567F8167946M0718M0726M2156M2164K6336M9351O130l9875k4055j057K5310M8324K0998
-50554F8445172M4011J6679k9334k7896J8131M7845M7837L255L270K9988O981m1441q7452
-50541F8477046j6998N9709Q7034M1015K6147M9152O2112J6086o8759k2748P3125J19151N4530
-50528F8956602Q487n4765n4773m8058m8057M3966M3981K1439K1447K1454K1439K7197K7203
-50515F8987562K7189K7204J7485J7492J7492J7484k639k639l1409J4624J3644l2353m6749
-50502F9024387K9957O8303O8302P0220P0226r035n5054n7921j1910j1910n7929n5047r035
-50489F9063554P7733P7726Q0608Q0608O3344O3351k8687k8687K9197K9196K9197K9197M33
-50476F9566770M34M33M34k2573k2572k2580k2573M34M33M34M41L0489L0490N6385J0358J3234
-50460F9620471J3240J0359J0358O533O525O526O525M4871M4878M4879M4871J3590J3606L9471
-50446F9926703o533j8998j9005k1873k1865J8861J8869K1743K1744k0428K5576R1727R1735
-50433G0108256L8748L8741m395m396k1652K4367M1616M1623j8291o4325j8290K7721M6894
-50420G0236617M6894O5108J11136J08367L1683j4351j4336L6460L6474n2696n2682k9683
-50408G0508991J6336L3592L3593N795m0240n8910n8925p172J5849K3037O9048R9256R9256
-50395G0739506K3508k2504j1956L4064P7201L1181k1066k1059q130l1136k1295K4710R9971
-50382G0892995R9971M7243k9447o0142o0135k7531J8481K4230M7244M5327K2321o449o449
-50369G1007659J2077N8104N8089J2077n5990n5990j0936L5083L2216j3804j0936L5083M9472
-50356G1152204M9472M9465M9464Q480l7532k7470m464P529l8490n2879K3819J09630J32635
-50343G1421863Q9970O6957O5047M2042j0214l3227l3539l3539j4846L1182K1583K1599K4459
-50330G1659337K4458N7062N7055k1553o7565l5935J0084K7341K7333K6261K6261j9758j9759
-50317G1750622R005R012Q997R012J2838J2838L8726p294J3796J3804J0921J0921L1988L1995
-50303G1957181j5941o1960k1697K4321K4329k1697k9851J6184J6169k9851l5113J0906M4452
-50290G1877432O7466N2727K9714l841m9859l0672J5332M4087K1097k2063m5068m5054k2055
-50277G1889243R104L2109M6498M80j3637j3628O0188O0187N5397N5397N5396N5389Q419Q419
-50263G2308961Q419Q427j4587j4595j4586j4587R499R499R499R491L2512L2505L2505L2505
-50249G2435467J9568J9561J9560J9576J1895J1894l1242l1250k5645K0375O8302O8318N1054
-50236G2657433N035L0923L0915L597L605L598L597j9416j9409j9408j9409j8572j8572j8580
-50222G2605337j8572N0454N0453N0461N0453K7439K7448N3335P316l5828l5836l8703l8703
-50209G2755054R857R864R856R856L1904L1920j6025o2043l9038O982N2042N2051l1364p7391
-50195G2743525m6704m6704K312P9011J38438R2427L87M04J7651O3664N9830N9831J3818J3819
-50181G3191709m3715q9726q9720m3707j3955j3941l6961R065O2743O2751O0835O0834N6035
-50168G3172247k0656n1335n1335L0154P6167N0293N0286K2002K2010K2002K2009l1683l1684
-50155G3280477k8808k8801j970M4050J8168J8177j7302j7302j7302j7302K4573K4565K4587
-50142G3305810K4565j9530j9523j4731j4731m0148L6566J42005J42028M6133l0550p4653
-50130G3483241p4653o0865J5819O4728O4705J7751J7743J7743J7743p9094p9080l3075M3639
-50117G3416345J02100N6097l7867q3870l5966J0047P3330P3329K0603K0603K0595K0595n4659
-50104G3601282n4652L7380L7372N4636N4629M9845M9844m1000j17691j17698m0993K6109
-50092G3539063K6117L0907L0900M3365M3373L8582L8573J1728o4964o4957J1735Q6076Q6092
-50079G3856590j164j148N9244N9245J0351o6348k9440k9440l4231l4231N9724N9724N9724
-50066G3968600N9724k4771k4755k4770k4763k4762k4763k4763k4762K5568K5569K5561K5569
-50053G3932482K5577K5569K5568K5569K8345K8345K8352K8345K8344K8353K8337K8360j5758
-50040G4245788j5758j5751j5750j5758j5751j5758j5750M981M974M974M989p83p69p68p83
-50025G4152327K5112K5113o2135o2119j8032N8666M1411m616p7o0k951k951K0063K0055J7180
-50010G4206986J7188k8839p4844m6095m6088n7594j1583N4575N4575N2058N2066N2050N2058
-49997G4276513M114M122M122M123k5600k5591k5600k5599K8086K8086K8094K8094Q784Q792
-49983G4320540Q791Q792j0381j0389P8768P8782N4811Q792n7366n7359k5721k5721k5721
-49970G4346618k5721M2217M2224M2224M2232k6801k6808k6801k6801R628R636R621R636M7974
-49956G4469078M7981M7974M7981k9919k9919k7036k7037P53M6788K0891K0899J7059J7066
-49943G4622559J7059J7066l073l072l1828J4184J59m5859j7089j7089J8366J8382J5507J5500
-49929G4620772K4618k1409k1409K4611L4201L4201L7075L7076j605j590j604j582j605j589
-49915G4760161j605j582K5721K5721m951M1068N6408k0291o6310o6302J4100J4100j1780
-49902G4764458L4231N6294N6279N9168N9161k9044k9037k9037k9036o031o031o031o024N7526
-49888G4946846N7534N4659N4651N0818M815l5471q1483r3932r3948l0672J5355N1769N1784
-49875G4952725Q647Q632K0740K0747l8703q4715o107J01272Q1147M450P787P803K6018k0010
-49861G5090433p9436j25464r9575k2877M4939M4947m2292m2301J2344J2351J2350J2344J8579
-49848G4836342J8580M4460j559m4688m4696m4696m4696j909M4103M6977R66j5332L0679R3956
-49834G4918487R3962N9443N9435l826m9844j01622n5594O6158O6150J8162k7858l0741J5287
-49821G5027599j0602n6613k7866k7858k6420k6413M18J07789J25061M8361n2309n2301J3370
-49808G5042216N9382L3493L3501L780L780L772L788j2998j3005j0115j0122K335M8354J9606
-49794G5207767J9599j6968o2979o2979j6959L2885L2900L5752L5775Q9932Q9925K3789k2238
-49781G5386201n4834n4826j1697j1681J1316J1317J1324J1317M2954M2962K2816k3189r5582
-49768G5288398r5575l2300J3720J7545J7553J7553J7546L2497j3522l0786M5920R0016R0015
-49755G5458580K769K768n2834n2826n2833n2826N5503N5503J01515J01514K9737K9744o2302
-49742G5564012o2295J5355J5355J5355J5355L2611L2619L2612L2618k1081k1074k1075k1081
-49729G5609286P0979P0965J11234L4543l9281q5300q7217m1198L856M9875K6877K6877q609
-49716G5742887q609q594q602m1448m1433m1434m1441M2924M2932M5806M5799M7723R3742
-49703G5870252J10991L4299j5552j5545P1687P1679M974M981q2266q2265m0080L6604L9486
-49690G6009245L9502k2352k2344k2352k2344j9477j9477j6587j6587L772M9792O7047r643
-49677G5998195n3746n3739L3501L3494N4103N4112N4111N4119l423l414l415l407o229o236
-49663G6148026Q1011Q1018M5541l1159q0053q0053l0192l0201O1838O1831j1978j1978M9373
-49650G6253024R5400J11683L4999j1027j1028j7735j7736j7735j7728N0810N0811m1220m1221
-49637G6421297J917J916M7936M7936O8668O8675k3363k3364K5524K5523K5531K5538M9974
-49624G6763708M9966m2057m2057n1654n1640M0384M0384N9321N9328r4061r4077k039k038
-49611G6633468k030k023n5732n5723p6813l0794R0967J67650R5750j1614m783m784j1484
-49598G6732055j1492o5176o5177o0394o0378K0139R6845J68745J22726J5355l0664l3547
-49586G6829037J2480r217r218o335o335R9119R9119P080P089o2911o2895o2903o2903K1469
-49572G6792676K1462K1462K1462m1334m1335P560Q4258R4792R4807P552P560k031k023k030
-49558G7064838k031m6126m6126m6133m6126m79m64m79m64m304m305Q7726Q7727N8020N7998
-49543G7159272l4018l4026l0193l0178l0200l0185M9084M9092M9092M9084m1030m1031N1009
-49530G7135772N1008L8543L8544L8543L8543M4293M4293M4293M4301k563k563k563k563k556
-49516G7505325k563k562k563o47o39o46o47M7297M7290M7289M7290O7123O7132k4900k4907
-49501G7768672m2156m2163l7365l7372o685O9999N2757O731L7418L7402L4543L4528J3446
-49488G7889755J3446J3446J3439l8323l8323N3708N3709N01N02N02N02N8021N8028l4011
-49474G8044902l4011l7592l7593l7585l7593K5683K5691K5683K5682K4733K4724K4725K4732
-49461G8062181n9640n9648n9633n9632K8071K8086K8086K8086k3698k3683O8349O8348K0412
-49448G8045685K0413K0412K0413K6162K6162K6169K6170N6963N6964N6963N6971j2062j2062
-49435G8415323j2070j2054K3409K3417K3401K3416l4117l4109N7929N7921K3174K3165l8186
-49422G8540619q4205o4067J2625Q9316J35343R6510J9820k6208k6200k236k236k228k236
-49409G8684617O502O510R8542R8541o914o913o920o914l0885l0884l0893l0870K2801K2808
-49395G8789128K2801K2800q830q829j1712j1712L2398j3636l0878M5814J17714J17714l0877
-49382G9031895l0885j3629j3620j3637j3613n902n901n894n895L2444L2452L2459L2444r727
-49368G9042991r735r734r728P522P522P521P537J32750J32749Q6738J0046k6398J9637P6190
-49354G9475608P6189P172o9535k6390k6391q168q183q168q175R4632R4624M5738l0969q1779
-49340G9526205q1771q1780q1771J8884R5582N2446N2438Q0251Q0243Q0250Q0243l278l278
-49327G9814664l285l278P1489P1497O8622O8622p8060j24079m9298K7395K3561K3568K8353
-49314G9939771K8359Q4130Q4121p909p910j5575j5583j5576j5583O7831O7831K1812n4879
-49301H0160840o0644j4618M6734M6750M6612M6620M6621M6612j316j323j316j315J0662J0670
-49287H0381589J0663J0662J0671J0662J0670J0671K844K844K852K852P1870P1877P1869P1877
-49273H0744473m2216m2209m2217m2201K6808K6824K6816K6808l262l263l270l263l270l255
-49259H0663303l263l263k6755k6747k6756k6755l742l741l742l742K3L0L1L0L8376L8384
-49243H0611671L8376L8376K0633K0648K0641K0640K0641K0641K0648K0640M0415M0414M0414
-49230H0974798M0414P5893P5885m6825r2845p5109J589M7601M7609L5144L5144L5136L5144
-49217H1189578o7634o7625j8732N7959R4397R4388N0301k6405k6413k6390l1205l1196j3933
-49204H1177090j3948j3933j3948O4318O4317O4302O4326q2373q2365l3470M3220L3638L3631
-49191H1304805L8437L8421P2942P2950j9097j9089j8641j8640j8641j8640K9295K9296K9288
-49178H1502686K9303k9189k9189k9182k9189K5463K5462l5897q1916m9555K7135P3155P3162
-49165H1472249J0830J0845J0845J0838J05751J05758j6975o2971n1480K5219P1238P1246
-49153H1763393M9297M9305m2726m2734J4792J4792J4785J4800J6701J6709J6708J6701o297
-49140H1896226o297o305o297k6679k6671k6672k6679M2361M2354M2346M2361k8596k8588
-49127H1882864k8588k8596K8930K8938o0233o0218l6057R963P6106P6113K1469K1462K1470
-49114H1953623K1462j2564j2571j2564j2572M1122M1121L8240L8254K6854j9158L849L856
-49101H2098952K2062k3956m1205L5493J39503J39511L6923l9768o2781j6762M1715M1722
-49089H2371409L7312q708p1984p1984J0465N6484L0604L0603J2853J2868J2868J2861J2860
-49076H2448511J2868J2861J2860k7280k7280k4413k4405k350M3654J05013J05029K9280m7419
-49063H2616929l0154J5856M2704M2703m3578m3578J6321O2348Q2471N780k844M3167J2495
-49050H2820620J2496K6390K6398K6390K6398n248n247K5439k0587n0910K5797J30293J30293
-49037H3168522L6346r682J6215J6206r1r1r1q4N1670N1677l7478l7479j6039K9987M092M099
-49021H3277779J225J216J225J217L4778L4772O0667J4640K182K175o99o85N164N187Q046
-49006H3448889Q054N172N1198K5303K5318M2559M2566Q5711R005o8645o8645J8603J8594
-48993H3643682k6337k6329k6337k6337j8663j8663P3367P3376R605R621R613R621J5362J5370
-48979H3716951J0572J0578K784p3908r1164J6207J24543J24536M4970o2401r6929J0457R6739
-48966H3833935R6739M2087M2088m9936m9944m244m236Q7795Q7795L0269L0276L0269L0277
-48953H4203170o161o160o160o153o160o153o160o153M5495M5495M5479M5494k3538k3530
-48939H4288805k3539k3530M5015M5016M5007M5016J6252J6253J6260J6252P354P370p9886
-48926H4421645p9878o9329P362N6264N6255L1334L1334L1326L1333L7083L7084L7090L7083
-48913H4665986L887L894L878L894L886L894L894L887M0794M0802M0795M0802j0975j0966
-48899H4838352Q1064Q1064K502K502K503K509j4754j4754j4754j4754N4271N4278N4271N4279
-48885H5168579l1052l1053J3043Q9750O3253j3431Q609N4644Q7224Q7232j932j931j05949
-48872H5386986j05956n7055J9645N5107N5123l2132l2132J3240J3241j2640L3372M0087M0088
-48859H5416974M2962M2969M130M137M137M138M137M137M130M137M0680M0688M0688M0688
-48845H5698732J7675J7690J7674J7675k3067k3074k3067k3066J8153J8162p727L8292N0050
-48832H5794102N0058N0050N0050K5128k0892k0884K5128P5452P5466P5452P5474J628m4377
-48819H6211835j8488j8496M639M624M647M624M639M639M632M639K2367K2375J9492J9500
-48805H6295668K5242k0770k0770K5249L4102L4110L9851L9859L2186P8204R5461J8770j6230
-48792H6660932j6237j8138j8139R651N5678K9790K9797J5036J5058J5051J5051J5050J5051
-48779H6823631J2176J2176L7578q435J7439J7447N2925N2924N0035N0043p894n3914k8025
-48766H7028106k8026L2361L2375L2361L2375M1958M1958j9401o5420o6379J0321Q8928J34947
-48753H7296464J13265O7246L970L970L7516L7524J7386k8626l9654l9654K0748O6766L7996
-48740H7594917q016n134M0878L5000L5007L7866L7889L5000L4999L5007L4999N6576N6575
-48727H8021563L6429r567n7519n7510N764N1784M6377M6392R0487R0487J6671o0036m2772
-48714H8178550L248L0573L0565L3448L3441L3440L3455L3440L3441J6830J6831r066L6969
-48701H8505165M9427M9411M9426M9427j0982n6986k8231k8238N8058J04070P5300P5322L2398
-48688H8923567j3613J2275J2275J2267J2282J2275J2275J4671J4663L1934P7946Q7521M1525
-48675H9251863n0522r6541l0923P6456J31099Q5080J7971J7971J5104J5097N6316N6317N6325
-48662H9601613N6324M5768M5776j7499o3512p0949k4930R4906R4906O2317j4389o3276o3275
-48649H9683780J8693J8694J8686J8694M1699M1700K4451k1576k5851K0177Q3445Q3445N1814
-48636I0057851N1807N1807N1814M1266M1259m746m753l0649l0627L5517Q1520O9429O9428
-48623I0480923K9158K9159N5054J01059J01058N5055P103P111k1645K4375O4622O4637R3400
-48610I1091069M7373P825P819M951M951M943M959M943M959j8549j8534j8542j8542J9812
-48596I1129437J9812J9811J9812L9813L9829L9821L9821L5030L5022R6396J42393J52957
-48584I1809954P6250l1128l1113K426K434K441K434M6034M6035M6049M6035p651p643p651
-48570I1994906p643M0277M0292M0285M0293O3291O3306O3291O3298r9r9r9r8Q4273Q4259
-48555I2569733Q4273Q4266J7158J7157J7158J7165Q6182Q6191Q6182Q6183N1700N1693N1693
-48542I3306734N1700M9776M9777m2255m2262N7442N7450N7442N7450K2930K2938J14968J14969
-48529I3879059K3226K3234K3234K3234Q2677Q2669Q2676Q2669M4331M4323P5003K8984J3651
-48516I4508970R0343J36354J36362K2717K2717K2717K2717R7506R7492R7499R7499K0314
-48504I5373207K0329K0313K0329Q9346Q9347Q9354Q9346Q8807Q8806Q8814Q8814Q5924Q5939
-48491I6318675N5252J01272J42020O5321J9302J9303J04625J04633J04625J04625R5370R5370
-48479I7330393R5362R5370J80685J80693J34681N7975N1753R7758O7086O7086J33228J33244
-48467I8625314J33229J33244J41381J41389J41382J41381J41389J41381J41389J41389J15494
-48456A00138362J15508J15493J15501J69186J69186J69194J69186K06178K06178K06186K06186
-48445A01986344K06186K06185K06186K06178K47885K47885K47886K47892J96117J96124K88147
-48434A04483015K88147L00620L00613L00612L00612K59392K59400L08278L84993M53044M53052
-48423A08091778M57835M57843M09908M09914M09908M09907M64041M64034M66916M66924N57031
-48412A13066039O03042N28275M51584L72969L72953L61454L61462K63674J56303N5625n1739
-48401A16541641j84648k92018l80216n18267o72630p49330p14801p14801p21517p21524p18642
-48390A10153247p18642o80289o34277n52787m76088m63083n09095n24442m47744l69128m15139
-48379A04362533m24738l48038k33945j87933k02315k02314j66837n9465L7365J44727K43611
-48368A02962651K89631K47429K93455L75912M21924M62186N08205N36975M90949M12333L35642
-48357A07337292L22219L68238L80696L04004J50926J50926J46127J46142N1222N1221M11
-48346A09409424M10l8893j15600j64486j64486j19432j19418k17221l24584m32571n09254
-48335A07203889n83079o59785p02922p02914o36772n90744m98722m22007l70261l70238l69296
-48324A01297149l69287k77257k77249k08224k08239k63818l40540m75700n83079o19515o19508
-48313I7054733p14428p14414p60448p60433o76083o76068o30063o30049n30960n30945m38913
-48302H9991929m38921l89062l89061l43042l43042k89357k89364l76588l76612l43034k66359
-48291H6147487j52249m4894K6124P2144J19105J65140K10186K10202L05107L05107L73166
-48280H7736625L73166L27163L27154K99358K99357K99343K99357K16301K16308J21395J21395
-48269I0636922J04131N8126k9128j05819j77719k23739k02657k02641k48676k48661l19611
-48258H9040528l65622l81037m57722n76621o83978p91363q68055r23656r23664q99692q99693
-48247H1269425q53673q53681q13395q13419p15615o08252m97877m21178l84742l38729k62047
-48236G4706817j54652q4677l8650m3456m3449m0574m0566O8713O8721O8721O8721J75293
-48224G4710962J75294J75293J75293J21608J21600J21608J21607J82960J82967J82959J82967
-48213G6455118J50363J50363O3131O3131J19570J96261J79012J32985J35868J35867Q6974
-48202G7868643Q6974P8820P8821J70859J70860J16215J16216J16208J16216R6168R6176R6183
-48190G9208359R6169J34521J34529J34522J34521N9747N9739N9739N9755J11508J11508K4276
-48178H0328893K4276N1229J27935J10679O4652M267M259M7395M7404J49983J49975O0819
-48166H1171766O0835N6027J02040J22186M5479m5700L20R4274J40286J11531O5519L0992
-48154H1955555j5021j4533L1470O8866J14892J13919J13927P0789P0782j3697j3705j3704
-48142H2469540j3697O7785O7786O7785O7801Q3118Q3125Q3133Q3125O0112O0135O0111O0120
-48129H3299979O373O381O381O380r924r918Q2114Q2114J26216J26217Q0197Q0198J581J590
-48115H3885879M7601M7609L7653L7646L7662L7661P8874P8874P8889P8881J0815J0807J0807
-48102H4479658J0815N5875N5869N5868N5875m2277m2270J7165R3871J16870M0186j9264j9264
-48089H4858977M7365M7366M7365M7373O1747O1755J5728J5727R1347R1346J4656J4647O024
-48076H5421423O031O015O031J9447J9439R6145R6138P8882P8896L2863L2870L1173L1174
-48063H5956527L1182L1181j0054j0039j0046j0054K2K3J5K3N3708N3709N3700N3716L9684
-48048H6233297L9677L9692L9684J338J339J338J339N9336N9344N9336N9343N9344N9336N9329
-48034H6773072N9351l5098l5083l5098l5076L3935L3934L3935L3942O617O609O616O617J7157
-48020H6871430J7165R3849R3864K9508K9501K6626K6626k4177p0212m1433L5258J06678J06679
-48007H7301362M092M106K4223K4238Q891l7129l9061L7639O3511J7507k3720k3729N0096
-47994H7412026N0103O4949O4972O4948O4964L1402L1402L1402L1402L5114L5121L9912L9905
-47981H7997622J9781R6480J13729O365p6577p6569K4093K4086O845O837N2849N2864M1509
-47968H8289914M1502M1509M1517M4392M4392L9585L9601R400o7307o7299R401O2127O2119
-47955H8590853j1696n7709n1366n346M2589M2589K1500K1508m388M1623L3973L3965L6832
-47942H8734927L6840J6709J6708r179L6832N2598N2605N2590N2598j8344o4363o4363j8351
-47929H8877807L4862L4870L7730L7737L7737L7745L7737L7730N2004N2005N1989N1997K6117
-47916H9408067K6116N1997N978j4632j4625j7515j7507K0846K0838K0838K0839J9804J9804
-47903H9550848J9804J9811K7471K7470P0614P0623O7739K1721l202m9229n6887n6895l6763
-47890H9673125R255N1921R7941J00815N4803K069K061l681l681M464m1555l8673P339O7740
-47876H9983943J13752Q7871Q7878J1682l4353l4330J1667K6063K6055k1872o7900n1122n1115
-47863I0088219l0992J5036O1047J07067J55968J55961N3373k3310n6879n6865K4611K4626
-47851I0517862K4618K4626K1256K1264K1265K1256K1265K1264K1264K1264K5311K5302K5310
-47838I0813127K5303K312K289K305K296j3522j3522j3514j3522M0170M0164M0171M0171K9493
-47824I0983721K9508K9493K9516l3782l3760l3783l3767o936o921Q5103Q5118N6340N6347
-47811I1206197N6339N6355J8876J8877J8876J8876j9469j9470j9469j9477L9007L9015L9015
-47798I1433548L9007n1107n1115M0931M0932K9059K9068K9059K9068J1803J1811J1803J1803
-47785I1615670L4338L4338L4345L4330M0087M0088L7212L7220l5805q1802k9090P8296J31023
-47772I1970250N4324m6331m6339M8088R4122J11356L4680j9020j9014k3804k3812K6405K6398
-47759I2187303o5633o5626K4482K4488K4489K4482L2162L2155L2155L2155l4003l3988n5085
-47746I2159536r073N7154J33852J36727O0036j7629j7621K3599n3093j26444q0411J6405
-47734I2283038O2431M3251M3259M6126M6133l369l361N7989J04017J14558L7859l4041J1978
-47721I2809868P5726P5733j1515j18885p8623l2604o0400o0409l8011L8696J44149J44150
-47709I2887875P3193l483n2393n2385N4986N4994N4986N4986K2389K2398o9641o9642r3970
-47696I2884293r3978j939j932n765n772n765n765O1337O1328O1344O1344M4088M4080M4080
-47682I3140978M4087k1447k1439L9912Q5940O4827j1849n7876n7868J1628J1636J1628J1637
-47669I3251794K8892K8892K8885K8900p23p07p15p07p08p14p08p15M5792M5783M5791M5784
-47653I3544816K2778K2785K2770K2785P2197P2219P2204P2220L171L194L172L194K5706K5713
-47639I3988924K5713K5713K5714K5713K5706K5713l0968l0977l0960l0984J3142J3119J3134
-47626I4058702J3127m0072m0088N1967N1951J48789J48782N8674m8712p6402l0390o2979
-47614I4233349o2987l1349l1341O0682O0698m3814m3806M8225M8232K5219K5204K5226K5212
-47601I4338750N1229N1221N1221N1221j7811j7796j7804j7796K9645K9653K9645K9653l9373
-47588I4551658l9380l9364l9388R5476R5477R5461R5468M5624M5616m6422m6415o1275o1283
-47575I4691253L0755L0771J9249J9249J9256J9257L551L552L559L552M9571M9571M9578M9571
-47561I5042295J6975J6983J6967J6982J6983J6967J6975J6983O046O054O046O046L04K97
-47547I5202903L04K97L8642L8650n3397n3389M130M137M138M129j0130j0130Q1901Q1916
-47533I5334101L5889L5889L5889L5897k9790k9782O2249O2256L3494L3501K8695K8702q625
-47520I5658365q5315j05454J916O6158K0146l9304l9296j5819j5803L0200J06899J21281
-47508I5703974P5261j8678o4713m7092j072O2203O2211L712L718L727L719K4816K4808K4824
-47494I5861418K4800P6585P6585j5454j5446K7265K7264K7273K7265J5758J5765J5766J5758
-47481I6180602N1716N1723m0331m0315J7203J7195J7204J7210m3684m3677M8362M8361J9591
-47468I6301160J9591J9607J9598j4442j4435j4427j4442k0184k0185O8965O8971L727m2293
-47455I6361211j3529j3538R484N5503K9607K9607K769K760j06j06K8656j7370j7371K8657
-47441I6486234P6106P6105P8988P8988k8390k8398k8383k8390L232L255L247L248L240L255
-47427I6702337L247L240K3036K3037K3036K3044K0161K0162M6049L1k2504k2496k2497k2504
-47413I6797379k2503K3515K6398j9629k2383K3637Q4038Q4031l1965p7984o084P0614L4665
-47400I6963729j1355J9325J9325K1242K1241k4778N1921J16231P0204Q852Q853J1735J1727
-47387I7288252J1727J1735J0777J0777L6657r362l2376l2368L0900P6927L6536L6536L9410
-47374I7516128L9426q60q52q51q52j5720j5705j5713j5704P293P293J2093J2085J7590R4290
-47359I7639941P7034L1006J2792J2792L5813j0213j5485j5492j8366j8359j8359j8359j8367
-47346I7676378j8367J0754J0769j8001K8010L3767j2252p5520p5520P879P879L3759j2244
-47333I7597291r370r377j2252j2244o229o229Q5803Q5817J1028J1027J1028J1035N271N285
-47319I7767884N278N271J9659J9667O0873O0895O7945q746n7632n7633o4355o4341j8336
-47306I7736429N8370Q2334L6316q6404q6388K754K768K761K753l1608l1607l1607l1608K3044
-47292I7648307K3036l8315q4334p0919N780N1807N1799N6590N6591l5440l5441k4184k4177
-47279I7581100O7853O7862O6903O6896J8009n8697j81400j81408r6077J1294N3480P461j13341
-47266I7309935j13334q0760q0752J1278J1287m062m061m053m062j6526j6518j6527j6511
-47253I6975334j9400j9394j9393j9401m6483m6484r2502r2495q1954q1947J0077J0092O4729
-47240I6540779O4728q8670q8662o8530o8539K3508K3508k2611k2610K3401K3417K0519K0542
-47227I6380780K0519K0541j3027j3028j00268j00260m3699L2984N8887J2860j7697o3717
-47215I6174875o6591k0572m49m34m48m34j6739o2758q0015l316J10770J10771O6667j0023
-47201I6201304m4932m4932M2323M2316j5211j5218j5203j5203k2884k2876k2877k2876J7385
-47188I6061116J7386J7393J7393L9441L9433n2605n2591m9715m9731M2316M2315O845O837
-47175I6085833N2857N2864P8752P8737j3294j3286O555O548n4811j00822p7817j118M4894
-47162I6145892M4901O548O556O548O548o4393o4394o4394o4393N8804N8796N8796N8804J2784
-47148I6207403J2777J2777J2792m001m000l985l993J9005J9014J9013J9020k0032k0024k0033
-47134I6245733k0024k0032k0017k0025k0025j3796j3795r005r005J8800R5499O6736m0634
-47121I6240410p8745p8752O578O579L1508L1501L1501L1501k0268k0260K5751K5759L1501
-47108I6264564L1501o0530o0530m0582m0582N438N438l194l187l194l179J4062J4070J4062
-47094I6134157J4077L7076L7075L7068L7076R035R035R035R027N2180N2172O152O161L5394
-47080I6484720L5403j0625q7308p2934k6923L4437L4452J5172J5173J5172J5180N9275N9283
-47067I6570477N9283N9275p3512p3505p3504p3497j4070j4055j4069j4062q914q905Q3125
-47054I6404067Q3125o997o989o997o989J2176J2191J2176J2176k6169k6162k6162k6170K7493
-47040I6430769K7493K7493K7493m1533m1532m1540m1524L042L050L042L042L049L050L042
-47026I6368436L058J8260J8268J8267J8261m746m738m753m731k350k342n225n225l308m9320
-47011I6357812o6584J0130M6902M6901m0338m0331n2803n2803N0742J27441O8949l8414r1141
-46998I6326463m5137O647O639R514R522P68P68P61P76Q5133Q5133o906o890L4794L4801j1217
-46982I6531569q7909p8327l2307o2979o2986J8853J8869J8861J8868P1588P1589K5568n1114
-46969I6400143q2768l6734K4611K4611p028p019p012p028o905o906o898o898o905o906o905
-46954I6253453o898o2995o2978o2995o2986N2050N2065N2066N2050j1917j1918j1902j1910
-46941I6155185J6838J6846J6853J6846o6561o6554K5470K5478o4637o4645o4644o4645M5974
-46928I5927804M5966M5966M5974p720p727p711p720k7858k7850k7843k7858m4156m4141j7302
-46914I5817824R0062J24688M7989n5557n5541k7759k7744k7759k7736O0446O0454l1584l1585
-46901I5916198j8161j8169j8154j8161k4755k4755k4755k4748n3518n3510L8513L8528k5234
-46888I5689319k5234k5235k5234j9469j9492j9470j9485J6040J6024J6047J6024O1109O1085
-46875I5722029o1610j07645j2731O3975J7956J7949M1920M1920M1920M1928m9290m9267M2757
-46862I5751811M2764M8506M8514m3524m3518n9351n9344K7904K7896k5789j02481j02488
-46850I5510900k5782L8695L8696m8537m8544N6910N6918N6917N6918k5067k5044k5059k5052
-46837I5592869K8626K8642K8633K8634k3979k3980k3971k3980k3979k3972k3979k3972J422
-46824I5517014J438J422J437n2263n2248n2263n2248m4377m4384m4369m4369k182k191m5335
-46810I5085082m5327R9423J45458P5467l1904m7259j224J2183J2191j3811j3811j3818j3812
-46797I5248838l5866l5866M0840M0832K9334K9318m7373m7365k2436k2443k2435k2443o4516
-46784I5068419o4523o4507o4508M502M510Q1217Q1208M6218M6209K05J98M989M989N1016
-46770I5200142N1016k2337k2336k2329k2329k9045k9044J6983J6974Q1688Q1681K0336n6362
-46757I5265038q8001m1988M031M038k7006k6999k7006k7006J02427J02420L8186l8498r2198
-46744I5147438r2199r6982r6997p826p825R4753R4754O2150j4526m8103m8096l027l042m6179
-46730I4934293m6171K0443O6485L7699l8985m9525m9540q298q312L3919L3919L3912L3920
-46717I4993759L6794L6802L6786L6802r225r225r226r225l2223l2239l2238l2216j4861j4860
-46703I4945405j4854j4853j4860j4861j4853j4853K7805K7812K7805K7805j0541j0533j0549
-46690I4935875j0541J4678J4679J4678J4670q335q328O8371O8364j0252j0252n6264n6263
-46677I4971080k586k586k578k570j4321j4328j4329j4320L9364L9357L9365L9365m2126m2125
-46663I4976662m2125m2133m9792m9791l788l772L4406L4421m2292m2285k1196k1196N5495
-46650I4782614N5511N7420N7419j9279j9272n8591n8583J8116O4135P8273J574n9784n9785
-46637I4839768k0481k0466k0473k0474j7606j7598j7606j7591L0337L0337P6357P6349m5434
-46624I4855419m5449K8391K8375o138n2141M403Q1118J08907O2895J6876J6876o129o138
-46611I5087265n2149r8161p4090K624O3960O3975q891q890n4895n4910o015o016o016o000
-46597I4841791m7252m7228m7236m7244J4746J4755J4746J4747L7745L7767L7745L7768J315
-46584I4864165J331J324J323j8808j8808N7891N7892L5957L5950L1174L1159l3060j09774
-46571I4937716r2495m6499j6769j6770j3895j3894R118R111R119R111L4939L4946L4938L4939
-46557I4913615l400l407l407l400K8223K8231K8223K8238k5454k5463k5447k5462J8047J8040
-46543I4947177J8047J8047P76P98q8373q8372l5160J0853j5035j5021j7918j7902j7903j7911
-46529I4682103J8329J8329J8328J8329L8460L8459O4341J8328p6113p6090j04877n8841l1053
-46516I4568032l1037k8177k8162K9463K9477P08M6734P5490K9470l3805l3798p1193p1192
-46503I4482010p1193p1185j0800j0791l6673R339O2424O2439k6725k6724J2579J2571l3433
-46490I4353838j10131j21159p5147M4696M4696l8704q4730q4730l8710p195p194m312m313
-46477I3866905p194p202J8693k7318l5478l5479l8353l8345J5339J5332J5333J5339l0261
[truncated: 436,935 more chars]
