# Supplementary material for: Possible dissolution mechanism of alkali lignin in lactic acid-choline chloride under mild conditions
Source: RSC Adv. 2020 Nov 9;10(67):40649–57. doi: 10.1039/d0ra07808e (PMC9057700; doi:10.1039/d0ra07808e)
Supplement: RA-010-D0RA07808E-s004 [file RA-010-D0RA07808E-s004.jcamp]

##TITLE=	2674-1-HSQC.1.fid
##JCAMPDX=	6.0	$$ NMR Plug-in 1.14 of MestReNova 12.0.0-20080
##DATATYPE=	NMRSPECTRUM
##DATACLASS=	XYDATA
##NUMDIM=	1
##ORIGIN=	Bruker BioSpin GmbH
##OWNER=	nmrsu
##.OBSERVEFREQUENCY=	600.17370629542995175
##.OBSERVENUCLEUS=	^1H
##.SOLVENTNAME=	DMSO
##.PULSESEQUENCE=	zg30
##LONGDATE=	2020/08/04 01:51:00.000
##.ACQUISITIONMODE=	SIMULTANEOUS (DQD)
##$ORIGINALFORMAT=	Bruker XWIN-NMR
##$PARAMETERFILE=	(acqus, ASCII, c:/Users/10157/Desktop/2674-1-HSQC/1/acqus, 0)
$$ ##TITLE= Parameter file, TOPSPIN		Version 3.2
$$ ##JCAMPDX= 5.0
$$ ##DATATYPE= Parameter Values
$$ ##NPOINTS= 12	$$ modification sequence number
$$ ##ORIGIN= Bruker BioSpin GmbH
$$ ##OWNER= nmrsu
$$ $$ 2020-08-04 01:51:28.373 +0800  nmrsu@CZC3361HFZ
$$ $$ D:/NMR_data/2020/8/2674-1-HSQC/1/acqus
$$ $$ process C:\Bruker\TopSpin3\prog\mod\shimcntl.exe
$$ ##$ACQT0= -2.77310920362713
$$ ##$AMP= (0..31)
$$ 100 100 100 100 100 100 100 100 100 100 100 100 100 100 100 100 100 100
$$ 100 100 100 100 100 100 100 100 100 100 100 100 100 100
$$ ##$AMPCOIL= (0..19)
$$ 0 0 0 0 0 0 0 0 0 0 0 0 0 0 0 0 0 0 0 0
$$ ##$ANAVPT= -1
$$ ##$AQSEQ= 0
$$ ##$AQ_mod= 3
$$ ##$AUNM= <au_zg>
$$ ##$AUTOPOS= <20 >
$$ ##$BF1= 600.17
$$ ##$BF2= 600.17
$$ ##$BF3= 600.17
$$ ##$BF4= 600.17
$$ ##$BF5= 600.17
$$ ##$BF6= 600.17
$$ ##$BF7= 600.17
$$ ##$BF8= 600.17
$$ ##$BYTORDA= 0
$$ ##$CAGPARS= (0..11)
$$ 0 0 0 0 0 0 0 0 0 0 0 0
$$ ##$CFDGTYP= 0
$$ ##$CFRGTYP= 9
$$ ##$CHEMSTR= <none>
$$ ##$CNST= (0..63)
$$ 1 1 1 1 1 1 1 1 1 1 1 1 1 1 1 1 1 1 1 1 1 1 1 1 1 1 1 1 1 1 1 1 1 1 1 1
$$ 1 1 1 1 1 1 1 1 1 1 1 1 1 1 1 1 1 1 1 1 1 1 1 1 1 1 1 1
$$ ##$CPDPRG= (0..8)
$$ <> <> <> <> <> <> <> <> <>
$$ ##$D= (0..63)
$$ 0 1 0 0 0 0 0 0 0 0 0 0 0 0 0 0 0.0002 0 0 0 0 0 0 0 0 0 0 0 0 0 0 0 0
$$ 0 0 0 0 0 0 0 0 0 0 0 0 0 0 0 0 0 0 0 0 0 0 0 0 0 0 0 0 0 0 0
$$ ##$DATE= 1596477087
$$ ##$DE= 6.5
$$ ##$DECBNUC= <off>
$$ ##$DECIM= 1664
$$ ##$DECNUC= <off>
$$ ##$DECSTAT= 4
$$ ##$DIGMOD= 1
$$ ##$DIGTYP= 12
$$ ##$DQDMODE= 0
$$ ##$DR= 22
$$ ##$DS= 2
$$ ##$DSPFIRM= 0
$$ ##$DSPFVS= 20
$$ ##$DTYPA= 0
$$ ##$EXP= <PROTON>
$$ ##$F1LIST= <>
$$ ##$F2LIST= <>
$$ ##$F3LIST= <>
$$ ##$FCUCHAN= (0..9)
$$ 0 2 0 0 0 0 0 0 0 0
$$ ##$FL1= 90
$$ ##$FL2= 90
$$ ##$FL3= 90
$$ ##$FL4= 90
$$ ##$FOV= 20
$$ ##$FQ1LIST= <>
$$ ##$FQ2LIST= <>
$$ ##$FQ3LIST= <>
$$ ##$FQ4LIST= <>
$$ ##$FQ5LIST= <>
$$ ##$FQ6LIST= <>
$$ ##$FQ7LIST= <>
$$ ##$FQ8LIST= <>
$$ ##$FRQLO3= 21606.204570055
$$ ##$FRQLO3N= 2
$$ ##$FS= (0..7)
$$ 83 83 83 83 83 83 83 83
$$ ##$FTLPGN= 0
$$ ##$FW= 125000
$$ ##$FnMODE= 0
$$ ##$FnTYPE= 0
$$ ##$GPNAM= (0..31)
$$ <> <> <> <> <> <> <> <> <> <> <> <> <> <> <> <> <> <> <> <> <> <> <> <>
$$ <> <> <> <> <> <> <> <>
$$ ##$GPX= (0..31)
$$ 0 0 0 0 0 0 0 0 0 0 0 0 0 0 0 0 0 0 0 0 0 0 0 0 0 0 0 0 0 0 0 0
$$ ##$GPY= (0..31)
$$ 0 0 0 0 0 0 0 0 0 0 0 0 0 0 0 0 0 0 0 0 0 0 0 0 0 0 0 0 0 0 0 0
$$ ##$GPZ= (0..31)
$$ 0 0 0 0 0 0 0 0 0 0 0 0 0 0 0 0 0 0 0 0 0 0 0 0 0 0 0 0 0 0 0 0
$$ ##$GRDPROG= <>
$$ ##$GRPDLY= 67.9841613769531
$$ ##$HDDUTY= 20
$$ ##$HDRATE= 1
$$ ##$HGAIN= (0..3)
$$ 0 0 0 0
$$ ##$HL1= 1
$$ ##$HL2= 35
$$ ##$HL3= 16
$$ ##$HL4= 17
$$ ##$HOLDER= 20
$$ ##$HPMOD= (0..7)
$$ 0 0 0 0 0 0 0 0
$$ ##$HPPRGN= 0
$$ ##$IN= (0..63)
$$ 0 0 0 0 0 0 0 0 0 0 0 0 0 0 0 0 0 0 0 0 0 0 0 0 0 0 0 0 0 0 0 0 0 0 0 0
$$ 0 0 0 0 0 0 0 0 0 0 0 0 0 0 0 0 0 0 0 0 0 0 0 0 0 0 0 0
$$ ##$INF= (0..7)
$$ 0 0 0 0 0 0 0 0
$$ ##$INP= (0..63)
$$ 0 0 0 0 0 0 0 0 0 0 0 0 0 0 0 0 0 0 0 0 0 0 0 0 0 0 0 0 0 0 0 0 0 0 0 0
$$ 0 0 0 0 0 0 0 0 0 0 0 0 0 0 0 0 0 0 0 0 0 0 0 0 0 0 0 0
$$ ##$INSTRUM= <spect>
$$ ##$L= (0..31)
$$ 1 1 1 1 1 1 1 1 1 1 1 1 1 1 1 1 1 1 1 1 1 1 1 1 1 1 1 1 1 1 1 1
$$ ##$LFILTER= 500
$$ ##$LGAIN= 5
$$ ##$LINPSTP= 0
$$ ##$LOCKED= yes
$$ ##$LOCKFLD= 1874
$$ ##$LOCKGN= 104.554496765137
$$ ##$LOCKPOW= -20
$$ ##$LOCKPPM= 2.49000000953674
$$ ##$LOCNUC= <2H>
$$ ##$LOCPHAS= 267
$$ ##$LOCSHFT= yes
$$ ##$LOCSW= 0
$$ ##$LTIME= 0.25
$$ ##$MASR= 4200
$$ ##$MASRLST= <masrlst>
$$ ##$MULEXPNO= (0..15)
$$ 0 0 0 0 0 0 0 0 0 0 0 0 0 0 0 0
$$ ##$NBL= 1
$$ ##$NC= -6
$$ ##$NLOGCH= 1
$$ ##$NOVFLW= 0
$$ ##$NS= 16
$$ ##$NUC1= <1H>
$$ ##$NUC2= <off>
$$ ##$NUC3= <off>
$$ ##$NUC4= <off>
$$ ##$NUC5= <off>
$$ ##$NUC6= <off>
$$ ##$NUC7= <off>
$$ ##$NUC8= <off>
$$ ##$NUCLEUS= <off>
$$ ##$NUSLIST= <automatic>
$$ ##$NusAMOUNT= 25
$$ ##$NusFPNZ= no
$$ ##$NusJSP= 0
$$ ##$NusSEED= 54321
$$ ##$NusT2= 1
$$ ##$NusTD= 0
$$ ##$O1= 3706.29542987899
$$ ##$O2= 3706.29542987899
$$ ##$O3= 3706.29542987899
$$ ##$O4= 3706.29542987899
$$ ##$O5= 3706.29542987899
$$ ##$O6= 3706.29542987899
$$ ##$O7= 3706.29542987899
$$ ##$O8= 3706.29542987899
$$ ##$OVERFLW= 0
$$ ##$P= (0..63)
$$ 13.2 13.2 26.4 0 0 23.1 35 70 20000 0 0 80000 80000 1000 0 0 1000 2500
$$ 100000 600 0 0 0 0 0 84 100000 13.2 1000 1000 0 0 20000 0 0 0 0 0 0 0 2000
$$ 0 0 0 200 0 80000 0 0 0 0 0 0 0 0 0 0 0 0 0 0 0 0 0
$$ ##$PACOIL= (0..15)
$$ 0 0 0 0 0 0 0 0 0 0 0 0 0 0 0 0
$$ ##$PAPS= 0
$$ ##$PARMODE= 0
$$ ##$PCPD= (0..9)
$$ 0 60 0 0 0 0 0 0 0 0
$$ ##$PEXSEL= (0..9)
$$ 1 1 1 1 1 1 1 1 1 1
$$ ##$PHCOR= (0..31)
$$ 0 0 0 0 0 0 0 0 0 0 0 0 0 0 0 0 0 0 0 0 0 0 0 0 0 0 0 0 0 0 0 0
$$ ##$PHLIST= <>
$$ ##$PHP= 1
$$ ##$PH_ref= 0
$$ ##$PL= (0..63)
$$ 120 120 120 120 120 120 120 120 120 120 120 120 120 120 120 120 120 120
$$ 120 120 120 120 120 120 120 120 120 120 120 120 120 120 120 120 120 120
$$ 120 120 120 120 120 120 120 120 120 120 120 120 120 120 120 120 120 120
$$ 120 120 120 120 120 120 120 120 120 120
$$ ##$PLSTEP= 0.1
$$ ##$PLSTRT= -6
$$ ##$PLW= (0..63)
$$ 0 22 0 0 0 0 0 0 0 0.00015333 3.1292 0.3168 0 0 0 0 0 0 22 1.0648 0 0 0
$$ 0 0 0 0 2.1731 0 3.1292 0 0 6.1332e-006 0 0 0 0 0 0 0 0 0 0 0 0 0 0 0 0
$$ 0 0 0 0 0 0 0 0 0 0 0 0 0 0 0
$$ ##$PLWMAX= (0..7)
$$ 54.2 0 0 0 0 0 0 0
$$ ##$POWMOD= 0
$$ ##$PQPHASE= 0
$$ ##$PQSCALE= 1
$$ ##$PR= 1
$$ ##$PRECHAN= (0..15)
$$ -1 2 -1 0 -1 1 -1 -1 -1 -1 -1 -1 -1 -1 -1 -1
$$ ##$PRGAIN= 0
$$ ##$PROBHD= <5 mm PABBO BB/19F-1H/D Z-GRD Z114607/0138
$$ >
$$ ##$PULPROG= <zg30>
$$ ##$PW= 0
$$ ##$PYNM= <>
$$ ##$QNP= 0
$$ ##$RD= 0
$$ ##$RECCHAN= (0..15)
$$ 0 2 0 0 0 0 0 0 0 0 0 0 0 0 0 0
$$ ##$RECPH= 0
$$ ##$RECPRE= (0..15)
$$ -1 0 -1 -1 -1 -1 -1 -1 -1 -1 -1 -1 -1 -1 -1 -1
$$ ##$RECPRFX= (0..15)
$$ -1 -1 -1 -1 -1 -1 -1 -1 -1 -1 -1 -1 -1 -1 -1 -1
$$ ##$RECSEL= (0..15)
$$ 0 0 1 0 0 0 0 0 0 0 0 0 0 0 0 0
$$ ##$RG= 30.8
$$ ##$RO= 0
$$ ##$ROUTWD1= (0..23)
$$ 0 2 2 2 2 2 2 2 0 0 0 0 0 0 0 0 0 0 0 0 1 1 0 0
$$ ##$ROUTWD2= (0..23)
$$ 0 2 2 2 2 2 2 2 0 0 0 0 0 0 0 0 0 0 1 0 1 1 0 0
$$ ##$RSEL= (0..15)
$$ 0 0 2 0 0 0 0 0 0 0 0 0 0 0 0 0
$$ ##$S= (0..7)
$$ 83 4 83 83 83 83 83 83
$$ ##$SELREC= (0..9)
$$ 0 0 0 0 0 0 0 0 0 0
$$ ##$SFO1= 600.17370629543
$$ ##$SFO2= 600.17370629543
$$ ##$SFO3= 600.17370629543
$$ ##$SFO4= 600.17370629543
$$ ##$SFO5= 600.17370629543
$$ ##$SFO6= 600.17370629543
$$ ##$SFO7= 600.17370629543
$$ ##$SFO8= 600.17370629543
$$ ##$SOLVENT= <DMSO>
$$ ##$SOLVOLD= <off>
$$ ##$SP= (0..63)
$$ 120 120 120 120 120 120 120 120 120 120 120 120 120 120 120 120 120 120
$$ 120 120 120 120 120 120 120 120 120 120 120 120 120 120 120 120 120 120
$$ 120 120 120 120 120 120 120 120 120 120 120 120 120 120 120 120 120 120
$$ 120 120 120 120 120 120 120 120 120 120
$$ ##$SPECTR= 0
$$ ##$SPINCNT= 0
$$ ##$SPNAM= (0..63)
$$ <> <Gaus1_270.1000> <Gaus1_180r.1000> <> <> <Squa100.1000> <Squa100.1000>
$$ <> <Squa100.1000> <> <Squa100.1000> <Squa100.1000> <> <> <> <> <> <> <>
$$ <Sinc1.1000> <Sinc1.1000> <Sinc1.1000> <Sinc1.1000> <> <> <> <> <> <> <Crp60,20,20.10>
$$ <Bip720,50,20.1> <> <> <> <Gaus1_180r.1000> <> <> <> <> <> <> <> <> <>
$$ <> <> <> <> <> <> <> <> <> <> <> <> <> <> <> <> <> <> <> <>
$$ ##$SPOAL= (0..63)
$$ 0.5 1 0.5 0.5 0.5 0.5 0.5 0.5 0.5 0.5 0.5 0.5 0.5 0.5 0.5 0.5 0.5 0.5 0.5
$$ 1 1 1 1 0.5 0.5 0.5 0.5 0.5 0.5 0.5 0.5 0.5 0.5 0.5 0.5 0.5 0.5 0.5 0.5
$$ 0.5 0.5 0.5 0.5 0.5 0.5 0.5 0.5 0.5 0.5 0.5 0.5 0.5 0.5 0.5 0.5 0.5 0.5
$$ 0.5 0.5 0.5 0.5 0.5 0.5 0.5
$$ ##$SPOFFS= (0..63)
$$ 0 0 0 0 0 0 0 0 0 0 0 0 0 0 0 0 0 0 0 0 0 0 0 0 0 0 0 0 0 0 0 0 0 0 0 0
$$ 0 0 0 0 0 0 0 0 0 0 0 0 0 0 0 0 0 0 0 0 0 0 0 0 0 0 0 0
$$ ##$SPPEX= (0..63)
$$ 0 0 0 0 0 0 0 0 0 0 0 0 0 0 0 0 0 0 0 0 0 0 0 0 0 0 0 0 0 0 0 0 0 0 0 0
$$ 0 0 0 0 0 0 0 0 0 0 0 0 0 0 0 0 0 0 0 0 0 0 0 0 0 0 0 0
$$ ##$SPW= (0..63)
$$ 0 3.1822e-005 1.4143e-005 0 0 0.0038333 0.00015333 0 3.8333e-007 0 0.0038333
$$ 0.0038333 0 0 0 0 0 0 0 2.257616e-005 3.509391e-005 1.638637e-005 8.837033e-005
$$ 0 0 0 0 0 0 0.14642 6.1332 0 0 0 1.4143e-005 0 0 0 0 0 0 0 0 0 0 0 0 0
$$ 0 0 0 0 0 0 0 0 0 0 0 0 0 0 0 0
$$ ##$SUBNAM= (0..9)
$$ <> <> <> <> <> <> <> <> <> <>
$$ ##$SW= 20.0262534715481
$$ ##$SWIBOX= (0..19)
$$ 0 0 3 0 0 0 0 0 0 0 0 0 0 0 0 0 0 0 0 0
$$ ##$SW_h= 12019.2307692308
$$ ##$SWfinal= 0
$$ ##$TD= 65536
$$ ##$TD0= 1
$$ ##$TE= 298.1543
$$ ##$TE1= 298.1543
$$ ##$TE2= 0
$$ ##$TE3= 0
$$ ##$TE4= 0
$$ ##$TEG= 300
$$ ##$TE_PIDX= 1
$$ ##$TE_STAB= (0..9)
$$ 1 1 0 0 0 0 0 0 0 0
$$ ##$TL= (0..7)
$$ 120 120 120 120 120 120 120 120
$$ ##$TUNHIN= 0
$$ ##$TUNHOUT= 0
$$ ##$TUNXOUT= 0
$$ ##$USERA1= <>
$$ ##$USERA2= <>
$$ ##$USERA3= <>
$$ ##$USERA4= <>
$$ ##$USERA5= <>
$$ ##$V9= 5
$$ ##$VALIST= <>
$$ ##$VCLIST= <>
$$ ##$VD= 0
$$ ##$VDLIST= <>
$$ ##$VPLIST= <>
$$ ##$VTLIST= <>
$$ ##$WBST= 1024
$$ ##$WBSW= 4
$$ ##$XGAIN= (0..3)
$$ 0 0 0 0
$$ ##$XL= 0
$$ ##$YL= 0
$$ ##$YMAX_a= 2618216
$$ ##$YMIN_a= -4685869
$$ ##$ZGOPTNS= <>
$$ ##$ZL1= 120
$$ ##$ZL2= 120
$$ ##$ZL3= 120
$$ ##$ZL4= 120
$$ ##END=
$$ 
##$PARAMETERFILE=	(audita.txt, ASCII, c:/Users/10157/Desktop/2674-1-HSQC/1/audita.txt, 0)
$$ ##TITLE= Audit trail, TOPSPIN		Version 3.2
$$ ##JCAMPDX= 5.01
$$ ##ORIGIN= Bruker BioSpin GmbH
$$ ##OWNER= nmrsu
$$ $$ D:/NMR_data/2020/8/2674-1-HSQC/1/audita.txt
$$ ##AUDIT TRAIL=  $$ (NUMBER, WHEN, WHO, WHERE, PROCESS, VERSION, WHAT)
$$ (   1,<2020-08-04 01:51:27.853 +0800>,<nmrsu>,<CZC3361HFZ>,<go>,<TOPSPIN 3.2>,
$$       <created by zg
$$ 	started at 2020-08-04 01:50:17.653 +0800,
$$ 	POWCHK enabled, PULCHK disabled,
$$        configuration hash MD5:
$$        CD 2C 61 0B 31 39 5B 44 3F F0 B7 32 DE 46 86 7E
$$        data hash MD5: 64K
$$        B2 06 DA 66 36 1E B1 EE 16 71 94 A7 45 61 9A 6C>)
$$ (   2,<2020-08-04 01:51:28.983 +0800>,<nmrsu>,<CZC3361HFZ>,<audit>,<TOPSPIN 3.2>,
$$       <user comment:
$$        ICON-NMR User ID: luowei
$$        data hash MD5: 64K
$$        B2 06 DA 66 36 1E B1 EE 16 71 94 A7 45 61 9A 6C>)
$$ ##END=
$$ 
$$ $$ hash MD5
$$ $$ 8E 9F BB 98 E9 FD 5B 4F D4 86 1C 53 75 4D 40 CC
$$ 
##$PARAMETERFILE=	(auditp.txt, ASCII, c:/Users/10157/Desktop/2674-1-HSQC/1/pdata/1/auditp.txt, 0)
$$ ##TITLE= Audit trail, TOPSPIN		Version 3.2
$$ ##JCAMPDX= 5.01
$$ ##ORIGIN= Bruker BioSpin GmbH
$$ ##OWNER= nmrsu
$$ $$ D:/NMR_data/2020/8/2674-1-HSQC/1/pdata/1/auditp.txt
$$ ##AUDIT TRAIL=  $$ (NUMBER, WHEN, WHO, WHERE, PROCESS, VERSION, WHAT)
$$ (   1,<2020-08-04 01:51:27.853 +0800>,<nmrsu>,<CZC3361HFZ>,<go>,<TOPSPIN 3.2>,
$$       <created by zg
$$ 	started at 2020-08-04 01:50:17.653 +0800,
$$ 	POWCHK enabled, PULCHK disabled,
$$        configuration hash MD5:
$$        CD 2C 61 0B 31 39 5B 44 3F F0 B7 32 DE 46 86 7E
$$        data hash MD5: 64K
$$        B2 06 DA 66 36 1E B1 EE 16 71 94 A7 45 61 9A 6C>)
$$ (   2,<2020-08-04 01:51:28.983 +0800>,<nmrsu>,<CZC3361HFZ>,<audit>,<TOPSPIN 3.2>,
$$       <user comment:
$$        ICON-NMR User ID: luowei
$$        data hash MD5: 64K
$$        B2 06 DA 66 36 1E B1 EE 16 71 94 A7 45 61 9A 6C>)
$$ (   3,<2020-08-04 01:51:30.483 +0800>,<nmrsu>,<CZC3361HFZ>,<proc1d>,<TOPSPIN 3.2>,
$$       <Start of raw data processing
$$        ef LB = 0.3 FT_mod = 6 PKNL = 1 SI = 64K 
$$        data hash MD5: 64K
$$        B6 95 8A 5B 6F 1F 32 49 5B 4F 20 3C F0 87 72 4D>)
$$ (   4,<2020-08-04 01:51:31.133 +0800>,<nmrsu>,<CZC3361HFZ>,<proc1d>,<TOPSPIN 3.2>,
$$       <apk 
$$        data hash MD5: 64K
$$        9D C0 EC CF 87 7C 35 E5 9F E9 18 82 08 3F D7 1A>)
$$ (   5,<2020-08-04 01:51:31.543 +0800>,<nmrsu>,<CZC3361HFZ>,<proc1d>,<TOPSPIN 3.2>,
$$       <abs ABSG = 5 
$$        data hash MD5: 64K
$$        7F 69 EC A4 DD 05 E2 DA F6 4D 11 D4 01 E2 57 B4>)
$$ ##END=
$$ 
$$ $$ hash MD5
$$ $$ ED 27 58 69 AD D0 EB F2 07 28 7B 0F 60 AF EB 98
$$ 
##$PARAMETERFILE=	(datafile, ASCII, c:/Users/10157/Desktop/2674-1-HSQC/1/fid, 0)
$$ 
##$PARAMETERFILE=	(format.temp, ASCII, c:/Users/10157/Desktop/2674-1-HSQC/1/format.temp, 0)
$$ EDIT_PAR COMMAND FILE
$$ 
$$ DI_MODE         LONG
$$ ED_ENTRY        ACQU
$$ ORDER           FILE
$$ 
$$ 
$$ HEADER		"F2 - Acquisition Parameters"
$$ T_NAME		Date_
$$ 		TYPE	R64
$$ 		CLASS	ACQU
$$ 		SUBRANGE 0.0 50000000
$$ 		REL	"Date_=itodate(DATE)"
$$ 		INV_REL	"DATE=datetoi(Date_,DATE)"
$$ 		FORMAT	"%14.0f"
$$ 		TEXT	" "
$$ END
$$ T_NAME		Time
$$ 		TYPE	R32
$$ 		CLASS	ACQU
$$ 		SUBRANGE 0.0 1000000
$$ 		REL	"Time=itotime(DATE)"
$$ 		INV_REL	"DATE=timetoi(Time,DATE)"
$$ 		FORMAT	"%14.2f"
$$ 		TEXT	" "
$$ END
$$ NAME		INSTRUM
$$ 		TEXT	" "
$$ END
$$ NAME		PROBHD
$$ 		FORMAT	"%14.14s"
$$ 		TEXT	" "
$$ END
$$ NAME		PULPROG
$$ 		TEXT	" "
$$ END
$$ NAME		TD
$$ 		TEXT	" "
$$ END
$$ NAME		SOLVENT
$$ 		TEXT	" "
$$ END
$$ NAME		NS
$$ 		TEXT	" "
$$ END
$$ NAME		DS
$$ 		TEXT	" "
$$ END
$$ T_NAME		SWH
$$ 		TYPE	R32
$$ 		CLASS	ACQU
$$ 		SUBRANGE 0.0 1e8
$$ 		REL	"SWH=SW*SFO1"
$$ 		INV_REL "SW=SWH/SFO1"
$$ 		UNIT	"Hz"
$$ 		FORMAT	"%14.3f Hz"
$$ 		TEXT	" "
$$ END
$$ T_NAME          FIDRES
$$                 TYPE    R32
$$                 CLASS   ACQU
$$                 SUBRANGE 0.0 100000
$$                 REL     "FIDRES=SW*SFO1/TD"
$$                 INV_REL "TD = nextpow(SW*SFO1/FIDRES)"
$$ 		UNIT	"Hz"
$$ 		FORMAT	"%14.6f Hz"
$$ 		TEXT	" "
$$ END
$$ T_NAME          AQ
$$ 		TYPE	R32
$$ 		CLASS	ACQU
$$ 		SUBRANGE 0.0 1000
$$ 		REL	"AQ=aqcalc(SW,SFO1,TD,DIGTYP)"
$$ 		INV_REL	"TD=tdcalc(SW,SFO1,1.0e6*AQ,DIGTYP)"
$$ 		UNIT	"sec"
$$ 		FORMAT	"%14.7f sec"
$$ 		TEXT	" "
$$ END
$$ NAME		RG
$$ 		TEXT	" "
$$ END
$$ T_NAME          DW
$$ 		TYPE	R32
$$ 		CLASS	ACQU
$$ 		SUBRANGE 0.0 1000000
$$ 		REL	"DW=1/(2*SW*SFO1)"
$$ 		INV_REL	"SW=1000000/(2*(0.005+DW)*SFO1)"
$$ 		UNIT	"usec"
$$ 		FORMAT	"%14.3lf usec"
$$ 		TEXT	" "
$$ END
$$ NAME		DE
$$ 		FORMAT	"%14.2f usec"
$$ 		TEXT	" "
$$ END
$$ NAME		TE
$$ 		FORMAT	"%14.1f K"
$$ 		TEXT	" "
$$ END
$$ T_NAME		D1
$$ 		TYPE	R32
$$ 		CLASS	ACQU
$$ 		SUBRANGE 0.0 1e38
$$ 		REL	"D1=D[1]"
$$ 		INV_REL	"D[1]=D1"
$$ 		UNIT	"sec"
$$ 		FORMAT	"%14.8f sec"
$$ 		TEXT	" "
$$ END
$$ NAME		TD0
$$ 		TEXT	" "
$$ END
$$ HEADER		"======== CHANNEL f1 ========"
$$ NAME		SFO1
$$ 		FORMAT	"%14.7f MHz"
$$ 		TEXT	" "
$$ END
$$ NAME		NUC1
$$ 		NONEDIT
$$ 		TEXT	" "
$$ END
$$ T_NAME		P1
$$ 		TYPE	R32
$$ 		CLASS	ACQU
$$ 		SUBRANGE 0.0 1.0e10
$$ 		REL	"P1=P[1]"
$$ 		INV_REL	"P[1]=P1"
$$ 		UNIT	"usec"
$$ 		FORMAT	"%14.2f usec"
$$ 		TEXT	" "
$$ END
$$ T_NAME		PLW1
$$ 		TYPE	R32
$$ 		CLASS	ACQU
$$ 		SUBRANGE 0 54.2
$$ 		REL	"PLW1=PLW[1]"
$$ 		INV_REL	"PLW[1]=PLW1"
$$ 		UNIT	"W"
$$ 		FORMAT	"%14.8f W"
$$ 		TEXT	"power PLW1 "
$$ END
$$ 
##$PARAMETERFILE=	(intrng, ASCII, c:/Users/10157/Desktop/2674-1-HSQC/1/pdata/1/intrng, 0)
$$ P 0
$$ 14.254704   11.776465
$$ 9.045206   5.688735
$$ 5.554892   0.207273
$$ 
##$PARAMETERFILE=	(parm.txt, ASCII, c:/Users/10157/Desktop/2674-1-HSQC/1/pdata/1/parm.txt, 0)
$$ 
$$ Current Data Parameters
$$ NAME        2674-1-HSQC              
$$ EXPNO                 1              
$$ PROCNO                1              
$$ 
$$ F2 - Acquisition Parameters
$$ Date_          20200804              
$$ Time               1.51              
$$ INSTRUM           spect              
$$ PROBHD   5 mm PABBO BB/              
$$ PULPROG            zg30              
$$ TD                65536              
$$ SOLVENT            DMSO              
$$ NS                   16              
$$ DS                    2              
$$ SWH           12019.230 Hz           
$$ FIDRES         0.183399 Hz           
$$ AQ            2.7262976 sec          
$$ RG                 30.8              
$$ DW               41.600 usec         
$$ DE                 6.50 usec         
$$ TE                298.2 K            
$$ D1           1.00000000 sec          
$$ TD0                   1              
$$ 
$$ ======== CHANNEL f1 ========
$$ SFO1        600.1737063 MHz          
$$ NUC1                 1H              
$$ P1                13.20 usec         
$$ PLW1        22.00000000 W            
$$ 
$$ F2 - Processing parameters
$$ SI                65536              
$$ SF          600.1700502 MHz          
$$ WDW                  EM              
$$ SSB      0              
$$ LB                 0.30 Hz           
$$ GB       0              
$$ PC                 1.00              
$$ 
##$PARAMETERFILE=	(procs, ASCII, c:/Users/10157/Desktop/2674-1-HSQC/1/pdata/1/procs, 0)
$$ ##TITLE= Parameter file, TOPSPIN		Version 3.2
$$ ##JCAMPDX= 5.0
$$ ##DATATYPE= Parameter Values
$$ ##NPOINTS= 10	$$ modification sequence number
$$ ##ORIGIN= Bruker BioSpin GmbH
$$ ##OWNER= nmrsu
$$ $$ 2020-08-04 01:51:31.733 +0800  nmrsu@CZC3361HFZ
$$ $$ D:/NMR_data/2020/8/2674-1-HSQC/1/pdata/1/procs
$$ $$ process C:\Bruker\TopSpin3\prog\mod\peak.exe
$$ ##$ABSF1= 16.10498
$$ ##$ABSF2= -3.921394
$$ ##$ABSG= 5
$$ ##$ABSL= 3
$$ ##$ALPHA= 0
$$ ##$AQORDER= 0
$$ ##$ASSFAC= 0
$$ ##$ASSFACI= 0
$$ ##$ASSFACX= 0
$$ ##$ASSWID= 0
$$ ##$AUNMP= <proc_1d>
$$ ##$AXLEFT= 0
$$ ##$AXNAME= <>
$$ ##$AXNUC= <1H>
$$ ##$AXRIGHT= 0
$$ ##$AXTYPE= 0
$$ ##$AXUNIT= <>
$$ ##$AZFE= 0.1
$$ ##$AZFW= 0.1
$$ ##$BCFW= 0
$$ ##$BC_mod= 0
$$ ##$BYTORDP= 0
$$ ##$COROFFS= 0
$$ ##$CY= 15
$$ ##$DATMOD= 1
$$ ##$DC= 0
$$ ##$DFILT= <>
$$ ##$DTYPP= 0
$$ ##$ERETIC= no
$$ ##$F1P= 0
$$ ##$F2P= 0
$$ ##$FCOR= 0
$$ ##$FTSIZE= 65536
$$ ##$FT_mod= 6
$$ ##$GAMMA= 0
$$ ##$GB= 0
$$ ##$INTBC= 1
$$ ##$INTSCL= 1
$$ ##$ISEN= 128
$$ ##$LB= 0.3
$$ ##$LEV0= 0
$$ ##$LPBIN= 0
$$ ##$MAXI= 10000
$$ ##$MC2= 0
$$ ##$MEAN= 0
$$ ##$ME_mod= 0
$$ ##$MI= 0
$$ ##$MddCEXP= no
$$ ##$MddCT_SP= no
$$ ##$MddF180= no
$$ ##$MddLAMBDA= 0
$$ ##$MddMEMORY= 0
$$ ##$MddMERGE= 0
$$ ##$MddNCOMP= 0
$$ ##$MddNITER= 0
$$ ##$MddNOISE= 0
$$ ##$MddPHASE= 0
$$ ##$MddSEED= 0
$$ ##$MddSRSIZE= 0
$$ ##$Mdd_CsALG= 0
$$ ##$Mdd_CsLAMBDA= 0
$$ ##$Mdd_CsNITER= 0
$$ ##$Mdd_CsNORM= 0
$$ ##$Mdd_CsZF= 0
$$ ##$Mdd_mod= 0
$$ ##$NCOEF= 0
$$ ##$NC_proc= -8
$$ ##$NLEV= 6
$$ ##$NOISF1= 0
$$ ##$NOISF2= 0
$$ ##$NSP= 0
$$ ##$NTH_PI= 0
$$ ##$NZP= 0
$$ ##$OFFSET= 16.10498
$$ ##$PC= 1
$$ ##$PHC0= -96.45883
$$ ##$PHC1= 21.0601
$$ ##$PH_mod= 1
$$ ##$PKNL= yes
$$ ##$PPARMOD= 0
$$ ##$PPDIAG= 0
$$ ##$PPIPTYP= 0
$$ ##$PPMPNUM= 2147483647
$$ ##$PPRESOL= 1
$$ ##$PSCAL= 4
$$ ##$PSIGN= 0
$$ ##$PYNMP= <proc.py>
$$ ##$REVERSE= no
$$ ##$SF= 600.170050182766
$$ ##$SI= 65536
$$ ##$SIGF1= 0
$$ ##$SIGF2= 0
$$ ##$SINO= 0
$$ ##$SIOLD= 65536
$$ ##$SPECTYP= <>
$$ ##$SREGLST= <1H.DMSO>
$$ ##$SSB= 0
$$ ##$STSI= 65536
$$ ##$STSR= 0
$$ ##$SW_p= 12019.2307692307
$$ ##$SYMM= 0
$$ ##$S_DEV= 0
$$ ##$TDeff= 65536
$$ ##$TDoff= 0
$$ ##$TI= <>
$$ ##$TILT= no
$$ ##$TM1= 0
$$ ##$TM2= 0
$$ ##$TOPLEV= 0
$$ ##$USERP1= <>
$$ ##$USERP2= <>
$$ ##$USERP3= <>
$$ ##$USERP4= <>
$$ ##$USERP5= <>
$$ ##$WDW= 1
$$ ##$XDIM= 0
$$ ##$YMAX_p= 342149928
$$ ##$YMIN_p= -948916
$$ ##END=
$$ 
##$PARAMETERFILE=	(pulseprogram, ASCII, c:/Users/10157/Desktop/2674-1-HSQC/1/pulseprogram, 0)
$$ # 1 "C:/Bruker/TopSpin3/exp/stan/nmr/lists/pp/zg30"
$$ ;zg30
$$ ;avance-version (12/01/11)
$$ ;1D sequence
$$ ;using 30 degree flip angle
$$ ;
$$ ;$CLASS=HighRes
$$ ;$DIM=1D
$$ ;$TYPE=
$$ ;$SUBTYPE=
$$ ;$COMMENT=
$$ ;$RECOMMEND=y
$$ 
$$ 
$$ # 1 "C:/Bruker/TopSpin3/exp/stan/nmr/lists/pp/Avance.incl" 1
$$ ;Avance3.incl
$$ ;   for AV III
$$ ;
$$ ;avance-version (13/06/17)
$$ ;
$$ ;$CLASS=HighRes Incl
$$ ;$COMMENT=
$$ # 169 "C:/Bruker/TopSpin3/exp/stan/nmr/lists/pp/Avance.incl"
$$ ;$Id: Avance3.incl,v 1.9.8.3 2013/08/30 09:44:49 ber Exp $
$$ # 14 "C:/Bruker/TopSpin3/exp/stan/nmr/lists/pp/zg30" 2
$$ 
$$ 
$$ # 17 "C:/Bruker/TopSpin3/exp/stan/nmr/lists/pp/zg30"
$$ "acqt0=-p1*0.66/3.1416"
$$ 
$$ 
$$ # 1 "mc_line 20 file C:/Bruker/TopSpin3/exp/stan/nmr/lists/pp/zg30 exp. def. part of mc cmd. before ze"
$$ define delay MCWRK
$$ define delay MCREST
$$ "MCREST = 30m - 30m"
$$ "MCWRK = 0.333333*30m"
$$ 
$$     dccorr
$$ # 20 "C:/Bruker/TopSpin3/exp/stan/nmr/lists/pp/zg30"
$$ 1 ze
$$ # 1 "mc_line 20 file C:/Bruker/TopSpin3/exp/stan/nmr/lists/pp/zg30 exp. def. of mc cmd. after ze"
$$ # 21 "C:/Bruker/TopSpin3/exp/stan/nmr/lists/pp/zg30"
$$ # 1 "mc_line 21 file C:/Bruker/TopSpin3/exp/stan/nmr/lists/pp/zg30 exp. start label for mc cmd."
$$ 2 MCWRK  * 2
$$ LBLF0, MCWRK
$$   MCREST
$$ # 22 "C:/Bruker/TopSpin3/exp/stan/nmr/lists/pp/zg30"
$$   d1
$$   p1*0.33 ph1
$$   go=2 ph31
$$ # 1 "mc_line 25 file C:/Bruker/TopSpin3/exp/stan/nmr/lists/pp/zg30 exp. mc cmd. in line"
$$   MCWRK wr #0
$$   MCWRK zd
$$   lo to LBLF0 times td0
$$ 
$$   MCWRK
$$ # 26 "C:/Bruker/TopSpin3/exp/stan/nmr/lists/pp/zg30"
$$ exit
$$ # 29 "C:/Bruker/TopSpin3/exp/stan/nmr/lists/pp/zg30"
$$ ph1=0 2 2 0 1 3 3 1
$$ ph31=0 2 2 0 1 3 3 1
$$ 
$$ 
$$ ;pl1 : f1 channel - power level for pulse (default)
$$ ;p1 : f1 channel -  90 degree high power pulse
$$ ;d1 : relaxation delay; 1-5 * T1
$$ ;ns: 1 * n, total number of scans: NS * TD0
$$ # 40 "C:/Bruker/TopSpin3/exp/stan/nmr/lists/pp/zg30"
$$ ;$Id: zg30,v 1.11.6.1 2012/01/31 17:56:41 ber Exp $
$$ 
##$PARAMETERFILE=	(title, ASCII, c:/Users/10157/Desktop/2674-1-HSQC/1/pdata/1/title, 0)
$$ 
$$ 
##$PARAMETERFILE=	(uxnmr.par, ASCII, c:/Users/10157/Desktop/2674-1-HSQC/1/uxnmr.par, 0)
$$ ##TITLE= Parameter file, TOPSPIN		Version 3.2
$$ ##JCAMPDX= 5.0
$$ ##DATATYPE= Parameter Values
$$ ##NPOINTS= 552	$$ modification sequence number
$$ ##ORIGIN= Bruker BioSpin GmbH
$$ ##OWNER= nmrsu
$$ $$ 2020-07-13 13:17:50.606 +0800  nmrsu@CZC3361HFZ
$$ $$ C:/Bruker/TopSpin3/conf/instr/spect/uxnmr.par
$$ $$ process C:\Bruker\TopSpin3\prog\mod\confwiring.exe
$$ ##$ACB= 0
$$ ##$ACBTAT= (0..23)
$$ 0 88 72 88 50 0 0 0 0 0 0 0 0 0 0 0 0 0 0 0 0 0 0 0
$$ ##$ACBTBA= (0..23)
$$ 0 0 0 0 0 0 0 0 0 0 0 0 0 0 0 0 0 0 0 0 0 0 0 0
$$ ##$ACBTBLK= (0..23)
$$ 0 36 34 33 39 0 0 0 0 0 0 0 0 0 0 0 0 0 0 0 0 0 0 0
$$ ##$ACBTCTL= (0..23)
$$ 0 6 6 6 6 0 0 0 0 0 0 0 0 0 0 0 0 0 0 0 0 0 0 0
$$ ##$ACBTDI= (0..23)
$$ 0 -1779670022 -1779670023 -1779670023 -1779670252 0 0 0 0 0 0 0 0 0 0 0
$$ 0 0 0 0 0 0 0 0
$$ ##$ACBTDM= (0..23)
$$ 0 10 25 10 10 0 0 0 0 0 0 0 0 0 0 0 0 0 0 0 0 0 0 0
$$ ##$ACBTFHI= (0..23)
$$ 0 365 600 365 93 0 0 0 0 0 0 0 0 0 0 0 0 0 0 0 0 0 0 0
$$ ##$ACBTFL= (0..23)
$$ 0 248 248 248 8 0 0 0 0 0 0 0 0 0 0 0 0 0 0 0 0 0 0 0
$$ ##$ACBTFLO= (0..23)
$$ 0 6 180 6 91 0 0 0 0 0 0 0 0 0 0 0 0 0 0 0 0 0 0 0
$$ ##$ACBTINP= (0..23)
$$ 0 4 2 1 7 0 0 0 0 0 0 0 0 0 0 0 0 0 0 0 0 0 0 0
$$ ##$ACBTOUT= (0..23)
$$ 0 1 1 2 1 0 0 0 0 0 0 0 0 0 0 0 0 0 0 0 0 0 0 0
$$ ##$ACBTPO= (0..23)
$$ 0 300000 100000 300000 5000 0 0 0 0 0 0 0 0 0 0 0 0 0 0 0 0 0 0 0
$$ ##$ACBTPW= (0..23)
$$ 0 100 100 100 1000 0 0 0 0 0 0 0 0 0 0 0 0 0 0 0 0 0 0 0
$$ ##$ACBTSB= (0..23)
$$ 0 0 103 99 0 0 0 0 0 0 0 0 0 0 0 0 0 0 0 0 0 0 0 0
$$ ##$ACBTSDT= (0..23)
$$ 0 2 2 2 2 0 0 0 0 0 0 0 0 0 0 0 0 0 0 0 0 0 0 0
$$ ##$ACBTY= <no>
$$ ##$AMPDFLT= no
$$ ##$AQSBDCH= (0..95)
$$ 0 0 0 0 0 0 0 0 0 0 255 255 255 255 255 255 255 255 255 255 255 255 255
$$ 255 255 255 255 255 255 255 255 255 255 255 255 255 255 255 255 255 255
$$ 255 255 255 255 255 255 255 255 255 255 255 255 255 255 255 255 255 255
$$ 255 255 255 255 255 255 255 255 255 255 255 255 255 255 255 255 255 255
$$ 255 255 255 255 255 255 255 255 255 255 255 255 255 255 255 255 255 255
$$ 255
$$ ##$AQSBDHW= (0..95)
$$ 5 1 0 0 0 0 0 0 0 0 255 255 255 255 255 255 255 255 255 255 255 255 255
$$ 255 255 255 255 255 255 255 255 255 255 255 255 255 255 255 255 255 255
$$ 255 255 255 255 255 255 255 255 255 255 255 255 255 255 255 255 255 255
$$ 255 255 255 255 255 255 255 255 255 255 255 255 255 255 255 255 255 255
$$ 255 255 255 255 255 255 255 255 255 255 255 255 255 255 255 255 255 255
$$ 255
$$ ##$AQSBDID= (0..95)
$$ 82 88 83 83 83 83 86 86 66 66 255 255 255 255 255 255 255 255 255 255 255
$$ 255 255 255 255 255 255 255 255 255 255 255 255 255 255 255 255 255 255
$$ 255 255 255 255 255 255 255 255 255 255 255 255 255 255 255 255 255 255
$$ 255 255 255 255 255 255 255 255 255 255 255 255 255 255 255 255 255 255
$$ 255 255 255 255 255 255 255 255 255 255 255 255 255 255 255 255 255 255
$$ 255 255 255
$$ ##$AQSBDNO= (0..95)
$$ 1 1 1 2 3 4 1 2 1 1 255 255 255 255 255 255 255 255 255 255 255 255 255
$$ 255 255 255 255 255 255 255 255 255 255 255 255 255 255 255 255 255 255
$$ 255 255 255 255 255 255 255 255 255 255 255 255 255 255 255 255 255 255
$$ 255 255 255 255 255 255 255 255 255 255 255 255 255 255 255 255 255 255
$$ 255 255 255 255 255 255 255 255 255 255 255 255 255 255 255 255 255 255
$$ 255
$$ ##$AQSBDSL= (0..95)
$$ 2 3 4 4 5 5 13 14 255 1 255 255 255 255 255 255 255 255 255 255 255 255
$$ 255 255 255 255 255 255 255 255 255 255 255 255 255 255 255 255 255 255
$$ 255 255 255 255 255 255 255 255 255 255 255 255 255 255 255 255 255 255
$$ 255 255 255 255 255 255 255 255 255 255 255 255 255 255 255 255 255 255
$$ 255 255 255 255 255 255 255 255 255 255 255 255 255 255 255 255 255 255
$$ 255 255
$$ ##$AQSBDTY= (0..95)
$$ 67 214 50 50 50 50 147 145 216 7 255 255 255 255 255 255 255 255 255 255
$$ 255 255 255 255 255 255 255 255 255 255 255 255 255 255 255 255 255 255
$$ 255 255 255 255 255 255 255 255 255 255 255 255 255 255 255 255 255 255
$$ 255 255 255 255 255 255 255 255 255 255 255 255 255 255 255 255 255 255
$$ 255 255 255 255 255 255 255 255 255 255 255 255 255 255 255 255 255 255
$$ 255 255 255 255
$$ ##$AQSBUAD= (0..95)
$$ 16 52 36 37 38 39 160 161 32 32 255 255 255 255 255 255 255 255 255 255
$$ 255 255 255 255 255 255 255 255 255 255 255 255 255 255 255 255 255 255
$$ 255 255 255 255 255 255 255 255 255 255 255 255 255 255 255 255 255 255
$$ 255 255 255 255 255 255 255 255 255 255 255 255 255 255 255 255 255 255
$$ 255 255 255 255 255 255 255 255 255 255 255 255 255 255 255 255 255 255
$$ 255 255 255 255
$$ ##$AQSECL= (0..95)
$$ 0 3 2 2 2 2 0 1 1 255 255 255 255 255 255 255 255 255 255 255 255 255 255
$$ 255 255 255 255 255 255 255 255 255 255 255 255 255 255 255 255 255 255
$$ 255 255 255 255 255 255 255 255 255 255 255 255 255 255 255 255 255 255
$$ 255 255 255 255 255 255 255 255 255 255 255 255 255 255 255 255 255 255
$$ 255 255 255 255 255 255 255 255 255 255 255 255 255 255 255 255 255 255
$$ 255
$$ ##$AQSECLS= (0..95)
$$ 2 1 2 2 2 2 1 2 1 255 255 255 255 255 255 255 255 255 255 255 255 255 255
$$ 255 255 255 255 255 255 255 255 255 255 255 255 255 255 255 255 255 255
$$ 255 255 255 255 255 255 255 255 255 255 255 255 255 255 255 255 255 255
$$ 255 255 255 255 255 255 255 255 255 255 255 255 255 255 255 255 255 255
$$ 255 255 255 255 255 255 255 255 255 255 255 255 255 255 255 255 255 255
$$ 255
$$ ##$AQSETH1= <no>
$$ ##$AQSETH2= <no>
$$ ##$AQSSPLT= no
$$ ##$ATT19F= (0..1)
$$ 0 0
$$ ##$ATT1H= (0..1)
$$ 0 0
$$ ##$ATT3H= (0..1)
$$ 0 0
$$ ##$ATTX= (0..1)
$$ 0 0
$$ ##$ATTY= (0..1)
$$ 0 0
$$ ##$ATTZ= (0..1)
$$ 0 0
$$ ##$BACSAIR= yes
$$ ##$BACSCAP= 24
$$ ##$BACSDEL= 0
$$ ##$BACSFCM= no
$$ ##$BACSOPT= <>
$$ ##$BACSTY= <tty01>
$$ ##$BARPTY= <no>
$$ ##$BFREQ= 600.17
$$ ##$BGAETH1= <no>
$$ ##$BGAETH2= <no>
$$ ##$BGAETH3= <no>
$$ ##$BGAETH4= <no>
$$ ##$BGAETH5= <no>
$$ ##$BGAETH6= <no>
$$ ##$BGAETH7= <no>
$$ ##$BGAETH8= <no>
$$ ##$BIRDS= yes
$$ ##$BMPC= 0
$$ ##$BMPCTY= <no>
$$ ##$BPSUTY= <no>
$$ ##$BSMS= 2
$$ ##$BSMS19FLock= no
$$ ##$BSMSETH= <149.236.99.20>
$$ ##$BSMSTY= <no>
$$ ##$BgaChMap= (0..7)
$$ 15 15 15 15 15 15 15 15
$$ ##$BgaChShimMap= (0..7)
$$ 0 0 0 0 0 0 0 0
$$ ##$Bla01Eth= <149.236.99.250>
$$ ##$Bla01Nam= <BLAX300 E 6-365MHZ INR>
$$ ##$Bla01PN= <W1345092>
$$ ##$Bla01SN= <0666>
$$ ##$Bla02Eth= <149.236.99.249>
$$ ##$Bla02Nam= <BLAXH300/100 E 200-600MHZ INR>
$$ ##$Bla02PN= <W1345083>
$$ ##$Bla02SN= <0751>
$$ ##$Bla03Eth= <149.236.99.20>
$$ ##$Bla03Nam= <BSMS/2 LOCK TRANSCEIVER 600>
$$ ##$Bla03PN= <Z109890>
$$ ##$Bla03SN= <00450>
$$ ##$Bla04Eth= <no>
$$ ##$Bla04Nam= <>
$$ ##$Bla04PN= <>
$$ ##$Bla04SN= <>
$$ ##$Bla05Eth= <no>
$$ ##$Bla05Nam= <>
$$ ##$Bla05PN= <>
$$ ##$Bla05SN= <>
$$ ##$Bla06Eth= <no>
$$ ##$Bla06Nam= <>
$$ ##$Bla06PN= <>
$$ ##$Bla06SN= <>
$$ ##$Bla07Eth= <no>
$$ ##$Bla07Nam= <>
$$ ##$Bla07PN= <>
$$ ##$Bla07SN= <>
$$ ##$Bla08Eth= <no>
$$ ##$Bla08Nam= <>
$$ ##$Bla08PN= <>
$$ ##$Bla08SN= <>
$$ ##$CFASMOD= (0..7)
$$ 1 1 1 1 1 1 1 1
$$ ##$CFASMUL= (0..7)
$$ 1 1 1 1 1 1 1 1
$$ ##$CNFTXDR= (0..7)
$$ 6 6 6 0 0 0 0 0
$$ ##$COMDIG2= 0
$$ ##$CPDBTY= <no>
$$ ##$CRCOTY= <no>
$$ ##$CSW1= (0..31)
$$ 4 4 0 2 2 0 7 0 0 0 0 0 0 0 0 0 0 0 0 0 0 0 0 0 0 0 0 0 0 0 0 0
$$ ##$CSW2= (0..31)
$$ 0 0 0 1 1 0 0 0 0 0 0 0 0 0 0 0 0 0 0 0 0 0 0 0 0 0 0 0 0 0 0 0
$$ ##$CSWNUM= (0..7)
$$ 3 3 1 0 0 0 0 0
$$ ##$Ctb1Eth= <no>
$$ ##$DATSTAT= no
$$ ##$DIGI140= (0..7)
$$ 0 0 0 0 0 0 0 0
$$ ##$DIGIB12= (0..7)
$$ 0 0 0 0 0 0 0 0
$$ ##$DIGIB16= (0..7)
$$ 0 0 0 0 0 0 0 0
$$ ##$DIGIFA= (0..7)
$$ 0 0 0 0 0 0 0 0
$$ ##$DIGIHA= (0..7)
$$ 0 0 0 0 0 0 0 0
$$ ##$DIGIHAF= (0..7)
$$ 0 0 0 0 0 0 0 0
$$ ##$DIGIHRD= (0..7)
$$ 0 0 0 0 0 0 0 0
$$ ##$DIGIIA= (0..7)
$$ 0 0 0 0 0 0 0 0
$$ ##$DIGIO16= (0..7)
$$ 0 0 0 0 0 0 0 0
$$ ##$DIGISA= (0..7)
$$ 0 0 0 0 0 0 0 0
$$ ##$DIGISAF= (0..7)
$$ 0 0 0 0 0 0 0 0
$$ ##$DIGISL= (0..7)
$$ 0 0 0 0 0 0 0 0
$$ ##$DIGITYI= (0..7)
$$ 0 0 0 0 0 0 0 0
$$ ##$DIGITYP= (0..7)
$$ 0 0 0 0 0 0 0 0
$$ ##$DIGITZ= 0
$$ ##$DPPFAC= 1
$$ ##$DRMSETH= <no>
$$ ##$DRU= yes
$$ ##$DRUETH01= <149.236.99.89>
$$ ##$DRUETH02= <no>
$$ ##$DRUETH03= <no>
$$ ##$DRUETH04= <no>
$$ ##$DRUETH05= <no>
$$ ##$DRUETH06= <no>
$$ ##$DRUETH07= <no>
$$ ##$DRUETH08= <no>
$$ ##$DRUETH09= <no>
$$ ##$DRUETH10= <no>
$$ ##$DRUETH11= <no>
$$ ##$DRUETH12= <no>
$$ ##$DRUETH13= <no>
$$ ##$DRUETH14= <no>
$$ ##$DRUETH15= <no>
$$ ##$DRUETH16= <no>
$$ ##$DRUETH17= <no>
$$ ##$DRUETH18= <no>
$$ ##$DRUETH19= <no>
$$ ##$DRUETH20= <no>
$$ ##$DRUETH21= <no>
$$ ##$DRUETH22= <no>
$$ ##$DRUETH23= <no>
$$ ##$DRUETH24= <no>
$$ ##$DRUETH25= <no>
$$ ##$DRUETH26= <no>
$$ ##$DRUETH27= <no>
$$ ##$DRUETH28= <no>
$$ ##$DRUETH29= <no>
$$ ##$DRUETH30= <no>
$$ ##$DRUETH31= <no>
$$ ##$DRUETH32= <no>
$$ ##$Description= <Cabinet 600 HD OB>
$$ ##$DppType= 0
$$ ##$FCUMEM= (0..7)
$$ 16777208 16777208 16777208 0 0 0 0 0
$$ ##$FCUPAL= (0..7)
$$ 0 0 0 0 0 0 0 0
$$ ##$FGSVTY= <no>
$$ ##$FQMIX= 0
$$ ##$FUNCMOD= <>
$$ ##$GCUTYPE= 10
$$ ##$GCUTYPE2= 0
$$ ##$GPREDEL= 0
$$ ##$GPSCUTY= <no>
$$ ##$GRADRES= 5
$$ ##$GTUTY= <no>
$$ ##$GradAmpGain= (0..1)
$$ 0 0
$$ ##$GradAmpMaxCurX= (0..1)
$$ 0 0
$$ ##$GradAmpMaxCurY= (0..1)
$$ 0 0
$$ ##$GradAmpMaxCurZ= (0..1)
$$ 9.99999904632568 0
$$ ##$GradAmpType= (0..1)
$$ 2 0
$$ ##$HDIETH1= <no>
$$ ##$HDIETH2= <no>
$$ ##$HDIETH3= <no>
$$ ##$HDIETH4= <no>
$$ ##$HFAC= 3
$$ ##$HPCU= 0
$$ ##$HPCUTY= <no>
$$ ##$HPTXLP= (0..3)
$$ -1 -1 -1 -1
$$ ##$HPTXPI= (0..3)
$$ 0 0 0 0
$$ ##$HPTXPO= (0..3)
$$ 0 0 0 0
$$ ##$HPTXTY= (0..3)
$$ 0 0 0 0
$$ ##$IF451= 0
$$ ##$IFREQ= 1
$$ ##$INTFPR= 0
$$ ##$IPSOETH= <149.236.99.252>
$$ ##$LOCKCONF= <DLM>
$$ ##$LOCKTY= <no>
$$ ##$LOCSWID= 0
$$ ##$LOCSWIF= 0
$$ ##$LVDSSPLITETH1= <no>
$$ ##$LVDSSPLITETH2= <no>
$$ ##$LVDSSPLITETH3= <no>
$$ ##$LVDSSPLITETH4= <no>
$$ ##$Location= <South China University, Guangzhou, China>
$$ ##$M2FAC= 0
$$ ##$MAS= 0
$$ ##$MASETIME= 10
$$ ##$MASITIME= 10
$$ ##$MASTY= <no>
$$ ##$MAS_CT= 5
$$ ##$MAS_SG= 0
$$ ##$MAS_TO= 0
$$ ##$MEMPRM= 0
$$ ##$MHFAC= 0
$$ ##$MXFAC= 0
$$ ##$NAMPD1= <HPLNA 19F1H>
$$ ##$NAMPD10= <>
$$ ##$NAMPD11= <>
$$ ##$NAMPD12= <>
$$ ##$NAMPD13= <>
$$ ##$NAMPD14= <>
$$ ##$NAMPD15= <>
$$ ##$NAMPD16= <>
$$ ##$NAMPD2= <2H>
$$ ##$NAMPD3= <XBB19F 2HS>
$$ ##$NAMPD4= <XBB19F 2HS>
$$ ##$NAMPD5= <>
$$ ##$NAMPD6= <>
$$ ##$NAMPD7= <>
$$ ##$NAMPD8= <>
$$ ##$NAMPD9= <>
$$ ##$NFCU= 3
$$ ##$NFRED= 0
$$ ##$NMRCH= 2
$$ ##$NMRMEM= 16384
$$ ##$NPSGU= 0
$$ ##$NRCU= 1
$$ ##$NROUT= 0
$$ ##$NSGU= 4
$$ ##$OrderNo= <10110061>
$$ ##$PAMPF1= (0..15)
$$ 75 56 96 64 64 0 0 0 0 0 0 0 0 0 0 0
$$ ##$PAMPF2= (0..15)
$$ 0 0 0 0 0 0 0 0 0 0 0 0 0 0 0 0
$$ ##$PAMPF3= (0..15)
$$ 0 0 0 0 0 0 0 0 0 0 0 0 0 0 0 0
$$ ##$PAMPF4= (0..15)
$$ 0 0 0 0 0 0 0 0 0 0 0 0 0 0 0 0
$$ ##$PAMPF5= (0..15)
$$ 0 0 0 0 0 0 0 0 0 0 0 0 0 0 0 0
$$ ##$PAMPF6= (0..15)
$$ 0 0 0 0 0 0 0 0 0 0 0 0 0 0 0 0
$$ ##$PAMPF7= (0..15)
$$ 0 0 0 0 0 0 0 0 0 0 0 0 0 0 0 0
$$ ##$PAMPF8= (0..15)
$$ 0 0 0 0 0 0 0 0 0 0 0 0 0 0 0 0
$$ ##$PH4= 0
$$ ##$PHF4TY= <no>
$$ ##$POWCHK= yes
$$ ##$PRAMD1= (0..7)
$$ 6 0 0 1610612736 0 0 0 0
$$ ##$PRAMD10= (0..7)
$$ 0 0 0 0 0 0 0 0
$$ ##$PRAMD11= (0..7)
$$ 0 0 0 0 0 0 0 0
$$ ##$PRAMD12= (0..7)
$$ 0 0 0 0 0 0 0 0
$$ ##$PRAMD13= (0..7)
$$ 0 0 0 0 0 0 0 0
$$ ##$PRAMD14= (0..7)
$$ 0 0 0 0 0 0 0 0
$$ ##$PRAMD15= (0..7)
$$ 0 0 0 0 0 0 0 0
$$ ##$PRAMD16= (0..7)
$$ 0 0 0 0 0 0 0 0
$$ ##$PRAMD17= (0..7)
$$ 0 0 0 0 0 0 0 0
$$ ##$PRAMD18= (0..7)
$$ 0 0 0 0 0 0 0 0
$$ ##$PRAMD19= (0..7)
$$ 0 0 0 0 0 0 0 0
$$ ##$PRAMD2= (0..7)
$$ 0 1048576 0 536870912 0 1048576 0 536870912
$$ ##$PRAMD20= (0..7)
$$ 0 0 0 0 0 0 0 0
$$ ##$PRAMD21= (0..7)
$$ 0 0 0 0 0 0 0 0
$$ ##$PRAMD3= (0..7)
$$ 2147483644 2131230719 2147483647 603979775 0 0 0 0
$$ ##$PRAMD4= (0..7)
$$ 2147483644 2131230719 2147483647 603979775 0 0 0 0
$$ ##$PRAMD5= (0..7)
$$ 0 0 0 0 0 0 0 0
$$ ##$PRAMD6= (0..7)
$$ 0 0 0 0 0 0 0 0
$$ ##$PRAMD7= (0..7)
$$ 0 0 0 0 0 0 0 0
$$ ##$PRAMD8= (0..7)
$$ 0 0 0 0 0 0 0 0
$$ ##$PRAMD9= (0..7)
$$ 0 0 0 0 0 0 0 0
$$ ##$PRAMLED= (0..1)
$$ 0 0
$$ ##$PRAMP1= <tty10>
$$ ##$PRAMP2= <no>
$$ ##$PRAMP3= <no>
$$ ##$PRAMP4= <no>
$$ ##$PRAMP5= <no>
$$ ##$PRAMP6= <no>
$$ ##$PRAMP7= <no>
$$ ##$PRAMP8= <no>
$$ ##$PRAMPTP= 1
$$ ##$PREPTY= <no>
$$ ##$PREREC= (0..15)
$$ 1 1 1 1 0 0 0 0 0 0 0 0 0 0 0 0
$$ ##$PRESHLD= 0
$$ ##$PTS160= -1
$$ ##$PTSA2X= (0..7)
$$ 0 0 0 0 0 0 0 0
$$ ##$PTSF2X= (0..7)
$$ 0 0 0 0 0 0 0 0
$$ ##$PTSFMX= (0..19)
$$ 649.9 649.9 649.9 649.9 0 0 0 0 0 0 0 0 0 0 0 0 0 0 0 0
$$ ##$PULCHK= no
$$ ##$PramDutyCycPerc= (0..15)
$$ 4 2 2 2 0 0 0 0 0 0 0 0 0 0 0 0
$$ ##$PramPeakPowerW= (0..15)
$$ 4000 500 500 500 0 0 0 0 0 0 0 0 0 0 0 0
$$ ##$PramPulWidthMs= (0..15)
$$ 10 0.1 0.1 0.1 0 0 0 0 0 0 0 0 0 0 0 0
$$ ##$PreampMod01PN= <Z103205>
$$ ##$PreampMod01SN= <00282>
$$ ##$PreampMod02PN= <Z003473>
$$ ##$PreampMod02SN= <01077>
$$ ##$PreampMod03PN= <Z003506>
$$ ##$PreampMod03SN= <01285>
$$ ##$PreampMod04PN= <Z003506>
$$ ##$PreampMod04SN= <01284>
$$ ##$PreampMod05PN= <>
$$ ##$PreampMod05SN= <>
$$ ##$PreampMod06PN= <>
$$ ##$PreampMod06SN= <>
$$ ##$PreampMod07PN= <>
$$ ##$PreampMod07SN= <>
$$ ##$PreampMod08PN= <>
$$ ##$PreampMod08SN= <>
$$ ##$PreampMod09PN= <>
$$ ##$PreampMod09SN= <>
$$ ##$PreampMod10PN= <>
$$ ##$PreampMod10SN= <>
$$ ##$PreampMod11PN= <>
$$ ##$PreampMod11SN= <>
$$ ##$PreampMod12PN= <>
$$ ##$PreampMod12SN= <>
$$ ##$PreampMod13PN= <>
$$ ##$PreampMod13SN= <>
$$ ##$PreampMod14PN= <>
$$ ##$PreampMod14SN= <>
$$ ##$PreampMod15PN= <>
$$ ##$PreampMod15SN= <>
$$ ##$PreampMod16PN= <>
$$ ##$PreampMod16SN= <>
$$ ##$PreampModBisDat= (0..15)
$$ 20131105 20131023 20131029 20131017 0 0 0 0 0 0 0 0 0 0 0 0
$$ ##$ProdigyEth= <no>
$$ ##$RCUCDS= (0..7)
$$ 0 0 0 0 0 0 0 0
$$ ##$RCUCFS= (0..7)
$$ 0 0 0 0 0 0 0 0
$$ ##$RCUCSS= (0..7)
$$ 0 0 0 0 0 0 0 0
$$ ##$RCUI2C1= (0..7)
$$ 0 0 0 0 0 0 0 0
$$ ##$RCUI2C2= (0..7)
$$ 0 0 0 0 0 0 0 0
$$ ##$RCUI2C3= (0..7)
$$ 0 0 0 0 0 0 0 0
$$ ##$RCUI2C4= (0..7)
$$ 0 0 0 0 0 0 0 0
$$ ##$RCUI2C5= (0..7)
$$ 0 0 0 0 0 0 0 0
$$ ##$RCUI2C6= (0..7)
$$ 0 0 0 0 0 0 0 0
$$ ##$RCUI2C7= (0..7)
$$ 0 0 0 0 0 0 0 0
$$ ##$RCUI2C8= (0..7)
$$ 0 0 0 0 0 0 0 0
$$ ##$RDCU= 0
$$ ##$RFSINPUT= (0..1)
$$ 0 0
$$ ##$RFSVTY= <no>
$$ ##$RGTYPE= (0..31)
$$ 9 0 0 0 0 0 0 0 0 0 0 0 0 0 0 0 0 0 0 0 0 0 0 0 0 0 0 0 0 0 0 0
$$ ##$RG_max= (0..31)
$$ 203 0 0 0 0 0 0 0 0 0 0 0 0 0 0 0 0 0 0 0 0 0 0 0 0 0 0 0 0 0 0 0
$$ ##$RG_min= (0..31)
$$ 0.25 0 0 0 0 0 0 0 0 0 0 0 0 0 0 0 0 0 0 0 0 0 0 0 0 0 0 0 0 0 0 0
$$ ##$RG_tab1= (0..255)
$$ 0.25 0.28 0.32 0.35 0.4 0.44 0.5 0.56 0.64 0.7 0.8 0.89 1 1.12 1.28 1.4
$$ 1.6 1.78 2 2.25 2.56 2.8 3.2 3.56 4 4.5 5 5.6 6.35 7.12 8 9 10 11.3 12.7
$$ 14.2 16 18 20.2 22.6 25.4 28.5 32 36 40.3 45.2 50.8 57 64 71.8 80.6 90.5
$$ 101 114 128 144 161 181 203 -1 -1 -1 -1 -1 -1 -1 -1 -1 -1 -1 -1 -1 -1 -1
$$ -1 -1 -1 -1 -1 -1 -1 -1 -1 -1 -1 -1 -1 -1 -1 -1 -1 -1 -1 -1 -1 -1 -1 -1
$$ -1 -1 -1 -1 -1 -1 -1 -1 -1 -1 -1 -1 -1 -1 -1 -1 -1 -1 -1 -1 -1 -1 -1 -1
$$ -1 -1 -1 -1 -1 -1 -1 -1 -1 -1 -1 -1 -1 -1 -1 -1 -1 -1 -1 -1 -1 -1 -1 -1
$$ -1 -1 -1 -1 -1 -1 -1 -1 -1 -1 -1 -1 -1 -1 -1 -1 -1 -1 -1 -1 -1 -1 -1 -1
$$ -1 -1 -1 -1 -1 -1 -1 -1 -1 -1 -1 -1 -1 -1 -1 -1 -1 -1 -1 -1 -1 -1 -1 -1
$$ -1 -1 -1 -1 -1 -1 -1 -1 -1 -1 -1 -1 -1 -1 -1 -1 -1 -1 -1 -1 -1 -1 -1 -1
$$ -1 -1 -1 -1 -1 -1 -1 -1 -1 -1 -1 -1 -1 -1 -1 -1 -1 -1 -1 -1 -1 -1 -1 -1
$$ -1 -1 -1 -1 -1 -1 -1 -1 -1 -1 -1 -1 -1 -1
$$ ##$RG_tab2= (0..255)
$$ -1 -1 -1 -1 -1 -1 -1 -1 -1 -1 -1 -1 -1 -1 -1 -1 -1 -1 -1 -1 -1 -1 -1 -1
$$ -1 -1 -1 -1 -1 -1 -1 -1 -1 -1 -1 -1 -1 -1 -1 -1 -1 -1 -1 -1 -1 -1 -1 -1
$$ -1 -1 -1 -1 -1 -1 -1 -1 -1 -1 -1 -1 -1 -1 -1 -1 -1 -1 -1 -1 -1 -1 -1 -1
$$ -1 -1 -1 -1 -1 -1 -1 -1 -1 -1 -1 -1 -1 -1 -1 -1 -1 -1 -1 -1 -1 -1 -1 -1
$$ -1 -1 -1 -1 -1 -1 -1 -1 -1 -1 -1 -1 -1 -1 -1 -1 -1 -1 -1 -1 -1 -1 -1 -1
$$ -1 -1 -1 -1 -1 -1 -1 -1 -1 -1 -1 -1 -1 -1 -1 -1 -1 -1 -1 -1 -1 -1 -1 -1
$$ -1 -1 -1 -1 -1 -1 -1 -1 -1 -1 -1 -1 -1 -1 -1 -1 -1 -1 -1 -1 -1 -1 -1 -1
$$ -1 -1 -1 -1 -1 -1 -1 -1 -1 -1 -1 -1 -1 -1 -1 -1 -1 -1 -1 -1 -1 -1 -1 -1
$$ -1 -1 -1 -1 -1 -1 -1 -1 -1 -1 -1 -1 -1 -1 -1 -1 -1 -1 -1 -1 -1 -1 -1 -1
$$ -1 -1 -1 -1 -1 -1 -1 -1 -1 -1 -1 -1 -1 -1 -1 -1 -1 -1 -1 -1 -1 -1 -1 -1
$$ -1 -1 -1 -1 -1 -1 -1 -1 -1 -1 -1 -1 -1 -1 -1 -1
$$ ##$RG_tab3= (0..255)
$$ -1 -1 -1 -1 -1 -1 -1 -1 -1 -1 -1 -1 -1 -1 -1 -1 -1 -1 -1 -1 -1 -1 -1 -1
$$ -1 -1 -1 -1 -1 -1 -1 -1 -1 -1 -1 -1 -1 -1 -1 -1 -1 -1 -1 -1 -1 -1 -1 -1
$$ -1 -1 -1 -1 -1 -1 -1 -1 -1 -1 -1 -1 -1 -1 -1 -1 -1 -1 -1 -1 -1 -1 -1 -1
$$ -1 -1 -1 -1 -1 -1 -1 -1 -1 -1 -1 -1 -1 -1 -1 -1 -1 -1 -1 -1 -1 -1 -1 -1
$$ -1 -1 -1 -1 -1 -1 -1 -1 -1 -1 -1 -1 -1 -1 -1 -1 -1 -1 -1 -1 -1 -1 -1 -1
$$ -1 -1 -1 -1 -1 -1 -1 -1 -1 -1 -1 -1 -1 -1 -1 -1 -1 -1 -1 -1 -1 -1 -1 -1
$$ -1 -1 -1 -1 -1 -1 -1 -1 -1 -1 -1 -1 -1 -1 -1 -1 -1 -1 -1 -1 -1 -1 -1 -1
$$ -1 -1 -1 -1 -1 -1 -1 -1 -1 -1 -1 -1 -1 -1 -1 -1 -1 -1 -1 -1 -1 -1 -1 -1
$$ -1 -1 -1 -1 -1 -1 -1 -1 -1 -1 -1 -1 -1 -1 -1 -1 -1 -1 -1 -1 -1 -1 -1 -1
$$ -1 -1 -1 -1 -1 -1 -1 -1 -1 -1 -1 -1 -1 -1 -1 -1 -1 -1 -1 -1 -1 -1 -1 -1
$$ -1 -1 -1 -1 -1 -1 -1 -1 -1 -1 -1 -1 -1 -1 -1 -1
$$ ##$RG_tab4= (0..255)
$$ -1 -1 -1 -1 -1 -1 -1 -1 -1 -1 -1 -1 -1 -1 -1 -1 -1 -1 -1 -1 -1 -1 -1 -1
$$ -1 -1 -1 -1 -1 -1 -1 -1 -1 -1 -1 -1 -1 -1 -1 -1 -1 -1 -1 -1 -1 -1 -1 -1
$$ -1 -1 -1 -1 -1 -1 -1 -1 -1 -1 -1 -1 -1 -1 -1 -1 -1 -1 -1 -1 -1 -1 -1 -1
$$ -1 -1 -1 -1 -1 -1 -1 -1 -1 -1 -1 -1 -1 -1 -1 -1 -1 -1 -1 -1 -1 -1 -1 -1
$$ -1 -1 -1 -1 -1 -1 -1 -1 -1 -1 -1 -1 -1 -1 -1 -1 -1 -1 -1 -1 -1 -1 -1 -1
$$ -1 -1 -1 -1 -1 -1 -1 -1 -1 -1 -1 -1 -1 -1 -1 -1 -1 -1 -1 -1 -1 -1 -1 -1
$$ -1 -1 -1 -1 -1 -1 -1 -1 -1 -1 -1 -1 -1 -1 -1 -1 -1 -1 -1 -1 -1 -1 -1 -1
$$ -1 -1 -1 -1 -1 -1 -1 -1 -1 -1 -1 -1 -1 -1 -1 -1 -1 -1 -1 -1 -1 -1 -1 -1
$$ -1 -1 -1 -1 -1 -1 -1 -1 -1 -1 -1 -1 -1 -1 -1 -1 -1 -1 -1 -1 -1 -1 -1 -1
$$ -1 -1 -1 -1 -1 -1 -1 -1 -1 -1 -1 -1 -1 -1 -1 -1 -1 -1 -1 -1 -1 -1 -1 -1
$$ -1 -1 -1 -1 -1 -1 -1 -1 -1 -1 -1 -1 -1 -1 -1 -1
$$ ##$RG_tab5= (0..255)
$$ -1 -1 -1 -1 -1 -1 -1 -1 -1 -1 -1 -1 -1 -1 -1 -1 -1 -1 -1 -1 -1 -1 -1 -1
$$ -1 -1 -1 -1 -1 -1 -1 -1 -1 -1 -1 -1 -1 -1 -1 -1 -1 -1 -1 -1 -1 -1 -1 -1
$$ -1 -1 -1 -1 -1 -1 -1 -1 -1 -1 -1 -1 -1 -1 -1 -1 -1 -1 -1 -1 -1 -1 -1 -1
$$ -1 -1 -1 -1 -1 -1 -1 -1 -1 -1 -1 -1 -1 -1 -1 -1 -1 -1 -1 -1 -1 -1 -1 -1
$$ -1 -1 -1 -1 -1 -1 -1 -1 -1 -1 -1 -1 -1 -1 -1 -1 -1 -1 -1 -1 -1 -1 -1 -1
$$ -1 -1 -1 -1 -1 -1 -1 -1 -1 -1 -1 -1 -1 -1 -1 -1 -1 -1 -1 -1 -1 -1 -1 -1
$$ -1 -1 -1 -1 -1 -1 -1 -1 -1 -1 -1 -1 -1 -1 -1 -1 -1 -1 -1 -1 -1 -1 -1 -1
$$ -1 -1 -1 -1 -1 -1 -1 -1 -1 -1 -1 -1 -1 -1 -1 -1 -1 -1 -1 -1 -1 -1 -1 -1
$$ -1 -1 -1 -1 -1 -1 -1 -1 -1 -1 -1 -1 -1 -1 -1 -1 -1 -1 -1 -1 -1 -1 -1 -1
$$ -1 -1 -1 -1 -1 -1 -1 -1 -1 -1 -1 -1 -1 -1 -1 -1 -1 -1 -1 -1 -1 -1 -1 -1
$$ -1 -1 -1 -1 -1 -1 -1 -1 -1 -1 -1 -1 -1 -1 -1 -1
$$ ##$RG_tab6= (0..255)
$$ -1 -1 -1 -1 -1 -1 -1 -1 -1 -1 -1 -1 -1 -1 -1 -1 -1 -1 -1 -1 -1 -1 -1 -1
$$ -1 -1 -1 -1 -1 -1 -1 -1 -1 -1 -1 -1 -1 -1 -1 -1 -1 -1 -1 -1 -1 -1 -1 -1
$$ -1 -1 -1 -1 -1 -1 -1 -1 -1 -1 -1 -1 -1 -1 -1 -1 -1 -1 -1 -1 -1 -1 -1 -1
$$ -1 -1 -1 -1 -1 -1 -1 -1 -1 -1 -1 -1 -1 -1 -1 -1 -1 -1 -1 -1 -1 -1 -1 -1
$$ -1 -1 -1 -1 -1 -1 -1 -1 -1 -1 -1 -1 -1 -1 -1 -1 -1 -1 -1 -1 -1 -1 -1 -1
$$ -1 -1 -1 -1 -1 -1 -1 -1 -1 -1 -1 -1 -1 -1 -1 -1 -1 -1 -1 -1 -1 -1 -1 -1
$$ -1 -1 -1 -1 -1 -1 -1 -1 -1 -1 -1 -1 -1 -1 -1 -1 -1 -1 -1 -1 -1 -1 -1 -1
$$ -1 -1 -1 -1 -1 -1 -1 -1 -1 -1 -1 -1 -1 -1 -1 -1 -1 -1 -1 -1 -1 -1 -1 -1
$$ -1 -1 -1 -1 -1 -1 -1 -1 -1 -1 -1 -1 -1 -1 -1 -1 -1 -1 -1 -1 -1 -1 -1 -1
$$ -1 -1 -1 -1 -1 -1 -1 -1 -1 -1 -1 -1 -1 -1 -1 -1 -1 -1 -1 -1 -1 -1 -1 -1
$$ -1 -1 -1 -1 -1 -1 -1 -1 -1 -1 -1 -1 -1 -1 -1 -1
$$ ##$RG_tab7= (0..255)
$$ -1 -1 -1 -1 -1 -1 -1 -1 -1 -1 -1 -1 -1 -1 -1 -1 -1 -1 -1 -1 -1 -1 -1 -1
$$ -1 -1 -1 -1 -1 -1 -1 -1 -1 -1 -1 -1 -1 -1 -1 -1 -1 -1 -1 -1 -1 -1 -1 -1
$$ -1 -1 -1 -1 -1 -1 -1 -1 -1 -1 -1 -1 -1 -1 -1 -1 -1 -1 -1 -1 -1 -1 -1 -1
$$ -1 -1 -1 -1 -1 -1 -1 -1 -1 -1 -1 -1 -1 -1 -1 -1 -1 -1 -1 -1 -1 -1 -1 -1
$$ -1 -1 -1 -1 -1 -1 -1 -1 -1 -1 -1 -1 -1 -1 -1 -1 -1 -1 -1 -1 -1 -1 -1 -1
$$ -1 -1 -1 -1 -1 -1 -1 -1 -1 -1 -1 -1 -1 -1 -1 -1 -1 -1 -1 -1 -1 -1 -1 -1
$$ -1 -1 -1 -1 -1 -1 -1 -1 -1 -1 -1 -1 -1 -1 -1 -1 -1 -1 -1 -1 -1 -1 -1 -1
$$ -1 -1 -1 -1 -1 -1 -1 -1 -1 -1 -1 -1 -1 -1 -1 -1 -1 -1 -1 -1 -1 -1 -1 -1
$$ -1 -1 -1 -1 -1 -1 -1 -1 -1 -1 -1 -1 -1 -1 -1 -1 -1 -1 -1 -1 -1 -1 -1 -1
$$ -1 -1 -1 -1 -1 -1 -1 -1 -1 -1 -1 -1 -1 -1 -1 -1 -1 -1 -1 -1 -1 -1 -1 -1
$$ -1 -1 -1 -1 -1 -1 -1 -1 -1 -1 -1 -1 -1 -1 -1 -1
$$ ##$RG_tab8= (0..255)
$$ -1 -1 -1 -1 -1 -1 -1 -1 -1 -1 -1 -1 -1 -1 -1 -1 -1 -1 -1 -1 -1 -1 -1 -1
$$ -1 -1 -1 -1 -1 -1 -1 -1 -1 -1 -1 -1 -1 -1 -1 -1 -1 -1 -1 -1 -1 -1 -1 -1
$$ -1 -1 -1 -1 -1 -1 -1 -1 -1 -1 -1 -1 -1 -1 -1 -1 -1 -1 -1 -1 -1 -1 -1 -1
$$ -1 -1 -1 -1 -1 -1 -1 -1 -1 -1 -1 -1 -1 -1 -1 -1 -1 -1 -1 -1 -1 -1 -1 -1
$$ -1 -1 -1 -1 -1 -1 -1 -1 -1 -1 -1 -1 -1 -1 -1 -1 -1 -1 -1 -1 -1 -1 -1 -1
$$ -1 -1 -1 -1 -1 -1 -1 -1 -1 -1 -1 -1 -1 -1 -1 -1 -1 -1 -1 -1 -1 -1 -1 -1
$$ -1 -1 -1 -1 -1 -1 -1 -1 -1 -1 -1 -1 -1 -1 -1 -1 -1 -1 -1 -1 -1 -1 -1 -1
$$ -1 -1 -1 -1 -1 -1 -1 -1 -1 -1 -1 -1 -1 -1 -1 -1 -1 -1 -1 -1 -1 -1 -1 -1
$$ -1 -1 -1 -1 -1 -1 -1 -1 -1 -1 -1 -1 -1 -1 -1 -1 -1 -1 -1 -1 -1 -1 -1 -1
$$ -1 -1 -1 -1 -1 -1 -1 -1 -1 -1 -1 -1 -1 -1 -1 -1 -1 -1 -1 -1 -1 -1 -1 -1
$$ -1 -1 -1 -1 -1 -1 -1 -1 -1 -1 -1 -1 -1 -1 -1 -1
$$ ##$RG_tabA= (0..255)
$$ 0.25 0.28 0.32 0.35 0.4 0.44 0.5 0.56 0.64 0.7 0.8 0.89 1 1.12 1.28 1.4
$$ 1.6 1.78 2 2.25 2.56 2.8 3.2 3.56 4 4.5 5 5.6 6.35 7.12 8 9 10 11.3 12.7
$$ 14.2 16 18 20.2 22.6 25.4 28.5 32 36 40.3 45.2 50.8 57 64 71.8 80.6 90.5
$$ 101 114 128 144 161 181 203 -1 -1 -1 -1 -1 -1 -1 -1 -1 -1 -1 -1 -1 -1 -1
$$ -1 -1 -1 -1 -1 -1 -1 -1 -1 -1 -1 -1 -1 -1 -1 -1 -1 -1 -1 -1 -1 -1 -1 -1
$$ -1 -1 -1 -1 -1 -1 -1 -1 -1 -1 -1 -1 -1 -1 -1 -1 -1 -1 -1 -1 -1 -1 -1 -1
$$ -1 -1 -1 -1 -1 -1 -1 -1 -1 -1 -1 -1 -1 -1 -1 -1 -1 -1 -1 -1 -1 -1 -1 -1
$$ -1 -1 -1 -1 -1 -1 -1 -1 -1 -1 -1 -1 -1 -1 -1 -1 -1 -1 -1 -1 -1 -1 -1 -1
$$ -1 -1 -1 -1 -1 -1 -1 -1 -1 -1 -1 -1 -1 -1 -1 -1 -1 -1 -1 -1 -1 -1 -1 -1
$$ -1 -1 -1 -1 -1 -1 -1 -1 -1 -1 -1 -1 -1 -1 -1 -1 -1 -1 -1 -1 -1 -1 -1 -1
$$ -1 -1 -1 -1 -1 -1 -1 -1 -1 -1 -1 -1 -1 -1 -1 -1 -1 -1 -1 -1 -1 -1 -1 -1
$$ -1 -1 -1 -1 -1 -1 -1 -1 -1 -1 -1 -1 -1 -1
$$ ##$ROUT14= (0..7)
$$ 0 0 0 0 0 0 0 0
$$ ##$ROUTER= -1
$$ ##$RX22TY= <no>
$$ ##$RXFMAX= (0..7)
$$ 647.5 -1 -1 -1 -1 -1 -1 -1
$$ ##$RXFMIN= (0..7)
$$ 5 -1 -1 -1 -1 -1 -1 -1
$$ ##$RXINTLV= (0..7)
$$ 1 0 0 0 0 0 0 0
$$ ##$RXMSTY= <no>
$$ ##$SCMTY= <no>
$$ ##$SGUC1= (0..15)
$$ 33 34 18 0 0 0 0 0 0 0 0 0 0 0 0 0
$$ ##$SGUC2= (0..15)
$$ 17 256 49 0 0 0 0 0 0 0 0 0 0 0 0 0
$$ ##$SLCBCONF= <SHNV>
$$ ##$SPECTR= 10
$$ ##$SY2FLAG= 0
$$ ##$SYNCTRIG= 11
$$ ##$SamChgEth= (0..3)
$$ <no> <no> <no> <no>
$$ ##$Sgu1PowerLevels= (0..7)
$$ 90 74 58 42 26 10 0 0
$$ ##$Sgu2PowerLevels= (0..7)
$$ 90 74 58 42 26 10 0 0
$$ ##$Sgu3PowerLevels= (0..7)
$$ 90 74 58 42 26 10 0 0
$$ ##$Sgu4PowerLevels= (0..7)
$$ 90 74 58 42 26 10 0 0
$$ ##$Sgu5PowerLevels= (0..7)
$$ 0 0 0 0 0 0 0 0
$$ ##$Sgu6PowerLevels= (0..7)
$$ 0 0 0 0 0 0 0 0
$$ ##$Sgu7PowerLevels= (0..7)
$$ 0 0 0 0 0 0 0 0
$$ ##$Sgu8PowerLevels= (0..7)
$$ 0 0 0 0 0 0 0 0
$$ ##$SguType= 3
$$ ##$ShimPowMaxUA= (0..63)
$$ 130000 130000 130000 130000 130000 130000 130000 130000 130000 130000 130000
$$ 130000 130000 130000 130000 130000 130000 130000 130000 130000 130000 130000
$$ 130000 130000 130000 130000 130000 130000 130000 130000 130000 130000 130000
$$ 130000 130000 130000 130000 130000 130000 130000 0 0 0 0 0 0 0 0 0 0 0
$$ 0 0 0 0 0 0 0 0 0 0 0 0 0
$$ ##$ShimPowMaxUC= (0..63)
$$ 130000 130000 130000 130000 130000 130000 130000 130000 130000 130000 130000
$$ 130000 130000 130000 130000 130000 130000 130000 130000 130000 130000 130000
$$ 130000 130000 130000 130000 130000 130000 130000 130000 130000 130000 130000
$$ 130000 130000 130000 130000 130000 130000 130000 0 0 0 0 0 0 0 0 0 0 0
$$ 0 0 0 0 0 0 0 0 0 0 0 0 0
$$ ##$ShimPowMaxUG= (0..63)
$$ 524287 524287 524287 524287 524287 524287 524287 524287 524287 524287 524287
$$ 524287 524287 524287 524287 524287 524287 524287 524287 524287 524287 524287
$$ 524287 524287 524287 524287 524287 524287 524287 524287 524287 524287 524287
$$ 524287 524287 524287 524287 524287 524287 0 0 0 0 0 0 0 0 0 0 0 0 0 0 0
$$ 0 0 0 0 0 0 0 0 0 0
$$ ##$ShimPowRcbType= 3
$$ ##$ShimPowRes= (0..63)
$$ 1e-020 1e-020 1e-020 1e-020 1e-020 1e-020 1e-020 1e-020 1e-020 1e-020 1e-020
$$ 1e-020 1e-020 1e-020 1e-020 1e-020 1e-020 1e-020 1e-020 1e-020 1e-020 1e-020
$$ 1e-020 1e-020 1e-020 1e-020 1e-020 1e-020 1e-020 1e-020 1e-020 1e-020 1e-020
$$ 1e-020 1e-020 1e-020 1e-020 1e-020 1e-020 1e-020 0 0 0 0 0 0 0 0 0 0 0
$$ 0 0 0 0 0 0 0 0 0 0 0 0 0
$$ ##$ShimPowRng0= (0..63)
$$ 1 1 1 1 1 1 1 1 1 1 1 1 1 1 1 1 1 1 1 1 1 1 1 1 1 1 1 1 1 1 1 1 1 1 1 1
$$ 1 1 1 1 0 0 0 0 0 0 0 0 0 0 0 0 0 0 0 0 0 0 0 0 0 0 0 0
$$ ##$ShimPowRng1= (0..63)
$$ 1 1 1 1 1 1 1 1 1 1 1 1 1 1 1 1 1 1 1 1 1 1 1 1 1 1 1 1 1 1 1 1 1 1 1 1
$$ 1 1 1 1 0 0 0 0 0 0 0 0 0 0 0 0 0 0 0 0 0 0 0 0 0 0 0 0
$$ ##$ShimPowRng2= (0..63)
$$ 1 1 1 1 1 1 1 1 1 1 1 1 1 1 1 1 1 1 1 1 1 1 1 1 1 1 1 1 1 1 1 1 1 1 1 1
$$ 1 1 1 1 0 0 0 0 0 0 0 0 0 0 0 0 0 0 0 0 0 0 0 0 0 0 0 0
$$ ##$ShimPowRng3= (0..63)
$$ 1 1 1 1 1 1 1 1 1 1 1 1 1 1 1 1 1 1 1 1 1 1 1 1 1 1 1 1 1 1 1 1 1 1 1 1
$$ 1 1 1 1 0 0 0 0 0 0 0 0 0 0 0 0 0 0 0 0 0 0 0 0 0 0 0 0
$$ ##$ShimSysFunc= (0..63)
$$ 1 2 3 4 5 6 7 8 9 10 0 37 38 35 16 15 14 13 12 11 28 27 26 25 24 23 36
$$ 22 30 29 20 21 34 33 32 31 17 18 19 0 0 0 0 0 0 0 0 0 0 0 0 0 0 0 0 0 0
$$ 0 0 0 0 0 0 0
$$ ##$ShimSysMatrix= 0
$$ ##$ShimSysType= 4
$$ ##$TFXNUM= 0
$$ ##$TRIPLO2= 0
$$ ##$VTU= 2
$$ ##$VTUETH= <149.236.99.20>
$$ ##$VTUTY= <no>
$$ ##$WBREFAM= (0..15)
$$ 100 100 100 100 100 100 100 100 100 100 100 100 100 100 100 100
$$ ##$WBREFLM= (0..15)
$$ 1 0 0 0 0 0 0 0 0 0 0 0 0 0 0 0
$$ ##$WBREFPH= (0..15)
$$ 0.01 0 0 0 0 0 0 0 0 0 0 0 0 0 0 0
$$ ##$WBSGU= (0..15)
$$ 0 0 0 0 0 0 0 0 0 0 0 0 0 0 0 0
$$ ##$XFAC= 2
$$ ##END=
$$ 
##$DECIM=	1664
##$DSPFVS=	20
##XUNITS=	HZ
##YUNITS=	ARBITRARY UNITS
##FIRSTX=	9665.7280485906903778
##LASTX=	-2353.4110211865095152
##XFACTOR=	-0.091699453500600436318
##YFACTOR=	6.6035705566406253076e-07
##NPOINTS=	131072
##XYDATA=	(X++(Y..Y))
-105406B531928j8063j8062j8062j8062j2354j2354j2354j2354m0896m0897N0441N0440M4733
-105393B474084M4732M4732M4732M6457M6456M6457M6457O496O497O496O497r5307r5307l969
-105379B625510l969J5059J5059J5060J5059M1313M1313j9579o5247q2373o259L9410L9410
-105366B669766p210p210p210p210P4613P4613O9856O9856L6853l9261k2136K3533L9708L9707
-105352C008268n961q2076j14425j14424j40113r4445N9688J35802R5842R5841K2091K2091
-105340B888179K4946K4945K08M5877O3003j3112p0198p0198J6383J6382J6383J6382J6383
-105327B975563J6382m4212m4212J457P7572J29900Q4231n0872j26986r2735j6620K7145K7146
-105314B963759K2388K2389K2388K2388r8428r8429J0986Q7101J16595J16595L0015L0014
-105302C247761k2314k2314k2314k2314k8023k8022k8023k8023O2661O2661O2660O2661L2215
-105289C329272L2215n9123n9122J6041J6040m4851r0520o4831J1284Q2640L6972j4985j4985
-105276C176047M7809R3479J9266J9267M7809K141j7839j7840k0694k0693j7840j7839m3528
-105263C249545K141K0515K0515K3370K3370o8920o8919k0397N5719L4786L4787L9544L9544
-105250C385600M5252M5253M0495M0496J4925o1189o4043J2071M4420j248q4975l9307L8712
-105237C416462Q4380Q7234M1566J5877J5877L8712o958m3290m3290m6145m6144m76m75m76
-105223C512854m76M76M76M75M76M0436M0436M0436M0435P8627P8627J7736k7934L464P9578
-105208C906122N6744J1075N367m0302m3156K512J9638J9638K2493K2493k1928k1928k1927
-105195C916841k1928k1927k1928k4782k4782k898m8568o5693J0421R2244R2244N664N664
-105182C890572J6241J6242M1930l739k9428k9427l2282l2282J0533J0533J3387J3386r447
-105169C876219L6221L9076o593k4849K0820Q0760Q0761j8189o3857l5315l5314n821L9849
-105156C983768J4160J4160k5800k5800n1489n820Q7413Q7412Q7413Q7413J1298l4370n4351
-105143D175407K1764K9376j6294J4153J4152J1299J1298J1298J1299r931r930r931r931L5738
-105129D279767L5739L5738L5738m0377m0376m0377m0376m0376m0377l5619l5619K3860R9975
-105116D197320J02829K6714j828M3840N6208j9905l7031l7032m1789m1789O4772O4772O4771
-105103D441852O4772n753n753r96r96m8568K7547L0402m5714l4296J1373m4763R07J8984
-105089D408998J8985O7507q608n6506j0838o4117j8449O5277J10946J30926N4811n3652n3651
-105076D591629j0838q6952j26912n0797N3860N3860J6635J6635J6635J6636K6149K6149K6150
-105063D568839K6150k0471k0471k0470k0471K5198K5198K5198K5198M9921M9920M9921M9920
-105050D813580n6640n6640n6640n6640K1378K1377K1378K1377o4251o4252Q7978Q7978J9177
-105037D739160J9177J9178J9177K8692K8692K8691K8692k9346k9346k9346k9345J6322J6324
-105024D826722J6323J6323Q860Q860Q860Q861Q860Q860Q860Q861J6471J6472J6471J6472
-105010D996136J6471J6472J6472J6472j4391j4390j4391j4390l0565l0564R1218J36887J15956
-104997E287393L9841o6719o6719k2002k2002k2002k2002K5065K5064K5065K5064K5064K5064
-104984E256174K0307K0307j4896r1010m8196m8196n2953n2953n2953n2953O9365O9365O4609
-104971E086017O4608O1754j4361j17115j17116m1952O4608J21694P6026J813J814j040j041
-104958E185709J3595J3595J3595J3595J3595J3595J3595J3595L9284L9283L9284L9284l6831
-104945E414773l6831l6831l6830n8774n8773j01587k5473R9164R9165J03921J03922k3570
-104933E442276k3571j8813j8813R730Q5844Q5845R730k8380k8379l3136l3137M2978M2977
-104920E535151M2979M2978k4574k4574k4573k4574k4574k4574k4573k4574O6229O6228O6229
-104907E623204O6228r886r886r886r885m6517m6516q9330j3216Q0976Q0975Q5733Q5733O630
-104893E794357O630O631O631j6205j6204j6204j6204l0951l0951l0952l0951R009R009R009
-104879E652654R008O1992O1992k9346k9346n4083n4083n4082n4083R8146R8146R8146R8146
-104866E903207q414q414q415q413j4926j4926K7889m8226j02457j02457j5878j5876K5034
-104853E607728K5035K5034K5035L0743L0743L0743L0743l9484l9485l9484l9484O184O184
-104840E660235O184O185O660O660O660O660O660O660O660O660k371k371k372k370P1840P1840
-104824E860080j9496j9497M1870M1871L7113L7113K4745n1370r3233r3233l0260P6301J33385
-104811E945389Q7719J7311J7311J4458J4457l9298l9299l9299l9298J2078J2079J2079J2078
-104798E987765q964q964Q2373Q2374N9538N9539l1798l1799R589R588R589R588L880L881
-104784F236179L879L880l4593l4593l4594l4593r857r855Q1480Q1482P270P269P269P270
-104770F277893p3603p3601L1055J07170P5245q70m4636m4635Q1904Q1906Q1905Q1904K5771
-104757F607408K5770o5567o5567q481q481q481q481k5191k5191O6147O6147O7098O7098K1430
-104743F705658n4685j03208n7539k2337K3333K5235K5235K8089K8090k2931k2931L7961Q3629
-104730F673599O564o9552m9571l902J8932J8932K1787K1786j049j047j049j048J9765J9765
-104716F673912J9764J9764M8308M8307m3030m3030o2058o2059o2059o2058k2099k2098k2099
-104703F409465k2098N1095N1094N1096N1095K6357K6357o4979o4980K2552K2552K2552K2552
-104690F604710P329P328P329P330R6168R6170j3246q9360o7478o7477p2235p2234M8597M8598
-104676F541529M8597M8598K928K928K929K929k6574k6572k6574k6573M9541M9542M9541M9541
-104662F742310L4319L4318L4319L4318m5602m5602M5736M5736O0185O0186k8298k8297j6881
-104649F926747K8788O5894m0666j18208p2539M527Q0640J12991J12990K6409K6410j6308
-104637G137675j6308j6308j6309Q18Q18L672L671l2957J2710K9836m6278j52838j52839o6258
-104623F689105o6259L6913L6912J28251J28249L6913L6912L6913L6913j1135j1135j1134
-104611G067418j1135n6803n6804n6803n6804M6977M6977M6977M6977J8434J8434J8434J8434
-104598G090713L7938L7938n3399n3398n3400n3399L7939L7937L8593L8592L8593L8592p075
-104585G176164p077Q4261Q4261j0882j0882j3736j3736q2240j27908p0822L5739J20883J20884
-104572G284909k4686k4684r462r463r462r462N8564N8565N5712N5710k6112p1781q8907j2793
-104558G226648O7783O7782j8798j8798R744R745R744R745Q318Q317J1173J1171J06316J51983
-104544G660873R2044j4517j01223j46893j67823r1710m177M1491M9103L434k274M3394N7666
-104531G419388j8449o9826o9827J6755J6754k8617k8617k8618k8617K2760K2760K2760K2760
-104518G271366O1768O1769O1769O1769j4346j4346j4346j4345Q035Q035Q035Q035Q035Q036
-104504G509269Q034Q036K802K802K802K803K5636K5637K5637K5636l4125l4125l4125l4125
-104490G502594J7252J7252J7252J7252p1707p1706J9631J9630L8660L8659L8659L8659R3977
-104477G716064R3976K639K638n2544n2545n2544n2544m497m497m497m497M2123M2123Q4938
-104463G756336Q823p7816p7817Q763Q763L7307L7307n4031n4031n8313n8312L3025L3025
-104450G543029M6345M6346M6345M6345O8734O8733k2604k2604m7341m7341m7341m7341k6410
-104437G604895k6410k3555k3556L1628P7296R9179K3065n6082K0032R4244J39913Q7583J1469
-104424H059701l4199l4199m705m706Q3778Q3778N761l9908o1791J4323N8074j8040o1805
-104411H046062o1806o0854o0855o0854o0855L2861L2862L2862L2861J0027J0028J0027J0027
-104398G912393n6038n6038n6038n6037Q0968Q0968Q0969Q0968R7R6R7R7m5573m5572m2718
-104383G878639m2717L6860Q2530R9654K3541m4963m4962m9720m9720O3501O3501O3501O3500
-104370H143145n002n003n003n002q392q392q391q392q393q392q391q392M0606M0607M0607
-104355H177820M0607K549K550K550K549l8302l8303l8303l8302J4977J4978J4978J4978R744
-104341H145070R745R744R745L2579L2580L2579L2579k6231k6232k6231k6231k0523k0522
-104328H158651k0524k0522l4318l4319K6573P2242N7019j9095o4765o4764j1558j1559P9780
-104315H112841P9778R1197R1196Q6439Q6439J6509n9606m2480L189K4121K4120o4363o4364
-104302H385016j508j509j509j509M6063M6063M6062M6063k9576k9576k9576k9577p6196p6196
-104288H292535l0528M5587K3823k1846j7088K8579O2832O2832k5651k5652k817k817Q8520
-104275H478309Q8520N0464N0463m0875m0874l9388l9387M378Q0492P3833k282p6494j22162
-104262H464997p0310N805M6717M6717m5572j21687j21686m5572M6835M6836N1593N1593m542
-104249H351724m541L9223J15340J68619R2504j2153j2153K1147K1147K1147K1147j7445j7446
-104236H788260j7445j7445k3154k3154k3155k3153N2485N2484l8852l8853L7262L7262L4408
-104223H796950L4408R8071N2403q5554j61670j30271k3711O3819O3821k780k780r4118r4117
-104210H514471o1769o1769K9569K9569O3047O3047O3048O3047Q3027Q3028L7358l8756r5842
-104197H771075n0173J0718J0719K4990K4990K4990K4990l0156l0156l0156l0156R0676R0676
-104184H903027M2153l3962r9610r9611j3030j3030J3610J3609J3610J3610j5587j5587j5587
-104171H693615j5587M0548M0547o4111j40224j26905n0790P1945J48059J37594J37592N0062
-104159H922345n6498j26333j26332m0703O5857J34360J34360N1585n4975o4489j8821n1169
-104147H769187n1169K111K111O3003J08671R2676J6560k9108k9108K1319K1318p0020p0019
-104134H847532j0079j0080j0079j0080P047P047P046P047M4256M4257M4256M4257k4247k4247
-104120H963933k4246k4247q072q073q072q072J4762J4762J4762J4762M6814M6813M6813M6814
-104106I129453l4058l4059K4931P0599L3493p3067j57744j57744l2156M3959J145J145Q8683
-104093H904580Q8685Q8683Q8684j0265j0265j0266j0264j7877j7877o0691J5424K5889K5890
-104080I100330L0646L0647m4933m4933m4933m4932K3570K3570K3570K3571j6390j6390j6390
-104067I027003j6390N2113N2113N2113N2114R195R194R195R195K534K535j17346j63014j25909
-104053H854645j9348P0086P0086L4884L4883L4884L4883M021M022M021M021K9710K9710p36
-104039I189772M4933M3030l3085j5958K9709j0250n5919n3064p396Q251Q250J1105J1105
-104026I170483j1729j1729j1730j1729M0599M0600M0599M0600j2682j2680j2681j2681J9133
-104013I254373J9132J9133J9133k5585k5584R6199J41867M1016l5100j9875K5792p8864j54980
-104000I276657j28339q2670J1714J18275Q2120L6452K7888m8225r4846r4846p3438K676Q3547
-103987I116965J29217J31119Q5450r693n5361n2685p017M9118M9117q919j15481j65906j20237
-103974I025687J3439J20000J05727K9614n6016n6016o0772o0773K1044K1042K1043K1043
-103962I145062k2722k2723j9869j9869p4100k8431N2440J28554J18090P2420Q675Q674l992
-103949I342209m9660o6786R329Q6394Q6395j5409r1524r0096m4427M8813R4482J01141N5473
-103936I466334p322p321M0421M0421n0917n0916o2334o2333K9003K9004Q6090Q6090n248
-103923I530972n248J413J411n7576j03245l2423P4137N7012j9103q9509m3840M9400R5068
-103910I458469O0818J5149m7646m7647M8450M8448M8449M8449k5302k5302K0366n5748l8622
-103897I508331P046k3399k3399L9871L9871L9870L9871j3409j3409q652q652K5064J01179
-103884I710183Q1199L5530l4876q0545q3399l7730n2002n2001m9148m9147m9147m9148m9148
-103871I240621m9146L3144L3143L3144L3144L3144L3144L3144L3145Q406Q407Q406Q408Q406
-103857I498660Q407Q407Q407o91o92o91o91o92o91o91o92M6880M6881M6881M6880k9235k9233
-103840I647404k9235k9234K0968K0969K0969K0969n5146n5146n5146n5146L843L842L843
-103827I463754L843J3358J3357J3357J3357l4155l4154J18074J18074Q3823Q3822p515p515
-103814I841480n6989n6989n6989n6990m660m661o3649j09318q0894K5667J15101J15100L0424
-103801I636633L0423L0424L0424r537r537r536r537L6132L6132L1375L1375l3739j09853
-103788I681179r2728m7058j390j390J464J465J1930J1930J1930J1930J1930J1930J1930J1930
-103774I636982l8540l8541l8540l8540P128P128M274M274J8545k7123m9006K7109K9010m7102
-103760I457058m2346L3767L5612L5612M0370M0368M0369M0369M0369M0369k9086k9085k2426
-103747I681320k2425J7534J24095J24095J7535l5467l5467m2127m2127m2126m2127m2127
-103735I660586m2127n973n972n973n972L9696L9696L9697L9696L4879L4880L4880L4880L4879
-103721I927752L4880L4880L4879j9351j9352j9352j9352o5021o5021n5507n5506N7130K09360
-103708I980419J46566J00896K4781k0886J947J948k6596k6596n7992j2324k9450j20787q6536
-103695I875390m0867j7319P4018P6873j4465j13413j13414j8270P3067R9707R9707R9707
-103683A0080721R9707j145r2482r5336l999l0383p6052m4654m4654K8607K8606K8606K8606
-103670I906148O7615O7615O7614O7615l8945l8946l8945l8946J193J194J193J192J193J193
-103656A0027983J193J194N950N950N950N950l9719l9718l9719l9718o995o994j286j286r849
-103641I868886Q1489N5800J0131o1226o1226o1226o1226o0275j4606N4848J46187R1538K00
-103628I989294K5889P1559n508r6846m2613m2614J2569J2570l8808N2529J26741J26741L1598
-103615A0223101n9740j8136j8136k3846k3845J2309J2309J2309J2310m6680m6680m0019m0020
-103602I955236L746J10307P3200K7533P136l8533k0456k0456o1367j37483j37481o1368K4262
-103589I724276K4261r0861j36531l5678P0881R9425R9424J22490J22489L5909L5910M3520
-103577A0115515J19635J36761L0201o1137o1137o7797o7797o7797o7797o7797o7797N1429
-103565I924485N1430N1429N1430n5131n5132n5131n5131M0964M0963M0965M0963M0963M0964
-103552A0104031M0963M0964k4365k4366k4366k4365l0075l0073l0074l0075J6546J6546m4346
-103539I956945r0014j06188l0075P4584J81143K33414J87744M9786k6328R827R826N069N070
-103526A0460803o1531o1531o1531o1530o1531o1531o1531o1531J7631J7631J7632J7631J7631
-103513A0056712J7632J7631J7631j2815j2814j2815j2815N3786N3786N3786N3785M2785M2784
-103500A0359059p8999j24666o7582Q533N4202N4202J00822J00822J2339J2339q593L7076
-103488A0459554j4301j20861j70976p9638J4555J4553O5931O5932O5931O5932K8825K8825
-103476A0424262Q0203j1135m5386m5387n1094n1095M0302M0302j6784j69013j97556m5327
-103464I952292P2651P2651j7735j7735P3602P3601m0569m0570m0569m0570J9921J9921J9920
-103451A0106811J9921N9881N9880J11258J9921J3260J3261P552P552P552P552P552P552p6829
-103437A0372676p6828p6827p6828p14p14p13p14K9732K9732K9733K9732K9732K9732K4024
-103423A0341755K4024O251q5087l3708l3709K445K446m8932M2406Q1414Q1414o5106o5106
-103410A0250507k5146k5146k5146k5146N3049N3050J04427J3090p2539p2539p2540p2539
-103398A0083382k7822O3516J2138J2138J7847J7846J7847J7847j6390j6389j6390j6390N9724
-103385A0208904N9725N9724N9725R1122R1122Q5413Q5413r1553j82890j21999j21999m3684
-103373A0179023J08545P4294j7045j821j821p529p530L9090L9091L9090L9091r7916r7915
-103360A0286647M8604M8605O6161k5175o5136o5136j12707j12708O9967O9968k817k818k816
-103347A0200639k817Q600Q600Q599Q600M497M498j212j212K7331o4006o9714K1622J41028
-103333A0295053M9690J5438J5439R3456R3456l7842j29179p1848p1848R9410R9410r054j00391
-103320A0341190m9014m9013l7596l7597l7596l7597Q073Q072Q073Q072L6615L6615L0907
-103307A0229204L0907k4277j15614o4236o4237K364K364K363K364M8032M8033M8033M8032
-103294A0193332k6001k6001k6001k6001Q0560Q0560Q0559Q0560l4565l4563l4564l4563O0579
-103281A0333891O0580O0579O0579K9540K9538j47427j47427j28399l7061M2859J34197J83670
-103269A0475119J83671R2334n9896j34107j34108n2284n2284o1248o1248L0088L0089O0535
-103257A0316661O0535O0535O0535j1774j1774j1775j1773j1774j1774j1774j1774J5401J5402
-103244A0434877J5401J5401R693R693R692R693N8216N8215l3121l3122r0208r0208L6334
-103231A0410556J27670P8381K267j27127j27128j4858O1256J8441J8441J6063J6063O1732
-103219A0541757j4384q2885l7218K3675K3673N4418N4417j23499j23501j5037O1078M3951
-103207A0406445j717J3982J3982J1126J1128J1127J1127J1128J1127o0408o0409n7554n7554
-103194A0263530q0389l4720P4695J50810R3723J7608k6156k6157L7589L7589m8991m8992
-103182A0410139O846Q2961Q2960O846k7406k7406l2162l2163l5969l5969l5968l5968O4882
-103169A0391623O4884O4883O4883J1685J1685p6799p6798j81456j35787P6382J82942J31566
-103157A0529693K5004r1070r1069l3033l3032N8305N8305Q295Q295q3042q3042j219j219
-103144A0271171R0118R0118j6441j6442j6442j6442j0734j0733j0733j0733J739J739J740
-103131A0347925J739M7408M7408M7408M7409n8202n8201n8200n8201P8805P8805P5951P5952
-103118A0616006K52m5416q2521K4038J32501Q6834l4951q0619P864N3533K4990K4990j9727
-103105A0707774j9728j9726j9728r3255r3256l820J02739J45555R9885K2820n3295q7547
-103093A0688418q7547r66r66j6189j6190j6189j6189n069n069n070n069n0738n0738n0738
-103079A0361691n0739l8369l8369l8370l8369P299P299P299P300P1424P1424P1425P1424
-103066A0472369O6667O6667J06627L0513q4134j29804j31706q6038q9844m4175L7649J13763
-103054A0328554P9690L575m0190m0191k133k133m7803K8313N4952R284M2585M2584L2117
-103041A0489204P7788R7767K1653j8115K7554K2797k2871m2852m2851j3358n9025o5211M1351
-103028A0513831M5155o1404r4705J1856R7484R7485n8729n8728n8729n8728l546l546l545
-103015A0364151l546j8292j8293j8293j8293K7376K7376K7376K7376L122L122L122L122K5956
-103001A0435382K5956K5957K5956k3994k3994k3994k3994K1675K1675K1675K1674o9722o9722
-102988A0364530o6868o6868R247N4915P2042m073j2637j2636j7393j7393p3529p3527k7859
-102975A0127951M8255R9544N3875j0823j02160j10723j9385J4866J4866P4330P4331P4330
-102963A0339257P4332L924L925L924L925J6650J6650J6650J6650o184o184o185o184m5193
-102949A0425957m5193m5193m5193L0921L0922L0921L0922q280q281q281q280J4554J4554
-102936A0410050J4554J4554j7795j7795j7794j7795N040N039N040N039L6556L6556N6536
-102923A0517785J0867m3364j34702j34702m3365Q5555J31223J11244J11243P537P537P537
-102911A0634395P537n4730n4729n4730n4730N1831N1831N1830N1831l3798l3798l3798l3798
-102898A0495144M2316M2317M2316M2316j0190j0191j5899j5900l7782j29120j06285o0616
-102886A0278426m2540q8208q5354l9685L8332L8332M1187M1186N5392N5391N5391N5392R722
-102873A0412964R722R722R723L6839L6838L6838L6838o9722o9722o9722o9723J3945J3945
-102860A0338485J3944J3944R5768R5767N5808l5530j48275j48274l2200J20028J82824R1486
-102848A0643775J49J48m6367m6368m6366m6368M4970M4970M4970M4970L4504L4504K53r1084
-102834A0616660j25337l3999O1145O1144n455n457n456n455l5902l5902N9242J50579J18230
-102821A0814037K6893p359p359n3027n3027n3028n3028l3961l3962N7376N7376m5379m5379
-102808A0570173j1127Q0210P3550j7787n2039n2039o370o370o370o370N4283N4284l7054
-102795A0636974l7054k5636k5637p7014J4323M5721M5721N1430N1428Q5681Q5681o6547o6549
-102782A0718522n2425n2426q2871j74208j19026L3203J49279J49278M2717m8619K757K758
-102770A0568939J0369J0369J0370J0369J0309J0310J0309J0310N2173N2172l9164l9165j4427
-102757A0663243j4428j05765j97102j43823Q407J24482J24481J30420L9083m683r6020r9826
-102745A0428469q488K5763K5763K6714K6715K6714K6714L2423L2423L2424L2422l1501l1501
-102732A0645054l1501l1502N0322N0322N0322N0321j05713j05712o5753K5584o764o764j055
-102719A0517161j056N0671N0672J3565p7772n2084o415N3526N3525P857P857P857P856l2103
-102705A0601117l2104l2103l2103n7614n7614n7613n7614k430k431Q8907Q8906L5628L5626
-102692A0518558L5627L5626j3847j3848r5671r5671L3248J85477J51226N9888m2867m2866
-102680A0714880M2762M2763j6227j6226j6227j6226L5152L5150L5151L5151j09288j09289
-102668A0657526j09288j09288k3659k3660O7678O7678K1058K1058K1058K1057K6767K6767
-102656A0664752K6766K6767l9270l9269l9268l9269L6845L6847L6845L6845J5915J5914J5914
-102643A0756334J5915J5914J5914J5914J5914j3045j3045j3045j3045o4422o4423o4422o4423
-102630A0526035N9264N9265J9303p2034j27216j27218m1588m1588M8130M8129M8128M8130
-102618A0446740N3837N3838N3838N3837K9101K9100K9100K9101p1751p1752p1751p1751k1266
-102605A0470221k1267P0072P0072P0071P0072k1266k1267l4586l4586l4586l4585L5820L5820
-102592A0620005L5820L5819n5287n5287n5287n5287n5287n5288m9578m9578J2264J03602
-102580A0376631N2225N2224N7933N7934N7933N7933l6317l6318l6318l6318l6318l6318l6318
-102567A0458588l6318J5059J5060J5059J5060K0768K0768l6318N5019N2173l9165J7921J7921
-102554A0591595J2213J2212J2213J2212n4387n4388n4388n4388Q2619Q2618Q2619Q2618j8649
-102541A0734719j8650j8649j8650o4318o4318o4318o4319j1038j1039o2415K8923J35482
-102529A0501410J35482K26820P4591q7606q7606r7120r7121n1452n1451n1452n1451k8618
-102517A0334426k8617k8617k8618M7497M7498M7497M7498L6139L6140L6139L6140l9975l9975
-102504A0503172l9976l9975K1869K1868K1868K1868K1868K1868K1868K1868M0488M0488R1865
-102491A0771007N27j06032j06032j06033j06033o6072K5265J26116J26118O5224O5225J47049
-102479A0836329J47048O6236q5993r1702r1701m4131m4130m4129m4131M2450M2451M2450
-102467A0731047M2450l3665l3663l3665l3664L493L493k214k216L494q7844l6466l6467K2522
-102453A0506635K2523K2522K2522L7745L7745n3592n3593o6377o6377L4475J25812K8765
-102441A0598805K8766L4475L4474l0222l0223l0223l0223J5446J5446J5445J5447m2978m2978
-102428A0551457m2979m2977L3136L3137L3137L3136L1233L1234L1234L1234l9172l9173r0549
-102415A0554088P88j5922j5921j0213j0214q0618q0619j26288l4951N6388J47725J53432
-102403A0537675O2097j33900j33899p8716P3513J56340O5002k6336k6335j3015j3015j3015
-102391A0456396j3016L1702L1702K5993K5994O2148k9190j24333j24332l0915O0423J00384
-102379A0472956J00383M5201M5201M5200M5200J6658J6657J0949J0949q080r9417r9417q080
-102366A0594360K3779K3778L5195L5196j6181P5155K3778K3778k0938k0939k0939k0939P6107
-102353A0811190P6107P0399P0398L5612n5725j50870j50868n43R0795n42r1881l2891l2891
-102340A0638290l2892l2891j9571P1766K0389K0389K4261K4262k1408r7521r9425n3756p9444
-102327A0362449p9445k8067M8048J25113P9444K4261O9931J53656J07988o601q2715o8444
-102315A0705618k2774m1804m1804l8949l8949J962J963Q8542Q8543O0951j5163o3687o3686
-102302A0620763k0010k0010L8979Q4648O6570l9990j11347l5233M0882M0882m0941m0941
-102290A0584252R21P7036R8919p641m1476L4638K7978m8137r7610r7612j1030j1031m371
-102277A0504836m370j516j517J05044J50713R6481j0079o2943j7275M1715M1714o6749o6749
-102264A0709305n857L9811L8860l7254q2924q2922k4886k4887k4885k4886k4945k4946O6392
-102251A0495976O6393J5014J5015J5015J5015K5480K5481K5480K5480K5482K5480K5480K5481
-102238A0826272p2844p2844p2844p2844p7601p7601K7056J03170M7037k9078j0049L5619
-102226A0553449n292n0962k2418k2418M5669M5668M5670M5668Q7532Q7532l807l805J12269
-102213A0914755J12269K4737q1823q8484j2367j904j08463k06498k06498o0928o0929R1300
-102201A0315167R1300R1301R1300j01841j01840N0389N0388R2252R2252R15R14j405j405
-102188A0669687j405j404P8515P8515p3714p3713K2381K2381K2380K2382j14626j14625k3287
-102175A0513467k3288m460m460m460m460J28741J28741L7402L7404N054N055N054N055n5837
-102161A0769008n5838j47174j47175L0803L0802L6512L6511K5094J16431J50683j546j49970
-102149A0694141j49969r2883N9346P0762P0763j1060j1061K83K82q1540q1542M0243J92472
-102136A0700237J58220O6883l6823l6824m2532m2532o1561o1560R0668R0669N5167N5169
-102124A0935181r7061r7061j918j917j918j917r530r529r529r529r530r529r529r529O2653
-102109A0719808O2653O2654O2653J6984J6985J6985J6984r656r655r656r655j10508j10507
-102096A0716069j10507j10507N12N13R1851R1850m8962m8961M2376J33713Q1384p0844j31736
-102083A0636751j31736O0453O0453O0453O0453k2232k2233j6523j6524L8660J29997P2911
-102071A0910883P2910K9145o2192j0815j0816j6523j6524j6523j6524J494J494J494J494
-102058A0868997q4135q4134O2385O2386q972j00309m8932m8931j30756j30754o9864Q2366
-102046A0369347J30777L9440p1878k6209N6566J47903J50757N9420k5257k5258l0966l0967
-102034A0743675J4703J4703J7557J7557n7904j2235J9163p2175k3652O7685J0599J0600J8211
-102021A0768487J8211J8211J8211n7903n7904n7904n7903R1300R1300R1301R1300J5186J5186
-102008A0987079J5185J5186n0463n0463n0463n0463n0463n0463n0463n0464n6944n6944n1237
-101995A0448620n1236K8684J20022J20021K8685k9353k9353l5062l5062J7267J7267M8664
-101983A0649164K996o8214K3125J15413J15413j6836j08173p9630l3962N047N0715K2174
-101971A0677232K2172k4447j15785j15785k4447R388R388J5097J5096J5096J5097J2242J2243
-101958A0522587K0804k4862n3407L7931R7871N2202m2940q8610p4100p4101J4383J4383N0538
-101945A0452679N0537N0537N0538O3857O3858l1286j22623j51166n9829M4829J36166R2698
-101933A0640795R2697R2698R2698K0389p0949j9571j9572L263L264L263L263L263L263L263
-101919A0852027L263R359R358O0736l0603m9630m9630n5340n5339m4873m4874m913Q6424
-101906A0685965J49219J49219N4075l7262j54109j54110r3218N9011R1360R1359R537R536
-101894A0860582K0955K0953p0383p0384p6092p6092J5245J5245K5347K5346K5347K5347L1056
-101881A0772472L1055L1055L1055j6516j6517L4861n6476p5505p5505j32590m1254K4812
-101869A0510947K4811L0520L0520j5148j5149j5148j5149R588R589R589R588O4773O4771
-101856A0704102K4812o6526n8647n8647Q7873Q7874M7914M7914m3425m3423n8648n8646n8647
-101843A0553880n8647J1759J1759J1759J1759j1253j1254n545n545j1254Q0084J14335l7894
-101830A0653943j22095j22095K0619K0619j3632j3632P7705J69043J07177m5052r6429n091
-101818A0631080L2966L2965n2663n2664r2147r2148K996R4333J96136J04798k5547p1216
-101806A0708889l6667l6668l9521l9522k8104k8105N7525N7524P1796j9542k2395O8941J93580
-101793A0907731J47910l367j55596j37720m6382j5937j5936K37K39L1634j4033q325Q3012
-101780A0773467J14410J14410M4003m7333j42477j42477j45748n4410j4450j4449n6313n6313
-101768A0372320L8830J30168J77263Q5927p0109p0109k2537k2536k2537k2538J160J160J159
-101755A0577621J159p3051p3053l3092N8246R2972R2973N8722l2617l0713l0714l6422l6421
-101742A0535610L7729L7731L7730L7730M4390M4391p6442j22110l8860N2477K6789j8880
-101730A0598285k706M2964M5817J48O7R1405J22801k9427j58823j58822o592Q4743L8125
-101717A0667985L8124M3833M3833j7060j7058O8569O8571O61r0676r0675O61P1068P1067
-101704A0858903j4562j4561L040L040q5442q5444q6394m0725L1582J22921J89632J43963
-101692A1025953m1565j32903r9603q266K5986K5986L2646L2646L2646L2646L8355L8354L8355
-101679A1041236L8354j9207j9207j9206j9207n9168n9167m9653m9652n6313R5916J53002
-101667A0977728O1664k9672k9673l5381l5382p8590p8590J2748J2748m4338m4338M6999M6999
-101654A0782922J6554J6553J6554J6553j7699j7697k3407k3407l7856j29194p4963P7267
-101642A0602180R7246N1579Q1072Q1072j5022j06360j06359j5023O2045O2043Q7732M2064
-101630A0924269k8743j20082j20081k8743N5933J01603Q1623Q1622k104k103k104k103K6439
-101617A0965426K6440o4899o4898l3322l3322l3323l3323o7573o7574K3764K3763l353l352
-101604A0634454o206o207M4219j449l2847N8491Q7420l917r9060r9061j9140j9140j9140
-101591A0518417j9140L0809L0810L0811L0810P6478P6479L6519n4819o2965o2966q8654m2985
-101578A0499604O2623J53961J91067L8837k6810k6811l6326l6325L9789L9789L9790L9788
-101566A0978976l1218l1219l1219l1219m3588m3587J6353O2021O2498k8840r5441j41110
-101554A0642407j55380o4043k6938k6937K854K854K855K854Q4678Q4677P8968P8970N233
-101541A0713052q6105o0416j4747m76m75N232N233J4302N9969Q5659n679K884K884k824k825
-101526A0715668R81R81R82R80J4302J4301j6145j07482j43457Q770J30555J30553J05818
-101513A0856807J05817O8711k2626l4995J0674L3508n7829j00643n4975L4459Q0128L9395
-101501A0958431n1942q9048q9048j1031j1030j1031j1030K289K289K290K289M7958M7958
-101488A0789344M7958M7959j1923j1923j1922j1923n0931n0932j9534o5202p0912K0426J18423
-101475A0718908J18424p165p166p165p166k6067k6068k6068k6068l1776l1776K5309o6028
-101462A0600128p1736J9601l7485l7485M4338M4338M4339M4338K9769K9770K9769K9769Q4953
-101449A0854406Q4952M4993m6345j23411j23412k8268O3070Q4001Q4001j628j628o3560o3560
-101436A0763611k3600O7738J24823J24823K9680o1657r2103r2103M8709M8709m0726j32063
-101424A0765841p4977p4978J6063J07400J01692J0354q4788j76127r0497Q40l9121l9120
-101412A0422582O1732J53069P8857j2480m6732m6731O1590O1590N5882N5882Q6327n010j05861
-101399A0820697j05862j01580j01580j0243j0243O5872O5872O5872O5871J0273J0272J0273
-101387A0785494J0272L3107L3107L3107L3107K661K661K661K661p3454p3453p3454p3453
-101374A0645024J4599J4598J4599J4598L7433L7433L7433L7433M8374M8375M8374M8374n8186
-101361A0988461n8186n8186n8186m6828m6829r8205o868P3052P3052J30138L8801n7294n7295
-101348A0815627n7293n7294j82883r1546O4489O4490N1280m0057m5765M5572R5047L709l0543
-101335A0634833l0542R6949R6950L6057j16171j27588l6251J06463J06464K8981j23247j80334
-101323A0492564q8996j0978j0978R5581J86919J45532J45532m794r6132o3783K7554O1806
-101311A0879827O1806k8707k8706k8707k8706m5832m5833m5832m5832K6001K6001K6001K6001
-101298A0747482j6814j6814m8211k542L7002n4336n7189L4147Q9330k007l6258l6258o5754
-101285A0571778o5752m862J47368J46417N5079o764L8905P9637j1700p4494k8825l137l137
-101272A0840513r1619r1620r4474r4475n4514L6824Q6297Q6298O69O69K5466K5465K8321
-101259A0703820K8319N2106R7775L2126n9212j60064j60063o7775K3562M3544k126K9271
-101247A0561283K9272M392M393m9838M1498J14760O9090L9596J30933J46157o074j27855
-101235A0957607j27856L3887L3887n1742n1741K1578J12915Q4374L8703J3967l1702q867
-101223A1025010q868J0161J0161J0161J0161r6400r6399r6400r6399N4790N4788N4790N4789
-101210A0890345n1772n1771n1771n1771J4828J4829J4830J4829J4829J4828J4829J4829j7043
-101197A0784848j7045j7044j7043j7045j7044j7044j7043R595R596R597R596m1782m1781
-101184A0620361l8927l8927P8003J23671R5129n7102j04672n9003N8022N8023j8093j8092
-101172A0698393j8092j8092L7091L7091L7091L7091M6962M6962M6963M6962k9153k9153k9152
-101159A0910964k9152N099N099K244K245j2026n7696q6238N099L0423j5245J6152J6153o2817
-101145A0730304o2817n3303n3302L4229J86458J52207O0870J5200J5200R493R492n3600n3600
-101132A0936831n3599n3600K2514K2515K2515K2515l3620l3620l3620l3620n6453n6455n6453
-101119A0615850n6455J7341J7342J7341J7342L0661L0661L0662L0661P3476P3476p5900p5899
-101106A0746559r2073m6405j5007j06344q4165P173R2802J464m0398m0399N1890J43227J54169
-101093A0772493J08501j6137j07475j45532n4194J5260O0929M9021M9021l9463l9461p114
-101081A0645849p113Q4223Q4225L2846L2847L2847L2846P8516P8515j6627j07966r7202n865
-101068A0867941N4076Q407J746J747j107j107M5987M5989M5988M5989L20L19L20L20o1770
-101053A1055165o1769o1768o1769j6100j6100j6100j6100j4673j4673j4673j4673p7467p7467
-101040A0591833P4761P4763L2839L2839L2839L2840K7130K7131j25098j25099j35088j35089
-101028A0406601o3731j8062J7141J08478K06475K06476N6528l4809J6568J6568n5740n5740
-101016A0806753n0032n0032o7158K4179J346m4323l8615P054k1489k1489O4259O4258N8551
-101003A0733262N8550M3328m8011N13N13j05096j50765o1330R0899J30859Q5191K9055K9056
-100990A0836024K3793K3794J8084J8084M2823m8516j43659j43659j2836P8500N2812P143
-100978A0752387O192O192O191O192N597N1266P6954j4382l6266l6266m4829m4829Q452l7217
-100964A0705634o5761K5577J02643N6975l5315q0983o2743j7073j7074o2742j06509o0839
-100952A0381790L7157Q2827K5741K5740K8596K8594O0944O0944N5235N5235P247q4090n8401
-100939A0707559j2734J539J539M393M393J4383J4382l6994N4343P3372P3372J30457L9121
-100926A1069125n8610n8610j09986l3873L3679j1989j0087L5582j8649o4319r135R7425J43094
-100913A1003647O6979o8124j13793j4903L0765K223K223n3912n3912m9155m9155M2658J18773
-100900A0864314R8793N3124k7748p3416n0582n0582l1442l1441l1442l1442n4277n4276m9518
-100887A0530065m9520j2888O3225K0411K0412M8002M8002M5149M5149P1609K5942N961Q2076
-100874A0943595J22036P6367j9727o5396o8250o8251p1104p1105m504m505m505m504m4628
-100861A0715519m4628m4628m4628O1932O1932O1932O1933N7175N7175P8107L2438o3657j39771
-100848A0850831j22646p6977K0010O5678L8088L8086J4302o1814p8939K7622R8027R8027
-100836A0910295R9930R9931N737p0375k7563k7561n8989n8989k8543p4212j5222O0892J5222
-100823A0830553J5223r51r52r51r51M4716M4718M4717M4718o0119o0119o0118o0118J5995
-100809A0796361J5996J5996J5996Q384Q385Q384Q385o7730o7730o7730o7731J4183J4183
-100796A0635332J4181J4183N9851N9851N4143N4142P1268k0069L1308L1308q0961q0961q0961
-100783A0762615q0961N5510N5510N5510N5511P4538P4539p7691p7690r7195r7194M9325M9326
-100770A0801653P9772j1566n1526n1525j086j085M623M623j2502P8835P8836j2503n0084
-100757A0856465n0084j07170j5832Q905Q904K0322K0322j4405P6932J11184m1046j39994
-100745A0734503j39994O526R7864M0302n1036O051O050L6497L6496L6496L6497N1511N1511
-100732A0949274J02888J1552o4564o4563o4564o4564p6456J4880J10025J10024J1075q0262
-100720A0894745q0262J1075l1977l1977k6268k6269Q0292Q0292Q0292Q0292M9846M9846M4138
-100707A1174065M4137J9400p1937j67080j67080j32822m1484j523j524r6667r6667j38530
-100695A0322288m7193O5077K17305K57266M4145o6221o6221J1796J1796o1523o1524Q4998
-100683A0711989Q4997J6493p4843p4843J6494M2182M2182R9269P931j32881j32880r8630
-100671A0507460p291R8086R8087m2726m2724k766Q8572J28533k3697j23596l2260N9078N9078
-100658A0763834l0357l0356J16164J16164M8790m2546Q830Q831l3033l3033l3033l3032O7344
-100645A0894567O7343J18721K7384k2091k2092q4885O452K6075o5262o5263K6075k467r3805
-100632A0810752l6720l6719M7483M7482M7482M7482k8631k8633k8632k8632J9712J9713J9712
-100619A0871851J9713k0248k0248p1625J9713M6353M6352N2061N2062j8346j8344o9722K1615
-100606A0911187O7529O7530P3237P3238r4214r4213r4214r4214l829l828l827l828Q1800
-100593A0882354Q1801o4720o4719N508R6845R6845N508n3480n3481n9190n9190L0246L0245
-100580A0874572L0245L0245N3080N3079M7371M7371J2502p8835k7458k7457n6001n6000n6001
-100567A0846713n6001o8369o8369o2661o2661j6992P4346J14305l7923m2978M8359M4554
-100555A0712323m6783L5039J26376O9292O9291N544N545N546N545N545N545N545N545L092
-100541A1012990L092L092L092p3022p3022p3023p3022M519M520M519M519m995m995J40574
-100527A0878838J40575K0990q5569n1318n649n649n649k795k795L7641L7641L4787L4787
-100514A1025835o6066j11734j28859n2745K0530K0530J16625J16625J16625J16624K5287
-100503A1199277K5288L4326L4326L4325L4326p7943p7943p7943p7943l5188l5188l5188l5188
-100490A0909344o646o645o645o645j37467j37467q8944j2829O0430O0431O0431O0430J9862
-100477A0767640n6254n6253J9861J33082J33081M5550o1011r0504r0506n827n827J00732
-100465A0833764J00733R5976R5976J8017n8097j5282j5282q623q622r9960r9960m5727m5729
-100452A0747184M5609M5610M4657M4658j011p7125r7938n2270K3846R9960J77977J32308
-100440A1133465L6214r454k4679k4677o9395j45510j67393o0831N9048J04717R1099M5431
-100428A0968035Q325l7343k5927k5927k8781k8780L7819L7820L7819L7820p850p849p849
-100415A0957332p850r4652r4653r4653r4652p3721p3721l3761N7576Q0887Q0887o5635o5633
-100402A0477751j9965j9966j9965j9965O1203O1205O1203O1204Q4038Q4038P8330P8329J0778
-100389A0978218q0559q0559J0778J30657J30659q251k21371k53542j01312J2859J2859n9450
-100377A0470986n9450L1889L1887N248N248N248N247N6625N6626N6625N6624k0738k0738
-100364A0681327k0738k0739l7863l7864l7865l7864J7795J7795J03423J03425M8240m3097
-100352A0735975q3057q3057P4829P4828O9121O9119P6732j4607j66834j66835q4061O8169
-100340A0570322J34769J34768R6712R6712N6751l4586q1147q1146M482M482o935o935o935
-100327A0881314o935j4547j4546j4547j4546q839q837q838q838l3798l3799N7540N7539M6122
-100313A0874445M6122M6123M6122J0919J0919p4709p4710k9041O2296J0920J0918k7435k7435
-100300A0885454k7436k7435O9610O9611k1727k1727j1736j1737j1737j1737m0280m0279m0280
-100287A0758564m0279m6101m6099l9440l9440L4772J41332J04226N8558L1917j3750R083
-100275A0913343R083K3354K3355J8597J8599J5088o1025j06694j06694p3394k7726M9341
-100263A0695227J25455J40202L3643j10025j10024m4375L1739L6496l9618r5820j9705J15399
-100251A0758594J61067R1612J5498l0171l0171p2985p2985p0131p0131j06285o0616K0254
-100239A0533550R6370R4526M8857N3616R9283R6429R6429m7237j53798r7187R373R5002R5002
-100226A1020215K5547K5548K5548K5547o6244o6243o6244o6243k0574k0575k0575k0574P492
-100213A0782625P492P493P492P493P493P492P492j6471j6472j6471j6472N9643N9643N9642
-100199A0948114N9643n0723n0723k0278o5945q2121o006O5351J9683p2613p2614P3907P3907
-100186A0819582P0101K4432M453Q0567L2995j2673M3461k208l7410l7410K0626O6295P2183
-100173A1144994l932j10492j10493p5290p5289J6048J6048K5562K5563K5562K5562m4843
-100161A0859000m4844m4844m4843p5736p5735p0027p0027j7698P3639M7951K281K7971K7971
-100148A0595059P3640j7699j32821j78491r1909O0320J45650J45651N7168l4170p5081k9413
-100136A0517904L7188J28524J22817P7147J4354J4353J4354l1316n7005L4334J22400J22400
-100124A1117454k7926j19263p8352J2986j8412o4081o6459o6459o3604o3605j1276Q0062
-100112A0631065N4372Q704r313r314j2167j2168J0666J0666J0667J0667K5413K5414K5413
-100099A0770085K5414K579K580K579K579K4477K4477K4477K4477N6826N6826J6865p4472
-100086A0959769j52489j52489n7346L3992Q6320Q6320J12008O6341m1588j32926j30071l8734
-100074A0639107M7847J39184J19204P3535n433n434q288q287n3957n3957n3957n3956N761
-100061A0781369N760m8471M2866O2848J7177M8575M8575k5637k5636k8491k8491K907m2763
-100048A0810588p4159J7177Q2886q451q452Q2886J48536N7197p3149j18818n2217n2217n5071
-100035A0756736n5072K8654K8655K2946K2946N4171l7165j32308j32309k7651O3687J8018
-100023A0611308J8017N2269J43608J43606N2269K795K795k914k913n947n946n947n946R277
-100009A1006331R276p9207p9207r7284n1615J7840J09176J83389R2051l5441q1110n3889
-99997A0940310q221q221n3890J1760N7427K8885K8885M623M624M623M623j8211j8211j8210
-99983A0960796j8212j3989j3989j3989j3989j3989j3989j3989j3989k1125k1124k1125k1125
-99970A0746173J8836J8835J8836J8835k5280k5280q1415j27082n6677R5552J79277J33610
-99958A0914220K2292o9047k0522k0523n2871n2871n2872n2871n3168n3169M4828J36166J24750
-99945A0814342P9080M4828q39r2177r2178o0780L0557R8109O772n3169p500M3245M3246j3840
-99931A0839696n9510q5197O139R8429R8429P1789j9549o2364o2363k1452o7121q9954J382
-99918A0648354N8647J04315J38567M7230l41M5326J3930J3930P269P269N8647l2691j43056
-99905A0967396j43057k00143j08804J16327J16327J16327J16328L107q8230o2542j6873J0718
-99893A0826881J0719J3572J3573J3573J3573J3572J3573l6675l6674o8072k2403Q994q2344
-99880A0681862p9489J1848M1343M1343J5654O1322J6606p4732p1877J9459R2646R2645R8355
-99867A0946985R8354q206q206q207q205m4361m4360r5738m400J30702J30703J4629j37601
-99854A0962089n2032L9306L2646n8691N054N0723J9327J9326l0149l0149l0148l0149J5520
-99841A0912673J5521J5520J5520l1426l1428l1427l1427k5718k5718k5719k5718K7562K7561
-99828A0785776Q7502J33171J47442N6105m1893m1893K7265K7265M7244J576l1725j23061
-99816A1074774j25916l4579J1090J1091J6798J6799l1724l1725l27m5995k5169O6169J1938
-99803A0913224J1937N3801N3800N3801N3800L2869L2869j09846j09845l3731J18497J21353
-99791A1192529l0878j70796j25128l3791J1878M0421M0421M3275M3275M5178M5179M2324
-99779A1143887M2323l2839p8508j04196j2859P283P285J2993J2993k230k230q7859q7859
-99766A0818184p6441J4896J15747J15748m5996m5995m5996m5996n1764n1764j03140j1804
-99754A0585679J2933J2933J8642J8643N0039N0039N0040N0039l9395l9395N5748J47085J34174
-99741A1107204M2837n2306n2307m4695m4695m4695m4695O6623O6622K6663o4675j48402j48401
-99728A0665078n3258L8080O2996O2995O8703O8704K103K104P812P812J5424J06761J41013
-99715A1196327j1217q7331q7331r6845r6846k9405k9405k9405k9405M6709M6709M6710M6709
-99702A0885974O3835O3836O3835O3834m2725m2725m2725m2725M192M192M192M193m1477m1476
-99688A0904230m1477m1476k0545k0546p1921J9415J3706J3707J9415J9415n4506n4507m8799
-99675A0636111m8797L1122J22459J22460L1122l9283l9284m4992m4992O76O76O77O76P5304
-99661A0803935P5305J26681L5344o7410o7410o7410o7411o5507K5830J81864J81864M2956
-99649A1138631m8381K995K996l5040l5040l5039l5040M1076M1075L6318L6318m1700j17814
-99636A0951355j20668m4553j7915o3582o497J00065J65058Q8944m6160r1827p0897k5228
-99624A0818095J1878N7547P7527P7527j0957j0956n247n248Q6089Q6090j9340j9342j9340
-99611A1124323j9341n9301n9301n4544n4544m0272L5842J8717k6953m2175m2175m5030m5029
-99598A0690217k2968k2969k2968k2967J14037J14038J14039J14037o793o794o794o794o793
-99585A1020528o795o793o794j8516j8516j8516j8515K7153K7153K7152K7154m1351m1349
-99572A0951995m1351m1350L7619L7619N270N0939L2445p4116l7008Q659L2445L2446j0369
-99559A0985243q6484p9824l4155N9086J04754J02851N7183k0835r6950j10232o4563k4603
-99547A0791471K1064R3375J69488J67586R1471n1243j27358m7438K8676L2483p4078j84444
-99535A0911053j38775r796L5871J3038J3037O378O377O378O378L8726L8726L8726L8727o943
-99521A0997901o942o942o943k7331k7332k7331k7331k7332k7331k7332k7331K4046K4046
-99508A0806515K4046K4045K4047K4045K1192K1191m0234q5905j05883k9770N0152M482R239
-99495A0747162N4907P0132P0131l3575j09690o4021j8352M2539M2540O1724O1723k9613k9613
-99482A0865994K7472K7473K7473K7472k4855k4857k2002k2001n2449o778J3201o2914l9425
-99469A0733804O244k1348k1347Q2358J28027J45153O9038J0050J0049n5599j01268j49791
-99457A0835370p3677P196N2864L9648L9647M2503M2502N2016N2017N2016N2017r5456r5455
-99444A1003208j16386p0719k7904M8212N5821k0292o8398P715J07616J07615l701p9816o2691
-99431A0880280j7021l5099l5099l2245l2245J3425J3423J3425J3424K0805K0806K0805K0804
-99418A0865488K0806K0805K0805K0805o786o787o786o786n2456n2455m7697m7699K0746R6860
-99404A0838863N4046N4046j6360j6361L3115m3001q2008K4551P6880L1212l7292l7291J05422
-99391A0985822J05423L2602p3959j35802j81471j47219p1105J2622N8290J17279J62947J65802
-99379A1031231J20133r262r261j2116j2116m7260m7259r2928j6814M5030o39M118M9787N5494
-99365A1058138N5496N8350N8349j7765j7765j7765j7765n6789n6788r9604k3488R812R812
-99352A0942228J4569J4568j9683j9683j9682j9683K5986K5986K5986K5986p1358p1357o6600
-99339A0787263o6600k854P3260L0446L0446Q2774Q2774Q2775Q2774O661O660L805L806p9258
-99325A1124732j24928j59179n2618N2039N2038N5845N5844j1707n7375p7356j242N0136M467
-99312A0910696j4561O1553J02049m512r2044r2043p367p366p366p366m1618m1617j0221R6340
-99298A0844557J47717J47718M9719k6394j9958N6157R5165R5165L2372m3744r2266r2268
-99286A1193940q5606q5606k4715K0953L2372m3745q9412q9412l0720l0722k5963k5963K5413
-99273A0740814J01528J18654J2094l8333l8332q7807j1692N2054N2053N6811N6812j2793
-99261A1001863j2793j2791j2793M2391M2390Q140q3199r5566m229R0913R0914P1885P1885
-99248A1199010k3258j14595j35825m4487N0657N0656M987M988p21p21j34397k25735j68648
-99235A0461911j6420J12975J12975L1152L1152L7493L7492R4578L241n3845L7492P1744P1744
-99222A1033684j992j992j992j992m7661m7661M3676M3678r307r306r306r307l597l598l597
-99207A0969730l597J3527J3529J3528J3528L6363L6362j06353j06352p7541P4688Q0396Q0395
-99194A1038203r039r038r038r039j2369j2369j2368j2368o3747o3746K1883K1883J3737p7601
-99180A0804984p7602J3736Q2240Q2240l390l389J9920J9921J9920J9920O601O601p9029p9027
-99166A0833646r1093K46M9719J41058J27737J27737j8783j8784p366p366p366p367K46K45
-99152A1122509K46K44L7174L7172n4165n4164k5622k5622k5621k5622p5097p5096p5096p5096
-99138A0686144L9076L9075L9076L9075k7993k7993k7993k7993P0956P0956P0957P0956l4653
-99125A0979646l4653l4653l4654L3851L3850L3851L3850q548q549q548q548K9509K9510K9509
-99111A1065423K9509n5644n5643n5645n5643n5644n5644n5644n5644N7703N7703N7702N7703
-99098A0880592R0052R0052Q4342Q4343J1559p9779j19739j19739k0791k0790j5082j5081
-99086A0849939L3857J25195J22341L1003r908n5577q9828J509J7682k7985k2276K3391Q4284
-99073A1083627Q4283m200m200J1671J1669J1670J1671L8309L8310J205r0134j55782j10113
-99060A0927986N010N010l3999j25336p3960P8271J41956N0619p0212j15882k9301O2036R9143
-99047A0921341R9142Q5346Q5346l5485q1154k1214P0124J5891J5892q399q400r4028r4028
-99034A0950374m9310M2026J07675O2007j6487j6486J2056l3612o1204L0133O4385O4386n4128
-99021A1101815r9796l4148N7191P7169P7171q460q458n6031n6030n6030n6031J2473J2473
-99008A0963308p3157p3156k2470O8867J7491J7489k0567k0567j4859j4858k9131O2208J0830
-98995A0871428J0829Q5042Q5042P9333P9333L8838n2500n8208L3129j0637j01974m4888m4888
-98982A0969879K6945K6944K6945K6945m1559m1557m1559m1558R284R284R284R283R284R284
-98968A0967128R284R284j182j182o890o890q794j00131m3044m3045o47R0690L9314L9313
-98954A0943208M5023M5022M5022M5022m0131m0132m0130m0131m5840m5840m5839m5840P3610
-98941A0853024P3609L3649n7688m4368m4368M5067J36405O4094k7242j16677j16676j0117
-98929A0788712Q1222K9844K9843J3253J3253P545P545N641q5696k8610k8610K9428J20765
-98916A0984135O9388O9388O592O594O593O593l8310l8310l8310l8310j16327j16328p6367
-98903A0687021J4970J36753J36754M1610m9727p8270p8270P358P359O4623O4623k6714k6714
-98890A0901376Q1748Q1749p0480j61818p3334P8894J30271L8935n4306n4306L1323L1323
-98878A0961375J7267J7267J7267J7267j5081j5083j5081j5082o3128o3130o3129o3128O6265
-98865A0783866O6266O6266O6265M39M39M38M38M39M39M38M39j3357j3357J8990k6676R14
-98849A0952686J07474J04621j940k7740k7741l4400l4400L657L657L657L657N561N559N560
-98835A1069868N560l1546l1546J2220Q8335R9335K3221j11882j57552l3865M2250K5123k0545
-98822A0978976J3707N9375N6521J0852r127r128L5589m0524j03127k7012P7647P7645L4832
-98809A1156226L4830L4832L4831k3206k3206k3206k3206o080o080o080o080J9191J9193k4574
-98795A1157385j00689r9736k3623N0590R6258P9133L017m2651m2651J3484J3483J3484J3484
-98782A1130968k5674k5673k5674k5674j11303j11302M0925M0927Q578Q577Q578Q578j9965
-98769A0901866j9965j9965j9965K6952K6952K6952K6952P3573P3573J33512K6952p0569p0570
-98756A1116250p7229p7230q726q727q726q726K5673K5674K5674K5674P1343P1342P1343P1342
-98742A1314951n2819n2820n2819n2820K6150K6150o199L9469j383j07943m5148m5148o140
-98729A0983481o139o140o140K423K423K424K422K424K423K423K424l3635l3635l189m8857
-98714A0865132J0131Q6246M0577M0577K1548K1549K1548K1549k4121k4120k4120k4120j40374
-98701A0892002j40373j59402j13733K6127J32688J01290N5621O5136O5136O2282O2281m4278
-98689A1004777m4279m4278m4280m9065m9066m9065m9066K7049K7049K2292K2291l0988j07103
-98676A0636268j24229j7668J15531J15533J22192J22192K1756K1757K1757K1756n4357n4359
-98664A0948129n4358n4357j27j26j26j27M0785M0785Q8357J2242j9950N6164Q593Q592J3350
-98649A1087826J3350J3350J3350P0911P0911L8563Q4232J4777r1784n7532j1863n9018j04688
-98636A1082385p6144p6144n6165n6164n6164n6164L5173L5174L5173L5173L5173L5173L5173
-98623A0951652L5174K557K557K557K557k0278k0277k0278k0277k8364k8365k8365k8364R9127
-98609A0901613R9128R9127R9127O2557O2557q3964q3964q5867N471m5907m5906j41050j41050
-98596A0701872m5907M5431Q7294m043l8296l8295j0064j0064o1442K9896J38359J38359o3345
-98583A0869755o3344n308Q6031M0361M0362P0807J62145P8419j34702k29310k29310n9955
-98571A0625951R2274J47457N6119l5218l5217m5684m5684m5683m5684r529r529Q1808Q1809
-98558A0813190J14543J14543l7685l7686P984P982P984P982P3633P3631P3632P3633K2254
-98545A1315620K2255p2889j64226q6268N069L9321L9321j2056j2057L9321n2017j14335j14335
-98532A0832724L2185L2185k8706k8707J1254J02591O7923O7923j7705j7706J6546J6546J6546
-98519A1103599J6546l6258l6259l0550l0549n813Q5525J19776J19777j8004j09340k00677
-98507A0977773k00679q8408O3820J24712J24712o586r7923r7923o585K1956K1957K7667K7666
-98494A0892159K7740K7740P9117j2220p8820p8820O809O808j41614j41615m0763N0574J07661
-98481A0704756J07660K2032K2032K7918K7919K7918K7919k3459k3458k3459k3459m4390m4390
-98468A0785539l8682l8682P7393J68731J11644J11645M6992m4346P032P032o9083o9083j20460
-98455A0935672k9123L226L225Q936Q934o289o288J32621J32620J8033j95088k12214j20876
-98442A0673389J8032J09370J49331J49329J10798J9459j42283j42284n6655n6654L4682L4683
-98430A0901197L7485L7485n3852n3853M8902M8902M8902M8902l4348l4348l4348l4348R6949
-98417A1023627R6949O2698k8639q9948J390R0824R0825j3832j05171j05171j3832L5641L5642
-98404A1081003R2727J391j43228j43228o5210J47910K00849M8619o5552o5552m8426m8426
-98392A0992877m8427m8427k5591k5593p6969J4369N6230N6232N6231N6230P2227j9110j75145
-98379A0885134j75145n790Q5546J25508J25507J52148J52147N1295m0041l8140l8139j25670
-98367A1154360j25671p4175P8055J35141M3802n8951n8951o4661o4660n671n672n672n671
-98354A0941603K9531K9532j865M3802J10225J8888j08605j54273p1498J9839N6944N6945
-98342A0971068O8362O8361O8362O8363l2491l2490l8198l8199m1053j32390j29536l8198
-98330A0761961R7856J43525O2653q9576r6235m898K5546K5548K5548K5547J16885J16885
-98318A1211245R551R552R551R552l0409l0408l0409l0409k5175k5177l0883l0885j9467j10805
-98304A0885424j10805j9467K8825K8826L4534L4534J1699J1700J1700J1700M563M565M563
-98291A0942361M564M564M564M564M564P120P122P120P121R975R975k1421K4246j6665j08002
-98276A0891772j05148j3811Q7042Q7040Q7042Q7040K6017o5322j60465j60465n2953L8384
-98264A0746173M9802R5470J31624Q5956l4876l4875K7918P3587J3648p7691m46R0892J22289
-98251A1289471k9941j32695q7026N9494J05163N2834l8503j2815L2854N06m5163j6621j6620
-98238A1160938q2455q2455M125M125J272p4844j16706j16707K3154J29714J12589L6474M126
-98225A1003350M125o32o32K0478K0479K0477K0479k5191k5191k5191k5190j8531j8530j8531
-98211A0931769j8530N1875N1875N1875N1876K8736K8736o2601o2601j1224j1224j1224j1224
-98198A1008114J145J145J144J145J144J146J144J145J6902J6903J6903J6903J6903J6902
-98184A1118688J6903J6903J4048J4049J4048J4049k5912k5911k5912k5912m8314m8315M3022
-98171A1051434M3023q355q355q355q354l598l597l599l597r5886r5887m4509L1606R1961
-98157A0933932J37631J39533R3865J6799k8870o036o035l182l181l182l181M8196M8196m3142
-98143A1321343m3141j3751j3752j3751j3751p0837p0837K0500K0500k8022k8023k8022k8023
-98130A1010433k2314k2314k2314k2314N4098N4097N4099N4097Q429Q430Q429Q429k4871k4871
-98116A1121543k4871k4872l4385l4385l4385l4386N5206N5205l2327j38886j21761m5647
-98104A0706049N7108N7109L2371L2371L2370L2372M7593M7595M4739M4740o7113j12782m1425
-98091A0913097L4690O147l9521l4764J0904R9388R9387J0904J0904J5662J5661k6201j02317
-98078A1013941q6334K0225J61988J61989K4031q2529m8277k609K1176K1177j9735r5849n0181
-98065A1039013K5935O9699O9700k6930k6930k6930k6930j13510j13511o2133J3982P3922
-98053A0895377J19590J24348P8679k4075k4076k6931k6929n7666n7666n7665n7666q192q190
-98040A0868938Q3146Q3146M6040M6041m5297m5297J7497J7497J7498J7497m5951m5951M5387
-98027A1060191M5386L9677L9678L4921L4920K0649n5465o0224J5892O2512j3602n7368n7369
-98014A1109798k334k333n189n188J0034l5633n2761K3356J00420J00420m7050m7052L8578
-98001A1185066L8578L8576L8578q0886q0887q0887q0886m772m772m772m772J13205J13206
-97988A1184575J34137Q8468j0480q6596m6634m6636l3991l3991l3991l3992O3054O3055k8282
-97975A1178696k8283l546l545l546l546j4962j4963j4963j4963O7158O7158j8471j8472j8471
-97961A1155281P2867J07118m5112j40254j40254m8918M2421O3352O3352K9100o2237p6976
-97949A1019740p6977Q652Q652K7681K7680K7681K7681l5114l5114l5113l5114l5114l5114
-97936A0860107k9405k9405n5986L5351j6025j6026m608m609m608m609P760P760R9098R9097
-97922A0943892M7721M7720M7720M7721j8925j8924j8925j8925N7190N7190N1482N1481j4167
-97909A1262251j05506n4127n4128M6725M6724M1015M1016M1313n0024n0025M1313K9896K9896
-97896A1266339L5604L5604K5139K5138K5139K5139k0530k0530k0531k0529k2813k2812k2812
-97883A1287545k2812K8565K8566n7064n7063l784Q7554L6177L6176l9938l9937l9938l9938
-97870A1204109k4418k4417k4418k4417j6807j6806L4572n6767p3892p3892P2629J63965J98218
-97857A1337659M5988p5795p5795k6349k6351k0642k0641M2152J33491Q2113p0116j63356
-97845A1162358p2020J9319J9318m2524m2524P8307J23976J0458q0879k9502k9501m5677r1345
-97832A0979764k8550O2787N6127J0459M1855M1856l1405l1405l1404l1405m3996m3997m3996
-97819A0906690m3996O2564O2564O2564O2564K2604K2604K2604K2604j7356j7357k3065k3065
-97806A1122523q0804j72142j15057L7173J38025J38024N6202N6201j2302j2301r7931r7930
-97794A0959681m8457M2881P7133P7133N1013m0324J1053J1053l0810l0810j77331j77330
-97782A0724885q7896L441P5750J21420J14759O9090k6053p1722l0156J5513j3030j3030N047
-97769A0888018N047R6385R6384Q9725Q9724Q4016Q4016K5027o6310j06271j06270k2195k2195
-97756A1135101k2196k2195M8211M8211M8211M8211K1570K1571K1571K1570n4543n4544n4544
-97743A1206205n4544J2354J2354J2354J2354l3315l3315l3315l3315M7080M7081M7081M7081
-97730A1256140K2344K2344o8994o8993P522P522M668M668o749n2418J814J08374J41198R5530
-97716A1474970J338m4331o7165o7165p0020p0019j3112j3112j3112j3112j3112j3111j3113
-97703A1065824j3111o2111o2111o2110o2111l9276l9277l9276l9277O6407O6407O6407O6407
-97690A0912792O9262O9261J0273l5396J3602J20163J17308J0748o5366o5366p2027p2026
-97678A1013228K6744K6744K6745K6744j8925j8924j8925j8924j800j798j799j799m7467m7468
-97664A0942376m7468m7467j189j189L567L568J0228Q6342J30109J30108L9246l6867q0634
-97651A1130730q0634k8305M7809L0684j4985k3964k3964k6819k6819J726J724J724J725l8712
-97637A0951920l8711N2626N2626M6918M6917M6918M6917k6113k6112k6112k6112P4739P4739
-97624A1251160P4740P4739L0023L0021o1315o1315q6053q6052q6053q6052j2495j2495j2495
-97611A0956358j2495j2495j2495j2495j2495Q8832Q8833J09764O4095K3184n2931j29997
-97599A1085663j75665r5039N7190O0044O0044j9876j9876P1462P1461N7666N7665N7666N7666
-97586A1326071Q191Q191p7437p7438j4227P7111K5733K5733j9935j9936j9935j9936N3325
-97573A1275511N3325N3324N3325l9915l9915l9916l9916r9930r9930N6105J47442Q8453k884
-97560A1365079l7135l7136q0901q0901k0010J32219J26511L5173j17056j17056q295q296
-97548A1152196q295q295O9722O9723k1616k1615K7383K7384j2578j03914k9702k9702l5412
-97535A1075279l5411m920m921P87P89K5524J16863J16863K5525o3909o3910J6011J6010o823
-97521A1213757r8161m6784m6783j1164j1165o2542K8796P8270P8270Q3979Q3978O4951O4950
-97508A1420352K4990o6348j21531j21530l5902l5901k5696k5696k5697k5696N4225N4224
-97496A1069794l1405l1405m7103M4234p143p143k6172k6172J20349J20349J21240K9903p0948
-97483A1258378p0949j12811j12812L9418L9417j1008j1008j1009j1008j494j494j494j494
-97470A0990632L4994L4996L2140L2140J7870k7800n3488L7849P4003P4004P9712P9712k6848
-97457A1379916k6849k6848k6848m5936m5937j4538o0208j01119r783Q2507Q2508O1575k9762
-97444A1218678o4014o4013j03023j1684N7770J03438Q6729m608m1715m1714L2498L2496J18126
-97431A1318964J18127K2032o9306j34955q9286J2517J2518J5371J5372m3082m3082l7374
-97419A1097816l7373n0693M0643J31982J31981R7730n4499j76283j76282j17294k5956P4896
-97407A0936668P4895O5894O5894J14417K3080n2083r7753j32003m0666M4962p06k0687P0652
-97394A1052564Q6825Q6826J41057M9720p6999j22668j51210n9874J09482J55150J25655J25656
-97382A1522184O2862q9367j75948j30280l0379O0959O3812k7524N582N582j26j27m5795m5795
-97368A1175640m5795m5794n6261n6261p6241l0572K728R4065R6920N582j13882j13882k1593
-97355A0814654O9744Q9724M4057O9744O9745R4957L619o2029j6359O6414O6414p6300p6300
-97342A1158084J739J08300P4048K8380N544N545K691K691l018l018l017l019k5851k5853
-97328A1323246k5852k5852k0917k0917k0916k0916N0440N0441R3255J7141q3712q3711q8468
-97315A1143262q8468j2354j2353r500r499K1592O7262Q9145J3030o950O9165K1592K1594
-97302A1307518L4913L4913K564M8234k1222j27782r0675m5008J2495J2496J5348J5350p485
-97289A1191659p486p485p484k8417k8417k8416k8417n582n583n581n583M6516M6516Q9331
-97275A1215571J3216q0976q0976q5733q5733p715p716p715p715P1253P1253M0808Q6476L7537
-97261A1171835l8578n7606M8954Q9866J3751q9004q9003J6130J6129J6130J6130O615O616
-97248A1127965O615O616L2809L2809L2810L2810p3751p3751o8994o8993M9935J26050J08924
-97235A1271854O3256J7586J7587J4732J4733p0957p0956p0956p0955k5288k5288k5286k5288
-97222A1014774l1947l1947k7190k7191L256P9370O2245J6576L1694L1694K8840K8841K8840
-97209A1207855K8840K8841K8840M6918M6917M6917M6918o9157o9158o9156o9158J27611J27611
-97196A1460639O6719q5510o8384K2953J9148p2190j39741m8405M6740M6738q4558q4559O779
-97183A1086369O779l1843l1843l1843l1844Q0426Q0426Q0426Q0425l9455l9454l9455l9454
-97170A1129660O7105O7106k4232k4232r4578r4578N7651N7651J7690J7691p3647p3647J3410
-97157A1043050J3409J3409J3409j5133j5134j5134j5134L8950L8949L8949L8950o720o720
-97144A1165100j011j010N173R6511J36471j5759n1912L9425k1467k1466q33q32q33q32q33
-97129A1325892q32q33q32j1298j1299n590n589R633J00971J35223j7008q9657q9658r9172
-97115A1239951r9172k3057k3057k3058k3057M1640M1640M1640M1640m029m028m029m029p3543
-97101A1125452p3542p3543p3543L3018L3017L3019L3017M4435M4435M4434M4435o2125o2126
-97088A1090383o2125o2125J582J584J583J583P7698P7697P1990P1989P7698j3640j9348P1990
-97074A1388539J12900K1563j03074j48743j26563l5225J881J880J9007J9006J9006J9006
-97062A1189183j7147j7148j7149j7148k2856k2857k2856k2858P7297P7296j4041j4041n2098
-97049A1103577n2098M3045J34382J17256K5919o9224o9224m9244m9244j7847o3515m3952
-97037A1009831M7386J35869J35869O5463q6767j47657j47658p7252J4086N4045N4047P4976
-97025A1132238P4978P4977P4978l5129l5129l5128l5129L5278L5277Q6655m684j24563j24563
-97012A1120056j30271j30273O735O734O735O734O3880O3879O3880O3880J03840J03839J52363
-96999A1502011O1026m1254q6922r2631m6962L464L464k5080K0590K9777o1560o1561K9776
-96986A1234138J03989N8320l3969p9638l7299Q370k0173k0174J8836J8835J8835J8835O1115
-96973A1350020O1115K9717P5386n486r6823m2591m2591m0689m0689m0688m0688O2065O2066
-96960A1290124M980R6319J44795N3459m1685m1684p433p434j53953j53954j23507l2171P790
-96947A1035646P790P790P790R3419R3418K1764o9573o9573K1763R5976R5975Q33r0505p2427
-96933A1180086p2428p2428p2428L4133J25470P4093P4092p13p14p13p14M4955M4955M995
-96919A1362641q6342m0674m0674m6382m6382o3508o3508K7829K7830M5014M5015m0615m0614
-96906A1039630l4905N6432N054N054m9177m9176m3470m3468p0108K1228O1190O1188Q4945
-96893A1044417Q4945Q4945Q4945K9762K9762m489r5827o6333K5005l2081l2081p3944p3945
-96880A1005081J7394J7393p4955p4954P7273P7275j9773j9772P1566J62903J51961k67j16342
-96867A1274783j16343j44885n3548J02488J02487Q1971r365L6303L6303Q0069j1269j06412
-96855A1272582j06411n8840L2497P2458P2457L4400L4400L4401L4400k4410k4411j10039
-96843A1263484j10038l3925N7413O036O035Q414Q415Q414Q414q2923q2924m2962M8374L3315
-96829A1095542L3315L9023L9024l1383l1382l1383l1382J2859J2860O4237k7102m0420m0422
-96816A1063386M5208M5208J858J859J48378J48379P7973j3365j14216j14217q3294q3295
-96804A1123862O3226O3225P0837k0501o0460o0460N8773N8773N8773N8773n3495n3496n3496
-96791A1254334n3496M0697M0695M0697M0696P36P35P36P36j21463j21464q1504R835R5462
-96777A1147432R5463O1211l0126n0106n0107L5523L5522p2940p2941J8397J8397N4655N4655
-96764A1245035N4656N4655j05185j05186J2793J65021R7470n4760j11845j11845k8119k8120
-96752A1084570O133R7469N1742l9595j25225l3888R9313R9313J3684J3685j6286j6286O9343
-96739A1303972O9343N6023l5314j36166j36166j02837j02836N3198J44536J23604L2267o2876
-96727A1206748o2877J06003J06004J06002J06003N0820N0819j01408j01410p3758p3758J7579
-96715A1336767J7579K356K356K357K357j6673j6673j6672j6673j08009j08009o8050K3287
-96702A1036300K7019K7019L2728L2728P990P991p7638p7639N0806J42142N0805m0533q183
-96689A1211535q184j3893j3892k5963k5964O5374O5373n0700n0701L4927L4929N8713l2624
-96676A1248930j84852j84853j63921j1692J15799J15799R5753R5753R5753R5752m3156m3156
-96664A1231909q905Q2433R3849K513N9598N9598Q221Q221Q221Q221l0728l0728j16357j16358
-96650A1259708r796Q1540L0163L0164k83k82k82k83M5386M5387L9677L9678m6397j37735
-96636A1376645q6357q6358Q787Q786Q785Q786N4931N4930l6407l6407n9242n9242L2096L2097
-96622A1221830M7972M7973M7974M7972K305K304l404l405J1343p9995j19954j19955m9548
-96609A1053412m9550M1789M1789j0987j0985j0986j0986R1768R1769M31M31k0501k0500k0500
-96595A1166394k0501l7626l7626M8003M8003N0797m0540q0500q0500L7477L7478L7477L7478
-96582A1165814N2701N2700r0014r0015j01432N0798J07884J6546M2479M2480L6772L6771
-96570A1323484l3634l3635l3634l3635L7722L7723L7723L7722l8391l8392l8391l8392N433
-96557A1191703N434N434N433J1142J1142J1143J1142k9770k9769K9219P4888P2986l3575
-96544A1336552j23011j23009k2225k2225O9113O9113Q221Q221Q221Q220K8201K8201K8202
-96531A1301795K8200m7913m7913m7914m7913K7189K7190K7191K7190j8479j8478j8479j8479
-96518A1173187L1472L1472L1471L1472O5723O5723k5614k5615m8679m8679M2659M2658N8833
-96505A1426083N8832P9764L4096p3892j50006j32882q7211k7272J8396Q6900Q6900K4284
-96493A1343992K4284o162L9507j8531r4645r1791j5677Q0419Q0418m259j10820j09868o4199
-96480A1052668l0899J4769M9906M9905J11749J57418O3225m3335r7566n1898M5148M5149
-96468A1366239M8003M8002N1809N1808j00421j00420j32710j32710j70767r4652L5693J11808
-96456A0981682R9440N3770r975r975j2829j2829j2831j2829j2829j2830j9987j9988j9987
-96443A0978003j9987K5681K5681K5681K5681R45R43R44R45P7058P7058P2301P2302K9665
-96429A1392901m6449k9323J6345j4100j4101j1246j1246L3471L3471L3471L3471m2643m2644
-96416A1331378m2644m2643J0659J0659J0659J0659O2036O2037O2036O2036l5961l5961K3028
-96403A1487978O8696O1085m5475j30153j30154k0321N5792P2919l3642j39251j39252n6476
-96391A1051746N0084J04792N9122J34J33j7943j7943j7944j7943L9165L9164L9166L9164
-96378A1350897J1573J1574N7242j8873q5948m0280m0279q5949k4106N2009J1098J1097O3606
-96365A1273661J39718J56845N0285n2470n2470n9129n9131J3179J3179J3179J3178k7732
-96353A1422292k7733J7936n8178r9864n4194M1900Q7569Q0909Q0908J26578N0463m3728m3729
-96340A1581129m8486m8486k817k818k816k817n375n374n374n374n1043n1042n3898n3897
-96326A1241512j0131n5800p2926L189N9323N9324J09749L3634l307M2360O3293k8045j05111
-96313A1337064j05111r967Q1369Q5176Q5175m53m54m8976m8977j7579o3248o4615K6722k7510
-96299A1228616k7510K3868K3868K3867K3867L888L887k7510J8159J034r0305o1761j6092
-96286A1127876j2087j2085r232r232j29113j29112l3969N7368K5020o6318K5020J16357J54414
-96273A1104907O3077l2066l2066j0481j0480j0481j0481j9994j9995j9995j9995L6139L6140
-96260A1054229L6139L6140l9975l9975l4267l4266L063R4399P1566K5897K3043O8711O5856
-96247A1330560K0189J3528J3528k3578j14915j09207j7868P7273P7275R2556R2557N5450
-96235A1507348l5887j11049o5382N5451N5450k8275k8275k8276k8275j3053j3052j3052j3052
-96222A1240621o8779o8778K2559K2560j5498j5498M5394J97623K37107J45769j0265j01602
-96210A1631213q3526P812k0730o6400l2683J2986j5557j5558J0131J0132J0131J0131K2976
-96197A1481058K2975K0121K0122J41m5527p1217K0122R2512R2511N8260l3076j12998j12997
-96184A1432007k7369k7368m3543m3543M7794M7795K126K126K125K126P537P538P537P537
-96170A1424425l8131l8132l8132l8131m5743m5743m5743m5744R441R440R5068R5069q221
-96157A1289723r9558j05267j3930M0302n1035j10976o5307K3176K3177K6030K6031K0322
-96145A1002688K0322K0322K0322Q2819Q2819J02799N7131M4r1292o8458k2790p567p567m713
-96131A1186879m712R2333R2334R96R95J5945J5944J5943J5944q793q793r0617r0616o3977
-96117A1169805Q8253J45339N4001J2138J2138O430O429P560P559P560P560N3228N3228N3228
-96103A1684456N3228k4789k4790k4789k4789p0458p0458p0458p0458M3045M3045M3044M3046
-96090A1528875l8779l8778l5924l5924M8753R4423K8773o2564j22505j22504l3069N8267
-96078A1269044N2381l8956j02703j48372n9888L1450O8555O8555J5275J5274J5275J5276
-96066A1201166p6063p6062J5275J5274R0394R0394R0393R0393j0458j0458j0458j0459J5230
-96053A1414561J5231R522R521O6608k4730o4690o4690J494J494J494J494Q1415Q1414o5106
-96039A1465032o5106m2272M9065k311k312p2718p2717o7009o7009n9911L1427J26570J26570
-96026A1347299J83657R2318q533q533k1853k1853k1854k1853l1368l1367l1367l1368L2081
-96013A1425406L2081L2081L2081J636J635q9702q9702l5471l5470j17294j17294p1625Q0604
-96000A1048966Q6313Q6312J01730J01729J53106O1768J2294J2295O586O585m4792m4791m4792
-95987A1543309m4791l9083l9083l9083l9084k0886k0887P0450P0451J9073J9073J9073J9074
-95974A1517606L850L851L850L850j02710j02710r7001r7002j3862P7474J17435l4794j60383
-95961A1119454o9046P7475P7475L6563n4774l397l397R923R923R923R923q094q095Q3243
-95947A1287099Q3243L1866L1865K6157K6157l338r4674m3298m3298M8040M8040m3297m3298
-95934A1311264J2450J2451J2450J2451O741O742O742O742M839M838k5606K0062M0042l6073
-95920A1396135j8947K6722L174m2495j3952j3952q3406q3407q0552q0552p7697l2029K9813
-95907A0928855J36375J62063Q5948j6806j6806j2681j2681r9261r9261N6774J32888O3434
-95895A1308841m3126m3127L2988J00539N4871K8231K8231K5376K5377K2581K2582K2582K2581
-95882A1608527K2582K2582K2581K2582j03960j03958j01104j01105j31550q5882n010P1105
-95870A1137390L5626j0042K0404K0404K7064K7064K7063K7064N6558N6559N1800N1801l9536
-95857A1489219j15651j01380n5711n3391r9060j08575l2460R5032J71146J55923J10254J01692
-95845A1557038N6024k7704j03817q0032l4363o0052o0052m3342L2773L5626m0487j8606K7064
-95832A1240070l382l382l382l382n28n28J2793N8461R7470r091M408Q0522N6737J1068l4601
-95817A1503253l4602l7454l7456k7940k7942k7940k7941k7941k7941k7941k7940L3842L3843
-95804A1237900L3843L3843L3842L3843L0988L0989n0836r6502j13630l7515N8581N8580J5765
-95791A1269691R1880Q9561J3446N6261N6261p485q3599q3600p486K030K029O787O786l8883
-95777A1373679l8882l8882l8883M1775M1773L5114L5114K3696q2864o5737J0376j992j992
-95764A1292295K765K765K765K765K766K764m7898m7899m5044m5045L1070P6740R6719K0604
-95750A1348132j1744L3924M9148k6967q9762m4093M7244R2914J7750n8364j2696j2696l181
-95737A1329609l182n0753K5362L8682l7433j5550L0119M5341M5342M8196M8196J0971J0971
-95724A1525871J0972J0970J0972J0971J0971J0972j1864j1863j1863j1863j1864j1862j1863
-95711A1508657j1863L4823L4824L4824L4824m1291m1291m1290m1291k5116k5116k5117k5116
-95698A1370461N0998N0999N0998N0998k9101k9100k9100k9101j00458j00458j38515o2400
-95686A1056221L7500J13614J38352L1791q169L7500K6082j9586n1407j27521j30377n4261
-95674A1049739Q6551Q6551l0l0K2329K2329K2328K2330k3340k3340k3340k3339j5075j5074
-95660A1188589P6263P6263K052K051K052K051J6799J6798J6799J6799L9633L9634L9632L9634
-95646A1575049k5593k5591k8447k8446p7921j23589n2232K3882N3377P708n3184n3183m661
-95633A1187169m660j807j806O0572J06241L2029m4086k3153k3154k3155k3154K3467R9580
-95620A1364083P9601L3932m1231q6900n9309n9308m5802L0312Q1689Q1689N7904J03572J37824
-95607A1678056L1263j09072j09073l0104P6457P002r9559r5753J0808Q5317L9648j08776
-95595A1376214j54444q3087K3474N2016N2017M5832M5833m5506m5505N872N872N873N872
-95582A1290333P9838P9838L6073m0042m2896L3219R9818N4150j1975n7643l4809l4809o0498
-95569A1390597o0497L0840L0839r418r417r418r417P8113P8114P8115P8113q6007q6008N329
-95555A1499878N329n2707n2708q942O7172O9826o288n0054n0054n1957n1957k7220P9340
-95542A1369658J04078k483q8111q8112l434l434J323J323N2523J28636J45762L9202L048
-95529A1659979L048l613l613o5455o5456K5882K5882k661k661k661k661n515n515q370q370
-95514A1538240L9202o467k6446M9667J12462O6793K8737j6933n1183r6854j04464n8795m7319
-95501A1426640j23433j20580m4464K9747K9747n2076n2076P1610J47725P6367l0193N961
-95489A1364975N1630M4971o99n4083n4083p7869l2200O1992J38106J40961O4845N382N382
-95476A1659310K1556k4113q5956j62070j82051p5491J7097J7096K3756K3756M6591M6590
-95464A1326071M6590M6591O0386O0386Q1318L5649l0000j06114r1844m6174l9759l9759l2149
-95451A1271192l2148n0225K5889P1559P1557j1692n7360p4487J628L3025L3025k3110o8777
-95438A1190076k3408N2709N2707k3406n0047m378Q8862J34531J13124O7455M660M661p4309
-95425A1533237p4308o8600o8599J4464J05803M8716M8716p58r2095m0719m0718r321r321
-95412A1346497r321r321l613l612n4990L6347O1145O1144O6853O6853l553l553l553l552
-95398A1543771n3980n3979L7359L7359J05861J05862n0174j41510p8909J2428M0971M0971
-95386A1546030L3360n7978o601o601J6710J6710J6709J6710o125o125o125o125l567l569
-95372A1543413l568l568m9236m9236m9237m9237O6363O6362O0654O0654R1099k37r5382r5381
-95358A1493463j9378P1959P1960j9378j7475j7475k3184k3183k5087k5087k5086k5087K0583
-95345A1437545K0581K0583K0581O252O251O252O251Q2366Q2365P6657P6658l1807j23143
-95332A1687392p1766p1767k6097k6097k6098k6097p0652p0651l0691O0646J31053J31052
-95320A1590227j5469j06805j50571J657J17732J17733m7817j39155r1582O0646P3669p8560
-95308A1331705j26132l4794J23144J23143k3377k3377R448R447R447R448m5736m5735m5736
-95295A1270895m5736M7379M7378M7379M7378O4504O4504J15882K4544l8727l8726m4435m4435
-95282A1517784J234J234J234J233m0688m0688m0689m0689Q6804Q6803Q6804Q6803N6357N6357
-95268A1819893m4494j35832j26317j26317m0689m0689j6895j6895j6895j6896O4928O4928
-95256A1367830O4927O4928r6815r6816r1107r1107M5899J37236Q5860o6370j29462l8124
-95244A1156879N3214N3213j3387j3387P2242P2242M3699m7639q1889q1890o2862K8476O8437
-95231A1247348O8436O8421O8421K8461o2876q7614q7613j984j985M3684M3684R433q1905
-95218A1253911p4294J7044J12188J12186M5172M5170m9972j41311j77464q6126R016R016
-95206A1074536N211N210J0919J0920L9462J30799J30800L9462J6248J6249J0540J0540N6209
-95193A1557105N6209N0500N0500j6100j07437n6060n6060m6546m6546R6169R6169N1511j00718
-95180A1528696j06427j06426l0312l0312O1025O1026M6753M6754M1046M1045K2017o9321
-95168A1505564j7943j7943K0292K0292j0153L5515N2640k3473K2195K2195j1105j1105j1105
-95155A1575866j1105j3959j3959J6486k9182o3850J2265R410o6705o0044o0044j10470l4355
-95142A1150354M6515Q48N604N1273K2730K2731K5584K5586N2551N2552M7794M7795P834o8280
-95128A1491471q8260J8300J16298P0629p9698j25365p6843p29M4940M4941m237m237m237
-95115A1402973m236J471J472J471J472J9549J9549J9549J9549J9549J9549J9549J9549n5228
-95101A1505787n5227n5228n5228o7596o7596J8033J24593J11272M713j06605o0936N3235
-95089A1349217N3236l5248l5247J0004J0006J0004J0005J442J442L1888j3780m2324L3790
-95076A1384435j1878j1878O8994O8994O8993O8994j1358j1358J9089k6581q3667p552R4252
-95063A1609479R4250R574o6540o6541R574M7631M7631N2388N2388n4112n4113n4113n4113
-95050A1573383q444q443q444q444K973K973K974K972K974K973K973K973Q682Q682Q682Q682
-95034A1598121Q681Q682K974K973k0813j12149j12150k0813R2408R2407O6720J12387N8929
-95021A1778357l2408K1824K1824J6115J6114J6115J6115n9048n9049n9048n9048n9048n9049
-95008A1499766n9048n9048j219j219j219j219q6848q6848O5382O5380P4896P4895O9188O9187
-94994A1622026K586q8751m1179J11050J26333k5897j08672o3002L8801L8800L8800L8801
-94982A1689696m2071q7740j13428k2091L0237L0238L8801L8800k5614K0054N1452l9886j27418
-94969A1441030l6080K6715j8955p4136k8470O9530J15197M8597M8598M5743M5743Q1481r856
-94956A1755137j10709j10708q7873q7874L464L464J12878J12879P0064k1273n1720r7387
-94944A1490342j03097n7428L062L062J1626J1626R722J01060J01059R723q355q354J06768
-94931A1670816J52437M0169n1170j19672p4003n3013j44350j38641m7305Q3043J28710J03023
-94919A1550044J03022R0653o83p2993j18662l8741O928k1615k1616K3928K3927K3926K3927
-94906A1572045n2187n2188n2187n2187j2228j2227j2227j2228O3887O3887O3887O3888j4309
-94893A1555626j4308j4309j4309j4309j4308j4309j4309j4309j4308j4309j4308L1360L1360
-94880A1460951L1360L1360l545l546l545l546l546l545l546l545R774R775R774R774R775
-94865A1544179R774R775R775n033n032M6345m4992l9284l9283m4993m4992n4507n4506n4507
-94851A1232719n4507N2054N2054N2054N2053K2760K2760K2760K2760L2274L2275L2274L2275
-94838A1606565o5723o5723K9420J20757M6546m4792j30420l9084L5070L5069M0778M0778
-94826A1609241j2503j2502P8835J70172J03573m8657j70441j70440m890m891m891m891l724
-94813A1523991l724r432r433l724r5062l7975l7975P2390J63728J06642J06642Q7614l724
-94800A1859958r8867r8867m3030M8307J33936M2599m1127j32464j38174m6835k16k15N493
-94787A1490498N493j25805j25805q5844N493Q1244Q1243o5277o5278K6060K6061K6061K6060
-94774A1300204M7943M7943M7943M7943O3167O3166k8172k8171q2700q2700O9529O9529K3860
-94761A1559484K3860J8151J8152m3691j35030p7943p7943L2423J23761P2383P2383m490m489
-94748A1577011N2597l8742l8741N2596m490m489Q831Q830Q831Q830l6838l6838l6838l6839
-94734A1483711k8454k8453k8454k8454k8454k8454k8454k8453P1447P1446P1447P1446o5559
-94721A1476308o5560n9851n9851L3494J24830O7745O7745J4465p6873p6873J4465R5337R5336
-94708A1650717m5476m5475o2601K8736O2988O2988k4128j15465j15465k4128J24295J24296
-94696A1621282J2027j40202k13463o1233N6744N6744k1274k1273k1274k1273N3823N3822
-94684A1354450M8114M8115K3377o7961j0874j0875L397R4734M3358M3356N2871N2872J04249
-94671A1779183J2911o3858o3857P6955P6954k965r4304m2926m2926Q451Q452Q452Q451J4159
-94657A1683132J4161J4160J4159j12268j12269p2309J9029N3280N3280N8989N8988k854k854
-94644A1666624k854k855L3300L3301L3300L3299Q8425Q8423o3805o3805j18989j18988j70367
-94631A1435009p9027P7006P7006l8116q3786k3845O7492J3260J3262N6848N6848N1139N1140
-94618A1674236J8790p2546p5402J5937R2051M6382p8255j69593j06798j5460M7333J665R217
-94605A1387557N4886N4886R216k7888J7780P4865P4866o8800j60138j05907M6323J34806
-94593A1492452Q9138l1695j23032j22913l1576R336J00673Q8306M2635P4034P4033J2666
-94581A1674057J2666J2666J2666M1208M1209n0128n0129l1872l1873l1873l1873L8532L8533
-94568A1643789L8533L8533n232n233n233n233k8067k8068l0921l0921k5206p0874r6563n226
-94554A1384078O8035O8035j7594j7594k7584k7584k1875k1876k6633O4705J30353Q4685k906
-94541A1636245k906n761n760l6207l6207l6206l6206q2827q2827k1934J30293J58838O7499
-94528A1646034q4729j76067j00963N1266J7014p4324r1449j11R5032R5032k4849k4849p6226
-94515A1250811J5112M9362M9363N5072N5071q852q853q853q853l144l144n4521L6816N2038
-94501A1467425N2039N2039N2039N2039l9299j34442j34441m7803M3536p842p842j1647j1648
-94488A1324153j1648j1647J1187J1186J1187J1186O2565O2564k8774k8773K4091K4090P5468
-94475A1536835j5870p6761p6761q2470q2469M8827M8828M8828M8827M8828M8828m2510m2509
-94462A1410451Q3302Q3302M9051m2286k327Q9011Q3302q035l2296l2297l2297l2296j3269
-94449A1603316P8070P8069j3268o905o905j2614j2614l5449l5448k9739k9740l8303N3035
-94436A1591505N3035l8302n1623n1622n7331n7332o7745o7745K3593K3592n6328n6327K9301
-94423A1216671K9301L2631n8706p329p329j6844j6843K3117J14454J58042J58042J1521J1521
-94410A1648249K1036K1035K1036K1035L2929L2929j324r2660j09786j8449J5802J5803j8300
-94397A1589335j8301P3038P3037o9677o9678J5951J5952R767q1570l0194l0193M0213M0213
-94384A1557893M0213M0213J7200J7200o8429o8429j3246P8092J18053J18051P686P686P685
-94371A1859868P686k6566k6565k6566k6566q8936q8937K401K401n4685n4685j4725P6613
-94358A1540738M7593M7594l8035l8035M7594M7594M7594M7594J5899J5900J01528J01528
-94346A1985086k9770j21106j21107k9770p4010p4012j19680k8342M7773M7772l7857l7856
-94334A1407121R633R634R632R634L924L925L925L925N1971N1972N1972N1972O5292O5292
-94320A1799824O5292O5292l7879l7879j29216k20554j90107l7880Q7710J79048J35758M4420
-94308A1723829O54r0684j04003j04003M2517M2517j9237j9236j9238j9236Q7324Q7323Q7324
-94295A1695851Q7323M5937M5936n4915j46253j23419j23418K3102K3101J4718J4717p0911
-94283A1431769p0912m4271M7066R0832J82170J59810O8474k6670k6670r5173r5173r5173
-94271A1526079r5173m7586m7586J04643J04642P0391P0391k0946k0947N4217N4217N4217
-94259A1806559N4216m8537m8538m8539m8537k2076k2076J30152J30153R2096R2096j81917
-94247A1885052j81917r8666r8667q9152q9152K82J52512J23969L2631l3493N7843N2136l9202
-94234A1674176q4871q4870O1650O1649m1105m1105N0233N0233k0173k0174O1650O1650k3563
-94221A1705380j75792j41541n0202k3563k3563P3484J64820J27239k4990k4989k4991k4990
-94209A1556302k4990k4990k4989L8711L8711n2626n2626m6917m6918m6917m6918L0625L0623
-94196A1327081L0625L0624K082K081K081K081N8275N8275l3061l3063Q801Q800Q801Q801
-94182A1482284P0168P0168q2061q2061k141k140k141k141L5664L5664n5674n5673m296m297
-94168A1401323m296m297M6605M6606M6605M6605J60777J60778Q547Q549p5000p4999J6338
-94155A1784141J6338Q2937Q2939q400q399r2601r2601r2602r2601Q251Q251Q251Q251j606
-94141A1610549j606j605j606j606j605j606j605L152L151L152L151j2071j2071P9266P9266
-94126A1746306N6254N6253r5976r5975n0307n0307m7453m7452M4836R0504J07631L1517k9376
-94113A1716455k9376l4132l4133k7666k7665k7666k7666p9994p9995l1471M4642J01729J01729
-94100A1564791J5148J5149l880l880j026j026O6467J12135J46386L9827n9122n9123o5783
-94087A1766063o5782j13355j13353k2017k2017O9320O9321O9321O9321k4017k4016O2564
-94075A1721353O2564P382o8734o8734P382R6815R6816J0235J0235m4947m4948m7802m7802
-94062A1689815j6583o2252p9377l264M8114M8114l8465l8467n5591n5593n5591n5592M5260
-94049A1370528M5260M5260M5260N5577N5576N5577N5577k0537k0537k0538k0538n0983n0984
-94036A1544498m8128m8130L3694P9363R6489K0374j15622j15621k9041k9041N6588N6588
-94024A1502011N1831N1830N0880k5235q109L7558P114P114R967R968O363O363O362O363l9306
-94009A1681074l9307l9305l9306k3132k3132k3131k3132N2983N2983N2982N2984n2924n2923
-93996A1576714n0069n0070J308M6977O6958r158m1506M163O0296O0298j8673r4786p7661
-93983A1474791l1992m2442m2443q7160j1046J11690L5574r7626j43294p0034L6526O5069
-93971A1197613O5069N8408N8409k8171k8171K4692J00808R7953K1838n0471r6139j00896
-93959A1320942n5227M2769M2770j5268o0935l2394M3721Q9390Q9390l590l590l591l589Q4892
-93945A1535690Q4894l4988q0656J4487J21047J18193J1633l7842l7841m4502m4502K7510
-93933A1633123K7510K7509K7510j8159j8159j8159j8158M0830M0829M0830M0829M7491M7489
-93920A1901315j033p7148r2757r2757o177o177j7593j7595j7594j7594m8040m8040m3283
-93907A1415527m3282l0914M5200R3724R3723K4983K4982K2128K2129k3541o9209q6335j0221
-93894A1478894J03001J02999J6420J6420O2088O2089N6379N6380L1337n9999r9960r9960
-93882A1726088q622q622q623q622l7165l7166l1457l1456p9029J2310N6075r6155j46817
-93869A1300739N411J23389J23389J3022J3023J3023J3023M460M459M460M460j17324j17323
-93856A1388211p7363J3974K0173K0174K5882K5882L1590L1590Q2968q369j04464j04464p0214
-93843A1275570K1125L999L999R5337R5336N1987l9350l9352N1987R7656R7656J2026J2027
-93830A1740003j5565j5565j5564j5566J8687J8687J8687J8687M5044M5044m0584m0584l6779
-93817A1724632N4558N4559l6779q8156q8156N8364N8365P9295P9297P9295P9296l6243l6244
-93804A1982083l6243l6244l2438l2438J8939p2398j51367j51366m847m846l5292l5292N6045
-93791A1464296N6045Q1875Q1875Q1876Q1875r462r463r462r462j12217j12217n1325J00903
-93778A1635137J73213Q1875r462r463n3763n3763j05141j3803N8506N8506k1415k1415l6638
-93765A1682374N4701R4659R4660p8500p8501m1394M9942J7305k8365m6442K9673N9167m7393
-93752A1761886j34925j34925J130J130J130J129n9761n9762L1576L1575K735K736j19j19
-93738A1445416L0327j5342l5322M0792J25471P9801J8910J8909q681q682r7165r7165r5069
-93725A1402200m9400L1472J07586J30420Q4752j4197n9866o3671j09341j09341o3671R589
-93713A1296532N5257L2423L2423j4970j4970j2116j2116m2562L107Q0173J56288J18230J1670
-93700A1689369K6893J03007R5396j1164o3494j7824Q1028Q1028p456p455m3610m3610m3609
-93687A1838499m3610K8699K8699o2638o2639N9145N9145N9144N9145O2178O2178L0779p5779
-93674A2042945j01469j01469j03371j03372l6771L9343l471l472J5558J5557k8208j04323
-93662A1527477j05832k9717Q8260J64375Q9211J3097l0668l0670N486N486q1095q1095o882
-93649A1527433O9231P3989k126J7676R3790Q9033J2919j5625j5624k0381k0381O258O258
-93636A1822450O259O259o9856o9856o9856o9856m2182m2183l6474l6474J5854J07192Q4359
-93623A1605636L8688O2476J08143R9581N3912l20r1657o8822k3154l3620l3620l0765l0766
-93610A1655712J4904J4903J4903J4903j4115j4115j4116j4115J4427J4428l9804N1533O5597
-93597A1765045J9928N1326N1324L5152L5150o2846j54184j27068q1400M3238J34576R9373
-93585A1809614Q035k6217k6216K8372K8372q734j00071o4868j9200n0597n0597n3451n3451
-93572A1420991R8778R8778Q9264Q9263Q3555Q3555l8206j29543j29544l8206O2646O2646
-93560A1753977O8355O8354N3608N3607r8623r8621q7205q7204M132M133l1249l1248k5540
-93547A1546476k5540n3132L8206J10515J56183J29068Q3399K0605K0604k7919k7918j13548
-93535A1856999j13547j16699k5362M9802R5470K9821K9822L2676L2675l0118l0119l0119
-93523A1781301l0119p5787p5787p5788p5788r1307r1308r1307r1309M1893M1893J33230J33230
-93510A1433047J71288J71287M9504j02724j31268l9931r485r484K9212K9212K9212K9212
-93498A1649082K572K572K571K572r4474r4474N7755J49092J49092l136o4029o4028J5J4J6
-93483A1695212J4r499r500r499r500n694n693o2779K8558P1372j9965q3712j29380q8483
-93469A1361452K855L9959L9961L0445L0446K7592K7591J9981k5690n1376L9960R2288R2289
-93456A1727753R7998R7997k7651k7651k7651k7651k7651k7651k7651k7651P2249P2250P2249
-93443A1919288P2250l866l865r573r574l1345j22683j25537l4200M0964m705K6692K6692
-93430A1740538K7644K7643K1935K1935k7540j18876j16023k4685J8902O4571R5968M632j1544
-93417A1725100j1544o8629K2708N9814N9813O5523O5522j0592j0592j0592j0592j829j828
-93404A1872282j829j829j828j828j829j829j6099j6100j6101j6099j3246j3246m4643J026
-93390A1726802J3216p8122n2433o763j2473n8141k0085k0084P7914K30142J95891J04553
-93378A2100417J08359J08359J799q9539j07095j07095j12804j12804m6205m6203m3350m3350
-93366A1610489J8018O3686Q9375j961n4292n4291n9999o0000R514R515R514R514j3320j3320
-93352A1562442j3320j3320K1407K1407K1407K1408M4241M4242M4242M4241m5847m5847m5847
-93339A1660856m5847L7879L7878m7749m7751P434R8770J96768J96768J15896P0228m936r6274
-93326A2179920j33794j33795m8166m8167l2943l2943l2943l2943K259K259K260K260K259
-93313A1695523K260K260K259m5973m5973m0265m0265M2510J33846J08159O2490N4878N4878
-93300A1986587N2024N2024k6945k6944o965n2634j29639k20978k55229j03000M5423R1093
-93288A1404817J00606N4938k3080k3079O9209J60547L4957n6380n0671M0666L2475L2476
-93276A1777481L2474L2476j9854j11191q2649l6979J078M6746J8204J8204L2475n8863n8862
-93263A1590740L2475K5042K5042L0750L0751l9656l9655r1033L05N2634N2633N8342N8343
-93250A1786713N8342N8342N8342N8342l8437l8436l8437l8436k3213k3213j08843j08842
-93238A1602224r8852p515L6251J27588J29491L8155L902L902R1375R1374o0854o0855l768
-93225A1892418l769l768l769o4184o4185o4184o4184J1929J1931J1929J1931M3461M3461
-93212A1759017M3461M3461L5850L5849n5487n5488J12440J12439l9788j31128q5457O6771
-93200A1841940J18149K6811K2826K2827J7119J7118J38902J38901J7118j35111j69361p8025
-93188A1979214m7579m7580j06567j06568j5230j5230p5781p5779J5557J5557N1712N1712
-93176A1623438J7460p3877j20497k9160J26874J26875Q3109Q3110Q3109Q3109p96p95p95
-93163A2001164p96k3629k3630k3630k3630n0745n0746n0745n0746n0745n0745n0746n0746
-93150A1499885j8039j8040j8040j8040K7628K7629K7628K7629N4269N4268M8561M8560K3823
-93137A1767721o7515j6137j6137J8768J8769P5855j5483j5483P5854J8768J8769j0726j0726
-93124A1842297o2103K9234Q4417Q4417J41504N0165j15093j15094q0842J0496m6591m6590
-93112A1776217m0882m0882L3330L3330L3330L3330M2844M2844j03676j03676q8989K349m3321
-93099A1576148m3319Q057R9395M8018M8018j4778j4777r068r069j0970Q0366Q0366j0971
-93086A1827416j08753j08753L2058L2059j9318j10656l6445J76677K67062J14834o4036j55373
-93074A1846772m3105M8233q853q852L0334L0335L0334L0334K4626K4626K4625K4626q674
-93061A2045361q675r4303r4304O549R7887R7885O549R937R938M230M230r2817r2817j479
-93047A1898171j479j8130j8128j8130j8129O3694O3694N7985N7985j895r3233r3233j895
-93034A1877277J5230J5231o4691o4690n0418M0919j0458j0459J2376J2377J2376J2376m4324
-93021A1753122m4323m4323m4324J346J345J345J346Q5547Q5547Q5547Q5547M7490M7490R3158
-93007A2155860J821j84362k75699j36791P6330J42931J42930K15r1122p395Q3941P8233j3105
-92994A1973787o6384o6385J9245J9244p2071p2071r3003m7333M8760J24876J07749O2081
-92982A1938495L4014j1655m9712r5381q6818j0704L4965L4965m7393m7393M3944M3945j725
-92969A1779547j725j724j724L508L508L509L508m2160m2160m2161m2160k884k884k884k884
-92954A1608230J6145J6144J02725J02725N0872k5243p3766p3766P106P106P107P106p344
-92941A1745147p344Q3993Q3994J13488J13488O927o9186r3449m7780m7780r3447r6303k0189
-92928A1671559Q6373Q6372K3340K3339K3340K3340o4192o4192n9435n9434q4648q533P2338
-92915A1669567J18008J11347O5678K884K884o3061o3063o3062o3062m4033m4034M7304M7304
-92902A1724661j2636j2636j2637j2636k0247k0248k0248k0247K252K252J22133J67801M6970
-92889A1934534n9591n9591M6969O2669J6999M9348M9348M6494M6493m4843m4844n8342n8342
-92876A1927301j43019j43020m1216O5344R6741R6741L1093L1092L1093L1092q867q868q867
-92863A1956640q868Q0753Q0752J01684N6016m2933j19048p9088p9088q3845q3844p9088p9088
-92850A1620955J2250Q8364P1239K5569j0049j0050j2903j2904n5719n5718O6065J11734P3200
-92837A1912033k913m8582m8583j5283j5282j5282j5283j1632j1633j4487j4487m1127q6796
-92824A1570663j2584O3530J36315J36315M9735M9734k0671k0671O5909O5908j8708r4824
-92812A1970651r7678k1563L7425q243k3466N2648Q9754M4086j6807j6805O979O980q4358
-92799A1939603q4358J6613J6613J6613J6612p172p173o6162j11830m3803O2757J52192J52192
-92786A2052697K1846K1846K1844K1847J0369J0369J0369J0369j2466j2464j2465j2466J7505
-92773A2149200J7504J4652J4649q0491j26161p3833L2728J1737o4378n7718J8397O8822O8823
-92760A1993931j2049j18609j13377o816J07356J53024J33044K6485k060k059J5008J5008
-92748A2188886p6330p6331p6330p6330p6330p6330K9755K9754L2609L2609P871N3540P0667
-92735A1987710n449m0621m0622M0250M0250l0156j21493j21494l0156M9765M9764N5473N5473
-92722A1888694J06850J06850J5513J5512k029k029k029k029L679L679q1949q1949p3387J7951
-92708A1913327N2202N2203j8204j09541j12395k1058n6186j01855j18981k7644P7965J23635
-92696A1653468L8005p664j8605j8605k1459k1459N0849N0850J6598p4740q1340R998J05140
-92683A1681036J05141P0890P0889k0449k0448Q4685Q4684J04664N8997r5136j86472k45462
-92671A1693019j99793p9044P3186J36932J36931N635q5703q5703N634L2274L2275L7982L7984
-92658A1741609p686p686p686p685j3454j3454j3454j3454m891m891o4831j10500o3880K7458
-92644A1435515R0252M4584J8895J8894J6041J6041P9095P9095P9095P9095L3427L3427L3426
-92631A2056882L3426j8902j8902j8902j8903j3194j3193j3194j3194l9536l9536N1800N1801
-92618A1986453N1802N1800l9536l9536l2877l2876l2877l2876l2876l2877j18505j18505
-92606A1576714k810Q8528L7150L7150K7636K7637K7636K7636J16119J16120l6111l6109k0887
-92593A1986409k0887k0887k0887p1253p1254l4147N7190J14276O8607k6536p2205n6030n6030
-92580A1776366L2452L2453R1442R1441o4593j55931q8840K497L6750L6749K3429K3429K3429
-92567A1861073K3429P7660P7661P7659P7661k8899k8900K5333o6006j18275p2606l8355P315
-92554A1874750R4846R4845K557q8780r6392n054Q0573j0762j40158j40158m5015M6323R6504
-92541A1764079R6503R6503R6504j0057j01395n0017n0017j4813j4815j4814j4814R1746R1747
-92528A1966340R1746R1746k2961k2960k5815k5815l932m9601p2435J8902R4065J39735N6008
-92515A2235023r6222j42840r7173n835L9834O630O631q1854q1852o0921o0922R1308R1307
-92502A1843114K2805K2805K8513K8513K6610J17948J15093K3757k7324p2993j04390j3052
-92490A2011399R4459R4460J48690N7354q2508j28175j02487j02487k2567O8771M3082k587
-92478A2077404K5905K5903K3051K3049l9744l9745l9744l9745q6365q6364L1613J83842J13436
-92465A2172496l8794j56770j56771k6603k6603O4735O4734L8L6L8L7j1380j1380j1380j1380
-92450A1851053N3317N3318l8021l8020j30591j30592Q2529Q2530J09169J09170J7832J7832
-92438A2039526L5908L5910n5428n5429o1137o1136L0200L0200K91K89K90K90N998N999N998
-92423A1957769N999k5399k5399k5399k5399P1648P1648P1647P1647N2678N2678r9552r9550
-92410A2055016q213q214q214q213q7183q7182M155M156J10715J10715M4115j08113j23397
-92397A1890143j23396m1573m1573M096M095M096M095J1707J1708J1707J1706Q2114Q2113
-92384A1911038Q2113Q2113L8295L8295n3043n3041j59603j59603r3002N9226R3478R3478
-92372A1879744J1656J1654M7810M7809m3527m3528N0842N0842N0842N0841n34n36n35n35
-92358A2112845q146q147q147q146j14707j14707j09950j09950Q9517J65630J43748R8080
-92346A2127920L887p2227l2267l2267m3684m3684m3684m3684L2431L2430L2430L2430j0205
-92333A1939826j0205j0206j0206j32940j32940J5483J22043J42024O5908j1157n6825n8729
-92321A1862076n8729K9755K9754l3232l3234K7658P3328R9016K2901m8456k787r448r447
-92308A1949155o594o593j8010j8010j5156j5157O4824J10492N8165m8398o2668J3447J11444
-92295A2116941J11443K6766m9347l5076J0591l0319p5988m7445m7445M5587M5587M0830M0829
-92282A2152954k2916r9031n6216n6216o742o742o742o741n5265n5265k2916o8585j2153R4407
-92268A1771831L1613L1613K8758K8759K8759K8758O3961O3962m0696j16811j52964p6851
-92256A1690692K7807K7807m1729m1729M7705J54266J62828J17161l673j10232j06426j06427
-92244A1818050o4564J1552J0599J0600J5356J5357M3365M3364M3364M3365k305k304k304
-92231A1983495k304N0976N0976N0975N0977k5139k5139k5138k5139o2742o2743o2742o2743
-92218A1833570L4304L4304L4303L4304N4283N4284r2237r2237j2317P9022K7643K7643j4873
-92205A2001996j4873M2212m9125m9126M2213j4874j4873R864R863M155M155N5533l5805J5572
-92191A2006887J5572N3355N3353M7647M7646K2909o8429j7052j7051n0352n0351m4643m4643
-92178A1954848M832R6169R6168M831k719k721q430q428L7239L7240Q8616k720p7884p7883
-92164A2139158K036K037q3592j74929o2661Q9569J33951M2613m8723m8724m958m958j0666
-92151A1970153j0667l2549j23887j23887l2549J6925J6925K2634K2633k995k996k995k995
-92138A1713750P3119P3118P3119P3120P3119P3118J24496L3160j13363j13360j13362j13362
-92126A1856672l7982N3354J977J977l7982l7984l2274l2274m7498M3841j829j828N3354J44692
-92112A1926216J44692N3353l3998l3998l9708l9707q5376q5376q5376q5377P3513P3513P3513
-92099A1855884P3514l3048l3047l3048l3047k6789k6788k6789k6789k1080k1081k1080k1080
-92086A1605732j7274j7275P4064P4062K2686K2686K2686K2685J3469J3469J3468J3469N3429
-92073A1917356N3429J04806J3469o0743o0743o6452o6452j5074j5074j5074j5074j4391j4391
-92060A1745592P6948P6946K5570K5570K5570K5569m0078m0079m0079m0080O0773O0773N5064
-92047A2018059N5064j2785j04122j95460j04122N1912N1913N1912N1913J02338J1001k8959
-92035A1948664k8959L389L390L389L390J44863J44862K3080j29150j38663m7327j6880j6880
-92022A1897168M1157M1156J0711q0626l6860J15368K27637J36301j6822j6821O3099O3100
-92010A2444568n8685j50021j50021n8684K2188K2187K7897K7896m8219m8218m8218m8218
-91998A1934452K0827K0828K0827K0828K0827K0827K0828K0828K1779K1778K1778K1780k3890
-91985A2164297k3890j09519j09519j48943n7606M3245M3246J19360J19360J70737P9399o3314
-91973A2226853o3314o9023o9024k3355k3354k3355k3354J7980J7980J7981J7980k1979k1979
-91960A1960037k1980k1980p3832p3833J7505J7505N1756N1757J36434J36433L6592o9966
-91948A2146428n7599J8516N1815k4298o8064o8065r2326r2326m3803L2311L3263L3263L8021
-91935A1907136L8020O8807O8808k2529k2530j6821j6821j6821j6821n1073n1072n1073n1073
-91922A1766137M6925M6925L160p2956n4224K1890O5656O5657j896j895Q4685Q4685N5190
-91909A2109939k0924j25582j25581r7990k1876J17985J63654J21627M5512j56j56m6776m6776
-91896A2072900m6776m6777j9184j9185j9185j9184N6929N6930N6930N6929N255N256N255
-91883A2146093N256m54m53m54m53m2316m2317j26994j26994j14625q064Q4223Q4224M0065
-91869A1896737M0063M0065M0064M9578M9579M4822M4821j799p7914p7913j798J03809J03810
-91856A2253924N7190j8925o5485j11154j33036n6923K8707K8707L3463L3464k9331k9331
-91844A1991270k9331k9330J6337J6338J9192J9193k3058K2612L9737l6378l1620l1620p9192
-91831A1864150l077N5911N5912O0668O0669O3522O3524Q4454L8786p3782j49894q1392K5169
-91818A2064620J01282N5615p5684j51798p2829L3731Q6060M0392m3335m3335M5148M5149
-91806A2085016l047l048l047l048K660K662j93j94j7794o3464q0589m475m475m474K82K82
-91790A1903054Q905Q905k1541K4128K3176n2938m7230K8885O5515J11184J13086O7419L9826
-91777A2272374n843j30481j30478n0330K5786j7030j7029K3882K3883K3882K3883l0825l0825
-91764A1980849l0825l0825p990p991p990p991L4764L4765L4765L4764L4764L4764L4764L4766
-91750A2165353j6138j6137m6583r14R551o6563q3688K2871J13131O7462q4766j30435j3409
-91737A1919735L2259L717L716J4182J4183M4628j041k2923N3190N0337k5778m1536m1536
-91724A2003133m6292m6294o24o25o24o24P462P463J0318J0317J09266J54934M2666o3895
-91710A2186581m9333M2004P5305p6926j54942o3604K7732K7734L2014L2014Q3391p945p8352
-91697A2075673p8352O8168O8168P4770P4769P4768P4770J5780J5781O7157k4180j46913j46915
-91684A2213444L411R4750K0537p0799j3714j3714m7861m7862m7862m7861n3570n3570n3570
-91671A1881759n3570Q4387Q4388M4428m6911p5453p5453P1068P1067p604p603j3314j3312
-91658A1943877k8536j19872o8496o8496L2357L2356L2356L2356P8025P8024P8025P8025J279
-91645A2101280J278J278J279M6947M6947M1239M1238K5064o6273o6272K5064k6313k6313
-91632A2146443k0604k0605K0307K0307J05936J05936R4519L180r1961r1962j09563j8226
-91620A2143707Q2626Q2626o809o808o809o808J323J322J323J323k1511k1511k1511k1511
-91606A2200972L7953L7953L7953L7953l8161l8161l8162l8161m5417m5415l9707l9708R767
-91593A2039659J01105J01104R767m0659m0658m6368m6367o99o99o99o98L94L94L94L94L94
-91577A2076758L94L94L93n0983n0983n0983n0984N5577N5577M9868M9869J4309p7029k5652
-91563A1996525k5651k1846k1846k1845k1846j4235j4234P7104J68440J22772k9458j41726
-91551A2052154n0389J00503J00502M5320j06910j50676n9337R6696J88035J08112J6777j7476
-91539A2323311j7474l50l49l50l49o3738o3739o3738o3738o9447o9448K1891K1890L8065
-91525A1992437L8065j3313P8025J12276J12276J7134p4205o6310o6311p2018p2018l5865
-91513A1950173l5865N5473N5473P7356P7355p4872p4874J0756J0755J0757J0755L2104L2102
-91500A2137448n3525n3525k148Q9189k149r3485r5388r5389r759r760j5468j5468j5468j5469
-91486A1749636K847K847R4184R4185M8515M8516m2822m2822J8069J8071J8069J8070J2361
-91473A2039726J2361J2362J2361L0498L0497L0498L0498k6588k6588N9041N9040O5701k5637
-91460A2303770o5596o5597k3734k3734k3733k3733J25358J25358L5924p0637j17255p1588
-91448A2104803K624P8738P4933K9263m4947j21063q5859r744L4021L4021N8342N8342L3605
-91435A2247079p2956j08158j598P0710n404n4878K1236J21137J21137J7430n8685o1538J4577
-91422A2250089M8017K350j2875O3241J16520P0852m9029j55588j63200j17532q4231l8562
-91410A1930052j3826j3825j0972j0971N5332N5332J40008J40009J00050o512o8355j14022
-91398A2182300j25441m9326l656l658q413q415q414q414k3028k3028O8310O8310J6933J6932
-91384A2090992J6933J6931N516N515N515N516N515N515N516N515K8172K8171K8172K8170
-91370A2281664L6734L6734k4156o9827n8408J7704O3375O3375m3187m3186J5803O1472K1726
-91357A2359823q4834j13375j13377o8659o8659K2678K2678L1241L1242L1241L1241q719q719
-91344A2063802q719q719N5205N5205N0448N0448P1380m735p6092l0423L0467P6138P8990
-91331A2403395L3323N731N730l9937j16053j36700m5364N0731N0729J7431J7430P3565J19235
-91318A2439246N4536r7693j26235q0567j3016j3015j0161j0162k8059k8059k2351k2352K9978
-91305A2072090J21314R2773M7103Q094l7574m0428N240K2366K2366K5221K5219J8457J8457
-91292A2400698J8456J8455O1271O1271n9561j05230q0491J0844M7951M7950L8437L8436n2901
-91279A2445586n2901j3120j3119m7370j38710j32998m1663N3481N3481P812P812P811P813
-91266A2143915J7326J7327J7326J7327J836J836J837J835p4278p4279p4278p4279k3853k3852
-91252A1875746p5231J6108J01736J01737J07444J07445O5582O5582O5581O5582m0977m0979
-91240A2415356l5270l5269j6242P5096P5096j6241j45636j45636n6202L5137j3424j04761
-91228A2032004r9054p715K0827K0828K6536K6536J7021J7022J7022J7022n9093n9093n3384
-91215A1916479n3384R410J00747M9371M9370N7933N7933K6537P2204M8419m2918J1312J1314
-91202A2314727J1312J1314N605N605j0281j01617n0240J01989J36240M4904m6435m6435k9308
-91189A2347380k9308j20647j20645l6920l6920J66686J66686J01098n1132j08219j6881L8304
-91177A2299482L8303m7327m7326l561l560l560l562r268r269r269r269m6836m6835m6836
-91163A2051307m6836K9279K9279K9279K9279O7335O7336O7336O7337l9224l9226l9224l9223
-91150A2234034j9423j9423j9423j9421j9423j9423j9422j9422l249l248l249l248M8129M8129
-91136A2161918M8129M8129j22497j22496l1160l1159J49613J49612k616k617m0674m0674
-91124A2163508J11556J11556j11081j11079j9742j9742K3964K3964K3964K3964m6442m6442
-91112A2127948m6441m6441P790P789P790P790O8682O8680k2656k2655q4284q4283j7683J34546
-91098A2106572J36449J36447N4626N4626K297K296j49932j49932m5275m5274M6063M6062
-91086A2195025J0681J0681J0681J0681k9277k9280k9279k9278Q1086Q1088Q1088Q1086n5918
-91073A2389065n5919n5918n5921o6770o6771o1062o1063K4566J15904O4526O4526K9324K9323
-91060A2293810K9324K9324K9322K9324L5032L5031K029R3368J27618k4610j25463j25464
-91048A2428645l4124N7213j7000j6999j02630j02627n1251n1251n1251n1251J13190J13190
-91036A2233854N2300r9930j32278m0941N0396N0396o0921o0922R1308R1307R484R486R5112
-91023A2288651R5114M4509m6829M550M549m1119m1120m1120m1119k7800k7799k7801k7799
-91010A2114867M2606M2606R3983K648j9914j9913k5622k5621r9834r9833N6201J47538J43734
-90997A2353446N2396J2434J2436J018r0319j24570j24570K3317J14655K3317o8019o2312
-90985A2123229o2311K3317K3318M1394M1394M1396M1395k9012k9011k9011k9012K3764K3764
-90972A2204614K3763K3764K3764K3762J8055J8055M1841m9496J880J881M1840M1841L6132
-90959A2451696L6132m3253j34591j68842j6612K9056K9055L8571L8570J5736J5735J5736
-90947A2306989J5736r0824r0825r0824r0825P1677P1677M0279Q5949O5968k5369K8863K8862
-90934A2327333j7757j7758j7758j7757N8356N8358N8357N8357m6361m6359m6360m6360m6361
-90921A2257930m6359m6360m6359O5908O5909O5908O5910J0726J0725P873P870P3937K8268
-90908A2521886m1187j32523j38233m6895J9704O5375J13897O8227N433N435l130l129l130
-90895A2431730l129p7876p7876J7266J08606J14312K2976j6984j6985K1072p0264j10225
-90883A2342623j10224p0265p0265p0264p0265P7497P7497P7497P7496J15555J15554J8509
-90871A2510945J8509P0837k0501j76536j76535m9043M2294M5148m6189k0916K4752J9044
-90859A2241809k6626P626P627m9460M1878N3295P626L9024L9024p0392p0391p0390p0391
-90846A2080259q6187q6186n0983r6652k5295J26934Q9829j509k6246k6247l1954l1955M4160
-90833A1877968M4160M4160M4160M3148M3150M3147M3149o3411o3411n7703n7702O1226J52563
-90820A2154604J24020P8353K8877j6791O042O044o995o994o995o994n2663n2664n2663n2664
-90806A2142517l6488l6489l6489l6488L9625L9626L9625L9625P218P218P217P218P217P218
-90792A2198370P218P216l5596l5598l5596l5597l5596l5597l5597l5597L3381L3383L3381
-90779A2028175L3382L3382L3382L3381L3382n626n627o2714K8626K8625o2714n626n627L6295
-90765A2140696L6297M2004M2004M0102J31437J25731L4393j07371j98707r2149O0082J13361
-90753A2367880K2025q422q421J00152J00154o99r2036o7299o7299p3007p3008j1165j1165
-90740A2177690j1163j1165j1165j1164j1165j1164N2641N2641N2641N2641k542k542k543
-90727A2313641k542O8816O8815q3413q3415m3454m3453m3453m3454J3164J3163J3164J3164
-90714A2160743N3124N3124r3396r3395q720Q2618L1242L1241K7435K7436K7435K7435O0796
-90701A2387118O0794O0796O0794j5320j5318j5320j5320o9550o9552j20928k9591K5592K5592
-90688A2269787L1300L1301K3540K3540l0690O0645J47227J01558m9719k01950j89579r8243
-90676A2118717k45R1091J02510N6841l8302q3972q1176q1177J3967J05304J40508R4837k0284
-90663A2418619k0285N3927J45264Q8179o4051o7856o7857p7370p7372l8043l8041o646n2314
-90650A2196154p4196J7141J7139p4195j17012p1342K3801O9469L9975L9975J02769J48439
-90638A2318117J33869M2531k9776p5445r1620r1621l136l137N0143N0144M4434M4436l5486
-90625A2353453j26822o9738o9736O578R7915P2228K6558j2450j2451j5305j5304K5607K5607
-90612A2286140J14090J14090J68321J22652M7491m3848r2668r2668r8376r8377l5581l5583
-90600A2355683q6959M378R1910R1909K475q8861n4612L6727P0978P0979m2717m2719m2718
-90587A2366453m2717Q659Q660Q659Q659o562o564o564o562k5592k5593J20929J20928R5062
-90573A2617855L723r1418r1420n6216L5121J2287l3382l1479J4189j7207j7208P530l8139
-90560A2314236o3827K7509J07110J07111l9410l9411k9894k9896k9896k9896k7041k7042
-90548A2239653k7041k7042J8627J8627J8628J8627k8885k8885k8885k8885M7231M7229M7230
-90535A2286229M7229j8419j8419j8419j8419K1541K1540K1542K1541M2309M2308l359p9474
-90522A2347730r6600n0932P0853P0851R961R960P106P106n7592j03260m6174O0386J41794
-90509A2371189J41792N9020m7543p9890l4222K4767K4767M1893M1893Q1851N740n2300r7967
-90496A2480990j22705m6591k4239o9908o5151j9482K8090K8090L0943L0944J9527J9527J9526
-90483A2309561J9527J9527J9525J9527J9527L20L19L20L20O028O028O028O028r0066r0066
-90468A2252453m4397L1715R4512M8843p2941p2941L769L768L769L768L3264L3262R6059j0504
-90454A2404399q2812l7143o9491o9492L9922L9925L7068L7069N612m0057o0038J6078P5067
-90441A2296107K9398L4155P9824M1766M1765M4621M4621l1493l1495l1493l1495L9389L9387
-90428A2565057L3680L3679p6687j68025j62315p0979J5603J06939J12649K1310k8164k8163
-90416A2354584l3874l3871K1012K1013K1014K1013J06643J06641m5587m5587l4169l4170
-90404A2424662l4170l4170m3683m3685m3684m3685P969P968L9365o302J3676J05015J36412
-90391A2485688J36411K9851o1486j52824j52823n1973J00257O6007k5333k0039k0040k5748
-90379A2307948k5748k5748k5749k5748k5748k7651k7651l0505l0505M6561Q92k7651O3686
-90366A2146383N4894R224M0622M0621L7767L7767L7768L7767N5845N5845N5843N5845k0269
-90353A2645922k0270j4562j4562N123R6458O7916K2247k7227p2896m4353m4353l7693N3644
-90340A2615394N3644l7692n3868n3868p9555l3888L5790J27128J01439N5770n4596j00265
-90328A2575433p7429p7430j5587j5587j5587j5587L0081L0082L0081L0082k8016k8015k8015
-90315A2394506k8015P8544P8547P8544P8545m229m230m228m230m230m229m230m229L0327
-90301A2677163L0326L0328L0326j06678j06681j06678j06679q682q683q681q682L6987L6987
-90288A2380673L6987L6986j0763j0762j0763j0764L4906L4906L4906L4905k4083k4083k4083
-90275A2478968k4083j9326j9326o2140J3973J5053J5051J9810J9809J9809J9809J9810J9808
-90262A2517025m0131m0131m0131m0132m0131m0131m0131m0130m8516m8515m3759m3759J9988
-90249A2031416R6102N3287N3288P619P618P620P618Q3733Q3734Q3733Q3734L8422L8421L8421
-90235A2714766L8423o8140o8139o8138o8139m7207m7208m7207m7207N9353N9352N9353N9353
-90222A2529215k2172k2173k2174k2172K3495K3497K3495K3497M5378M5379R1048J4933m9765
-90209A2681481m096l4540l4542o534o533m8397j24512j58761n2203R6221R6220p485p485
-90196A2388834Q3853Q3852M5795M5795M1038M1038J019p5097l2282l2282l4183l4186o6533
-90183A2456661k0864k0865j27425j24570j8011M2881M2882M9541M9541P2309P2308p9919
-90171A2394469p9921N709N709N709N708J8077J8077J8077J8078J8077J8077J8078J8077j4212
-90157A2467789j4213j4212j4212j4212j4211j4212j4212J0525J0525J0525J0525Q6640Q6640
-90144A2583685Q6640Q6639L493L494L493L494l6466l6467l6467l6465j03069j03066o5960
-90131A2352978K5375Q2463L6793n2640r8310o2808K8526O5636O5633l5218l5217l5218l5218
-90118A2302775J2354J2353J2354J2353J2354J2355O644O645K0746p0592j9215j9213k4924
-90105A2276989k4923j9214j9215J8843J10180J10181J8842L0260L0260K4551K4553n5311
-90093A2525996n5309m9600m9601K728R4066O8376K2708m1038m1038m3893m3891J776J777
-90080A2393057J776J776L42L43L41L42M3156M3157J1758N7428O2186k9153o6258o6259j00509
-90065A2353483j00510M8865M8865K3354k2314L7627J28963J41332M9995J2889J2889p1788
-90053A2663650j17457r1769O0461J83194R1858N20N20m0115m0116j24795j24793l3456P3105
-90040A2500807L8851o815o2000o1999k1088N5028M601p1514q3882K2679J09317J09319K4640
-90027A2557944K4641M5571M5573m5765m5766J1321J1321p5261p5259k2931N3184J01706J01706
-90014A2687985j308j308r2646r2646l5560l5560l5558l5560j7483j7482j7484j7481P9562
-90001A2367471P9565P4805P4807N4410k1705j26361j26363r4013j7899L0625L0624J3974
-89989A2339940J3973J3976J3974P1059P1061k0278k0277l1271l1271l1271l1271q437q437
-89976A2341470j3192j3194q8833j64946q7882J8679R5746J41414J15725J15725Q5576k0982
-89964A2525306j13273j13273M1812M1811M1810M1812M5616M5617M5616M5617n2n2n2n2j12186
-89949A2536077j12189j33118q7450Q645Q4759P0488K4819r433r432j2287j2287O3828O3827
-89936A2476247O3828O3827l5656l5656l5656l5657k7093k7094q7986j33653q3228p113L8555
-89923A2133665L8555R2787R2787R2787R2787r804r805r804r803r805r805r804r803o0231
-89909A2404704o0230o0231o0229M0622M0622M0622M0620J15963J15964K4626K4626J5110
-89897A2682789J5112k4848j16187l2460l2461l2459l2461J1307J02642J02643J1305n0767
-89885A2604155n0767n0769n0767j45911n4573J07170J07169N7220N7220N1511N1511l6021
-89873A2647148j27357l6021N5316L8607L8608M4316M4316K7190K7191K7189K7190m0837m0837
-89860A2732019m6546m6546j9905j11244j45494j45495o1442K9896j5773j5773n3830L7508
-89848A2137375J38358K29697J23136k9093q4276q4277o1441K9896J25038J25039K9242o2096
-89836A2616598j02056j02055j205j204j203j205k156k155k156k156L554L553L552L553p9147
-89821A2334112p9146l9188N2150J9802J9802K5510K5510Q0217Q0219j1121j1120n411n411
-89808A2485925n412n410m877m875m877m876J2250J2249J2250J2249M5075M5074N114q6224
-89794A2513635r7641r7639N2685J44022J03008J1670J1669J03008J14425K3087p2056p2056
-89782A2737817j6874j6872j08211j08211M0213M0213M0213M0214J0778J0777J3632J3632
-89770A2697321j7765K7904N3592l7745j03869j03870j03870j03870O7389J58725J58726O7388
-89758A2760056q050q050M3327m8009k5176O6162R075R075n1815n1816m6107m6107L367R4705
-89744A2700637R4704L367l5939l5938m1647m1649j8812j8813k1667k1669j2628n8297q1132
-89731A2410517J0206R7736J43407J17717J17718J9838p1498m5811j40l1540l1538l1538l1539
-89718A2673535p3400j19072j79010k6781Q2633Q2633R2149R2147k8386k8387k8387k8387
-89706A2511287m3610m3610M7728M7727R0068R0066p932r9268j37326r1657n7405j1737L583
-89693A2297914L582R291R292O7328J12998Q7308o4920j34850m3513Q3027J28695N9242N9241
-89680A2674635O2096O2097n3802n3800n3800n3801n3800n3800n6656n6655L286m2383j02324
-89667A2221293M9907R8428R8428J07943J07943j3365j3364j3365j3365j3365j3364p656p655
-89654A2588443K5642J16982J51233r95m6666m6664n6179n6180J7618J7616O8993k2343m7082
-89641A2710418m7080n2791n2789k2343k2344k2345k2342J7616J7616O8994k2344m4085m4087
-89628A2462094m9794m9794K6321K6321K6320K6321M0591M0592L4884L4883M0593n0746j45890
-89615A2462696j45888p0310K1029O0988O0989N804N806J1514J1513j6077P5260P8114j3225
-89602A2548213k7494J8174p514p516P5989J67325J64472P3133o2920j08591q8609q8609p5289
-89589A2580764p5290J9854J11191P6939j4397m8650m8649K6930K6929K1223K1220N1667l9670
-89576A2710061j31007j31007o6311Q5918J17317P1647K90K89n419n418N850l9819o8361K2975
-89562A2567005L3442j2228r373L6295M8665K995j14981j14983p469Q3866L2490L2489N5860
-89549A2634073N5859J07238J5899q839q837j4547j4546J7803J7801P2034j9303o4022j8351
-89536A2772262n2604n2604q5428j31097o5449K5890Q7733Q7732R3441R3440L2551L2549L2549
-89523A2870965L2550N3481N3481m4517j35854k30701j85031l0898J21330J44164R8494M2362
-89511A2789826M2361O0437O0439l0899l0899J4769J4769J4770J4769m9021m9021m9020m9021
-89498A2754259m3312m3313m3312m3313m7119m7118M4220M4219L8510L8511L8510L8512Q7212
-89485A2816466Q7212Q7213Q7211m4085m4085m4087m4085j22102j22103l0767l0765l19l19
-89472A2595385N388N390J7883J09222J43473J43472J2176p9163p9161J2175N6893N6892k8736
-89459A2971289k8736k8737k8736k8736k8737q101q102r9439r9439r3732r3730k395k393O170
-89445A2426446O170O6108J11780Q4185p150j0005Q1333J20914K9576j00769j46440n6053
-89433A2606095n6052j40731j40729l7976J14253J45651R9982K9577K9575M6702J034q2039
-89421A2615342j73375j70523p9185Q8268J79606J33936j8293n6349L4986R1122M5453J9765
-89409A2710753J9765J6910J6910r767r767j2622j2621q3027j28697o8754L7804J39607J85277
-89396A2801771J17725M1610j7379j7378k2137k2135o4771o4771l881M1789J3246o2870j03780
-89383A2637039j03780P537Q3651O1769J6100p7139j53255j68478o1918M6695J22808J29470
-89371A2540499N3355K4811K4811K0055K0054m683m682m684m682P1432P1431P1432P1432P28
-89357A2951309P29P28P28o9678o9677o9677o9678o5872o5872K5467K5465M7349M7348J6904
-89343A2705573O2570L8147l7968p8879p8880j9891N6224R9989R9989J1507o4608m7483j814
-89330A2744476l5114l5114n619J00941J26452N0336k9583p5253m4806r0475j10455l4341
-89318A2561445O4608O4609k1972k1973m1001m1000m1002m1000m571m572L7292J13407J21968
-89305A2746238J5409r4957m9289L2535P8203Q1058L5388k7406k7405l0260l0260O7559O7559
-89292A2864372k3779k3778j8070j8069j8070j8069m5662m5661m5662m5661m5662m5660m5663
-89279A2424906m5660M9503M9505M9504M9505L834L836R82R81L0475j5193l2319M3796Q3755
-89265A2697410Q3757o3717o3716K0663K0665K0663K0665N6818N6819l1665l1665L1129P6799
-89252A2894625K4470q2092o7818Q295N0158N0157j3007j3008j3008j3007p299p301p299p298
-89238A2796568J9340J9341J9341J9341l2036l2037N4544N4544k2344r8459j03215k7100K8082
-89225A2695910m8034j17487p1817m1373m1373l8518l8517K6178K6180K6179K6179N8365N8365
-89212A2520237l2974l2973Q5004Q5005Q2150Q2150O5976K0308n8663j34775r1963j5847Q8810
-89199A2662445Q8810k823k825k825k825O690O691O689O689j3290j3290j3291j3290o5619
-89185A2647936o5620j9950N6165N5606R939n0953n0954o237o236o236o236Q6051Q6053j479
-89171A2727849j08039j02332k6216J5646J5647M5081M5082M5081M5082N122N121N121N121
-89158A2723366k7227k7227k7227k7227k7227k7229k7227k7227L4936L4935L4936L4935K9227
-89145A2674517K9226K9227K9228L4934L4936n6402n6402L4936L4934L4937L4934N7830N7829
-89132A2974664K0722p0613m2072L598k110m7781j2576j2577j5431j5431o6808o6809K4529
-89119A2671305K4530j3558j3558j3558j3558L7820L7819L4965L4965l1635p7304j02992j1656
-89106A2563585N9703N9702l2586j23924p9267l3597n9285n9287j0763Q0575J20534J20534
-89094A2605924J30049J30050O6302q5926j85827j40158j6470P4864N9963J4294n687Q5651
-89082A2733029J11341J11339J14194J14194P6138L0467m1840j33178j00830n5161q6558q6557
-89070A2786578k6083k6082k6083k6082k0375k0374k3228k3229o7945j13614m7966M3372P0963
-89057A2479852P0964j4666j4665N009N010R6347R6349R8250R8249N8290l3047r5842r5841
-89044A2754259N4484J45822J37258M5922q1570j27240m8686l018n872n1542m2025m2027p774
-89031A2727991Q3561Q1660L5991k3949k3949j5386j5387j5387j5387m4307m4309m4309m4309
-89018A2642524J361J360J360J361J8010J8011J8010J8010M0845M0844Q6513m823r9195j90531
-89004A2593660j39155J3076J23441J23440j3566j3565L2104J23440J23441L2103n7331n7331
-88992A2883757o3040o3040J8211J8211J8212J8211q430q428n9807L1531R2899R2898L464
-88979A2974649q7874j39250m7914M7229M7231J19240J19241P9281j2056r7685r7686j03393
-88967A2801013j03395K692K691K690K691K5526K5524K5526K5524O2497O2497J13875K2536
-88954A3071887o3091o3091o8801o8800L984L983L985L984R694R691m7393M3945J4271p7066
-88940A2777182j9980j9980p7066p7066p1358Q0873J56986J56986J4271J4271o1842o1843
-88928A2811434o1843o1844Q7539Q7541Q7539Q7538p9913p9912p9913p9913m4711m4709m4710
-88915A2584123m4709L1404L1405L1405L1404J3982J3981J3981J3983J3981J3981J3983J3981
-88902A2776885L2059L2058K6351K6350k8833j20170o2133o2133p055R9507J04264k298k8937
-88889A2785915M7179M0518l5598m3208m3209m5110m5112L1004P6671R8555K2440J5246R1359
-88876A2996650J03730k832n6112n6113K8565K8566o1821o1821M2837J18951Q3748P634m9453
-88863A3122529j25566j02100k5987P3915P3914j9326r5440j37304j37304j04479K081R4372
-88851A2619305R4370L983L984L985L984O6600O6600J8076n8037p8017p8016O9453O9455N6134
-88837A2861859N6135l5203l5203j9981j9978j9981j9980J9749J9749K2605K2604K2604O8272
-88824A2943251J05379j182o7306k1637R3485R3486P856o8258k5443k5444K5876K5873M6806
-88811A3132742J138l2163j08277j11131l5019j9794j9794j7892j7890l3115p8783r5908j9794
-88798A2544320P0918P0919P5675P5677Q4239Q4239N2841n3718j37921j37920P648P649k9457
-88785A2715109k9457R0423J36092M8025n8536k1430K4239K7094K7093m97M5170K2337n3778
-88772A2971884l6652R016l8555q4225q1369l5702K1764K1765o779L8889R8831P492k9614
-88759A2856745k9613k8186k8186O066R7402J23092L1753q9077m3409R2943R2943M460M460
-88746A3091393J5877J5877p2606p2606L983M9654j3142j04479j04480n8810L984L984K2448
-88733A2781077O8117R3805K468m4153m4152m9861m9861j0376j0378j0376j0377L5293L5292
-88720A2786518L5292L5292K884K884K884K884j28414j28413k7561O3775J34182J34181M8554
-88707A2964942M8552K3815K3816o7522o7521n2062n2061n2061n2061J8344J8345J8345J8344
-88694A2791215K5957K5956K0247K0249J9296p2042j31980q6313o571Q4766O1932J6265k8455
-88681A2740522k8453l1309l1308L6720L6719J22348J22348K1497o9841p2695J8641K2366
-88669A2887555k3302j7594K8075K8075K8075o0409o0409j8069j8071j8070j8069J6182J6182
-88656A2770151J6182J6180R1762R1762M23M23l381l382n29n27O9403J15071K5636j26591
-88642A3062583j36109r0437l4304l4303O013O014O014O012L4556L4556L4557L4556n3451
-88629A2876257n3450m8695m8693J6003R2118R4972J8857o9685k4015L6874L6876n4462n4462
-88616A2818495p5394k9724K8312J04427J10136L4021m6851j181N9709N9710J0830J0830q0508
-88603A3002812q0507r3827r3828q9070q9071L65P6478J25003J25001N3644N3645l2936l2936
-88590A2924773j3610O2504M8233K565O370N2040O6309r804r0676r0676N6797N6795k8833
-88577A3042787k8833k8831k8833J2939J2942J2941J2941l5581l5584K5311P0977J1038o5076
-88564A2979138o2221J3891R3813R3812P233P232q1190q1192j67772j67771p9289l174M8204
-88551A2600714M8204P0086J15755J32880N6767n3600n3600n8357n8356k3169k3169O8168
-88539A2822323O8168k3169k3169k3167k3169k5073k5071O6265O6266J16692J16692O8168
-88527A3181756p946p4843p4844P931J14492J59209Q3094O028l9640l4884l4883j24318j24318
-88514A3036834j03387k7272M6940J271k4128k4128k6981k6982k1274k1273k1274k1273O3404
-88501A2830477O3404N7696N7695K513q8826l7447J14780J65625P4285j12194k03532j29321
-88489A2795155l7983l730l732N8111N8112N8111N8112J8152J8151J8151J8152J5557J5558
-88476A3085877J5557J5558J5557J5558J5557J5558p0072p0071p0072p0072p0071p0072o4363
-88463A2694429o4362k698Q8639R4347L011M8679J40016J34309M2970K060K059l5047J0622
-88450A3159034o7396j58733j24482p8812k5072O6266M3431k237K9159K9161K6304K6306n091
-88437A2917838n092n9322L2013N1994O326L7723L7722N0746N0746N0745N0746k5369k5370
-88424A3171446k5368k5370J7446J7445J7446J7444k8222k8223k8224k8224m1817m1819m1818
-88411A2952142m1819m1818m1819m1818m1819M0957M0956M0957M0955l5159l5158k9450k9449
-88398A2777658N7427J48765R1680R1679J1760p9579k8200k8202m2472m2473m2472m2472J4612
-88385A2887711J4614J4614J4613p7557p7556M8032J39370J39371M8032p7557p7557K4246
-88373A3020376K4248K4247K4246J2830J2829J2830J2828j1134j1135j1134j1135j6844j6843
-88360A3066209j6844j6843O6883O6883K6922o4415j34820j34821j2086P9250P5476K9807
-88348A3031601O1204O1203l6793l6794l6793l6794J1730J1728J1730J1729J08776J08776
-88336A3271303k2522j13861q6743q6745j12432o6763J2205J03542N5020N5019j8240j8241
-88324A2971542l8221P448O1679J53017J55872O4533j6568j6569k2276k2277k2276k2278k2277
-88311A3231349k2276j1812j1810j1812j1811k3228k3228k3228k3229M7534M7535r9938j45606
-88298A2918440l2385J19842Q5592n746m793M0873R478R477l3338l3337l3338l3337j902j903
-88284A3003623j902j904j903j902j904j902j6175j6174j6174j6175m2814m2814J34151J34152
-88270A3110183q860j00197j00198q861N2032N2031N7740N7741J6828J6829J6827J6829J6829
-88257A3195753J6828K1586K1585L197P9310O2185J6516J294J294j561j562p2918p2918p2919
-88243A3197670p2918k7249k7250k7249k7250r2126r2126q7367q7368L7270J13382P0570P0570
-88230A2948559Q4841Q4841Q4840Q4841n2165n2165n2165n2166O4342O4339O4341O4341l211
-88217A3333413l211M2458l3657j46877j01209N2924R8591K7234j8433J0109J0109l1813l1814
-88204A3207824l1814l1812J3854J3855J3855J3856L389L390L389L390L389L390L389L390
-88190A3226734P7274P7273P0615P0615l599j10158p5906l0238n2121n2120m9266m9266m9267
-88177A3050570m9267n2120n2121K3103k2567m4450L1665K8810m7303K67K67M6889M6888M6886
-88163A3007517M6889O2110O2111k9228k9225r4653r4653J1908Q8022J31788Q6120K5228K5227
-88150A3299161Q2314Q2314N3771n2791j01312n5644L3791P9460j9550r5662m9996m9995M32
-88137A3206293M30m325m327l6675j12789j12789l6675P3693P3690O8935O8934Q9709o2520
-88124A3211584j29119j29119M4041M4040m1588m1587j5900P5438K4061K4060K4062K4060
-88112A3114033K9770K9769L4824J26162O9075O9075j0844j02183n0805n0805l3678l3680
-88100A3190713l3680l3678l3680l3679l3679l3679K4588K4589K4589K4588k1081k1079k1080
-88087A3023752k1081k2031k2031j6324j6323N9792J51129R4043n8186p4301p4300O2704O2705
-88074A3149548k2923j14261o2884o2884N8900N8901N3190N3191L717q7621q7621L715Q27
-88061A2943795Q24O534O533N2203N2203N2202N2202r6220r6222r0512r0513K5562J16901
-88048A2935492O5522O5523k8729k8729k3021k3020L2164J23500O6414O6414L9775n1563n896
-88035A3233846n893n895r7231m0147m0145K1742J13078N5993N5994j8218j09557j09556j8218
-88022A3035793L664L665J5082J5081m2004M9334M9333m2004l6236l6237m1945m1945L4171
-88009A2965752L4169L4169L4171L0839L0841L0839L0840p0012p0013p0011p0012n4105n4106
-87996A2803361j4144P7191M2941M2942M8648M8650L456L456L458L455m9824m9822j01203
-87983A2862565r864J1485J1484p4145p4144J00918J00919J00918J00920Q0939Q0937M0979
-87971A3333911n0359j6108j6107k1816k1816p3231p3230o7521o7523L5232J26571J26569
-87959A3214572L5234j8523j8523j8523j8525L8564J29900P2814P2814N560q5777j25737j25738
-87946A3158112q0069q0069p0555p0554J8403J70634J70633J8405p1031p1030P1684P1685
-87934A3236248M8679M8679M8679M8679J0622J0622q0715q0716j3165j3163j3164j3164l5999
-87921A3202122l5997l6000l5997m6048m6047M5289M5289O8124O8125j7505j7505K1029J12364
-87908A3327243J12366K1029p2212p2214p7920p7921J7223J7222J7222J7223J7222J7223K2931
-87895A3286637K2931l6534N4804O0513l0825l8437N2902Q1443Q1445q6543j77881j20794
-87883A3149661j20796k1846O9493J8114J8114n5621n5622L5716L5716r954r951r954r953
-87870A3033117p2160p2160J9178J9177o4549o4549Q1971Q1973P1029k0306k6016O5322R7670
-87857A3149697O333k7918k7919l2260l2258l2260l2259N1466N1466N1467N1466J19969J19970
-87844A3416960l2259l2260p2219p2219J9116J9119N1213N1215m0124m0123n1542n1541n1540
-87831A3113796n1541K6001K6001K6001K6001K5999K6001K6001K6001j3661j3662j3662j3662
-87818A3215614J4881J4880J4881J4881J9163J9163J00985J00986K6774j25456j31163j31164
-87806A3154425N537N539N537N537R343R344R343R344J69184J69184J3149p8189m2034M9304
-87792A3494547p783p782l6623l6622l0914l0914j3789P7549P7550j3789j61260j61260p5632
-87779A3073278p5631N3763N3763N3764N3762N8989N8989m1862j33201j14171j14173j9028
-87767A2908242P2308J07512J07512J13221J13219P8970P8969j6175j07512j33022m1685j724
-87755A3279835j724J21962K13298J56214L985k17225k17224j04954M7274M1566m9772j34449
-87743A3138786j34450m6225O0333O3189m3372r4750m9080M5112R0780Q3644Q3644J32167
-87731A3329778N6053l888M1781L7025q645n7584n7584o0439o0437p159p157p159p157j7624
-87717A3169804j7624j0963j0964Q064J14626R7499K1384j263j263o020o021K0618K0620o5961
-87703A3332536o5962q4988q876J30986J76653R4832J8715m0271j16387j58310q2194l226
-87691A3193508M2443J0093J0095J2948J2949r410r411r410r410K2938K2939K2938K2938o6518
-87677A3269630o6519N5265J00934L5284m0830k5607K0063j6569r2682q9829j3714q005q006
-87664A3119415l248l249M7476M7475M4620M4621L7009q660k5785N0329P2212P2213R7900
-87651A3592328N2233l2445j08560j28541k1979O1368O1367O3270O3271k3311r9424n6611
-87639A3422966n6610o9930o9930o7077o7075M5193R0862L8532o8026o4876J1239J13993J13994
-87626A3373255M578M579M578M580q742q742q741q740o2022o2022n7264n7265q079O8034K5221
-87611A3203208K5220Q3258Q3257P8502P8499j3787q9903o8020k2351Q094Q4209Q9918J3803
-87598A3553907o9625k3956R1165R1167j2540j19100q4847l9181l2520l2518k9667k9665K3616
-87585A3286236K3615K3614K3615M3832M3834L9075L9075k2767r8882n6067n6068m7505m7504
-87572A3194103N5250J31364J25656J9095o8437o8435K2841K2843K2841K2843m750m750n0419
-87559A3420045K5696K1891k3779O668O668o4691o4690o4689o4691L3902L3902L458M9125
-87546A3318815Q3377P261r2638r2639L9611J46171J46172L9611k7941k7942p7415j300M4546
-87533A3505689M4547M9303M9303m9645m9646m9645m9645l8229l8227l8229l8229j70j71j72
-87519A3296834j70R745R744R745R744M7803M7802M7802M7801j9749j9749j9751j9749K8774
-87505A3476626K8772P1588m526j02464j02465j07223j07222N2619N2619N2619N2618m3952
-87493A3319609m3951m3952m3952R329R328R330R328J6976J6978J6978J6976O2646O2645O2646
-87479A3480914O2647r663r663o809o808j4420L1247M8375k7740o0506o0505o5262o5261M1297
-87465A3337843M1298L6541L6540J3707o2407m8138k466J0851l4816n1941K4171J08003O2333
-87452A3471519j1878q7992j02264k6150J7616J7616K9511K9509K9509K9508L5218L5218L5218
-87439A3502158L5218p9370p9370p9371p9369l257l255l255l257N7636N7637P6664L0995j3721
-87425A3416083j20281j23137j6575M9594M9593N6253N6254J0584J0585J0584J0585J9623
-87413A3429745J9624J9623J9624l212l211l211l211j5282j5282j5283j5282j5282j5283j8137
-87399A3365940j8136L269m2398p9503K7056O6064K0398N2744N2745K8246K8246m103M1565
-87386A3542133P6769k9792j01149k5034N3459N3458o3567j09237k8365M7750M7751k8365
-87374A3435811p849L7818K617K617N471p0644n0665m994N1615R7285J12506L6391o2556j38671
-87360A3446752j43427o7315o0572o0572k1563O9774J09735J8396p1038p1038o1998K9338
-87348A3116472O3589O3590Q8327l011m2970m2970m1246m1247r2622j287J64264J64262K21350
-87335A3616501J30012m3624m3626m3625m3624n5042L6295L6297n5042k53k53n961n962n1629
-87321A3470464n1630n1631n1629N6833N6833N6832N6835m9728m9727m9728m9727k1481k1482
-87308A3301034k1481k1482K4187K4187K4188K4187M0362M0362M0360M0362M0362M0362M0360
-87295A3637350M0362O7O8O6O6m5601m5601m5603m5602j5632j5631j5632j5632r3648r3649
-87280A3245748n3690L7649J25240J25239k1281k1280o6950o6950o6950o6949L5806L5804
-87268A3241436Q7182m155o6949o6950P3863P3863P8589j2748n2708n2708j2747j2747P8589
-87255A3351810P8589J12841J12843l9389l9387n4612n4610n4610n4612K5607K5607Q2694
-87243A3492771q645Q481R9818R9819Q481k6246O5092R9342n2886k03213j11875M0355M0353
-87230A3551647j10848j10850j9512j9511l6639l6637N8507J49842P0398k0938n5191n5190
-87218A3365078j7134j7132j7134j7132N9397N9396J41222J41221O8912q3318j95586j04249
-87206A3383541k0523P0816N6542J0875K4196J15531Q4135L8466j9824o5493o8347k2678M5826
-87193A3633063M5823j03549j94888j55403l173K8223j7445m0280N1058J10998O5329m7951
-87181A3371805r3619l0826O0512O282O281J1990J1989J4844J4843J4845J4843J4845J4843
-87168A3433477J4843J4845N6922N6923N1213N1214l4415j25752o8668o8666j5387P5951N0263
-87155A3492763M593m0124m0123m5831m5833l196m8865p7408J3929L1055j4613K2493K2492
-87142A3271332O6259J57596J26198Q0529j293r2631o6942k1273K237M7907K5071K5072p8636
-87129A3541426p8634p8634p8634O5031O5033N9323N9324L4585n6752n374n373J1930J1930
-87116A3545181J1929J1931J1930J1930J1931J1929n0389n0388n0389n0388L1434L1434q525
-87103A3469550r9864j38009j38010j9080J33147J45517R9849J29343J29342O3219k8120q139
-87091A3738745L7530j8606j09942n5711n5711k7940k7941k7940k7942P8619P8620P8620P8620
-87078A3739021j4621j4621j7476j7475o2192j07861j36405m5067L1176j4495J9757J9757
-87066A3379498j8301K7369L5931J27270J35831M4495n0649n0649J0242J0244q1095q1095
-87054A3489091j7052j7051j7051j7052N3355N3354N3355N3354j0391j0392j0391j0391K9568
-87041A3622306K9568K9570K9568k2024k2023j13363j13361j51419j51419n0567M0771J33534
-87029A3261141J33535j2986j2985P946P946R3574R3576J2167p9170n0625m958J9779O5448
-87016A3534388M2614M2614R313R314R313R314j3521j3520j3522j3520k4589k4588k4589k4589
-87002A3504432N4381N4381K2982O8652M9147m2190J2041J2042O334O333O333O332n3190n3191
-86988A3654819k1794o7463j7036P4300K0070K0070Q652Q652Q652Q652o7463o7462o7462o7464
-86974A3427723J2710J2712J2710J2711J2710J2710J2712J2710M0301M0303M0303M0301o09
-86961A3690007o10m6279K9837N7369J1699M2146M2145o7270o7268o7270o7269K5971K5972
-86948A3609180o379L9292P4494l2065j03424k7309O1894O1895l9907j16023p0354k4686L6207
-86935A3462815L6206L0498L0498L0499L0496r462r462r463r462j3802j3803j3804j3803O2312
-86921A3590263O2310O2312O2311m3298m3296m3298m3298L2817L2816L2818L2817l7359l7358
-86908A3660557l7358l7360l7358l7358l7359l7358L552L553L553L554L553L552L553L554
-86894A3464830L612L612L613L612L613L612P58P59J5981k9688m6813K9301J10172J10174
-86880A3677148Q369o7745k4700K0969r478r477K9532K9531L2386L2385l8971O698K3822n2291
-86866A3658178o623o623j1380j1380K5191K5191K8044K8046M3268Q8937J06062K9948j01350
-86853A3895509j01351j01350j01349j0013O6103M8977L307j5252j5254j8107j8105j8108
-86841A3615007j8107j8107j8107N2300N2298M6590M6591M9444m1892j07541j53210j00287
-86829A3404979N1941Q0486L4816R127R129O274O273J4836J4836J4838J4836J4836J4836J4836
-86815A3706879J4837n8454n8453n8454n8453O9038O9039O6184O6184R8532N2864j6591j07928
-86802A3785224j56451o5113L0028L0031m2755m2755l9901l9900J4330O0000Q8543k796j8018
-86789A3600467K7652l746l746O9514O9514J15182K3845k1154j12492j55307l076O5425J9757
-86776A3691835K3563O9231M6397m4940p6338p6337o3969K7369R6823J42492J16981K5645
-86764A3978752m0006N664M2770k899r5187j40857q4722O615M3721M3721n7130n7130n7130
-86751A3586182n7131L1814L1812L1814L1814L1814L1812L1814L1814o0475o0476o3329o3330
-86738A3535949L4667j1000l9545N1794J32606Q6937n352n1020k0575K5094k9138J6532J12625
-86725A3839574J12626J7484p3856m1506M163j547m7215j6203j6204j9059j9059j9057j9059
-86712A3701082j9059j9057l9991l9989l7136l7136k1912K3755M3737l2378j9654K6017m431
-86699A3523848m431J05936J05937j2042j18602r5767j9653J13547J13548M133M132O987O988
-86686A3734561k8240J7432N6438n0120l0142M5975l501l502L8363L8362L8361L8362L8362
-86673A3930711L8363L8362L8362q1519q1518q1519q1519j6820j6822j6820j6820J38261J38263
-86660A3928965K2187q4372r5790J0770J22088J22088L0521m5596j78793j78796n7963M8598
-86648A3643907L1471m4642m2741m2740m2741m2739J6249R2362R5218J9104l6259R410M653
-86635A3660512m1016n2432n2433L6050L6051o9559o9559J08360J08359J3216o2898o2899
-86623A3551752J3216K705K706P462P464N3131N3132N3131N3131N0278N0276N0278N0278k5838
-86609A3973102k5838k5836k5838J6442J6442J6442J6442J6442J6442J1685J1685l4937j11048
-86596A3871627r1070m5403K171M7840N0694N024r975r975j2830j2829M295M297q7041q7041
-86582A3629784r7506r7509K4277J15614L5694j16535p6576J4762J40886J40887l6080l6080
-86570A3641618l6080l6081N5258N5257J39934J39935J28518k3712j81649k72986j34078J8152
-86558A3494086O9387O9389P8901P8901R2223R2222r0453r0453j15190j15190k3852k3854
-86546A3516117N0360N0359N0358N0359J1529J1529J1528J1529Q7643Q7643Q7643Q7645j7966
-86533A4096276j7967j7966j7965M4829M4828j37845j37847j10730j10729j9394j9393R4779
-86521A3690876R4779j48787k40125r6460N5771J47107J47109O7188O7186j15487j15488k9918
-86509A3523751k9918O1420O1420m7045m7044m7044m7044J26117J26118J26115J26118k9918
-86497A3903046k9919k9918k9917n0464n0463J32212J32212L5166L5165n6171n6171P573P575
-86484A3949926P574P574J866J865J866J866p1097p1097p1098p1097L5463L5463L5464L5463
-86470A3830001K6901K6899K6901K6899l9699l9701l9699l9700q3615q3614J7238J08573J7238
-86457A3754622J7238K2945K2946j9869j9869k5576k5578K5800o5536j4161j4160O8437O8435
-86444A3795674O8437O8437j970j970n3348L7991O5581O5583J22668L1330r9968r9966j57053
-86431A3841426o5716k0590k0589P6456J67793J29737k2492j44276j44275K3651K3653K3651
-86419A3868429K3653L3166L3167L3165L3167k8261k8260k8261k8260k8261k8259k8262k8261
-86406A3798662k1599k1600p2979J8360j0183j0183m476m474J4799J4800J4798J4800O0468
-86393A3791193O0468O0468O0467l2296l2296k6589k6587l2298N9041P664P663J9853J9855
-86380A3936606J9853J9855k5816k5815k5815k5815n4358n4358n4357n4359M6494M6493R7873
-86367A3846481O533m4689m4687r6064m728Q0901J72239J20862l1368j24608j24606J8105
-86355A3774371J8107m8492m8494M2844M2844J7929J7929J2219J2221l1547j22882j17175
-86343A3569874k5838O7403J58741J13071J13072M2665M2667M2666M2665l434l435l434l433
-86330A4153250j09994j09995j09994j09995K0352K0351K0353K0351O6021O6019O6021O6021
-86318A4058761k1452k1452k1452k1452J01283J01284m7141j53702j67495r1382j4317L1352
-86306A3732835O5605O5605O5603O5605J50831J05163j5668j22230j19374j2816O8057O8058
-86294A4117274J7156n8960j00821j00823n0396N6164L9039l7076j21694j21695K1973J28532
-86282A3788673J21873M5757k1794K3875J6265J6263J6264J6263o3657j09326j40722l4162
-86270A3675572N3139R8807J22594M6478j4413j4411j9170j9170L4110L4110L4110L4111P5973
-86257A4141840P5974j5365j5364J1573J1574r3085j69198j37803o1686J2525l3144o3590
-86245A3664251J2524N8195N8193k9339k9338J6331R2444O2141J6472M6917M6917k9197k9197
-86232A3957314J249m4420k1586N4529Q860Q861J3617J3617J3618J3618n2567n2567n2566
-86219A3861577n2567N3993N3994M7334M7333j3558j20118n3517n3518P374J13933M9236M9238
-86206A3990734P9407L292p5676j21344r1850j5736Q7969Q7971N196m0473K8982J05096J06047
-86193A4149615K9932p4724p4724j08738j08739q0196K6365O2520J6851M9200M9199K6365
-86181A3962926K6365o4972o4972p887p887p886p887l0385l0387O0951O0952O0950O0952l0387
-86167A3980446l0386o7492o7493j10306l4192J10424J10427J2428o3687k4678Q1882J31359
-86155A4028732Q5687K915m2755j11259j11258p7958p7958J3380J3379L2409L2407L2409L2407
-86142A3852537R2237R2237J32198N6081r5194j40864p4264J851M8471K802q3778l8109P1305
-86129A3917510P1306l2402j08514p6404l0737n4520n4522n048J01514J32910J32910O2506
-86117A4056509O2504O2504O2506j1708j1707r8288r8286o5858J0258N8781N8780J2161J2160
-86104A4110316R307R306o7760j13428m2072L4043N9733J4064m6829m6828K9880K9882K9880
-86091A4009494K9881O4132O4133O4133O4132l8622l8623j29959j29960q4291q4291P048P046
-86078A3804253M9014M9012M9014M9014m6130m6130m6128m6130m3752m3750M7586M7587o646
-86065A3816814o644N3294R8964O0014l1323l1322O0014N1452N782L7181L7180J2918J2920
-86052A4177244p8419p8419K4336K4336K4336K4335m1736m1737m630Q6706J00978N5309m630
-86039A4268009m631K0107K0106l9833q5503k2708O8628M0088n583R344R343O489O489o3917
-86025A4226428o3916o3918o3917m0606m0607M7876M7876o46m6316p2004J9333R9285R9283
-86012A4148151J3655J3654j6791j6792j3937j3937O6459J12129M9333m2006q9575m3907J6033
-85999A4182469J6033p1321p1319p1321p1319J0502J0503J0503J0503k0419k0418k0419k0418
-85986A3873559J5736J5735J5736J5736Q5919Q5918r224j00562j51940o0602M4056J35394
-85974A3965461Q2113Q2113Q7822Q7821m467m467j21493j67162q5281O6950J56384J10715
-85962A4256509k3436k3436O5047O5046K9844K9844K9844K9844J2717J2719J2718J2717j04569
-85949A4405408j04567j04569j04568J993J991J992J993J1030J1031J1031J1030n9376n9374
-85936A4025045n9376n9375n9554n9553L1783L1784L7492L7493Q8869k467j15689j15687N7472
-85923A3838237K09701K21118O8890m9087m9088R796R797R796R798K185K185K186K185o6793
-85909A4220906o6794k6834O4504J23494J23493K8349o2988p4464p4464J1164J1165K4484
-85897A4302015K4485o6854o6853M981M980M979M981m6397m6397m6397m6397M7935M7937M7935
-85883A4170933M7935m9109m9111r150Q2188N0790N0789l4838l4839K2247K2248P3624j7713
-85870A4325994o355o355P3564P3565j2063j03402j43361j43361M110M110M111M110R9254
-85857A4173921R9254J44922N3585n7265j48602j54309o2973J3142J3140o6777o6779q4380
-85845A3856879O958N2626N2626O0236J51576J85827L3597r9663r9663M6858J38197N2566
-85833A4438620l8772p3022p3022o8741o8740k8781O2556P5877P5877M1624m9711m8107m8107
-85820A4197551n3815n3816m341m341Q6997Q6996L3241L3240K7532K7532M698q6639j26600
-85807A4168235j26600m282m282Q1348Q1348R8473P136l2825l2824M4241M4241m7094m7096
-85794A4230019k4263k4260k4263k4260o0409o0409o0408o0409J22267J22266Q2307r032l9952
-85781A4169194l9953m5661m5662n702n700P9928P9927Q1177j0161j11012j11013M5021M5022
-85768A4125405N0731N0731K2187J13526N6438r5789j75711j75709q4373O965N4573N4574
-85756A4003548k5347k5347k7250O4089J55425O4089K8883K8885K3176K3177k2492k2493O8845
-85743A4337188O8846M3691M3692M3691M3692j02829j02830o2868K8468Q964Q965J4673J4673
-85730A4388016n3830n3831L7507L7507l6139l6139l6139l6141m3750m3751N1392J42728J31314
-85717A4448744L9975n5169n5168o2780o2778K8557K8557j0748j0747j0749j0748J2087J2084
-85704A4291117J2087J2086L3494L3493n7844n7843n2137n2135n2136n2135L9975L9975L9975
-85691A4177972L9975L9975L9974L4268L4266K2373o8964p4672J6665Q7070m266M7110M7111
-85678A4438857K3386o7953j6577j6576l255l255n4634L6704N6209N6209r0312r0311m683
-85665A4263809m683m682m683N9315N9317J10693J9355j15748j15747k6313O5024N0753m0584
-85652A4315826l4877N6462N4559N4559N4559N4558j754r3092r3092j755Q1974Q1971o4549
-85639A4465349o4549j12120j12121j6976P4359J06709J5372j8879j8880k0307k0308p1685
-85627A4205964J9654L2974L2972L2973L2974O0088l1248p1210p1208P5311P5313q0724j72060
-85614A4141773j53566o2230j8464P2873K06075K06074Q4291o7939r7433r7431j01239j01238
-85602A4011546n9376L1963P1923P1921R0669R0668o1561o1560N8319N8321K4068o7270n5375
-85589A4204256L5960P0213P0213j93j94q5822q5821l7122N4218R4176R4177n4247n4246n4246
-85575A4251322n4247l3791l3790J08924J08924N7547r4682j56526j56525k588P3529L0714
-85563A4098811L0713L121L122L122L121J1210J1210J1208J1210N6877N6878N6877N6878P8940
-85549A4493298P8939P8939P8939O0862O0862o0921j06591j01833k5718J9950J9951n9019
-85537A4537658n9018n9019n9018J3104J3105J3104J3105L5938L5940L5938L5939K1667K1668
-85524A4600111K1667K1667q0136q0136j25804m9690M38m5230j1929j1931M39M6107O3234
-85511A4348807j2882q0434q0432j28005n1891P2748P2748P7504P7504P2822P2822P2821P2823
-85498A4586955l293l294m38m39l6592R075K6202m9913p3699p3699j38396l1836M6478M6480
-85484A4303591R5953J9838j3461j3461j8218j8219l0111l0111k5354k5354N091Q1206O1226
-85471A4392616J5558L002m2665o5501J0615N0575M906q4529j30197m4094O2468M7245k8871
-85458A4191128M1536J17650R2915M7245L6838q832m8790N7770R6778N1111Q0604Q0604k6433
-85445A4810124p2101q9225j3112j3112j3113q355q354o4065o4066o4066o4066n076n078n076
-85431A4321259n076k5533k5532J1572J02911J31455Q5784r358n5028n0685n0686n3540n3542
-85418A4324001O6342O6340O6339O6340N0642N0642N0641N0642p8754p8753p8754p8752l3510
-85405A4443406l3508l3507l3510l3508l3507k7800k7800k2567O8771O8770k2567j8760j8761
-85392A4275152k4470k4469P9652P9653P9652P9654L2081L2081K9227K9226j11585j57253
-85380A4398601j25858K6374J45300J45302j219r2556K431R3767Q8061l279m3238m3238m8947
-85367A4541501m8946K0507K0509K0507K0507j7549j7550j7548j7550j792j791j791j792J1529
-85353A4508751J1529J1529J1529M6255M6256m8887j40225j40225m8888M6257M6256m9163
-85341A4300974m9161m9163m9163K8856K8855K8855K8854Q3564Q3563J03542N7874J1253q0083
-85328A4528620q2939Q399K5347K5347Q5287o051j05951o0281l42l43q4067q4068J6784J08121
-85314A4373863J55693J55693O0550l0787q6239q6238n9599j05267j10975m417Q5021Q5018
-85302A4432316P2651P2651K6982m9133p0063k4396L6497L6496n5732n5734p211O8905Q9837
-85289A4574066Q9835M6071l0045j06159j06159k3385Q3177J01253K5139n1928r7597j06895
-85277A4397373j06894j8412j8412k6022k6024k6023k6023N0092N0091J9645O5315L2014m4101
-85264A4322619k4120K1548L8735L8733L8734L8734j4547o0215p7342j226M1588M1588M6345
-85251A4451174M6346o935o935o935o935M9444M9445R2260J6144j00882j00881j05639j05639
-85238A4264032M252M251M252M252K7087K7085K7086K7087M3438M3439M3438M3440L8681L8682
-85224A4640502P6740O23q5479j61597j61593q5481j1268O4845O9604o512m9362m9363N2439
-85211A4294098J28555J09527O3857Q7643Q7645l5093j41652j24526m8412j4160j4160r402
-85199A4383920r403R4838R4840R0080R0082o965q3079q3080o965L5851L5848M0608M0606
-85186A4717181o7856o7857o7856o7856m1477m1477j516Q9821P0793P0793j4836j4837K289
-85173A4565309K289q3339q3339q3341P998N7473J48811J70276J70276J4242p7096j0495j0496
-85160A4788568j6204j6203l1427l1427l1428l1427o9484o9484o3776o3775j7178P4160K8490
-85147A4449405K8491L0394J21732J21731L0393K5162K5160J9452J9453O5121O5121k0507
-85135A4981108k0509K2129J13465N6381r5851j96700j96701m4472M6865M8293M8292m1142
-85123A4721158j32479j57218o5879K9265K9264O6339O6340O6342O6339R2980R2980N3020
-85111A4928451l8317m7832m7832Q9174Q9175m5929j98157j63907p2569N8432N8431K4180
-85099A4633300o7159n3837n3838L1791L1792K8937K8937K3228K3229M7965m3372p7624p7623
-85086A4475726K0731J12068O0690O0692N3079N3080r3442r3439o5851K5489O5447O5449m3015
-85073A4696704m3015r4393l055Q3704Q3703M9453m1886P590P589J880J880J5202J5200O6578
-85059A4847134k4761j17999j18000j23708j23709K6670K6670K9525K9523Q7562J33230O7582
-85047A4739719k3757l6125l6124m1833m1833l9930l9932N1407N1407k5123k5124O3360O3359
-85034A4659471O4311J8642n0812j42150r7433o095Q9048Q9048O8117O8117O8116O8116l9238
-85021A4857258l9240l9239l9239j182j181j183j181j4503j4501j4502j4503m3043m3046M8292
-85007A4639007M8294m9289m9288m9290m9288p5930p5927p5929p5930N895N894R7232R7233
-84994A4392684R6280R6281k0746o6415k2299J29930J81308Q9969l4667q0337k3251O8087
-84982A4806824Q4261L8592k1347k1348k0396k0397k0396k0396o8978o8980o8978o8979r991
-84969A4519491r989r991r989l3777l3775N7561N7562l1873l1873l1873l1873J5624J5625
-84956A4440850J5625J5623O8904O8905O8905O8905j7676j7676j7676j7675n1928n1927L9410
-84943A4612569L9410N1006N1005m0331m0332l6526l6526l6527l6526k6535k6537k6537k6535
-84930A4421078P2412P2414P2413P2413j7141j7141j7140j7141j7141j7141j7139j7141J6635
-84917A4590240J6634J6636J6635O170O169M8032J24148P0331l6228j20907j20905r590L6080
-84904A4643445l5277j11392r2363m6694j1492L4177O0817O0818O3672O3671j3097j3098j3095
-84891A4590092j3098j3097j3097q340q340L5427J11539J28667K2106M979M981j679j681J2532
-84877A4850991J2533l3137j09251j57775j12106M0125Q5792J7290n8826l8844O822O5813
-84865A4569427O5813O8666O8666l5217l5218l5218l5218K5673K5675o5664o5664j22749j22750
-84852A4306222j3335O2780J3305J3305O1828J37944J42759O6644K2880K2879o1799o1798
-84840A4713614o1798o1800R560R559R559R559R559R559R559R559N3800N3800N0946N0946
-84826A4875981n5613j01284j23165m7052k333p8450r0817J5743J26110J26109M1432M1432
-84814A4728093N3146N3147j27626j73295n2461N4098L8874l7240J5089R1204L8875L8876
-84802A4720780j7261r3374p6248l0579j0942j0942q087q087L7581L7582L7582L7581R0862
-84789A4706448R0862R0862R0862j5700j5698j5698j5699m6442m6441m6442m6442K9673K9672
-84776A4789817K9672K9674p433p433p434p433p433p433j3141j3142R611q1726l0349l0350
-84762A4645467O4795O4793J16171K4834j6078j6076L5298n6037r5999m660Q4775Q4773k6127
-84749A4905929j17465o6087o6087q3214q3212L4764J86994J63207J0979j62182j62183n5621
-84737A4505822L5716j5662j5661P403P405J3111J3112L2140J23479J23477L2141k1140k1139
-84724A4820204k6848k6849o6808o6809P9713P9711L1368n9970n9969L1367M4688M4687l5232
-84711A4789253l5233p0437K0904J16044J16045L2318n9018r8978r8980N881N879R1508R1509
-84698A4906695j5051j06390j06390j5051k1712k1713o7380K3956M8695M8693N4403N4402
-84686A4783157K2828K2827K2826K2827K2827K2826K2827K2828m2823m2821r4199k861q572
-84673A4774497q569K846K847k1712O9625O9626k1712p1187p1186p6894p6896l5983l5983
-84660A4499319l5985l5983M0131M0132M0131M0131N3153N3155N3153N3154N3155N3153N3154
-84647A4959953N3153n2455n2454m9602m9600l5329J0339M1736m9600j8026P3312J6227J6227
-84634A4863881k3734k3734k3733k3734l8957l8956l3250l3248k801Q8535L7157L7159J6048
-84621A4800633J6048R7870R7872P3133p9094j70434j70432o1018L0319O4571O4572N0300
-84609A4814340m1038j8204K7465O4913J9244r9685j45353k5473J26756J78132Q6797l6890
-84597A4951004q2560n6870n6870O875R8213R8213O876q6068q6067L9522J30858J28957J28956
-84584A5221039M3327M3327m9912m9914j35541j35542o1330L0007J18490K7153m3171q8840
-84572A4919093o8860o8860k0337k0337k0337k0337L6750L6749L6749L6750q921q919q919
-84559A4820264q921m1565m1566m1565m1567M0258M0258j1120Q0217O5947O5945J20178K8840
-84546A5075603n8691j04360j10069o4399m504m506j650j650p358p360p358p358N2581N2581
-84532A4801502M9728j02502k08111j62443M9728J41064J35892M4553J0302J0303K9330K9331
-84520A4828677K9332K9329O3583O3583O3582O3583k3949k3950k3949k3949M1350M1349j35615
-84507A4992956j35616m4280M7059N2767l8570k6201O5136Q050Q050K5175K5176K5177K5175
-84494A5030054k5071k5073J00518J91855M6285m5052j6508K9159L472m2197m5053O17K9161
-84481A5232167o2178n9324L2015K3041K3044K8751K8750K08K10j76759j76758n8781L2556
-84468A4866942R5352M9683o4490j10158L8265J29604R2913J575j24013j24013j5549j5550
-84456A4820561r842r841M4390J35727J35728M4390o5976o5976p1683p1685J9891J9891J9890
-84443A4945465J9891J9892J9891J9890J9891n2418n2418n2418n2418o748o750o749o750l86
-84429A4807865l87l87l85N321N322m6055M5283J12833J12834J18543J18542j8464j8463j8464
-84415A5223938j8464l5962l5960l5961l5962L999L999L999L999L8727L8726M475q6863j61075
-84401A4911615o9736K5406K5406o5991o5990k8885O2452P8627L2959k1274k1273m8390M2948
-84388A4857874J43800J43800O9589O9588k1749k1750q0989q0991J0346J0347m6739m6739
-84376A5006387m6738m6740l6273l6274r0505Q33N1258N589L9842L9841L9781Q5451J11140
-84363A5123592J9801q7709q7711n6313L5024P5937L0267l3478j24816j02934j1595o2972
-84351A4717093o2974k9858O1479J82310J36643k0345j11682o0304R1924J21419P5750J9617
-84339A5121072J9616N86N88l0810J4859m7044j38381j29819l8480N0953J42291R0914R0914
-84326A5147259M5245m6093n1801L9536q986j00324o8926k3259r37r36J918J918L8071L8073
-84312A5010758L8072L8072J12284J12284l9945l9946K0946K0947p0391p0391l6795l6793
-84300A5059102l6793l6794L3612L3612L3613L3612o40o38N3592l7745n0113m445J8388p2948
-84286A5025415j28310q2640L2483J39042J53315M6753l8874l8874l7925l7922l5069l5071
-84274A4962323k9360J6308M0094l6020j1105R5455L0758L0758J7439J7437k4426j00539j06724
-84261A4902398j63Q7369Q7367K5526K5524K5526K5524l2905l2906p5721L94O4139O4140O8898
-84247A5235110O8897k5771k5770k5770k5771k5770k5770k5772k5769L8748L8749L8747L8749
-84234A5252837L8749L8749M1602M1603k60M5409N9679j6434p9229j24897j29656q3985k5481
-84221A5058686k5481j9771j9772Q6788J32457J49582P3469m3082m3082m4985m4985m3081
-84209A5216743K586J9713n6402j38641j38642Q830Q831l1130l1130k6372k6372J6917R3033
-84196A4917964N0217N0218N4974N4976N4974N4976k9748k9747k9747k9747k9747k9748k9747
-84183A5030068k9747K6863K6863K6864K6863M9697M9698M9698M9697k3980k3979Q371l7301
-84170A5229675l2541P4018P4019l2542l8250P418L612m2056j6368K9301P58P58k5562k5562
-84156A5206678k5562k5563K0107K0106K0107K0106M5320M5319M5319M5320l0796l0794k6038
-84143A5329629k6039j479P4635R4616j1945r8525n2857O7025O7023j6226j6227O8452O8451
-84130A5546533j3372j19933j22787j6226L9016o653k846M2821J7134k8536PQK0939K0939
-84116A5377044K0939K0939k4730k4730k4730k4729k8358k8356k8358k8357N0612N0611K090
-84103A5309887p4026j01618j01617j8844Q7718R0572J4458n7851j03521p9861l746M1923
-84091A5003474M1921O1904O1901O1904O1902l747l746l746l746J9088J9087J9089J9088L092
-84077A5357465L092L092L092L094L092L092L092j3083j3082j3082j3082L5440L5442M994
-84063A5402658N0665J1238o4875j9208j9207m6799m6799m6798m6798L6452L6451L1695L1694
-84050A5310369j604p7722l4904l4906j8553j8554j8552j8553j1893j1893p4687L1873Q0396
-84037A5100817L4727O7076O7075J8554J8553J8552J8553N3176N3177N3176N3176k2938k2939
-84024A5510735k2938k2938m2920m2918m2918m2918K7487K7487K7487K7488P686P685q3651
-84011A5334854q3652j20758j20756l3226P3334J20906M4792n7963n7963j8955j8953P2382
-83999A5134042P2384Q1726Q1726P6970P6969J8932n7182j4368j4368l2922l2920l0068l0066
-83986A5330855K1310O6980Q4104P991p8887p8887P693P694O9535O9538l5121j11237r3633
-83973A5267935j7521Q2380Q2382q006q4120o6994k1326J4680J4682J7534J7535J2776J2779
-83960A5324716N5592k0523o6192o6192p0948p0949N6544N6543N6544N6542J02748J02748
-83948A5517173j911p8025q9442j3327L0438L0439M8515M8515M3758M3759m1870j17985j00860
-83935A5319177n5189k5021k5019k2166k2166K3504K3503K3504K3504k8351k8349k8349k8351
-83922A5150231P806P804P805P804Q9688Q9686j3067q9181m6368O0194K1184k4484m5892m5892
-83908A5177318m3990m3988j0688O5426K2611K2610M9170M9170M9170M9170M9169M9170M3461
-83895A5527779M3461K550q8788l7411l7410O3441O3441O3442O3440l3783l3783k8075k8075
-83882A5540229l3782N7553M68M70r047j00383j00384r046R982R984J5691J5691M0606M0607
-83868A5478639R1984O47k4090k4092k9798k9799p9274p9274p9274p9274k4090k4090k4091
-83855A5074124k4090p4576p4576K0568J11904J23323L1984Q9070Q9071P0041P0041q2186
-83843A5424698q2189L443L442L441L442j377j375j374j375j375j376j375j375o6073o6072
-83828A5213130o6072o6072J5750J5750m1335N0003R8941P603N8982N8982J14164K2826p8024
-83815A5404628p8025ppqpL6147L6146L6148L6146m7824m7824m2117m2115L3999J25336J59588
-83799A5610204P359j9281j9281k8797k8796k8795k8796k8795k8796r469r471r469r470r469
-83785A5358878r470r469r470K0024K0025J4316J4316O5693k5644K5733K5734p433p433n0248
-83771A5425552K5867N3459N3458N8216N8215N9168N9167J0644o5471j32070j32070n1199
-83759A5422936N5361P0287l6274q9552m3886R396l6273n0545K5569J30227J30228M3647M3646
-83746A5674767J3202J3201j34271j34270n5451K0664O392l9276m6889j218K586m3081K0663
-83733A5297019J27225J07243L1131k5956k5956l0714l0713L5707L5709L5709L5709m0407
-83721A5551706m0407l5648l5649P1863J47977J00406J00406Q117o7997N05m5164q4759q4759
-83708A5586597q7614q7614M9394M9392M6539M6537k9575p5245r2371j6256J7045J7044q645
-83695A5415228L7023M3149l2965l2966M3149J00235N4566q2440j58555j53797j08128k9161
-83683A5095338M6955J05943J05944J10700J10701J1350J1351J1350J1350J1351J1350J1350
-83671A5655033J1351k0048k0047k0047k0046k0047k0048k0047k0046j316j316j315j316j315
-83657A5499430j316j316j315m171m170l4615J1052L1034m5081k5102K0567p28p29K126K125
-83642A5447791K126K126K126K126P6338P6338P6337P6337l0222l0223j21561j21559P060
-83629A5465140P062J59291J59290N4633N4633r7596j88933j39460J2770P3662P3662O0341
-83617A5694495O0342O0341O0342m6419m6420m6419m6420p51p50p51p51M006M007M006M007
-83602A5702865l2149l2147l2149l2147m9452m9453J02778J02776N9011N9012l2326l2327
-83590A5734292K1905K1906j30324j30325k5666k5666O5672O5669m2554m2554m2554m2554
-83578A5427247O9714O9715O9715O9715N2588N2589N2590N2588j14863j14863j09155j09154
-83566A5468426Q9159J80498K09039N6812m9750j41087j84852l2624q839q837O76O76O77O76
-83552A5580650O76O77K3035K3035K3036K3034k2633k2634k2634k2633M1112M1113M1111M1113
-83538A5748058n4031n4031R8198R8199P5660P5661p6568p6567l8511l8510N2827N2826J16573
-83525A5979784J16573K5234K5235q5130q5131q5132q5130k5696k5696k5697k5694k5697k5696
-83512A5652127k5696k5697J0459J0457J0459J0459J0459J0457J0459J0459K5739K5741K5741
-83499A5761623K5741n0374n0375n0373n0374o8451o8450o8451o8451O8555O8555O8555O8554
-83486A5586284R4490R4488J37304O1188k7293k7294l2052l2050K8840K8840J13517J13518
-83474A6139780M0257o6303j58591j58592p3022p3022o8265o8267J6413R2526M9713M9712
-83462A5722339o421o422o423o422L9246L9247L9247L9245N9577N9575N9577N9575m6983m6985
-83448A5997972m6984m6985k267k267k268k266p024p025L5790m0324o9758o9760j17331m1217
-83434A5578286Q3422Q3421Q8179Q8177j6478j6479j3625j3626L2045P7713R4838J8724l8511
-83421A6046086l8510m6123m6121j3774n9442r6548J0011M8071K401R060N4730K6186K6188
-83408A5922215L1894L1896m7015j344L7662o8896q7926j1812l5596q1265j04101j04099K459
-83395A5484072P8575N6693N6691O1450O1448J0237J0235J0234J0235o5879o5879o5879o5879
-83382A5576354m6851m6851m2093m2094M9246J25357J08233O2565N0374N0373M4666M4665
-83370A5933944Q98m4768q3778K2782L5151m0964Q511Q512p2362p2361p2361p2360J0355J0353
-83356A5571552J0355J0354l8169l8169n820n1489O549J13109N0315N0314N6974N6974N6975
-83343A5849824N6974m3818m3818m3818m3817L2296L2297L2297L2296J851J850J852J851n4284
-83329A5813833n4284j0518O5597P2799l314j01314j01312k2344Q4217J41303R5634q073q072
-83316A5964152j3782j3780k3295o8964q6090r975N7279N7279O2036O2037M5862M5862J93
-83303A6078814p5922j58220j12550M1580Q7249O7270K1599m1194m1193o7842o7842K3497
-83291A5755246K3495M0622M0622n0715n0717k8357k8357k8357k8358J1604J1603J1602J1604
-83278A5691537l7218l7216r7159R403N6023N6024O2683O2682j3431j3432j3431j3431Q3613
-83265A5796647Q3616Q3613Q3615J04702J04703m7528m7526l6111l6110j27446k18785j80727
-83253A5562663k8500R3286R3285J9073J9074J9073J9073K0203K0203K0202K0204q0648q0649
-83240A5716542j32026m0690J00124J00124J05832J05831K9718K9717K4010K4008k4596j15933
-83228A5922661o4556o4557m9333m9333r373Q1965J35243J35244M0102n1236m3625m3624M5809
-83215A5985387J37148J34234M2896n2247n2246n4151n4150j39778j39779K5295J16632K5295
-83203A5974536o6043m3208m3208M2420M2419M3425M3424R172q2165j10708j9371P5773P5774
-83190A5942240K7725K7725K2017K2016k3652j14989o3613o3612N664N664N664N664N664N665
-83176A5809842N664N664M4672M4673M4673M4671j0509j0511j0510j0510J17235J17234K2090
-83163A6214378o9246j16818k5481Q772Q770Q296Q295q3042q3043q3042q3041J7809J09147
-83150A5831754Q4945Q4945R0653R0654l6838l6838l6838l6838n2538n2537n2536n2538n2536
-83137A5772914n2537m6829m6827K9R1367R4222K884l5173J0496J0495l5173n8009L3331J31327
-83123A5872517J31327k4707k4707k4709k4707L6363L6362L6363L6363M5876M5877M5877M5876
-83110A6233971j9771j9772J22943J22943J6381j35846j41555j41555j23255j23255k2404
-83099A5768825O8935L8488L8489P8449J69785J18885K7546o7596o7596k7636k7636k7636
-83087A6091302k7637l9350l9351l9351l9349j0809j0808o2185K9154O4831O4830O7686O7686
-83074A6116649j6992o2662r1203J33L6906q763j23888j23886l7307N4031R3991R3991J5974
-83061A5946974J5974J5974J5972K655K653q8684q8683M4338M4337J04279J49948J63267P1929
-83048A6400933j16453j62124q0299J1039j1797n7464m2242M9094J09036O3368M132m1536
-83036A6125687p0079K1258J07840J07838J8405p2934j31922m0584N4558N4560J0792J0793
-83024A6196212J0792J0794n0753n0753n0753n0754O25O24O24O26k9823k9821J0138J01477
-83010A6069255R5768R5767P284P284k4506p0175r5865m526P0636P0636j8797j10136j51047
-82997A5941578n9711L5434L5433K2114K2113K2113K2114J9318J9319J9319J9317l7766l7767
-82984A6042928N3569N3570L9299L9299n2039n2038n0137n0136j3031P8308J15703P0035j9402
-82971A6255928o5069n9360L1977O3375O3374K1511o9826j29766q4097l226Q8111R3819K484
-82958A6209235o5961k0292L9647L9648q874q876q875q876N2969N2968N0114N0113q5941j31610
-82944A6155389m5030J07200J00310Q972q2366q2366q9977q9978J360J361N642N641N642N641
-82930A6007441L4186L4185n7154n7153L0796L0795o0543o0541L48L49R1687R1688O8376O8376
-82916A6222836n2454r8124p8143J3194M7444M7445O62m5007J1128J02464O3456q8774j37295
-82903A6008832m5959P3921J19591O2505k8832k90M5379J3981J3981J5707J5705J2852J2852
-82890A6320225q8952j34620o8971K2366J04190J04189J8560J8560m68m68q6098q6096r8822
-82877A6023595p486R3367R3366P738P738K029K029K6766o4570j3195j3192n1251n1251j02629
-82863A5953054j1291R3307R3307J50394N9055k8476k8476l4184l4185k5621k5623Q630R9968
-82850A6269859J57053O5716k9428k9428m6471m6472m6471m6472Q2923Q2924K2032j30199
-82838A6305566j57788o6451K4885K4886M9623M9624M9623M9622M134M133M132M133j8702
-82825A6327420j8701j8702j8701n382n381j1090j1091P938q3398q3399P939N5189N5191L814
-82811A6201646R5150Q9442j896q7523L813L3307L3307j13212j13214M766M764M765M764K1355
-82797A6181234K1355K1355K1355Q4150Q4151K3257j28971j39437m8099M3238M3238K8016
-82785A6234842K8014n7612n7615L338R4675R4674L338k3302k3303q0389J0950j0934j0936
-82772A6205740n225n225J1900J1900O3278k8060k5978k5979l1687l1687K1594K1592J5884
-82759A6198047J5885K4448o6890j01142N1087J93803J93802J02464J1128j9296j9297j11585
-82747A6472454j11586l1663M4449K7324j8344n9258n9256o2110o2111q830q831q830q831
-82734A6104577J49J48J49J49K2983K2982K2984K2983j6026j6026j1268j1268J1565Q7680
-82720A6241761P0555K4887L1790L1791K8937K8937m9080m9081m9080m9081M8918M8917p0964
-82707A6289207j16632m7177N9381M2257l3857l3678J1989M4338o2223j30725q5057R136N4804
-82694A6001763O1464O1464Q5249L9582n2708j28822j31676n5564K5236K5235j2822O3292
-82682A5981693J04205J04203J04205J04203L354p2762n5637r968J8575J8575K1430K1429
-82670A6343505P5959P5959m5826r1493n1534K4581P0251P0249J6969J6971J6969J6971l0602
-82657A6508929l0603l0602l0602M728M727M728M727k0961k0962J1387l4280K4232J30792
-82644A6526240J04151K8038p6620j83180j87938q1377j4599j4598p938p939p939p938p939
-82631A6060424p937L7729L7731L7730L7730M3439M3438M0586M0584r4653j40321p7528J3811
-82618A6072763M297m1372K4275J15614J86972R5634l316r4651o6111K5229J10856J10856
-82606A6541046L8488j13740j65118p3780K8973J20312J26021L4682q0916q0916q6625q6625
-82594A6201802J03660J03662J03662J03662K9003K9004K9003K9005r054r053r054r053j4763
-82581A6681486j4762j4761j4762p7557p7557O8964O8964J3008p8330p8329J3007L3940L3940
-82568A6557251L9647L9648o1204o1203o1204o1205j3631j3632j3633j3631P1007P1009L3902
-82555A6513121n7437j09763o4096J554J554j6049P5290J15249J15250O9581O9582O3872O3871
-82542A6841579J8620p2717j35512q9844l2757J2911P5706P5705j7059j08395n7019n7020
-82530A6454198q9367q9369n2260L9075J34070Q8402o742n2411p3342p3341J5140J5141L8928
-82517A6348122L8926L8927L8928q1906q1905j01885n6216O7768J59104J61959P0621n3064
-82505A6549379n3065L2564L2565j7861j7862m9260l590M1128n0210q7317q7316o0029o0030
-82492A6169096o0029o0030k944k943k943k943P521P523J02665J94002J69267P7928o8593
-82479A6527577o8591n6403R5828J62426J62427J9713J9712J0199J0199m4985j97214j97215
-82467A6443673m4985O5381O5381L4936n6402k4433k4432l0140l0142p5809p5811j4918J37311
-82454A6369610K80977J89641K7895o3441o5343o5345p1052p1052J1780J1781p3846p3848
-82442A6407757l5790N5547R5507R5508P2197P2198k2947j14284p4321J7013N1266N1265k9768
-82429A6641148k9769k9771k9769N3956N3958N3956N3956j7400j7401j03030j03029r7321
-82417A6429484n984n7360n7362p2405p2406l2445N8893N1280N1281k8640k8639j0088Q1251
-82404A6306860J15503J15503m379r5716m4338m4338J8396J8398o7233o7232n5815L5523P5483
-82391A6306615P5483N7406N7405K3154o8184q5309O028M0280M0279J7148J7149J7148J7148
-82378A6521750j5200j5201j5200j5202l5655l5657k9948k9948l1850N9486J50824J50825
-82366A6659024J24199k8030r4630r4631J22296J22296O1405r0825j11279j9943P1394P1395
-82354A6792671o623o623r7960r7960m9142m9139M2197M2198L0781L0780L0780L0781p7684
-82341A6615057p7682p7683p7684N9324N9323N9324N9322J8776J8776J8776J8776k6893k6893
-82328A6640619k6892k6894J6874J6873J6873J6873k8796k8795k8796k8795l9441l9439l9441
-82315A6420823l9439M6190M6189M6189M6188p0361p0362Q1868Q1868l761l761l762l760q615
-82301A6565494q616q614q615J4220J4219J4219J4220j8606j8604j8605j8605p7593p7595
-82288A6366919p7594p7593p5393p5394J37727K29065K29064P6836m4947m4949L0215L0217
-82276A6704173L0215L0215k8774k8772k8774k8774K9979K9976K9979K9977j37475j37474
-82264A6494471j27960j27960L337J55567J21314K9978j5691j5692k1398k1400K8609K8609
-82252A6531784K8611K8609k6573k6573k6573k6573J26607J26607k5621k5623p3192p3194
-82240A6538296J8145J8143M0645M0643l122p9236j07779l1666P2994P2991O5383O5381O0623
-82227A6771441O0624k1199r7313p7333l1665j6383K9287L2140j3528l0654l0654l3508l3509
-82214A6507746N4024N4023N4024N4023L7849L7849o4904j41022j10290l732P9043P9043J4346
-82201A6652022o1769j03631j03632k4663Q1898J38983R3314M5743M5743M2889M2888J8806
-82189A6868591J8806J8805J8806m028m029m029m028l6854l6852l6853l6854j4019j4018j4019
-82175A6719425j4019K5525K5526K5524K5526k0144k0143k0145k0143l2036l2037l4891l4890
-82162A6593078m445n0113o4386J1730Q6594J32264J11333J11332P627P626K868K870r8934
-82149A6849444j75049j55068j09400J918M7586K4753K4752N6698N6700N6700N6699q0307
-82137A6655426q0306q0307q0306K466K468L2915j2757J5789R1902M6234M6233N3310N3311
-82124A6746378R6123K0010r9870r9871J932P8048O4727J9058m1833m1834k9464k9464k9466
-82111A6654474k9464n895n894n895n893N522N523J52043J52043R3054J718r9135r9134r701
-82097A6803366r700r699r701K5444K5443K5442K5444P6822P6820j4517j4517k4031k4031
-82084A6952585k4031k4031q6826q6825M511M513O444O444q4893q4892k7808k7807k2098k2099
-82070A6483187L3085J24422P3045P3044K7376K7376K1668K1667n8906j50246j84495j84497
-82058A6306726k6558O4780J59921J59923J21865L0527o0810o0810l723J48505J14254K2916
-82046A6977516j58919j58919q593Q2746J0435q0901k3816J28413K09762J18424l7612j28948
-82034A6929588j08018j6680J7571J7573N3786N3785l7551l7553n4677n4678L0952L0951o2765
-82021A6762284j54103j02724j02725R543R545R545R543k126k126Q3504Q3502Q3503p833L7833
-82007A6717165L7834k0202j11541j11540k0203R0162R0163n0649n0649m6308M5030Q4990
-81995A6654252Q4990L9321L9320N069q6268q2462Q876R8309R8310O9767k1572o1531o1530
-81982A6784851N1919N1920N1921N1920k9903k9903K4327o7009j23144p7474j7534j7535j0875
-81969A6643481j0874Q0462Q0464K7480K7480K7480K7479o3857o3857K7480K7480j1529j1529
-81956A6807640j1528j1529N5071N5073l3413l3411j10641o4973M483R5819J04383J3044k1206
-81943A6848812k1206K2559K2560K2559K2560O8227O8227k3108k3110j7221j7224j7222j7223
-81930A6939190K2739K2737K2739K2737M2717M2719M2717M2718N6038N6037J6078p5259j96479
-81917A7057428j96478q0403P1826M8991m2346J8545J8546P603P605P604P604r522r521o0900
-81903A6846582L0439L0140L0142L5850L5849m110m111o965o965q5458j31126o5477K5859
-81890A6730649N7256N7257O2967O2964j6196j6196j6197j6196j6198j6197j6196j6197N8968
-81877A6900488N8965K7570P3237R8926P590k9517k9516n909n910r7247r7246n1578n1579
-81864A6798274n1577n1578O935O935O935O935Q6855Q6855j3997j05332n8521n8521n4715
-81851A6605483n4714p5646P6582J43183J43184J0458J0458J0458J0459k862k861k863k862
-81838A6868457K1461K1459K1459K1459m7044m7045m7042m7044P2835P2838P2837P2836M334
-81825A7061800M332M334M334l1502l1502l1500l1502L7003L7001L7001L7002l9588l9588
-81812A7017625l9589l9588p240p240p239p241n4157n4157R8072R8071J2443J2443J2443J2443
-81798A7047089l6556l6555l6556l6556p4614p4612J6724J6725J13325J13323l8905l8904
-81786A6933928j47367j47369j9876J32353J41868J41867O0045O0043R6200R6198n6030n6031
-81774A7235829q2373q2373q2373q2374o3344o3345Q8885Q8885K5614K5614K5614K5615L5129
-81761A7095003L5128L5130L5128l6028l6028l6028l6028q9310q9308q9308q9308K6292K6289
-81748A6751624K6292K6291O4347O4348N4834N4834L7410j14818q0568J0771M8828M8827N4537
-81735A7047557N4537O5002O5003O5001O5002r4838r4839j01498j01499j6062j22624j22622
-81723A6708120j6064J02866J02866K967p3149n1266n598N5295N5295K5800K5800o5538o5537
-81710A6801857l3486l3485l0632l0631J717M7385O7367q749l1583J4085j6360j6361j136
-81697A6729988j138M0726J16839Q4990k1570j02443j02443o38J05921J05921o39m2027m2026
-81684A6871461r1502j5386K0769K0767P3097l018j3067O3047J2622J2621L8310p359k4484
-81671A6957878N1629J28220J28222K8319m7794l3524M2592K0708k4960m6673m6671p9973
-81659A7077973l4304N657p0457j11369j11371q4729q614J00799J00799J8977J8977P7965
-81647A6980303J23635K4625q1935o1955J4160K3675K3674K8432K8431m9586m9586m9585m9586
-81634A6904702L4140L4139L4140L4141O949O951O949O950n5844n5845n5845n5845n4893n4892
-81620A6735897o370O9744J40150J40151L5492m0621o9700o9701o9699o9700J9735R5850P5868
-81607A6987096L0201M512m1156j8323j8322N463N464N463N463Q8669Q8668r4005r4006j6940
-81593A6938247j6940J4458l1212K8729J20066Q8669M3000l2163p7832k9308p4977j23560
-81581A6847177j23560j20706j20704J8202J09541O1018O1018O1495J07163J32850M1514j4621
-81569A7060387j4621k3183k3185Q8840M3172n2923j44262j81366k9138O2200O2201m1031
-81557A6807091m1031m1030m1031J9861J9861J7007J7007o3092j08760M5370J36709J73816
-81545A6941778J28145K558m3112M4420M4420L5856L5858M0615n0724k5035K0634R285R283
-81532A7193981J2138J2139q1103q1102j32479m1142k3541k3540j7832j7832R0632R0631l1152
-81519A6949798j22490j6583J35646K21275K21275P2851j8487L2893L2891L3842L3843j17435
-81507A7459319j63103p7475J3863j1826n7496j16044p0376N2358R8027O689q4647p8939J2398
-81494A6982748L4757Q0426J11823K0486k8037k8038l3746l3746p7929p7928R9039R9037L895
-81481A7152787q7442r3151j814R6184M847j20744j20742J4361J4361J4359J4361M3974M3974
-81468A6975315J35312j6918j32992m1654K8750J20088O8711O8712P4420P4420n8781n8780
-81456A7236603n8781n8781M4866M4867M4865M4866M2963M2963n4083k06312k48651k48650
-81444A6626735m5044J07184J22407L1072r0714r0713O9194O9195O9195O9193N7777N7778
-81432A7053259N7777N7777o3531o3529o3531o3531p4947p4947p4949p4947L9878L9878K22554
-81419A6917211K22554N627N626N627N626q2855q2857q2856q2857O1762O1760O1762O1762
-81406A7077892p5468p5468p5468p5467N3926N3927N3927N3927L501L500L501L502J06256
-81393A7111988J06255p6420p6419k505k505k505k505j3921j3922j3924j3922J777J778J776
-81379A7005026J776J777J776J776J777R66R66R66R68j15109j15108j8062J34165R8964R8964
-81364A7101588J08478J08478q5613q5614q5614q5614J0540J0539J0541J0540J0539J0542
-81352A7039330J0539J0540K8618K8616K8618K8618r441r440r440r440j8403j8405j8405j8404
-81338A7063501j2696j2694j2696j2696j4123j4124M5818R1486K5838o5501o8354K2983l8443
-81325A6998299j29781j24074l2735O2408O2408k3221k3221Q4291Q4291p046p046L8621L8622
-81312A7021816L5768L5768M1848l820l5218N6120R6080M742o1858j07527j03721n8051k3802
-81299A6898145K1868J5209l0461q7546q7548o614Q4721N9034J3364L6199L6199J947M7616
-81286A7002133P4257j7082p7021l1351M2859Q8526k5644j16981n4455R7776O0668l0668n6358
-81273A6956659j0690M9252M9251J6903J6903J6902J6904k3057k3058k0203k0202k7281J8390
-81260A7016673M9787m1551q7219M117O4058J8390k5377k5376N7398N7397J7439p3899k2523
-81247A7009314k2522l121l122l123l122P2993P2993P2992P2993n8304n8306n8305n8304M8254
-81233A7081310M8256M8256M8256J337J337J339J338l8622l8622N2714J44054O2228q9998
-81220A7323183j41376n0040m371m370r0000r0000K8008K8007o3328o3331j4807j4806J7541
-81207A6860310k8125k5273Q1288J52646P6530k5272k5273M16m5252n1733K4379J24282J24280
-81194A7243203k5094j31654r7403n1735l5559l5560K6283P1952L4847p1714j43072o6957
-81182A6717537m4070m4071l6460l6459N4879J00546K9190m6924m2169L502k6945k6944P6761
-81169A6678373P6761P6761P6761o191o193o191o193m82m84q7062q7064j2852O3262K0448
-81155A6779654K0450J3788J3789J3787J3789Q1169Q1169j0169j0168m460m460m459m460l1100
-81141A6948319l1101k6341k6344L4549J10664R6391N0724M399N0070Q6223k0337r1694j5579
-81128A7169943Q7175Q7175k7948k7949j19285j19287j44022j44024Q206Q206N0642N0641
-81116A6879473N0642N0641r299r299K1147k4520m4503L1613R2504J68620J51493J05825K6855
-81103A7491192m9258j03194j03193j03194j03192p2748L367P7580L1909m245m243p099p098
-81090A7046584M318M319M318M318j10856j10857p0896K0441K4246K4248K9955K9955K363
-81077A6902456K364K364K364N9450N9450l1889l1888l3375l3373N7962N7963Q77Q78Q77Q76
-81062A7017356j3393j3395j3395j3394p685p686p686p686o5968o5969k6008O5329M4398M4397
-81048A6929215N0107N0106l3620l3619l175Q8165Q2454o9774j21151k9814L5180L5181M0889
-81035A7020144M0890L5180L5181L5181L5180j4294j4293j4295j4293L5181L5180j11339j11341
-81022A6992262q9166K170J03022J03022J9297J9296J9296J9297M073M074Q9702Q9702O8771
-81009A7444818k2567j17711j17709n4142L7194j4181j4184j7987j7989j7987j7989K4827
-80997A7094393K4827K4826K4826k0842k0842k0843k0842p8471p8471j29848l8510M9021M9021
-80984A6858245m0414j31751j31751m0414O4245J55581N0923N0925N6632N6632L1480L1479
-80972A7011812n9858n9859L7188L7188L7187L7188l7976l7976l7975l7976p7935p7936j29313
-80959A6603759l7976N3452N3451N9159N9161N9159N9159N9160N9161l2178l2178l2178l2177
-80946A6898934l2178l2178l2178l2177N344N344K490K491j1782n7451q3138Q198M7208M7207
-80932A6736134N2916N2916R2877R2875Q7168Q7168M8776m2562q2522q2522q8230q8231m8270
-80919A6818493M3067J01104J01105J5476J5475o98o99L0698j4969n4754L6587P3691P3691
-80906A7238267m2383m2383m2384m2383M238M235Q9866Q9866O5129k6209o6169o6170P256
-80893A7170776P254P254P256J545J547J545J547p4569p4569p4567p4569J545J547J545J547
-80878A6906634j724j725j724j724L983L984L985L984N887N886R1516R1517J5400p5936p8790
-80863A6971153J2547N4678R009k5243p0912n3786n3785L4697L4698K9941K9939o1396o1397
-80850A6850143n5689n5689L5650L5648L0713L0714L0713L0714r246r247Q2090Q2091j6382
-80837A7062223j6383L9752Q5421l1605j83835j46729n5390L3047L3047L8756L8757J5920
-80825A6912981J5922J5922J5921P1581P1580O5872O5872J0689q0649k9271k9272m8360m8359
-80812A7010429m8359m8360K2047K2046P3423j7913j9816j9817k5524k5526K5852K5852l1233
-80799A6943101O0104L3798n7540o161o163J8575p2762j67906j67905O6147J57485J57483
-80787A6958256O6148k3289k3287k8997k8996l5478l5477q6856M483Q4402Q4402J41488N0150
-80774A7126949l5477l5478m1187m1186M483M481M483M481K6098K6097K6098K6097m4308m4309
-80760A7007322r5685m349O1776O1777J18861K7525K7525K7524j2436j03773j15130k3792
-80748A6977145O5640O5641N4225l7114p7073p7073N5651N5652k9978k9977m1395M9943M9943
-80735A7081230m1395l4304l4303r1391n2j1468j1470n761n760J851J850k8595j19932n7137
-80721A6643363R5090J50275J50274P6836j4503n4461n4463N2099N2099J7845p3490o1597
-80709A6979367K9739O3991O3992q4433q4432O906O905L12L13L12L12j6813j6815j6813j6813
-80694A6916030P923P924P924P923L6467L6467j4911P6426O3998O3999J21085K9747n5881
-80681A7305121n5883o1590o1590q9657q9658q9657q9658j3543j3544j3542j3544M1009M1008
-80668A6795272M1009M1007l5106l5107l5106l5106O0513O0513J11889K0552m185m184r894
-80655A6972067r893J56J56J56J56o6444o6444K4894J16230P9601p2628j79190q7851Q3406
-80641A6794372J74744O2476q9755q5183q5182l361l359J1862J1864J1863J1864p166p166
-80628A6797873p165p166L2795L2796Q4171p166L0000L0000J8583J8582l6599j27939p0851
-80615A6787914p0853R4698J86034J25143J25143o154j58385j24131l2795j8657j8658j2947
-80603A6876352j2948K3205K3206K3207K3205M2235M2235n8618j49955j19508j19509j19509
-80591A6473598j19509J9222J10560N9182N9183J35296J35297J86673R5337l9767l9766m5476
-80579A7029830m5476N902N901N903N902j6189j6190M4702R0371R6080J9966q6596q6595k5228
-80565A7028283k5227k5228k5229j1907j1907j1909j1907N753N754J0509J0511Q607Q4723
-80552A7030826Q4722Q607n6089n6091n7992n7993o615L9053j5178j21739j45176r9505k5295
-80539A6521535N0819J04101N8431l2907p8575L3694J09809J06954L0841m2422m2420K297
-80527A6822157p3818m8783N7777J8769k6900j2629j2629L2089m4027j32984n6871M7788M7787
-80514A6617726M3029M3031M3029M3031Q6223Q6224J46164L9603o7909o7908p4569p4568m2220
-80501A6820886m2219m2221m2219L449L448L449L450P2368P2368O7611O7612k6582j02694
-80488A6858706n9881n9881o124o125q980q978M6203N35l8473O8087O6890r225M0250M0250
-80474A6923254p321p322K3124k2543l3487M2628Q8297Q8298o846o845j26727j72395j25002
-80461A6657113j8441J0102J0101J539J538J540J538k7957k7955p0770N345O9089O9091P3847
-80447A6755720P3848L5456L5455L5456L5456l1145l1144k5436k5437l1143O0192J51530J51531
-80434A7190339q310j60539k11916j20579m0839N0502R0459R0460O5723k5614o5574o5574
-80422A6788538m7498m7498r8874p537N784N782J1492J1491N2879N2878J8629p2712j06962
-80409A6566392j5623P3809P3811l732r5067m3692m3693N784N783N782N784N1986N1988N1986
-80395A6691298N1988K9152K9152K9152K9153m5535m5535m5535m5535m5535m5534m5535m5535
-80382A6495616j3016j3015o4393K6945Q2128Q2127l500l501m7267m7266R9253R9254N9293
-80369A6752658l2044J3625J3625L1762n9577q199q198L1761L1762L1761L1762o8140o8138
-80356A6694420o8139o8139P976P976P975P976M6575M6576M6575M6576R07R07R07R07r96r97
-80340A6777982r95r96m6665m6666m6664m6664M0807M0808M0806M0809m861m862m861m861
-80326A6733117J1312J1314J1312J1314j1522j1520j7230j7231K8240o3101l7410Q258l05
-80313A6656548l04K550K549k5517k5519L1568n9768j7907P3431P0577k0760j17034p1365
-80300A6499049M3759M3758J8070p3268p3267J8069P3728P3730P9437P9437j9512j9512j9511
-80287A6723967j9512k3764k3763k3764k3764r29r28r30r29L5225L5225L5227L5225O682O682
-80272A6759950O0914l0423l9403O266n0820n152P0964P0963P3818P3818l0839l0841l0839
-80259A6898376l0840n3675n3673n3674n3674n1081n1079n1081n1079M7869M7868M5016M5013
-80246A6634286r217n4886q0573J0763J52526J52527R4488n7740r0623m4956J1179J1180L6868
-80233A6765822L6869L4013L4013q0158j25827j51516o0177J8790J8792P5877j5462j25751
-80221A6425285j25754l3463N7874Q7367M1701j2533j2532O497R7833J32086J32085K690q8646
-80208A6710490l7269l7270n099n098l6497R173N0083m1253l8399N2939J32382J32382k0797
-80195A6865767j12135q3592l7924l7923q3592n1534L9804j4427j4427q720q719q718q720
-80182A6435140P5483P5482O9775O9774L7426n3913k535k534j00830j00830r5121r5120j7104
-80169A6295093P4235K2856K2857k5666k5666L1420n9919p5141J6196N0448N0449k6930k6930
-80156A6323302J80482J80482R4854L515r7335r7336r2579r2579n2619L8720R5804R5806J47180
-80143A6727697N5845p4323j65660j71370q0032P501P500J55924J55922J19769l2460l8169
-80131A6668144l8169j3431j3432j04768j04769n3028n3027L2601L2601R5396M059r1085r1084
-80118A6270008Q815J00152J34406J34404K4038o7298o7299K4038P8806P8805p1520j62859
-80106A6484496j11482k0144J4109J4108m0599m0600N0738N0739m6308m6309j2056P9281Q2708
-80093A6458681q630m2881m2882k921k921q8551q8550q3793P545M7505M7505J835J837m9541
-80079A6154238M1796R0497R0498R6205R6207J2479J2481J2480J2480k6053k6053k6052k6053
-80066A6515150k0344k0346k0344k0344p1052p1052l6802N4536J25894L4556r0081j35750
-80054A6244021o5343K5992L7412Q3079J52533J52534J15428K4091Q095Q095q8953q8952q1339
-80041A6526693q1340p5632p5630r032Q2307N6617J0949M289M289J434J434K3639K3636K3637
-80027A6517290K3637Q03Q03Q03Q03J6025J6026J6026J6026o7700o7702o7700o7701K3221
-80013A6360660K3221K3221K3221M6055M6056M6055M6055m0048m0050m0049m0050m0050m0048
-80000A6374249m0050m0049j4599j4598j4599j4598K3458K3459K3459K3458k0781k0784k0783
-79987A6267242k0783J7275J7274K0129K0129K1497O7164R2854J516n8424n8423o4133o4132
-79974A6259185L2913L2914K7204K7206k289r3628o7937k2269K556K558N6788l4550l6451
-79961A6184200l6452m2160m2160L3954L3954L3954L3954L3954L3955L3954L3954l0922l0921
-79948A6273218l0921l0922L0922L0921k9018p4688p2784J8553J67928J67926K5214j27017
-79936A6349332r2764j427J3558J3558l2111N9227N5421N5420J12507K1169q2536q2536q8246
-79923A6300572q8245M1149M1149L5442L5440K319q9017q9020K320M4181M4182M4184M4181
-79910A6368837o719r8057m6679m6680Q92Q91Q93Q91R589R589R588R590J06634J06635N782
-79895A6431676q5554j67853j67854N307J57536R8548n3682j01253r915P2799P2800j2830
-79883A6239725j2829o6110o6110o6109o6110Q0410Q0412P4702P4703l316r4653l7566l7567
-79870A6099582J2265J03601N2226N2224k959k957M8419m2920j07614j07616R4086R4089N4128
-79857A6346554l7211J4167J4168K9449K9450p1402j62738j64643j64642j30391l9053J17933
-79845A5781641J17932O2751q9480j21828l0490J16030J16030O9536k1800k1802O9536J74194
-79833A6222250J74194P9050j2287o4615o4616p0324p0324n7004n7004n7005n7003O4838O4839
-79820A6094989O4838O4839r3100r3099K045R3380J33343M2004n3139n3138j5083j5082P6257
-79807A6249054P6256P833P835P834P835o6377o6378K4961J16297M5892j06338o6376K4960
-79794A6263288M9697M9697N5406N5406J2176J2176J2174J2176l3493l3494j24830j24831
-79782A6205548q2016q2017J3127J04464J67259P5921q3920j75255r6690n352K8900K8899
-79770A6098868J1775J1774J1773J1774M7928M7930R9304P969j02398j02398M4123M4122o481
-79757A6226063o482o481o482L033L033L033L032J3498J3499J3498J3499j13993j13994n3102
-79743A5991654R9127J12306K0968r476r477K4773K4775j21745j21746k1846O9491J8114J8114
-79730A6095032J4309J4309J4309J4309J4368J4368J4369J4368l1301l1302l1299l1301k6545
-79717A6057993k6542k6544k6543k6544k6544k6542k6544K5755K5756L1464L1464k5621O5715
-79704A6026723O5716k5622k0865k0864k6573k6573j8962j8962L2416n8923j20824j20824
-79692A5665863K9501J20841M6626m4709J2376J2376M3773M3773M3774M3773n701n701o2787
-79679A5943778K8550R8087O749q2686q2685q474Q2864L1486L1488j7989j7987j7989j7987
-79666A5977205K7680K7681K7680K7681j5431j5431r722r723j5431P5906J8821J8821m8731
-79653A6087006j40070j40068m8731P44P42O453O451L4319L4318L4318L4318L4320L4318L4318
-79639A6012756L4319J0533J0532O1911k9428q4610q4612J020J018P8261P8263j3074j04413
-79626A5972476r2995N9235J71503Q0165j00606j00607j06315j06314k0687k0686P0650P0653
-79614A5876472N3717N3720m1425j32761j72722q1386J3759J3759P8456P8455P8457P8456
-79602A5896957m3328m3327r4705l366J16573J16572J22280J22282j4725j4725j4724j4725
-79590A6131039l3754l3753l3753l3754j19383j19382L2847L2846j6619j6621j6620j6621
-79578A5756472j398j397n2774L8562K5243K5243L0950L0952l5648l5650l5650l5648j03855
-79565A5605402j03854l004Q8335P8820P8821Q4528Q4529O2646O2645l2497j23834j23835
-79553A5758702l2497O2645O2646L5456L5456K9747K9748j0214j01550j01550j0214O3047
-79541A5821422O3048O8755O8756p359p358r2988r2988n0351M0986J36128J36130m684r6019
-79528A5983478m4644m4642k7518k7517q1748R588K9570j6102J5299J5296m0815m0814m0815
-79515A5688616m0816P709P708O7648J13318K9589o1745j54035j54036o4600K6736O6697O6696
-79502A5599485o028o028o028o028Q9115Q9114o028r7365j39229m7890J8708O4378K3467k2203
-79488A5547440j9349K6321O7321O7322O7320O7322J44386R8719l1628j22965j73391q2054
-79476A5656764J6896J08234J12038K0701o8733o8734K564R3902Q8194l144l5494j26831j32538
-79463A5663819m1201L515L517R224R224R224R225J2079J2078O5530J11199J34032M2696j30466
-79449A5913695j76133r2408N9821J58771J13102J8909k6760p5280j20952j49494n8156K3370
-79437A5588485K3370K9078K9077m7035m7037m1328m1328p075Q4260N8572J2905L8591L8593
-79424A5719128L5738L5739P2673P2672K4151n1964j19518j19516K7957K7955l9595l9597
-79412A5645823l9595l9596P6479P6478P6479P6478M2169M2167L5508L5508m452j11013j13868
-79399A5798565p306R819l5850o47o46J1721N7392P4515j597j9215j9215k3971k3971k3972
-79385A5795622k3972k3972k3970l4438l4438l4437l4437J1231J1231J4085J4087J7831O3501
-79372A5717924Q0627M512q6826q6826r1582r1583J3074J3076J3074J3074J3076J3074J3076
-79359A5537770J3074P277P277P276P277R2907R2906n9324n9323j6510j6508r848r849r850
-79345A5584552R6713J01468n092n8669J7446l486m9156m7252j583m438n0106k9173k9176
-79332A5522048l4884l4883k534m8204q2454K4105N5949N5949O2608O2608J9795J9794j0652
-79319A5609245L5017R329o6786j6361j6360r700O6415j137j07698j09184k624Q3005Q3005
-79306A5556166j673j672j673j672M988M987M988M987M988M987M988M988n0932n0931n0931
-79291A5436583n0932j0971j0972j0970j0971O6094O6095k5242k5243j9534j9535j9534j9534
-79278A5345334j4836j4836o6214K5124M4152M4153M9860M9862R901R900q1436q1437l5768
-79265A5283759l5768N5570N5569M3365M3364M3364M3365k7041k7042k7041k7042j5148j5148
-79252A5394126j5150j5148j5149j5148j5148j5150j1401j1402j1403j1402J7141J7139p4196
-79239A5217709p4198K4754K4751K4752K4752L1412L1413k8529p4196j26273l4935O3062O3061
-79226A5167535K69K67K67K67M4035M4033M1179M1180m1596q7264m490J47739J66948J4717
-79212A5535086p0912k5243M9921M252j48930j94597j11823k0486P7512P7512P107P106P106
-79199A5193611P106m0131m0131m0131m0132O0722O0720O0721O0720m9169m9170j34799j34798
-79186A4915139k8238O3099J1722J1721O5181O5181O5180O5180m1380m1380m1378m1380O5655
-79173A5134302O5657O5656O5656M2822M2822M2821M2823j3201j3201j3202j3201L2468L2467
-79160A5514689L2468L2468n2210n2210n2210n2210k3666k3667k3667k3668n0009n0009j487
-79147A5174612P4628J33617J33617Q6996J0882r0922j36589j08999j08998o1427M5134P6531
-79135A5229082P6530k780k780k780k780K5764K5763K5762K5763k1332k1333k1334k1332m4167
-79121A5268046m4167m4168m4167k0203k0204k0202k0203n4454n4456L6883L6883O8756O8756
-79108A5157100P863l7804L108P9220P6369K52r7863r7865j1283j1284l4117l4117k7459k7458
-79094A4944662k244J04316J56644J10976O09p5505n8379j2710M0152Q5823O0133O0134O4890
-79081A5479501J9222l612p9727j56793j56793j10172l4060L8251Q3919O2988O2988l7589
-79069A5168123l7589l7589l7589Q080Q080N225N225k386m8055o5180J0934R5612R5610J0934
-79055A5179435r5625j31840q6171k7184k7183r105r106r105r106O7010O7009O7008O7010
-79042A5043047r106r105r106r105L6370L6370L6369L6370l590l590l590l591p4947p4947
-79028A4987849J9244J9245R4406J40077P4427j6910k2678k2679k8387k8387q5472q5473m5513
-79015A4999749M5825J15279J15280Q1027j0310r0229r0229m602m601J3022J3024J3022J3022
-79002A5209279j06857j06858q860Q2477K9197j6471j6472K9197J8732p2606m4063J604M4481
-78989A5042780M4479M7333M7335K6402K6401j3558j04895j05370j05372j0228Q1110J02993
-78977A5079410J02992J28680Q3013j1751j03090j11651k0315L9625n1711j69690j24020j9363
-78965A4822129K6306L4868j0801L2967J24302P0071P0072q837q838q839q837p5438p5438
-78952A4983687J5899J07236R0588o1644j45368r9699J0667N6334L3501L3501J8806J8806
-78940A5062314J5951J5951J679m3988o9677K1660N4959N4960O0669O0669L0223L0222n8259
-78927A5237333n8262L2185P7855J2204p9132j10529j10530j10529j10530p9133J2207N2165
-78915A4765304N2165O496O496O497O496J8494J8493J8494J8493K4202K4203o1427o1427n4291
-78901A4788688L7046M2755m8582j45630n4291J01744J01744L212L210L212L210J6532J6532
-78888A4869382J6530J6531l7225l7224l7225l7225o779o779Q4558Q4560o9722o9723k9763
-78875A4739896O1576O1575O1576k4053k4053m074m072m074m073r783r781m074m073J5134
-78861A4847647J06470J06472J5134q5718q5719q8r0N6046N6044J07423J6085j03795j03796
-78848A4932115o9543K1794J1320J1321J02658J02658k2931j14269j14268k2931j3416j3418
-78836A4811090p707p708Q9337Q9338M9378m1959r1495r1493n864n865o2951o2950K8387K8387
-78822A4717925L7901L7901J23531J23529P4056j7283n7241n7242l1981l1981l1980l1982
-78810A4855153q9065q9067L2717J84946J86848R5510o0524j51860j17609k6273P979P979
-78798A4836734J8743J8743J8742J8743m2150m2149m2149m2149j33010j33012o6411Q5819
-78786A4496494J65739J65738J3510p7828l2906l2907l8614l8615l8614l8616l8614l8615
-78774A4466152Q0790Q0791j4354j05691j75146q3807M6539R2206M3030M3031M0175M0176
-78762A4553892M2079m9260n2113L9225P4428K8758O0156O0155j1202j1201j4056j4057K022
-78749A4708826m3646p5045J6295Q3844p492r3122j784J09534J09532J7245p4092p5995l0327
-78736A4643773L924M9593O1903O1902k6580k6580o8444o8444o8444o8442K6698K6700K6700
-78723A4574259K6699m1804m1803m1803m1805L2884L2884k4201O7135J33736M2398j07928
-78711A4610651j07928L4786J26125J28978L7641m16M5252L9544o124o2438o2438n9584n9582
-78698A4664467L0801J22140R3598M7928m0554q6224o3389o3389j25232j25233q5273O066
-78686A4375706J26481J26482k0040j11377o7612Q4619J35996M4657m0495m0495P4628J20296
-78674A4808846L3716n7620r4728r4727J4628J4628J4630J4628L210L212O066O064M4122Q9792
-78660A4806467K6998o4341j01447n5777R4548J40218N7449l3887J4637J4635l4839j26177
-78648A4738484j26175l4840J6064J6062K1771K1773j063j063M644M646N182R6517M5141M5142
-78634A4852285K8015K8015K8016K8014p5691p5691p5689p5691k2411k2411k2411k2410J5320
-78621A4587260J5318O6698k4641j7029j7030j7028j7030j00755r417R1434R1433k6542k6544
-78608A4596127k6544k6543L2266L2267K6559K6558k6721j18061j52310q2M3208M3209N2724
-78595A4502657N2722p6673p6671p0964p0963k3638O7700J6324J6323K2031K2031K2032K2031
-78582A4424942M6294M6293M6293M6293r8324r8324r8326r8324L1011L1011L1011L1011Q175
-78569A4349036Q177Q176Q177L8621L8624L8621L8623j4658j4658j4659j4658K00K01K01K01
-78554A4470225n3080n3079n3079n3080N3481N3481N3481N3481l0246l0244l0245l0246j8412
-78541A4332438j8411j8412j8412M4384M4382R5760M423l8392l8392m4100m4100J06226J06225
-78528A4513619J01470J01468P1833m282o4221j40336j43191l6630J05133J05134K1883q4678
-78516A4547202n3280p612l6154q1823p8969l3300j1477j1476q622q623j4331j4331j1476
-78503A4175728j1477O1783J07453N5123n1436j02814k6700J04597J50267J09654L092k5451
-78491A4549819k5451m1625m1626l6868l6867N6847J32963O1606m4956r0624m4954M4479R0148
-78478A4572891j8732r4845p2013k6342J7423O3092O5947K0276R337R335l7283j13400j03884
-78465A4291802k7770J5996J5995m9534m9533P0347J16015Q7471j9087j08523j08522R454
-78453A4244111R455M698M698l1457j07572j07571l1457P1239P1238j5341j5342L6035L6035
-78440A4168769L6037L6035J1773J1775J1774J1774m1507m1505m1506m1507M608M608M609
-78427A4135737M610N7888N7889N7888N7889J3170J3173J3171J3171M1715M1714m9624m9622
-78414A4408769n1229n1228n560q1675j14975o9306K6789P2458J9652J9654K2508K2506L2021
-78401A4250384L2022L2022L2022J9267J9266J9266J9267K3072K3072o8265o8265j16313j16312
-78388A4100505o4935J1179N5896J01566J23449M7333l9900l9901m4659m4657r2229r2230
-78376A4021417O0000O0000O3805O3805N9048N9049l3241j09355o6542o6540l5656l5657l5656
-78363A4004477l5656M8070M8069M8070M8069j2346j2346j2346j2347j2346j2346j2347j2346
-78350A4062329K1251K1251K1251K1252J00218J00221J40180O4066k9174p4845n3911n3913
-78338A4340176n6766n6766n3912n3912J6576O2244P9371L255r6645r6644n2879K3236J8953
-78325A4076287J8955K3712K3710O7478O7478O7477O7477P122P120K364K364j0957q7071j10857
-78311A4222659m296M6130o0431j41303j41302k1422N4693J1878J1877K2174K2172K2173K2172
-78298A4067174j5884j5883j3031j3031K4076O9745Q6870J0755n7747n7747o2505o2504N3509
-78285A4013797N3512N0656N0656j5944o1612r284R7277J43896O7782l2119l2117N0656R6325
-78272A4473481L9239o7321j40143j40143j40143j40144p5445L1115Q8200M2533k6923k6922
-78260A3917384J22452J22452M476M474M475M474o288o289o288o288J6546J6546J6546J6546
-78246A4221218o9559o9559j17130m1015j3425q9538q4782q666O4355O4356O9112O9113O9113
-78233A4063593O9112O6258O6259J9638k6031m6011L0104J0124l5546n098n099n5942n5940
-78220A4095421n5942n5941N8230N8231N8231N8231O4414O4415N7756N7754N8707m7854j40143
-78207A4331510j40143n3021n3020n3020n3020N969N968N969N969j7817j7817j7816j7817
-78194A3931894K3094K3095p352L8318r315q5428l9759l9760L9209L9210L9209L9210k5488
-78181A3966137k5487k5489k5488L4452L4453q5428j31097j2190R4370R6273j0288o5470J0645
-78168A3855393Q4855J30524J56214J10545K9672m6442p4033p4033m6442r2110n7800M8761
-78156A4025104J1654l4013l9722l9722m2578m2575m519m521m518m519k3549k3547O7789O7789
-78142A3908553k6618k6618O8527J59862R3262J925l2325l2326N9010N9011N9012N9011m5647
-78129A4304639m5647m5646m5647m4397m4398m4397m4398k1564k1563k1563k1563p1989p1990
-78116A3759877p1989p1990M2183M2184M2181M2183N8521N8520P8501L2832J434q9903r5610
-78103A3828924m275O2326J6658l324Q8016J70789J70790J4755p6583l4186l4183l9894l9893
-78090A4119920O7O6O8O6n7019n7019j08396j7058N5250N5250J12335K0998j9155j9154k4865
-78075A4061354k4863m7698m7697m1990m1989M630R5969R5968M630K3660K3659J7951J7951
-78062A4141535k3258k3257k3259k3258m8947m8946j7549o3219j1841P9496N0954N285j375
-78049A3992361j374j377j375M2028Q7694J10531J9191p0242j15911j47309n5971N0590N0589
-78036A3959425N6298N6298R8161R8161k691r4027j34763j34760j37616j37616q7190m1521
-78024A3498159k7249O4087K01095K01093Q5020o7210r0995L42N6476J0807q1317q1318q4172
-78011A3684818q4172m251m252m252m251J5252J5253J06589J06591N5212N5213N5214N5212
-77998A4048176K1497K1496K1496K1496o7937o7939J7690J7691M1952m9385J993J992P0494
-77985A4100712P0497k0843k0842l4854l4854j20482j20484k504Q8833L7455L7455j26j27
-77972A3979836l0572j21909o6727Q5503M5542m5795m6806m6807L8824L8822n8223n8222j8263
-77959A3695203P3074O7842O7841P3550P3550J241J242J240J242j8560j8561P2778P2777l338
-77945A4161121l337m3298j34634j26073j26072P5632P5631M5186m6152m6153M5185O4632
-77933A3941668O4630P0339P0340k8611k8609k8611k8609n0018n0016n0018n0016j01394j01395
-77920A3629680j0057j0057R0096R0095R0097R0097o9746o9743k9785O1554N9174N9175k6455
-77907A3954125k6454P797P797P799P797o8973o8971j20348k9012M9007M9005N4716N4714
-77894A3878999m750m748n6128L5210O3754O3753p9912p9914k3422K2248m5304j21419o4333
-77881A3584034M2226R4557M8887K1771K1772J8917J8916m9586m9586L6996L6994m0369j16483
-77868A3669046j33610k7050J05202J05200O3337j2778j1827j1824j6584j6583L0989L0987
-77856A3774505L0990L0987l323l321l323l323K5221K5220n9457n9457r982R6576P9453L338
-77842A3924104m6137m6138n0894n0894j0398j0400Q0939Q0939j8010j8011j8010j8010m8457
-77829A3750623m8456M2882M2880J4339J4338R581R582m1335j17450j00324n4655j6598j6599
-77816A3488808j3743j3744k3257k3259k3258k3258P5690P5691O9032O9030k9383j35942j33090
-77803A3359317k6528Q3837J29506J33312Q7643N820l9848j9869j9868j3210n8876o549J00012
-77790A3714699J08070L1953p0799p0799o7946o7946o3189o3188K9576J05691Q5711M0041
-77778A3711874R597l6073l8926O741Q3748Q3748M2837l3278l8985L7127Q0894Q0894K9516
-77765A4019714K9518o1821o1821m2793m2791m2792m2793m490m488m490m490K171K170L2617
-77751A3773421j3053o3954J2160Q8276J33943O2587j3528n9197n9197p2339p2339M9445R5113
-77738A3861338L9930l6184q1851q1854j40842j40840r2320j6203Q5598Q5599r81r82j6040
-77725A3464368j6041P5298P5297n0292n0292n0292n0292N8646N8647N1988N1986J9638q6923
-77712A3551736r1679J4881L2305m3811k0025K5644m802m801j947j948n20n20n22n19l5724
-77697A3417748l5723K5168P0837O9618o496j13056j13058N872N872R7210R7210L2988L2988
-77684A3587178L2988L2988J18616J18616l3611l3612m5089m5090j05980j51649n8410J7706
-77672A3434651k7964k7962L9113L9113L9112L9113J02859J02859o557q2671o5106o5105K1473
-77659A3542928K1475N9531N9532O2386O2385L2415P8085R2355J6242l8943q4610q9367m3699
-77646A3770715k7228k7227k4373k4374k4372k4373k4373k4372j3908j3907j3908j3907q199
-77633A3506194q198q199q199J4532J4531J00161J00161R2549J212r9641r9640l7322l7321
-77620A3530820N4016N4016O444O446q4894q4893m4873m4874m4874m4872J2212J2212O9299
-77607A3396185k2039J1736J03074M5989M5988j6806j6805j6806j6806L4778L4779L4780L4779
-77594A3652826L8586L8584Q9962j375j56933j56935o1790K9546O711O713O712O711j2256
-77581A3487062j03594j03596j2256O0052O0051O5760O5760J5335J5334J5334J5335j3209
-77569A3567368j3208L8168n3167l7218l7217m2927m2925m868m870m869m868K0344K0344K6053
-77555A3426140K6053l6741N4596J49738J49740P6537j4798j15652j15651p7593p7594Q035
-77543A3452810Q036N656q5681q5681N657R6994R6994P559q3778l3092N8245J53389J53389
-77530A3750497J15331J15331j2160j64390j99592j99593j08255j6917O8711O8712P4418P4420
-77518A3566513L9991L9989R1368K9l2318l2319m3737m3736j7096j08433n7057n7055r486
-77505A3336653r484r485r484L9432L9433P9393L278o9984j15650j20408p4739J1841J1840
-77492A3112636J4695J4696O7975O7976O7974O7976k0211k0210k0211k0210N8758N8758R8718
-77479A3549320K2605q4908j30577j30576q4907N4952J31067Q6350Q6349O6802r315j13970
-77467A3443192j13972r4942j8827K9695K9695Q6781Q6780O0142m6420o4497J1618P9170L3501
-77454A3521916J3817J3818J0965J0962k1384k1385k1385k1384m5171m5172m5169m5171L8555
-77441A3343812L8555L8556L8555N686N687N686N685p8039p8039q0894q0895j925m7594o4720
-77427A3050116J1395Q6558Q6559l0468p6137o4185J1930J5736o0378j03194L367J51791J51790
-77414A3234880J1931J1929J1930J1931k2322k2321k2323k2321N5964N5963m6790j22906r0557
-77401A3044988J6003J57767J57766J7907q8654n4403q734J0296J0294J3149J3149P8382P8381
-77388A3446291P8382P8381o6236o6236o6236o6236P500P501P500P499J3209J3208J0355J0353
-77374A3415235k9932p5601k1371Q5191J29907Q4239l5641l5641L1434L1434k9457p5126o3709
-77361A3410962J2406N8074N8075r656r655j2510j2509k9636p5306r2429j6316K6024K6023
-77348A3333547L0780L0781L0780L0780K6024K6022J1357o4755o4757J1357L2289L2289L2290
-77335A3498784L2289n4291j30406j06620o0950L6094J42655J08404O2736o184n1854k9019
-77323A3441638k9018l1873l1873l1873l1873m757m757n0427K5689O1843J6175M3766M3765
-77310A3416425m6389r2058j09185l3070j0235j0236k623k624J1172N6840P8724K608K610
-77297A3261959P8724N6840J1172n894n895q749q749J4087J4085J4085J4086o370o370o370
-77283A3416641o371r9609r9611r9611r9611N702N702M7564J23678J06553pq7539q7539L2341
-77269A3158283L2341J896M7564Q7524J1409r5151r5150M6078M6077M6078M6078j6718j6716
-77256A3299593j6718j6716o5240o5241o0482o0484N168Q1280L8465L8466M3232M3230m2399
-77243A3222154m2398N2746J44081J78335K6105j38969j38968n7146n7145K0873K0871K0873
-77231A3251412K0871P731P731P729P731m3646m3648M7690M7691k735k736k735k735K974K972
-77216A3306297K973K974n1095n1095j02472j1135R5426R5425n1095j42432p7734P4493P4494
-77203A3165024P4495J9310J9312J9310J9312j6665j6666j6664j6664N1837N1839N1837N1839
-77190A3457456j4762j4763j4761j4762k0471k0470k0471k0472K0077K0077o5552o5552m8426
-77177A3177148M2911Q2871Q2872o3175o3172o3175o3174j5601j5602P5735P5735L0484L0482
-77164A3314339n5146n5146m7533M3803Q3762Q3764m8487m8485m8486m8485J8114J8115l3264
-77151A3176865N8075J37689J37691j8345j09683p3527p3528o9722o9722p8285P3944J40544
-77139A3231996J40545k5006k5004k5005k5004K9643K9643n5986n5987k705Q8632L7254L7254
-77126A3380270n9315n9315n9317n9315L9632L9634L9633L9633n448n449n449n447n449n449
-77112A3268849n447n449k3051k3049k3051k3049J5007J5008J5006J5008Q168Q170Q168Q170
-77098A3258458q1265q1266J0072J0072M8604M8605M8605M8604N4314N4313M8605M8604l6236
-77085A3480089j27573j24719l3382M674N0344N6053J0386p1916p1915J6568J07906J49769
-77073A3446284k461j81328k72667j47019O6101J18432P2762j7623j7625k0477k0479m303
-77061A3019597m304K7093j8575m5215M6122J08917O3248l5709l5709l8562l8563j35608j35609
-77048A2777123l4757N6580Q3221Q3221J40306M8968n5687n5690K9941K9941L6421L6422L0713
-77035A3206723L0714j1149j02488j02486j1149O926O928p2992p2993j0198Q1139J21100J21099
-77022A3191174M3379M3380L7670L7671m192r5530r5529m193N3370N3370l2261l2260l2258
-77009A3163791l2260N3369N3370J3825p7512p7512J3825L0952L0952L6659L6660m0407m0405
-76996A3165307m0407m0405k350k348k349k349J9653J9654J9652J9654J9652J9653J9653J9653
-76982A3232323L0595L0595L0593L0595L2497L2499o2648j53982q7443L895L8147L8147M0048
-76969A3235861M0050R1427Q8j20742j20742k5600O5738P9059P9057M4807m6532r8087r8086
-76956A3126298o3835K7503L8919L8919m6709m6709l6245l6243l6243l6243J1327J1328J1328
-76943A2963395J1328J8761J8762J8760J8761m073m074m072m074K7324K7324K1615K1616J0197
-76929A3141550q1138q1140J0199J9258J9260K4967K4968j3090j3090j3089j3090K5444K5444
-76916A3076453K5443K5442K5444K5443K5444K5443m8232m8234m8233m8233K9783K9785K9785
-76903A3125533K9783l991l991J38722J38724O0706r1523r7233r7230l6475l6474l6474l6474
-76890A3053603m125m126m126m124K1563K1563K1563K1564o2163o2163n2648n2649k4046J28184
-76876A2997870R3931K594j6435j6433K9233o2103j06820j06820L9699L9701O8243O8242O8243
-76863A3099145O8243L3598L3597k3488O7849M5014m6323J0764J0762r5797r5797r5798r5797
-76850A2915972Q860Q860m2516M8820M8642M8641N4352N4350m4599m4598m4599m4598K0099
-76837A2987686K0100K0099K0098l3181l3182l3180l3181O3924O3925O3924O3923K5868K5867
-76824A3222690K0158K0159J2547p8791k7412k7414K9673K9673Q1050j0288j7363j7364k3072
-76811A3214246k3072o1129o1130o1129o1131k0217k0218k0217k0219P3022P3022O7315O7313
-76798A3146456P9742j1595n1556n1556L2171L2170j14350j14350r2943j606L8355L8354L4549
-76785A2963841L4549n1080n1080m995Q6342L4966L4965L6867L6869K617q8722q5392N948
-76772A2955695J01089J01090r276r277r276r276j38995j38996J7042J08377J40726M9390
-76760A3158313m5755m5754q9520q9521O2709J54047Q7446o4783o4783o4781q827q827q827
-76747A2971137q827K9231K9230K9230K9232j5963j5962J8289J09626J55295O3957r2076r2078
-76734A3210321n0545n0543k0101o5768m7689K8424Q444l7225p0050p0048J8433J8435J2725
-76721A2884813J2726J2725J2726L2169L2170L2171L2170j3498j3499j3499j3497J8849J8851
-76708A3035377J8850J8850k1109k1110k1111k1109m9527m9527n759P0353N9889j6227j1470
-76695A2986370O4646J23634J23634J8977n7138p1410p1409p6166p6167K5816K5814o5522
-76683A2951079o5522L7232L7231n4105n4105m631m630J25J28K2961R9075R9075K2961k4329
-76669A3062545k4329k9085k9086k9086k9084k9086k9086N1786N1786N1786N1787O117O118
-76656A3083083q2366q2366j36775r1108k7361P9200J39139R3471L4481L4482R0617R0617
-76644A3225114p21p22l6876l6874l6876l6876K5786K5785l3203p8873p1260L5299J19978
-76631A3099681J19976J1515o4601m7476j805K3882K3882j8931r5048p4769k9100n4790n4789
-76618A2837627j1974O4139J35498Q9829n4789j00457l3859M2258r122q5234j04264K297P8962
-76605A2850911k7599j06569j06567l2355P4203J00844J00844J4265o1850o1852J4264R9894
-76593A2858433R9893J3312J3313j4815j4813j4814j4814k0524k0521k0524k0521l2892l2892
-76580A2777821l2891l2892O7962O7960O7960O7961R5232R5232M6710k9406o8414o8413J8166
-76567A3072988J8166N3370N3370l7969l7968J9118J9118J9118J9117j04390j04389j04390
-76555A2885259j04390L2616L2617L7373L7373N4499J30614J44885L8326o6333j12002j15807
-76543A2995030p0138j004M4666N0374M705J850M7519J8978J8977J0412J0414q0923q0924
-76530A2969936q6632q6632M705M705N0552N0552Q690o7426j08337j776J16201J61870J31423
-76517A3147831N5311n1251n1251l3175l3174l3173l3174L2974L2972L2973L2974o987o987
-76504A3085863o987o989k9820k9821N4855N4856p938j14499r7373k1260J6622J6619K1378
-76491A2935506K1377k4291k4291k4291k4291r068r068r070r068O7046O7046O7048O7046l0654
-76477A3060977l0654l0655l0654j2576j2577M7363R3033J17768K6433o5857o5856J9771J11109
-76464A3227625K5481o5857q3517P818M2072M2071q5421q5420q5420q5422p5906p5906o6392
-76451A2635806o6393o2585Q9641J46729N5391j08782j08783j9348P1988M9156m2183j24958
-76439A2515679l3619M9155R4824P4843P4843O2475O2476N6765N6766N5162l6177j53203j07535
-76426A2772454P0384K22613J34129j8099j14195j14192j14195j14194r8971N3257J68381
-76415A2847372P7045j7224o2891o8598k2933P516P514J01708J01706O6503O6503k4832k4835
-76402A3054554j3416j3416j3418j3417k2633k2633k2635k2633k2633k2635k2633k2635m5467
-76389A2774350m5468m5467m5469L4452L4453J25789J25790P8901P8903J8962k6707M690R6027
-76376A3209206R3174J836j43734j43732n8105n8104n4298n4298m8591m8590m407Q6929J78267
-76363A2955553J78267M6970j05260p3861J7474P3610K7941l1999l2000l4854l4854N6485
-76351A3043472N6483J6718J6716J6717J6718J5764J5766j5632L0038O5239k6097r5552j41220
-76338A3015130j19339p3669l6563R105R9909R9908M764q6573n1370n701l4244l4244N4239
-76325A2841352R9908P1364q0864r9892n4225M764M765P8128J23798N8149l3189p9808p9808
-76312A2854442N820N820J3431J3432P0516k0819o3635K7704Q7643M1975l7173l7173N1310
-76299A3013293N1310J5157J5156J2302J2301q9501j35171m8590J03639J06494J5157p3329
-76287A2998218p3326k490M3178j6761j08098o9091K2247N6498N6499j6761j6761j6763j6761
-76274A2839828n1013n1013n1014n1012K088K090R3425R3427M2049M2048L6340L6340l619
-76261A2979964r4958r4957l620O6787O6786j8844j8842j3461j3462j3461j3462j9169j9170
-76248A2790131j9170j9170L8867L8867L8869L8867j093j092l947l947n9190j04859m2063
-76235A2691070M9274J07311O1642l3500p9170j24838j24838k6841O4497J10165J10165l0646
-76223A2774291l0647O1665J53002J21605P5936j8256j09593o1070o1070p1059p1061o5351
-76211A2698392o5352j0168Q1168Q6878m460l4251N7085J42716N1378n1378n1377Q9434Q9435
-76198A3079500l4727j26065r7521n1854o8980k3309L9484L9484m3995j35334q1103P1128
-76186A2566708K10987J65318M1633m9704l7337Q333k3065k3065l3531l3531l3529l3531J1841
-76173A2737527J1840J1841J1841J375J376n4760j00428j06136M6092K22107K22107Q1296
-76161A3086078p0934l9536N1800M9787M119n5824n5822m445m445o4384j10054m2979M8360
-76148A2791721J9817k5852k2999k2997k5852k5853L2721L2720L2720L2721r4771r4772l434
-76135A2625890l434M9371M9369M9371M9370L7953L7953Q48r0491j32367q6699M0792J32130
-76122A2760056N6967J1299J1298N6967K9375o1961j21904p6232L687M9355K6521K6521q91
-76109A2771058q93J19941J65608J29453L8118r2229j37899j34093q8422L9068J30405R9960
-76097A3040075Q622n1318n649j375j375J479J479O6176O6177O6177O6176J4799J4800p6539
-76083A3209704p6537p4637p4635j26012l4676J19517J19516k7004k7005J2956J2955J2956
-76071A3047098J2957n597n598n596n598k8431k8432k8432k8431j961j963j963j962M3706
-76057A2959797M3707M3707M3706j01387j01387r5678r5679j5759P5580K4203K4202J32011
-76045A2937023J32011R2050P14l3537l3538l9247l9247k3072k3073k3072k3072j1655j1654
-76032A2900631L9722n1615j15429j15427R1984J83321P8664p3565j34457j34456n4537n4536
-76020A2560300j4576P6761J11012J11014l5508j26845q2068P0160J31053J31052K4492K4492
-76008A2981339K4492K4492r3487r3484p858p856p857r9195r9193p856P8202P8204p426p426
-75994A2755091k6455k6453k0745k0748o1656K9679O9642O9640J138J136J138J137M1930M1930
-75980A2856404M1929M1930o0824o0825L0513J21850N2396r9835n9872L1464N0493N0493N0493
-75967A3046609N0492L6021n5318r5277r5276K6506K6506K6507K6506q1005q1006q1005q1006
-75954A2669254l3434l3434O526R7864J35208J35207j5119j06456l7953N3384Q7636Q7635
-75942A3046318M9104M9102R143q2195q2194q2196J2949J04285O0699O0699k4931k4931K2642
-75929A3118494K2640p2502j63839j39102m7765J08270J08269O2602O2601K2641o8696j00867
-75917A2912746j00866j1432P9905J12255K0916p4227j65563j14664L7568R8458R8458K6150
-75905A2919704K6148O0402J51738J31581M0242n8706j50044j55752o4415L0728L0729p2979
-75893A2889376p2977l3018N8320M1194M1194M6902M6903l2839l2839q4216P119M7082M7082
-75880A2969283r3732r3730p8033J3305N3266N3265l8073l8071l8073J14158J96218J04879
-75868A3124662n1154j42492o4474K6864l0223l0224k5940k5942k5941k5942M4465M4464M4465
-75855A2862588M4465P3661P3661j7675j7675j1968j1967j1968j1966n9539n9539n9540n9537
-75842A2733001j10918j10916p0955K0382Q3621Q3622k008k006O0787O0789O0787O0787o9558
-75829A2797415o9559k9598O1739L5099L5099L5098L5100K0053p1283p1282K0054Q638Q636
-75816A2815209p1282p1283O4295J55633O4297k7041o1294o1292o1293o1294k9917O1419O1420
-75803A2777577k9919n2752n2753L2877L2877N6185N6188l5152l5151k3734k3733k3734k3734
-75790A2655042l1405l1405k5695k5696K5680J17019J51271r59q4685q4686k860k863j6182
-75777A2642576j6180J30338J30339J41815N0477n4179j45517j11266j9928O5701k5637p8915
-75765A2709624p8918O7604J58941R0438o1790j13169k1832R5256R5255J00962J00964R5254
-75753A3238589R5255L917L918o8867o8869j54495j54497j05021j3685K6277K6275n0218n0217
-75740A2728362n0219n0217j13012j13012p3052J8285Q5361Q5362R1069R1070P2041P2042
-75728A2844080L2081n9256m4510m4508M1118M1121O0148O0147O0149O0149o6869o6867o6868
-75715A2850115o6867k1199k1199k1199k1200k9397k9398k3689k3690L3396J24736J24734
-75703A2875143L3396m2242m2242m7950m7951O6221O6220O6222O6221J3298J3298J3297J3298
-75690A3046229m5691m5691m5691m5691j06107j06107m5215J07013J46974N5637K5191K5190
-75678A2966041K6707K6707o4630o4631p0339p0339K0999K0998l5612l5612l5611l5612K3377
-75665A2672443K3377K3377K3377j2956j2955p249p247k6275O5062O5061k6276k2470k2470
-75652A2734799k8179k8179K5101K5103K5101K5102M2242M2241M2242M2242k8163k8164k8165
-75639A2863323k8163j64219j64219q183Q3153Q3155q184n329Q6006M5157n13N195N0865M5156
-75625A2883200M5156M8011M8008r075r075r077r075m7134m7132m7134m7132m3439m3438m3440
-75611A2669224m3438M0287M0287M0287M0288N3606N3608M7898M7899L27r1010l9634l9632
-75598A2819997J4420J4420J4420J4420L7254L7256L1545L1547k1735j13072j10217j8880
-75586A2751375K2031O7700R9098P760k3920k3919k9628k9628j38092j38091p1491Q0738J28309
-75573A2702242J28310j4406j4405m8656m8658m8657m8656l1115l1114l1115l1115K2165K2165
-75560A2526985K2166K2165J2651J2651J2651J2651j0183j0183j0184j0183L524L522L524
-75547A2591757L524M1581M1579M1581M1581O3939O3938O3940O3940q0680q0677q0679q0678
-75534A2694646K7606K7606K7606K7607K7607K7605K7607K7606l2809l2809l2810l2809l2810
-75521A2751449l2809l2811l2809L508L510L508L508L509L508L508L509Q265Q265Q267Q265
-75506A2714150k9792k9792k9791k9792P2904P2903P2903P2903m1267m1269m1269m1267l57
-75493A2721167l57l56l57l8415l8414l8414l8414j7424j7422j7423j7424O6304O6302O6304
-75479A2695657O6302L3003L3004L3002L3002l5501l5499l5501l5499P2606P2606O3091O3091
-75466A3023364n1079k03308j63350p2011M103R5440M9772M9772q9138q9137q9136q9138O3983
-75453A2440137O3984O3985O3983M6857M6858m519Q6819O4459O4460P0168P0168J664J665
-75440A3080688J665J666j19j20j18j19P9801P9802k1051j12387l5799l5797m1505m1507j13815
-75425A2841285j13816j65192p3854P4621P4619Q0330Q0329l396l399l396l397j8620j8620
-75412A2747494p5705J5632J10774J9437j4813j4814Q6810Q6811o5419o5418l8778l8779l8778
-75399A2714454l8777K8772K8774K3065K3065Q2052r283j04427j04427p916Q3421J23382J23380
-75386A2965535O6297O6295k5042k5042j05914j05913j00206j00204m3120M8218l159l158
-75374A2634587R43R44R45R43O3739O3739q2782q2783J1885J03223J03224J1884j4753j4756
-75360A2800982n0908j42246j05157M7075J07965J07964K6143K6142K6141K6143n2352n2350
-75348A2765542n2351n2352L1376L1375L1375L1375j6971j6969j6969j6970L6311L6311L6309
-75335A2827392L6311M3922M3922M3922M3922m5512m5514m5512m5513j56852j56853m7438
-75323A2496197K8677l671l673O0074J05743L4386p2176n2194K3920J04791J04791M890p1223
-75310A2760532l8519L7598J04196N8528l2810p8478q1332l5664L9498L9500M91p5624j04168
-75297A2593748K395Q9925Q9924l1403l1405l1406l1403J6166J6167J6167J6167L8525L8527
-75284A2792094L8524L8525o0423o0423o0423o0423O4214O4214J6643R2757R2757J6642O4214
-75271A3038892O4214m7578m7579m7580m7578p0414p0412p0414p0414k6699k6700k6700k6698
-75258A2524340O9394O9396Q8423M2754k0039j26600j29453k2895R6035R6035n9p6173k3787
-75245A2587371Q2775J35104Q9434Q0872Q0872r515j16074j50326p4212K8542K8543j7125
-75233A2746261j7126M3765Q9436K6393m9718r0631r0633k7836M8277N464N463K3065K3065
-75220A2735245K3065K3065K3065K3063K3065K3065K7763K7763K7762K7763m5498m5499j5051
-75207A2878636o0721r9729k3615J11489J57157J08634K074q7361q7361l7016l7017l7016
-75195A2788154l7017o571o571o571o570Q4291Q4290M7185m4153j87818j42149j4659P6680
-75182A2628521R0416M4747M7601R3270K4767k0901L3329j2338m9446m9444n2300n2298o630
-75169A2719294o630o631o630l35l35l34l35o042o044o042o044K4403K4403j5557j06895q9769
-75153A2510477q9770K520R3857J18536P2866J2926J2926K5295K5295K5294K5295n5578n5576
-75140A2724363n5578n5576K0537K0538J4829J4829k9093j20430j57537n308N4634Q964j0065
-75127A2425107Q1274K04960J59290k6239j17577r6644n308N7489J1817j4524L1146K601K600
-75114A2715992o2095o2095q2076l6408M2562J33900Q5375Q5377M5415M5417L9708L9706j2762
-75101A2978016j04100j04100j2763L6713L6711M2421M2420p7935p7937p7935p7935m9394
-75089A2554182m9392r7916o578J10389J56057J33222J33223J71280J25612N0448m0889j09869
-75077A3129769j09868k4239k4239l9462l9462l9463l9462j479j478M9897m1439o6177o6176
-75064A2686722p1886p1885R3188R3189Q7480Q7480J851q9487l8109l8109l205l203q912q912
-75050A2716202J5824p5512p5513J5825J05736J05735m0785m0785M1038M1038n0300n0299
-75038A2708204Q2773Q2775j2368j03707j20831k9495M757M757O0416O0416O0417O0416L7581
-75025A2896111L7581Q8959k379p6768p6768p6768p6770Q860J00199J00197Q860n4886n4885
-75012A2821543L0742L0744M2160M2160j10068j10068k7690k7687k7688k7688l7203l7203
-75000A2562054l7202l7203J5603J5601J5603J5602J5601J5603J5602J5601j5379j5379j5378
-74987A2566329j5379J15919J15918K0775p0561j19561k8224O028O028K6960K6960K6960K6959
-74974A2705111J0177J0175O1553k9784j242j242o949o949L0631L0632Q7717l619r330Q2010
-74960A2958891P0591k0746n1726j43065j83023l0796J4874J4873K4388K4388L2952L2950
-74948A2744551Q4329p010l1746l1748q8833K506P4248P4250L4289m1826j01766n6098L7143
-74935A2692289Q2812K5725j9942Q600Q600J5261J5259J5260J5260m898m898m899m898n0567
-74921A2788964n0568m5809m5811l947P2168K9353K9353L9819L9819L6965L6964p4791j20460
-74908A2732019m9103K7012M1284m386j21412j21411o3375J2740j530m7201r1917m6249P7439
-74895A2343910P7437P4880P4881P0124P0123M6338k9777J3038J3036J622J620J621J620j0749
-74881A2749724j0747J3988J20550J73398O6838p4925p4926n470P0643Q7770j8790o7315o7313
-74868A2963425p3974p3973K140K140K142K140m1090m1089m1090m1090M578M580M578M578
-74854A2677995M2636M2637M2635M2636j77j79l2528J3142l8354j44915p5461p5460p908R8650
-74840A2585349O1547J5877J1119l4548l4549J1120O0594J06262J06265O0593l6868q2537
-74828A2830224n9702n9703n5897n5895k5451p1120o8265P849J09652J09653L1636m4479j666
-74815A2646836j665j7363j7365J3083J04420J21545l0683j46759j46759K8781J20118P849
-74803A2682038j44379j40573m9238M2102M2101O4519O4518O4519O4519K8365K8364K8365
-74791A2775220K8365j1597j1595j1596j1595J6948J6947J6947J6948l9842l9841J19R1457
-74778A2836885J02873J02873m7453j38790p1238K0100J4390p6948j0346j0347j6055j6055
-74766A2689889N5004N5005N5004N5005k1110k1109k6819k6820k2536j13875j13874k2537
-74754A2541227N1675N1674J08762J7422k4841k4842l0550l0550M5565M5564M5566M5565J4167
-74741A2856404J4168J4167J4168m6725m6724M4612M4614M5506M5504j06723j06725j06723
-74729A2665523j06724j5386j5388K7430K7427J13057J13057J2205p9132k7756k7754p3015
-74717A2613544p3015j24393l3054K2127K2128K7838K7837p367p365p367p367j656j658n3035
-74703A2397197L8303J07103J07102J12812J12812k4196k4194k4195k4194p2717p2719j24094
-74691A2509020l2758J00444J00442J00443J00443J60725O9387r2355r2357j03773j03773
-74680A2715888k920Q8416K3719K3719K9427K9428o727o727o727o727o1970o1968o1970o1970
-74666A2632891J4146J4145J4145J4145n1028n1028n1028n1028J5572J5573J5573J5571J10849
-74653A2658498J10850J5705p5630j2837P8499K7124K7124M0918J32257J66508J4278j74104
-74641A3009190j74105j77910j77910j08040j6702Q4151Q4149N9412N9413N9412N9413p3789
-74629A2686684p3787K1355J12692J24110L2773j479j480N6737N6736N6736N6738l4601l4601
-74616A3058613l4602l4601Q2425Q2426J5825j36404j23083j23085m1260m1262J2911J2911
-74604A2730814J2913J2910J8620J8620J8620J8620j6584j6583j0875j0875J3863J05201N3822
-74591A2949086N3823j2606j2606j2607j2606n8275n8276n8275n8276l0208l0208q1584R752
-74578A2587134j8792j8790j3083j3081J3974J3974J3974J3975R0088R0089R0088R0090l6928
-74565A2902712l6928l1219l1218l6928N4409J79J80k0346o6012r1703l64Q2411Q2411o4110
-74551A2743474o4110q3140q3139m3178M8159J49011J49010O3381O3382M8100M8098Q140q3198
-74538A2963990j44090j44090n8461n8462n8460n8460n8462n8461K3361K3363K3362K3363
-74526A2418493N0380N0382N0381N0382K9450K9449j17071j17070J8983J10323J10320J8984
-74514A2703386r559r559j5266j5268k9242k9242k9241k9242l2096l2095o99m6368J1670J03008
-74500A2540187M8775M8776M4970M4969M4971M4970J35512J35513M0368n0968j27084l5745
-74488A2915214N9398N9398m5261m5259m5261m5259l5746l5745l5747l5744L3292L3293L3293
-74475A2809866L3292j2376j2376j2376j2377q2782q2781n1384r7055j6181P5156K0924K0924
-74462A2580474M4233M4236M4233M4234l1880l1880l1881l1880m764m766m764m765J5216J5215
-74448A2641261M6613R43j5051P6286K2053K2054Q2946Q2945Q0092p2139j81077j35407J1112
-74435A2662631N6781Q258q3079n4537q867P6144P6145P8998P8999K9L1o0863j06529j20803
-74421A2603338m4687L6183Q1854P1387P1386J12299L6184n2477j28593j47619m1061R2140
-74409A2690334J37809J61595Q5480j49j49m906m906j11466j11466j11466j11466k6870k6871
-74396A2565503k6870k6871M9244M9245M9244M9243N0672N0671P1602K5935l7813j13926j16780
-74383A2639099m0667m691m689m5603L0513J18996P3327k2768o8435m5602m5603m8455m8456
-74370A2486966j2302j2301j2302j2303J6539J6539J6538J6539L9373L9373L9372L9374K0820
-74357A2682225K0820K0820K0820K0820K0820K0820K0821j4087j4085j4087j4085n9754n9754
-74344A2652114n9755n9754K7777K7777K7778K7777j7892j7890j7892j7891J9169J9170J9170
-74331A2629658J9170K2024K2025j0325L5344M2956o3605m3624L2489N9131N9129O3888O3887
-74318A2932147m5112m5111m5111m5112k5130k5132J8635R4749R0943J4829o1285j06955r7440
-74305A2654915n1771j4665L1003L0766L0765n2961n2959j3001O3114Q3093k3465q6737m1067
-74292A2557030P8812P8813K8387K8387K8387K8386m6954m6955P2925J18595m139j10701r0720
-74279A2720253j4607N4374N4372N4373N4373l5061j11178j06418l0305P0064J46179J46178
-74267A3002597P0065l4594j10708r3583m7914m6010L0104N4841n1719p5506O10m4107m4108
-74254A2609968L5990J12106J12106L5991o4861o4861J8865J8865o2482j08152L167J09728
-74242A2756430K9806p6754l5843R828j5722j5721j2866j2866k9993k9993l2846l2847R29
-74229A2501542m4739N685J12248R7974q585r4214r4214K1088K1088K1088K1086k698k697
-74216A2554652L9164J15279J07193O31j41131j41131n078J01484Q4358Q243o0721o0720m0740
-74203A2561483O5820Q0091k6471j34931q9264N1073R6741P3906P3907P3908P3907m7877r3544
-74190A2758749m4368L1746p262p262O2192J68752J27842Q2172p2434j78996j40939r5270
-74178A2684922k2959Q3599N2203O533r1984r1984r4839r4838R5447R5449R5447R5449K7421
-74165A2839866K7420K7421K7420j0637j0637j0636j0637l679l680l680l678m1737m1737m1737
-74151A2739652m1736j6523j6524j6525j6523L6756L6757L6756L6758o5872o5872o5872o5872
-74138A2515360o5872o5872o5872o5870R9200R9202R9201R9202j4970j4970j4971j4969L8607
-74125A2627406L8608L8607L8607j4673j4672j4673j4673J9579J9578J9579J9579j8480j8478
-74112A2725894j8479j8478n4239n4239n4239n4239J20824J20825J20824J20825m84m83m83
-74099A2953829m83R031R032R030R032j15547j15548L6682L6683P0933P0934P0934P0934J18030
-74085A3233506J18028l4200l4198q3674q3674q3675q3673m3878m3877j35214j35216n5293
-74073A2534962n5295R6935R6933J15012J15013J15011J15012J0353J0355J0355J0353o5582
-74061A3109417o5581o5582o5582j01736j01737r6028N6202J33743J33744l9418j91647j55492
-74049A2550303o4155Q8075Q8073J6109J6107J6107J6108Q4610Q4610M7505m3832q6648m0979
-74036A2771993N1311R6979J25523P9853M2747k921k7242k7243l0095l0097l5805l5806l8659
-74023A2940538l8659l3426p9096j04783j3446N6008N6008J10239J8902k3615o9283j06390
-74011A2712997j5051K0151p1187j02583M9645J41934R6266k0761k0760J4442J4443p6896
-73999A2742640p6895k9620k9620k9622k9620P8842P8842O9328O9330L49j51880j11920k0582
-73986A2559572K4135J15472R2639M6969J4613l1055q221q221j1074j1076j1075j1075k0590
-73973A2741013k0590n1986o318J5564p5772p8627J2710J10887J9549p5594p5595M2383M2384
-73960A2600008M2383M2383k4693k4693j8983j8984P656R8994R8993P657k5772k5770q5710
-73947A2673469N626O6519K0850K0849O6519M1782m9557n2411L8928R9817Q482j47553j47554
-73934A2645766n4016n4017n4015n4017m542m540m542m542P1573P1572L4469n6871j21568
-73921A2410710p5899J9244O4913R1679R1680L196L196j01461j01461o1502K9837P4553P4554
-73908A2523239j1075j1076L4594L4594n6745n6743j2563j2561P8775P8776Q4485Q4483o7745
-73895A2690438o7744k7786k7784k7785k7785O1650O1650k3979k3979M6680J38016R0446o1783
-73882A2800255r6035N6193K25549K25549j4212j66441j32190m0853K3847K3844j13160j13161
-73870A2679185k0576J31655R7402O066m7215m7214L8414L8413q205q206q206q206k5332k5333
-73856A2792642k5331k5332N88N86N1965l9373j26904j26905l1762N9577J21895J21894L6266
-73843A2809806L6265p7905p7906p2197p2198j6836P4502K3125K3124o0602o0603M0251J31588
-73830A2700414R9714R9714m6806m6805l5389l5389l5388l5390m0353m0355r1731l95J02361
-73817A2594202J02360P218q4119o6995o6994J8635J8635M7177M7178l8451l8451k2099O9240
-73804A2587536J7861J7862l5419l5418l5419l5418N017N017N017N017N6395N6394l4942l4943
-73790A2544557j3825j3825j3827j3825J09861J09861J09860J09860k9l0k9l0L4221L4223
-73776A2997023n7116n7116j00823j00821r485r484R4221R4221M5699l0416k9464k9465l1367
-73763A2775607l1368j4242L1426N1408k4708n2150o482K7770p8790j40634o4519R9127R9129
-73750A2671574J00079J00078J00078J00078j5995j5996j5996j5995o4578o4580o7433o7432
-73738A2743882J071m4600o1724J4391M3885M3885M8642M8641M6740M6739m4599m4598j4033
-73725A2828322j4034j4033j4035m2576m2577m2576m2576k3549k3547k3549k3547p14p13l569
-73711A2516727l567o601n2269p2250L866J13279O7612O720O718L8593L8593n2746n2744M7155
-73697A2599086M7155j1833n7502o623R9938J51314J05646N3317P649L0483L0483M5230M5230
-73684A3139573M5231M5230l8496l8496l8495l8496p3877p3878p3877p3877m0578m0577j0131
-73671A2689256n5800p8634k520J15458J91572J56370M9808l7722l7723K1876K1875J7118
-73659A3050934J7119qp6122n8996j3327q094q095n241n241n239n241n240n241m942m943m944
-73643A2857139m943J09229J09229J02569J02568n1086j57648j20542p4873l517M2153J9319
-73631A2929597J9319M0808M0807M0808M0806m2918m2918m2919m2919k3889k3890k3889k3891
-73618A2844912j055j055j056j056k4782k4782k0024k0025m0005L6110Q4634Q4632R0342R0340
-73604A3097130j6218r2333r1382m5714j0510L5157L9307L9306m6322m6324j24339p8672K199
-73591A2661285P8315R7344N1674J6472k9196j3974j3976j6827j6829J6650J6650J6650J6649
-73578A2880887j07987j07987n9464J6650O6600O6600n0425r6096j6173N9939J4273J4271
-73566A2681088L7016L7017J25499J25501J02665N6996k6729j02844j26153j26154l9573l9575
-73554A2704754M4153M4153M4151M4153n0455n0457n0455n0456k7621k7621k2865k2864j5252
-73541A2563318O0862M3736j933k4766k4768k7621k7621L1390L1390L1389L1391Q555Q555
-73528A2703877Q556Q555m9482m9482m9482m9482R5137R5135R5136R5135J9319J9319J9318
-73515A2961559J9319l3963l3961l3961l3962J5512J5514M5958K90k3495N2618O9744l6816
-73502A2984356k0961K4707p641p641m786m788m786m787l1427l1427p4242J873L3271L3271
-73488A2884992L3269L3271m1120j17234m3022O3537J47264J47265J694J695o7761o7759o7760
-73475A2908331o7759O451O453O451O452L7656L7655L7656L7657o1294o1292o1294o1293m7973
-73461A2723857m7972m3216m3216J0063Q6180O9052K3386K6417K6417K3563K3562O1620O1621
-73448A3001334O1620O1620j06784j06783j02027j02025j5446O0669J7854J7853O6363O6363
-73436A2920611O6362O6363K8304K8306K8304K8305p3497p3499p0643p0644j7363K8304N0188
-73423A2939401k5926k5511N0604L033L033l5976l5976l3121l3122N2507R8175M3945o2616
-73410A2938450j73933j28266q384q385K9532K9531K9532K9532J6211J6212J6211J6211O2832
-73397A2865286O2832N8075N8075k3750r9864j02717k6602n1638r7306q9695m4026L1137P6806
-73384A2616613N3972N3971N0165N0167M5408M5409l4511j10627j27753k1191P0548P0546
-73372A2762717P7208P7207Q8624Q8625o3605o3605J1083J1083q0255q0254r5478r5479m139
-73359A2633732m140P9883P9882L4215m1900R477N5146K4700K4700K3749K3748Q6543k0017
-73346A3009718o6637k0969p9006l3337K7888K7889Q0218M103j7780Q8780O6898r217k7770
-73333A3050778k7770l2526l2527r8177r8175j19108p3439J3439Q9554P5282K9613q444q444
-73320A2760056j1298j1298k0337k0337k0337k0337k3190k3192P255l8415J1455Q7570O7587
-73307A2745182K1921r14r15l768l768J4307J4309J4309J4309K3823K3822K3823K3824j12886
-73293A2797378j12886l472P2644K7926K7926L2683L2684m7713m7713m7713m7713N1235N1237
-73280A2786503N1237N1235j4888j4888j0131j0133N6469J32585J25924M9808n1995j58554
-73268A2993172j63312n6752L9344L9342J3655N9324l769j10328p0369k4700P648N3318N6171
-73255A2832744J0504J2880J2883p8457p8455j33640q7969j391P4725J00629J46296J48201
-73243A2958950J02532K1660k4010j174j174n9211n9213n9211n9212n9211n9213n4454n4454
-73230A2592605J0539Q6655Q6654J0541k5614k5615l0371l0371M0509M0510M0511M0509K454
-73217A2839516K452K454K452k2411k2410k5265k5264M3237k431k2410N3704M5141n29K9920
-73203A2898156K9917j0993j0993j0995j0993n3273n3272n3273n3273J5230J5230J8086J8084
-73190A2737638j8545K7123M9006k7108m274P1840M9957M290j3922j3922j6777j6776j6777
-73177A2811753j6775j6777j6778m9125m9124m4368m4368l457P2658K9844K9844l872l873
-73164A2695582l872l873l874l871j019j018M3223Q8892J10775L4660M09P6524P1766m349
-73150A3099955r6139r6139r559r559p9014p9013K5645J01758O6555r559n3325n3325m8566
-73137A2759715m8568M2770M2769J0480J0482J0481J0480J6189J6190J3334J3335M772m0896
-73124A2861533o2780J3335L6170l9946k0916K4751o556n2225o6495R618Q4782Q4780l2244
-73111A2833807p7913n129P0986P2888l225p0778N337J05237J05237M3929l2185l2185M3929
-73098A3059935Q6745Q6743j3156q9271l0283M5833K3949k1719n4069n4067n6923n6922k0842
-73085A2905953k0843k0842k0843j1328j1328j1328j1327k4172k4173R7611J43280M2428l3687
-73072A2999401p9356p9355k230k229k230k230M5341M5342M5341M5342k8869k8871k8869k8871
-73058A2897657p7393p7392K7264J03379R7655K1542m7914k245J02412J02413J3930J3929
-73046A3175237m9817m9815m6962m6962n0769n099J4882o1234j38122r2452K9332K9331N5019
-73033A2762569N5019N5020N5019M6456M6458k067p8180j22898j22899K4573K4574j3395j3393
-73020A2716856j3395j3394L4178L4176L4178L4177r590r588r589r588L7983L7982L7984L7983
-73006A2940353l9381l9380j21203j21204o8875Q3354J69935J24266k2255j13592j16445k5110
-72994A2650463Q9064Q9062Q9063Q9063J15889K4551j05795j51462j10552j9215P8783P8783
-72982A2917697p797p798p797p797P9733P9735M2629m8709j15963p0294N0537N0538J5334
-72969A2970048J5335J5334J5334J063J063J063J063r7887r7885r2177r2178J1179J02517
-72956A2753872M5431M5431j1655j02993n1615n1615K616K617K616K617N5896N5897N5897
-72943A2805012N5897o245o243o245o243J05074J05073J25054P9386j3856j05193j08046j6710
-72930A3006715L3717L3716Q028N3696Q4276p062p6515j22185q6030m0362o8904o8905n4157
-72917A2696028n4157R8072R8071J2443J2443J2443J2443M415M415m9815M1520O9112K3445
-72904A2980878N4841N4840l7922l7925l7922l7924o6466o6467o6467o6465n4440n4440R7790
-72891A2661911R7788J9772J9773J01595J01595P6858p5372j93348j02011j160j160M4509
-72879A2750750J35846J40545J40545r783j01119m4033M7304r783r781n0694n0693n0694n0693
-72866A2837717K586K587K588K586l8815l8817l8815l8815M4911M4910M4911M4911L4443L4446
-72852A2941334L4445L4445j21590j21591l0251l0253r025r023Q6119J77457J86972R5634
-72840A3234673o9916j61253r0371r0371r37R0401P3275j8062j13205j13207J153J152J153
-72827A2744485J151m6419m6420m6419m6419j4071j4072j4070j4071K9695K9695K9696K9695
-72814A2622456M898M898R6236R6235L9151L9150L3441L3442O0557l0781p0740p0741n9322
-72801A2798880n9324L2014L2015J05244J05245J3908J3907k7956k7957p9332J2004L9596
-72789A2958244L9596m6033m6033o3159o3158o3158o3160L4780L4779L4779L4780j8502j8501
-72776A2755254j8500j8501q511q510o5598K5741P7118j4220m8471m8471Q2820Q2819P6159
-72763A2869129P6159K4782q1778q4633K1927J25634P9965n5139j31253l5158J0510j9935
-72751A2800210j9936O765O763O765O764J056J054J056J055J5327J5328p6011p6011P716P715
-72736A2705616P716P715j724j725r3061r3062m1684m1685l6928l6928N4886J31001J31000
-72723A2691137N4886J8731J8731J3975J3974M2219M2221M2219M2220J9386J9385J9385J9385
-72710A3057854k2002k2002k2000k2002O8383O8385l8177j14291j09036o3366o281J00280
-72698A2875745J42142O6028q185n3852n2425o757o756n2425k1029K4641l902l903O385O385
-72684A2912092O385O386M0636M0636n0700n0701m2139m2138M9201M9198L0171L0170L0172
-72671A3009369L0170k4707k4708k4707k4707j13191j13190q4648K1913R0891M5223j3766
-72659A2773942j3766J1921J1924j35550j35549j9177N6937J4122J4124N5985N5987J4122
-72647A2705022o1992P938J14499P5490K9823J8403J8404J5551J5550m7928m7930m5074m5073
-72634A2752683M1506Q7175K7234o4102j17383k6046P2904J64240J49019N7681m1269j32606
-72622A2971036j22318l0982R6512J42180J13636O7968N6551l4788o9989o9989p5698p5700
-72610A2968419j04241j04241r8532r8533k0507P0829J9452J9453M7994M7996M7995M7996
-72598A2844080m4293m4295m4293m4294N4656N4655N4655N4655j11j11j11j13k8654k8654
-72584A2827772k5800k5801N3169R8837L6043n5294r5255m9586J0355J0353P1054P1052P1052
-72571A2997951P1052J2065J2063O6297k5042r9254n3585J5870J07206O6296O6295L2044n9294
-72558A3209964j14178j14180k4745O6593Q3719p619j02762j02762m765m764m765m764k1891
-72545A2853081k1891O9448O9446N6374N6372o0654j06322n5897R6333J54369J54370Q1110
-72533A3346139j0228n3995j45331j61505p0169l567M2101j963m7630j9089j9088O601O600
-72520A2868876p9028p9029l8592N2745R2705R2705M1328M1328M1328M1328j6680j6680j6679
-72507A3025655j6680n4738n4737n4736n4737J9950J9950J9951J9950N8007N8008N8007N8009
-72494A3101859q3103q3101p8344p8345p7394j278J03379J03380L2020m4092m133m132Q235
-72481A2894951l7432n7413J8702K7717j7950J2495J2494N7212N7213N7212N7212k8416k8417
-72468A3025580j13094j13094p1231L5329Q9561M3893n4759j00428l1925M4189L4674j0993
-72456A2777702r091L6578M9900M228j4798O1315J21255M5141n9516n9516m521m519m518m521
-72442A2935119L092L094L092L092O7313O7315k4024k4024n9228n9225J665M7333K0873n5243
-72428A2930244p2368L4191J25529P9862n1437j27552j07094n36Q6996Q6997M2279M2279M2280
-72415A3111670M2279l6073l6073j20749j20751l5121P1439N7168j8946J6256O1925N7168
-72403A3050192J1498J984J985q70q69l8987l8986m1841m1840p9898j25567j36032n9919M6643
-72389A2547493J53203J62717N6157j4250O1866J43689O7574k1527o7195j03349j2012J6532
-72377A2990898p4807m3409K260j4867j4866o302o304N114R6452R9305P969j4451L1219K8365
-72363A3086576j7304m5847j79K676m2993o1070L0267J51100J05431o840n2506M578R5917
-72350A3249806L5962n5377l999l999o1085j52423j52421o1086k4930k4931j9222j9222O4505
-72337A2771578O4504O4504O4504o4950o4951o4949o4950N4930N4930N4931N4931O3968O3969
-72324A3052949n6864j02531r0163J174R9172R9172k8052k8053k8052k8053j2828j2831o7060
-72311A2797980K4277K9033j6635M0450n218q1332q1333q4187q4187P1789P1788P1789P1789
-72298A2826003P1789P1787P1789P1788Q518Q519Q518Q518k9538k9539k9539k9540l463l464
-72284A3022146l4861J0808l2008j23343o9112o9113j0600j0599j0600j0599j0600j0599j0601
-72271A2630319j0598O0817O0817O0817O0818J08388J08389J59767O8428n1452n1452o2868
-72259A3142190o2869j1492j02828j37080J5148R3687R3685m9028m9029j457j456j457j457
-72246A2926557l3330l3329k7622k7621o689Q4647Q7502l836K0724O6392M549q6788r9157
-72233A2871999N3072J13963J13963P44P43P44P43n8246n8245n8245n8245N202N203N203N204
-72218A2943802M3260M3261M6114M6115K348M8018P3707j7632j17531j17531k2389O8949J21456
-72205A3161947J21456L5828L5827o3122o3121o3122o3121L002L004L003L002L004L003L002
-72191A3123592L004m7840m7838j6442o2112K0665J12001J06293J4956k3103o8770m8792m8790
-72178A3016824n1646n1643n1646n1645L8444L8444L8444L8444m5282m5282m5283m5282L0357
-72165A2813248L0357k6731O4608Q7443l895N3192N3190l1650l1650l1650l1649K7338K7340
-72152A2999491K4483K4485n0203r5872l5931N5406R2513J174r3969r3970j7675j7675P3662
-72139A2865919P3660J29797J29796N8438J2770l8607j29945j27090l5753j502Q9837J01253
-72127A3128573R916l0654O0683J50118J50118O4490k6849j24845j24847n1584n917o5857
-72115A3133345j57195j31506m0168J15866J15867L8028L8027n3309n3311j1446j1447j1448
-72103A2971303j1446l836l834N3249l8087j18007k6669J29365J29364N4321N4321l7017l7017
-72090A3116010p5073p5074P4300P4302L420m2251J7691J09028L9574n1764q6015q6016L7374
-72077A3055506L7373L7374L7373j4004j4004j4004j4003K8335K8335K8335K8334o8711o8711
-72064A3087528o8711o8713p6575p6574P2798P2800n3741r9410K1423J12758J34167M2829
-72052A3100579n2313n2313j4257j4257P1372P1372J3990p7349q3056Q279J3990p7349p4494
-72039A2834194J6844q846n4515k3117k3115k5972k5971k5971k5972J4540J4539J4538J4540
-72026A2695716J4539J4538J4540J4539N7829N7829N7830N7829J43458J43459P9711p2516
-72014A3279301q4707l9039M6590R2259R4162K825l4281l4282m0941m0941j52260j06589J4241
-72001A2996338J05580K1853o9484k7651M8463M5609l0505l7165Q503k1942k1942R930R930
-71988A3037517R931R931l5739l5738l5737l5739m6738m6740m6739m6740K9376K9375K9376
-71975A2815596K9376N1258N1259N1258N1258M5550M5549M5551M5549l4088l4087j25426j25425
-71962A2913178q3563q3562O8666O8667k1719k1721k1719k1719O3910O3909O1056O1054l7240
-71949A3009197q2907j00034k3920O526O526J1284J1283L42L41L42L43k2494k2491k2493k2492
-71934A2749353l3115l3114l3115l3113M3000M3001M2999M3000L517L515l9298L6815J35766
-71921A2929211J35765p901j14463q7405j1291L0572L0572o533o534o533o534j776j778j776
-71907A2873596j777M3893M3892M3893M3891k9107k9107k9109k9108k9107k9109k9108k9107
-71894A2814526r604r604r603r603L6064L6066L6065L6066Q057Q057Q058Q058j4777j4777
-71880A2923049j4777j4777J2339J2338J5194J5193L0416P6085R3210J7096m53m54n210n211
-71866A3154038j06062j06062o0394L0944J13243K04580R2310n9917o5627o5626J6196J6197
-71854A3163820k75k74k76k74o3071o3068Q3450Q3451M6821m4517q4477q4476J0666J0666
-71840A3058166O2044k9293l2988l2987l8697l8697O972O973O971O972Q876Q875m2502M8835
-71826A2999520M3126M3127M8835M8835p3483p3482p3485p3482O3522O3524O3522O3524M3066
-71813A3186669M3067j4018P7318N4485l6853K0233K0232o0624o0624o0624o0623j4956j4955
-71800A3078727j4956j4956l1129l1129l1130l1130k587k586n9672L1665Q4409o928N0158
-71787A3018756N0159l1665l1665k5956k5956n1646L9694j1685j1685k8811k8810k8810k8812
-71774A2803108N8625N8625N8624N8625P247P247N8625l2714k3673k3674k9383k9384k3674
-71761A2948224k3675p5051J6286L1687L1688L7396L7395L7396L7396L7395L7396K0270K0269
-71748A3194072P1648j9690q273q273q273q273m3022M8315J39652M8315j02011j02013r722
-71735A3192452Q1615M549m1119r723r723m8730m8731m8731m8731M8611M8612M2904M2904
-71722A3206159K3875o7462p3171J8166k0842j12180q0783l5113J5312J5311l8919N2418M8962
-71709A2951733m2376l6668N4671J28881J28882j7638j7639Q526Q525Q527Q525K1846K1846
-71696A3227641K1846K1845j3655j3653j3655j3655k6024k6023L3917P9586R5285L947o5508
-71683A3311894j11176p1216k5548n4090n4091K4254K4255K1400K1400q4210j29878m0443
-71671A2832551J11785J46990J01319R983l5686m8055m8054R031N4699J01975J0637n2158
-71659A3195017o489N6306N6304o1672j07340l7410N3925K5385k0285K4432K4433K1577K1579
-71646A3245762r51r52r52r50m6621m6620m6621m6619K9969K9972K9969K9970J2844J2845
-71632A3201045q2298j73637j58116o6779K8365K8364P5937P5936P5936P5935l4906l4904
-71620A3010878l4906l4906j2071j2071j2072j2070j889j888j887j889J4287J4286N8051J34168
-71606A3106021J40826O4712p2293j17963p3246k7577n6119n6119n516n515n515n516k8349
-71593A2857831k8351k3592k3592K1601R7714Q3444L7775q845L6823R4861R4860M140p1973
-71580A3172696p1975M140O0274O0276K1266n4849o4839J1276N5042N5042J4130J4131p7207
-71567A3199403p7208l3382l3382N7956N7955K9413K9413K9412K9412o4778o4779l888M1782
-71554A3197329j2450q8566o3827j8159P4307J50423J48521P2405l5106j11221p3163p3164
-71542A3167329m7951m7951m7950m7951P9541P9541P9541P9541J5379J5380j04501j50170
-71530A3069778j07356p96N0582M913n2172r7842j14967l8852L2504P8173N7243N7242M0250
-71517A2978700M0250M0250M0250l5865l5863l5865l5865m943m944m942m943k3020k3021o5834
-71503A2824345J0280R6563R6562J01321J01320l5686l5687l5686l5686J9022J9021J9021
-71491A3144710J9022K4728K4730o6607o6608l6206l6207l6205l6207L753L753L754L755M9421
-71477A2999586M9423M4665M4666O0839j5275j19932j19932K7003J03119L5567p0993l8644
-71465A3000092O7916J13585O7916L4615m1498q8120q8118l3888M2228O4110m2450r8057k1943
-71452A2976388J9921J9920J8969J8969K3727K3726l389P2724Q9851j6709m9059m9057L5619
-71439A3181600L5620P849P849P849P849r276r276r277r276K7354K7353K7354K7353j8315
-71425A3302610j8315j8316j8313l7932l7931l7931l7930O8629O8630O8629O8629p961p960
-71412A3354538j0815j0816o2192j07862j24986m8873M9542M9541l7039l7039q496q496q495
-71399A2988512q496p2719p2717p2717p2718O4288O4289O4289O4288J7661J7660J7661J7661
-71386A3016942k2298k2300k2299k2298J961J963R3299R3300L6214L6215L6213L6214k141
-71373A3260985k141r3478r3479j9265j9267j9266j9267P849P850P850P849l7821l7818l7820
-71359A2912761l7819O720O719J2427J2429O1902J53240J53241O1902q979q980j4687j4687
-71346A3296189Q146Q147j368j369p1654k23884k18175o5946P1060J62398J71912Q0574K0634
-71333A3236664K0635J4925J4926o1189o1190n5479n5481j8984P2353K0977K0975L851L850
-71320A3156833j858j858o616r7953r7953o616P3305P3306P9014P9012r469r470r469r470
-71306A3210738J3365J3364J3364J3365m9905m9905m9907m9905m237m237m236m237m141m140
-71292A3039346m141m139M1528M1529L5820L5819r849j01185m9810m9808n5519n5517m9808
-71279A2814266m9810N7645J48980R7603R7604R7603R7604J48981N7643m8440m8443j05526
-71267A3365710j4190o5568o5567n4149n4150j5193P6145P6143j5193j04628j04628M1893
-71255A3066625J33231J19434l2795r3686r3686j01297j01298o1339L0000R4044R4043Q414
-71243A3061690Q414O5501O5499K5540o5796p1508p1505p7215p7214N4083N4083N4083N4083
-71230A3079738K1764K1764K1763K1764n4350n4350n4351n4351N7919N7918N7919N7918O7433
-71217A3248498O7433K7472o3866j12446j12447L4073L4072J5046J5044l6333N5004J49672
-71205A3321222J49672N4529l6807o1547o1545o1547o1545j13273k1934J8025J8025j30398
-71193A3012877j30398k9547O1791N8937N8937O4646O4644P4160P4160P4159P4160K1178K1176
-71180A3500880K1177K1176q7286q7286N5427N5429j5454j67682j67682j5453R1106R1108
-71168A3295460O0661l0676j12909j12907j7765P3572L7417L7419L7417L7419M5505m5833
-71156A3304780N546N546k2999k2999k8706k8706l8399j29736p8360p8360l8399l8399l2691
-71143A2778118l2690P1491J62828J11452J11452j9846j9848j9845j9846m5982m5981r7358
-71131A2933945o021P3901P3898J30986L9648o972o973j2681j2680j2681j2680j2681j2682
-71118A3156327k8200k8201k8202k8200M7913M7914M2205M2204J9846p1491k0113k0115k0113
-71105A3111774k0114k0113k0115n9620n9621L1717L1717O0260O0259k5368k5370O028R7367
-71092A3168801J31616J31617k2515j13852j13851k2515M3789M3787M9497M9496M3789M3788
-71080A3433447L4274L4274L0944j21285j78372q7034L8556L8555m1364m1366j1506P9830
-71068A3208953P9832j1506l4341l4342M5580M5580J1803p9534k8155k8158j8641j8641j2935
-71055A3125495j2934n7709L3626J28771J28770Q8811k527m2488m2488l479l477Q2149Q2151
-71042A3504671K1258p0079J1744J03083P1595q0634j92904j01565N2567N2567J8315p3022
-71030A3317596j03945j03943m8762J03469J26302L4965n6372n6372P9741P9742L9782n1555
-71018A3360648r7225r7225o2972K8364P9267P9266o1546o1546k1586O9753J8374J8374n6944
-71005A3195002n6945n6944n6946K1074K1072K1073K1072Q3392Q3392p947p946N6752N6752
-70992A3372853l4587l4585l9403l9403l9403l9401p055p054p054p054j5141j5142j5141j5140
-70978A3057290P693P693P693P693Q3481Q3481Q3481Q3481Q3480Q3481P7772P7772l5924j27261
-70964A3581306j27263l5924k4506k4506j8799j8797k0762k0760k0760k0762K074K074K074
-70951A3254689K074K4909K4908K4907K4908n3108n3110n3108n3110k1615k1616O9722O9722
-70938A3240172L7374L7374n3965n3963j4956j4956P0674P0674Q3993p343m7305m7304k4172
-70925A3276297k4172O1456O1457L2913n8423r8385r8383L4816L4817n6521n6521j339j337
-70912A3106675r2676j84013j68804j6575J05207J05207N3830N3830N3831N3830M7170M7170
-70900A3164682M7171M7170K4336K4336K4335K4336l5902l5901l5902l5901j3068j3067p358
-70887A3179267p360M5922J37259J31551M0211j02500j93841j48170j48170j7758j7757j7758
-70875A2880896j7757N4551N4551J05929J4590m0116m0117J00696J00697O0735l0603K0776
-70863A3264828K0775K7733K7734j2228j03565j01662j01661M8663J40001J03848J2510p6924
-70851A3250052p6926K997R4332J28584J28585R3827K490r8362r8361o4110o4110K7227K7227
-70838A3353452K5800K5801K5800K5800o548o549j2257j2257M453q6886l5507l5508J2063
-70825A3277657J2065J2063J2065l635l635r344r343j1247j02583n1206n1206l7613l7610
-70812A2996428l7611l7612Q6076Q6074o6155j57490j08494M3737J04627J04627L8028L8028
-70800A3090263L8027L8028k8394k8395k8394k8394P0554P0555P0554P0555O1040O1041O1040
-70787A3518080O1040K052K052N3427l7908q7747q7747r3456r3455m7788m7787J04442J04442
-70774A3349647J17762J17762m3981j35320j48638j48639n3496L7841N3839N3837J10924J9586
-70762A3331124p3655p3653j30740l9403K0061K0062K5770K5772K5770K5769K5772K5770M5490
-70749A3253909M5490M5490M5491l2528l2527l2526l2527N2626N2626r0089r0088p2963P9265
-70736A3191649J36352M5015p3914p3915l9663N1676P908P909J3617J3618k8246k8246k8245
-70723A3195515k8245K5033K5035K5035K5035n7198n7197k5800p1470j6286P5053M3654k014
-70710A3156150Q926l6741j3908j3907l3886l3888L218R4556J00622N4952l7336q3005m0191
-70697A3125562N479O5417O5419l9715q5383k5444O5894J03952J2613m7325j658O0245O0244
-70684A3365300k5383k5384Q9740J35407J04012m8219j04353j04352q2470j28139j46216n4878
-70672A2975065M3119M3119p128p129p127p128M0442M0443M0445M0442J7609J7609J7609J7609
-70658A3264999L4735L4734k371r3709j06537o0869L1418P7089J1439l4228n687n686l0423
-70645A3114904l0425k7569k7568N5205J00873M0934n0403j24675l3337O1806O1805J4236
-70633A3155786J4233J4234J4236l9523l9522r0898M38L5642L5641R7485J43153R8295n3934
-70620A3385266j43368r7700m1567m1565l3004l3002K4558J15897O4519O4519k8721k8722
-70608A3207110k8721k8721M1268M1268M1269M1268J07868J07869J2726p8612j27136l5797
-70596A3301659N9346N9344q3368q3369p8613p8611K4171J00287N7473N7472L241L241L240
-70583A3345513L241j5311j5313p6203j21873p7156j039P3170J18841P8343k8215q2448l6779
-70570A3164771j3943j3945q236q237L3153P8819K4589q1972j44766r9097m906M0762J6145
-70557A2983137J6144J9000J8998N680N679N678N679K4708K4707K4707K4709P7987P7987P7989
-70543A3392789P7987K2151K2150K2150K2151l1130l1129l1131l1129j4004j4003j4004j4004
-70530A3378844K1199K1199l9692q5361j03863k7748N0270R5939L2192j3476J5067J5067k1088
-70517A3338549k1087o1049J5067N4076R9744J38754L2192j1217j1215j7878j7876m0711m0710
-70504A3456639m0712m0711o459o459m9274K6841N2529N2529N7287N7287L0327L0326L0328
-70491A3650478L0326k2954k2952k2954k2952k9614k9613k9613k9615K3668K3667K3667K3666
-70478A3565205P1477P1476O6719O6719j9861r5975n3162n3161m7928m7928m7930m7928m7928
-70465A3379795m7928m7929m7928K4916K4915K4915K4917k2657k2656p4033J7304M7274M7275
-70452A3328180M7274M7274n5480j46818j46817n5481N8632N8633L2943P8611J08107J6768
-70440A3371826k0335k0337m164m162j50683j50683J6769J08107J08105J6770l6162l6161
-70428A3198890m1871m1871r59r58l6162R507j435j53664j13703k2366R3708J39378J42232
-70415A3170726R6562K3719k1950Q85Q84j970j970j969j969k446k445k445k447L264L263L263
-70399A3262955L263m4843m4844M3639M3640J07385O1717p738r9075p1484J9853J09289J09288
-70386A3493045N7912l3427j34279j34278k0522k0523k0522k0523K3242K3244K3243K3243
-70374A3259855L2758L2757L8467L8466J9437J10774J10776J9437n2389n2387j09475j8136
-70362A3430340l865l866L3241j2428m1922M9415M6561m4777j11377j11378j65608p4271L3776
-70349A3023841P9444N9464N9465Q5153Q5153Q5153Q5153J6650J6652J6650J6650o7077o7076
-70336A3495275o7075o7077M2911M2911J2465N8134M3863l2252j7030K8640L3397m2718j74966
-70323A3356478j74967l6058M0057K000J999M6300J22416J05289N9620k7911k7910k7912k7912
-70310A3411489r3083m7415O3900J40018J37162R1493L0603L0602l2142l2140j23477j23479
-70298A3453531p7810p7808p7809p7810N5392N5390N5391N5392n8781n8781n5926n5926k3280
-70285A3111165K2388M4271l1843k8989M7125m46m45M1416M1418L8562L8563o0386j06054
-70272A3156745n1825N4738J15093O9425q0901q0902K4707K4709K4707K4707J4717J4718P4658
-70259A3385296l1903j13726j13725j41318r5649M4866J20981Q1020Q1021M2963M2963Q5777
-70247A3388566R663o0742o0744o5499o5501l9812l9812o0742j5074O5865J41978J61959N5399
-70234A3415504n9725n9724Q5844J31513P8708K595j03966j49636j08722l2610J3060J3060
-70222A3225901l887l887l888l888M3684M3685M3683M3685J08857J08856p3816p3818k4345
-70209A3430822k4343k4343k4343j0733j0733j0733j0733l3569l3567l3568l3568O869O867
-70196A3194325O869O868p9713p9711N5391J31506J36203O0088m6471r2140l4103J1565P4361
-70183A3345038P4361L002L003L004L002L954L955M9623k6491k9145J6523k0582k0581j7729
-70169A3390937j24287j07163l1048J08336J08337k2009r8124k1057N5056L3174j2495k3258
-70157A3256399k3259k6112k6112M2391M2391M2391M2391m8948m8946m8947m8947Q0448Q0448
-70144A3315588Q0449Q0448J8047J8047J8048J8048l5234l5232l5232l5234J6145J6144J6146
-70131A3456178J6144L8979L8978L8980L8979Q831Q829N1646k4470q0604q0604q5362q5361
-70118A3341143M5937M5936Q8751J2636n3964n3964j00584j76699j88934q2373J28845J74514
-70106A3181244J18378P2710R4594R4593l6228j42791q2848q2848q9511q9508q9509q9509
-70094A2858767O5040O5039O5040O5038J05951J05951k7249j03364j02889L672J47338J01669
-70082A3350003J9846J9848J6990J6993m0020m0020m0019m0020N650N649N648N650j6234j6234
-70068A3253730j6233j6234L5143L5144n6194n6193k6641k6640k6640k6640k6640k6640k0932
-70055A2998390k0932M6621J37957J77919J77917m757m757m758m757j3179j3178j3180j3178
-70042A3446128l664l665l664l666n9799n9797L5343J26682J72350Q1013j4130j4130q1504
-70029A3617497q1504p5794p5795K5056J16395M125j48104j79501q8163L174L173K0301K0299
-70016A3161159K0300K0299M0548M0547M0547M0548j0830j0830P4799P4798N88r0751l9372
-70003A3362350l9373l9373l9372l9375l9372O2371O2371J13748K2411r3664r3665r9373r9372
-69990A3040312K430K431K431K432J05184J05185J9557J9556J6613J07950J47911J47911K0417
-69977A3740320K0420K0419K0418j05171j05170j05171j05169k3348k3347j7639j7638l0900
-69965A3268024O0438R4690R4690n5636j46974j46974n5637N6633N6632J47971J47969J57485
-69953A3679311O6146l4705l4705k8855k8854k8856k8855j3633j3632P7706P7705m3127m3126
-69940A3602520m3127m3127l1710l1708l1710l1710o5663o5664k5703O5634J20817J20817
-69928A3539666L5187L5189q3742q3741q3740q3741l4266l4266N7071N7071P4621P4619P4621
-69915A3544549P4621k0524k0522k0523k0522j70849j70849j30889l9550J10774J10774J67862
-69903A3414352P6522l4734l4735m0443m0443J4740J4739J00369J00369O8971k2366K9011
-69891A3646352K9012M4234M4234j02287j02286j01461j0123K9835K9837L1738L1739n3889
-69879A3516935n3890j9638P1699J05951J05951n5792j47130r5753r5752o0848o0846L0489
-69867A3241376L0491O8548O8547J948j50281j77874j77872k5645O5693R97R96R8041R8043
-69854A3143008Q1243Q1243Q1243Q1244J6546J6546J6546J6546o288o289P9340P9342K6060
-69841A3706330o5278o5277K6060R0817R0818n9509j50846j90807r9469N187R6526P5595P5594
-69828A3535741K4217J15555J72640Q1301k3353j14693j62755j62753j28503l7166J4212J4212
-69816A3328655J9921J9921J2309J2309R455R455j0525n6195p9028J2310R4311J39978Q0040
-69803A3592916j1298j2250j2249j7958j7959m2696m2695j1298n6967j26422l5084J18097
-69791A3324137J18096K1534o9804p2658J8679O02m5067o5046K6290J05260J05259P1008k0329
-69778A3517961n4581n4581o0289o0290L8718L8720L8719L8718L8719L8718L8720L8718n0715
-69765A3547255n0717n0715n0715n0717n0715m5008m5006J226R2563R2565J226J2644J2643
-69752A3416529O935O935M0235M0236M0235M0235n433n434n433n435O0751O0751N5042N5041
-69738A3801190P5974j5365n2470n2470J8888O4555M617q6721j64739p3402N4090R9760K1660
-69725A3695567k4010r3463j84800j42938r7270k7813O3522O2572O2571J25366L4029p6338
-69713A3396995J5000J61521J61520L9916j12314p8062J3276k8588k8587k2880k2879m9518
-69701A3445400m9519M1817M1819r559r559r559r559k0753k0752k0753k0755k0753k0752k0753
-69687A3296010k0753O8681O8682O8681O8682j3142j3142j3142j3141M2815M2814n1377n1378
-69674A3480290j01803j47473j21781L0444J16075K4737q6580m0912L8058J29395J32249M0911
-69662A3493610K4143K4143J8433J8434n7681n7680n7681n7680O065O066L212L210K5094k0575
-69648A3371113m9117M2219J23983P8315J1715p9623m7274j606l3002l3002j8733j8731j8731
-69635A3327526j8731K6937K6937o1545o1546K9509P5179J5237p6100m2799M8537J43682J43681
-69622A3576504N3295N3294o644n2314p1343J9995P9935L4266n8200j03870j03870n8200K7428
-69609A3390276P3097P5951L0281j5386j5386j8240j8242o6763o6764o824L8846k2931j14269
-69596A3263646j11414k0076M0814M0815M6523M6524m6716m6718j2464P8872J13124K1786
-69584A3414716p3358p3357Q883Q884Q881Q883J7445J7445P3580J19249R9268n2959j39541
-69571A3438019r3873L4572Q0240Q5947M0280M2153Q7822K2172o9164o5358j9692n1086n1088
-69558A3480944J6940J6941J6938J6941k3021k3020k3020k3020k8074k8075O3263O3262L1866
-69545A3558865L1866M68M6137L7098n4239q5636q5637j5230P6107P6108j5230o1323o1323
-69532A3448031K4306K4305K8113K8112K5257K5258j03185j48855o2274Q9955J32769M1432
-69520A3553224j05089j05088Q191R9529P3839K8172O288O288R143R143J7229J08568J42819
-69507A3852256J42818J0570q0768j46416j00748m8731m8731j1625P9711R6838N501k8751
-69495A3721924k8750L8324L8324L8326L8324o8235o8236l1129O0208Q3934L8265k5481j16817
-69482A3718981j13964k2626P2516P2518n977n976n976n976j9296j9297k2149k2151k3540
-69469A3597087o9210r4898l560M8768M8767N4478N4477Q331Q333Q333Q333o7782o7783o4927
-69455A3468747o4928L2415P8085J03773J2435K0998K0998R582R581p069r8405o9864k4194
-69442A3492154j361M4308P2852j8486j05119j05117j5684P5653O2334k9004j18438j18439
-69430A3235653m3751M7587J38924J38923N5198r7030j02740M9489J02591J1253j35266j35267
-69418A3265564k6803O4533J3157J3156M5030M5029M5030M5029O7864O7863O7865O7863p5133
-69405A3706047p5133j26511l5173M0941M0942m4688m4688m45m46m47m46L9514L9514L9515
-69391A3578496L9514O035O037O035O035r1011r1009n1050M0287J04984J04985J9355J9356
-69378A3698049N9316N9316l5827j27166j68521p7186J7959J7958N9821N9822N4112N4112
-69366A3671765M2696m8642q2893q2894l9127N2210N2210l9129n0484n0486M4657J35996J53122
-69353A3759001J53120k914r4250l1457l1457p1416j62755j83685r2350O7492J58830K03450
-69341A3671609J12113m7727j39066j61898p0563l6311l6309L0765L0765L0766L0765P0726
-69329A3485635P0726j4904j4904p0740K0596J11936K0597j01187j01186o6935K4402K7734
-69317A3391770K7733L3441L3442l6965l6966l6963l6966L0208L0208Q1586r752l4490l4489
-69304A3401797m0198m0198L8771L8770L8772L8771J24400J24399O3507q8720j25173l3836
-69292A3541062N7503N7502r8532r8534r8532r8532n36n35J45986J45985O2258k9077o9039
-69279A3516979o9037l8839l8836N2498N2501R2459R2461J122J122n4537n4536m8828m8828
-69266A3455701k9799O1538J0161J0162j673j672p381p382K6871o4467o4467K6871J06315
-69253A3520778J06316J63400P2063j3565j3565j9274j9274k8848k8847k8848k8847L0140
-69241A3711629L0141l04r1642j41117J1112J27187J27188M3461m7876q7837q7836l6876l6876
-69228A3520354N4462N4463k624k624k624k625j7845j7847j7848j7847j2137j2138o429o431
-69214A3510260q1146J0190J01529J0190j53456j53455l7381J14848J70984P9645p2585p2583
-69202A3427040R239R239R240R239J3938J3936O5314k6022k0316k0313k6025k6022r850r847
-69188A3418790r850r849O6266O6266O6265O6266n248n247n248n248M9936M9935R975q1362
-69174A3671647j27982j27983l2840N8498P7528P7527M3275m8063o5009o5009P5802P5803
-69162A3613194M7259m4078p8329p8331k3146O8191J02442J02442K2522o8815o8815K2522
-69150A3617058O7686O7686p3128p3126p8835J2503J07646J07645L3909n7428o049o052k5078
-69137A3694437k5079k5080k5078n5585n5585n5584n5585r916r915r916r916L3375L3375L3374
-69123A3457322L3375j2295j2294j2294j2294N8126N8127N2417N2418N8126l3210J8166J8167
-69110A3723857J9118J9118J9118J9116Q7622Q7621j19792j19790m6353M4985o393j58622
-69098A3569605k29026j37690K4053J15391L5471L5470M1178M1179R2558R2556k587r3925
-69086A3584233k1808O9530J2443J2442K928K929N4307l7032m3692m3691m9401m9399l732
-69073A3490057l732l730l732K870K868K869K870M8537M8538M8539M8537l3760l3762k8052
-69059A3588917k8052l3762N7577O199O199K0634K0635K0634K0635k201k200k201k199L508
-69045A3674323L508L509L508p2606p2606o6898o6897o304Q5035L3657L3656J6532J6531J6530
-69031A3601478J6532j19j19j19j18R394R396k4856j16194j37118m5780M9363M9364J8917
-69017A3430021J8916J10256J10254L4139L4141L4140L4140l6266l6266l6266l6265n6069
-69005A3604875n6067n6068n6067m691m689n6067L5269Q8550Q8550R4259R4258j2301j2303
-68992A3747508j2302j2301q4008q4008q4009q4008N5852N5852K4454P0124P5356j5981R707
-68979A3662236N5377K9687j5980j3127L2541k3771k3770k0917k0916p9905p9907m2799M8538
-68966A3507287J26555Q0887m3751j35089m0896N0441M7586m3752k4900K0769l3465J2206
-68954A3523878R1174J36842J08300m3930j50014j50013n8677L2660L6467L6467M2175M2175
-68942A3647504q7635q7636P507R8845J15971K4633j2473j2472n5288j00955p2413P9816J38804
-68929A3684208R3137L7001L7003J9423J9422j27098j27097K3228J14565K8937o2400k6247
-68917A3714082O5091Q007Q005l0052l0052K7033o4303j05274j3937J36389J36389K7926o3411
-68904A3815893j2035j2034o5314o5313o5315o5314k1549k1549J8412J09749J52608J52608
-68892A3920847n8609j49948p1929J9407J3700p7638k952k950q660q659l1495l1493l1494
-68879A3478127l1494K2322K2321K2321K2323L7544L7544J28882J28881Q8446Q8446o696r8036
-68866A3940931r4228k891L1360L1359j26555j26555n9955R2274J18914J18914k3800k3802
-68854A3875966n723n723n724n723k0946k0947L0431o0906q8082q8082q8082q8082k1480O9855
-68840A3476752P5565j5773q7131M207K11619K11620J06962m5268j11868j11867m1298m1298
-68828A3632222J05223J05221j4658j05994n4619n4617k9882k9881k9881k9881k9880k9882
-68816A3433491k9880k9881o987o987o987o987o987o987o988o987O4371O4370O4370O4370
-68802A3575314N8663N8661J575R2913J46015N4679m2368q8038l9514O154O155l9514k2388
-68789A3768307K3280n262n263m2369m2368r3746k409O4608O4608O7464O7462K2746k2925
-68776A3864133n4320L7016P1268k0069N619N1289m847r6184m1952m1952J1402J1403N693
-68763A3798499N695p7082j68418j33215q7546O645J58874J27476L6141l9975l9977m5682
-68751A3541435m5684n8230n8231n8231n8231P8776P8776P8775P8776O6406O6408O6406O6408
-68738A3843559m0154m0153m0154m0154J3270J3267J3268J3268J6122J6123j5275L0393l6206
-68725A3747174j27544j24689l3352j4325j4323q614q615J7014J7014J7015J7014O2683O2683
-68712A3609135O2684O2681M1753M1751L6043L6042p4322j65662j62805p1470J8278O3947
-68700A3498055L8258L8259J19129K7792r7797r7796o936Q4403L3024L3026N3956N3957N1103
-68687A3828433N1102J21210P5542j46141k37478j94665j03327K7971K7971N2232J43570J80674
-68675A3827094K8447j34249q8579N8892N8892j5922j5922j5920j5922m505m504m505m504
-68662A3668793l6377l6378l6377l6378j3543j3542j3544j3543N8825N8825N3117N3117K8379
-68649A3721374o2957j7290j7290k2522j13859o2482o2483P924P923P924P923P3997P3995
-68636A3542177P3997P3996k119k118k118k118q779q778q779q778q779q778l070l071P4413
-68621A3697298J65750J08665J08663j702r3040m1663m1661k1683k1682k1683k1681Q4877
-68609A3900458Q4879Q4877Q4879J2889J2888J2890J2889l8489l8487r5575m237P7586j3750
-68596A4093697j33633j33632O2364J53702J0985j41243j97912j06576J5208J5208L8042L8043
-68584A3714253Q9421j918q7548q7546q7546q7548j916Q9419L8043L8042P0287P0287O4578
-68571A3820308O4579J5103p6234p6232J5103k0099k0098j4391j4390j4390j4391j4390j4391
-68558A3636087J8851J8849J8851J8851R4963R4965Q9256Q9256R812q1525l0149l0149n8691
-68545A3889227n8692n8691n8692k8014k8015k8016k8014O5225O5225k6113j17449j19353
-68533A3468628L2876J48951J48951Q0448j0889M0488M0487j5944j5943o7321K4015P5394
-68521A3950141P5393j9749j11086q9681q9679r5390r5388q3970q3972J6881J08217J12084
-68509A3593801J12083K6454K6453n3465n3466j04843j3506J11608J11607J6464p4874l4913
-68497A3663403l4913m0622m0622k4149k4150J28079J28080J05244J05245M393q6945o9342
-68485A3813701o9344J6286J6286p3149p3149J8189J8188N515N516N515N515L4060L4058L4058
-68471A3791245L4058P894P894P894P894k0649k0649k0649k0649j5119j5119j00748j00747
-68458A3542550j10263j8925Q1929Q1927L1500L1502L1502L1500O3850O3850O3850O3851n0033
-68445A3908590n0032n0032n0031o3352o3353k3391O7946R8392R8390n1934j43273q9991J345
-68432A3589274R0779R0780J03208J1871q3272q3273n6632L4705P4665P4664M5647M5647m5691
-68419A3892372m5691o4721o4719o4720o4719M415M416J560J561K3445k2226m7914M3425J48081
-68405A3744565J48082N2937l8399o8844o8845p4553p4555L0997L0995L0996L0995M0511M0511
-68392A3825393n0828j42165o4146Q8081J42313N0977j6577K9093M9073m2263j27916j27917
-68380A3613118l2771N8564J15652J15651L0022L0021j3742j3745P7595P7593N285N285q3198
-68367A3985330q3199j29045q3377j1068Q0270O0289J4621j3922n9591j6301P5037K0806K0805
-68354A3860655k029k030k030k029J3031J3030J3030J3030J3031J3029J3031J3031o2610o2608
-68340A3831562l1211p6881k6453O4882J0651J0652R760R760R760R758R760R760R759R760
-68326A3861279o1597o1599o1597o1598M4963M4963M4961M4963N0739N0738N0737N0738K216
-68313A3999906K215L3612j2056k4425O6911O1205l0135j64284k09955q9121K214M4018M4019
-68300A3724124J8331O3997N6388l4950r262L6408J4524l1145k601k603k8290k8290k8290
-68287A3748341k8290k5370k5368k5369k5369N5502N5503n388n1058m3447L2668R1658J67771
-68274A3921784J24006M7891l1078p6746p6211p6211J2271J2273K4641K4640p709L7962K1785
-68261A3959298q4773j53278p7162N4135R9804o757j13316m1463O5099M7973k8141p211R9351
-68248A3813559P7467J353j3869j3872j8627j8627N4633N4634P3662K7992o4712j71273j54147
-68235A3648173p8032M4702R0372O9439O9439L2334L2334j5M5655O645r9916n9955j4286q035
-68221A3778854L7634O0468j5647M333N0003J4799J4800K4312n1801n1801K4314Q3302Q3303
-68208A4056873Q3302Q3303l4854j10968r3843m8173l2952l2950k7242k7243N583N1251P1230
-68195A3943317m883p738L7932J0339J0339j5824K9842M6971k9145n9591n9592o4348o4347
-68182A3773272L5076L5077L5076L5078L5076L5076L5076L5078o2742o2743o2742o2743j7074
-68169A3785841j7073j7075j7073k9442k9443k9442k9443J6227J6227K1934K1936N8446J49783
-68156A3901403J24095P8426L3709L3709L0854L0855r6637r6637r6638r6637n0968n0969n0968
-68143A3693597n0968P3846P3849P3846P3848k267k267k268k267j6062j6062j6064j6062K9606
-68129A3894305K9605K9606K9606j3655j3655j3653j3655l0781l0780q2158R181J12409J12411
-68116A4018786J08603J08606Q4818o7410j53990j08322k7867O3470O9180k2158m5943k76
-68104A4027497l1672l1673o935o935o935o935o934o935o935o935n8023n8023n8023n8021
-68090A3676583k839k841k839k840j8537j8539J33692J33691Q2314Q2313r024r023q6030q6031
-68076A3870050m6070M5268M3364M3365M9073M9072J5298J5297J5297J5298o0818o0817n5108
-68063A3938569n5110j4442P6895K5518K5517L1227L1226K5518K5517q258r9595m8218m8219
-68050A3906145l1093l1092l1093l1092O2445O2445O2445O2445j3669j3669j3669j3670l4126
-68037A3942752l4124l4126l4125J1544J1543O786O786j4359r0475r0476j4360J4182J4182
-68024A3695730J8939J8940l895l895l895l895l895l895l894l895J5549J5551J5549J5550
-68010A3764649Q890Q891l8683L7433J18305M2190q6254q6252K5064J31624R4519M8850M869
-67997A4074095m0800m3654K014k6529k6528k3675k3674L6266L6266P9081K964l0333l0335
-67984A3985158l5091l5092k683k683k684k683k683k684K074K074p440O8673P1529m587k8371
-67969A4002827J7296j3148j3149J099J100j753j755K8692j6978l4103M2013L7254L7254Q4827
-67955A4171476Q711k4588k4589l2199l2201P106l8562n8544J7573k409m8077j7632j7631
-67942A3908434m9980m9980r5648j9534L0891j4777j0020L5650J07609J07609m1768q7435
-67930A3821051m660P1454N1473N806j3223j3224j3223j3223O2891J08559J25685M9572j2926
-67917A4226012j2926j7683j7684j17584j17583L4646Q0313L0841m5275m5275L0840K0373
-67905A4049015k5293N150N151j3253j3253j3254j3253j3253j3252j3253j3253K5755K5756
-67892A3979510K5755K5756K5755K5756K5755K5756k1162k1163k6870k6871m8752j40092j11548
-67879A3737585o5879M3536Q9204O6370O6369K3556K3555K3556K3554m8544m8545m8546m8545
-67866A3837226K7570K7568K1860K1862L4229n7109n7107L4228K26419K26418J9007j33223
-67854A4228948j33520m2183P9600P9602l6474l6474l6474l6475l9327l9330l9328l9328L6787
-67841A3946024L6786L6786L6786k119k118P36P35J5008O0676Q6365m972l4467l4468l7321
-67827A4104437l7322j1633L4037N9724l1612j59759j59758p1277Q0954Q5711M0041P5245
-67815A4008788P5246n628n627n626n627n1296n1296n1295n1296m4992m4992m4992m4992L1122
-67801A3707497L1122L1122L1122O9179O9181O9179O9179R5820R5820q6856q6856j8292j8293
-67788A4058924j8292j8294M6405M6406M6404M6404N493N493N494N492p0622p0620p0622p0622
-67774A3947443N947N946N947N946N947N946N947N945j3081j3083j3081j3083j3083j3081
-67760A3916522j3083j3081M341M340M341M341N0009N0011N0009N0010n2746n2744m7037m7037
-67746A3908196L2884J24221J24221L2884k2900k2902K5623o5716m0027N641k5756k5755l2416
-67733A4018198l2415l2416l2416M3700M3699M3698M3699j5825j5824j5825j5825j5826j5824
-67720A4000798j5825j5825l5806l5804l5805l5806M0310M0310L7455L7454L5241j0428m1826
-67707A3964443M9512Q6616m720r9863r9862L6L7L8L7r478r476r477r478M4280M4278M4279
-67691A3991202M4278l1835l1836l1837l1835L2862L2861L2862L2861j2807j2807r953r953
-67678A3994063K2961O8630R4318K981m9349m9348m9348m9349j776Q9561Q9561j777j00724
-67665A4060404j00726n583Q5755R1465R1464Q7657Q7659l9835j92063j54956o3619l2222
-67653A3915400J3445K4864k0804K9620J20958R2415M6747j1038j1038j3893j3892j3893j3891
-67640A4145000j1040j1037K5117P0785J05036j525j4843j4843k1504k1504N433N433N435
-67627A4265943N433N434N433N433N434N433N435Q287Q288k2158K3511M0636l5477o0952o0950
-67612A4205163o5709o5709J0407J0407J0405J0407n8097n8097n8097n8096M3706M3707o1
-67599A3970336p6173r8593k2477Q2180Q2181m401m400m400m401J9385J9386J4628J4628l8652
-67585A3949227j14766j11913l5797J6063O1731J27381J27380J31186N5072n4344n4343M646
-67573A4101523M646M646M645o5760o5761K2723K2724R3544M7877l1093j07207j50022p3907
-67560A3808578L0751L0751K208K207K208K208J1721J1722J1723J1721K3556K3554K3556K3555
-67546A4020019K6410K6409m035M1632K3556n2560o890o890q7763q7761q3006q3004O250Q2366
-67532A3814733L9552L9552M4307M4309M4309M4307O252O251l6563L9552R8539R8541J46111
-67519A4429752O9997j13301j13303j18059j18059P9837P9839P4131P4130j9111j10448n9070
-67507A4156335n9071J4190J4189j7207K8460J7461p3877p1022K0313Q898Q898J4606J4605
-67494A4076778O519O519O519O519L5062L5060L2208L2209l628m9296O838R8176J42893r336
-67480A4423040k16748k16748K081R3420O7729K2061n530n530q384q385p5401p5401J5937
-67467A4012141J5936R0148R0148l5440j26779q4915O423M0672M0674l9246l9247l9247l9245
-67454A3892023l14l12n4543L6793Q7220M1552P2947P2948n2165n2165m9312m9310K5852P1520
-67440A4042734R7211N872o1620o1620j18706k7369Q8706Q8706R4415R4414M3038M3038M3037
-67427A4371856M3038o3524o3522o3524o3522n4485n4484n4485n4483J5921J5922P0152k1183
-67414A4023677q9688m4018r8251n2581R6793J42463J10113J10113K83j51947q9152m3484
-67402A3914321k8260J7408n425n428L5487L5485O6882K1214L5486J26823J23968L2631k2002
-67389A4348590k2002k7709k7711P9801P9802l6273j42834j27136k0575R5501R5499N7444
-67377A4352397N7442J1775o4342q2120l6452l4548q0219n7383M9178K05212J29096o0713
-67365A4389323j67273j34924q9256k6462J9206k9315J6352J10774J10776J08873J08871j5765
-67353A4401180r1880m9066m9066o5240o5240o5240o5239j9572j9571j9572j9571J7594J7595
-67340A3907112J7594J7593O3264O3262O3262O3264n1860n1861n1860n1861o193o191o191
-67327A3969334o193K3646K3644K3644K3646K6498K6499l947M1722J4605o1507o1510J4607
-67314A4054688J24020P8351o9119o9120l4691M1425Q9948Q9948j3759j3759j3759j3758L0482
-67301A4280897L0484L0482L0484j06523j06524j06523j06524J703J703m3967L2147Q2574
-67289A4020413L6906L6905Q2574J17300M1187r5819r5819K5011K5012K5013K5012L545L546
-67276A4250786L545L546o1151o1152o1151o1153q1607q1608L4467J41028J41027L4467q1608
-67263A4119436q1607j9318j9319j9318j9319J4933J4932J4935J4933O370O369O370O370J4933
-67249A4060700J4934m5959r1628o0408J5707O1374O1375N4714N4716N4714N4714n2796n2798
-67236A4129359k2350o8021k9962M6152R1820R1821K9814K9814K5058K5056l0127j06239q9116
-67223A4123079m3446o7709o7707o4854o4852O7395O7396K1726n4388o6458k0790L6295J42856
-67210A4008543J84718J08606n568q1683n4090N2470J35245J35246M0100l6013O802O800n8282
-67197A4442894n8283n8283n8283J6881J6881k8788j04904j02524n6855k1653K4017K0211
-67185A4031311K0210K3065K3065K4194K4195K4194K4194L6564L6564k2426o8094o9998L6564
-67172A4143602J21240J21240J16485M0369m0503q6172m4138J532J531m4137q7904m2234N1006
-67159A4251917R6673L1027m5090k5109K0559l71l71K483K482J3126J3128J3126J3128K5495
-67145A4412203K5494l5395q1065o6793R321J11124J11125R1144J5029q9627j96189k26232
-67133A4080139j34895K6847J18186Q8691M3022j6917j6918j7869j7869k0723k0723j28235
-67121A3982736j73905q4469O7760J61654J15986N9850N9851O6512O6510O6512O6510J8465
-67109A4473972J8464p2875p2873P046P046P048P046k6119k6121O5218O5217K3356K3355j3752
-67095A4486028j05088j08419o2750N8082N8082l0401l0402l0401l0401P2532P2531P2533
-67083A4421926P2531l4028l4029l4028l4029l6883l6883l4028l4029R8220J43889P8242j3098
-67070A4523773j27105j27106q9999J338M9861R5530M1298n0040p8582J2755j8643o4311q9998
-67057A4078771r0000j516j517L2913L2915L2912L2915R7610R7611O3361k7978j04094j2755
-67044A4231148J37571J37571M4332m7008q6967q6966L464L464L463L463M3425M3424M3424
-67031A4473808M3425l6498l6495l6498l6496J8687J8687J8687J8686q5078q5080J2920J04255
-67018A4393010P1907K6240L1948P7616P6664P6664J28043L6704j29796j75465r4594N7637
-67006A4576578K3956o7381n7865L3470L7277L7278m8353m8353q6409q6410q6408q6410N8208
-66993A4199178N8209N8208N8209O3737O3739l1405j22741j26549l5209r59r59j6182j6182
-66980A4151094j6182j6182M2807M2807L7099L7099l947r5284l8199l8199L664R5003R5001
-66967A4296581L665q704q704P6924P6924l3439l3442l3441l3442n434n433r6772r6770l7783
-66953A4060730l7782N3556N3554J33952J33951P3059p9170j76214q4879O7351J58689J06821
-66941A4463618m5410m5408m5409P872P871P872P872J3105J3104p8234p8232m3981m3981N1161
-66927A4191820J42499O7158k4180n8431n8432M0518M0518M0517M0518n5577n5578L0052L0052
-66914A4371454M3372m7966j39302m7966O3940O3939K9687o1649J2561J2562O854O852k660
-66901A4311678k661k661k661N0618N0620N0619N0620J6784J6783J6784J6784o051o049o052
-66887A4555155o049k3178k3176j7467j7468r7388o051R8607J89946J30762L9424j16610j16609
-66874A4589898j12805j12803j07096j07096m1447M9891Q9851Q9851P8433P8434j2904j2904
-66862A4469303l2824l2824N8513N8513L3775L3777o184r7523j31297j31298l6155N5184L2348
-66849A4273308L2349L8058L8057k9197k9197N054R6392J64895P3558p6768p6769N530R6867
-66836A4612137R6868N530m0138m0138m5848m5847j37125j37125l6274N5064M3648M3646p730
-66823A4366668Q3607J32131M0792n4350n4351k2002k2002k2002k2002k4610k4612O6727O6727
-66810A4510721N3406N3407M7698M7697p960r9298r9299p960j3670j3670r9297r9299J0294
-66797A4282770J0296J0294J0295P8798P8798L8837n2498r1985r1984o356o355k5383k5385
-66784A4210142k5384k5383O697O696O699O696M4755M4754L9046L9047j3284j04621n3242
-66771A4182618n3243M9511M9512M9511M9512N2187N2188l9150l9150l5343l5345l5344l5345
-66758A4212119m8664m8665q704Q2635J85388J85388O9313q2916j46915n5576L7662Q3332
-66746A4464397O0499J4828L7665L7662N5741l5597j35498j81166j55478o4139k7035k7033
-66734A4044846l070l069Q8266Q8269M2599M2599M2599M2599L7840L7842L7842L7842l0662
-66721A4506342l0661l0662l0661j5825j5824j5826j5825K2232K2233K2232K2233k6767k6766
-66708A4386455k6766k6767l2475l2475l2476l2475R3888R3886N3927l7410j36360j36359
-66696A4134593j0771Q0567R4362R4363Q735Q734m6449m6451m6449m6449m8857m8858R8615
-66683A4225685J44283J08129m4101j63981j18311M422M423P277P276O4364O4363O4363O4363
-66670A4432555k1920k1921k1920k1920J0429J0428O1807k9532m9513m9511n5221n5219M3728
-66657A4232270M3730M3728M3728M9531M9530M9531M9530O0947O0947N5239N5240Q5684n654
-66644A4873981j08407j54075j08408o2739N5N6k025k026k025k026L683L684L683L682K256
-66629A4449349K256K256K255K258K256K255K256K8885K8885K8885K8885O050O051O050O051
-66614A4604883k9629k9627k9629k9627K3651K3653K3651K3651k4156k4157k4158k4157K482
-66601A4486831K483K482K483R0489R0491q6476q6476l5099N6238M862M861J9768J9768J9768
-66587A4592473J9768P3049P3049P3048P3048n4443n4444n4443n4444n4443n4444n4443n4444
-66574A4468887o5682o5682n9974n9973l9042N2295J77884J77885L8499n2838j460j462n4740
-66561A4514597n4742j06116j4782P4747P4748r6512r6510l9426N1912J77503J77501N5718
-66549A4718638l5619p5580p5578J9563J9564J3855J3856P849q3488l2111l2112j4984j4985
-66536A4428868j4985j4985M2101M2101R3478K141j4985j4985k0694k0693l3531l3531q4908
-66523A4355392O430J51046J51049K5458o5880o8734o8733o8734o8733l2579N8758P381P381
-66510A4389502L1465L1464L1464L1465K920K921j18861k10201j70715j8485J94635J94633
-66498A4392207M4309M4309M4309M4307k1748k1749j8896j8894K6774P2443Q9568J3454o3137
-66485A4627256o3137j10707l4594l1739l1739k6983k6981m089m087m088m089L6824L6823
-66472A4358670Q2492O377n5465r797R233o6883j24920j8360J30063J30064M4175M4174M4176
-66459A4573999M4175j8620j8620j8620j8620n300n300n300n299p1901p1900o7143o7143o0898
-66445A4183510J5215J19874J19872j0473q6588qP6107N5177k0940l8064O8496R7989K1877
-66432A4602044q0880q0879k2559k2560K3110R9224J12543O6876N983N983p336p336r8674
-66419A4595539r8674L130L130m0638j16751r6117k0002N8966J04635J15101J15101O9434
-66407A4692854o683o8526o8525m2837q8505r0409j4294R2267R2267L9945L9946L9944L9946
-66394A4657390L791L791L790L791l820l821l820l821l820l822l820l821P537P538P537P537
-66378A4672137P537P537P537P538k7667k7666p5237Q78M9400k6715j0540L5129j3268j04606
-66364A4501994j01751j0414L9060L9061M4770M4769P5216P5214R5196M9527p560r8896p6064
-66351A4670122l0393k2604k2604j6896j6895J2599N8268m527r5863j24408p8738j2138P9199
-66338A4395122R2519M6851j3090j3090k3257k3259k3258k3259R4721R4720o1316j52653j26965
-66325A4263786l5626N9516N9518J1944J1945J1945J1945K728K728N582N583n4359q690O6474
-66311A4415019J57812J20706J20706J46393J00726j0591j01931j44744j44744j09176j09177
-66300A4440999j4035P7304J11556K0219j30110j30107p3974J7363N7324N7324L7344L7343
-66288A4508550N947N1615N1913l9426j31714j31713o6066K5273J51813J97481J67987J5759
-66276A4807419j08880j08879o1309o1308o1307o1308J7007J7006J7007J7008J42595J42596
-66264A4697647M1744m9593j1536j1536j1537j1536K8425J19761J19762K8424n7383n7385
-66252A4825257n7383n7383k9792O1547L5856r810n7385n7383k3131O8206Q0575L4906l4550
-66239A4779530j25886r8250r8251M8271M8270j0719j0719j0717j0719N8737N8734l6406j27745
-66226A4464130n7338L3999O8250O8251J42283J42284Q1391p0837j31728m0391N0946N0945
-66214A4802185r7476r7478o139o139m2295m2294r3672k334L3531L3531L9238L9240L9238
-66201A4599136L9240L3531L3530L1627n9709n9710L1628k5458k5458j4042j4040j8264P3075
-66188A4625086K1697K1697K7406K7405K7406K7405r5329r5329q9620q9620K6453J17793O6414
-66175A4618864O6415J2042J2041J2042J2041J2042J2041J2042J2041l3627l3627l3627l3628
-66162A4647102j13547j13547j2696P8641M4094M4092M9803M9801J3647J3646J3648J3647
-66150A4728331j6798j6799j6799j6798N9315N9315N3608N3607m973r6309m4933m4933m4934
-66137A4650900m4933r6309m972N2113N2113N7821N7822J2153J2154J2153J2152J3046J3045
-66124A4799258J3044J3045J3045J3046J3045J3045m8799m8797j00176q838J5899J5900K1608
-66111A4724325K1608L0527L0527K7674K7673k7509p3179r0305j4189R9982R9982Q2p6033
-66098A4781165q7449j1336L2431L2430k2812k2812k2812k2813j7103j7103j7104j7103Q585
-66085A4596164Q585Q585Q586N4253N4254M9496M9498m096q0209l7397l7396L517L515L516
-66071A4680871L515j4561j4560j4562j4562O1554O1552O1554O1553P738P737P738P738P738
-66057A4911043P738P738P738q26q25q24q25m6494m6494m6494m6494m0607m0606l7752l7754
-66042A4588262p7711l2045M8827J24944J16379P0710k0626o6297m1557L4556L4556m1557
-66030A4738441m5424K45j658m7325m4472J195k2588k2590O3992J40105J16320P0651l4006
-66017A4912886j40566j06315o0647M943N0612k668M2999O2981j3133L2534L2535l6921l6920
-66004A4742320l6919l6921l6920l6919l6921l6920K6648K6646K6648K6648P2316P2316O7560
-65991A4839582O7559k4730j00844n3273n3273k1875N4239P1364l5195p8947p8946O6623O6623
-65978A4718907j9007j9007j9005j9007m1841m1841m1841m1840L4274L4274L4273L4275L5522
-65965A4648136L5523L5522L5523L5522L5523L5522L5523l7738l7737l7738l7738P932P930
-65952A4761705P931P932L9663L9663L9663L9663l0744l0744l0742l0744k97k98Q4381Q4380
-65938A4981412M7274n9286j43012j43012j7007J20000J55201J09534m1744j17858p7899p7898
-65926A4735705N828N827K973K973L3419j2249l2230M3884L6675q994m237M1432N8558N8558
-65912A4968122O1412O1412l285l286l285l286L6675L6674j15554j15554l1769l1769l1769
-65899A4824738l1769m1284m1283m1282m1283J5802J5802J5804J5802J5802J5804J5802J5802
-65886A4754257M6903M6903M6902M6903J235J233J233J235J5505J5506J5505J5506o0610o0609
-65872A4887607n5852n5852j0837O5276K2463K2463k4158k4157k4157k4158N2909N2907R144
-65859A4893598o6971j01224k5109P9548P9549j8271j8270j8270j8271q756q756n902n902
-65846A4756993M5475R1144J11125L5010k1125K4543j143j146J0214Q6327Q3474P358n3533
-65833A5174716r9201j03959n8290k7844k7845k4990k4990K0679K0679K0679K0678J672J673
-65820A4893657J672J672p4441p4442o9684o9686j182P4933P7786J673K0702O6369O1613J5943
-65806A4926585N419N419K564K565N419N418k5027K0641N2040k4076m3104O3456J27201N1088
-65792A5175608n1667n1667k9064k9062k9065k9062l8579l8577l8576l8579n3800n3801n3800
-65779A4640309n3800l7627l7625O8933J45049J44037R8370K2254n3859p1938k6268L4623
-65767A4872458L4624o3375o3374o3375o3374M8895M8894M8896M8894L9685L9686R238N4908
-65754A4992680m080q0195l4528l4526p7341p7341p7341p7340R2964R2965O0617J06286P5780
-65741A4958600l0780L471M9139q897n4566k6022k6025O1510O1509J9645n6469l4587P1975
-65728A4988503J75680J30013k3266j75495j44098n2758k8023k8023k2314k2314P0926P0925
-65716A4939756P0927P0927n6566n6566n6565n6566m6754m6754J05476J05474J16893J16892
-65704A5206574K5555K5555k4872k4870k4872k4870j37141j37139m5802m5804P9185P9184
-65692A4950683p3044p3045J8294J8292J8293J8292P8233P8234P2524P2523o4481j55820r8732
-65679A4860246N3495J13615J13614k9101k9100j3877j3878j3878j3877J3714J3714J3714
-65667A5068401J3714J3714J3714J3714J3714K8327K8328K8327K8328j7342j7341j7342j7340
-65654A5180916P395P396P396P395P397P396P396P395n7361n7360n7361n7362J8754J8754
-65640A5048146J8753J8754j00175j00176r0661r0660J5899J68129J33876M2539j3044j3045
-65628A5038335j8754j8755K6916K6915K6915K6915J1692J1692J1694J1692n1102n1103n1102
-65615A5001950n1102j65691j65691M7431M7430Q5488Q5487n849n850O5508O5506N9800N9799
-65602A5124216k2024j13362j47613M616O1554O1552P1068P1067P1068P1068O1552O1554k6931
-65589A5349385j79159j44908n3569M5379M5378l144Q8193J39392R3725l0914j22252n6603
-65577A5170903L4734L1880n9456o0409j4739m6138m6137K387K386K386K386K2283K2286P6515
-65563A5141267j4821n9540j3870m5266m5268M7021M7023J32649J32651Q7933l404p2859j18528
-65550A5214988j18587k7249O5039O5040K244q9093j23344j23343K244R3583R3581K246j02414
-65537A4954935j02413p268Q4067R3968R3970R6822R6824J11095O5425o882r8222j14395o8726
-65524A5199200q786q785o6824o6823o6822o6824P211P209P211P209N2879N2879N2878N2879
-65510A5154691m0361m0362m0362m0360Q7130Q7130Q4276Q4276P0823K5153m4302j35637j04242
-65497A5147853j2904K7057K7056K7056J18393J18394K7057o8087o8086p3796p3795p9801
-65485A5116397p9803J5343J06679K3904o7432l6036R634n590n589k736k735k735k735k736
-65471A5063830k735J4442J4442J4443J4442M929M927M929M928Q1993Q1995j3150j04486j04486
-65457A5080443j3150P6286P6286P604q3734n8044j2377M1855M1857M1855M1855J0459l5210
-65444A5215985o3754K7584J17019P1350J1409J1410L4304L4304o0841j52176j86429r5091
-65432A4965074L858R5196K0030p1304o5597K5740K4789K4790O1896J6225q926Q2410P9556
-65419A5253737j1782n5547n5548j12633k1296O0529O0527J17614K6275J538J540m171m169
-65406A5256614M3133M3135L7426L7424M3135m8204L174L173l7736l7738l7738l7738l2029
-65393A5236031l2029q6261N077J3343l2327K4760k0910p4189p4189p7044p7044M7594M7595
-65380A4900407M7593M7594M1886M1885L6177L6177R3113J777o3872j8204Q7405Q7406K9367
-65367A5368711j22861j56160o4824K6514K6514j7253j7252j7252j7252J2182J2183J5037
-65355A5048287J5038j6361K9309N2142l9195o2979j08650j37191m5854O6413J12083J43481
-65343A5056523N2143R187R188L479L477J4897J4895J06234J06232Q4352Q4350p1684j63022
-65330A5310251j68731p7392J7749J7750L5411L5412L5411L5411M4926M4924M4925M4926p4003
-65317A5346970p4004p4004p4003O3003O3002O3002O3004O310O311l203l205K3438j28794
-65304A5277827j80170q8831J10016K01353N4834l6503k6990k6989N8640N8639J1841J1841
-65292A5425508J1841J1840J7550J7550K3257K3258j0043Q1296Q1296j0043r5669r5672j01380
-65279A5380589j01380L2922L2921j331r2667q6960M379R9521R9521L6727L6726n4611n4610
-65266A5331747l9388l9387N1950N1948o5017o5017l0765O0572O6280k5056n3600n3600J4904
-65253A5205571J06241N4863N4863J00532J00532R1018R1018o6607k18838j27498j27499n1386
-65241A5212810L9954n716n717N2322J43658R2282R2281k9501k9502k9502k9502o4645o4646
-65228A5374576Q7584Q7583J956J955J954J956o609o607o609o608q99q99n7986L3352N4856
-65213A5559555l6481K0604K0605J4896J4895J4897J4895k5064k5064k5065k5064J7751J7749
-65200A5559109j3646L2022P6560j4777p1864k6193P3705J65044N5630r6600j18483k7147
-65188A5593360O4193O4192K6134K6135o5203o5203o9283o9283o9285o9283J122J122L978
-65175A5372696L977L8227Q3897J12441K1102q7361m1692P3431P3432J9258p2078j06330j06329
-65162A5384671q1594R746J10596J10596J2599J2599J2599J2599o9224o9224Q3006Q3004N5779
-65149A5667752N5777l5560l5560j00257j00258k258Q9077Q9078M3409P4806P4807L5797L5798
-65136A5892408n5540n5540j18394j18394k0396P0941Q4262L8593M339m1326o0357o0356K8126
-65123A5588366K8127P3795P3796j7542j7543p9697p9697m2592M8746Q7755M2087j7855j7854
-65110A5669892N9211N9212l2125l2126q3503q3503P835P834J9072J9074J9073J9073j5178
-65097A5633841j5179o9408K1927M0005n664K5732K5734K2879K2878J7172J7170K5235o6103
-65084A5696219j4725j4724k0434k0432k0434k0434j6628j6627j6628j6629N3779N3778J05155
-65071A5731236J3818n7836n7837j14922k3585L1597L1599L7306L7306J9229J9231J9229J9230
-65058A5705601J9229J9229J9229J9230K497K498N3874l7462q3132q3131q3131q3132j12625
-65045A5358774k1289P9564P9563l57l57l56l57J8493J8494J8494J8493J8494J8493J8494
-65031A5624640J8493J5639J5639J5639J5639p3795p3796J7542J08880J01373n0859j57417
-65019A5577617o6079N3800J45138R9469R9470J8597J8598J8598J8597J2889J2889O4266k7071
-65006A6046778j9876j9877K5794o5546j4167j4168j9875j9876K1986K1988K1986K1988j4168
-64993A5972967j4167j4167j4168p7422p7423K3429J14766J03349J03349Q206q3131q9790
-64981A5955798q9792r5501r5499k8900k8899k8901k8900L9783L9781L9782L9781L9783L9781
-64968A5798097L9782L9781l4429l4431q5807N531O0713O0714O0713O0712M7200m4137m6992
-64955A5927447M4346J2949l2721j323j323l2245l2245l2244l2245N812N813J04J04L8817
-64941A5871046n2524n5375L5961M564m1104r708r708m2532m2531r3910k572J03988J03989
-64928A5769584O9738k1601n8521n8521R1806J83144J84094R2757K3303k2366r6578r6578
-64916A6060261q095q094M1380M1380m9957m9959o8451o8451k8491O2846M3818M3818M9527
-64903A6061532M9526J004J004j16023j61691j32198K0032Q0925Q0923P89m4881J5058J06397
-64890A5962397J28280L6942j19092j19092J3156J3157J3156J3157L7893L7894L7894L7894
-64878A6093636r500r500r498r500k6625k6626k6625k6625K8557K8559Q4692J30361J28458
-64865A6349764k3771j10351o4682M3846Q9518J15205K3867n0345r6012p6033p6033j6092
-64853A6108881j6093j6092j6093o3664o3665j15040k3705O5196O5195O8049O8050N1875O207
-64840A6119101k2336O9000J13719O8050k4239o9908k8045J7623J4770l0900n6178n6179n9033
-64827A6055445n9034k0975k0977k0975k0977j2889j2890p179p180P0837J62174J05089J05088
-64814A6315557J9043p2294m6605r36K8557K8559n9926n9925q1809q1808R530J00866R5158
-64801A6193967n7071j08449j7111L2156L2155n3474n3472O0698O0699O0698O0698J0749J0748
-64788A6232991J0747J0749J3603J3603j7796K7875J292r0043o4356j8687k1540o7211o1500
-64775A5969727j5833Q7398J33066J35922R0251J4139J4137J4138J4137J0786N6454l486r4824
-64762A6426012j64278p2940K6009J17345J57781O6444l010m8679n9145n9145o1998o2001
-64750A6262395o5149o5152n9442n9443k9947O1390L5700r967p113p114r968r968r8451r8449
-64736A5839322K2380O8050N9204l2133o9240o9238j7862j7861o6385K4953J26755J72425
-64724A6040370N7302l4036l4988N6350N0642m0696l8021l8019l8021l8020O697R8035O9491
-64711A6117086K3824K0969k4701n3243L8095L7143L7143M2851M2852n6587n6589n6587n6589
-64698A6055667J1916J1914J1916J1915j3773j3774j3773j3773j6628j6628J3818l1850k7986
-64685A5968961M8129K461K459J0072J0072k0373K5294N3361k2751k773M2897J2450J2450
-64672A6142709J5304J5305J2547J2548J2547J2547p1180p1179p1179p1180l4547l4549l4549
-64659A5835144l4550L3955L3954L3954L3954p6233p6234p6233p6233L7937L7939L3181L3182
-64646A5773717k6759j02874o0059o0059L4132L4133L4133L4132P9623P9624P9622P9623J1120
-64633A5990108J1119J1120J1120j4568j4569j1714j1715N6788J02457J16729M0615l6392
-64621A6251098q2062q9672m4004j3558n9225p6353k38O3983J8315r8711r8711q325O7790
-64608A5830327N0663M996O481O482m5847L0267M2637o3926m2041L4074R7818R7819j9206
-64595A6030544o4875j131P4984O9278o840m9236r4905j16789m0674J2608J2606K0217K0219
-64582A5866006J1179N6847R1101j5462o6838o6838o3983o3984L4088J86317J52066O0728
-64570A6181227l8220l8222m3929m3929l019l018o0102L1233L1233o0104l017l018L8191L8192
-64556A6023498L8190L8191L2483L2482L2483L2482l3166l3167o7417j58756j43532n2194
-64544A5741577J03839J03839j2122j2124j2124j2122O0184O0187O0184O0187L1642L1643
-64532A6204790o9209j60547j41518j41518m6376M4963P6896P6894Q2604Q2604J2198J2197
-64520A6033978O3574k7761r4363r4362N2156N2158J9810J9808J4101J4101M408q6930q6929
-64507A5883749M407J5824J5826K1534K1533k5562k5562k5562k5562k5564k5562k5562k5562
-64494A5758375Q5577Q5576P9869P9867n3332j44669j38960m7625O608R7946N2276N2277j0518
-64481A5903267j0518j0517j0517K1615K1615K1615K1616K1615K1615J5906J5908k3578j14914
-64468A5894728j14917k3577L3509L3508L9216L9217J9416J9415J9414J9416l3865l3866k8155
-64455A5883459k8158n1941L9394j1981j1982J6561J6560J6562J6560k8781k8781k8780k8781
-64442A5769911P5876P5877j2606j2606l092M2576O8265k3073r8234r8236M8285M8286K7413
-64429A5908642K7412l983M1683Q0694j0644n0604n0604q6759j32427j01030N1199R5915R5917
-64416A5865411J05431J05430J8812J8814J5959J5959j1633n7301q2991Q347P2093P2094j3535
-64403A6132890j3536m5885m5884m5883m5885N6930N6929N6930N6930p8174p8173J3163J3166
-64390A6033518J5065J5067J2214J2212p6270j21941n6290L5048J11057J11057K5428K5429
-64378A6141594J4012J4011J4010J4011N2069N2070P2048K6380j8338j09674k07673k07672
-64366A5856848j34590m3253O1405J52740J32762M1425q3213j28882p3223J8115J16112J16112
-64354A6032358K2871K2872K2871K2872J5379J5379J5379J5379m1708m1706j33044j33045
-64342A5835857l4571l4571N6765N6767P7698P7698P1988P1990N5042l6295j27634l6295J25447
-64329A6159886J25449k7734j19070n2470o801l8198l8199N4091N4090l7247j28585m8656
-64317A5896556J03572O3612k7725n0560n0561n0559n0559j37141m5802N5049N5049O4564
-64305A5825495O4563k1064k1065k6953O4385O4385k6952k8855k8855l4563l4565k8855k8855
-64292A5738246k8854k8857o1202o1205R1025R1026K8304K8306K2597K2596j5460j06799n5422
-64279A5664301n5420q324q326q326q324O5886O5887O5888O5886K200K200R3537R3538M2160
-64265A6072763M2161L6452L6451m2040j33380j33379m2042N532N529J1239J1239J00012J00012
-64252A6070549q40r2178n9828n9830K5801K5800p500p499p501p500j8917j8918j04545j04546
-64238A5632548k4567O6772J5393J5394j3148j3149P8188P8188N1548N1549N1548N1549j1247
-64225A6030566j1246j1246j1247m0673m0674m0674m0673J2606J2606J2606J2608j6888j6888
-64212A5850783j6889j6886j3083j3083r8711r8710j249R0088J30050J30048j0763j0762n055
-64199A5915778n055q0693J0643J05788J05788N4409l6928J4451J4450m7438m7439m7437m7438
-64186A5908879m7437m7438m1730m1728j7469P3870J6784J6784m147r5485r2631j294R0460
-64173A5717418J36130J64671P3336l732m9400n7963j2294k3712o9380m0837m0837k781k780
-64160A5787839l4176J1491j5848j07184p5788l0118J1744N7413L4578L4580J9354J9357N0753
-64147A5763995N083J7453J08790N4560N4558J4895J4897O6273k5065q7858q7860k229k230
-64134A5895262L7731L7730j14499j14499m5995m5997m0287m0287J1246J02584J02583J1246
-64122A5796818r9120r9120N1208J42543M4546m6791m1083N0256N9769N9769O8333O8331n463
-64109A6049996M0206O3039k8297j99555k45225j55789l560O4942J10611Q8729Q8727N9235
-64097A5933059l2103l7813N3526L9188n2151M936M935k7413k7412q1646R692J09118O3449
-64084A5959365n7383n7383K5391K5390K5392K5391O7434O7433O1724O1724N6966l4370m8642
-64071A6178432r4310j22379j22378k4379O6956P4569P4567j1059j1061J315J316J316J315
-64058A6014220k7227k7227k7227k7227Q8847Q8848Q8847Q8847j0102j0102j0100j0102l1330
-64045A6188965l1330l1332l1330k787k787n641n643m7028r2698l2758N8580J29938L8600
-64032A6132749j07921j07921j8419J33811J59498J13830M2472m8865n7428L3909q17r2155
-64020A6182743o0758j5089k3652k3652k0797k0798n3325n3325n3325n3325L0402L0401L0402
-64007A5895902L0401M0866M0867R2245R06j3364j3364n0472m802K1119p0221m1677L992J0652
-63993A5943050J0651J3506J3506K5398K5399K5399K5399K5398K5399K5399K5399j0816j0815
-63980A6162272j0814j0816m8872m8873m3163m3164K1058J12395Q6707M1037j4144j4146J4399
-63967A6203876l1271n1527L9812J6978k8692j3470P7869M9326L657m3914m3914m6770m6768
-63954A6085192o9604o9602o9604o9604k1496k1495j8643j8642L3687P9355J07898J6561l3389
-63941A5930614J2280L7967n3369j2458P8880K1794K1793j5059j5060j5060j5058j06397j06397
-63928A5764470j5059j5060K3474K3474J14811J14810O9143O9142O3434O3434m3186j34524
-63916A6098363j28815l7477N1957J43295R1916R1918k2255j13592j13592k2255P8598P8597
-63904A6196658p032p032j6933j6931j6933j6933k2641k2641k2641k2642n9745n9748n9747
-63891A5845059n9747J6368J6367J6369J6367O4237O4235O4237O4236l6614l6616l6616l6614
-63878A5961268k9955k9955N5673N5673J03246J1907q8944j80281p3818P8412J39302J39303
-63866A6141831M9869M9869M4159M4160j6732j08068j08070j6732K7033K7035L2743L2742
-63854A6199839R135R136q2203q2201l0826l0825l0824l0825N72N72N1950l9387j21212j21211
-63840A5701690l5582l5582P7408P7408L7448n3890l6764l6763M8864M8865l1056l1055O0283
-63827A5791274O0281J21174J21174J72551Q1215j20075j20074q5822N516L9767L9767M5475
-63815A6152223M5476j6368j6367j6368j6367p3454p3454J7885J7883M7155M7156m4182m4182
-63802A6027036l2766l2765l2764l2766L4788L4786L4787L4786r2705r2705j367j368q682
-63789A5838295q681q683q682P3142P3142P0287P0286j1536n7205p4331J785P7898P7899q682
-63775A6104934q681J6471J6472k5392j01505q2477K4083J06856J06858M1209l4905m1567
-63763A6122356L4549L4549p2011j21486p5818P969N3637P3617k497q9078q9079J0823Q6938
-63750A5974469N4587k1525j9624N6492R5500M9831j1061j1059r262r261r262r261o4446o4445
-63736A6001673j51025j51023j01552k5435K3087K3086R3494R3493M4970l1145k5732k5734
-63724A5768157l0491l0490R470R469R470R469N3237N3235Q3682L8012K5644J01759R8904
-63711A6199527K2790r1701r1703K5325P0993m0324j16439r6459n0791n121n121k267k268
-63698A5816441k266k267k267k268l3842l3843l3843l3842J03164J03162R8406R8407K4195
-63685A6099337n1921l4793J0875K6096K6098K8951K8953r336r336m0733M935K3013o8324
-63672A6033815o5470K5866P8195P8197p2131j63468j00673r336K4916K4915M1863M1864m9475
-63659A5889078m9475m9475m9474L6155L6155L1396n9940r4191r4193R515J00853P8016L2349
-63646A5816769J4197N9867N7010J1344L9885L9886L7031L7032K6566K6565K6566K6566k4811
-63633A6194473k4813k4811k4811L8756L8756J650q9687j41064r5397l107M2562L5902r767
-63620A5938642J5921J5922j205m6872p2561J8776J13048J13049K0762p0577j17198p1528
-63608A5856179j1588j1588O6430O6428O6429O6429P2139P2138O2622O2624n9338k11567j71607
-63595A5925730q0269K504R3843P1007K5340J2971l2699o1240L0097M6270M6271N1979N1980
-63582A6183784k5816k5814j17152j17154p5289p5289P6940P6938Q5503Q5503N4106R9774
-63570A6226034Q9308k029j00027j00027j20066j20066q0107J1231J18743J18744L620m2048
-63558A6003310L7870J29210J23500L2162r2474j38144j11502j11504n5481N1081L6807l9304
-63546A5865531j5521L0149k98k97M3468M3468M6324M6322k0278K5392M5372l0744p9801l4132
-63532A5964955O1961J07631R6214R6214P729P731p2190p2189m1744q7414r9781k3667k735
-63519A5942715j09296j86674q0113P9727J55841J72967R6854q756j15318j41956j41957p8211
-63507A5585823l2541j9223N6894J08270J08269O7657O7655O7656O7655l3196l3196l3196
-63495A5978527l3195L9112L9113L9113L9112L9113L9113L4355L4356J7735n8378m1255M416
-63482A6171237k6031k6030k3176k3178o7892o7894l5545q1214j3662R2899P2918l196n9748
-63469A5909488n9747o4503o4504J1610J1611J1610J1611P9161P9163P2502P2502K8737p7826
-63456A6021415m3572K097J4040J4042J6895J6896J6895J6894J6896J6895l5433l5433l5434
-63443A6003093l5433J0235J0236J0235J0235m6196m6197m6196m6197K9918K9919K5161K5160
-63430A5933973k5740j01856n6186n6187j02806n7139O3695J70254J56901N0340l5288l5289
-63418A5904672L4167L4166L4165L4166L6545L6545L6544L6545m7182m7181m7181m7182n1402
-63405A5947387n1404n1403n1403P7990P7992P7991P7992l1423l1424l1422l1424n9967n9965
-63392A5859517n9967n9966o3679o3679Q5696Q5696J33268Q7598l3234j39793j95928q9369
-63380A5546160P2377J48490O9522K3852N4298N4298L635L635L635L635j9200j9199j9200
-63367A5925938j9199l8229l8228l8228l8228P5944P5943P5944P5944K9215K9215K9215K9216
-63354A6174462q841q841q842q842p54p55p54p54o464o463o463o462L3198L3201j5323r1438
-63338A6069865j36155j36156Q463Q463K6063j9604l6730L9384P7441P7442Q2198Q2198O1345
-63325A6204217O1346o0439j06107n6632J9482O0394O0393M1365l4750q3272q3273n256n254
-63312A6012214o6147j11816k0597N5519L8390p277L9344Q5012N6468N6469o16o17q7197q7198
-63298A5961951j05273k9161Q0254Q0256j9564j9564L9424Q5094J1834r4727n7621j1952Q503
-63285A5929454Q504J1357J1358K0871K0873K0871K0873l8593l8591M8939J55499J42180O6065
-63272A6379660K4202K4201p1416p1416p1418p1416j9089j9088o4757J1359Q1518L5849L3947
-63259A6202136P9616Q2470k4091j13525j13526l6458l6460l6460l6458j0771j0770J9675
-63247A5965378k5994K3541R9655P4918K9249k2129r8241j01097k4983m2108m2110l7350l7351
-63234A5761378P06P06P06P07J11310J11310J04649J04650Q4671k1891j09421j09423R507
-63221A6049565Q5621r59p7073K847P8962P4203j910J1589J1588O831O831K4908K4908j8858
-63207A6279053r4973j05436k9324P0577P0577q392q4506o4528j8856N3228R8896P1306P1305
-63194A6308927j2421q8534m5722m5721j1468j1470j1470j1468J1364J1366J1364J1366P0532
-63181A6186645P0533J13346L7233o4571o4571o4571o4572j0339O5775K2961K2961j6049j6047
-63168A6218734j6048j6048k3526k3525n3972j45309j11058M1173J53441O2102o1582o1583
-63156A5962799L0706J22043J12529O6860L2610j3060m6064m6062L6713L6711j345r2683r5537
-63143A6106220m199m200m9869j8471j8471l4646l4646l4644l4646o741o743J14090J59759
-63130A6132793P0325k1015q0953l5284J7996O3663O6519K0850k4820k4818k7673k7674j211
-63117A6128698j212l2610J3060j1676j03015p1618k5949J4011N9681L6845L6846p871p872
-63104A6027318p871p872j0117j0116K4135J15472J17376K6038o9105o9106m5319m5319q214
-63091A6037300Q3124J28793Q3124M3164k506o5834j57171j28631q2959L4065J25404P1171
-63079A6169044P1172P4026j7312k3020O8317R4958L619r1524r1522l6512l6511l3657l3657
-63066A6117421R158N4827Q6223n114j7008P4332O8622k2716n4113n4112O1011J06678L4074
-63053A6459283n7264r1516r1517r8175n2508J6948J08285J08761J7422m6322r1991q267Q3072
-63040A6256211N4530Q860K5956K5956J8344J8346K5956n0158l3033J2637k1616k1615j8762
-63027A6301612j8760M6887M6888m0643j47206j50831p4718K8039K8037L6600L6600L6601
-63015A6129106L6600o214o213o214o215M7066M7066M7067M7066j599j597j599j597L6459
-63001A6359182L6459L3605L3605m3462q9130j06256l0140P916P917J2673J2674M3773M3773
-62988A6322589M3773M3773O1851O1850J01811K5696o8496j14164j16067p0398m0905M764
-62976A6256077j8069j8070M408M407m1260L4854M0561n106K5339K5340m6969m6971m2212
-62963A6172329m2212R165Q5279Q5280R165o1420o1419o6177o6176j2896j2896j2897j2896
-62950A6012229R00Q98R00Q99R9848R9849R9848R9849J5282J5283J8136J8137j4212L1456
-62936A6499302O5708m0851p3676p3678q0336q0336J8612J8613J3854J3855k1525r7641p5758
-62923A6086143l0089M1269J17383P7422P7423M1269M1267M1269M1269j7722j7720j4866j4867
-62910A6469450K4426P0095J7764q8795j25902m9787N2968N2969n8350n8349n8350n8350N2017
-62897A6241806N2016N2017N2016J4971J4970p1610p1609q1126n010N8737J34850J72909J27238
-62884A6692175P359r9202r6347n0679Q311Q310n6641n6639n6639n6641K5184K5183K5182
-62871A6318916K5184J7096J7096J7097J7096L9930L9930L9930L9930m5400m5401m5402m5401
-62858A6390601r247r246r247r247J06352J06353k08p6324r5350m9683J1208J1210K8224K8223
-62844A6423619J14804J14804Q243o7872n0746n076m0280m0279l7426l7426Q243Q244Q243
-62831A6407095Q243M3981M3982M3982M3981M3981M3983M3981M3981q2560q2558p7802p7802
-62818A6446468m4501L1613j4056j4057K3689k1979l9105L7008R7901R7901R7901R7901p707
-62805A6788977q3823m1009m1008r7r6r7r7Q2857Q2856Q2856Q2857n4151n4149n4150n4149
-62790A6737577k7035k7034k7033k7034J8634J8634J8635J8635k3532k3535k3533k3533o99
-62777A6609147o97o99o99J7379J7378J7378J7379M0213M0212M0213M0213L8013L8013L8013
-62763A6951456L8012o5693o5694q6625m0956M8954J25069J07943O2273m9043r4712p1877
-62751A6859107p1878K7168K7168l278M2391N9516j6598L1925L1925l753M1914O1896j4219
-62738A7073284k2784K2888p561p558Q2053Q2053K1163k4508l9729L6385J38187J38188R9181
-62725A7591242K3065q6351q6350K6870K6871K6870K6872J16772J16773J16774J16773k0233
-62713A7995948k0232k0232k0233r5872r5872r5872r5871M1134M1135M1134M1135O7359O7358
-62700A7851019O4505O4504J57743J12076j5415j21977j36248j36249j61936j16268L6912
-62689A7598666J43474J46327L9767n3169n3169n9828n9830j4158j4161j4160j4160j0355
-62677A7635244j0353j3208j3209q9324j34992j52117p6002j0891j0889o132o132j36479j36478
-62664A6839038m7044N9517Q8059M2391j6598j6598m230m229m230m230L5114L5114L5114L5114
-62650A7072302M0822M0823n0515n0516m3855m3854m3855m3856m6709m6709j6264o1933o1039
-62637A6644842J5074Q6431M0764n0575n0574m8672m8672q2923o809M1715M1714Q7383Q7382
-62624A6757080L8860l7254n1139n1139n5897n5897o7313o7315K4024K4024m0674m0674l7818
-62611A6338868l7820j1180L4490N4469k1644n0486m816N6074N6075J844J843Q8424Q8423
-62598A6594564l865p9980l7164l7166p6173p6175o9514o9514j8457Q8105J42335R6667o088
-62585A6447575n1756q9814j35482j08843l2728M8145R3813N7658N7658O0512O0513k0181
-62573A6387070k0181k0179k0181o5851o5848Q6379Q6379P9720P9719j1617j1618m7772m7772
-62560A6408248M0710M0711K0270k5398m5379L0735P3550K7882l3010l3011n5368n5369N523
-62547A6400094N1190Q378o7738m7758k088L3829L3827k4209o9878r939O6177M6196N29n9889
-62533A6358721n9889j4219O1896O4748O4750k1830k1832n0552n0552n0552n0552m884m883
-62520A6220370m884m883o3873o3872K7465K7464Q26Q25R2163R2162k8550k8550k8551k8550
-62506A6209562M7564M7564M7564M7564N2798N2796l8539l8541J8544J8547J8544J8546o1903
-62493A6440610o1902K9436K9435q4737q4738O1784O1783K5630o5709j05667M6560J47412
-62481A6439897N6076l5263l5262J5103J5105J5103J5105P4092P4093p8137p8136o1486o1486
-62468A6354804K9851K9852l1042l1039l1042l1039Q0387Q0389Q0389Q0389o2327o2326o2327
-62455A6424919o2325R8466R8465P129P127j37489j37489j5707J36524J60368O9030k2305
-62443A6626713k2307J5750J5751J5751J5750O4274O4274q2247q2248J0995J02330M5245j06984
-62430A6683047k10512k10511N3987N3986k7837k7836K608R3947J28198k4031j45814j45815
-62418A6223417P6820P6821P6821P6821K5741K5739K5741K5741P7118P7118j4220j4219p9867
-62405A6679592p9869p9868p9869q5576q5578p9867p9869K371R3709M2331M2332N7554N7555
-62392A6404948N7553N7555j16083j16082k0939P0399R8941P604q1830q1831n0492M0844P5096
-62379A6345683P5097M6553m4785q4743q4745P2718P2717P2717P2718O7010O7008O1301O1300
-62366A6800549n9984j51323r4235r4237J6130J07467N6089N6090p655p657j947j948J7082
-62353A6634421J08418J02710J1372m9340j40678j46386n5050J5356J5358K1065K1064K5824
-62341A6564134K5822o9321j60658j14990k3651P1491P1491J1372J1373J1373J1373o8548
-62329A6341261o8548L2305J23640J15080J15078J9935p1402j13265j13264k7636k7637l5545
-62317A6290002l5545l5544l5546P6725P6724P6723P6725k721k721k719k721k5555k5554k5555
-62303A6402718k5556m571m571m572m571J22920J22921J17211l5017r6384r6384M6330M6330
-62290A6586804O62O61O62O61n9813n9814n9814n9815o3619o3619K7719J19055K9620j22608
-62276A6276742q2649Q690J24764J24764J30471J30473L2818L2816L2818L2816j2852j2852
-62264A6818819j5705j5706K2350k3316m0444L5671r997r998n241n239N27N29N27N28N28N27
-62248A6754360o132o132o3218j69779j69778o3219P188P188J3848J3848Q5390Q5392Q5391
-62235A6574347Q5390k1169k1169k1170k1169J0228J0228J0227J0228j2606j2606j2607j2606
-62222A6565546O482O481R335R337J3142N8810R3061j3497j51457j51455P433Q3547M2637
-62209A6579402l3479j1596L4073j6784j6783j3931j3929j3929j3931j3929j3929Q905Q905
-62196A6469065Q905Q904N4573N4574N4574N4573k2909k2908K6566m9550o3819M2740M0837
-62183A6656125o5723j39935r4266K5614K5615o7626o7626L7031J13147J02523K6410j7356
-62171A6533933j7356l7336l7337l7336l7337j5929j5928p8723K7836O9699K4031N6381N6379
-62158A6490977M4784M4784J4340O0007M9541k6574k8475M7637O9998o117j07921j07921n9397
-62145A6485663j3729R106Q5220O6087O6087k0493k0493j00414j00412j00414j00412j0979
-62133A6244817j0979j0978j0979Q6067Q6068n270n270Q3153Q3154Q3153Q3153J332J330J330
-62119A6710081J332M2242M2241M2242M2242k4357k4359k4358k4359r0102r0104N039R6377
-62106A6704157J36338M4999j05325j05327j00570r231L0727L0728J23969J23970Q4007p329
-62094A6951113j03721j03721j03721j03721m8537M2800k870k870l7596N3742R3700R3701
-62082A6728299p5653p5653p5654p5654n9895n9896R2334J83671J57030M801j07467j6128
-62070A6620135M5237M5238r5575r5574m32R0907L9529L9530N9449N9449J9490p1848j4762
-62057A6740773j4763k0469k0472j5237j5238j5239j5237m3781m3780M1848M1848n782r7121
-62044A6517350m5743m5743L0371L0372L0371L0371k4335k4336k4336k4336N1780N1778N1778
-62031A6605342N1780j8925j8924j8925j8926J05J04R1442R1441N7189N7191l4147l4148j7021
-62017A6793578j7023j9876j9876j30443j76110j04755k8640J807m3863n6230J9883J15501
-62005A6333953J15503l1970l1968L0824L0825L0824L0826L5998L5998L5999L5997J1262J1262
-61992A6675333q0077q0077j0622j0622j0622j0620m4874m4874M6464M6464M5891M5892M5892
-61979A6613548M5891N933N931N932N931O7299O7300O7299O7298J2116J2116p9222p9221o1382
-61965A6756769o1382n6625n6625j9520N6595J05119J05119M3275M3274J0927N6596M1372
-61953A7024894o5188r3731r3731o0446o0444n5689n5690o1396J4718P6560J52674J80267
-61941A6902798J04153j5729r1842n6641j0971m1416m1418J0674J0674J0674J0674O3002O3002
-61928A6917634J9238n6879j03497k7383J6383J6381M0168M0169M0168M0169j8814j8813j8813
-61915A6886111j8812n9726n9724j02539k6425O5865O5863P0622P0622K4953K4952K4953K4954
-61902A6991669o1748o1746n6988n6991k0835N5281P7162k9398q4104p991R0007R0007O281
-61889A6930606o9833j18358j18356o6801o6801L4051J25388J21583J21583k4939k4938m2539
-61877A6800646m2540m2538m2540o5374o5374K5964K5963O0097O0097O0095O0097M2970M2971
-61864A6920534M2970M2970r1656r1658r1656r1658m124m126Q7212Q7211M2266M2264m9074
-61851A6841475m9073Q014Q012Q013Q013L5129L5128L5129L5129M8448M8449Q489q2850j40588
-61837A6846917j40589j06338j4999N7309N7308k8319k8320j1671j1669j1670j1671j7377
-61825A6578911j7380j1669j1670j2250P9088Q4796o540r2171q32J49493J49495N5777l5560
-61812A6909488j26898j26897l1753J20475J77560Q6224j7423j7422k3133k3132N412N411
-61800A6937912N411N412j5044j5046o6421K4915R7226R7223n3101j44440j48126n6788L8354
-61787A6707487L8355J3617J3617J3619J3617j3499j3498j3499j3498l0625l0624l0623l0626
-61774A6623820P15P14R2050R2051J7840J7838J7840J7840j2131j2131o3508K7829k3547k3549
-61760A6773671j7838j7840Q718Q720Q719Q718M6777M6776M6777M6775K0613K0611P1990j9349
-61746A7053838j43035j43034j08783j7444N924N924J7342J7340M0175J31515J31512M0176
-61734A7031450q8268q8267k639k638M972M973M972M974p657p656Q3682Q3681M5625M5623
-61720A7112827L6110L6110K8498j23731j84621j84623j00897r558Q5584Q5584M9251m2086
-61708A6788448R292R290k4959k4960k4961k4960L7834L7835L7833L7835k23k23k23k22l375
-61693A6854261l375n4752L6585R3671R3673j472r2810r4711r4712r084r082J9458J9461J9459
-61679A6776570J9460N010N010Q6832Q6833M8776j03452j60540o9202O9708O9707P5415P5417
-61666A6985544O7804O7804k3532k3533n3972n3972n3972n3970O4006O4006O4006O4006M4977
-61653A7159202M4978m6361m6360l3040l3040l3040l3040J6494J6494J6494J6494k1563k1563
-61640A7002149k1563k1564L9804L9805L9803L9804J748J746J747J746k2005k2006k2005k2005
-61626A7037204K9371K9372o1967o1965l1044l1044k8191k8189j2015L3652N9343l1996o3453
-61613A6839078o3451o3453o3452j2076P9264P9262j2076p7723p7724J1711J03048N2623l8716
-61600A6756315p318L8351Q2210Q2209N0812m0525o3359K7978O2230O2230n6700n6699n6700
-61587A6881034n6700K291K289K289K289l3865l3864l3865l3866J3707J3707J3706J3707q4291
-61573A6668568q4291J3707J05044N6521J0851M2251M2250M8154M8155m3182m3183j0834j0833
-61560A6843178Q0503Q0504J24746J24745L3408L3409l8902l8901l8900l8902k1121k1121
-61548A7122646k1121k1122j5412j5412j5412j5413k3499k3500O2129O2130Q848q2487q8198
-61535A6934177L140R3420K081o0714j5044K8721j6948p9741p9742L5382L5381L5381L5381
-61522A6950875q383q385q385q384K1407K1407K1407K1408L8533L8532n2805j44140p8494
-61509A6804593P3736J25113L3776m6144m6145L9484L9485R9655R9655R9654n2573j83872
-61497A7086417r2534J14878J14878J4027p7311k5935k5934n6380n6379L4958J26295O2014
-61485A7218994r0216n0255M1083R2460R2460k684r4020m5499m5497n1207n1206k8372k8371
-61472A6957670O2965O2966j5402j5401r693r692k6819O4519J55856J55857L9782j12449p8195
-61459A7231964J3142j5402j5401o1070L0268Q1227Q1230m401m400k5332k5331j16670j16669
-61446A7053155p9565p9562l9604N1735M7928M7928N3637N3636Q6344Q6341o0177o0178m3052
-61433A7118566M8285l092l092o8265o8267K3073K3072K4975K4976K4974K4976p552p553p551
-61419A7147525p552p553p552p551p552r932r930r930r930K2418K2418J6709J6709J9482p1855
-61404A7095924j11816j11815j8575j8575K1385J12723R3692R3694Q066Q064M8025M8025l7604
-61391A7231213l7603R195J00531M3446M3447J6806p4531j08783j08783J8233J09571N8193
-61379A7300935N8194J4427J4427k0774j12113j56213q0098K3606K3608o2022o2021M4538
-61367A6986494J20654M9772M103P6412J52527R7342r217o4400j8731K9138j6532p9324p9326
-61354A7248912o1249o1248j47829j47829k2239N3875J1059J1061Q6224Q6223Q6223Q6224
-61342A7229407J985J985J984J984J985J985q70q70m7489r3158j27411k0850M8605M8606R8078
-61327A7145956K1965m1128m1127m5883m5884M540M542m3029L3084M0221l5895J1677J1678
-61314A7020717K9754K9755K9754K9755J34160J34158J72217R6102m6613j22727p9913p9912
-61302A7347207j7594N8519P5646l0914j03223j03222j09882j09883K088K088O847O845P0592
-61289A7095114J46707R7231R7232J1603r4957n5949j0279J8263R4377Q0106L4438k5274k5271
-61276A7463341k8127k8127k8127k8127k8126k8127K4203K4201K4202K4203k1468k1466k6224
-61263A7322231k6223m2816j18928j16074l9961%M5669N0425M758k8067k8067R0862J36530
-61250A7250339R6571K0455k5213k5214n3577n3578m7869m7868J606R2943M1566M1565K3013
-61237A7314739K3013K3012K3013K3013K3013K3013K3013J5816J5818J5817J5818k9851k9851
-61224A7479396k9852k9851k2715k2716k2715k2716M5788M5788j00733j00733p403Q3934J23895
-61211A7419367J23893M3974M3975m7364m7364o5440o5440o5442o5440l4995l4994l4995l4996
-61198A7134739r9394r9396N2836J44171O9960q2269j33647m2309L3330L3330L9038L9039
-61186A7089428M6650M6650M0941M0941J31082L9744o1106o1107o4913o4913K6424K6424M9259
-61173A7285504M9260r7263r7261o3009K8327K8326o3009l9522l9521r6607n271J35542J35542
-61160A7161038J92627J01291k1445k1444k7152k7154J2807J2807O4185k7153l7337l7336
-61148A7345734m3044m3045Q333Q331Q333Q333l4958l4957p07R0631J07758J6419p8723p8723
-61134A7279715j06851j06850o6890K4447L9670L9670M5379M5379J40046J40047L9194n2143
-61122A7460813n2143n2142n7853n7851m1009m1007m1008m1008J26443J26444J23590J23589
-61110A7576858J1321l4349n1473K4640N5087N5085N5087N5087l2862j08975r1851m6182l0958
-61097A7436515l0959k8105k8104M3253M3254M3251M3254J24124J24126J4709o1404o1754
-61085A7662160o1754o6511o6511Q9Q9R0Q9M4806M4807M4806M4807q62q63l717l716l6600
-61069A7601209q2269r4638j8523N3785J29901J51782M5223l5648l5650N263p0851j15569
-61057A7534015l9455Q0424J56541J38315R2645K5094K5095k7235j33796j90880j45212m1507
-61045A7474044m1506q1466n352Q3131Q3131Q7889Q7888k794k795k794k796j06501j06500
-61032A7463579j27433q1764J7186R3300N3339N3340R4251R4252R4250R4251O6288O6288k1243
-61019A7959884j27804j77279j01164n4544n4544n1689K4426R8636N2968n9301n9301K9183
-61007A7479471K9181k8082k8082k5227k5229N6596J02264L2809m3305q4216q102R6555R6555
-60994A7651188k9984k9985k9985k9985r693r692Q1644Q1645J5996J5995j03884j49553r3894
-60981A7359813J2666R7343R7344Q860o7254n0129m460n827n829k972k973J9860J9862J9861
-60967A7496165J9861k2477k2478k2478k2477K3190K3192K3191K3192m2206m2205m2205m2204
-60954A7350061L3909L3909L3911L3910K2491K2493K2492K2493n3622n3623n3621n3622M9192
-60941A7410373M9191M4435M4436J1134o4981k2165k2165l9290l9292l9291l9291J14841J14840
-60928A7522775J08182J08180J18595J2033j12603j58272j01186n5518l5538M0577J10984
-60917A7558209J10982R181o6935l4587J1083j6508j6509K9457P5126R2252J6137m4755m4754
-60904A7678379m6657m6657J5185O0854R5106j1454n5221n5219o1880o1881k2262k2262k2262
-60891A7443769k2262k2262k2262k2262k2262Q0968Q0969Q0968Q0968j9883j9884j9883j9884
-60878A7576798m5868m5870J5022O0690J20633M4515r0586j36256m2539O4022N0700k5414
-60866A7545847K5965J32523J27767K1206q8519q8521l843l843K4700K4701Q1785r552p5200
-60853A7715016J6138J05571J05572k7628j18966l3338N8000J08842J7505j07132j52802n4803
-60841A7631975L6533L3678n7657r3813r3812J330R2667Q6960Q6960N5562l5775j08337o2669
-60828A7573602L933R5270P4337K8670l5078j26413j17851k6513R8123J43793M1989m9349
-60816A7704513m6494M4845R3425R3427L992q7347j21597l0260J20066J20066l0260j21597
-60804A7742779j21598l0260N3466N3467l2163l2164N680N679K824K825j7157o2823q2805
-60791A7487750Q534R1308J82644J85501R4162k0963o6630m6650m6649m5876m5878m5877m5876
-60778A7685500L0237L0238L0237L0238k3993k3994k3995k3993o9663o9662o9663o9663N9063
-60765A7490887N9064N9063N9062N9064N9063N9063N9064m7498m7498m7497m7496P4285P4286
-60752A7862912j4198j4196J1075N6744L1055j21174j58279o6942Q5286Q5288L2957L2959
-60740A7823487L2958L2959n0769n0767M0570M0569J8524J8523J8523J8523O9900O9901O9900
-60727A8152801O9901k5243k5243p6619J4718O6094O6094k2388k2389j10098j55766r0119
-60715A7841743J219N7353N7354O3062O3063J7392J7394J7393J7394n8722n8722n8720n8722
-60702A7918481o087o087o089o087Q5250Q5250M5289m6047p0785p0785p6494p6494l6534l6533
-60688A7696248l6533l6534j271j271M437M438N0106J41444Q4357o7870j53501j53500o2162
-60675A7468388K9174K3466K3467K9174K9175l984l985J726J724N530R6867J36829J36827
-60662A7974378P3081P3083R3062M7393o2021j53359j56213o4877r037r040l330l330M2339
-60649A7842129M2339M2339M2339m282m282m281m282m280m282m282m281N7353N7354N7353
-60635A8106954N7354j7810j7809p3945j19613r3924N8305J77234J77234j8761j10099j12952
-60623A8012168k1615k7741p3408p0555k4886K3636k2030p9118p9117N0276J41615J41615
-60611A7970840N0278m906m906j0615j0615L5740L5737L5738L5739r932r930r930r930q1289
-60597A8012019q1288q1287q1289N5718N5719N0961N0961N4707k1407k1407N4707R3717R3716
-60584A8235547m282q0396n9465M7097R9424N3755k0455k0455k3311k3310m4985m4985m2131
-60571A8072048m2130J635M7304Q1556k5004j18246j18245j24905j24906P2993P2993P2992
-60559A7868085P2993J26451J26451J64510Q8393q1912j58028j42803r7136M669N0336K7503
-60547A8049512K7503L0355L0356L0357L0357Q288Q288Q288Q288Q287Q288Q288Q289n0701
-60533A8214043n0701m7847m7847m080M1588P8693k7867q2751l7084o6578o6578M4739R0409
-60520A8038139L9982o6577j19858j3298J33223J33222l4230l4228K4759P0428m4456j51018
-60508A7976088j28184n2068J5483O1152M0220M0221j2110j2108j2108j2108L3560L3560L3560
-60495A8005158L3561K0300K0299k7272M8842M8844k7272K0299K0300m438m437m438m438M5989
-60481A8191297M5988o340O9774K9174j23054q4045P291p930p931k223k222J0147J0145J0147
-60467A8140218J0145J0147J0145J0147J0145o0557o0556n4848n4849L34R1672M0294M0296
-60454A8132733M7906M7905M7906M7906K237K237K239K237K3712K3711l3374N7962O0817l0519
-60440A8435615j978M3691J5150l0520n3355L7983N9866N9865O5575O5574m533m535m535m533
-60426A8679330m535m533m535m534m7348m7349m7349m7349j679j680Q9658Q9657R9558R9559
-60412A8846871n2671n2671j9370j9371p9310j24980k4127O7209M1521m147m148M1522J2977
-60399A8629305J2979k7637k7636k7636k7636l3345l3344l0491l0491L4208P9875J9935p1401
-60386A8466685j39905m8568P8924J24593R2208M6538j6257j6255K4655K4656j2452j03787
-60374A8521035r4273m8606K0850J12188J24555J24556Q7451l888o9476j15146r5166r5166
-60362A8468914j8099j8099j8100j8100m9971m9973J02256J02257J6628J6627J0920J0919
-60350A8556179L1375n9963q585q586p3282p3282o7574o7574O3248J54585R7500n4730q1370
-60337A8407941q1369N5635N5637N3913l7426m3135M8204Q0552j0785m5037m5036k7437k7435
-60324A8384222k1726k1728K9651J20989O9609O9611P485P485q3852q3852k6766k6766k1060
-60311A8403302k1057o6250K5086O5046O5048Q2172Q2172Q2173Q2172K5978K5979j3981j05319
-60298A8732521j87143j87141m0622m0622m467m468m467m467N8328N8326N8327N8328j9326
-60285A8473107j9326j9326j9326N4886N4886N4885N4886m3112m3112M2517M2518K5390o5945
-60272A8592928o5946K5392N2328N2328N8038N8037M757M757M757M757n5182n5183n5184n5182
-60258A8571402k2835k2834k2834k2835K2701K2701o2929o2929o1025L0312P0272P0273M1253
-60245A8550693M1254M1253M1253m415m415Q6923Q6922j9222j9222j9222j9222j12463j12461
-60232A8537656p2502J8835K7399K7397L3107L3108j2563j2562P8776P8775p581p582p582
-60219A8714681p581l9931l9931l9930l9930j398j396j398j398n8482n8484R3745R3746J2457
-60205A8624770J2459O8592J14262Q652j43578j06470j5134K3874K3875K3875K3875K4827
-60193A8683879o6512m0822M847J3758J3759J6612J6614n1891n1889n1891n1891M4205M4205
-60180A8522983M1350M1350K8981j6687m5230M6108J14313O8644Q704Q704j5083j5081j00710
-60167A8688346j00710m8383M2956Q2916Q2916L9150L9149q10r2147p8233p8233q3941q3942
-60154A8409034R298R299R299R299N492N494N492N494k8758k8759O2579O2579O7157O7158
-60140A8670157k4179k4180N58N57q5072q5071K1489J12827Q1429L5760n2722j44060n5578
-60127A8451915L5761Q6261Q6261O31O32N5815N5814l5522l5522L486L486L485L486p6433
-60113A8639556p6435J4904J4903O2177O2178O2178O2177o18o16o17o17j3937j3937j3936
-60099A8797360j3938Q898Q897Q898Q896o7892o7894o2185o2185j4614P6724J16684J16685
-60086A8854334Q0054Q0054j5089j06427j38774m7439M7706M7705k900k898k899k899J4228
-60073A8804756J4226O5604k5733j28012j28012K2314J13651M9905m1432j5743K9926N4715
-60061A8816165l6623l6622N4714O1375J5706M7103M7103N8996N8997N6142N6141m1855q7525
-60048A9069817j13212k1875J2198J2197J7907J7905J7906J7906J2198J2198l8228j29566
-60036A8887351j01023n5354J733M7401K4565K4567N136N137N135N137N136N137K281K282
-60022A8864621K3689k1979m7668M3669J32153J32151J6078j36152j21819l0484O0855O0855
-60010A8975969O6562O6564k4775k4775L6594L6593k3348o9016m9036M2302j1931j1929j8962
-59997A8990812j8962j8962j8961L872L873L872L874m1321m1321m1320m1320K1475K1473K1474
-59983A8848558K1475l6623l6623J09897J09898L7589n3748k371k372K4745K4745K4744K4745
-59970A9094659K4744K4745K4746K4745J0301J0303J0301J0303j05772j05773p776Q3564J64909
-59957A9263999J19242n397r6734j20520k9181N069N069L0699L0699L0697L0699m7318m7319
-59944A9169704m7320m7318R291R291R292R292L581L583O0669l0669k5413O5924O0215l1122
-59930A9219000L129L130k579k580O2594O2594J13970K2634l4452l4452m0161m0162p8514
-59917A9254151p8516J2822J2823p0905p0904K0434J11771Q3228o9001j20379k9041K4239
-59905A9080722K4240K9948K9947l991l992l992l991k6826k6826O4512O4511J08753J08754
-59892A9441769m3477m3476m5379m5379M9765J41102J77672Q6336m1158q6825o4942j9274
-59880A9506734j9274o4944k4506K1162p381p382n7806n7807n7807n7807O7716O7715O2005
-59867A9370618O2008P5327j6012K9658K9659j8390j09726j06874j5535M6308R1977O6288
-59855A9505306O6289R2986J651J651R2986J55782J55782K603q8736q1124l5456K4484K4485
-59842A9918689J0212J0213N456N456L6883l9231q7756q7754j9252j9251M1640Q7308P3513
-59829A9936126k601m8270m8270M058M058M058M060M0034M0034M0034M0035M5743M5743m5594
-59815B0059248m5596q76q77q78q76j2295j2294Q1898Q1897J15249J60920J73285R7173j776
-59801B0694202p7892q2647o534K7718K7718L2474L2476L7232L7232q437O7679Q5815M0145
-59788B0907181K4924J01037J66686J21018p65p66J1603J1602J6361J6360R8184J74297J52416
-59775B1800138J06745J2220o3895o6748R365O2646O2646P0258P0256J16878J62546R3092
-59763B2436147J6976O8355J44470J22586P6917J01595J01596R8740R8741K2626K2626K2626
-59751B3334001K2626Q3518Q3519Q3517Q3518J694J695J694J696Q659Q659q2677q2678l4155
-59737B3515286l4155l709m9378L903Q0016O0037J4368l5106l5107j29297j29299j36374j36374
-59724B2984811m7892m7890l8378q4045j04026k7910O7231K1563j00219j00220j7446j7446
-59712B2488133j7444j7446J9310J9312J9312J9310n6803n6804j08180j6844O3078O3076k2551
-59699B2395459k2553P4494P4495j1134j1136O2066J53404R6318n5912j11094j11095j14901
-59687B2418411j14900n1155M0185Q0143Q0143J54354J54356L6377j15852j81382k9152K7933
-59675B2499461K7934j12879j12878k1540k1542k3443k3445k3443k3444o3405o3404o3404
-59663B1974568o3403j27566j27566j21858j21857j31373m0034N5108N5109m831r6170j91311
-59651B1058816j91312k38884j47546r8073o734o02o02q6231q6230p1009p1008p1007p1009
-59638A9918569o6250o6252j17627k6291M4115M4116R863q1473p8442p8441q4149q4150m4190
-59625A9289398m4189m4191m4189p4635p4635o8927o8927l0870O0468J51807O0467j27863
-59613A8983714j27863l8430N2909K4365o6971o1264L0074Q191Q192J3900J3899J3900J3900
-59600A8868516J9608J9609J8955J10290J10292J8955j12344j12343k6714k6715k7666k7665
-59588A8832778k7666k7666k1957k1957J8003J09340N7130N7131L0491P6158J4317r2245p5119
-59575A8928738R97l4207p9876m4673m4673M6666J22778P9966P9964M3157M3156M3157M3156
-59562A9228306o6259o6257l5813q1481n4841K1273k4395k4396N6477N6476N6476N6477R135
-59549A9131178R136O280O281q942n4610p8398k282o087j12647j10746m185L5775r892k0360
-59535A8780501N5755N4745N4744N9502N9501J3834J3833J3832J3834j0905j0904J9541k6126
-59522A9091687L2861J08976N6646N6648K8633p7928m6532q62j2280n7948p2219L895Q5718
-59509A9197295Q5718l1308p6977j3231O2884O0030j6085p3350p3350p8106p8107p8107p8105
-59496A8809201p8107p8107L717L716L716L717M9385M9385M6532M6530j3230n8900r7908Q652
-59482A8698299L4340m1773P700P701L8146L8147L8147L8146L8147L8146L8147L8146l8503
-59469A8972936l8503l8503l8504J456J457O214O215M9028J25143N3785n2774r6541n0871
-59456A8900538M3320Q8988Q7672Q7674q11q10k2692k2694q2633j28303o8361K2975Q2916
-59443A8987779L7247j7935o3605l665Q7673J24838P9170j5974o1642n4031n4031n6885n6885
-59430A8932054J0666J0666J0667J0667N6334N6336N6335N6336N254N255N255N256o5151o5150
-59416A9090780j16528k5191N255N254J3820J3817o3247j7580J3818p7520j344Q9991L2907
-59403A8964232L2906p054p055p053p055n0819n0821n0819n0819K5295K5294K5294K5295Q4737
-59389A8951558Q4737Q4737Q4736k1823k1823k1824k1823k4678k4677k4678k4678K6700K6700
-59376A9073164N7144J48484Q8245o3985j24875j24875m3053m3052l7344l7343J0227J01567
-59364A9004304J01565J0227l9247l9245m4956m4955R916R916R915R916R916R916R915R916
-59350A9027019N4632N4633N4634N4633Q964Q964Q964Q964j8805j8806j8806j8804o4476o4474
-59336A9077236o4474o4475J175J175J174J174J175J174J175J174j2108j2108j2110j2108
-59322A8909249L3560L3560L3561L3560l7797l7797l2088l2089p352Q3986L8319L8317Q1310
-59309A9138299J72647J72648Q1310n9502n9501n9502n9502N672R7010J31260k0968j25627
-59297A9414244j25626P2271P2273k4946j16284o4904o4906l4459l4460l4460l4461L5472
-59285A9059754L5471K9762K9761M1180n0158n0160M1180Q7026Q7026R2736R2735m4272m4271
-59272A9407770l8563l8563o5679K5659K5660o5678j17057j17056K9465K9464O0640O0638
-59260A9196700O0640O0638P0154P0152O4446O4443o4474j55811j50104n8765N932R7268N1600
-59247A9312819N1601j1611j1610K2640J13979J12076K0738j29587j29588j37200m5861n903
-59235A9162493n902m0153m0154N1185N1183L1785L1784L1783L1784l2913l2914q4291P046
-59222A9162716j4360j4361q652q652J9891J9891l7195N4142O5381k5956L1129L1131m4985
-59209A9230120m4985r6363n024P1565P1566P7274P7274N6343N6342K1140p0198j07535l1419
-59196A9306100O9433O9432n731n1399J6151R2267O7054l9507j42262k18376k18376j72706
-59184A8772080n2827N3734O6755K1088N3436N3436O6758O6755L6311Q1979N4863k1251K4418
-59171A9277535K4417J9661J9660J9661J9661N0826N0828N0827N0828n2879n2879k2434o8101
-59158A9387611j24236m8121k454k452l3850l3851J11719J11719N6833m9727j03958n8290
-59146A9210943K3533O9200J05358J51025J15345Q786q0648q0649M029M028M029M029K1712
-59133A9560720K1712K6469K6469J731P7847P7846J733p3907p3908p3906p3907m5364L0750
-59120A9484285L5509m0608n3035K3080K1177n4938p0161k4492O8749J14417L7352q319K0226
-59107A9553242K0226j8785j8783j8783j8783P7156P7154P7155P7155J042J039J042J041n2240
-59093A9758878n2239n2241n2239r8859r8860M9562J56125J52022P5906j160m6829o3954o3954
-59080A9662158o6808o6808L7849L7850L7849L7849L7849L7849L7849L7849j0979j0978j0979
-59067A9798399j0979p1869p1871J9467J9468J27454J27455L2311n9025j29432l8095N1341
-59055A9794624N1339K8209o3129o5983K5354j9364o5031l3635l3634K5829K5831K5829K5831
-59042A9722070J01943J01945J01944J01945j2205j2206j2205j2205j2204j2205j2206j2205
-59030B0032206j9341j9340j9342j9340j9341j9340j9342j9341n9717n9716n9719n9716l6883
-59017A9601728l6883l6883l6883J00600J00599J00598J00599n962n960n961n962J6985J6984
-59004A9903599J6985J6985k8685k8684k8684k8684q705q704q704q704q704q704k995k997
-58990A9764615N5460J46795J46795N5458p5840p5840q1547q1548n8713n8715O2119J07786
-58978A9906825L0721o0617o0616L0720K0523k5146O252O251j9438j9437j9437j9439L7173
-58965A9814335L7174L7173L7172q497q496q496q494O786O786O786O786k1756k1757j8903
-58951A9856599j8901k8892J6775l9357j30696j61140q914J38560J84229R6415n5815q1504
-58939A9767359l5836J7446O3115L4571L4571l9640j30979p3891p3893q2454Q882o8183k2515
-58926A9398553N9724N9724O2580O2579N6870N6870N6871N6870J0726J0726k6379j17718j43406
-58913A9604590r7738K3094K3095Q40Q40Q6469Q6469K5578o5761o8615K2723N3644P976L9373
-58899A9742577L9373p0042p0042p0042p0041N2038N2040N2038N2040k4076k4076k4076k4076
-58886A9613635n9278n9279n9278n9279P7727P7729P4872P4873L8392p277l5820N5517J06896
-58873A9839430O1226n6751n6752J8412O4080M140q7197j33817m2481k518k521l4690N6648
-58860A9627209J22296P6627m245m243p100p098p8931p8932J6211J07549N6172l5166o9417
-58847A9720932o9418o9715o9714K1623K1622O1583O1583k9755k9754p396p395j687j688j5958
-58833A9584863P5378N2544O876J8946O4617R0303j033k1012K4655J8946k6722m1468m1470
-58820A9805423m4323m4323O2237O2237O2237O2236J1076J1075J1076J1075q7874q7874q7872
-58807A9746406q7874N3413N3414N3414N3415J33J34n575n575l2155j23493j20639k9300L2541
-58793A9588259P8211N8231N8229K1126K1124K1125K1126j6933j6933j6932j6933K3807K3809
-58780A9847316K3809K3807n9917n9918n9919n9918J7149J7148J7148J7148L827L829L828
-58767A9735337L827j16587j16587k1445O9894K8029o3307n7598L3739L6592L6593M2301M2302
-58754A9653090J9467J9468J9468J9466q55q55q54q55K1979K1981K1979K1979j6077j6078
-58740A9783303j6078j6078J2466J2465J2464J2467K5011K5012r5818j41490j51953o0617
-58728A9401154M1187J32523J17303K5963m0636q6306p8693l3026o1568o1568j03617j03617
-58716A9149099N2418J43756J35191M3856O5737J11407R0952o1278j15510k4173N4797N4796
-58704A9701048o0326j05996o7641K3696O0803O0803K8453K8455K8453K8453j7689j7691j7692
-58691A9673129j7689n5749n5748n5748n5748L9388L9387j7697P3639N0805m0532J6553J6553
-58678A9610543m377m379p233p232K9874j5795m7193M4145J72767Q1428j00293j45964N315
-58665A9611606J57544J20437K9102n4626n4626o0334o0335p053p053p055p054k8795k8796
-58652A9602962k8797k8795R261R262R262R261K6863K6863K6864K6863k6417k6417k6417k6417
-58638A9584201Q77Q76L732L732L3226P8894J8954p2383j39458m8122M7021M7021j5773j5772
-58624A9527026j0064j0065M8858J40194J37341M6003n9605j05275R849J01186J26399L5062
-58612A9986909l4393q0061q8625q8623n7228L4111J26339L5003o0142o0141P1158P1156k0181
-58599A9835282k0181J4071J4070k0179j11518n8238L3099L0244o1092j30695q5028M2466
-58587A9482301J33802R0037M4368P5765P5766R640R641R640R642k8418k8417k8415k8418
-58574A9826934m2391m2389l6682l6682j0043Q1296Q4149p188l382M2287J0889J0889j8604
-58561A9859083j8605j3848j3848k1757N4359R6220R6221m630j11192j96820j96820j09288
-58549A9419075k728L1524L1523R5270J40939Q6705j9853m0012N657L9908o6653j01855M705
-58536A9624205R0335R0333J7075J7073J7073J7074n7137n7139n9991n9993j5981o1649p5922
-58523A9485356J93M0154Q5822R0579M4911L8726L8725M0629M0630j234P4881J11986k5019
-58510B0066339j29975q4305L3671L3672o2423o2423n7665n7666m0064L6049J40708J40708
-58498A9956626Q5526R410l9113l9112m5781m5780m2926m2926m6731j063J6062o0052j02866
-58485A9601274j02866M1751M1752L0335j5335l2461M3655R8421R8422j480p7593m8100K8016
-58472A9705791Q986l6683K2307O7976L9432L9434O2265O2268L1821P7489N9085j7029n9843
-58459B0063299n9844j06463o0796P5261J51373N8134p8871j14076o8407j5126j5126j5127
-58447A9814231j5126l2905p8575j12827o266M5112M5110N1771N1772n57n58M200M200p218
-58433A9762364O8897Q6023k0538n57n58p218p216M1305M1305Q8877J2763O103Q2217N7480
-58419B0211247J1810n5741j01409p8575p8575q1726q1726R611R611q2678q2678O756J13318
-58406A9719245J46617J00949J28539J28540N805p0309n3183p516L2811L2808L5664L5664
-58394B0235634j7616j7617j7616j7616l7597l7596l7596l7597q4217q4216L314J09877Q3889
-58381B0043430P775l4088l4088j6011j6011j6010j6012j5058j5060o2632J3485r351q5465
-58368A9744904l7894l7894N3526N3525N3526N3526P6359P6360P6359P6360m2094m2093m2094
-58355B0062376m2092J1187J1186J1187J1187N300N298N301N300N300N299N300N300k7525
-58341B0079904k7524k7525k7525L1465L1464K6706K6707O2758j3357j18015j18014J6137
-58329A9943181R2251K4700q1860j20393j3834J02242J47910J31737N5621m8084m8084k8164
-58317B0157223J7505L9387l6726R893Q6008L8437L8435l7677l7679l2921l2920j0088O6028
-58304B0264905M8903L233j3692j3692m6991j323k3206r9321j13592p031M6723M6725N3384
-58291B0145025N3384n3176n3176n3176n3176L9885L9887L9885L9886L9886L9886L9885L9887
-58278B0304792Q487Q489J1343J1342j9102K6566M8448k7665p983O8130K0561K0559K5318
-58265B0499285K5317K0559K0561Q191o7924p0778N338O9082K3415r8369r8370n1927n1927
-58252B0232453n1927n1928p6665p6664P5564P5565P9369P9371j1966j1968n7636n7636n7636
-58239B0088296n7635o892o890l7337Q333K8313m7802k4968K0701M5439R1106R3962M8293
-58226B0242919P21P20k133k133J850J852J851J850O2742O2743k8595k8595o1894o1897N9889
-58211B0251890J05557L6103m0013m0012L6103K8179j7491J5810J5811K8178P3847R0973J4860
-58198B0599795m9839m9839n4596n4595P5750P5750M7207n9353j23990p8322M1558M1558m6925
-58185B0364159m6925m6925m6924J9674J9676J9675J9676J9675J9676J9675J9676L1731L1732
-58172B0444251P4545j568o5315o5314o7217o7217j9646K6023M7906k8207k5354N0760L188
-58159B0306835L189L1434L1436R87M6658K2871n3243n3242K2871R551l6116n672n672q525
-58145B0313362q527q525q526R783R781R782R782R782R781R783R782M3082M3082L8324L8326
-58130B0528854O0207j5906j25321j25322p284p285p284p285j6798j6799j6799j6799L27L28
-58116B0226834L26L28L26L28L26L28L5046L5048L5047L5046m3922m3922j3476n9144k0137
-58101B0188382N5978J0310J0310O0735O0735O0737O0735j8292j8294j8292j8293K7376K7376
-58088B0489503K7375K7376L1183L1181K6424K6425M5454l0662j11534j57202r6368n0701
-58076B0258454p4487p4487Q288Q4402Q4402Q288j7401j7401k2156k2158K3510K3511K3511
-58063B0286276K3510o519o518o519o519o519o519o519o517L1538L1538L1539L1538L1538
-58049B0415328L1539L1538L1538n492n493n493n493M0175M0176M0176M0175q347q347q348
-58035B0623632q347o3530o3531k3570O7767P9958P9957r477j00815j36969m5632N3318J44655
-58022B0597416J57974O6638q3689q3689n3242L8094j3283j3282K170K171K169K171m3498
-58009B0578120m3498l7790l7790n9672L1665j9713j9713j4003j4004j4004j4005N2418N2418
-57996B0440429M6711M6709q475r9810m8435m8433L7195L7195L7195L7196L7195L7195L1486
-57983B0583353L1486R89r0350l8971l8971m721m720m719m720L6191L6192n5146n5146q9397
-57969B0301350q9397N7123N7123L6369n4967l590l591P6331P6329p0190p0190J05824J97162
-57956B0615686Q4893o7336p8752J2583R4407L071l9040l9037M6591M6589R23R21R21R22K7562
-57941B0710904K7562K7561K7562j8107j8107j8106j8107j4243j4241L7136n4203q8453q8453
-57928B0498705N8067N8067j7097j7094j7097j7096O8532O8534N9018N9019o6415k18643j81538
-57915B0334962r0200K1116O6787M6807M6806Q2959Q2961Q2961Q2960n4046n4046n4045n4046
-57902B0541936L7351L7351L7351L7351L7352L7351L1642L1643k8299j19634j19636k8297
-57890B0533462K1177K1176K6885K6887n8246n8245k6849p2516k2092O9247J61534J61536
-57878B0783956Q6372m965m4925m4926l5411l5411l5412l5411m2963m2963m2963m2963m2962
-57865B0419053m2963l7256l7254J9832J11168N4083N4083O8355k2983l004M2667K6186o5150
-57852B0586817l6608R060O3293O3293k8997j20333r4646l307L0943L0945O1389O1389O1391
-57839B0684629O1389p0443p0443K0893J12233J03669m8560j35141q9471J0428J0429J3282
-57827B0602894J3283j941j939N5146l6191k2196O9143J2056J2056J7765J7765J7766J7765
-57814B0773372j264j263j264j264m4078m4079P6754J22423R1085k53l7358l7360k7843k7844
-57800B0839764k7845k7844m3542m3544m3543m3542R3463R3463Q7755Q7754L8764n2574j197
-57787B0957332j196K1636K1639o9699o9701L7337L7336L7336L7337p4933p4933p4932p4933
-57774B0709626J0518J0516J0518J0518N6187N6186J07564J6227r6042r6044o1791K9547O5701
-57761B0829231O5700k9442j20780j55581j55582M54R1790M8027M8024J35557J35556R9403
-57749B0992357n2826j19428j19427o6146o6148k6186O5150O7827O7826j7801j7802N6410
-57737B0763806N6408N6410N6409Q4001Q4002M4040m7297k0656k0656k6365k6365O787O786
-57724B1017310O786O786N8165N8162l3172l3175l3649l3649l3650l3649o2192o2194o2192
-57711B0759687o2192r923r923r923r923R0928R0929Q5219Q5220O7619k3719o3679o3679k3719
-57697B0902922k3719O7619O7618O9254O9255O9252O9255l1598l1598l1598l1598J6926J6924
-57684B1198914J6926J6924J1217J1216N508N508M1841m9497q9457q9457N3257N3259J3298
-57671B1199457p8041m0933m0934M4696M4694o1866o1864j13242k1906N3124N3125q7690q7687
-57658B0800933k8699O2638J02599J02599n6291n6290n0582n0583j0622Q0717J14967J14967
-57646B1126353L8912n2426j048j049Q468Q465Q466Q467n7182n7184Q9339Q9338P4116j7224
-57632B1265811j18073j18075r8049r8050k906Q8432L5150n6186r0439O1792J65021P3683
-57620B1108111p8544p8545m8100m8100M3239M3239J09897J09898R045q2291r7514r7515j1884
-57607B0880936j1886M9957M9957M9959M9957P2792P2791P2793P2792J7453J7453o8177o8175
-57594B1258602k2508O8830J7453J7453l8206l8206l8206l8205P462P463P462P464P164P166
-57580B1231188P167P164N8543N8543J8583p2755r4638r4637r009r009J0020J0020J0019J0020
-57566B1141219j8516j8516j8516j8515P8530P8530L8570n2766j10330j10329j8991j8991
-57554B0951379L843R5180R5180L843K5786K5784K0077K0077n4135n4135L1493L1495j8457
-57541B1177410j09794n8415n8417j2748j2748P3832P3834J02977K6863n2106r7773k3564
-57529B1029351N2551N2552k3563q4929l9262L6853J12968J37705R2037N6832J1164l0877
-57517B1403382l0876l3732l3730j0898j0896j0897j0897l8013l8012N3325N3323P2354P2353
-57504B1436786P2354P2353O3285O3286J4762o1353j54592j54594n2789K3325M9966M295R053
-57491B1386137N4723P8509P8507q072j14633j09102o3434K6001P1669M7884k8230p3900p3899
-57478B1272160j2058j2056p298p299l494P2621J43977R8310M988m0681j7847j7846r285r283
-57464B1454909r284r284j8323j8323M2570Q8238L1151m4961P06P06J1945J1945J1945J1944
-57450B1565884j2792j2793j04129j04130j5171j5170j5171j5171o7500o7499j8977N7138
-57438B1174519N5094N5094N9851N9851J16937J16937K5599K5600p0497p0494p0495p0495
-57426B1407501n2418n2418O7462J13132M7660n8899m1774L4341P1446K5777l5113l5114j4182
-57413B1477401j4182j4182j4183K5779K5777K5778K5777l3767l3770l3767l3768M2345M2346
-57400B1487584M2346M2346l0437l0439l0438l0439p603p605p604p604J3863J3863J3862J3863
-57386B1475558l1806l1807l4660l4661J6718k8951o7962L8600R2832J6716k5146k5146M1834
-57373B1402119M1833M1834M1833M1832M1834m9504m9505M8018M8017M8019M8018l3807l3805
-57360B1636736l3806l3805K3459K3458K3459K3460k2210k2210k2210k2210L1070L1070L1070
-57347B1667331L1070k0307k0308k0306k0307j672j674q6349q6351O891J13452R3470J7356
-57334B1672296M036m1632m3535K133K1161O6831O9685K4016j5052j5051j7907j7906K2054
-57321B1731129K2054K2054K2053J3016J3015p8322p8322n5489n5487L5849L5851L5716L5716
-57308B1698833L5714L5716R2802R2803J464J463j8514j8516j8516j8516p099p098p099p098
-57294B1856339L7321L7322n4017n4015L7320L7322L7321L7322k4522k4521q3511j29179q7317
-57281B1623185J9245M7787M7788M5230M5230M5230M5229k341k341k341k342m1350m1350r2728
-57267B1734131j389J16587J16587Q2337r001p1499p1500J7937J09274J7935p3402j6314j6317
-57254B1935366N4091N4091M8382M8381R5953M617j51419j51420p5006J6331N6289N6292k699
-57241B1989249k698k698k699j0785j0785o2164K9176Q8164Q8163K534K535J9602J9600j26919
-57227B2020275j26920k9873O1463J0088J0086J4368J4368J4368J4368O9552O9550q2678j74015
-57214B1885000j38641J3587P4479P4480M2131M2131m9208m9206k2092k2090O9246O9247O5440
-57201B2054504O5440O5442O5440L5292L5292Q6669m667n9851n9851j4182j05521j37868j37867
-57188B1888272J8166J09503Q8572Q8573K943K943k4416k4419k4416k4419K3155K3153K3155
-57175B2170765K3153L7902L7901L7901L7901j56j56j56j57k9828k9830k9828k9829N5800
-57161B2281383N5800j285j53516j57321n090N1993N1995m5053m5051J01468J01470R0734
-57149B2327527o02j01453j01454j2020j2018j2020j2019J00725J00725R5017R5017P485q3852
-57136B2391058l2475l2475O0468O0467m0383j31721j62167j62167o133Q5205Q5205Q5205
-57124B2200087Q5205Q5206J25165L3829j22208j22207l8600N2739N2737l8600k9086k9086
-57112B2255181K6098o5239o9998Q2231J94502J03164l1941l1939N3688N3689P8129P8130
-57100B2725695L8168n3169j14060j14061K6752K6752J4859p6479k5101k5102J6761J6762
-57088B2457777J6762J6761o103o101o104o101o103o103o102o103n5101n5102n5101n5101
-57074B2222075M3848M3847M3848M3847M2955M2956M2956M2955K0122K0122K0120K0122l8867
-57061B2610906l8867r0246J094M8663M8664M8665M8664k3176j14513j14515k3176M9132M9133
-57048B2500428N4841N4841n1719n1719m6011m6011j3661P7675K6298K6299L8725L8728L8725
-57035B2647439L8726n039n040n040n039M7765M7765J3513p7824j12076k0738P4404P4406
-57022B2713222K7643K7644K7643K7643l1344l1346l1345l1346M2392M2391M2391M2391k6113
-57009B2841866k6113k6113k6112P724P723P722P724M5780M5779M5781M5780K5801K5800K5800
-56995B3054942K5800j792j791M1024l5092m8516m8516n3271n3273M5675M5676M5677M5676
-56982B3062219k7585k7584k7584k7584r1329r1330J5230R1344R0572M4904R699l5967r0201
-56969B2894804r0200p426R9135N9174m7385r7811n2144O5835O5834k2648k2649J7937J7935
-56956B2880391J7936J7936R8808R8808J19738P4071L4110m2004j49516j49516j34293n8178
-56944B2808291m899m899j2568O3545J12068J12069L3099L3099L0245L0246n5384j01053j18178
-56931B2925681m2063K6438K6440L1196L1197m2332m2330l7575l7574j420P4696P7548J435
-56918B2991337l9476O191k4254k4255R2773R2771R2773R2771L3368L3366L3368L3366j835
-56905B3412264j836l2281J3386m6553j22668r9833n4165n641M0027J7193J7191j613j612
-56892B3133859j613J50615K17218J25877k6349k6350L5492L5494m467r5806j41473j41473
-56880B3261024n5845n5845J2005J2004J2004J2004L4840L4839Q6216n122R626R626L917L918
-56866B3375211L916L917L918L916m8938m8939m3232m3230N9523J50862J50862N9523k319
-56853B3624990k318q028q028j3736j3737L7641n3696j9385j9385k5094k5094K8186K8186
-56840B3530502K8186K8186R633R634L924L925K2954o8385o8385K2954Q6922Q6922R2632R2631
-56826B3882235K2224K2225p2918j64257j58547o7209K7934K7933j3931j3929P1699P1700
-56814B3635159O2364k8975K2404K2403R0906R0906Q5198Q5198m2769j34108j28399l7061
-56802B3723226J4316J05654N9985N9984L1984L1985L1984L1986L1984L1984L1984L1985j6063
-56789B4202978j6063j6062j6064k743k742L7216J28554J30638J30634L5496n5847m2525m2523
-56776B4470947m8232m8236K2174K2174K2171K2174P5452P5453P5453P5452M9929M9928J01306
-56763B4966145R968m7118m7118j09913j8576R968q1371k4282k4285Q064Q067Q064Q065j5187
-56749B4650491j5184r477r477N3316J44655R3277R3279k5651k5652k5651k5652N8074N8073
-56736B5014421N8076N8074L0795L0796L0796L0793p262p261p261p265o4347o4346o4350o4347
-56722B4967312O5046O5046O5048O5046Q4491Q4493J35868M4533p9156p9155q4863q4863p798
-56709B5241048p796p799p795p6302p6299p6302p6299O7111O7114O7114O7114M4279M4278
-56696B5269466M4279M4278q1310q1310j32689m1349N1889N1892N7597N7600m899m899m898
-56683B5225647m899O3605O3604O3605O3604q702q706q702q706Q423Q422O5508k5831K6166
-56669B5523038J17501O0416O0416J59365J59363J53658J426j21308j21308Q2301Q2298k0455
-56657B6136711k0456j4748j4748M5492J36827J36828M5491n7264n7265o2972o2975k2061
-56645B6188860k2061p3440J7899Q0695Q0692Q0695Q0692n2261j43598r2223r2222k9427k9429
-56632B5994872N6202N6201O7620k3720j24572j24569r2222r2223r2222r2223p6582p6581
-56620B5379981p6582p6585J435J436N2811l8525q7050q7049r2757r2757L6639L6636L0929
-56607B4988562L0928j6695j08030j02323j0987L4683J26019J31730M0390L6587L6584L0877
-56595B5218325L0876Q044Q042Q044Q041n3264n3265n3267n3264j5207j5210j5207j5208J1906
-56581B5019386J1909J1909J1905J1909J1909J1906J1908N3415N3414N3415N3414L0579L0579
-56568B5377557o0759o0757q2165q2165O4355O4356O2452k8884K2492K2492l6911l6913l6913
-56555B5188237l6913L1590L1592L1590L1590L2544L2540L2543L2540M9668M9669M3958M3960
-56542B5595108Q2417q919m8880m8880K499K495q8840j80176j51636N95J12866K1524j47826
-56529B5142347j47830j19286k7948K4202o7137j52763o1426P7480P7483M8940m2398r9010
-56517B4652654p669Q7472Q7471M5610M5610N649q5689j48528j48528Q1721K33948J55931
-56505B5005652n7190j31403m0064L0819L0816j06188j06190l7685J14544J20251J20254k4545
-56493B4919071k4543k4545k4545m1668m1670m7378m7378j6458j07793j02086j0748N5852
-56481B4486111J47188J01520J01523k0241k0239k0242k0241k0239k0242k0239k0241N8255
-56469B4732673N8253N2542N2545p1141j62478j05394j05393k1134P0207J8826J8830M7369
-56457B4585705M7372M7372M7369j626j629n8715L2624P0681k0657L6430L6428k325k328k325
-56443B4814376k325k328k325k328k325j8503j8500j8500j8503j8500j8500j8503j8499M1855
-56429B4696592M1855M1855M1855J59834J59833N8983l2358l1879l1882l7589l7589K7110
-56417B5056620K7107K7110K7108L6587L6583n4751j46091j08030M4198R5573M237m327m327
-56404B5037597Q1305Q1301k423k423k424k423k3413k3413k3416k3413o1470o1473o1470o1473
-56390B4850969L0819L0816L0818L0816J29768J29766J24058J24058l9582j30918p3832p3833
-56378B5163723m7193M4146p232p233l6728l6726l1018l1018k475Q8860J84006J84006R1896
-56365B5557014N57j00295j00293m8917m8917M2418M2422J10448J10448N3362r8868j33119
-56353B5386260J9112J31380J31377N6707l4631p4589p4592O2417O2415K8164o3174j48326
-56341B5482520n6990L8152L8156O6698O6695O6698O6695M5587M5587M5587M5587k2917k2916
-56328B5905139k2913k2916o4781o4780j16155k4820K2752K2754K8462K8459j8335j8338o9717
-56315B5584811K1626O1582O1583q4938j76277k6899J25329J25329k6900p8277J3058J59582
-56303B5759609J59579J0979q0357k8982k8982L1911L1910L1908L1911M4278M4279M4278M4282
-56290B6096603K1443K1443j25075j25077q2847Q486M8449M8450k0054k0054O5575O5574M5593
-56277B6048509m5743N635N635M3689M3693M3692M3692L671L671L671L674o4832o4832n9122
-56263B6014703n9122J5566J06901N5526N5526p270p270p270p270m8880m8880m8880m8879
-56250B5964501O302O305R7641R7639Q0515Q0516Q0513Q0516M0556M0555M0553M0555J4451
-56237B6671118J4447J4451J4450j4092j4092j4096j4092L3002L3003n8333n8337o955o958
-56224B6593516o958o955N4295N4299N4301N4298k1816k1818k1816k1816K8609K8612K8609
-56211B6795360K8610m1795m1797m1795m1797J5707J5704J07045J07043J01335J01335n0896
-56199B7054059n0893k8534k8537O2802O2802k6631k6634J0473J01809J05795O0127K3020
-56187B7319658k2647p1172j16840q8297O3931J87142J87143J05318J05318K2547K2543M2526
-56175B7757170l146m5304j36642j39496m8158L1761L1760L7471L7470Q41Q37Q41Q40K9384
-56161B7555629K9383K9383K9384N40N43L7649J28986J43257R7589L7650L7646K9563K9559
-56148B8186761n6066n6068L2416J23751R5212M9541M6272O01r3589j39259o6950Q5279J39511
-56135B8347412M8175j0814j0817j0814j0817M7225J38557J12871O7204M6716M6717Q6676
-56123B8898291J0563j29297j29298m2719m2718m3670m3669M4816M4813k1787o7455O756Q2873
-56110B8567499J31452J31455J55238J09573R670r6890j02600L963O3902J8234M913Q1027
-56098B9077436J43823R8152K060m3609N754N751K899K900P9965P9964k2789r8903j04614
-56085B9228789J947L3343L3346J9072R5189J66545J20875K6983j8687k1539K4127P7408P7408
-56072B9864806Q0262Q0261L4594L4594L4594L4594K3176K3176J09755J09758M3981l2133
-56060C0441418j01587n5921J3537Q9649J36270J36270J9245n6869n6871J9245Q3941Q3942
-56048C0752269Q8698Q8699L7263L7260L7262L7263q408q405q408q408Q2930Q2934Q2930Q2931
-56034C1376810Q5784Q5785N5338J01009Q1697N583N580Q1698J45443R9772k2009k2009M4117
-56021C2124598M4114M4116M4114J1767J1768J1764J1767N4521N4523N4521N4521J00191J00192
-56008C2722477J00188J00191M2627M2629M7387M7386K6455J02568J76779J31112J9817J9817
-55996C3579433l4415N6921J17816J17813J17814J17813N8827l2514K4574K4574O8339J59677
-55984C4376672J59677O8342K7962K7962Q3147q191J6547J68773L11492K20151L1769L1769
-55972C5516072K6062K6058J13594J13590J13594J13590J15370J15367J21077J21077l1151
-55961C6464300O0185K52376L43712K46666R4438L099L099J4517J4517l6861N4477J98439
-55949C7712964J98442K04149K04149K49818K49817K44109K44110R9490Q153N9532N9532R9493
-55937C9633758R9489R9493R9492J82175J82177J76470J76468J26992L5657L5657J26995J80274
-55925D1155097J80274J85982J85981K62099K62098K67803K67806K87371L78708L27329L27329
-55914D4087877K26479K26476K26480K26476K40750K40748K40751K40750K52165K52169K52165
-55903D6713286K52165J23873J23874K20916L73147M24525M24526K51362K51368L00361L00360
-55892D9759763L00366L00361L95503L95509L95509L95503L91043L91049L91044L91049M13879
-55881E3920578M13879M13879M13884M62877M62877M62883M62877L56319L56320L56314L56319
-55870E8439006M78105M78098M78105M78104M04838M04844L84863M30527N49459O40799O37941
-55859F3804689N46605M93326M01984L96283M87613N33584N33584N39286N39291M93626M93621
-55848F9263492M93621M93620M32734M32729M27021M27026L74690K83354L14756L60421M42329
-55837G3745793N33659N30811M39476L55742K64412K52991L44327L17691K26349K77733K77727
-55826G7566711J77825Q6495J09324J54995K16899J71228M2782k883M726M725M731M726J14142
-55813G8656426J59813L7075j15153j82706j82706j92215j92220j06800j06795j06800j06800
-55802G7561119j43903j43904k95179l40855k51415j60078j88622k34286k59981k59976k57127
-55791G5025793k57122k76099j84751j87610k78952l88363m34028m68284l76943l13675l59347
-55780G1500619l85030k93700k72759l64101m64003n09669n65593n65587n68440n68447n57026
-55769F6386264n57026n59879n59880n54646o00317o28859n37524n66066o11732n80335n80335
-55758F0049665o06324o06324n86337o32014p00514p91849p69020p23350o69117o69112q17544
-55747E2478160q63209p40472o49135p03368p03373n64637n64637n64639n64637o76908o76904
-55736D5206241o74054o74050o01744n56075o16015p07351p67293o75957n71297m79959m25432
-55725C8457014m25432m19722m19722n07254n07254n55778m64439l94036l48365l14112m05454
-55714C3695446m22575l76908m02597m02597k81109j89774j89774k81113l30584l30584l36295
-55703C0151536l36294j96435j96431j96435j96434j96432j96434j96435j96431k23609k23611
-55692B7796555k23608k23608k69279k69276k69276k69279j25611j25612j25609j25612p4234
-55681B5695551p4234p4233p4234j93067j93066j01731j01728j66425j66427p1282K0054M5743
-55669B4544921m5596j12195j57862j96872j51203n3206p537o1590o1590n8736n8737l552
-55657B3576245l553l554l553n456n455q311q310n3027r8697j24384l3047M39M37K6129j9543
-55642B3236360j00412j91751j40373J1855N8476J2807j04219j04219o1404o1405o1405o1404
-55630B2432906n8729n8729n8727n8729L8317L8318L8317L8317O1152O1151l3990j25329r6786
-55617B2217459n449K8803K8804J4732J4732p6605p6605j47011j47011R024J00361J40321
-55605B2101555M8984p5653j21323j16566k5227J1877J1879J5863J5861J5863J5861K1571
-55593B1920545K1571K1571K1570n7398n7397n1690n1690k9807O1531L2988j2680o5605j11272
-55580B1642237q2730q2730K0975J12314J46566n664o0848o0846p0362p0361L6199L6198L6200
-55567B1597148L6198R7745R7745R2036R2037k1185j12522q6833m1163j2622j2621r767r767
-55554B1706429r767r767r767r767o3642o3642n7933n7934M5774J37109J11422O5752J02859
-55541B1887126J02859M861q6476n5079L6259R6198N0530k3860k3860k6714k6715j21858j21857
-55528B1691414j73235q1898J7051J7052K2760K2760j9102j9104O9380O9380q4944j30614
-55516B1400900m1180J11051J23418P7750M7304J635Q295Q296k67k68n8305j49642j21100
-55503B1407887p5431l1843J3825r009r008O9960O9960O4251O4251L3807n7533o0386L0952
-55490B1511683P5668L0000N8542N8543j1499n7167n7168j1499K9412K9414L723M9392R1257
-55477B1800301M5587l2431j08544j33284q7612M9392J25508J22355P6688m5098m5096k5115
-55465B1742651k5118k5115k5118N331N329k3214K2456K2455k3213K475K475J6523k9145l1999
-55451B1636773J3670J3669l1999k9145J6523M7922M7921P9317L3650j4874L0796K7940j7727
-55438B1854436o1911o1909j04725k8610L5137Q0804J05543K9426j4338L1330Q86Q84Q85Q84
-55424B1868722K9428j6242k749M2918J1520J1522Q8587M2918L6259Q1927J8181q8378n4128
-55411B2070485q458n7934j03602j00748n5079l2065l2067o69m6338K185M7855o378L9291
-55398B1716478Q6863Q6863Q9717Q9716M1194M1194O6883K1215n2708n2709n5562n5562r894
-55385B2013688r892r894r893k4165k4164o6980R134J25211J25210L426m2241m8844m8842
-55372B1991754m6940m6940M438Q0552O6280K0613k222M3445O0572j5543m5988l19R195o6920
-55358B2051977j00488j46157j63282q7166J7489R3605R8361K2248Q926Q928M170M170M9839
-55345B1862620M9839M9838M9839L5150L5151M705N0375K1830n4284q614q615k3838k3837
-55332B2040159k3839k3838K1832K1830K1832K1830j5438j5439j5438j5438k0197k0196o3009
-55319B1914651J3104J27276J27277J0251l5419L7841J13957L9744o6815o7114k1445L7545
-55307B2230853L7544j6686j6688j6687j6688j0027j0026j6688j6687k8104j34666j14683
-55295B1870767l8572J6546O2216Q4097P984n0054n0056p5742l0074J27863K03978K02075
-55283B2331028J25962j1997q8113m5296m5297m6546K9568J2443l3226k779k780n635n634
-55270B2211698R0461R0461R0459R0460m6546m6546m6544m6546p0317p0317p0317p0316N797
-55257B2111887N798N797N799N3369N3370N3368N3370j7037j7036j7037j7037j0792j0792
-55244B2253027P5787P5786N2002k4112j26868j26867n6461N0098J07184O1517j2696j2696
-55232B2315701j5549j5550P285P284P284P285P284P285P284P285M429M431M429M431M429
-55217B2365027M431M429M431o333o333o334o333o332o333o333o332o335o332o333o333o333
-55201B2295989o332o334o333J7268J7267J4412J4413j4131n9799p469R9089J51419P5304
-55188B2584763k7449k7451o8362o8362K2976K2975L6831L6831O385N2054j226p7342l1672
-55175B2460951l1672K5413K5415K5413K5413K5415K5413K5413K5413m2323m2324m2324m2324
-55162B2463292L346L345L345L344M8063M8062M3305M3304L3791m2323k5199K0470R4505R4504
-55148B2835154R826r6734q5316r203L2662L2660k9183k9181J4584R0697Q9747J3633n8677
-55135B2810669j3008M0013n657j24585j24587m9422K6693L3351m2762P664J14224P5215K9547
-55122B2777355m4666m4665m2763m2762k624P3490N1608N940k4508j00620q1593l5924M2093
-55109B2530361J18208J01082N5413k8311p3983j9749o5418q9479J857n2373n2373l1441l1443
-55096B2362351J20788J20787O5605O5603k5732k5734j0511j0511j0509j0511N1036N1035
-55084B2743697M5327M5327r857j01193m9816m9817n099n098j0809j0808M6279m5060m5058
-55071B2548015M6278j3581j3579p872p871L2088L2088L2088L2089J11057J11058J9720J9720
-55058B2941298Q4417Q4418o921r8257j05810M6419J07311J07312m8724m8724j00100q765
-55046B2953874K1683K1681Q4478o862q8682K653l055r4393j2651j2651j8360j8360K7310
-55033B2856665K7309K7310K7308J7795J7795J7794J7795k7874k7874k2166k2165L0579J21918
-55020B3062189P0539P0540N843N842N843N842j12135j12135p2176J9163M7706M7705r8815
-55007B2945951r8815o5626o5627o5626o5627R74R73R74R74N0448N0449N0448N0448N0448
-54993B2840766N0448N0448N0448K3987K3986K3986K3987L3500L3502L3501L3501j03506j03506
-54980B3015048m2613J09616J55284O3947q3526q3526j4784O1330J8516J8516n270n271r3753
-54967B3113514r3752j10880o5210J8515R4632R6532R6533R953R953j1037j1040Q0300Q0299
-54954B3308312k2454k2456k5309k5311l3872p9541r6667k0552M185M185Q941Q942O3635O3634
-54940B3135672J9869n6247r0496j4383R0274R0274J6063J6063J6062J6064M4605M4606m6732
-54927B3281694m6731q1161q1162O7262J73821J07223L1106P5826P5825J9690n6424l9299
-54915B3527670O370K1593K1592K4447K4449k4990k4990k2137k2135K3533O9203Q6327J0213
-54902B3721145q7784q7785q9688q9686j25843q0172j205P4911J02085K5972j7795j7795L8340
-54889B3364700L8340M1194M1193O7835J13502J47755M1193l3017l3018l9677l9678k3964
-54877B3686358k3964k3964k3965L2171L2170j3499q9612q7710m2041N1199R6867Q385l7285
-54864B3565110q742q741P969P967P969P968P969P967P969P968P5520P5520P5520P5521n96
-54849B3912858n95n95n93J552J554J554J553J554J554J552J554m4115m4116m1260m1261n9338
-54833B3693412j3670J2020p9319j28257j28257K4923J16260J28629Q2961K3020K3020L2535
-54821B3787277L2534L2535L2534J12454J12456l9774l9775l2133l2133l2133l2134n1162
-54809B3850546n1161n1162n1161K5904K5904o5434j56770q7317O4913J51494J05825J1573
-54797B3773154J1573Q719Q719J8233J8234J8233J8233J107J108J108J107J108J108J107J108
-54782B3883959P0658P0659O4949O4951O8756k2581j78618j78616m5415M5920K0233k5436
-54770B3839419n3027n3028n0172n0174m2977M8358N7874l3463Q400J60627J17815K6476l2511
-54757B3943617p8181j06725j5386M1699Q7369J53016J53018L8740n2595j53449j53448j19197
-54745B3738478j19195k7860k7860K6374K6372K6372K6373J12001J12001J1150q0188l5173
-54733B3788845l5173m0882m0881n0396n0397m4688m4687L1426J22766P4241P4241M8553R4221
-54720B3927189J19910K8573p1432p1432p7140p7140p7141p7139p1432p1432J8003J09340
-54708B3608727J09341J8003q0947q0946J4198J05533Q4544Q4544R0252R0253o794o794o794
-54695B4023120o793Q17Q18Q17Q17o9587o9588j20966k9629N5875N5874O1583O1583j4532
-54681B3950209j4531M6360m4978n1637J00592J51968O0632j46780j46781n1638L9701n0033
-54669B3843084n0032m4323m4323k9101k9100q0478J0860K9887K9889L5598L5596M5112M5110
-54656B3797779M5112M5112P915P916R9254J90591J52535L03j21477j21479n3927n3927n3927
-54643B3941780n3926Q867Q867Q868Q868L1524L1524Q8609k728m8396M2940j4145j4146N5310
-54629B4093816N5309M9602M9600l0319j21658j21656l0319K5094K5094L0801L0803o0534
-54617B3995633o0536Q5987Q5985O7908k3429o3389o3388n9584n9584L1755L1754J6589J6591
-54604B4002292J6591J6591K2299K2300K2298K2300J0881J0882J0882J0882o5232o5232o5232
-54591B3972502o5234M4383M4384J2034N7702j1751j18313p6449l0780L4868J10984O6265
-54579B4040595O6266J2034o4081o4080J2035O8941O8942O7039O7039l5718j42275j28005
-54567B3968732n1889k416m8086o0451J5660M6107M6108N0864N0864R6661R6659R0000Q9998
-54554B4388811J9595q6969q6965J9591L0062L0060L6716L6720m4151m4152q6967j0852P4715
-54541B4276214P4719p2755p2755m4212m4212M7127M7125J19435J19433O8056q056q0365j26037
-54528B4303717j00344j00348j0183O5931k572M3098R8277R8283J01133J01136k8263k8260
-54516B4541605k8259k8263L8340L8340L8340L8340R8814R8817O524j00032j68539j68536
-54504B4405491j21917m5804N577Q1689O9321K3652O2661O2660K9360P5031O3232j2882K9932
-54491B4728003K9935n0939r6607j13735l7618J2807J2807J7564J7564L3739L3739q6143j31810
-54478B4369306m3149O3414J46185J46186O2461m4103p5496p5498J0132J0129J0133J0132
-54466B4589832M422M422J1083J1083J4531J21092Q2084L6413R775o6340o9194O921M7831
-54453B4803955M7831M7831M7835j3062q9175p2047k6379l2388l2384k9533k9531M6584M6583
-54440B4716120M6581M6583J2333J2331J2330J2333m2851m2852m2852m2851J7668J7668j27900
-54427B4594641j27902n2739N3825Q5221Q5218O3339O3336k8000k7999j6585j6583j6584j6583
-54414B4642605L5091L5094L5090L5091M9362M9365N598p0520j27602n1490Q3615J29283P6954
-54401B4927536Q41m4827m4831L917L917O773O770M6734R2398J09527L3412l1286l1287l6041
-54387B5043553l6044l6044l6041l6043l6044l0750l0749p3567K551O6293O6297P1054P1050
-54374B5005516n060n063n061n063p914p917K2529k3139j9638N6476O052O048P954o8162k5345
-54359B4932213k5349k5345k5345k5349k5345k5348k5346k5348k5345L3106L3107L3106L3106
-54346B4836518L0253L0253O0699J5031K3592R9706P4970K9300k9687j05800j08658l2543
-54334B4923634J0156J0152J4910J4913O0577O0581O0580O0578L2988L2987L2988L2988p0718
-54321B5277314p0719j0776L4891J09160J7827p7319p7321L3999P9669J6871p4462j31550
-54309B5127584q5882m5922k52R1085J82420O7302q4933j85253j85254q8208L129O4020J55359
-54296B5015195J09689J09691M081M081M079M081M081M081M082M081R0362R0363J38886M7551
-54282B5634384p3283j18951r3263r3262l7127N4209N9916l1420r9922q585J41741J41740
-54270B5476177N041q6299q9152K187j5892o1560k4456k4455j3989P7348K5972K5972j3988
-54257B5282906j3992j6842j6844J8063k7607n6149L5189O646l9025p625p628k9508k9510
-54244B5098074k9511k9507k9510k9508k9510k9511J01471J01468R5761R5758J04324J2987
-54232B5432786L5818Q1489R180l6489o2178K9161J17643P1975p8353j24020j3240P8101P8098
-54219B5619971j3237m6540q69k9413k9412M3848Q9516O3827q8401j28361l7023K8623P4295
-54206B5546824k8179k8179k5325k5325K0345K0343K0346K0342K8433K8431j14284j14281
-54194B5349491p723J44504K56775J65440P200q4135l8464l8467j7535j7535L9553n1786n3689
-54181B5653629L7647j9438j9436j3728j3729j3731j3728k230k230k230k230k5065k5062k5065
-54167B5513374k5066N5333N5332N5332N5333j5075j5074j5074j5075l7494l7490K466R3805
-54154B5670627P6681P6680j8465j09801j24073j24072l8444l8444O4312O4309k7026k7027
-54142B5445257k2410k2411O8928O8925Q7956Q7956Q7954Q7956l8109l8109l8109l8109j9081
-54129B5718594j9083p0456K0880J37963J37965M8530m2805p8962J2377M6626M6627o9445
-54117B5888811o9447K1890K1888r41r45r44r45r2147r2147q2633q2633o520J45710J11458
-54103B5760455K0124K518K519l189l189N0093N0090J01471J0130o6161o6161Q4164J75503
-54090B6118367J06996J5664k4300k4300l6665j28006j28004l6667L7543L7545M3254M3253
-54078B6024680K7471K7474l925M1742K7474o3864o1011L0328L5082L5085R396N5063J28324
-54065B6313319L6989o1011j52350j12088M0136R5322R5322L2528n8812r8771r8770J6830
-54053B6048644J6828J6828J6827K8248K8246P9623j1715n0301n0298n6008n6008J11444J11442
-54040B6233800J11444J11445n5532n5534n5532n5532n5531n5535n5531n5532R581R581R580
-54027B6041172R581R584R580R581R581o0823o0826o0826o0823J06626J06627J00919J00919
-54014B6260872N7294l4042J7333J7333n4974n4974n4978n4974l1188l1189Q9643J35311Q6787
-54001B6348254m549m1653m1656j3766j3766M6173R1844O9009k2330q5123l9455K4291K4292
-53988B6341565K7147K7145O4252O4251Q4230L8563o8622j59960j62814p1475O9335O9335
-53976B6322952P5045P5046L3178L3182L3181L3182L3181L3182L3181L3179k0872k0871k0871
-53963B6675875k0874j5161j5164p2250J9090L2881n8452k7055J8612J0049J0048J2906J2902
-53950B6583407j5334j5335L6044n5295q0033q0031q5741q5738N6496N6500N6499N6499N0789
-53937B6478727N0792M5081M5079J46708N5367J5410J5409R5328R5330n523r6861o6415o6412
-53924B6808020o6415o6415k0747P0595J9213J9213m555m557m555m558m555m558m555m558
-53910B6727013l1671l1673l1671l1674k5963k5964p7342J3997M1766M1769M7473M7476K4640
-53897B6688176K4641K4641K4640l4825l4825l4822l4825J0846J0846J0843J0845k9865k9866
-53884B6606450k9865k9866J28070J28073P0984q1244p1253Q0975P7172P7168n4125n4128
-53872B6848411L7208L7211M4882M4879m6456m6457l5038l5042l5039l5038Q2462Q2463P6752
-53859B7021198P6756N2016l9322O349O348j0704j02043n0662n0664O7313O7316O7313O7313
-53846B7178527J73874J73873J7842p3500r0623P14L4963L4967N5003N5006m0140j31475r1515
-53833B7297516j79n886r7225m0614m0616m6320m6324Q4976Q4972J36354M5015j2371j2368
-53820B7346930j8078j8075l1397l1399l1397l1396j03230j03233M9001M8998O7077O7076
-53808B7210877Q087l7583m0971O5589J50266J50267Q0814M696j8136o3804n4292n4290n7146
-53795B7344374n7146P4153P4153P4150P4152N29N29N25N29M1439M1439Q4254Q139n7033n7034
-53780B7647152o1790o1791j6123j6123j6123j6122J0816J0814J0814J0817L3650L3649L3650
-53767B7603290L3649k0106k0106k0109k0105m885m881r1466r1462o7239Q873Q5941J31611
-53754B7523005O0251m6306p0095p0092O020Q2136J30658J30657L2662L2662K7901K7905L463
-53741B7870827p2651q9776J6784J10023J10027J11927J11926R0519J4407r5010r5010l6973
-53729B8047020l6971l6971l6974L4134L4132L4132L4134j0585j0586L6988l9129r6687k0577
-53716B7932060M8880L212r8592r8591N112Q1230N2981P316L3003L3002n1676j27789j05905
-53703B7714243o0237N5361J31476Q6757Q6761Q8661J2547N2507N2508Q628l7038n4165K1948
-53690B8159957M4787M4784M9541M9542k1343k1339J1008l4661O254J12810J09957L397j23321
-53677B8391373j23322J6539J23099R5507j1054o1479j5811M5082M5081M7938M7936k6276
-53665B8574613k6278k6276k6275M416M414M416M416l3643l3641l3644l3640J4880J4881J4881
-53651B8423520J4881L7716L7713L7717L7716Q041Q044L284L287m327q0440o3316j7645K0886
-53637B8467077K0888K3740K3742O1799O1797O1799O1799K1660K1660K1660K1660K1659K1660
-53624B8912600K1660K1660j1164j1163j1167j1163M2115M2115M2115M2119N0141N0145N0142
-53611B9230155N0145l3583l3583l3583l3583j4078j4078j4077j4078l6914l6913l2156l2153
-53598B8951521k1380N4738P4719l1845j13665o7998O3298J39416R9455p106n9436j3766P0912
-53585B9138863P0912K5241n0869r2795r2794o216o213N0870N0873N0872N0873Q7500Q7503
-53572B9364620R0356R0357L1368P7035R4163J8047j16291j16288k8760P7801J07297J07297
-53560B9797002J07296J07294l067j09631m9691m9689J2152J2154J2151J2155O6920O6920
-53548B9981966O2161O2163k4418j00532n7716n7718j8711j8707j8708j8711Q5949Q5949Q5949
-53535C0048916Q5949J63102J63103N6543j9569n4775r107j1007n6679j01393n5725O7960
-53523C0277318O7961Q021Q018J2778J2778R8467J74578J27010J27007O0410j5707K7110K7108
-53510C1012857L3767L3768L3771L3768m290m289m289m289J24459J24460J24459J24459J01624
-53497C1730235J01625R6869R6867K8841m7274m460m460O4994O4994O4994O4997Q1821Q1825
-53484C2421868l807j10364j10368l806Q1824Q1824l5680l5680l5677l5679r0862r0862M76
-53471C2033207M77p2926p2925L3632J09749J04992N9324N7421J03088Q1206k5354j14789
-53459C2297102j14786j25257j25254l3918l3915K5369K5368K5369K5371o981o978o982o978
-53446C1937530O8659O8660L8213Q3880O5806j0309R671N5338L8926L8927M1783M1780M7490
-53433C2526354M7490M7491M7487K6085K6082Q6974J32642J33596N7478k0536o6207l2847
-53421C3012089J2822M7074R2743Q1324L5657L3754P9421J00356K4239q2321q2321j450j450
-53408C3351937j450j450n0122n0119n0121n0122n0122n0121n0119n0122l4423l4421l4424
-53395C2844801l4423p2480p2478p2481p2480k9011k9010k9011k9014k9010k9011k9011k9010
-53382C2288371n5177n5176n5176n5174j05601j05602j26533q0865N863Q1980L7263L7263
-53370C1811436j1262q7376p0250k4580j4116j4115j1262j1261q406q408n2172j28286j52847
-53357C1217095p6732K7925K7927J3654J3656J04992J04992R6427R6431M7907k8211j00515
-53345C1545548j00518j7743Q8817J08946L2832o9921o9925q8950q8952j31764n5653N3764
-53333C1206481N3764N8518N8521L5685L5689L5686L5685j06612j06612j03759j03758m809
-53321C1094479M0858O0841j5274n2383o710l7159l7158p2359p2363p2359p2362r835r832
-53308C0738384L2980m3135o8821o8824p3581p3578l6951l6948l6950l6951j4116j4115j4115
-53295C0253279j4116J762J762J762J762P469P472M616M615j4412o0081P469Q3583R5004j1559
-53280C0370387j27634j73301o8420L8138L888m1783m8441k773l1315l1316j4664j4664j4667
-53267B9843435j4664L8614L8615L8614L8615k3763k3765k3763k3762M4737M4741M4741M4737
-53254C0067132n3258n3256n3258n3258J5244J5245J8101J8099P426N3094P0221n895j3506
-53241C0032131j3506j8263j8263M1676M1679L8823L8822L1212j4456l1585M4533M9466M9466
-53228C0271735N4226N4223k9501k9502k9502k9501q1830q1833q1831q1830j3327j3326j3330
-53215B9894871j3327P9222P9222P4464P4465N7337j8774m506M1165L6408r263j00599j46267
-53202C0044418q0619K5940N1632N1630O496l9172n9154J6963K5525k0144J0303J0303k542
-53189C0041579k542K216K212P2622J48736J65862N9300q2864q2864J814J814m9564m9565
-53176C0228756m9561m9564L9871L9871L9871L9870J7036J7038J7036J7036K8632K8632K8632
-53163C0443156K8633j7036j7038j7036j7035n6046n6046n6045n6046k7500k7503k1796k1792
-53150C0080870j9006P2330J12291J12291J7148J7148p4187p4191m0890m0888N0448N0448
-53138C0263812k3762k3766k3762k3763J9823J9823J05454J05454J11161J9823k0137k0135
-53126C0510025m5824m5827r7202n863M3608M3612m2020m2020k9011k9010J17510J17507N4714
-53113C0550199l6621l6622N4714O8509O8512j7119j7117R520R523q1815q1816M4784M4784
-53100C0579435M4784M4784o594o591o594o595j8008j8012j8009j8012j8009j8009j8012j8009
-53086C0498549J4272J4271J9979J9982J9978J11318N4232r7999r5143r5143M1864M1861J904
-53073C0549925q9435l8058l8057M5374M5370M5370M5374k98k97k98k97k7890k7887k7890
-53059C0481006k7888J7778J7781J7781J7778K7341K7338K7338K7339j2622j2620j2622j2622
-53046C0583106j13472j13475k2133k2137K603K599K603K602K2520K2524K5377K5374J26230
-53033C0544321J71898J14810Q252q3087q3087J589J592r827r826r826r826j7833j7833j7832
-53019C0583485j7830k6397k6394L4496Q0166N1624k4493r5848n0182K2128K2127K4985K4981
-53006C0602848J5528J5528J5528J5527K1236K1238K1235K1235n7732n7733L3606L3606K7896
-52993C0729546K7896K7896K7895k9048k9048k9048k9049J07959J07958J07958J07955J1866
-52981C1140736J1862J1863J1862J1866J1862J1863J1862o2646o2645o2646o2645p3111p3113
-52968C0826970k7442M8672O4370J8702n5511j31626j43040o6926L3923J40484J37437O1323
-52956C0907336m1431m1433N2762N2758N2759N2762q4722q4724p8061p8060n5229N1332J05564
-52943C0811613N9896l41m6012m8865l194N5791N5792N8648N8645p7408p7405l1740M4374
-52930C0859794N4841R173J3931N9598N3354N3354N3354N3356l1324p6992j02678j1346P7143
-52917C1065558P7139o3671o3671J3393J04732P9043L3375j1403j1401L9975n1363p1343k5674
-52904C1114689n7072n7071r36r35r36r39m6604m6606R9917R9914P2472j8864n3117n3117
-52890C1050795j8867P2475J06722J06725j6010j07349k1720O9618K3950o7388o1681K9660
-52878C1166930K6504K6506L2217L2214P7885P7881P2178P2174l0579j21918r3375m7704p746
-52865C1283167L7924J7942J7946J02135J47809O1224r1003j35718m4383M6953M6956J8887
-52853C1509839J8887o9595o9598j54273j08602K1741J13079J28956L7618L368L368L9522
-52841C1474310L9521L9521L9522o623o623o623o623N745N745n4195r9862n7822L3517J25805
-52827C1525315J25803n491r6832j1202Q0135N6826l4510j20142k8802O4436O4439P0144P0147
-52814C1760266J34427J34427j7804j09139m2540J09691O9728k1608q0120q0120O6400O6398
-52802C1990006Q7332Q7330Q2575Q2573P4337j776J5349O1019P6241P6241P9095P9095J24763
-52789C2914180J24765J27620J27616J42841J88512K05634J29522M4903M4902M0145M0149
-52778C4130789J16259J16259J16263J16259O1077O1078J21019J4456j23500j23501j30161
-52767C4476297j30158j28116j28116j28119j28116j37631j37630j37630j37631j01476j01474
-52756C3080200j87105k93665k84151j77591r1963r1962j01061j01058N1167N1170j5429j5433
-52744C1823119j5429j5433j72417j72418q2983K3578P4005K8335L0236P5909J0978o5138
-52732C1542342j9465j9467p2749p2747m2303q7970n7522J8590k7079k7078K3346K3347K3347
-52719C1204592K3346o5193o5196n8536n8535J1871J18432J18428J1871k4282k4286l0943
-52707C1161569l0943J4725J4725J4725J4725l203l203l207l203m8871m8874m8871m8874J2022
-52693C0993242J2018R165R165m157m9821q6931J9632Q0461L4796O7143O7143J8618J8622
-52680C1189096J8618J8621r924r925r921r925j0874j0875n3689K2425N6211N6207l0371l0371
-52666C1185303J7200J7200l4177N7160J48499J48497N9064l2275o8428K2908N7160N7161
-52654C1635272j08686j08686p4436J6903O8280k3057n7308n7311L2127L2124L2128L2124
-52642C1419474P7795P7795j3543j3544k8208k8207k8211k8208l3918l3915l3918l3918L6489
-52629C1335963L6491L6489L6489M9807M9809m1529j32864j05931M6304J01482J01483N0107
-52617C1564100m1231q4999j76334j64917p3578K1561K1565Q6261Q6261Q0550Q0554J25051
-52605C1524844L3719j18512j18515l4785J17441J23151J23151m3349m3351m3349m3348j23273
-52593C1353824j23269k2416O8919J4508J4511p1120p1120L5440L5440L5443L5440j5938j5935
-52580C1273727j5938j5935L5440L5441L5443L5440n9844n9844L1495L1494L1492L1495n9844
-52567C1330062n9844O759O756O756O755J049J048J049J048P5080P5083P5080P5083J9898
-52553C1621662J9898k0063j11398j38991j38990n3363n3362L6073L6072J27412J27408M9229
-52541C1501587M9229M9230M9229j5467j5470j5468j5467k149k149Q2529Q2530K2589q3970
-52528C1686783j69602j69598j54675m8114P6521J22192M5128n43K8000K7999L1807L1807
-52516C1507705L1806L1807j9572j9571P1767P1764N2791N2790M9934M9937m9015r4681m2355
-52503C1695107O4208P9427L316r6584r6586p6605l0935r055q5169p8803k692P3425J19093
-52490C1558147P8179L2512O1057O1054J7290J7289p4049p4048o8339o8339K0144K0143m6338
-52477C1534702r2006l9677O6883R2569J6458k5406k5406N2611N2612q281n3949o70P5447
-52464C1645887J21112J21114n603n604n606n603M6725M6722J057p5060p5060k9389k7488
-52451C1753204p3157o4592M1968J31400J31403J9459J9459p1877p1877j37526j37527l0966
-52439C1509371M5148L8488p181K3266K3266K4216K4219J9458J9459N2938k3176p1698p1700
-52426C1606074N1037N1034N1035N1037k4129k4127k4129k4127k9836k9837O1502O1502J01823
-52413C1878859J01826R6116R6119M6641m4694O683O681k0909k0909k0908k0909k0912k0909
-52400C2062775k0909k0908m9394m9391m9394m9391Q7613Q7612Q1905Q1906N1459l9877m5587
-52387C2128419M5749M0041n1294K934K938n4374j00041j25730l4392P8826P8829Q4537Q4534
-52374C2180976j5364j5363j5366j5363j5363j5366j5364j5363J2287J2287O577O580K773
-52361C2098568q8566l1480J20751K13989K13990O4616k6720r598L6072L0366j5306m0962
-52349C2565720m0963r566Q1769P6062j5274j04708j04712p1409J9930P9866L4201p5216j66551
-52336C2269149j59894o8556R5865K48093K10036J18700J2137j40092j11548k0210R286R283
-52324C2472249J4991J4993J4994J4990R286R284k2232j13570j10717j9378L4854Q0522O0543
-52311C2460809O0542K0583K0582P4815j6525R165N4833K3436K3436m214m214p068p071l6561
-52297C2672548q2231k2293O9047J23275L1939o3203o3203q4135q4135q4135q4132M5809M5810
-52284C2420961M5809M5809R6238R6234n0283j56847j40669l4111J12412J12409j4130j4130
-52272C2519702j4130j4132M8723M8724M8724M8724n3080n3079p409O8703R9148N3481m2612
-52259C2751487q8282p4012p4011m6419r2090j13235l7121O9442O9439O7536O7538L7090Q2760
-52246C2620122Q2760O646N2314N2311r65r67K9481j6189n4544K1570J8717n7397j36369j36368
-52232C2481122l1708M4406N0113N0113N4873N4870J8716J8717J5863J5860Q0129L4461J7333
-52219C2904868R3447M7782M7779N2537N2536n5927n5925n5927n5927r8739r8741j19674p4002
-52206C2584087J0851Q6969P2694K7026N7473N7472N4619N4616N7473N7472N7473N7473K290
-52193C3237988K288n64n66O3703J8032o0936j37052r0429j4318n7128n7132p654O8457J73116
-52179C3137805J73117J10321L4207j4318j4315o99o98n457n456m1609j17724r7745n2077
-52166C3105352Q341N4007K6417K6417L1174m4940m4940L1174M685M682R439R439L2275L2274
-52152C3285796L2275L2274O8905O8905O8904O8905M02M01M02M01n2224n2225m6517m6517
-52138C3430087n9835L1500J32354J32353Q0025Q0025j1314j1314j08359j08360p4107J7229
-52126C3530284P9742j1594j58117j58115m5847J06381P7839j3497r694Q1645P5935j5400
-52114C3539562M1685M1684L5975L5977m4599m4599m4596m4600m4599m4596m4599m4599k3191
-52101C3314905k3191k3190k3194L0091L0088L0088L0091M8738M8739M8738M8738M8738M8741
-52088C3658120M8738M8739o921o920o921o920o921o918o920o921k0181k0181k0181k0180
-52074C3619512k0181k0181j4471j4474N2129J43465J43465N2129j4473j4471p1559J9779
-52062C3860669K2114K2113K7823K7821l4972l4972q6351M988K4967K4967L0678L0677l7829
-52049C3882693l7826l7826l7829l9432l9431l9432l9432N3807N3807J3850p7492o7024o7022
-52036C3521411K8118J19457Q7107Q7110J479J479l44l40R0994R0998m147m148m148m148N1035
-52021C4061913N1034N1038N1034l2690l2691l2690l2691l613l613l611l613k6446k6449k0738
-52007C3996174k0739M001R5336J01046R705j3125P8211P2501j8835m3423m3424m3424m3426
-51994C4130578n2938L8401P8358p3870k08022j16684R858N5526J8419J8419J12608J12612
-51982C4123265R2571R2572J234J233p6784p6781J4551J4555N516N514N517N514J1224J1224
-51968C4230925J1224J1225M6277M6280M3424M3423J2027l3643o2184K9152Q5288L9617n2670
-51955C4450365r8340j5565L0103J562J560O1086O1086O1083O1086P804P804P805P804m0241
-51941C4605002m0243l4533l4534j3604P7735P7734j3601j20549j20548l1117O0223M5951
-51929C4457916m5385j3991L1682K0736K0738K3595K3592K3592K3592K3592K3593M3752M3750
-51916C4700754L8043L8043l822r5157m3781m3782k4274k4277J2828J04168J19391P3719j8566
-51903C4833287o4237p9260l3588M2522J18639J11979L5865o8792o8792k1224k1221k1220
-51891C4763958k1221L7768L7765L4915L4911L5449j0219l0201M5914M2109l561J196M6866
-51878C5015649J00145J00146l562p9672o9211k3540k5444p1111j17935p2264K2879O8549
-51866C4844629N9986J4315m8479m8478O4743O4739O4743O4743L1442L1440P4257j857o8400
-51853C5147823o8399p3156p3157l5099l5099l0340l0342K1036R7150N4336N4336k4635k4632
-51840C4979822k4635k4632n4991n4989r7803k1691j1224j1224j710j707M1104J17218J00093
-51827C4933631N4426L1590L1590K8736K8736K4635K4632K4635K4632k8647k8647k3889k3890
-51814C5102170p715O8397K0828K0827J5121o0996j8183j8182J0742J0742J3595J3593K1206
-51801C5192145O6877Q4000P888k9695k9696l4452l4452J8829J8826J8829J8827J762J762
-51788C5301450J761J762N7897N7895J6033o0081o9121L7442J47806J02138m6286r1954k6307
-51775C5430435M9810M1462m9876n0827M0510O3344k7994o2244o2244J1016J1016J53731J53730
-51762C5701869J15673l6555r3641k305M8657M8655l1264l1261J6308J07643N6269N6271n6953
-51749C5899366n6953n1242n1245j3186P8151J12403l9828q4631q4632r4149r4146O5693O5692
-51736C5651293N9986N9985L9054n2285M803M801l5158N6179N6179l5160k5346k5348l1053
-51723C5727930l1055Q3115Q3115Q3119Q3115j5831j5834j5831j5834j9638j9638p1016K0323
-51710C5876040O3769O3769k5669j17002j17004k5666O9477O9476P6614P6611P6613P6611
-51698C6163639L2847L2846L2849L2847o7827o7828o7827o7825o2120o2117o2117o2120K0658
-51685C5795905K0655O0618J51953J31022J31025p0681p0681l44R0998R0995l44M3423M3427
-51672C6417971L2006L2006j6516j07854n6476n6476O09O10O09O09Q400Q399l1561j22897
-51658C6109439j00064j00064M6456M6456J739J742R3074R3078J04495J04492R8788R8784
-51646C6598415M885q6455l5076l5079m0784m0786l5077l5076L2951J24289P2910P2911K5340
-51633C6623368K5340K5339K5340j9916j9912j9912j9916p3191p3193p3194p3194J3864J3861
-51620C6354684J3864J3861q971q971q971q972R832R835R835R832J5542J5543l5833N5502
-51606C6436612L1241L1240L1241L1243J24480L3144o7706o7709P3165P3162L3205n8134m2913
-51593C6662271m2909m8620m8620J33105J33104O6501q5723r5241r5241j3416j3417L2922
-51581C6584716L2921L2922L2919j4650j4650j4650j4652N329N332N329N329O2414O2418q4107
-51567C6686920q4106N6410J47748R0660o1568r7722r7722M4992M4992P6388P6392P6388P6392
-51554C7036164n8715n8715n3004n3004J485R2826M1445M1448k1348k1348k1348k1348O0477
-51541C6965015O0473O0477O0473q026q027k320k319J9384J10725N9344N9347O063O066N7443
-51527C7444118l3894m6740m6739n2447n2447j07632j07629o7671K3667Q3970Q3971n462r6801
-51514C7018264j02510j1172J39155J39155L573q7760o2073j6406J8797J8800K1652K1654
-51502C7101129J5764J5765J5765J5767k2292k2293k2292k2289J2911J2911J2911J2910k5146
-51489C7101521k5146k5146k5146p553p550p553p553Q5689Q5689M8582m2753p5106k9433L4311
-51475C7102853J25646M0022n1318j9921K5747K5334K5331K8184K8188K8187K8185K8187K8185
-51462C7442810j9384j9386p0762K0573J11913J11912m162j56393j98708j07369j6033j6033
-51450C7078978j6034j6033P5303P5305M1052M1055M1053M1052O3887O3888O3885O3887n508
-51437C7611770n508r6844r6846p4962p4961M5870R1537P6314j5023j7876P3463Q3924p409
-51424C7593449o7350k1683P2004P2004p7371p7370p1663p1661J9673J9675L0143L0140L2997
-51411C7482987L2994M5364R1033J16721K5383o2920o2920p738r9076o7677Q4551K4611k1059
-51398C7582254L2223J23561J20704K9369r8126r8123M8397M8397j1336j1334j1337j1334
-51386C7743315n627n626Q5709Q5712q2694q2693J8159J09497O1924O1926O1924O1924K1431
-51373C8134881o9910j8529j8531M303M304m7074M4264K4285K4282K9993K9993q064q065q064
-51359C8118068q067o851o854j2562j2561q758j00093j00093q758R5902R5903J01609J01610
-51346C8248495L3106L3107L3106L3109O96O99O99O99j8329j8330L3049n8293r6347r6347
-51332C8129119N0174N0173o912o914o912o912N4700N4700q8017q8015o3278Q8953K06928
-51319C8367787K06931O5164q7064n2811L8525Q4196Q4193M9942m1393j01514j01514j2079
-51307C8500363P9259P7356j3982m8233m8233M2629M2630M2626M2629L1212L1212L1211L1212
-51294C8841891N4483N4486M8776j03455j75760j75762q4427O914P3989P3988P9698P9696
-51282C8774517N485N488N485N485l7150l7150l7150l7153R2245R2246R2242R2246m9521m9518
-51268C8917797m9518m9521P9878P9874P4168P4167J6888p4450p4451J6889J3081J3084J8789
-51255C9056675J8792N6848N6849N3992N3995O2556J6889q801Q2538N6548N6551O2259O2261
-51242C9687952o245o244o242o245j2905j2902j2905j2903j2905j2902j2905j2903l3842l3843
-51228C9492061K0389p0950m5258M07l0989l0986J6582J6582J9439J9438K6097P1767R7453
-51215C9602032O118j0115j0118j5826j5825K4135K4135K1282K1281R6919N1251p9095j70433
-51202C9545741j73287q1949K2708J14047J52875J52876Q7225M1561l4557j25895r7349n1684
-51190C9552312M2987J34323J71427J9199p4040p4040J7296J08634Q8716Q8713L084L085l4972
-51177D0046724l4972l4975l4973J6406J6406J6403J6406O9684O9685O9685O9684O921O920
-51164D0300004N8299l3040p4904p4904j31989m0651J00163J00159J05870J05867J6435J6435
-51152D0447744O7813k3526j12187j12189j08380j08383o2712Q9516K11301K11298R7603O268
-51140D0604166N1935N1933J7683p3654p3653J7683K4545K4542L0253L0253L0253L0252L0253
-51127D0796444L0253R797R794R798R797K83K83K80K83J00839J00835q578q4690q4692q4693
-51112D0806033m0928L5189J14157J14156P0393n725j2383j2385j7139j7140l8095l8094l3338
-51099D0924701l3337k891P3223N6097J0427L2312L2312K9459K9455K9459K9455K9459K9458
-51086D1269589Q939Q943Q942Q942Q5057Q5056Q5057Q5056o3368o3364q4300l8629K5117J01231
-51072D1522268J04085K7971j3538j3534j8292j8295N7822N7822N7822N7822O6386O6383O6386
-51059D2021108O6383r730r728r731r728p888p886p888p885p888p885p888p886P8694P8693
-51044D2142867P8696P8694J24361J24364J24361J24361K640K640K637K640l8273l8274q1085
-51031D2650629m974M7355M7358N2111N2115N2112N2115N2111N2115O146O147O149O147J1853
-51017D3089489J1857J1857J1854L3739L3739R4631J40299J50764P4649m4278j20393n5323
-51005D3432884L6012J02614N6944l7248N4090J46380J46379M2675m8666k2974K2694M6477
-50993D3978261M6479M9333M9334O3070O3070O3067O3071N3556N3556Q7806J79144J74385
-50981D4924132Q3052J3596l2076p6790p6792K1206J12545J61520J61520J67230J67230J31074
-50969D5757447J31074J31073J31077J03481J03485J03484J03481N7813N7817N7813N7813
-50958D6795858O5012O5008O5011O5008O7865O7862M7886R3552K03918K95257K41024K41025
-50946D8314286J33512M2179P3572J19237J99667K91008K36770K36776K17742J26406J77785
-50935E0168940J77784J80638J80638J29260K20601L06224L06230L11937L11937K85231K85237
-50924E2864657K85237K85237K90945K90944K90945K90944K76676K76670L10926M02262M22244
-50913E6287687L30908K06263J60599K75104L66447L63586K72251K70345K70350K55123K55129
-50902E9313792K18019O5786R7187J88529K33241J87570O6744O6739J22224J22223L0883L0882
-50890F0743819J7567J7567p3774p3775j20392j20393j20393j20392j43228j43228n1892L9449
-50878E9850935L8005j14223k36008k36008j61794j61801j61794j61794j25638j25644j25643
-50867E8278593j25638j77016j77022q5680q5681m68m67m68m68m68m68N239N240K25974L17309
-50852E8178511K60224J07996J28924J28925K10752K10747L17361L17361M08703M08697L47811
-50841F1026012L47805N00038N00039N63779N63784M72444M72448M34387M34386N86620N86614
-50830F6488356O36751O36744M23624M23625M16016M16010M16016M16011K97085K97085K97085
-50819G1164408K97085K20971K20966K20971K20971J46983J46982J46977J46983k9987k9981
-50808G2873329j21322j21323l74407l74400l74407l74401l70599l70594n22828n22828n35848
-50797F8810372n35848n35849n35848p33748p33747o72855n20627n11112o02454o32892o32897
-50786F2162495o23378o23383o23383o23377n55859n55859n55859n55859m96873m96873m96867
-50775E5954925m96873m62617m62617k49503k49496j37226j37232k89460k89454k38855k38856
-50764E2702736q6622q6628J6129J6134J6129J6128M2771M2771M2765M2771J49334J49328
-50752E3063746J49328J49334J56509J56509J56514J56509K53557K53558J62216J62222J62216
-50741E4982218J62221J62216J62222J56509J56509J56514J56509J484J491M338M344K3367
-50729E6129942O9038J1952r4606j55498j55503j62158j62159k32565k32564j47890j47890
-50718E4720099j87085k93642m16374m62046m11625l35506k89836k89835l65955l65950l65955
-50707E0936290l65949l60242l60248l60242l60242m20482m20481m20482m20481l95743l95743
-50696D6655955l04407l04404l21533l21532l21532l21532k64447k64446l51026l51025k42452
-50685D3287619j66337k04395k04395k17713j41599r3077r3078j34938j34941m3603m3603
-50674D1809940m3602m3600m0749m0749m3900J770J8896n7221j74246j74246L674M9338n2461
-50661D1212844j28578j25722m9607j3454j3454q697q697O4705O4705L3306p3252j87425j87423
-50648D0579251m3759O2802N1384N716n3273n3273M8530M8530M8531M8530J5172J5170p6166
-50635D0697145p6166l0498l0498O0840O0840j4323j4323j4327j4323q613q616q613q616r0328
-50621D0499581r0325q4620q4617o600Q4736J79881J79881J59900O8561m1804j33141j48364
-50609D0583069j48363P671R9007J40456J40455J36651J36648P1952q0276j46879j46876j04538
-50597D0688977j04539r396Q1943L2468n8870j785j782N1606N1609N1606N1610P4441P4442
-50584D0982330P4442P4441K2590K2590K2587K2590k3081k3078k3081k3078L9891L9894L9894
-50571D1248931L9894l0512l0513l6223l6220l6223j27558p6181P6048J50258N8923q7599
-50559D1113025q7598J4069J05408N4033N4029L5004L5002J20632J20629J11118J9780k0181
-50547D1674950k0181O458O462q4881q4877p4470p4474o8763o8763L5893J27233P5854P5854
-50534D1526295Q4418Q4418o921o920j210j213j211j213J7521J7518J7521J7521O8896O8896
-50520D1884316k2440k2440j0071j0072m364m362L9400J30742J30739L9403l9386l9389r6474
-50507D1975602n135J35675J35675P4785p7446j38338j38335M379M376j329j331j332j328
-50494D1965918q0256q0253L7721J89951J44285p946j25924j25924K519K521K519K522K9158
-50481D1956811K9160K9161K9158J06168J06164J4832J4829O0497O0496O0500O0496K1490
-50469D2549762K1489o9849o9849o7946o7946j19321k7985J08233J08232N3048r9178j06791
-50457D2211899j5453K0701K0701L576R4911J00622R283k131Q9204Q3493p841m5007m5006
-50444D2518952j6464P4872Q6290n046r4481r4481O369R7707R7707O372j6466j6464j6464
-50431D2628403j6463M7837J39178J73429J73426P2578j8763L2619L2615j12002j12002j11999
-50419D2928856j12002n6820n6816j6860P4479J07722J07718K2090K2094L3507L3508L3508
-50407D3120984L3508L9218L9215L9219L9215n7828n7828L3508L3508j6666j6666j6663j6666
-50394D3196058M0420M0423M0419M0423j21323j21322q1363R977J50787J50786O5159O5156
-50382D3475600Q2939Q2939M2976m8357L015L019k689k692n2167n2164m6456m6456k7428O3908
-50368D3475987O3910k7428r439r442j2293j2295L2424P8090J03782J2443o9382o9378r5070
-50355D3461909m9400M832R6168J01879J0539j0213L5454L5458j0213p6813J4522J67707J67704
-50342D3949533P865q3473n7785j2117P0658P0658P3515P3511K9496K9493o1842o1843j55082
-50329D3872587j55084K7592J79821R9899Q561J5225J06560Q6582M0910O6600O6600r812j01147
-50316D4304894j63946j18273M1564Q7237l0744j22082j29691l8354N410R6748J72863J72865
-50304D4278491Q3428p909J8004J09338J03632J2296p7140p7142q2847q2850K4664K4661K4664
-50291D4351290K4663M7496M7499M7497M7496Q905Q904Q905Q905o9113o9112l2006N9330Q9779
-50277D4580438M4105k5346j16684j04316j04316j8687j8685K461K458K461K461Q7139Q7136
-50264D4420625N5742J01407J09498J8159M3848Q9517O0973J5302L8141L8138N731q5606q5608
-50251D4825867N734P9941P9944J37026M5691o3246o3249o8957o8957k3286k3289j7578j7579
-50238D4828062O6658J57999J55142O3804m1803q7471o1785o1782j5164P6175J71317J71317
-50226D5422469J16133K4796p6053p6056n3161n3163j34984j34982j06442M5786J67571J67571
-50214D5309485J20951K9614j0346j0349R4311R4310N4351l6986m0703m0702m6414m6413K3994
-50201D5495103K3994K3996K3994M9206M9206J7810O3477O6334k5004K9227K9227K288K290
-50188D5851148K288K290r8562r8562r2855r2853j9118P2221J12178J12181J15985J15985
-50176D5982326l6243l6243m067m067J16768J62432J64339P3001n7346j03016o2102j6435
-50164D6179347j6435o2103k6899J8769r777r775R6134R6130R0423R0423k2795j14136q5591
-50151D6223715l9923J941M7609K4773K4774N0462N0466N0462N0463p747p744p746p744J5089
-50137D6468850J5089J5089J5088q9568q9568q0054q0053l4386J17845Q3592p747p922p926
-50124D6318329j3630j3633O2484O2480O2481O2484J0630J0629J0629J0629L3465L3461K7757
-50111D6678195K7755L6711n4625q8878O3354M8128M8129N7643N7643K0063K0062K0060K0062
-50098D6954302m4634m4636m4637m4634L6532L6535K05888K05888M9853j63267r4764l426
-50086D7049000J30251J30247m6716m6716J0369J0369J0369J0370j2504j2501j2504j2501
-50074D7207533K1750K1746K1750K1749j30955j30956N1719N1719N5526N5526N5523N5526
-50062D7358156l8964l8964l8964l8964L7150L7150L7150L7150K3832K3829K3832K3829k1836
-50049D7424386k1839k1839k1839R7843R7841R7840R7843O3590O3587j19084j19084k2515
-50037D7616730k2515k2514k2515j1097j1097j1100j1097R7901R7901Q8386Q8387J39765j2466
-50024D8004669j03802j03805j046R0288J30250k1980j6270P5065J4176J4174k4349k4352
-50012D8033018k4352k4349k4351k4349k4352k4352J11228J11231J11228J11227M668M668
-50000D8341163M667M668l7373l7372l7373l7375Q295Q296Q295Q295L6839L6838L6838L6838
-49986D8381539o9722o9722o9722o9722N9092N9093N9093N9093j7021j7021j7024j7021J0571
-49973D8281506J0569J0571J0569L3404L3404L3403L3404M5359M5359M5353M5359J25274J25279
-49960D8878813n7397n7398r5454r5460q5941q5940J4910J67143P5803P5802K6012o5317j3945
-49947D8681631j3945q238q237k525k530l7728N3608J79194J79200K6965o4370j2991j2998
-49934D8957036J3234J3229J3235J3228N8900N8899N3192N3192K9877o1452j0081j0080P047
-49921D9189456P048P042P047K3136K3130K3130K3130O8801O8801O8800O8801q2000q2001
-49908D9414321q2000q2001K4557K4557K4562K4557R873R866R873R872R872R873R866R873
-49894D9427521P7425P7420P7425P7420J311J306J311J305j2454j2461o747o753J7989J09324
-49880D9831342N7952N7947J9415J9416J9415J9416K288K287N9379l1963j34661m3319Q2272
-49867D9961186Q2266j27042j27047l5706J16517J83122R1786j46076j46076K351R3687M2309
-49855D9991277M2308M8092M8091M8091M8091k8023k8023k8023k8022K1454K1449K1455K1449
-49842E0199666O7120O7125O7120O7120M4821M4822M4821M4822l8906l8907N2436N2429N0056
-49829E0724545N0055p0777j16447o2215K9120O6231O6230L2361L2367n3267n3267n8975L2367
-49816E0618328P2324P2325M7583M7588m3752m3753L8074L8074J29410J29411L7415L7422
-49804E1180449L7416L7416l2985l2991l2985l2991n3920n3914n3920n3920Q3086Q3087Q0233
-49791E1154061Q0233L5908r763l5446N5890M7323M7329N0182N0176J0699l4972o6369K4967
-49778E1410218K4967o6369l4972J0693k9438k9444k6591k6584l755l755l755l755R9481R9475
-49764E1416416J53707O2372M2389Q8060N0957N0951M1447m9887k4205K1467L5740L5735L8594
-49751E1963743L8594N32N37n0841M0495O5231O5230P0944P0938J8555J8555J8549J8555o0413
-49737E2279204o0419k5215p0880j2842J39381J02282J0941n9465n9466Q1348Q1348k3639
-49725E2382578j14974j14974k3638M910M905J0612J0617Q4825Q4826Q4825Q4825L9161L9154
-49712E2577652L9161L9154l2141l2136l2142l2141j5014j5014K2090J13426J67664J21987
-49700E2922546k646r3981r8742p406K6851K6850M6982M6988M6982M6982P024P025M170M171
-49686E2983796k6278p1943j00486r151R3606M7936o7189o7190K8197J19532O8153O8154N8639
-49673E3125776N8640J12871K1530p007L8658O1493k9843j66849j21184R168J00503J17378
-49661E3321134J17371Q5981n361j08111o2447Q7881J33547M2216m9125m6272M5064P0759
-49649E3632637P0754M1263Q6928Q4906o7322j31068j31062n4954n4954n4954n4948Q7286
-49637E3454512Q7286Q7287Q7286O4451O4451O4450O4451N6115N6110N6115N6109k2853k2858
-49624E4152912q2798j28463j05633j4291Q3704Q3699k4759k4759k1905k1905K0495O6161
-49612E3982458R7557O222O221R7558O0453J4788J4309p7032p9881J1456L0483L0478L6197
-49599E4231267L6191N3429N3429N3429N3429k2691k2685k2685k2686L9161L9154L9161L9154
-49586E4547057N9137N9136K7745P3405O9904k1437n8547n8541l5706l5712l5706l5712O2291
-49573E4617314O2290O2291O2290J6620J6619J6620J6619l7381l7381l1674l1668M5394J36729
-49560E4914682J11040O5375P9644P9649L6833n4510j03980j03981j8353j8353o3780o3787
-49548E4860479K7555K7555Q8447Q8448Q8441Q8448N6097N6098N6098N6097J0427J0427J0433
-49535E5525050J0427j2553j2558j2553j2553o845o846o845o851N6900N6901Q7350J78679
-49522E5837703J80587K8357r3426r3427r1995r2000n2042L9299J09706J09705J7417p3925
-49510E5825959l6815Q856k2546k2547l4914l4909N6421N6427Q6223Q6224N4827J00491P6709
-49497E6200406j4626n1737n1730K4378K4383K4378K4383J2963J2963J2963J2963R2584R2589
-49484E6416860J248J248N2625N2626N2626N2626o5825o5826o5826o5831m2991m2996m2990
-49471E6237574m2991L5314L5313L5313L5319M1020M1021n0310n0315r878r879r878r884Q1464
-49457E6359203Q1457r878r878j8024j8029M2869m8472l8958J13275J64648P3313P665P660
-49444E6706851J959J952p2255p2261J40865J40866L9154L9161n2182n2181O7704O7697L7254
-49431E6994584n4082l6953J15268K21832J30496m0760j32102j37810m6474M0409M0408M6110
-49419E7140926M6115N5630N5630N5630N5629j20386j20387n9495R2734J04154J2813p8523
-49407E7240470p8523O0494O0488O0488O0494k5141k5140k5134k5141J1017J1016J1016J1016
-49394E7347420l4654l4655J17579J17574R2069R2064P28P28J5955J5949J5950J5950n6352
-49381E7706305n6358n0650n0651N5913J47249R5870n6357j06702j5366P5975P5976j5367
-49369E7805837j5366P5976P5975k4880k4880k4875k4880K6498K6497K6504K6498N2718N2724
-49356E8054346N2724N2724O2233O2238q9989q9996m361m362m361m367L1795L1789L7497L7502
-49342E8225412M425R5755M4383M4388M419M425M419M425K045K045K045K039K4881K4880P6253
-49327E8566239j5083m0709m0708M4913M4920m6421m6416M8720J40063R5818M483k9767k9768
-49314E8696284k0259k0253k0253k0259L2066L2067L2067L2066K6359K6354P7737j3604j12548
-49301E8747824j12554j12553j12548j10647j9312Q1539J72879O8755q3474m3510M7820N961
-49289E8530180N962l9704N1627K4037K4043K9744K9750m6370m6369m6364m6370O1609O1603
-49276E8593378O1603O1608j4511j4511j4505j4511L6867L6867Q8245l091K617K617l091l096
-49262E8816486K9912K9912Q1290j0052o5230o5237p0938p0944J9445J9450J9444J9445Q4138
-49249E8837121Q4143j484j491l4972N6369K12399K12398J05841J4500q6351q6350r6812r6818
-49236E9118493N5416J46752N938j46289j40583J1646J50738J50732Q018Q024L8467L8461
-49224E9445813n2868n2869K785K790K784K790k5758k5753k5758k5753J0387J0392J0393J0392
-49210E9289767N6057N6063N6058N6063m5267m5266m5272m5267M05L98O112O112L9108J30450
-49196E9515521P3364P3365N4336l7000p6964p6957l9386l9380Q1452J27123M5295m6041j08833
-49183E9545895o3168n2314n2314j5205P6126R0406r42n8021j2351J05148J50813Q8025l315
-49170E9798783r5605r5605N0916N0916K9450K9450K9449K9450Q4635Q4634Q4629Q4635J0421
-49157F0176158J0421J0422J0421l5250l5243l5250l5250P1713P1706P1706P1707m408m407
-49144F0344446m408m408j3922j3927j3922j3922O2192O2198O2192O2192n3232n3227n3226
-49131F0369026n3227N3331N3330N3331N3336M9524M9530M9524M9529k6590k6590k6585k6590
-49118F0620879l2425l2419k6717k6712J8954J10289N8917r3317j15673k4338O7004O7005
-49106F0591447N7484N7490N7484N7490j1848j1848q995q994j7556K8110N9506l1824J7168
-49093F0835114J08510R9943Q608j2322n7993o3705j8029K5377K5377K8231K8230O9142O9142
-49080F1145625J11952L5845n066n072r826r827O0581O0580N5821N5820J3841o2273j31732
-49067F1316269q6056n187P0926J78437J78437J29913N3804k7075p2741n8466j2801m1338
-49055F1624122m1344o0956o0950n6196n6196L7993J14114P1290P1302L7994L7999L7993L7994
-49042F1795159J843J842J837J849j07043j07036j9508Q7055J06083K9970j1894j1895M4239
-49029F1812501M4238m7098m7097j427j427j433j427K3754K3760K6607K6608N684N1344O8477
-49015F1983064p643j09445j09446p637O8472M1835l836K6607K6614m1985m1980m1985m1979
-49002F1740656L4134L4129K9375K9374k0097r6211r3364j7243Q1706J27371J46405P0285
-48990F2066520r8175j43840l5383P1181O7374q735k085P4040J47295J47295M2638l3476m2043
-48977F2252606m2037m6798m6797L3303L3303L0443L0449J7128k8537o2799M3771R8475R8476
-48964F2410986J05136J05137L3776L3777j4748O1371P1863j9473k0427P0909M2373m8970
-48952F2831710Q117Q116J0496J0496J0497J0490J0497J0496J0496J0496k1079k1079k1085
-48939F2868664k1079j5372j5372o6744K4585N5988N5983N5988N5988k3939j15269o3896o3896
-48926F2731629Q307Q301M8264J39600J90973J90978J4015j38220j30606l9270M6364M6358
-48914F3116693O401q4941q4935O400Q8997Q8996Q8996Q8996L3811n7525o146o146K0490K0495
-48900F3320582K0490K0496O0454O0453l4689j26031r3877k542L1708L1709L3614L3609n2013
-48887F3303963n2020m8686M2650Q2613Q2613k7758k7757O499R7835J41656N0327j05714j05714
-48874F3440507q665q671q665q665J323J323J323J323M6987M6994M6994M6987L0288L0281
-48860F3659664L0282L0281L0282L0282L0281L0282L4088L4089L9795L9802k1097P0239J10203
-48847F4148473m2026r0249J086n4099n4099O7686J59021J07649J07644K1541K1541P2920
-48835F4467088j8422j26880j26886K2495J13830P1504l5053j2217O3890N0575N0575N5336
-48823F4575835N5329K0126K0132K0126K0132J21929J21935L2494p4063p7096l1426l1425
-48811F4774028p7096o6629L9929J29364J29364M3262M3261M0409M0402r8505j44169o9962
-48799F4783658O158M6468M6474J53984K30098J42564L6006R364R370n2482n2475n2476n2476
-48786F5254235L8860L8860L8860L8860J36204J36203K6787m9328o0742o0742l5053q0724
-48774F5422280l8860L7254q417q411M2009M2014M2014M2008N7652N7652K7202P2873P8587
-48761F5865857K467r7436r7430p6502L0057J17591J17596J7689n8426R127J15690J18602
-48749F6064882J2039p3584p3590J1092J1091J1091J1086O4376O4370O4370O4370J10035J10040
-48736F6451668J10041J10041p2394p2388p2394p2388k6723k6723k3864k3869R0301J35973
-48724F6507281J53100P6986j4355j4355j9109j9110N5399N5399N5399N5398R728R734M968
-48711F6916463M974j0248q6368q3508p394N1592R7262J24852M8739P307R8643R3889K548
-48698F7258751p7373p7368q3081q3081J4442J4448J4442J4441J21000J21005J15291J15298
-48686F7468215P128q4207l2835l2829j5707j5707r999r994N4220J45562Q8476Q8477O9447
-48673F7720247k1888K3777K3777p648r8984r8990p648P2272P2273P7980P7980M1823M1829
-48660F7916800M1824M1829l4291l4290l4285l4291M541M540M546M541J39641J39646M4504
-48647F8205255m6838q8222L114R8256R8262j4014j4009j4014j4009K2015K2015K7729K7722
-48634F8313262J13357K04692J43800J43800n5526k07754j73504q2162K4395K4395L0103L0102
-48622F8508960K9213K9213K9213K9213K9207K9213L4920L4920L2067J23408P2024P2024L2067
-48609F9085662L2066L7774L7774K4129J15465O4087O4093o320o319o07o12l1056O0280O0286
-48595F9536702l1056j35712j35713m0569N0765J16834J16835L1200L1206M6427M6428M6427
-48583F9679774M6427R0192R0192J35863M4521q1065j72400k12364o0135J02357J02352q965
-48571F9756749n4631M5267J36602J33754M2413p065p059j2773j2766L2898L2899L2898L2898
-48558G0152084M0807M0807M0807M0806j051j057q2879q2878n9090R3132K11116K11110R7898
-48545G0701612n4336q2878l7214J7781O3451O9153K3489J7780O3452O0592J4927K559K553
-48532G0862921k94l01M5371M5376M5370M5370k5810k5805k5810k5805J9861J9860K2714K2720
-48518G1025738P3139J18810J41645N0309r2410j38075n1499J00734K29139K29140J40657
-48507G1827327M9316R358N5029J34944Q9280k5845j17181j20035k8704K6486K6486L2194
-48495G1958655L2188Q55Q55Q55Q55Q55Q55Q55Q55O3647O3654O3648O3648O3648O3653O6502
-48479G2446083O6502J00780J46446J72135Q0799l2425l2425l8132l8132p683p689K3713k1957
-48466G2858015m9547M1789J27417L6081p7084j22750m771Q6564Q4664L8992P0396P0389O5635
-48453G3225790O5635O5629O5635J9965J9964K5678K5671l5931N5405O1117l0223r3017j681
-48440G3469637J48646J48647Q313q3029N453R6795J30091Q4427N8738J50073J58693O7362
-48428G4443846k7786k7786P4970P4970P4971P4970J7405J7411J7405J7411k8259k8260k8265
-48415G4673003k8260O9465O9459O6611O6606K1888k3777m9466M1870J37491J37486J94578
-48403G5376954J03235P8500P8506P2786P2793K4568K4569K4562K4569J733J727J733J733
-48390G5887968L3129L3130L3129L3130P8794P8801P8800P8794R0706R0706R0706R0706N2649
-48377G6751148N2649J41131J41131J21150P5484L172q8159q2457l6786K9814J21149J68426
-48365G7397852J22761O2816O2816R3260R3265L3320j2345J0491J01826J01820J0491k3766
-48353G8054607K1906J11340J57011Q2076r266J9283O4953J40109J40114J37261J37260J43442
-48341G9200096N2106m3037m3036N5907J47249J47248N5913P094P088J386J381K2315K2310
-48328G9634020J74544J74543K19741K19735K10220K10221Q2728o9494l5249N6092J37619
-48317H1014720J37624J43332J43332J14789J14789J66168P4826O4837O4838N9131N9130K4881
-48305H2182397K4874J25730K17072J71396J71401J77108J77108R7188R7187J92331K83665
-48294H3917457L10308K18973J23824J23829J12410J12409J52372K43709K77554K77559J31039
-48283H6001443J31040J55769J55775J55775J55775J04876J04871K05726K97062L02769L02770
-48272H8073651L08482L08477K05016K05010K39260L30602L87687K96346K01209K01203K52107
-48261I1009050K52108K52107K52108K93971K93966K42593L33929L52213L52206L57914L57920
-48250I4350085M39741M39736L88363M79704N04909N04908N10627N10616M32607M32607M38303
-48239I9432206N90542P49737P49726N97498N06156N76574N76563N70867N70855O76939O76951
-48228A06274614O76939O76939P53065P53053P53065P53053P89666P89666Q41044P49702P15459
-48217A14526265P15458P09739P09751Q22016Q22015P55410O03182N23267N23267M22416M22417
-48206A21555203L88935L88935K95687Q2573k9693k9692M2609M2621j7330j08661j42916j42916
-48194A22325355j42916n1574j02964j02953k28955k28954k24195k24194j85190j09065L36
-48183A20724731L46m1523m1523m1523m1523m6272m6283N107Q1209J37290J82960K85705L31387
-48170A21490088K86664K40993K74290K74302K99974L76099M78855M78855M55067L48510L43749
-48159A25347446M50307N24226M48123L45355L45367L44420L44408J92168J92191J98847J98834
-48148A28931692J98835J98846P8021P7997J17972M1858n4890j00561j08187o2492j41472
-48137A29177619j87143j58605j58594k24241k24252k29013k29000l23196l99310l56505l56492
-48126A26331268l98155l98166m02915m02914m12435m88549o13175o89302o39817n94159o24602
-48115A20667079o24602o35058o35069o35070o35058o37865o37865o37854o37865n61740n61751
-48104A13827282n61740n61751n45577n45565n40816n40817m13324l37210m02857l57186k74637
-48093A08745802k28966k21352k67023k57515j81400j00527n4856q3392q3405p5779p5790
-48082A07115797l2974M3141L23L35j7457j7457K5360n0743j21161j21161j54458k61015l56169
-48069A06052361l10487j97275j97275l11446m18004m49405m49406n30603n30615m82079n73432
-48058A01602334o99965p45624p31367p31356q19844r11185q54088q54099q35065p43730p95107
-48047I2880904p95108p51043p51043q05274p13939o30211o75882o70175o24504n44582n44583
-48036H5374560n93108n01765m46587m46587m40879m40873l82067l82066l82067l82066k75509
-48025H0700986k75503k75509k75504j55151j55151j55151j55151j77987j77980j77987j77986
-48014G8541926j00741j00740j06447j06448j28330k19671j88275j42598n5549L5787J2957
-48003G7441871l2714j07874j07875j05021j05026p7287J4049j1640n7311p1579p1579p4433
-47991G6633581p4439J0248J0242J0242J0242J0242J0242J0242J0243o4266o4266o4266o4266
-47978G6384021j2888j2888o7120K4216N2759P088J2801N8472K9924K9923K7075K7070p0043
-47965G6490410j61378j55671o4335M6987J38318J15488O9824L9368o291p4803p4797N9350
-47953G6422470N9356l5792j27129p3907J7434N4538N4532J35412J81078R4495n7732o5347
-47941G6659408K5996J14477J14477O0240J4580N060q6275j07481l1368M6647R2324J12293
-47929G7020378J12300O6628r479p8466p8465M316J10866J64152Q8037j4714j4719P701P700
-47916G7386235P700P701k4649k4644k4649k4649K2448K2448K2449K2448K2448K2449K7202
-47903G7464937K7203J4476R0585J12467N909k0726N5381L6353r312K1131R7251N4428N4434
[truncated: 458,004 more chars]
