# Supplementary material for: Possible dissolution mechanism of alkali lignin in lactic acid-choline chloride under mild conditions
Source: RSC Adv. 2020 Nov 9;10(67):40649–57. doi: 10.1039/d0ra07808e (PMC9057700; doi:10.1039/d0ra07808e)
Supplement: RA-010-D0RA07808E-s005 [file RA-010-D0RA07808E-s005.jcamp]

##TITLE=	2674-4-HSQC.1.fid
##JCAMPDX=	6.0	$$ NMR Plug-in 1.14 of MestReNova 12.0.0-20080
##DATATYPE=	NMRSPECTRUM
##DATACLASS=	XYDATA
##NUMDIM=	1
##ORIGIN=	Bruker BioSpin GmbH
##OWNER=	nmrsu
##.OBSERVEFREQUENCY=	600.17370629542995175
##.OBSERVENUCLEUS=	^1H
##.SOLVENTNAME=	DMSO
##.PULSESEQUENCE=	zg30
##LONGDATE=	2020/08/05 22:16:00.000
##.ACQUISITIONMODE=	SIMULTANEOUS (DQD)
##$ORIGINALFORMAT=	Bruker XWIN-NMR
##$PARAMETERFILE=	(acqus, ASCII, c:/Users/10157/Desktop/2674-4-HSQC/1/acqus, 0)
$$ ##TITLE= Parameter file, TOPSPIN		Version 3.2
$$ ##JCAMPDX= 5.0
$$ ##DATATYPE= Parameter Values
$$ ##NPOINTS= 12	$$ modification sequence number
$$ ##ORIGIN= Bruker BioSpin GmbH
$$ ##OWNER= nmrsu
$$ $$ 2020-08-05 22:16:02.450 +0800  nmrsu@CZC3361HFZ
$$ $$ D:/NMR_data/2020-02/2674-4-HSQC/1/acqus
$$ $$ process C:\Bruker\TopSpin3\prog\mod\shimcntl.exe
$$ ##$ACQT0= -2.77310920362713
$$ ##$AMP= (0..31)
$$ 100 100 100 100 100 100 100 100 100 100 100 100 100 100 100 100 100 100
$$ 100 100 100 100 100 100 100 100 100 100 100 100 100 100
$$ ##$AMPCOIL= (0..19)
$$ 0 0 0 0 0 0 0 0 0 0 0 0 0 0 0 0 0 0 0 0
$$ ##$ANAVPT= -1
$$ ##$AQSEQ= 0
$$ ##$AQ_mod= 3
$$ ##$AUNM= <au_zg>
$$ ##$AUTOPOS= <2 >
$$ ##$BF1= 600.17
$$ ##$BF2= 600.17
$$ ##$BF3= 600.17
$$ ##$BF4= 600.17
$$ ##$BF5= 600.17
$$ ##$BF6= 600.17
$$ ##$BF7= 600.17
$$ ##$BF8= 600.17
$$ ##$BYTORDA= 0
$$ ##$CAGPARS= (0..11)
$$ 0 0 0 0 0 0 0 0 0 0 0 0
$$ ##$CFDGTYP= 0
$$ ##$CFRGTYP= 9
$$ ##$CHEMSTR= <none>
$$ ##$CNST= (0..63)
$$ 1 1 1 1 1 1 1 1 1 1 1 1 1 1 1 1 1 1 1 1 1 1 1 1 1 1 1 1 1 1 1 1 1 1 1 1
$$ 1 1 1 1 1 1 1 1 1 1 1 1 1 1 1 1 1 1 1 1 1 1 1 1 1 1 1 1
$$ ##$CPDPRG= (0..8)
$$ <> <> <> <> <> <> <> <> <>
$$ ##$D= (0..63)
$$ 0 1 0 0 0 0 0 0 0 0 0 0 0 0 0 0 0.0002 0 0 0 0 0 0 0 0 0 0 0 0 0 0 0 0
$$ 0 0 0 0 0 0 0 0 0 0 0 0 0 0 0 0 0 0 0 0 0 0 0 0 0 0 0 0 0 0 0
$$ ##$DATE= 1596636961
$$ ##$DE= 6.5
$$ ##$DECBNUC= <off>
$$ ##$DECIM= 1664
$$ ##$DECNUC= <off>
$$ ##$DECSTAT= 4
$$ ##$DIGMOD= 1
$$ ##$DIGTYP= 12
$$ ##$DQDMODE= 0
$$ ##$DR= 22
$$ ##$DS= 2
$$ ##$DSPFIRM= 0
$$ ##$DSPFVS= 20
$$ ##$DTYPA= 0
$$ ##$EXP= <PROTON>
$$ ##$F1LIST= <>
$$ ##$F2LIST= <>
$$ ##$F3LIST= <>
$$ ##$FCUCHAN= (0..9)
$$ 0 2 0 0 0 0 0 0 0 0
$$ ##$FL1= 90
$$ ##$FL2= 90
$$ ##$FL3= 90
$$ ##$FL4= 90
$$ ##$FOV= 20
$$ ##$FQ1LIST= <>
$$ ##$FQ2LIST= <>
$$ ##$FQ3LIST= <>
$$ ##$FQ4LIST= <>
$$ ##$FQ5LIST= <>
$$ ##$FQ6LIST= <>
$$ ##$FQ7LIST= <>
$$ ##$FQ8LIST= <>
$$ ##$FRQLO3= 21606.204570055
$$ ##$FRQLO3N= 2
$$ ##$FS= (0..7)
$$ 83 83 83 83 83 83 83 83
$$ ##$FTLPGN= 0
$$ ##$FW= 125000
$$ ##$FnMODE= 0
$$ ##$FnTYPE= 0
$$ ##$GPNAM= (0..31)
$$ <> <> <> <> <> <> <> <> <> <> <> <> <> <> <> <> <> <> <> <> <> <> <> <>
$$ <> <> <> <> <> <> <> <>
$$ ##$GPX= (0..31)
$$ 0 0 0 0 0 0 0 0 0 0 0 0 0 0 0 0 0 0 0 0 0 0 0 0 0 0 0 0 0 0 0 0
$$ ##$GPY= (0..31)
$$ 0 0 0 0 0 0 0 0 0 0 0 0 0 0 0 0 0 0 0 0 0 0 0 0 0 0 0 0 0 0 0 0
$$ ##$GPZ= (0..31)
$$ 0 0 0 0 0 0 0 0 0 0 0 0 0 0 0 0 0 0 0 0 0 0 0 0 0 0 0 0 0 0 0 0
$$ ##$GRDPROG= <>
$$ ##$GRPDLY= 67.9841613769531
$$ ##$HDDUTY= 20
$$ ##$HDRATE= 1
$$ ##$HGAIN= (0..3)
$$ 0 0 0 0
$$ ##$HL1= 1
$$ ##$HL2= 35
$$ ##$HL3= 16
$$ ##$HL4= 17
$$ ##$HOLDER= 2
$$ ##$HPMOD= (0..7)
$$ 0 0 0 0 0 0 0 0
$$ ##$HPPRGN= 0
$$ ##$IN= (0..63)
$$ 0 0 0 0 0 0 0 0 0 0 0 0 0 0 0 0 0 0 0 0 0 0 0 0 0 0 0 0 0 0 0 0 0 0 0 0
$$ 0 0 0 0 0 0 0 0 0 0 0 0 0 0 0 0 0 0 0 0 0 0 0 0 0 0 0 0
$$ ##$INF= (0..7)
$$ 0 0 0 0 0 0 0 0
$$ ##$INP= (0..63)
$$ 0 0 0 0 0 0 0 0 0 0 0 0 0 0 0 0 0 0 0 0 0 0 0 0 0 0 0 0 0 0 0 0 0 0 0 0
$$ 0 0 0 0 0 0 0 0 0 0 0 0 0 0 0 0 0 0 0 0 0 0 0 0 0 0 0 0
$$ ##$INSTRUM= <spect>
$$ ##$L= (0..31)
$$ 1 1 1 1 1 1 1 1 1 1 1 1 1 1 1 1 1 1 1 1 1 1 1 1 1 1 1 1 1 1 1 1
$$ ##$LFILTER= 500
$$ ##$LGAIN= 5
$$ ##$LINPSTP= 0
$$ ##$LOCKED= yes
$$ ##$LOCKFLD= 1873
$$ ##$LOCKGN= 105.120399475098
$$ ##$LOCKPOW= -20
$$ ##$LOCKPPM= 2.49000000953674
$$ ##$LOCNUC= <2H>
$$ ##$LOCPHAS= 263
$$ ##$LOCSHFT= yes
$$ ##$LOCSW= 0
$$ ##$LTIME= 0.25
$$ ##$MASR= 4200
$$ ##$MASRLST= <masrlst>
$$ ##$MULEXPNO= (0..15)
$$ 0 0 0 0 0 0 0 0 0 0 0 0 0 0 0 0
$$ ##$NBL= 1
$$ ##$NC= -6
$$ ##$NLOGCH= 1
$$ ##$NOVFLW= 0
$$ ##$NS= 16
$$ ##$NUC1= <1H>
$$ ##$NUC2= <off>
$$ ##$NUC3= <off>
$$ ##$NUC4= <off>
$$ ##$NUC5= <off>
$$ ##$NUC6= <off>
$$ ##$NUC7= <off>
$$ ##$NUC8= <off>
$$ ##$NUCLEUS= <off>
$$ ##$NUSLIST= <automatic>
$$ ##$NusAMOUNT= 25
$$ ##$NusFPNZ= no
$$ ##$NusJSP= 0
$$ ##$NusSEED= 54321
$$ ##$NusT2= 1
$$ ##$NusTD= 0
$$ ##$O1= 3706.29542987899
$$ ##$O2= 3706.29542987899
$$ ##$O3= 3706.29542987899
$$ ##$O4= 3706.29542987899
$$ ##$O5= 3706.29542987899
$$ ##$O6= 3706.29542987899
$$ ##$O7= 3706.29542987899
$$ ##$O8= 3706.29542987899
$$ ##$OVERFLW= 0
$$ ##$P= (0..63)
$$ 13.2 13.2 26.4 0 0 23.1 35 70 20000 0 0 80000 80000 1000 0 0 1000 2500
$$ 100000 600 0 0 0 0 0 84 100000 13.2 1000 1000 0 0 20000 0 0 0 0 0 0 0 2000
$$ 0 0 0 200 0 80000 0 0 0 0 0 0 0 0 0 0 0 0 0 0 0 0 0
$$ ##$PACOIL= (0..15)
$$ 0 0 0 0 0 0 0 0 0 0 0 0 0 0 0 0
$$ ##$PAPS= 0
$$ ##$PARMODE= 0
$$ ##$PCPD= (0..9)
$$ 0 60 0 0 0 0 0 0 0 0
$$ ##$PEXSEL= (0..9)
$$ 1 1 1 1 1 1 1 1 1 1
$$ ##$PHCOR= (0..31)
$$ 0 0 0 0 0 0 0 0 0 0 0 0 0 0 0 0 0 0 0 0 0 0 0 0 0 0 0 0 0 0 0 0
$$ ##$PHLIST= <>
$$ ##$PHP= 1
$$ ##$PH_ref= 0
$$ ##$PL= (0..63)
$$ 120 120 120 120 120 120 120 120 120 120 120 120 120 120 120 120 120 120
$$ 120 120 120 120 120 120 120 120 120 120 120 120 120 120 120 120 120 120
$$ 120 120 120 120 120 120 120 120 120 120 120 120 120 120 120 120 120 120
$$ 120 120 120 120 120 120 120 120 120 120
$$ ##$PLSTEP= 0.1
$$ ##$PLSTRT= -6
$$ ##$PLW= (0..63)
$$ 0 22 0 0 0 0 0 0 0 0.00015333 3.1292 0.3168 0 0 0 0 0 0 22 1.0648 0 0 0
$$ 0 0 0 0 2.1731 0 3.1292 0 0 6.1332e-006 0 0 0 0 0 0 0 0 0 0 0 0 0 0 0 0
$$ 0 0 0 0 0 0 0 0 0 0 0 0 0 0 0
$$ ##$PLWMAX= (0..7)
$$ 54.2 0 0 0 0 0 0 0
$$ ##$POWMOD= 0
$$ ##$PQPHASE= 0
$$ ##$PQSCALE= 1
$$ ##$PR= 1
$$ ##$PRECHAN= (0..15)
$$ -1 2 -1 0 -1 1 -1 -1 -1 -1 -1 -1 -1 -1 -1 -1
$$ ##$PRGAIN= 0
$$ ##$PROBHD= <5 mm PABBO BB/19F-1H/D Z-GRD Z114607/0138
$$ >
$$ ##$PULPROG= <zg30>
$$ ##$PW= 0
$$ ##$PYNM= <>
$$ ##$QNP= 0
$$ ##$RD= 0
$$ ##$RECCHAN= (0..15)
$$ 0 2 0 0 0 0 0 0 0 0 0 0 0 0 0 0
$$ ##$RECPH= 0
$$ ##$RECPRE= (0..15)
$$ -1 0 -1 -1 -1 -1 -1 -1 -1 -1 -1 -1 -1 -1 -1 -1
$$ ##$RECPRFX= (0..15)
$$ -1 -1 -1 -1 -1 -1 -1 -1 -1 -1 -1 -1 -1 -1 -1 -1
$$ ##$RECSEL= (0..15)
$$ 0 0 1 0 0 0 0 0 0 0 0 0 0 0 0 0
$$ ##$RG= 30.8
$$ ##$RO= 0
$$ ##$ROUTWD1= (0..23)
$$ 0 2 2 2 2 2 2 2 0 0 0 0 0 0 0 0 0 0 0 0 1 1 0 0
$$ ##$ROUTWD2= (0..23)
$$ 0 2 2 2 2 2 2 2 0 0 0 0 0 0 0 0 0 0 1 0 1 1 0 0
$$ ##$RSEL= (0..15)
$$ 0 0 2 0 0 0 0 0 0 0 0 0 0 0 0 0
$$ ##$S= (0..7)
$$ 83 4 83 83 83 83 83 83
$$ ##$SELREC= (0..9)
$$ 0 0 0 0 0 0 0 0 0 0
$$ ##$SFO1= 600.17370629543
$$ ##$SFO2= 600.17370629543
$$ ##$SFO3= 600.17370629543
$$ ##$SFO4= 600.17370629543
$$ ##$SFO5= 600.17370629543
$$ ##$SFO6= 600.17370629543
$$ ##$SFO7= 600.17370629543
$$ ##$SFO8= 600.17370629543
$$ ##$SOLVENT= <DMSO>
$$ ##$SOLVOLD= <off>
$$ ##$SP= (0..63)
$$ 120 120 120 120 120 120 120 120 120 120 120 120 120 120 120 120 120 120
$$ 120 120 120 120 120 120 120 120 120 120 120 120 120 120 120 120 120 120
$$ 120 120 120 120 120 120 120 120 120 120 120 120 120 120 120 120 120 120
$$ 120 120 120 120 120 120 120 120 120 120
$$ ##$SPECTR= 0
$$ ##$SPINCNT= 0
$$ ##$SPNAM= (0..63)
$$ <> <Gaus1_270.1000> <Gaus1_180r.1000> <> <> <Squa100.1000> <Squa100.1000>
$$ <> <Squa100.1000> <> <Squa100.1000> <Squa100.1000> <> <> <> <> <> <> <>
$$ <Sinc1.1000> <Sinc1.1000> <Sinc1.1000> <Sinc1.1000> <> <> <> <> <> <> <Crp60,20,20.10>
$$ <Bip720,50,20.1> <> <> <> <Gaus1_180r.1000> <> <> <> <> <> <> <> <> <>
$$ <> <> <> <> <> <> <> <> <> <> <> <> <> <> <> <> <> <> <> <>
$$ ##$SPOAL= (0..63)
$$ 0.5 1 0.5 0.5 0.5 0.5 0.5 0.5 0.5 0.5 0.5 0.5 0.5 0.5 0.5 0.5 0.5 0.5 0.5
$$ 1 1 1 1 0.5 0.5 0.5 0.5 0.5 0.5 0.5 0.5 0.5 0.5 0.5 0.5 0.5 0.5 0.5 0.5
$$ 0.5 0.5 0.5 0.5 0.5 0.5 0.5 0.5 0.5 0.5 0.5 0.5 0.5 0.5 0.5 0.5 0.5 0.5
$$ 0.5 0.5 0.5 0.5 0.5 0.5 0.5
$$ ##$SPOFFS= (0..63)
$$ 0 0 0 0 0 0 0 0 0 0 0 0 0 0 0 0 0 0 0 0 0 0 0 0 0 0 0 0 0 0 0 0 0 0 0 0
$$ 0 0 0 0 0 0 0 0 0 0 0 0 0 0 0 0 0 0 0 0 0 0 0 0 0 0 0 0
$$ ##$SPPEX= (0..63)
$$ 0 0 0 0 0 0 0 0 0 0 0 0 0 0 0 0 0 0 0 0 0 0 0 0 0 0 0 0 0 0 0 0 0 0 0 0
$$ 0 0 0 0 0 0 0 0 0 0 0 0 0 0 0 0 0 0 0 0 0 0 0 0 0 0 0 0
$$ ##$SPW= (0..63)
$$ 0 3.1822e-005 1.4143e-005 0 0 0.0038333 0.00015333 0 3.8333e-007 0 0.0038333
$$ 0.0038333 0 0 0 0 0 0 0 2.257616e-005 3.509391e-005 1.638637e-005 8.837033e-005
$$ 0 0 0 0 0 0 0.14642 6.1332 0 0 0 1.4143e-005 0 0 0 0 0 0 0 0 0 0 0 0 0
$$ 0 0 0 0 0 0 0 0 0 0 0 0 0 0 0 0
$$ ##$SUBNAM= (0..9)
$$ <> <> <> <> <> <> <> <> <> <>
$$ ##$SW= 20.0262534715481
$$ ##$SWIBOX= (0..19)
$$ 0 0 3 0 0 0 0 0 0 0 0 0 0 0 0 0 0 0 0 0
$$ ##$SW_h= 12019.2307692308
$$ ##$SWfinal= 0
$$ ##$TD= 65536
$$ ##$TD0= 1
$$ ##$TE= 298.1491
$$ ##$TE1= 298.1491
$$ ##$TE2= 0
$$ ##$TE3= 0
$$ ##$TE4= 0
$$ ##$TEG= 300
$$ ##$TE_PIDX= 1
$$ ##$TE_STAB= (0..9)
$$ 1 1 0 0 0 0 0 0 0 0
$$ ##$TL= (0..7)
$$ 120 120 120 120 120 120 120 120
$$ ##$TUNHIN= 0
$$ ##$TUNHOUT= 0
$$ ##$TUNXOUT= 0
$$ ##$USERA1= <>
$$ ##$USERA2= <>
$$ ##$USERA3= <>
$$ ##$USERA4= <>
$$ ##$USERA5= <>
$$ ##$V9= 5
$$ ##$VALIST= <>
$$ ##$VCLIST= <>
$$ ##$VD= 0
$$ ##$VDLIST= <>
$$ ##$VPLIST= <>
$$ ##$VTLIST= <>
$$ ##$WBST= 1024
$$ ##$WBSW= 4
$$ ##$XGAIN= (0..3)
$$ 0 0 0 0
$$ ##$XL= 0
$$ ##$YL= 0
$$ ##$YMAX_a= 2959437
$$ ##$YMIN_a= -5695524
$$ ##$ZGOPTNS= <>
$$ ##$ZL1= 120
$$ ##$ZL2= 120
$$ ##$ZL3= 120
$$ ##$ZL4= 120
$$ ##END=
$$ 
##$PARAMETERFILE=	(audita.txt, ASCII, c:/Users/10157/Desktop/2674-4-HSQC/1/audita.txt, 0)
$$ ##TITLE= Audit trail, TOPSPIN		Version 3.2
$$ ##JCAMPDX= 5.01
$$ ##ORIGIN= Bruker BioSpin GmbH
$$ ##OWNER= nmrsu
$$ $$ D:/NMR_data/2020-02/2674-4-HSQC/1/audita.txt
$$ ##AUDIT TRAIL=  $$ (NUMBER, WHEN, WHO, WHERE, PROCESS, VERSION, WHAT)
$$ (   1,<2020-08-05 22:16:02.050 +0800>,<nmrsu>,<CZC3361HFZ>,<go>,<TOPSPIN 3.2>,
$$       <created by zg
$$ 	started at 2020-08-05 22:14:51.930 +0800,
$$ 	POWCHK enabled, PULCHK disabled,
$$        configuration hash MD5:
$$        CD 2C 61 0B 31 39 5B 44 3F F0 B7 32 DE 46 86 7E
$$        data hash MD5: 64K
$$        0F 0A E3 3D 18 88 AE BC 65 3E 3B 3B 2A 8C 7D B7>)
$$ (   2,<2020-08-05 22:16:03.420 +0800>,<nmrsu>,<CZC3361HFZ>,<audit>,<TOPSPIN 3.2>,
$$       <user comment:
$$        ICON-NMR User ID: luowei
$$        data hash MD5: 64K
$$        0F 0A E3 3D 18 88 AE BC 65 3E 3B 3B 2A 8C 7D B7>)
$$ ##END=
$$ 
$$ $$ hash MD5
$$ $$ CF C3 5A 11 48 D3 DF AB 8D D3 2C 87 1B 35 AA 19
$$ 
##$PARAMETERFILE=	(auditp.txt, ASCII, c:/Users/10157/Desktop/2674-4-HSQC/1/pdata/1/auditp.txt, 0)
$$ ##TITLE= Audit trail, TOPSPIN		Version 3.2
$$ ##JCAMPDX= 5.01
$$ ##ORIGIN= Bruker BioSpin GmbH
$$ ##OWNER= nmrsu
$$ $$ D:/NMR_data/2020-02/2674-4-HSQC/1/pdata/1/auditp.txt
$$ ##AUDIT TRAIL=  $$ (NUMBER, WHEN, WHO, WHERE, PROCESS, VERSION, WHAT)
$$ (   1,<2020-08-05 22:16:02.050 +0800>,<nmrsu>,<CZC3361HFZ>,<go>,<TOPSPIN 3.2>,
$$       <created by zg
$$ 	started at 2020-08-05 22:14:51.930 +0800,
$$ 	POWCHK enabled, PULCHK disabled,
$$        configuration hash MD5:
$$        CD 2C 61 0B 31 39 5B 44 3F F0 B7 32 DE 46 86 7E
$$        data hash MD5: 64K
$$        0F 0A E3 3D 18 88 AE BC 65 3E 3B 3B 2A 8C 7D B7>)
$$ (   2,<2020-08-05 22:16:03.420 +0800>,<nmrsu>,<CZC3361HFZ>,<audit>,<TOPSPIN 3.2>,
$$       <user comment:
$$        ICON-NMR User ID: luowei
$$        data hash MD5: 64K
$$        0F 0A E3 3D 18 88 AE BC 65 3E 3B 3B 2A 8C 7D B7>)
$$ (   3,<2020-08-05 22:16:04.700 +0800>,<nmrsu>,<CZC3361HFZ>,<proc1d>,<TOPSPIN 3.2>,
$$       <Start of raw data processing
$$        ef LB = 0.3 FT_mod = 6 PKNL = 1 SI = 64K 
$$        data hash MD5: 64K
$$        9A EB 39 67 CB F0 B6 37 4A AB FE 00 F2 E7 25 3B>)
$$ (   4,<2020-08-05 22:16:05.300 +0800>,<nmrsu>,<CZC3361HFZ>,<proc1d>,<TOPSPIN 3.2>,
$$       <apk 
$$        data hash MD5: 64K
$$        46 BB 58 38 73 FC AE 55 3A F7 3F 3C AA F7 47 46>)
$$ (   5,<2020-08-05 22:16:05.680 +0800>,<nmrsu>,<CZC3361HFZ>,<proc1d>,<TOPSPIN 3.2>,
$$       <abs ABSG = 5 
$$        data hash MD5: 64K
$$        08 E0 85 99 1C 55 7C 33 D7 A8 F9 7F 97 1B 0F 3D>)
$$ ##END=
$$ 
$$ $$ hash MD5
$$ $$ 30 D9 FE 66 AD 88 CB CB 95 99 A1 04 29 74 AA 34
$$ 
##$PARAMETERFILE=	(datafile, ASCII, c:/Users/10157/Desktop/2674-4-HSQC/1/fid, 0)
$$ 
##$PARAMETERFILE=	(format.temp, ASCII, c:/Users/10157/Desktop/2674-4-HSQC/1/format.temp, 0)
$$ EDIT_PAR COMMAND FILE
$$ 
$$ DI_MODE         LONG
$$ ED_ENTRY        ACQU
$$ ORDER           FILE
$$ 
$$ 
$$ HEADER		"F2 - Acquisition Parameters"
$$ T_NAME		Date_
$$ 		TYPE	R64
$$ 		CLASS	ACQU
$$ 		SUBRANGE 0.0 50000000
$$ 		REL	"Date_=itodate(DATE)"
$$ 		INV_REL	"DATE=datetoi(Date_,DATE)"
$$ 		FORMAT	"%14.0f"
$$ 		TEXT	" "
$$ END
$$ T_NAME		Time
$$ 		TYPE	R32
$$ 		CLASS	ACQU
$$ 		SUBRANGE 0.0 1000000
$$ 		REL	"Time=itotime(DATE)"
$$ 		INV_REL	"DATE=timetoi(Time,DATE)"
$$ 		FORMAT	"%14.2f"
$$ 		TEXT	" "
$$ END
$$ NAME		INSTRUM
$$ 		TEXT	" "
$$ END
$$ NAME		PROBHD
$$ 		FORMAT	"%14.14s"
$$ 		TEXT	" "
$$ END
$$ NAME		PULPROG
$$ 		TEXT	" "
$$ END
$$ NAME		TD
$$ 		TEXT	" "
$$ END
$$ NAME		SOLVENT
$$ 		TEXT	" "
$$ END
$$ NAME		NS
$$ 		TEXT	" "
$$ END
$$ NAME		DS
$$ 		TEXT	" "
$$ END
$$ T_NAME		SWH
$$ 		TYPE	R32
$$ 		CLASS	ACQU
$$ 		SUBRANGE 0.0 1e8
$$ 		REL	"SWH=SW*SFO1"
$$ 		INV_REL "SW=SWH/SFO1"
$$ 		UNIT	"Hz"
$$ 		FORMAT	"%14.3f Hz"
$$ 		TEXT	" "
$$ END
$$ T_NAME          FIDRES
$$                 TYPE    R32
$$                 CLASS   ACQU
$$                 SUBRANGE 0.0 100000
$$                 REL     "FIDRES=SW*SFO1/TD"
$$                 INV_REL "TD = nextpow(SW*SFO1/FIDRES)"
$$ 		UNIT	"Hz"
$$ 		FORMAT	"%14.6f Hz"
$$ 		TEXT	" "
$$ END
$$ T_NAME          AQ
$$ 		TYPE	R32
$$ 		CLASS	ACQU
$$ 		SUBRANGE 0.0 1000
$$ 		REL	"AQ=aqcalc(SW,SFO1,TD,DIGTYP)"
$$ 		INV_REL	"TD=tdcalc(SW,SFO1,1.0e6*AQ,DIGTYP)"
$$ 		UNIT	"sec"
$$ 		FORMAT	"%14.7f sec"
$$ 		TEXT	" "
$$ END
$$ NAME		RG
$$ 		TEXT	" "
$$ END
$$ T_NAME          DW
$$ 		TYPE	R32
$$ 		CLASS	ACQU
$$ 		SUBRANGE 0.0 1000000
$$ 		REL	"DW=1/(2*SW*SFO1)"
$$ 		INV_REL	"SW=1000000/(2*(0.005+DW)*SFO1)"
$$ 		UNIT	"usec"
$$ 		FORMAT	"%14.3lf usec"
$$ 		TEXT	" "
$$ END
$$ NAME		DE
$$ 		FORMAT	"%14.2f usec"
$$ 		TEXT	" "
$$ END
$$ NAME		TE
$$ 		FORMAT	"%14.1f K"
$$ 		TEXT	" "
$$ END
$$ T_NAME		D1
$$ 		TYPE	R32
$$ 		CLASS	ACQU
$$ 		SUBRANGE 0.0 1e38
$$ 		REL	"D1=D[1]"
$$ 		INV_REL	"D[1]=D1"
$$ 		UNIT	"sec"
$$ 		FORMAT	"%14.8f sec"
$$ 		TEXT	" "
$$ END
$$ NAME		TD0
$$ 		TEXT	" "
$$ END
$$ HEADER		"======== CHANNEL f1 ========"
$$ NAME		SFO1
$$ 		FORMAT	"%14.7f MHz"
$$ 		TEXT	" "
$$ END
$$ NAME		NUC1
$$ 		NONEDIT
$$ 		TEXT	" "
$$ END
$$ T_NAME		P1
$$ 		TYPE	R32
$$ 		CLASS	ACQU
$$ 		SUBRANGE 0.0 1.0e10
$$ 		REL	"P1=P[1]"
$$ 		INV_REL	"P[1]=P1"
$$ 		UNIT	"usec"
$$ 		FORMAT	"%14.2f usec"
$$ 		TEXT	" "
$$ END
$$ T_NAME		PLW1
$$ 		TYPE	R32
$$ 		CLASS	ACQU
$$ 		SUBRANGE 0 54.2
$$ 		REL	"PLW1=PLW[1]"
$$ 		INV_REL	"PLW[1]=PLW1"
$$ 		UNIT	"W"
$$ 		FORMAT	"%14.8f W"
$$ 		TEXT	"power PLW1 "
$$ END
$$ 
##$PARAMETERFILE=	(intrng, ASCII, c:/Users/10157/Desktop/2674-4-HSQC/1/pdata/1/intrng, 0)
$$ P 0
$$ 14.203445   11.795183
$$ 9.303498   5.999586
$$ 5.516773   0.160597
$$ 
##$PARAMETERFILE=	(parm.txt, ASCII, c:/Users/10157/Desktop/2674-4-HSQC/1/pdata/1/parm.txt, 0)
$$ 
$$ Current Data Parameters
$$ NAME        2674-4-HSQC              
$$ EXPNO                 1              
$$ PROCNO                1              
$$ 
$$ F2 - Acquisition Parameters
$$ Date_          20200805              
$$ Time              22.16              
$$ INSTRUM           spect              
$$ PROBHD   5 mm PABBO BB/              
$$ PULPROG            zg30              
$$ TD                65536              
$$ SOLVENT            DMSO              
$$ NS                   16              
$$ DS                    2              
$$ SWH           12019.230 Hz           
$$ FIDRES         0.183399 Hz           
$$ AQ            2.7262976 sec          
$$ RG                 30.8              
$$ DW               41.600 usec         
$$ DE                 6.50 usec         
$$ TE                298.1 K            
$$ D1           1.00000000 sec          
$$ TD0                   1              
$$ 
$$ ======== CHANNEL f1 ========
$$ SFO1        600.1737063 MHz          
$$ NUC1                 1H              
$$ P1                13.20 usec         
$$ PLW1        22.00000000 W            
$$ 
$$ F2 - Processing parameters
$$ SI                65536              
$$ SF          600.1700511 MHz          
$$ WDW                  EM              
$$ SSB      0              
$$ LB                 0.30 Hz           
$$ GB       0              
$$ PC                 1.00              
$$ 
##$PARAMETERFILE=	(procs, ASCII, c:/Users/10157/Desktop/2674-4-HSQC/1/pdata/1/procs, 0)
$$ ##TITLE= Parameter file, TOPSPIN		Version 3.2
$$ ##JCAMPDX= 5.0
$$ ##DATATYPE= Parameter Values
$$ ##NPOINTS= 10	$$ modification sequence number
$$ ##ORIGIN= Bruker BioSpin GmbH
$$ ##OWNER= nmrsu
$$ $$ 2020-08-05 22:16:05.870 +0800  nmrsu@CZC3361HFZ
$$ $$ D:/NMR_data/2020-02/2674-4-HSQC/1/pdata/1/procs
$$ $$ process C:\Bruker\TopSpin3\prog\mod\peak.exe
$$ ##$ABSF1= 16.10353
$$ ##$ABSF2= -3.922844
$$ ##$ABSG= 5
$$ ##$ABSL= 3
$$ ##$ALPHA= 0
$$ ##$AQORDER= 0
$$ ##$ASSFAC= 0
$$ ##$ASSFACI= 0
$$ ##$ASSFACX= 0
$$ ##$ASSWID= 0
$$ ##$AUNMP= <proc_1d>
$$ ##$AXLEFT= 0
$$ ##$AXNAME= <>
$$ ##$AXNUC= <1H>
$$ ##$AXRIGHT= 0
$$ ##$AXTYPE= 0
$$ ##$AXUNIT= <>
$$ ##$AZFE= 0.1
$$ ##$AZFW= 0.1
$$ ##$BCFW= 0
$$ ##$BC_mod= 0
$$ ##$BYTORDP= 0
$$ ##$COROFFS= 0
$$ ##$CY= 15
$$ ##$DATMOD= 1
$$ ##$DC= 0
$$ ##$DFILT= <>
$$ ##$DTYPP= 0
$$ ##$ERETIC= no
$$ ##$F1P= 0
$$ ##$F2P= 0
$$ ##$FCOR= 0
$$ ##$FTSIZE= 65536
$$ ##$FT_mod= 6
$$ ##$GAMMA= 0
$$ ##$GB= 0
$$ ##$INTBC= 1
$$ ##$INTSCL= 1
$$ ##$ISEN= 128
$$ ##$LB= 0.3
$$ ##$LEV0= 0
$$ ##$LPBIN= 0
$$ ##$MAXI= 10000
$$ ##$MC2= 0
$$ ##$MEAN= 0
$$ ##$ME_mod= 0
$$ ##$MI= 0
$$ ##$MddCEXP= no
$$ ##$MddCT_SP= no
$$ ##$MddF180= no
$$ ##$MddLAMBDA= 0
$$ ##$MddMEMORY= 0
$$ ##$MddMERGE= 0
$$ ##$MddNCOMP= 0
$$ ##$MddNITER= 0
$$ ##$MddNOISE= 0
$$ ##$MddPHASE= 0
$$ ##$MddSEED= 0
$$ ##$MddSRSIZE= 0
$$ ##$Mdd_CsALG= 0
$$ ##$Mdd_CsLAMBDA= 0
$$ ##$Mdd_CsNITER= 0
$$ ##$Mdd_CsNORM= 0
$$ ##$Mdd_CsZF= 0
$$ ##$Mdd_mod= 0
$$ ##$NCOEF= 0
$$ ##$NC_proc= -8
$$ ##$NLEV= 6
$$ ##$NOISF1= 0
$$ ##$NOISF2= 0
$$ ##$NSP= 0
$$ ##$NTH_PI= 0
$$ ##$NZP= 0
$$ ##$OFFSET= 16.10353
$$ ##$PC= 1
$$ ##$PHC0= -103.9328
$$ ##$PHC1= 40.02468
$$ ##$PH_mod= 1
$$ ##$PKNL= yes
$$ ##$PPARMOD= 0
$$ ##$PPDIAG= 0
$$ ##$PPIPTYP= 0
$$ ##$PPMPNUM= 2147483647
$$ ##$PPRESOL= 1
$$ ##$PSCAL= 4
$$ ##$PSIGN= 0
$$ ##$PYNMP= <proc.py>
$$ ##$REVERSE= no
$$ ##$SF= 600.170051055343
$$ ##$SI= 65536
$$ ##$SIGF1= 0
$$ ##$SIGF2= 0
$$ ##$SINO= 0
$$ ##$SIOLD= 65536
$$ ##$SPECTYP= <>
$$ ##$SREGLST= <1H.DMSO>
$$ ##$SSB= 0
$$ ##$STSI= 65536
$$ ##$STSR= 0
$$ ##$SW_p= 12019.2307692307
$$ ##$SYMM= 0
$$ ##$S_DEV= 0
$$ ##$TDeff= 65536
$$ ##$TDoff= 0
$$ ##$TI= <>
$$ ##$TILT= no
$$ ##$TM1= 0
$$ ##$TM2= 0
$$ ##$TOPLEV= 0
$$ ##$USERP1= <>
$$ ##$USERP2= <>
$$ ##$USERP3= <>
$$ ##$USERP4= <>
$$ ##$USERP5= <>
$$ ##$WDW= 1
$$ ##$XDIM= 0
$$ ##$YMAX_p= 320600514
$$ ##$YMIN_p= -977473
$$ ##END=
$$ 
##$PARAMETERFILE=	(pulseprogram, ASCII, c:/Users/10157/Desktop/2674-4-HSQC/1/pulseprogram, 0)
$$ # 1 "C:/Bruker/TopSpin3/exp/stan/nmr/lists/pp/zg30"
$$ ;zg30
$$ ;avance-version (12/01/11)
$$ ;1D sequence
$$ ;using 30 degree flip angle
$$ ;
$$ ;$CLASS=HighRes
$$ ;$DIM=1D
$$ ;$TYPE=
$$ ;$SUBTYPE=
$$ ;$COMMENT=
$$ ;$RECOMMEND=y
$$ 
$$ 
$$ # 1 "C:/Bruker/TopSpin3/exp/stan/nmr/lists/pp/Avance.incl" 1
$$ ;Avance3.incl
$$ ;   for AV III
$$ ;
$$ ;avance-version (13/06/17)
$$ ;
$$ ;$CLASS=HighRes Incl
$$ ;$COMMENT=
$$ # 169 "C:/Bruker/TopSpin3/exp/stan/nmr/lists/pp/Avance.incl"
$$ ;$Id: Avance3.incl,v 1.9.8.3 2013/08/30 09:44:49 ber Exp $
$$ # 14 "C:/Bruker/TopSpin3/exp/stan/nmr/lists/pp/zg30" 2
$$ 
$$ 
$$ # 17 "C:/Bruker/TopSpin3/exp/stan/nmr/lists/pp/zg30"
$$ "acqt0=-p1*0.66/3.1416"
$$ 
$$ 
$$ # 1 "mc_line 20 file C:/Bruker/TopSpin3/exp/stan/nmr/lists/pp/zg30 exp. def. part of mc cmd. before ze"
$$ define delay MCWRK
$$ define delay MCREST
$$ "MCREST = 30m - 30m"
$$ "MCWRK = 0.333333*30m"
$$ 
$$     dccorr
$$ # 20 "C:/Bruker/TopSpin3/exp/stan/nmr/lists/pp/zg30"
$$ 1 ze
$$ # 1 "mc_line 20 file C:/Bruker/TopSpin3/exp/stan/nmr/lists/pp/zg30 exp. def. of mc cmd. after ze"
$$ # 21 "C:/Bruker/TopSpin3/exp/stan/nmr/lists/pp/zg30"
$$ # 1 "mc_line 21 file C:/Bruker/TopSpin3/exp/stan/nmr/lists/pp/zg30 exp. start label for mc cmd."
$$ 2 MCWRK  * 2
$$ LBLF0, MCWRK
$$   MCREST
$$ # 22 "C:/Bruker/TopSpin3/exp/stan/nmr/lists/pp/zg30"
$$   d1
$$   p1*0.33 ph1
$$   go=2 ph31
$$ # 1 "mc_line 25 file C:/Bruker/TopSpin3/exp/stan/nmr/lists/pp/zg30 exp. mc cmd. in line"
$$   MCWRK wr #0
$$   MCWRK zd
$$   lo to LBLF0 times td0
$$ 
$$   MCWRK
$$ # 26 "C:/Bruker/TopSpin3/exp/stan/nmr/lists/pp/zg30"
$$ exit
$$ # 29 "C:/Bruker/TopSpin3/exp/stan/nmr/lists/pp/zg30"
$$ ph1=0 2 2 0 1 3 3 1
$$ ph31=0 2 2 0 1 3 3 1
$$ 
$$ 
$$ ;pl1 : f1 channel - power level for pulse (default)
$$ ;p1 : f1 channel -  90 degree high power pulse
$$ ;d1 : relaxation delay; 1-5 * T1
$$ ;ns: 1 * n, total number of scans: NS * TD0
$$ # 40 "C:/Bruker/TopSpin3/exp/stan/nmr/lists/pp/zg30"
$$ ;$Id: zg30,v 1.11.6.1 2012/01/31 17:56:41 ber Exp $
$$ 
##$PARAMETERFILE=	(title, ASCII, c:/Users/10157/Desktop/2674-4-HSQC/1/pdata/1/title, 0)
$$ 
$$ 
##$PARAMETERFILE=	(uxnmr.par, ASCII, c:/Users/10157/Desktop/2674-4-HSQC/1/uxnmr.par, 0)
$$ ##TITLE= Parameter file, TOPSPIN		Version 3.2
$$ ##JCAMPDX= 5.0
$$ ##DATATYPE= Parameter Values
$$ ##NPOINTS= 552	$$ modification sequence number
$$ ##ORIGIN= Bruker BioSpin GmbH
$$ ##OWNER= nmrsu
$$ $$ 2020-07-13 13:17:50.606 +0800  nmrsu@CZC3361HFZ
$$ $$ C:/Bruker/TopSpin3/conf/instr/spect/uxnmr.par
$$ $$ process C:\Bruker\TopSpin3\prog\mod\confwiring.exe
$$ ##$ACB= 0
$$ ##$ACBTAT= (0..23)
$$ 0 88 72 88 50 0 0 0 0 0 0 0 0 0 0 0 0 0 0 0 0 0 0 0
$$ ##$ACBTBA= (0..23)
$$ 0 0 0 0 0 0 0 0 0 0 0 0 0 0 0 0 0 0 0 0 0 0 0 0
$$ ##$ACBTBLK= (0..23)
$$ 0 36 34 33 39 0 0 0 0 0 0 0 0 0 0 0 0 0 0 0 0 0 0 0
$$ ##$ACBTCTL= (0..23)
$$ 0 6 6 6 6 0 0 0 0 0 0 0 0 0 0 0 0 0 0 0 0 0 0 0
$$ ##$ACBTDI= (0..23)
$$ 0 -1779670022 -1779670023 -1779670023 -1779670252 0 0 0 0 0 0 0 0 0 0 0
$$ 0 0 0 0 0 0 0 0
$$ ##$ACBTDM= (0..23)
$$ 0 10 25 10 10 0 0 0 0 0 0 0 0 0 0 0 0 0 0 0 0 0 0 0
$$ ##$ACBTFHI= (0..23)
$$ 0 365 600 365 93 0 0 0 0 0 0 0 0 0 0 0 0 0 0 0 0 0 0 0
$$ ##$ACBTFL= (0..23)
$$ 0 248 248 248 8 0 0 0 0 0 0 0 0 0 0 0 0 0 0 0 0 0 0 0
$$ ##$ACBTFLO= (0..23)
$$ 0 6 180 6 91 0 0 0 0 0 0 0 0 0 0 0 0 0 0 0 0 0 0 0
$$ ##$ACBTINP= (0..23)
$$ 0 4 2 1 7 0 0 0 0 0 0 0 0 0 0 0 0 0 0 0 0 0 0 0
$$ ##$ACBTOUT= (0..23)
$$ 0 1 1 2 1 0 0 0 0 0 0 0 0 0 0 0 0 0 0 0 0 0 0 0
$$ ##$ACBTPO= (0..23)
$$ 0 300000 100000 300000 5000 0 0 0 0 0 0 0 0 0 0 0 0 0 0 0 0 0 0 0
$$ ##$ACBTPW= (0..23)
$$ 0 100 100 100 1000 0 0 0 0 0 0 0 0 0 0 0 0 0 0 0 0 0 0 0
$$ ##$ACBTSB= (0..23)
$$ 0 0 103 99 0 0 0 0 0 0 0 0 0 0 0 0 0 0 0 0 0 0 0 0
$$ ##$ACBTSDT= (0..23)
$$ 0 2 2 2 2 0 0 0 0 0 0 0 0 0 0 0 0 0 0 0 0 0 0 0
$$ ##$ACBTY= <no>
$$ ##$AMPDFLT= no
$$ ##$AQSBDCH= (0..95)
$$ 0 0 0 0 0 0 0 0 0 0 255 255 255 255 255 255 255 255 255 255 255 255 255
$$ 255 255 255 255 255 255 255 255 255 255 255 255 255 255 255 255 255 255
$$ 255 255 255 255 255 255 255 255 255 255 255 255 255 255 255 255 255 255
$$ 255 255 255 255 255 255 255 255 255 255 255 255 255 255 255 255 255 255
$$ 255 255 255 255 255 255 255 255 255 255 255 255 255 255 255 255 255 255
$$ 255
$$ ##$AQSBDHW= (0..95)
$$ 5 1 0 0 0 0 0 0 0 0 255 255 255 255 255 255 255 255 255 255 255 255 255
$$ 255 255 255 255 255 255 255 255 255 255 255 255 255 255 255 255 255 255
$$ 255 255 255 255 255 255 255 255 255 255 255 255 255 255 255 255 255 255
$$ 255 255 255 255 255 255 255 255 255 255 255 255 255 255 255 255 255 255
$$ 255 255 255 255 255 255 255 255 255 255 255 255 255 255 255 255 255 255
$$ 255
$$ ##$AQSBDID= (0..95)
$$ 82 88 83 83 83 83 86 86 66 66 255 255 255 255 255 255 255 255 255 255 255
$$ 255 255 255 255 255 255 255 255 255 255 255 255 255 255 255 255 255 255
$$ 255 255 255 255 255 255 255 255 255 255 255 255 255 255 255 255 255 255
$$ 255 255 255 255 255 255 255 255 255 255 255 255 255 255 255 255 255 255
$$ 255 255 255 255 255 255 255 255 255 255 255 255 255 255 255 255 255 255
$$ 255 255 255
$$ ##$AQSBDNO= (0..95)
$$ 1 1 1 2 3 4 1 2 1 1 255 255 255 255 255 255 255 255 255 255 255 255 255
$$ 255 255 255 255 255 255 255 255 255 255 255 255 255 255 255 255 255 255
$$ 255 255 255 255 255 255 255 255 255 255 255 255 255 255 255 255 255 255
$$ 255 255 255 255 255 255 255 255 255 255 255 255 255 255 255 255 255 255
$$ 255 255 255 255 255 255 255 255 255 255 255 255 255 255 255 255 255 255
$$ 255
$$ ##$AQSBDSL= (0..95)
$$ 2 3 4 4 5 5 13 14 255 1 255 255 255 255 255 255 255 255 255 255 255 255
$$ 255 255 255 255 255 255 255 255 255 255 255 255 255 255 255 255 255 255
$$ 255 255 255 255 255 255 255 255 255 255 255 255 255 255 255 255 255 255
$$ 255 255 255 255 255 255 255 255 255 255 255 255 255 255 255 255 255 255
$$ 255 255 255 255 255 255 255 255 255 255 255 255 255 255 255 255 255 255
$$ 255 255
$$ ##$AQSBDTY= (0..95)
$$ 67 214 50 50 50 50 147 145 216 7 255 255 255 255 255 255 255 255 255 255
$$ 255 255 255 255 255 255 255 255 255 255 255 255 255 255 255 255 255 255
$$ 255 255 255 255 255 255 255 255 255 255 255 255 255 255 255 255 255 255
$$ 255 255 255 255 255 255 255 255 255 255 255 255 255 255 255 255 255 255
$$ 255 255 255 255 255 255 255 255 255 255 255 255 255 255 255 255 255 255
$$ 255 255 255 255
$$ ##$AQSBUAD= (0..95)
$$ 16 52 36 37 38 39 160 161 32 32 255 255 255 255 255 255 255 255 255 255
$$ 255 255 255 255 255 255 255 255 255 255 255 255 255 255 255 255 255 255
$$ 255 255 255 255 255 255 255 255 255 255 255 255 255 255 255 255 255 255
$$ 255 255 255 255 255 255 255 255 255 255 255 255 255 255 255 255 255 255
$$ 255 255 255 255 255 255 255 255 255 255 255 255 255 255 255 255 255 255
$$ 255 255 255 255
$$ ##$AQSECL= (0..95)
$$ 0 3 2 2 2 2 0 1 1 255 255 255 255 255 255 255 255 255 255 255 255 255 255
$$ 255 255 255 255 255 255 255 255 255 255 255 255 255 255 255 255 255 255
$$ 255 255 255 255 255 255 255 255 255 255 255 255 255 255 255 255 255 255
$$ 255 255 255 255 255 255 255 255 255 255 255 255 255 255 255 255 255 255
$$ 255 255 255 255 255 255 255 255 255 255 255 255 255 255 255 255 255 255
$$ 255
$$ ##$AQSECLS= (0..95)
$$ 2 1 2 2 2 2 1 2 1 255 255 255 255 255 255 255 255 255 255 255 255 255 255
$$ 255 255 255 255 255 255 255 255 255 255 255 255 255 255 255 255 255 255
$$ 255 255 255 255 255 255 255 255 255 255 255 255 255 255 255 255 255 255
$$ 255 255 255 255 255 255 255 255 255 255 255 255 255 255 255 255 255 255
$$ 255 255 255 255 255 255 255 255 255 255 255 255 255 255 255 255 255 255
$$ 255
$$ ##$AQSETH1= <no>
$$ ##$AQSETH2= <no>
$$ ##$AQSSPLT= no
$$ ##$ATT19F= (0..1)
$$ 0 0
$$ ##$ATT1H= (0..1)
$$ 0 0
$$ ##$ATT3H= (0..1)
$$ 0 0
$$ ##$ATTX= (0..1)
$$ 0 0
$$ ##$ATTY= (0..1)
$$ 0 0
$$ ##$ATTZ= (0..1)
$$ 0 0
$$ ##$BACSAIR= yes
$$ ##$BACSCAP= 24
$$ ##$BACSDEL= 0
$$ ##$BACSFCM= no
$$ ##$BACSOPT= <>
$$ ##$BACSTY= <tty01>
$$ ##$BARPTY= <no>
$$ ##$BFREQ= 600.17
$$ ##$BGAETH1= <no>
$$ ##$BGAETH2= <no>
$$ ##$BGAETH3= <no>
$$ ##$BGAETH4= <no>
$$ ##$BGAETH5= <no>
$$ ##$BGAETH6= <no>
$$ ##$BGAETH7= <no>
$$ ##$BGAETH8= <no>
$$ ##$BIRDS= yes
$$ ##$BMPC= 0
$$ ##$BMPCTY= <no>
$$ ##$BPSUTY= <no>
$$ ##$BSMS= 2
$$ ##$BSMS19FLock= no
$$ ##$BSMSETH= <149.236.99.20>
$$ ##$BSMSTY= <no>
$$ ##$BgaChMap= (0..7)
$$ 15 15 15 15 15 15 15 15
$$ ##$BgaChShimMap= (0..7)
$$ 0 0 0 0 0 0 0 0
$$ ##$Bla01Eth= <149.236.99.250>
$$ ##$Bla01Nam= <BLAX300 E 6-365MHZ INR>
$$ ##$Bla01PN= <W1345092>
$$ ##$Bla01SN= <0666>
$$ ##$Bla02Eth= <149.236.99.249>
$$ ##$Bla02Nam= <BLAXH300/100 E 200-600MHZ INR>
$$ ##$Bla02PN= <W1345083>
$$ ##$Bla02SN= <0751>
$$ ##$Bla03Eth= <149.236.99.20>
$$ ##$Bla03Nam= <BSMS/2 LOCK TRANSCEIVER 600>
$$ ##$Bla03PN= <Z109890>
$$ ##$Bla03SN= <00450>
$$ ##$Bla04Eth= <no>
$$ ##$Bla04Nam= <>
$$ ##$Bla04PN= <>
$$ ##$Bla04SN= <>
$$ ##$Bla05Eth= <no>
$$ ##$Bla05Nam= <>
$$ ##$Bla05PN= <>
$$ ##$Bla05SN= <>
$$ ##$Bla06Eth= <no>
$$ ##$Bla06Nam= <>
$$ ##$Bla06PN= <>
$$ ##$Bla06SN= <>
$$ ##$Bla07Eth= <no>
$$ ##$Bla07Nam= <>
$$ ##$Bla07PN= <>
$$ ##$Bla07SN= <>
$$ ##$Bla08Eth= <no>
$$ ##$Bla08Nam= <>
$$ ##$Bla08PN= <>
$$ ##$Bla08SN= <>
$$ ##$CFASMOD= (0..7)
$$ 1 1 1 1 1 1 1 1
$$ ##$CFASMUL= (0..7)
$$ 1 1 1 1 1 1 1 1
$$ ##$CNFTXDR= (0..7)
$$ 6 6 6 0 0 0 0 0
$$ ##$COMDIG2= 0
$$ ##$CPDBTY= <no>
$$ ##$CRCOTY= <no>
$$ ##$CSW1= (0..31)
$$ 4 4 0 2 2 0 7 0 0 0 0 0 0 0 0 0 0 0 0 0 0 0 0 0 0 0 0 0 0 0 0 0
$$ ##$CSW2= (0..31)
$$ 0 0 0 1 1 0 0 0 0 0 0 0 0 0 0 0 0 0 0 0 0 0 0 0 0 0 0 0 0 0 0 0
$$ ##$CSWNUM= (0..7)
$$ 3 3 1 0 0 0 0 0
$$ ##$Ctb1Eth= <no>
$$ ##$DATSTAT= no
$$ ##$DIGI140= (0..7)
$$ 0 0 0 0 0 0 0 0
$$ ##$DIGIB12= (0..7)
$$ 0 0 0 0 0 0 0 0
$$ ##$DIGIB16= (0..7)
$$ 0 0 0 0 0 0 0 0
$$ ##$DIGIFA= (0..7)
$$ 0 0 0 0 0 0 0 0
$$ ##$DIGIHA= (0..7)
$$ 0 0 0 0 0 0 0 0
$$ ##$DIGIHAF= (0..7)
$$ 0 0 0 0 0 0 0 0
$$ ##$DIGIHRD= (0..7)
$$ 0 0 0 0 0 0 0 0
$$ ##$DIGIIA= (0..7)
$$ 0 0 0 0 0 0 0 0
$$ ##$DIGIO16= (0..7)
$$ 0 0 0 0 0 0 0 0
$$ ##$DIGISA= (0..7)
$$ 0 0 0 0 0 0 0 0
$$ ##$DIGISAF= (0..7)
$$ 0 0 0 0 0 0 0 0
$$ ##$DIGISL= (0..7)
$$ 0 0 0 0 0 0 0 0
$$ ##$DIGITYI= (0..7)
$$ 0 0 0 0 0 0 0 0
$$ ##$DIGITYP= (0..7)
$$ 0 0 0 0 0 0 0 0
$$ ##$DIGITZ= 0
$$ ##$DPPFAC= 1
$$ ##$DRMSETH= <no>
$$ ##$DRU= yes
$$ ##$DRUETH01= <149.236.99.89>
$$ ##$DRUETH02= <no>
$$ ##$DRUETH03= <no>
$$ ##$DRUETH04= <no>
$$ ##$DRUETH05= <no>
$$ ##$DRUETH06= <no>
$$ ##$DRUETH07= <no>
$$ ##$DRUETH08= <no>
$$ ##$DRUETH09= <no>
$$ ##$DRUETH10= <no>
$$ ##$DRUETH11= <no>
$$ ##$DRUETH12= <no>
$$ ##$DRUETH13= <no>
$$ ##$DRUETH14= <no>
$$ ##$DRUETH15= <no>
$$ ##$DRUETH16= <no>
$$ ##$DRUETH17= <no>
$$ ##$DRUETH18= <no>
$$ ##$DRUETH19= <no>
$$ ##$DRUETH20= <no>
$$ ##$DRUETH21= <no>
$$ ##$DRUETH22= <no>
$$ ##$DRUETH23= <no>
$$ ##$DRUETH24= <no>
$$ ##$DRUETH25= <no>
$$ ##$DRUETH26= <no>
$$ ##$DRUETH27= <no>
$$ ##$DRUETH28= <no>
$$ ##$DRUETH29= <no>
$$ ##$DRUETH30= <no>
$$ ##$DRUETH31= <no>
$$ ##$DRUETH32= <no>
$$ ##$Description= <Cabinet 600 HD OB>
$$ ##$DppType= 0
$$ ##$FCUMEM= (0..7)
$$ 16777208 16777208 16777208 0 0 0 0 0
$$ ##$FCUPAL= (0..7)
$$ 0 0 0 0 0 0 0 0
$$ ##$FGSVTY= <no>
$$ ##$FQMIX= 0
$$ ##$FUNCMOD= <>
$$ ##$GCUTYPE= 10
$$ ##$GCUTYPE2= 0
$$ ##$GPREDEL= 0
$$ ##$GPSCUTY= <no>
$$ ##$GRADRES= 5
$$ ##$GTUTY= <no>
$$ ##$GradAmpGain= (0..1)
$$ 0 0
$$ ##$GradAmpMaxCurX= (0..1)
$$ 0 0
$$ ##$GradAmpMaxCurY= (0..1)
$$ 0 0
$$ ##$GradAmpMaxCurZ= (0..1)
$$ 9.99999904632568 0
$$ ##$GradAmpType= (0..1)
$$ 2 0
$$ ##$HDIETH1= <no>
$$ ##$HDIETH2= <no>
$$ ##$HDIETH3= <no>
$$ ##$HDIETH4= <no>
$$ ##$HFAC= 3
$$ ##$HPCU= 0
$$ ##$HPCUTY= <no>
$$ ##$HPTXLP= (0..3)
$$ -1 -1 -1 -1
$$ ##$HPTXPI= (0..3)
$$ 0 0 0 0
$$ ##$HPTXPO= (0..3)
$$ 0 0 0 0
$$ ##$HPTXTY= (0..3)
$$ 0 0 0 0
$$ ##$IF451= 0
$$ ##$IFREQ= 1
$$ ##$INTFPR= 0
$$ ##$IPSOETH= <149.236.99.252>
$$ ##$LOCKCONF= <DLM>
$$ ##$LOCKTY= <no>
$$ ##$LOCSWID= 0
$$ ##$LOCSWIF= 0
$$ ##$LVDSSPLITETH1= <no>
$$ ##$LVDSSPLITETH2= <no>
$$ ##$LVDSSPLITETH3= <no>
$$ ##$LVDSSPLITETH4= <no>
$$ ##$Location= <South China University, Guangzhou, China>
$$ ##$M2FAC= 0
$$ ##$MAS= 0
$$ ##$MASETIME= 10
$$ ##$MASITIME= 10
$$ ##$MASTY= <no>
$$ ##$MAS_CT= 5
$$ ##$MAS_SG= 0
$$ ##$MAS_TO= 0
$$ ##$MEMPRM= 0
$$ ##$MHFAC= 0
$$ ##$MXFAC= 0
$$ ##$NAMPD1= <HPLNA 19F1H>
$$ ##$NAMPD10= <>
$$ ##$NAMPD11= <>
$$ ##$NAMPD12= <>
$$ ##$NAMPD13= <>
$$ ##$NAMPD14= <>
$$ ##$NAMPD15= <>
$$ ##$NAMPD16= <>
$$ ##$NAMPD2= <2H>
$$ ##$NAMPD3= <XBB19F 2HS>
$$ ##$NAMPD4= <XBB19F 2HS>
$$ ##$NAMPD5= <>
$$ ##$NAMPD6= <>
$$ ##$NAMPD7= <>
$$ ##$NAMPD8= <>
$$ ##$NAMPD9= <>
$$ ##$NFCU= 3
$$ ##$NFRED= 0
$$ ##$NMRCH= 2
$$ ##$NMRMEM= 16384
$$ ##$NPSGU= 0
$$ ##$NRCU= 1
$$ ##$NROUT= 0
$$ ##$NSGU= 4
$$ ##$OrderNo= <10110061>
$$ ##$PAMPF1= (0..15)
$$ 75 56 96 64 64 0 0 0 0 0 0 0 0 0 0 0
$$ ##$PAMPF2= (0..15)
$$ 0 0 0 0 0 0 0 0 0 0 0 0 0 0 0 0
$$ ##$PAMPF3= (0..15)
$$ 0 0 0 0 0 0 0 0 0 0 0 0 0 0 0 0
$$ ##$PAMPF4= (0..15)
$$ 0 0 0 0 0 0 0 0 0 0 0 0 0 0 0 0
$$ ##$PAMPF5= (0..15)
$$ 0 0 0 0 0 0 0 0 0 0 0 0 0 0 0 0
$$ ##$PAMPF6= (0..15)
$$ 0 0 0 0 0 0 0 0 0 0 0 0 0 0 0 0
$$ ##$PAMPF7= (0..15)
$$ 0 0 0 0 0 0 0 0 0 0 0 0 0 0 0 0
$$ ##$PAMPF8= (0..15)
$$ 0 0 0 0 0 0 0 0 0 0 0 0 0 0 0 0
$$ ##$PH4= 0
$$ ##$PHF4TY= <no>
$$ ##$POWCHK= yes
$$ ##$PRAMD1= (0..7)
$$ 6 0 0 1610612736 0 0 0 0
$$ ##$PRAMD10= (0..7)
$$ 0 0 0 0 0 0 0 0
$$ ##$PRAMD11= (0..7)
$$ 0 0 0 0 0 0 0 0
$$ ##$PRAMD12= (0..7)
$$ 0 0 0 0 0 0 0 0
$$ ##$PRAMD13= (0..7)
$$ 0 0 0 0 0 0 0 0
$$ ##$PRAMD14= (0..7)
$$ 0 0 0 0 0 0 0 0
$$ ##$PRAMD15= (0..7)
$$ 0 0 0 0 0 0 0 0
$$ ##$PRAMD16= (0..7)
$$ 0 0 0 0 0 0 0 0
$$ ##$PRAMD17= (0..7)
$$ 0 0 0 0 0 0 0 0
$$ ##$PRAMD18= (0..7)
$$ 0 0 0 0 0 0 0 0
$$ ##$PRAMD19= (0..7)
$$ 0 0 0 0 0 0 0 0
$$ ##$PRAMD2= (0..7)
$$ 0 1048576 0 536870912 0 1048576 0 536870912
$$ ##$PRAMD20= (0..7)
$$ 0 0 0 0 0 0 0 0
$$ ##$PRAMD21= (0..7)
$$ 0 0 0 0 0 0 0 0
$$ ##$PRAMD3= (0..7)
$$ 2147483644 2131230719 2147483647 603979775 0 0 0 0
$$ ##$PRAMD4= (0..7)
$$ 2147483644 2131230719 2147483647 603979775 0 0 0 0
$$ ##$PRAMD5= (0..7)
$$ 0 0 0 0 0 0 0 0
$$ ##$PRAMD6= (0..7)
$$ 0 0 0 0 0 0 0 0
$$ ##$PRAMD7= (0..7)
$$ 0 0 0 0 0 0 0 0
$$ ##$PRAMD8= (0..7)
$$ 0 0 0 0 0 0 0 0
$$ ##$PRAMD9= (0..7)
$$ 0 0 0 0 0 0 0 0
$$ ##$PRAMLED= (0..1)
$$ 0 0
$$ ##$PRAMP1= <tty10>
$$ ##$PRAMP2= <no>
$$ ##$PRAMP3= <no>
$$ ##$PRAMP4= <no>
$$ ##$PRAMP5= <no>
$$ ##$PRAMP6= <no>
$$ ##$PRAMP7= <no>
$$ ##$PRAMP8= <no>
$$ ##$PRAMPTP= 1
$$ ##$PREPTY= <no>
$$ ##$PREREC= (0..15)
$$ 1 1 1 1 0 0 0 0 0 0 0 0 0 0 0 0
$$ ##$PRESHLD= 0
$$ ##$PTS160= -1
$$ ##$PTSA2X= (0..7)
$$ 0 0 0 0 0 0 0 0
$$ ##$PTSF2X= (0..7)
$$ 0 0 0 0 0 0 0 0
$$ ##$PTSFMX= (0..19)
$$ 649.9 649.9 649.9 649.9 0 0 0 0 0 0 0 0 0 0 0 0 0 0 0 0
$$ ##$PULCHK= no
$$ ##$PramDutyCycPerc= (0..15)
$$ 4 2 2 2 0 0 0 0 0 0 0 0 0 0 0 0
$$ ##$PramPeakPowerW= (0..15)
$$ 4000 500 500 500 0 0 0 0 0 0 0 0 0 0 0 0
$$ ##$PramPulWidthMs= (0..15)
$$ 10 0.1 0.1 0.1 0 0 0 0 0 0 0 0 0 0 0 0
$$ ##$PreampMod01PN= <Z103205>
$$ ##$PreampMod01SN= <00282>
$$ ##$PreampMod02PN= <Z003473>
$$ ##$PreampMod02SN= <01077>
$$ ##$PreampMod03PN= <Z003506>
$$ ##$PreampMod03SN= <01285>
$$ ##$PreampMod04PN= <Z003506>
$$ ##$PreampMod04SN= <01284>
$$ ##$PreampMod05PN= <>
$$ ##$PreampMod05SN= <>
$$ ##$PreampMod06PN= <>
$$ ##$PreampMod06SN= <>
$$ ##$PreampMod07PN= <>
$$ ##$PreampMod07SN= <>
$$ ##$PreampMod08PN= <>
$$ ##$PreampMod08SN= <>
$$ ##$PreampMod09PN= <>
$$ ##$PreampMod09SN= <>
$$ ##$PreampMod10PN= <>
$$ ##$PreampMod10SN= <>
$$ ##$PreampMod11PN= <>
$$ ##$PreampMod11SN= <>
$$ ##$PreampMod12PN= <>
$$ ##$PreampMod12SN= <>
$$ ##$PreampMod13PN= <>
$$ ##$PreampMod13SN= <>
$$ ##$PreampMod14PN= <>
$$ ##$PreampMod14SN= <>
$$ ##$PreampMod15PN= <>
$$ ##$PreampMod15SN= <>
$$ ##$PreampMod16PN= <>
$$ ##$PreampMod16SN= <>
$$ ##$PreampModBisDat= (0..15)
$$ 20131105 20131023 20131029 20131017 0 0 0 0 0 0 0 0 0 0 0 0
$$ ##$ProdigyEth= <no>
$$ ##$RCUCDS= (0..7)
$$ 0 0 0 0 0 0 0 0
$$ ##$RCUCFS= (0..7)
$$ 0 0 0 0 0 0 0 0
$$ ##$RCUCSS= (0..7)
$$ 0 0 0 0 0 0 0 0
$$ ##$RCUI2C1= (0..7)
$$ 0 0 0 0 0 0 0 0
$$ ##$RCUI2C2= (0..7)
$$ 0 0 0 0 0 0 0 0
$$ ##$RCUI2C3= (0..7)
$$ 0 0 0 0 0 0 0 0
$$ ##$RCUI2C4= (0..7)
$$ 0 0 0 0 0 0 0 0
$$ ##$RCUI2C5= (0..7)
$$ 0 0 0 0 0 0 0 0
$$ ##$RCUI2C6= (0..7)
$$ 0 0 0 0 0 0 0 0
$$ ##$RCUI2C7= (0..7)
$$ 0 0 0 0 0 0 0 0
$$ ##$RCUI2C8= (0..7)
$$ 0 0 0 0 0 0 0 0
$$ ##$RDCU= 0
$$ ##$RFSINPUT= (0..1)
$$ 0 0
$$ ##$RFSVTY= <no>
$$ ##$RGTYPE= (0..31)
$$ 9 0 0 0 0 0 0 0 0 0 0 0 0 0 0 0 0 0 0 0 0 0 0 0 0 0 0 0 0 0 0 0
$$ ##$RG_max= (0..31)
$$ 203 0 0 0 0 0 0 0 0 0 0 0 0 0 0 0 0 0 0 0 0 0 0 0 0 0 0 0 0 0 0 0
$$ ##$RG_min= (0..31)
$$ 0.25 0 0 0 0 0 0 0 0 0 0 0 0 0 0 0 0 0 0 0 0 0 0 0 0 0 0 0 0 0 0 0
$$ ##$RG_tab1= (0..255)
$$ 0.25 0.28 0.32 0.35 0.4 0.44 0.5 0.56 0.64 0.7 0.8 0.89 1 1.12 1.28 1.4
$$ 1.6 1.78 2 2.25 2.56 2.8 3.2 3.56 4 4.5 5 5.6 6.35 7.12 8 9 10 11.3 12.7
$$ 14.2 16 18 20.2 22.6 25.4 28.5 32 36 40.3 45.2 50.8 57 64 71.8 80.6 90.5
$$ 101 114 128 144 161 181 203 -1 -1 -1 -1 -1 -1 -1 -1 -1 -1 -1 -1 -1 -1 -1
$$ -1 -1 -1 -1 -1 -1 -1 -1 -1 -1 -1 -1 -1 -1 -1 -1 -1 -1 -1 -1 -1 -1 -1 -1
$$ -1 -1 -1 -1 -1 -1 -1 -1 -1 -1 -1 -1 -1 -1 -1 -1 -1 -1 -1 -1 -1 -1 -1 -1
$$ -1 -1 -1 -1 -1 -1 -1 -1 -1 -1 -1 -1 -1 -1 -1 -1 -1 -1 -1 -1 -1 -1 -1 -1
$$ -1 -1 -1 -1 -1 -1 -1 -1 -1 -1 -1 -1 -1 -1 -1 -1 -1 -1 -1 -1 -1 -1 -1 -1
$$ -1 -1 -1 -1 -1 -1 -1 -1 -1 -1 -1 -1 -1 -1 -1 -1 -1 -1 -1 -1 -1 -1 -1 -1
$$ -1 -1 -1 -1 -1 -1 -1 -1 -1 -1 -1 -1 -1 -1 -1 -1 -1 -1 -1 -1 -1 -1 -1 -1
$$ -1 -1 -1 -1 -1 -1 -1 -1 -1 -1 -1 -1 -1 -1 -1 -1 -1 -1 -1 -1 -1 -1 -1 -1
$$ -1 -1 -1 -1 -1 -1 -1 -1 -1 -1 -1 -1 -1 -1
$$ ##$RG_tab2= (0..255)
$$ -1 -1 -1 -1 -1 -1 -1 -1 -1 -1 -1 -1 -1 -1 -1 -1 -1 -1 -1 -1 -1 -1 -1 -1
$$ -1 -1 -1 -1 -1 -1 -1 -1 -1 -1 -1 -1 -1 -1 -1 -1 -1 -1 -1 -1 -1 -1 -1 -1
$$ -1 -1 -1 -1 -1 -1 -1 -1 -1 -1 -1 -1 -1 -1 -1 -1 -1 -1 -1 -1 -1 -1 -1 -1
$$ -1 -1 -1 -1 -1 -1 -1 -1 -1 -1 -1 -1 -1 -1 -1 -1 -1 -1 -1 -1 -1 -1 -1 -1
$$ -1 -1 -1 -1 -1 -1 -1 -1 -1 -1 -1 -1 -1 -1 -1 -1 -1 -1 -1 -1 -1 -1 -1 -1
$$ -1 -1 -1 -1 -1 -1 -1 -1 -1 -1 -1 -1 -1 -1 -1 -1 -1 -1 -1 -1 -1 -1 -1 -1
$$ -1 -1 -1 -1 -1 -1 -1 -1 -1 -1 -1 -1 -1 -1 -1 -1 -1 -1 -1 -1 -1 -1 -1 -1
$$ -1 -1 -1 -1 -1 -1 -1 -1 -1 -1 -1 -1 -1 -1 -1 -1 -1 -1 -1 -1 -1 -1 -1 -1
$$ -1 -1 -1 -1 -1 -1 -1 -1 -1 -1 -1 -1 -1 -1 -1 -1 -1 -1 -1 -1 -1 -1 -1 -1
$$ -1 -1 -1 -1 -1 -1 -1 -1 -1 -1 -1 -1 -1 -1 -1 -1 -1 -1 -1 -1 -1 -1 -1 -1
$$ -1 -1 -1 -1 -1 -1 -1 -1 -1 -1 -1 -1 -1 -1 -1 -1
$$ ##$RG_tab3= (0..255)
$$ -1 -1 -1 -1 -1 -1 -1 -1 -1 -1 -1 -1 -1 -1 -1 -1 -1 -1 -1 -1 -1 -1 -1 -1
$$ -1 -1 -1 -1 -1 -1 -1 -1 -1 -1 -1 -1 -1 -1 -1 -1 -1 -1 -1 -1 -1 -1 -1 -1
$$ -1 -1 -1 -1 -1 -1 -1 -1 -1 -1 -1 -1 -1 -1 -1 -1 -1 -1 -1 -1 -1 -1 -1 -1
$$ -1 -1 -1 -1 -1 -1 -1 -1 -1 -1 -1 -1 -1 -1 -1 -1 -1 -1 -1 -1 -1 -1 -1 -1
$$ -1 -1 -1 -1 -1 -1 -1 -1 -1 -1 -1 -1 -1 -1 -1 -1 -1 -1 -1 -1 -1 -1 -1 -1
$$ -1 -1 -1 -1 -1 -1 -1 -1 -1 -1 -1 -1 -1 -1 -1 -1 -1 -1 -1 -1 -1 -1 -1 -1
$$ -1 -1 -1 -1 -1 -1 -1 -1 -1 -1 -1 -1 -1 -1 -1 -1 -1 -1 -1 -1 -1 -1 -1 -1
$$ -1 -1 -1 -1 -1 -1 -1 -1 -1 -1 -1 -1 -1 -1 -1 -1 -1 -1 -1 -1 -1 -1 -1 -1
$$ -1 -1 -1 -1 -1 -1 -1 -1 -1 -1 -1 -1 -1 -1 -1 -1 -1 -1 -1 -1 -1 -1 -1 -1
$$ -1 -1 -1 -1 -1 -1 -1 -1 -1 -1 -1 -1 -1 -1 -1 -1 -1 -1 -1 -1 -1 -1 -1 -1
$$ -1 -1 -1 -1 -1 -1 -1 -1 -1 -1 -1 -1 -1 -1 -1 -1
$$ ##$RG_tab4= (0..255)
$$ -1 -1 -1 -1 -1 -1 -1 -1 -1 -1 -1 -1 -1 -1 -1 -1 -1 -1 -1 -1 -1 -1 -1 -1
$$ -1 -1 -1 -1 -1 -1 -1 -1 -1 -1 -1 -1 -1 -1 -1 -1 -1 -1 -1 -1 -1 -1 -1 -1
$$ -1 -1 -1 -1 -1 -1 -1 -1 -1 -1 -1 -1 -1 -1 -1 -1 -1 -1 -1 -1 -1 -1 -1 -1
$$ -1 -1 -1 -1 -1 -1 -1 -1 -1 -1 -1 -1 -1 -1 -1 -1 -1 -1 -1 -1 -1 -1 -1 -1
$$ -1 -1 -1 -1 -1 -1 -1 -1 -1 -1 -1 -1 -1 -1 -1 -1 -1 -1 -1 -1 -1 -1 -1 -1
$$ -1 -1 -1 -1 -1 -1 -1 -1 -1 -1 -1 -1 -1 -1 -1 -1 -1 -1 -1 -1 -1 -1 -1 -1
$$ -1 -1 -1 -1 -1 -1 -1 -1 -1 -1 -1 -1 -1 -1 -1 -1 -1 -1 -1 -1 -1 -1 -1 -1
$$ -1 -1 -1 -1 -1 -1 -1 -1 -1 -1 -1 -1 -1 -1 -1 -1 -1 -1 -1 -1 -1 -1 -1 -1
$$ -1 -1 -1 -1 -1 -1 -1 -1 -1 -1 -1 -1 -1 -1 -1 -1 -1 -1 -1 -1 -1 -1 -1 -1
$$ -1 -1 -1 -1 -1 -1 -1 -1 -1 -1 -1 -1 -1 -1 -1 -1 -1 -1 -1 -1 -1 -1 -1 -1
$$ -1 -1 -1 -1 -1 -1 -1 -1 -1 -1 -1 -1 -1 -1 -1 -1
$$ ##$RG_tab5= (0..255)
$$ -1 -1 -1 -1 -1 -1 -1 -1 -1 -1 -1 -1 -1 -1 -1 -1 -1 -1 -1 -1 -1 -1 -1 -1
$$ -1 -1 -1 -1 -1 -1 -1 -1 -1 -1 -1 -1 -1 -1 -1 -1 -1 -1 -1 -1 -1 -1 -1 -1
$$ -1 -1 -1 -1 -1 -1 -1 -1 -1 -1 -1 -1 -1 -1 -1 -1 -1 -1 -1 -1 -1 -1 -1 -1
$$ -1 -1 -1 -1 -1 -1 -1 -1 -1 -1 -1 -1 -1 -1 -1 -1 -1 -1 -1 -1 -1 -1 -1 -1
$$ -1 -1 -1 -1 -1 -1 -1 -1 -1 -1 -1 -1 -1 -1 -1 -1 -1 -1 -1 -1 -1 -1 -1 -1
$$ -1 -1 -1 -1 -1 -1 -1 -1 -1 -1 -1 -1 -1 -1 -1 -1 -1 -1 -1 -1 -1 -1 -1 -1
$$ -1 -1 -1 -1 -1 -1 -1 -1 -1 -1 -1 -1 -1 -1 -1 -1 -1 -1 -1 -1 -1 -1 -1 -1
$$ -1 -1 -1 -1 -1 -1 -1 -1 -1 -1 -1 -1 -1 -1 -1 -1 -1 -1 -1 -1 -1 -1 -1 -1
$$ -1 -1 -1 -1 -1 -1 -1 -1 -1 -1 -1 -1 -1 -1 -1 -1 -1 -1 -1 -1 -1 -1 -1 -1
$$ -1 -1 -1 -1 -1 -1 -1 -1 -1 -1 -1 -1 -1 -1 -1 -1 -1 -1 -1 -1 -1 -1 -1 -1
$$ -1 -1 -1 -1 -1 -1 -1 -1 -1 -1 -1 -1 -1 -1 -1 -1
$$ ##$RG_tab6= (0..255)
$$ -1 -1 -1 -1 -1 -1 -1 -1 -1 -1 -1 -1 -1 -1 -1 -1 -1 -1 -1 -1 -1 -1 -1 -1
$$ -1 -1 -1 -1 -1 -1 -1 -1 -1 -1 -1 -1 -1 -1 -1 -1 -1 -1 -1 -1 -1 -1 -1 -1
$$ -1 -1 -1 -1 -1 -1 -1 -1 -1 -1 -1 -1 -1 -1 -1 -1 -1 -1 -1 -1 -1 -1 -1 -1
$$ -1 -1 -1 -1 -1 -1 -1 -1 -1 -1 -1 -1 -1 -1 -1 -1 -1 -1 -1 -1 -1 -1 -1 -1
$$ -1 -1 -1 -1 -1 -1 -1 -1 -1 -1 -1 -1 -1 -1 -1 -1 -1 -1 -1 -1 -1 -1 -1 -1
$$ -1 -1 -1 -1 -1 -1 -1 -1 -1 -1 -1 -1 -1 -1 -1 -1 -1 -1 -1 -1 -1 -1 -1 -1
$$ -1 -1 -1 -1 -1 -1 -1 -1 -1 -1 -1 -1 -1 -1 -1 -1 -1 -1 -1 -1 -1 -1 -1 -1
$$ -1 -1 -1 -1 -1 -1 -1 -1 -1 -1 -1 -1 -1 -1 -1 -1 -1 -1 -1 -1 -1 -1 -1 -1
$$ -1 -1 -1 -1 -1 -1 -1 -1 -1 -1 -1 -1 -1 -1 -1 -1 -1 -1 -1 -1 -1 -1 -1 -1
$$ -1 -1 -1 -1 -1 -1 -1 -1 -1 -1 -1 -1 -1 -1 -1 -1 -1 -1 -1 -1 -1 -1 -1 -1
$$ -1 -1 -1 -1 -1 -1 -1 -1 -1 -1 -1 -1 -1 -1 -1 -1
$$ ##$RG_tab7= (0..255)
$$ -1 -1 -1 -1 -1 -1 -1 -1 -1 -1 -1 -1 -1 -1 -1 -1 -1 -1 -1 -1 -1 -1 -1 -1
$$ -1 -1 -1 -1 -1 -1 -1 -1 -1 -1 -1 -1 -1 -1 -1 -1 -1 -1 -1 -1 -1 -1 -1 -1
$$ -1 -1 -1 -1 -1 -1 -1 -1 -1 -1 -1 -1 -1 -1 -1 -1 -1 -1 -1 -1 -1 -1 -1 -1
$$ -1 -1 -1 -1 -1 -1 -1 -1 -1 -1 -1 -1 -1 -1 -1 -1 -1 -1 -1 -1 -1 -1 -1 -1
$$ -1 -1 -1 -1 -1 -1 -1 -1 -1 -1 -1 -1 -1 -1 -1 -1 -1 -1 -1 -1 -1 -1 -1 -1
$$ -1 -1 -1 -1 -1 -1 -1 -1 -1 -1 -1 -1 -1 -1 -1 -1 -1 -1 -1 -1 -1 -1 -1 -1
$$ -1 -1 -1 -1 -1 -1 -1 -1 -1 -1 -1 -1 -1 -1 -1 -1 -1 -1 -1 -1 -1 -1 -1 -1
$$ -1 -1 -1 -1 -1 -1 -1 -1 -1 -1 -1 -1 -1 -1 -1 -1 -1 -1 -1 -1 -1 -1 -1 -1
$$ -1 -1 -1 -1 -1 -1 -1 -1 -1 -1 -1 -1 -1 -1 -1 -1 -1 -1 -1 -1 -1 -1 -1 -1
$$ -1 -1 -1 -1 -1 -1 -1 -1 -1 -1 -1 -1 -1 -1 -1 -1 -1 -1 -1 -1 -1 -1 -1 -1
$$ -1 -1 -1 -1 -1 -1 -1 -1 -1 -1 -1 -1 -1 -1 -1 -1
$$ ##$RG_tab8= (0..255)
$$ -1 -1 -1 -1 -1 -1 -1 -1 -1 -1 -1 -1 -1 -1 -1 -1 -1 -1 -1 -1 -1 -1 -1 -1
$$ -1 -1 -1 -1 -1 -1 -1 -1 -1 -1 -1 -1 -1 -1 -1 -1 -1 -1 -1 -1 -1 -1 -1 -1
$$ -1 -1 -1 -1 -1 -1 -1 -1 -1 -1 -1 -1 -1 -1 -1 -1 -1 -1 -1 -1 -1 -1 -1 -1
$$ -1 -1 -1 -1 -1 -1 -1 -1 -1 -1 -1 -1 -1 -1 -1 -1 -1 -1 -1 -1 -1 -1 -1 -1
$$ -1 -1 -1 -1 -1 -1 -1 -1 -1 -1 -1 -1 -1 -1 -1 -1 -1 -1 -1 -1 -1 -1 -1 -1
$$ -1 -1 -1 -1 -1 -1 -1 -1 -1 -1 -1 -1 -1 -1 -1 -1 -1 -1 -1 -1 -1 -1 -1 -1
$$ -1 -1 -1 -1 -1 -1 -1 -1 -1 -1 -1 -1 -1 -1 -1 -1 -1 -1 -1 -1 -1 -1 -1 -1
$$ -1 -1 -1 -1 -1 -1 -1 -1 -1 -1 -1 -1 -1 -1 -1 -1 -1 -1 -1 -1 -1 -1 -1 -1
$$ -1 -1 -1 -1 -1 -1 -1 -1 -1 -1 -1 -1 -1 -1 -1 -1 -1 -1 -1 -1 -1 -1 -1 -1
$$ -1 -1 -1 -1 -1 -1 -1 -1 -1 -1 -1 -1 -1 -1 -1 -1 -1 -1 -1 -1 -1 -1 -1 -1
$$ -1 -1 -1 -1 -1 -1 -1 -1 -1 -1 -1 -1 -1 -1 -1 -1
$$ ##$RG_tabA= (0..255)
$$ 0.25 0.28 0.32 0.35 0.4 0.44 0.5 0.56 0.64 0.7 0.8 0.89 1 1.12 1.28 1.4
$$ 1.6 1.78 2 2.25 2.56 2.8 3.2 3.56 4 4.5 5 5.6 6.35 7.12 8 9 10 11.3 12.7
$$ 14.2 16 18 20.2 22.6 25.4 28.5 32 36 40.3 45.2 50.8 57 64 71.8 80.6 90.5
$$ 101 114 128 144 161 181 203 -1 -1 -1 -1 -1 -1 -1 -1 -1 -1 -1 -1 -1 -1 -1
$$ -1 -1 -1 -1 -1 -1 -1 -1 -1 -1 -1 -1 -1 -1 -1 -1 -1 -1 -1 -1 -1 -1 -1 -1
$$ -1 -1 -1 -1 -1 -1 -1 -1 -1 -1 -1 -1 -1 -1 -1 -1 -1 -1 -1 -1 -1 -1 -1 -1
$$ -1 -1 -1 -1 -1 -1 -1 -1 -1 -1 -1 -1 -1 -1 -1 -1 -1 -1 -1 -1 -1 -1 -1 -1
$$ -1 -1 -1 -1 -1 -1 -1 -1 -1 -1 -1 -1 -1 -1 -1 -1 -1 -1 -1 -1 -1 -1 -1 -1
$$ -1 -1 -1 -1 -1 -1 -1 -1 -1 -1 -1 -1 -1 -1 -1 -1 -1 -1 -1 -1 -1 -1 -1 -1
$$ -1 -1 -1 -1 -1 -1 -1 -1 -1 -1 -1 -1 -1 -1 -1 -1 -1 -1 -1 -1 -1 -1 -1 -1
$$ -1 -1 -1 -1 -1 -1 -1 -1 -1 -1 -1 -1 -1 -1 -1 -1 -1 -1 -1 -1 -1 -1 -1 -1
$$ -1 -1 -1 -1 -1 -1 -1 -1 -1 -1 -1 -1 -1 -1
$$ ##$ROUT14= (0..7)
$$ 0 0 0 0 0 0 0 0
$$ ##$ROUTER= -1
$$ ##$RX22TY= <no>
$$ ##$RXFMAX= (0..7)
$$ 647.5 -1 -1 -1 -1 -1 -1 -1
$$ ##$RXFMIN= (0..7)
$$ 5 -1 -1 -1 -1 -1 -1 -1
$$ ##$RXINTLV= (0..7)
$$ 1 0 0 0 0 0 0 0
$$ ##$RXMSTY= <no>
$$ ##$SCMTY= <no>
$$ ##$SGUC1= (0..15)
$$ 33 34 18 0 0 0 0 0 0 0 0 0 0 0 0 0
$$ ##$SGUC2= (0..15)
$$ 17 256 49 0 0 0 0 0 0 0 0 0 0 0 0 0
$$ ##$SLCBCONF= <SHNV>
$$ ##$SPECTR= 10
$$ ##$SY2FLAG= 0
$$ ##$SYNCTRIG= 11
$$ ##$SamChgEth= (0..3)
$$ <no> <no> <no> <no>
$$ ##$Sgu1PowerLevels= (0..7)
$$ 90 74 58 42 26 10 0 0
$$ ##$Sgu2PowerLevels= (0..7)
$$ 90 74 58 42 26 10 0 0
$$ ##$Sgu3PowerLevels= (0..7)
$$ 90 74 58 42 26 10 0 0
$$ ##$Sgu4PowerLevels= (0..7)
$$ 90 74 58 42 26 10 0 0
$$ ##$Sgu5PowerLevels= (0..7)
$$ 0 0 0 0 0 0 0 0
$$ ##$Sgu6PowerLevels= (0..7)
$$ 0 0 0 0 0 0 0 0
$$ ##$Sgu7PowerLevels= (0..7)
$$ 0 0 0 0 0 0 0 0
$$ ##$Sgu8PowerLevels= (0..7)
$$ 0 0 0 0 0 0 0 0
$$ ##$SguType= 3
$$ ##$ShimPowMaxUA= (0..63)
$$ 130000 130000 130000 130000 130000 130000 130000 130000 130000 130000 130000
$$ 130000 130000 130000 130000 130000 130000 130000 130000 130000 130000 130000
$$ 130000 130000 130000 130000 130000 130000 130000 130000 130000 130000 130000
$$ 130000 130000 130000 130000 130000 130000 130000 0 0 0 0 0 0 0 0 0 0 0
$$ 0 0 0 0 0 0 0 0 0 0 0 0 0
$$ ##$ShimPowMaxUC= (0..63)
$$ 130000 130000 130000 130000 130000 130000 130000 130000 130000 130000 130000
$$ 130000 130000 130000 130000 130000 130000 130000 130000 130000 130000 130000
$$ 130000 130000 130000 130000 130000 130000 130000 130000 130000 130000 130000
$$ 130000 130000 130000 130000 130000 130000 130000 0 0 0 0 0 0 0 0 0 0 0
$$ 0 0 0 0 0 0 0 0 0 0 0 0 0
$$ ##$ShimPowMaxUG= (0..63)
$$ 524287 524287 524287 524287 524287 524287 524287 524287 524287 524287 524287
$$ 524287 524287 524287 524287 524287 524287 524287 524287 524287 524287 524287
$$ 524287 524287 524287 524287 524287 524287 524287 524287 524287 524287 524287
$$ 524287 524287 524287 524287 524287 524287 0 0 0 0 0 0 0 0 0 0 0 0 0 0 0
$$ 0 0 0 0 0 0 0 0 0 0
$$ ##$ShimPowRcbType= 3
$$ ##$ShimPowRes= (0..63)
$$ 1e-020 1e-020 1e-020 1e-020 1e-020 1e-020 1e-020 1e-020 1e-020 1e-020 1e-020
$$ 1e-020 1e-020 1e-020 1e-020 1e-020 1e-020 1e-020 1e-020 1e-020 1e-020 1e-020
$$ 1e-020 1e-020 1e-020 1e-020 1e-020 1e-020 1e-020 1e-020 1e-020 1e-020 1e-020
$$ 1e-020 1e-020 1e-020 1e-020 1e-020 1e-020 1e-020 0 0 0 0 0 0 0 0 0 0 0
$$ 0 0 0 0 0 0 0 0 0 0 0 0 0
$$ ##$ShimPowRng0= (0..63)
$$ 1 1 1 1 1 1 1 1 1 1 1 1 1 1 1 1 1 1 1 1 1 1 1 1 1 1 1 1 1 1 1 1 1 1 1 1
$$ 1 1 1 1 0 0 0 0 0 0 0 0 0 0 0 0 0 0 0 0 0 0 0 0 0 0 0 0
$$ ##$ShimPowRng1= (0..63)
$$ 1 1 1 1 1 1 1 1 1 1 1 1 1 1 1 1 1 1 1 1 1 1 1 1 1 1 1 1 1 1 1 1 1 1 1 1
$$ 1 1 1 1 0 0 0 0 0 0 0 0 0 0 0 0 0 0 0 0 0 0 0 0 0 0 0 0
$$ ##$ShimPowRng2= (0..63)
$$ 1 1 1 1 1 1 1 1 1 1 1 1 1 1 1 1 1 1 1 1 1 1 1 1 1 1 1 1 1 1 1 1 1 1 1 1
$$ 1 1 1 1 0 0 0 0 0 0 0 0 0 0 0 0 0 0 0 0 0 0 0 0 0 0 0 0
$$ ##$ShimPowRng3= (0..63)
$$ 1 1 1 1 1 1 1 1 1 1 1 1 1 1 1 1 1 1 1 1 1 1 1 1 1 1 1 1 1 1 1 1 1 1 1 1
$$ 1 1 1 1 0 0 0 0 0 0 0 0 0 0 0 0 0 0 0 0 0 0 0 0 0 0 0 0
$$ ##$ShimSysFunc= (0..63)
$$ 1 2 3 4 5 6 7 8 9 10 0 37 38 35 16 15 14 13 12 11 28 27 26 25 24 23 36
$$ 22 30 29 20 21 34 33 32 31 17 18 19 0 0 0 0 0 0 0 0 0 0 0 0 0 0 0 0 0 0
$$ 0 0 0 0 0 0 0
$$ ##$ShimSysMatrix= 0
$$ ##$ShimSysType= 4
$$ ##$TFXNUM= 0
$$ ##$TRIPLO2= 0
$$ ##$VTU= 2
$$ ##$VTUETH= <149.236.99.20>
$$ ##$VTUTY= <no>
$$ ##$WBREFAM= (0..15)
$$ 100 100 100 100 100 100 100 100 100 100 100 100 100 100 100 100
$$ ##$WBREFLM= (0..15)
$$ 1 0 0 0 0 0 0 0 0 0 0 0 0 0 0 0
$$ ##$WBREFPH= (0..15)
$$ 0.01 0 0 0 0 0 0 0 0 0 0 0 0 0 0 0
$$ ##$WBSGU= (0..15)
$$ 0 0 0 0 0 0 0 0 0 0 0 0 0 0 0 0
$$ ##$XFAC= 2
$$ ##END=
$$ 
##$DECIM=	1664
##$DSPFVS=	20
##XUNITS=	HZ
##YUNITS=	ARBITRARY UNITS
##FIRSTX=	9664.8554715294194466
##LASTX=	-2354.2835982477795369
##XFACTOR=	-0.09169945350060042244
##YFACTOR=	6.2472515869140633458e-07
##NPOINTS=	131072
##XYDATA=	(X++(Y..Y))
-105397B00771o5841o5841Q6730Q6731J13430J13431K1887K1888l4373l4374N7170N7170O8612
-105384F27391O8613K2841K2841N9196N9196J3425J3424m5697m5697m5697m5697M7753M7754
-105371G99646m3790m3790M842M843M842M842J0877J0877m381n0152j9638N6649J28166Q2395
-105357I46228j2009j2009j4870j4870r148r149r148r148M0080M0080M0079M0080l7159l7160
-105343I41877Q612Q612O8687O8687P659l8113k6671M9616N2476N2477J7522O3293P7597J312
-105329A353643j05490j51260q1650n364L2779L2779Q3319Q3318P4737P4736j6807j6806n7692
-105316A300242n7691L3852L3852P8670P8670L2898L2898o0552o0552o0552o0552J2874J2873
-105303A316930J2873J2873J0132J0132J0132J0131J5853J5854J5853J5853k4197k4197O7346
-105290A465568O7346M7322M7321J549J550m1004m1004N0540N0539N0540N0539m1004m1003
-105277A668799K1932K1932O7704O7704M768M767M7679M7679R8397N2625j0310j0311l6057
-105264B047308R715P2650P2651O853l8918l6056R714O7883J13654Q7907Q7908L1289j4482
-105251B518076Q403Q403m2136q7907q7908m2136L1289L1289L1290L1289N1314N543K8428
-105238B485237K8429M7380J609n9419n9420o019P0266R8874N3102o019o020q880q880n7513
-105224B572727n7512N423N1195M8931L159l9753O020O0373O0373k563m8334l2123l2124J0787
-105210B606579J0788o56o56M5116J21402J52423J06652J0340l5431K711K712j49j49j5406
-105196C006276j5406m1153M619N5158N5159N3251N3251L5014m1272k4107K1664M2642M2643
-105183C247739k0293o6065p7508p7508o0343j4572L5968L5968m083m083K101M7873J10808
-105170C156002J10808J33695Q7922M7872K101k1738k1739k4599k4599k7460k7460n3207p435
-105157C330163K7967K7967L0827L0827K5106K5106K5106K5105O8017O8017K220m3552o0716
-105144C582160o0716K220M7992L0738L0738L3598L3599Q5092Q5091Q5092Q5091k9337k9337
-105131C982021k9338k9337p5109p5108p5109p5109M4445M4446M4445M4446j326j327j325
-105118C796715j327N1121N1120N1121N1121M6352M6353Q9263J2978n0748n0748n5516n5516
-105105C982289K0770K0770K3631K3631J698M7470O9403o884o884O9403M7470J698o287o288
-105091D281890r148r148j2010j2009J8505k7266l7755L8530K1366k4405k2499K3273K3273
-105078D252597k2498K4480P0252M1644M1645M4505M4505M4505M4505J5898J5898J5897J5898
-105065D649731o0388o0388o0388o0388K5315K5314K5314K5315P1086P1086P1086P1086k2365
-105052D771416k2364k2364k2365Q1576Q1575J02554N6782l5356j11643j14503l8218K0904
-105040D747994K0904K5672K5672p703p703p703p703O8583O8583O8583O8583R98R98R98R99
-105025E067755R98R98R98R99m723m724m723m723m723m724m723m723l4209l4210l4209l4210
-105009D897124P2591P2591P2591P2591M0169M0169M0169M0170M0169M0170M0169M0169L2660
-104996E541502L2660L2660L2660m9348m9347m9348m9347M8871M8870m2672m2672p7955p7955
-104983E298579L1706J07993Q7594Q7595L1334j4438k7788M8499Q9502Q9502O3755j2531o1163
-104970E820139o1162m5906m5906P6152J21923K4063n2223o451o452j683j684j684j683m545
-104956E812898m544m545m544m544m545m544m545K1992K1992K1992K1992o4784o4783M0110
-104942E779598J16395J16396M0110l755l755O735O735O734O735j1741j1741j1741j1741L4031
-104928F058995L4030L4031L4031N8824N8823N8824N8823J3052J3052J3052J3052m7112m7112
-104915F354365m7113m7112j342j341j340j341J6776J6778j3738L2034N2059k4227m201M1570
-104901F371827N3847N3847N6708N6708N6708N6708N6708N6708N214N216N214N215N0987N0986
-104887F942601j01585j01586o2280o2280K9262K9263J4006J4005J4006J4005L7845L7846
-104875F805108L7844L7846L7845L7844L7846L7844l2123l2124l2123l2124J3648J3648J3648
-104862F944627J3649J6508J6509J6508J6509J0788J0787J0787J0788N4621N4623l6922l6921
-104849G102861J4572J4572J4571J4572k0710k0711k0710k0710p361p361m499m500n4204q434
-104835F991948J18393K09935J39371j3201r9976n4205k8935k8935k6074k6075L4955L4954
-104823G252155L4955L4954O0254O0254l1290l1289L7369L7368L7368L7368N0719N0718m0825
-104810G590078m0825j7939j7939j5078j5079J06145J51916Q6120n423q8385q8385n4056L7488
-104797G628638R6132R6132J0311J0311l040l040l039l039p7002p7001J4542J4542O4128O4128
-104783G832703N8406N8407Q1292j0251n0301n0301O914O913q4630q4630k2528k2528O9015
-104770G788481O9015N7572N7572N7572N7572o317o318o317o318o317o317o318o318k6878
-104756H010366k6879k1157k1158Q5643J77186Q5643n901l9752l9752M6070M6070k8310k8309
-104743H239760k8310k8309J80J78R1722R1722R7443R7444N900N900m5116m5116M0706M0705
-104729H564809M0707n0838r0887r0888j9399j9400j9399j9400P2144P2144j9399j9399M5443
-104716H446238M5444M5444M5444j1770j1772j1770j1771O7674O7674K7624o3919l1498l1497
-104703H571545l7220l7219j9578j9579P1966P1965M3358M3358M3358M3358M901M902M902
-104690H790017M902q19q20M902M902N4964J46509Q9293o3279j51008j51007J564R3108J58785
-104676H982013J58785O3428k8116j21566j21565q7238M307p137p137j416j415j416j415j416
-104662H828696j415J31355J31355R1304k38m053m052r775r773k146k145k146k146k145k146
-104647I140530k145k146N8823N8825N8823N8823J3052J3052J3053J3052j252j252j251j251
-104633I418736r2796r2794n2745L8799R4404R4404J00125J00125l7189l7190K3840o7704
-104621I490015k9561J23012Q5821n722j6210K9561j908j906K025K027N3519l8023o2817o2817
-104607I567016o2816o2817O9253J60796J35050Q9279M4460M4461M1599M1600k8920k8920
-104595A0010041k8920k8920n1807n1806n1805n1806L0678L0679L0678L0678j5094j5093j5093
-104582I822410j5093K2215K2216K2215K2215k3556k3556k0696k0695j148M4625P6092j5451
-104569I911793p5526J6017J08514J08514L2138j3634l9379N2164N3117N3117N8838N8839
-104557A0324512m2718m2716m2718m2717L054L055L055L054J3245J3246J3246J3246J3245
-104544A0232089J3246J3246J3246J0385J0385J0384J0386J9920J9921J9921J9921o0701o0701
-104531A0271648O0403J06174N1821l9722p1191p1190o25R0917O5171J9399l1140l1140l4001
-104518A0386524l4001M6398M6397M3536M3537j281m7054p2799J8744P3097P3098P8819P8818
-104505A0733833K534K532K534K532o2340o2339o2341o2340N0182N0182N0182N0182j5138
-104492A0680195j5138K2051J13595J42201R6431J072m4698k4793k4793k4793k4793p7240
-104480A0819297l1467L8142J29687J33023M1481n7692j49234j85470r3927J0966J02509Q7133
-104468A0844448Q7133Q7133Q7133J4661p6882k5389k5389p2591p2591j21223k9680O0910
-104456A0757673J06681Q6656Q6656k2647k2648Q821l6951l9812N1731k622k622L6951L6951
-104443A1044818L6951L6950q820q820j1681j1682J3082l2689r5627N6947P0296K4525N9807
-104430A1174057N9807N9807N9807N9807N9807j6479j6479j6479j6479K3452K3452K3452K3452
-104417A1500984K3452K3452K3452K3452J8684J8684J8684J8684k7087k7087k7088k7087n9718
-104404A1501461n9718n9717n9718M7082M7083M7083M7083L695L695L695L695j3469j3469
-104391A1498481o4962K6581O4366O4366P0088P0088l6713l6713l6713l6712m77m77m76m77
-104377A1580250K2409K2409K2409K2409J1041J1040l6638L9648L9647l6637J1040J1040m6650
-104364A1673417m6651m6651m6650L7264L7264L2496L2496K4033n2253l5089J0683J8312J8312
-104351A1656983K4033K4033N8839J04610J21774M5488k3168k3170k7936k7937K5120K5121
-104339A1983790K5121K5121K0353K0353O3264j3023n8794n8793j09334l3047K1306k4464
-104327A1861853j9698K6074J5288J5286J8148J8148J8147J8148J8148J8147N3907N3907N3907
-104314A2169410N3907N06N07N06N06k1872k1872k1873k1873M6785M6785M6785M6784o3830
-104300A2261161o3829o3831o3829L5342L5342L5341L5342l0157l0157l0157l0156L8501L8500
-104287A2167413M1362M1361N4711J00483J17647M1361n7810n7811o2578o2578m9765m9764
-104275A2224032j9251o5022l8321L7964J44765J44764N4652N4651N4652N4652l4985l4984
-104263A2577569l4984l4984n126n125n125n126N96N96k265k265K7773j7999N1613J27898
-104249A2673046J59365Q3081k1813k1813M336M335M335M337n201n199n199n201k815k817
-104235A2862777k816k817k815k816k817k815l9111l9111o691n2461k876J03924M0990M0988
-104221A2891533M9094M9093M9096M9094j9563j9564j9563j9563M9482M9481M9482M9482Q48
-104208A3208432Q49M3760l2524j52201j52198m397m395o301o303o303o302P5883P5884P5883
-104194A3109767P5883P5885P5883P5884P5883k5672k5672k5672k5672m8557m8558m8558m8558
-104181A3192266n6305n6305n6307n6305P3381P3380P3381P3380K5702K5701K2842K2840J5214
-104168A3372865l0560n0584K5702N52m5221j4706j4706K0576K0576K0577K0576l6161l6161
-104155A3253325l6161l6162J7239J7239J7238J7240R073R074R074R074J3841J3843l1931
-104142A3282006M4357O3904J8133P4393K8623o2921o2922o5780o5782M9422M9422M9422M9422
-104129A3451699l978l979l978l979l4493l4492l4493l4492M9422M9422M3701M3700L4210
-104116A3518270n7334j19j19j073R0471O1862J6091n9239j05013q2127P0446J82966R1425
-104103A3726507l5402q1173m0765m0765l7906l7904l4090N7452O3175k8369p8908J2635P2710
-104090A3517197K6937m0764m0765N4592J46135J28510Q2737M8409K636m3134m3134m5995
-104078A3793361m5995J683J684J684J684n1717n1716n1717n1716L1958L1960L1960L1960
-104065A3675073l6698l6697l6698l6699M0542M0543M0542M0542K1469K1471j21565j21567
-104053A3490258k636J49934K62456J70914M3134m8409r4180r4181p4155p4155M6949R2720
-104041A3868649N5531l6013l6013N5531R0575M4803M4803R0575O9596k1947j20165j20166
-104029A3985759J2858J2859J2858J2859n1985n1985j7656P3887J32040M0498n2000n1999
-104017A4057993J11061J56833L2868n8674p5362k9590l844r5388m8662M2881j1472j1474
-104005A4067170K0116O5886R1632Q9m4728m4730n0449n0449K1067K1068J8208J8207l725
-103992A4129362m9497p5244J6301N7200N7200O2921O2920n735n737n737n735j8134j8133
-103979A4201952j8132j8134N0526N0524N0524N0525l7563l7560l7563l7562L1096L1096L1095
-103966A4310824L1095L1096L1095Q2588q954l5655l5655m1376m1375j5571j5569J8758J10301
-103953A4421602J77052Q5510r850r849o987o988r8532r8531J2084J2085J2082J2084r014
-103940A4492748r014K2454k3318k6179O5364J1011J1011O7272O7272O1550O1549j0921j02465
-103927A4688334j02463j0923L9544L9544M5265M5265l2927l2930l2927l2928J6658J6657
-103915A4646169j30193j30192l8651N2894N8616l2929l4715N6827J75070J29298L2035j3737
-103903A4770492L427L425k8993j20538q9070m3299N8735J50277J53138O1596K323K325l398
-103890A4920440l396n6797n6797n6798n6797M1421M1420M1421M1422K1394K1397j0073L5700
-103877A4923957J1027q0518n1911o138J5794J5793K1514K1515q93M4878P0624k0920p5272
-103864A4889450p5273j32488m0943L7815L7814M3538M3537n096n097K5420k0353M917Q1203
-103851A4884444N8316J2547p481n3250k7506k7503M9854R5624O7019O7018M9855M082K5061
-103838A5198080K5061k4525j00811j03671k7386J223m4550n6946J9340M1629M1629M6398
-103826A5015471M6396M9259M9257J8745O4515L486p2799k4167k4167q910L6861Q254Q254
-103813A5170455K5062k0711m2643L3644L0783m5503o86o85n1225r6996r6997n1225K6968
-103800A4880241K6968K9829K9831J7387J7387M3135k637K3109K3109J5481J5481M991p1294
-103787A5053018n4132q357L1691L1691L4552L4553K1798K1798l9231q5002o3071J3217R1409
-103774A5083934J37180J06666O0896K3706k2068p5465p5467p8327p8327J6106J6107r640
-103762A5105301L6130P7135P7137P9996P9995L0409L0411p4482j50770j10719l4433R431
-103750A5155541R433M32M32Q7207Q7207j9593r5880p3946k8175N5740J32025J12954O7182
-103737A5490559k7221j03508n7736n7735l026Q8519L7026L7025l024l026l024l024M9421
-103724A5441226M9422M3700M3701l9260j30804j02196n6425q090L7681J1935J1934j4765
-103712A5288059o0538m61R1082J48295N6752l8605l8605J446J444J446J445K7013K7014P8506
-103698A5584293j3037l7831l7830m3552m3551M3224M3223M3224M3224M3223M3224M3225M3223
-103685A5754282r9932r9931r9932r9931O868O869O868O870P2665P2665P2666P2665Q2200
-103672A5754892Q2202M2151m9392r4539r4538k041Q9502M1823l948l949M1825M0868n0674
-103659A5794182j48890j48892k3021k3018k3021k3020K9546K9547K9544K9547K9546K9545
-103647A5581595K9546K9547J9056J9057J9056J9056J9058J9055J9058J9056l0470l0470o1937
-103634A5670263j6166R581q1964k7607k7610J9116J9117J9115J9117J9116J9117J6254J6257
-103621A5673706j0566n6334q2083R462L1394L1393L7115L7115P553P555P554P555P553P555
-103607A5716527K786K786K7549m8736l1572J4198j0593j0594p732p733k0129k0130K8503
-103594A5635130J04788J98240J98239P1413o5901r4150j7865j9772r6056m2658O4142O2236
-103582A5997786m4564j45644r9872n468M0303J7418J7418J07054J07052k8830j05117q5092
-103570A5772444l9319J6940O2712L9828L9826P406P405P404P405J6942J6940J6941J6940
-103557A5989814q7952q7952J8848R5133L7920p851K2662K2661N499N498m2181L4106L6965
-103544A6043170l9320j7388K8383K9666K9665L2526L2527j3246j3246j3246j3246K2036K2037
-103531A6130318K2036K2037k3735k3734k3737k3735o2116o2116n9256n9256j3484L2288N2312
-103518A5907822k3973l1603J4170j6345j6345j3484j3484j3484j3484L4835L4835L4836L4835
-103505A5919131j400j402J461J460n2894p121P2024J48311J34960N8675n9569j35854q9964
-103492A5987818j3678n6588n6589o2311J3977J18868J18870P5004j281m7053m7053j03314
-103480A5926670n7542K0650R6938Q4212p331m2612m2614N8467N8466J8416p3128n5962n5963
-103467A5928667o1685o1683K9858K9859K9859K9858J25098J25096K9740o1804o7525K4019
-103455A6099357N8346N8348o497o496P9326P9324K9740o1804j01853j01854l3688l3688l3688
-103442A6024873l3688J2084J2083J2084J2084M2597M2599J24604J24607J37955j4616q1367
-103430A6415899q1367o5753o5751o5752o5751R98R98R99R97M0094M0095R1589M4k4749k4746
-103415A6197844l0470l0470J6344J6345J6345J6345J6345J6344J6345J6345O8792O8791O8791
-103402A6474036O8793l8010l8008l8010l8008q3900q3900q3899q3900j18229j18228M0066
-103390A5858803M0064O5813J57354J91682J91685R6325M783l5267l5268p3686p3685J7857
-103378A6406460J7856l9357l9356l9358l9357R275R274J4997J4997R275J00818M9324M9326
-103365A6524174O4225O4224O4225O4225j03604j03606j03603j03604O9946O9945O9947O9946
-103353A6646440n9740n9740n386r6929j53980j08208J6709J08254J50209N8667j0943n6715
-103341A6428638p1972p1974j23464l1923M6271R2042R7763N1993K167K168o93o93o92o93
-103327A6418938o93o93j3088j3091j3088j3090O7011O7011k4532j16076k6311J26257Q9072
-103314A6547627k475K3274O9044L7578L7576j4870j4869j4870j4870j2010j2009m3476K294
-103301A6587944K7326o4218r863r863j5586j5585j5584j5585m7052m7053m1333m1332J3978
-103288A6306194J05518N4026N4026J5346J5347J5346J5347J5346J5346J5348J5347J6299
-103276A6658836J6300J6301J6300k9471k9472k9471k9472p7150p7151p7148p7151q64q64
-103263A6279523q65q64K2022K2022K2022K2020o3799o3801L1557J23101J70183P8640J8565
-103250A6660326O4336J33949J33947R3897K353p180n2953j24472j24471l0068l0067o4396
-103238A6655201j55939j24233l2690k4107K1663N1225N1225N4086N4085K592K594K592K592
-103225A6560886K592K594Q313Q314L6564J28107J62435R863o6421o6424p5958p5958N0868
-103212A6685775N0868M8005M8007o7376j13148j38893m7352M5862M5861m3776j35318r2406
-103200A6286109q64J17378P1607j4214n9985o2847j7074R624R625J2486J2486M4401M4401
-103187A6453133M4400M4401M4401M4402M4399M4402O0611O0612N7751N7751M3447k325p1936
-103174A6925449j63478k56451j64909m708Q6835R6370M828q4809q4809l4268N7273R7325
-103162A6474648R7324l755l754l755l756k2348k2349k2350k2349k2350k2349k2350k2349
-103149A6378158O9194O9194L7726Q3496L5819n5724k7117J8654O2518O2519O5379O5380m1421
-103136A6823775m1421m1420m1422l9513l9515l9513l9513R2078R2080o138r7682r4999m9228
-103123A6477569J6567J6568O9015J60558J54837O3294j2993j04535q1651l5877j9668K6104
-103111A6729788L1826j3947k8427J7343M5951m5594j28554l7011N8348N8346K3065K3065
-103099A6734199K3064K3065m3685m3686m3687m3685O883O885O883O884O883O884O884O883
-103085A6660654J7374J7372J7373J7373o8449o8448Q4122Q4124L5431L5431L5431L5432M4967
-103072A6948187M4966M4968M4966O825O824O824O823k9412k9410k9412k9412j12046j12044
-103059A6768647n1016J01555J12998K1456p0088p0087l0038l0038q1530J0012Q6299Q6298
-103047A6854468Q6299Q6299j1205j02748m5534m5532M053R5596L8380L8382j3111j04656
-103035A6880691j04654j3112p0327p0325o4605o4605K2617K2619K2618K2617K2617K2618
-103023A6628769K2617K2618J1175J1175J1174J1174O6483O6482K6432o5111p7269p7269J2366
-103010A6670816J03909J32517M0974n8198j49741o7733K3810N8138N8138M4789M4787M4789
-102998A6946995M4787j06441j06444j06443j06442L58L57L57L59J0846J0848O8061k3482
-102985A6633716k3483O8062J0847J0847m9050m9048m9050m9049l279l278l277l278n1910
-102972A6438770n1911r7682o138N2983J44526J50248N8704K9293K9293K3569K3572m6993
-102960A6748234m6994m6993m6993k8875k8876O2668O2668N4085N4086o7019j12790o0998
-102948A6542203L0543R3481M7708O3920O3918O1059O1059m0974m0974m0975m0972m0974m0974
-102935A6718048r2468r24J33799J33798N0839N0837Q6119J31892M5116j07457j65623p4081
-102923A6909895J7462J7463p2174p2174p2174p2173k2589k2587k2588k2587Q4212Q4213Q4212
-102910A6818411Q4213m5474m5473m8335m8334j6867o2637q5523O019L2182P7955J03702J2157
-102897A6781996m4102j35646j41368m9823O0790O0790O6512O6512J21819J21818Q1770r774
-102885A6981294j45062j45064m9704M1838Q7609Q7610j073j072q6896j32665j55552o4008
-102873A6417255J03820J49592O8539q4035r3122j580Q9965Q9962M6101M6098M3240M3238
-102861A6919073J0817l4955o3561K7982N095m0676r208r208j1949j1949P9592P9595O8151
-102848A7008799O8150q4422q4421m7231m7232m7231m7232j0995j0998j0995j0996P9206P9207
-102835A6833609P9207P9205k7594k7594k7594k7594j0906j0907j0907j0906J1979J1979J1980
-102822A6873957J1979J1979J1980J1979J1979o4306o4307o7167o7168l754m9527p5273J6271
-102809A6558622J24023J24025k2827k2825j3052j3052j3052j3052k2588k2588j6866j6866
-102797A6629902l3078N8466L8441p330k3541O8001O5141k6401j17232j17230n6200R6370
-102785A6575309J42142J42143N0599m0945j7104j7105k2826k2827J6272J6270P6346J22116
-102773A7020390J24948L3406o4815o4812K889K892n7185j02957n2417L9127J05877J51648
-102761A7138991J37345M5801K890K891k4048j15592j49919j49919l070Q8474K652q8891r0322
-102748A6797283J223L5550L5551N8436N8436l3108l3106m0170m0169m0170m0168O0909O0910
-102735A6881407O3770O3770K265M8036P6644j4899k8251J7522M0408n1135j67531j21759
-102723A6810247k6404J9371M7976M7977N0837N0839l6893l6892l1169l1170o1684K9858J30938
-102710A6963831J30937N1166N1165N1165N1166J4929J4930p6615p6612j27154j27153K5419
-102698A6947174K5418P1191P1189O6423O6422J4275o2013m9615l845l0543j06831j21134
-102686A6888111j4332Q4360Q4362R1037R1036M5265M5265M5266M5265l3941l3942l3941l3941
-102673A7269870m7293m7291m7291m7291j11658j11658M0915M0914L1378L1379L1379L1379
-102661A7064732R8844R8842R8845R8844l8471l8470l8471l8471j10942j10943j06175j06174
-102649A6871990r1871j5585Q9308Q9309m500q0785j1176R5626J29001N2715J0758J0757k2619
-102636A7122928k2617k2617k2618q313q314L5550J11835J40921O4636m3121m3119r3658j39431
-102623A7072062o9820O467K7444m8840j70899j25127J7910J55224J58085K0770j4423j4423
-102611A7014430k7772k7774l0633j06920n9241n9241Q35P7120L4210L4210P9981P9980J22892
-102598A7132077M6607m1600m1600m9228m9228j8714o4486q6417j0132k0622r6907p2114k6342
-102585A6601294N7572J03343R6669N0898m0289j92861j44228O9372J74267Q2722q7013M529
-102573A6776275J44705J44704K1694o9849n8406j2635J5973O1744R1304k38j28972j28970
-102561A6857329k5985k5985k5985k5985R7026R7027R7026R7026K0740K0741K0740K0740l8471
-102548A7185984l8470l8471l8471j47179j47178n5635n5635N8794N8795o3265j54806k1308
-102536A6543155J31267K17086K17088R5029L487l0843l0841l6564N4979R5031R5029O0700
-102524A7414603O0702K0651p0893j35735j35736j5584P5958K1932o9611l8142P628L3375
-102512A7169148L3375L0514L0514q582j00125p4378k8608Q8682Q8682l4327j25872l7428
-102500A7031595N4115J14190O8420l3615l3613l6474l6473r9889r9886o2697K8845K5031
-102488A6919549k0740j37076j82847j38269J4304K25044K25042Q5823n722q582Q2961M4341
-102476A7103828j430L0038L0036n8644n8645L0038L0038n4593j00363R297J61869J25634
-102464A7247103q7968j61393j15621J4066J05608N1256N1253o913r8457p2709k6939n572
-102452A6893714n572k713k711k713k711k711k713J0639J0638J0639J0639o526o526Q5016
-102438A6986389Q5017P2145P2143n3729j45271q8056L487L7816L7814m9436m9437m9438m9435
-102425A6810009k0830k0830k0830k0830J19316J19316J13595J13594O0195l1349o5677o5678
-102413A7090001j24323l2778R3092R3093N364q6180j20507L2063M8693M8692N2506N2505
-102401A7152221l3315j24858o7645o7644J968R3508L6296L6295J7224p4319k2826k2827J2845
-102388A6936923J2843l8649N2893J02479J02480J53973O2429q4421j75965j24471j24471
-102377A6876043m4371M7172m320m322k4524k4526p6017J5525J01347J01348J01346J01348
-102365A7166049J7909p3634k2141k2140j04149j04147r8428N4146K12915K12914J25188k7386
-102353A7337096j22742j22744j26557j26558m1212N0332j163j162n8377n8376O7494J59039
-102341A6955070J59278O7733n8139n8139k5716k5716k5716k5718m5742m5741m5742m5741
-102329A6779971O1057O1059N5337N5338k087r3628m2137m2136m7857m7858m7857m7857L5103
-102316A6676448L5103L5104L5103R9946R9947R9946R9948M4161M4164j07457j53228m1659
-102304A6967526M9884m470m469O8954O8956n6916j48460j45599n4056M8931R4701J24860
-102292A7009842J70630J67769J21997j2455j03999q1113l5343p9207p9205p6345p6346o0
-102280A6926165n9o0n9M8571M8574M8573M8572k7713k7713k7713k7715J9013J9012j2457
-102266A7034991L3316J13416K1873p5392j21164r7325n781k8665p4440m827Q6716Q3855p689
-102253A6958884k2944k2946K8548o2996j20210k8667R7205R7204O6692O6691O6690O6691
-102241A7190842P4318P4320j08766j08769l5341l5343l5341l5341j013j014j014j012K6492
-102228A7003018K6490K6492K6492K6491K6492K6490K6492M7471M7470O7495K1724L606q7939
-102215A7288284k12854k12856j6420J36153J01824J0280j13684j13684R328J00870N4145
-102204A7031386Q373L9843L9841M2702M2703R4194K653j549j551p271p271p271p271p271
-102190A7262240p271O080O079O079O078l9692l9693m5413m5415n6021j47566j41845n0300
-102177A6713340j1205Q0338J82372K28141J64254J1681q5583q5583n6023j01793j30402l8859
-102165A6870678J2516l3256k7534J8238L5401L5402L8261L8263Q701Q702Q701Q702Q701Q701
-102151A7040177Q702Q701k5985k5985k5985k5985J9787J9786J9787J9787j4542j4542j7404
-102138A6986299j7403o2220j07991j33740m2195N8972N8974O4693O4694O4694O4695O4693
-102126A7064165O4694N3251N3252K1782O7556J7015p4528k0174k0174l0426l0424q4778O764
-102113A7087975K9650j6122m679M1094L8232J29777J66965J4392j31503j31505J0579N6350
-102101A7291205j1889j03433p4827k9053m9080m9079m6219m6218J02538J02540R6817R6818
-102089A7280120j9518j11063n9567n9569N274N274K414K415J8624k7147r2944N9628K10293
-102076A7214234J18749o8150j59693j00573r029o0523o0522N1106J42648Q5435Q5434k5181
-102064A7213935j16723o5229o5231R148R149J4868J4871L427R4969R4970L427k5418k5419
-102051A7160744l1140l1140N4681N4683N4681N4681q1680q1680J3678J05222J14756K3214
-102039A7410700p2143p2145j24948j24948k9591O1954J03909J2366q2991q2990o705o705
-102027A6985763P9117P9118O9580k1962o2012o2012J7134J7134p4408p4409k8636k8637k2916
-102014A6872854k2916K832R4373M2882M2881k7684k7684k7682k7684K235K235K234K235M8007
-102000A6979118M8007M8006M8007j5883j5883j5883j5883j5883j5883j5883j5883L1558L1557
-101987A7059189Q3050q493q4779q4778r0500r0500l6148l6145N9210J50754J79363Q7817
-101975A7188040j1353j02897l9753N1792M6069m5472j609j611p330p331L5581L5581L5579
-101962A7175286L5581K9858K9859Q1351j0191o6452o6452p2174p2172L4626L4626L4626L4627
-101949A7202999k2587k2588k2589k2586r8875r8873r3152r3153n66R0978R6697N155J4692
-101936A6935552J06234J37703j4871j95096j49322k2499O9045O8090O8092P3813P3812K4942
-101924A7175495K4942K4941K4943K4942K4942K2080K2082m6577r2347j23815l2273J6360
-101912A7065715p5184o9461K2081R0306R0306R6028R6028j6493j6495j6494j6493j2679j2680
-101899A7224485r8502r8501j14712k3169M6443R2212N1569l9976j58219j12448K7729J19271
-101887A6916182P0639P0640P7313P7314j8044j09586j9951P1594O5871k5672p2740p2741
-101875A7030819J9757J11301R6997N1223q849q851m8900m8900m8902m8900l129l128l129
-101862A7087409l130n3548n3550L7994L7995K6551K6550j20299j20299k3989O7555P3276
-101850A6982515j8267k7803O3741O0880l0663k4927K0845J5122l0649m7811m7813n0674n0674
-101837A6813822j5391j5392j5391j5390N1357N1360N1359N1359J01897J01899O541q5003
-101825A7083027r3583k041N8033J2263q4049q4049M635M633n0674n0674M4686J36226J15621
-101812A7094054K4078j0251j0252r0351r0351l3136J19435J56625M052j14191j14191N960
-101800A6941481N961N960N960k385k383k384k385L7666L7666R4882L337n244Q6297K3364
-101786A7227793K3363J0012q1531q7252M291l0514j22058n9122n9122r535Q2008J16336J16336
-101773A7131005Q0100j1443j06801j06800p8193J3350N3400N3400k5507k5509k5508k5507
-101761A6925987N6499N6499N0778N0777M6965m4580O913O913M6964M6963M6964M6963n6499
-101748A7288106n6499n6500n6499J9787J9786J9787J9787n4592n4593n4592n4591K1694K1694
-101735A7022775K1693K1694K3601K3600K3602K3601n2685n2686m6962m6965j9309P2233K0740
-101722A7034932K0740K6462K6462K6461K6463N0985N0987N0986N0987k5299k5300k5299k5300
-101709A7264267p4886p4885p4885p4885p4887p4884p4885p4887N5994N5992N5993N5992J0222
-101696A6899376J0220J0222J0222K1663K1665K1663K1663J07486J07486O407q5136r7056
-101684A7055881r7057o2726K8815M4074M4073m1749m1749P1726P1727P1728P1726K0233K0235
-101671A7256937K0233K0234j08976j08976j03254j03254P361R8903J01763J0222l2690J3081
-101659A7071584L8830n2715j27095l5550Q9369J35139J09326J7783j9407j9407o056o058
-101647A7195743o055o058j4639j4639M2576m8967m8967M2575j4640j4638N2827N2826N2826
-101634A7270770N2826q4488q4487q4488q4489L3755L3755L3755L3756L3755L3755L3755L3755
-101621A7255685k592k594k592k592m2643m2642r6997n453K0292k5478N990N989N990N990
-101607A7076353j4035L1736J19584K11128K45455R2885p0177j15950r4015r4017j52185o0641
-101595A7176121M0437M0438J8505J8505m1570q7341q1910R632J02129J02130P7336j4207
-101583A7360205j09564j09563n6165L5379R633l6140o5700o5699o8561o8560O3628O3630
-101571A6952523K3579o7965r6573r6571l5543J17029J65661J65661P4119j7426m0310m0312
-101559A7103872p6547j68088j20486L2086J54144J54143L7808L7808L7808L7807O340O339
-101547A7243034O19O18j8453j09996j07136j5592J04677J50449J79055Q7514k17m5987k5963
-101534A7442622k5962p2689p2686p2689p2686L598L598L598L598O9463O9461O9462O9461
-101521A7418149o823o824o824o825m8781m8781m8780m8783m2105m2107j0639n6409j07783
-101508A6936685j6241Q1977Q1977J878J878J877J878O645O645O645O645o3920o3919j18273
-101494A6872377k6730L9402o369K5098K5098K2238K2238K2238K2237N3706N3705M7984M7984
-101481A7221206M7986m3560j38916j38916J3535J05081P9331L3561M002M001N5493l6050
-101469A7206754m7492j721l6049l6050o2750j08521m2725M8819J18630J18631K3274o8270
-101457A7112530o2549o2549o2549o2547K2319J13863J13862K2320m8245m8246m8245m8243
-101445A6941721n0511M1034J36391J36391J07784J6241k3810k3809l5253l5253r5328j41099
-101433A6974499m7648M3894J5287l0485J3142J3140J0282J0281J0280J0281J0280J0281N4145
-101420A7097659N4146N4145N4145j13684j13683j07964j07962k7385O4158J2664J2664J8386
-101408A6897289J8387J8386J8386L129L128L130L129L128L129L130L128Q64Q65n0629M0914
-101393A6969493O5708O5707P1429P1429q7820q7818q2096q2098L4241J25781P4290P4289
-101381A7212535K0652K0651J4928J4930m142r5686r5685m142j8445j8446p003p003n8496
-101368A6974648L3047j8445j8445J8624J8625J8624J8624N4861N4860N4861N4859J10168
-101356A7374911J10167m2403m2404q076q075l8592j30132j08200M4370J05400J05400K3392
-101344A7385758K3392K3393K3392L367L368L367L368p2919p2919p2918p2919O9365O9365
-101331A7316460O9365O9365l7434l7436l1714l1714j8363P3178J07509m5064j49957j49956
-101319A7134239l107Q8436L8135n3406q7737q7737J7157J7156J7157J7157j0496j0497j0496
-101306A7065961j0497r62r60M760M761n1441M0102J41181J41182j5206j5204j5206j5205
-101293A7273266o0022o0024o0023o0024j4250j4252j4252j4252L7123L7123L7122L7123m2024
-101280A7082634m2025j0556n6328m7746M3797j0556j0556P1450P1451P1452P1450l2123l2123
-101267A7170221q3617P926O3234O3235O8955O8955J8416J8416J8415J8416k7355k7356k7356
-101254A7350505k7356k2468k2469k2468k2469L5700L5700k4376p0148r3987k442J21521P5749
-101241A7310992p0147p0148J8536J10078P4558p8015j03761n7989k6522k6521k3660k3661
-101229A7033740N900N900R4583R4582J12701O6930n543r7085j24144p8373J4125N9897K8428
-101216A7211641j7343q0279q0279o1207o1207R1364R1364J31414J31415L0336o1209r5431
-101204A7230579r5432o1103L0439Q5748Q5746R1470R1467o9685o9686o9683o9686p5407p5407
-101191A7029360j4379j05921K191J54762J14712K3169K190K191M7961m3582k8323k8325l4045
-101178A7121961l4046l4046l4045l9767l9767J9400p2145m6396o26J3678J3678J6537J6538
-101165A6900954M143M142M143M141M142M143M142M141O5529O5528O5529O5529j7433j7432
-101151A7161341J03671J49443K9292o2250l3644J2129j9340j9340J4035J05579J03224m9347
-101139A7494793j10376j10377p4140p4140p4140p4141M9825M9823M9825M9824M053M053M053
-101126A7188935M051p3782p3783p3783p3783O6393O6393L4924Q0697L8739n2805j311j310
-101113A7129575K4434k1335m7083M4460L9022L9022M4744M4744l1544l1541k5822k5821J6137
-101100A7198992J07680N6186N6186J6136J6137J6135J6136l9051l9052l9052l9052l9051
-101088A7288330l9052l9052l9052j8073j8073j8073j8074j2352j2351j8074j8073j102r2647
-101075A6944282m1152J11419J48609N7065n869n1644p776L7993L2273j3500j04087j49860
-101063A6957753o5946Q6626J49205N7661q9189q9189J7611J09154J09154J7612k4345k4347
-101051A7211760o7257j58799j95989j50218j9578P1965M1249M1250P8439L2667J4549J06093
-101039A7006131J03232J1689l569l569o0783L0760K5040K5039L0760L0760K7304K7304K7302
-101026A7277400K7304P0215P0214R0239M4468j9422j10964j16686k5144n6610j02383p0914
-101014A7077717p0915j8669j8670j8668j8670j8670j8668j2948j2948O1431J52974R5761
-101002A7179057R5759J8520p3023m7277j504L7115L7114L4254L4254L6163n5382r5432N7140
-100989A7256758J83965R2422l1542p7315m4892Q78K6626o4918o5312j9540n1009n1008k377
-100976A7152736k377k377k375j5727j5726j5727j5726j5727j5726j5727j5726J6337J6337
-100963A7052469J6337J6337J6339J6337J6337J6337P1644P1646P1644P1646m0878m0877J3477
-100950A7368795p8067p1548k5775n7244n7245K4763K4763o704L9066J0460q1085k6730k6729
-100937A7036720K2857K2855K2856K2857q7879q7878P480R9023O4694k6849o1178o1178K1784
-100924A6996164K1782K1784K1782J6063J6062J8922J8923k7759J8015M6621m4924r9276n3504
-100911A6970655L6132Q1902N1390m0154l7294N4249J72493J72492P7135j4407j45644j45643
-100899A7233306n3147L8396P5585K9815l0262l0261j0235j0236j0237j0236K9814K9815K9814
-100886A7311931K9813m4758m4759m4758m4759J014J014J013J012j9011j9012j9012j9011
-100873A7090717k2827k2826p4319J7224J06979J06979J4483p7062j18063p2293j2219j2217
-100861A6924556L040L039L7368J28911Q6000n541K0204O5974K4063o7479j3127j3127j8848
-100848A7175033j8849j8846j8849m5547m5550m5547m5548K5016K5017P9370j2173l8039P734
-100835A7023222k3737k3734Q5926Q5927Q5924Q5927O779O780O779O780O779O779J058J058
-100821A7362247j0281j01824j04685j3142k3629o9403l606Q7937J07964J6418j01823n6053
-100809A7090120Q5077J30849J02240J02241l88r1930m0437m0438l86l88l88l88p6672p6674
-100795A7182438p6673p6674l87l87l87l88R8873R8875R8873R8874l8441l8442l8440l8441
-100781A7269273m2255m2255m2255m2256m2255m2255l6534l6535l9870N1671N7393l4149k8429
-100768A6949289O3116Q761Q760N0718R6489J22237L0693n2268n2267n7989n7989J1637J1635
-100755A7132822J1637J1637J1637J1637J1635J1637J94J94J93J94J94J93J93J94K5225K5226
-100739A7254642K5225K5225j7687j7685m9153l383K9039o2503n6783L4761Q3393J29164J63494
-100726A7537749P1950k2857K2917M5801m5741j23935p8164j09631j09632o645o645o645o645
-100713A7161877o645o645o645o645n574n572n573n572R5507R5505J44139N2596k2737o8508
-100699A7409508p4230k8458K4942K4942K4941K4942o4991j10763m7829M3716J53376J07605
-100687A7487701J2247l3523k1129k1127k3989k3988K5597K5599j1592j03136j63328j17558
-100675A7031774P361R8902O6482k5061q5136l9365Q3646Q3647q851j00393k0293P1249J4037
-100662A7177999J4035q031q032q031q029L7739L7741L7741L7741j2799j2799j2798j2799
-100649A7259678n8570n8571o1431o1430j1727n7498q3244Q300L0230L0232L3092L3091K5465
-100636A7027617k0310n1776L9769L9766n1776k0307K5462O1223O1222O4083O4083J8313J8311
-100623A7275680J8312J8311M961M962M962M962M961M961M962M961K2961K2961K2959K2961
-100609A7443837j7090j7090j9950j9951l7115q2887k2811O8731O4918k6626j51543j97315
-100597A6985108j46776n5234j1368Q0175O7779K2006N3475N3475L5357L5356L5357L5356
-100585A7190066Q1129Q1128Q1129Q1128k1262k1261k1262k1262K4510K4509K4510K4511p6569
-100572A7451004p6570p0848p0847R253J00796R5074L531l3345j24888j64939j2367L3405
-100560A7139259L3404M2942M2941L0543L0545K4823K4822N5337l6205j31564j31563k3095
-100548A7102189O8449P1309k0234J699M7470J6002J6002J6957J6955J9816J9816q6030m0258
-100535A7250142L5074J26617N3325N3326N9046N9047j7237j7240k2961k2959J8042p3498
-100523A7500724j68858j68856j19273k7727P3351P3349P5021P5019P5020P5019k2245k2245
-100511A7418299k2245k2245o8971o8969j20463k8921K6386K6388L2108L2110j7672j7671
-100499A7168134j7670j7671j7671j7672j7670j7671R982R984R982R984R982R982R983R983
-100485A7141971j2546j2545j2545j2547j8266j8267j2545j2545K711R4255J2248p9296o8807
-100472A6991276Q3766J64819J19048q418r9961n1331n1328j744j743j743j744O3100O3100
-100459A7267097N7379N7378k2721j14265o6587Q5986O6318q6255j98775j98775n7647L3897
-100447A6823030j7597j7596Q6343Q6343Q6344Q6343Q3482Q3483J03507N7736j6435j07976
-100435A7337007n3624n3624K3616J15159Q6552M0780k0248o6020m3134m3135j01303j01302
-100423A7120724o1253L0292J38641J38640M6144m5399q6403m0631J9444J9444m1585m1585
-100411A7196473m1585m1584R908R909R907R909J7090J7090J7090J7089J04819J04819J3275
-100398A7444209J3275J21030J21029N7140r5432j24038p8268m7754j981P5854P5853p7671
-100386A7483246j69215j00557r014K5315K5313M8201M8201m3344m3343m3343m3342M8199
-100374A7226317M8201L5744L5744n5800n5798M7187M7187M7187M7188m1497m1494J9533p2010
-100361A7287689o6289Q6284M6234m5311k5879k5881l1603l1601J4169J4170J4169J4170K8473
-100348A7278794K8473L1334L1334j34M5637P1383k0158o0224o0225o5946o5945J0341J0339
-100335A7235003J0341J0341L2273L2271L5133L5134l2570J3201M1808m9735j04207n8436
-100323A7200557O2667O2667k6014k6016N9808N9807o2250j53794j50933n9390O1714J07486
-100311A7136309Q7460Q7461K4093K4092K4092K4094k1679k1680k1678k1679n6961n6961n4100
-100298A7152863n4101l9798N975L7444n4101m1347N0198p018p018p017p018p019p017N6871
-100284A7071897N6874K2542o9000n7557L3986J29343J29344O6854O6855O1132O1134r432
-100272A7563972j00974j00975r431K8711K8711L4433L4433m1853m1852l8993l8992K8592
-100260A7345782P4364J00111Q567l8157l8159j01093r552K0012p1534l7204Q567M8618R4388
-100247A7404710O5782O5782N0136m1406j36762j36763o2386K9159k2334k2335J6285J6286
-100235A7226154J6285J6285M2032M2032J0564N6334M5012m6531j7924K7847o482o480K7847
-100222A7432975j7924j6495P5050M3581k190R252l6518j9355j9354m6398j37940j06472o0702
-100209A7097510r207Q2335O2310J6539j580M4192P2800j8745j8743P2800M4192j580K3929
-100196A7466752O9701R2586J043p6196p6198j27688l6147J4392J05936J11658K0114n9986
-100184A7505967n9985o5708o5706l2704l2705l2705l2705M3582M3581M3582M3581n0345n0348
-100171A7257382n0345n0346j4110j4110j4110j4109j35213j35214j0297J42278J92815J47044
-100159A7301665K5940o5603o8941K2604J17959J17960P0282P0281P0281P0282k7580k7578
-100147A7677552k7579k7580k7579k7579l3300l3301o1908j53451j53451o1908M8708M8706
-100135A7167330N4429N4427K3914K3915K9635K9635k7579O3964O3964k7580o2861o2861o2862
-100122A7267470o2862p553Q3989Q3989p555l7622l7620M8199M8201M0571M0572n4785j46329
-100109A7258665j08187j6642P8715P8713j0921j0921j0921j0922J3872J3871J3872J3872
-100097A7303066J3870J3872J3872J3871l292l293l293l293M2478M2479M2480M2478M7665
-100084A7562960M7663M7664M7663q9651q9650q3930q3929p0579K0963K0964p0580n9136n9137
-100071A7141285o4857o4858L5625L5625L5625L5625J06188J06190J00469J00467M4685m6861
-100059A7565208q1188q1186m4953M6591J41949J41948Q3870p674j08751j08753q7774q7774
-100047A7371513L771L769r0157r0158n5829L5714M7158m4386p8715p8713P3P5R1617R1618
-100033A7207350P4454P4453P4453P4453O2057O2057K2007o9537r8144r8143M8708M8706M320
-100020A7487194M321k8100J7671m5265j52066q9129q9129k0949k0949k0949k0949M6756M6755
-100007A7115212n2417j28704o0641J07189J81566J35794O9045p241j2963O3324J23875P8103
-99995A7612142j8207o3978o2073o2071o0164o0166K3036R9320R9321K3035n573n572j0341
-99982A7508709j0339p7091p7091p7091p7090l1319l1319l1319l1318N1999N2000N1999N2000
-99969A7272730R2050R2049o0521o0524R84R84R83R83q551q554q551q554j5346j5346j5347
-99954A7259469j5346l8233l8232l8233l8232l4895l4894l4896l4895M1392M1391M1391M1391
-99941A7117178M7947M7946N0808N0809j5944K9829M6993k9293j32755j32754k7863M8424
-99929A7101325K6491K6492L1259L1260q106q105q106q106J4782J4780J4780J4780O7704O7704
-99915A7378934O7704O7704K1932K1932J5258J5256o3770j70571j50545p4259n602M0168M4938
-99902A7209079q35n5188n5187R4522R4522O0195O0195l1349l1349r506r506r506r505L0544
-99888A7337126L0544L0544L0545M1510M1510M1510M1510o5289o5291o5290o5289k4645k4643
-99875A7284352k4645k4643q1860q1858P0715P0713K4466K4464N8794J50337Q6447n095o5172
-99862A7487015j9399l1453l1453k8593k8592q0084q0086q0086q0084K3854K3853K3854K3856
-99849A7122602K3854K3853K6715K6716J4199N9972Q8578k966k0129K5643q688q686q210n3980
-99835A7309473q2590Q955L233m2538q210q208l9976N795L1543o0001n1419n1417n7141n7140
-99821A6900359O3488O3486O3487O3488o124o123K5343k0426l4136N7408J49906J49904j3156
-99808A7456904j04700p8953l3181L054L055N915N914l9855l9857l9856l9857J1220J1219
-99795A7121022J1220J1219J1220J1218J1220J1219J7894J7894J5035J5034k9785p5556j04163
-99782A7044691j2620K9576j6196K0994K0993J2412J03954M6739M6742K6714o4828l3361J2413
-99769A7238223R1558J83100J80241Q8698n2700j44244r2750r2750j5510P6033M4565j208
-99757A7503256k160r3704r6564n022j6464j6464j0742j0742n4130n4132n4130n4130k637
-99744A7032235k637L084L085K5970J17512J54704J54702Q6998M1227k8383j19927j73819
-99732A7294751q2275J3081J3082n5575n5576L9782J31325N6946l4596o8925o8926L2153L2153
-99719A7247400L2154L2154j6360j6360j6360j6360N9926N9926N7066N7065Q433l7338o5946
-99706A7385400K5598M2761l009K8458K8458n0733n0733n0732n0734N6068N6067N0345N0346
-99693A7517560k101r3644o7897k2127N6067N6069K7459P3232L4015n7527l1781J3991l7503
-99680A7465813q3273n4668n4665k5106k5106k5105k5108K0667K0666J7805J7805K6774j8996
-99667A7257503m7605M3940R1617M5846P7313P7315O749O749O751O748O751O749L889L888
-99653A7594203j7446o3220q6105N438N6931J02703J34172M2627p1801p1801j08990o3219
-99641A7453492k7937j19480j50949J625J03657J03656Q1725J27495J33217M1675r1827j37597
-99629A7518752q2290q2292p9429p9430L1185J22728J28450L6906q5748N797J56460J56461
-99617A7747550K2961o8583p1445K0101J4378l1393n7141L4403L1543o0001k786k786m3253
-99604A7533548m3254m3255m3253K3497K3496K3497K3497K4451K4450j22400j22400m2301
-99592A7259573M9243Q3573Q3571L5536n6007j51365j51365o1729K9813O9864O9864M2211
-99580A7302782M2211M2210M2211K160K160l560l561L5058n6483n9347L2198Q0831L5059q0324
-99566A7413605q0324j2620P8924K7431j25142k05242j13699k2156k2157N0198N0196N0197
-99554A7089211N0197N9732N9734O2593O2593M5429R1200J16946K5405j38612j38611j09049
-99542A7276768j54823j99862m7292P7628P7626J2784J2783J2785J2783M5206M5206M5204
-99530A7216796M5206M5205M5206M2345M2344L1021j4750m6219M5325M8185m3359m0496N1046
-99517A7467855L2928j2844J8625J8624o0521o0524o0521o0522K3704K3706K3706K3704L3242
-99504A7411162L3241j10750j10748k7788J09527J09527k7788q8816q8816r7398r7399J3335
-99492A7027289J3335J3335J3334J3336J3335J3336J3334J0475J0474l2436M3850P7223P7226
-99479A7307446Q1992Q1993l8143l8144l8142l8142l3377l3375p9145k861K1932k3840j4304
-99466A7153890L1468O0076J36361J53525M6726l3496p9264j03106k6819O4723O4724O9492
-99454A7538300O9491J9907J9906J9906J9905k5865k5866k5865k5866o1745o1744n8882n8884
-99441A7342698P6525J22296J0727r6073r8933P866P8433K145l7904P866L100m2673o5200
-99428A7310873o5201o8061o8061K502K503K504K503P0206P0208K6342m9944q4272p985R6907
-99414A7241024R6907M9451M9452M9452M9452j7299j7299j7298j7298m902m903n0672K5612
-99401A7431679N587m0184J8936k6833l6489R283m5072P01N4099N4101N6962N6960n0793n0791
-99387A7438146n0793n0793n021n022n021n021N5635N5635N5635N5636O8984O8985K8936o2608
-99373A7643313j41756j41754Q909J00453K6075o5469n9748L1797K1663K1665K7385K7386
-99361A7499919K7385K7386K1664K1664o1297j52841j90028l7459L6922q850O86M6456Q2276
-99348A7313883Q2275Q5136Q5137M5085M5087M5086M5086m5502m5504J4571O0343Q4183p359
-99335A7807507r9858r9858r2823j282R4076R4075N4981l6564j02360n6589N9747N9748l2749
-99322A7648051j24293j31922m0377o050o048o6020o6020K9337J20880J26603L5058o0298
-99310A7458901o0299l1693l1691k5970k5969m1228N0317J45672J45675Q0472j1071n1119
-99298A7601997n1122J3723J3722J3723J3723p2099p2099K3258J14801O8077k3468K279M8052
-99285A7694567J09691J8148q0071q0070n1463n1463M0079M0080Q2991Q2991J03016N7244
-99273A7965740q2932j74474j74474q2931j1293L4477J4452J4453J7313J7314J1591J1592
-99261A7560828L009q8532r1395J50M7827K056M917N0689L963m1809o1833K9710Q1203J26974
-99247A7627757J58442O6900l7995l7994m3714m3716n4205n4204q5674l9900O9403k2141j46107
-99234A7356852j91876q2216P0356P3216P3217M9378M9376M9378M9377P6078P6077J5048j37523
-99221A7526738k00638j09095J08320J99863J56000O4455K4405K4405L5850n5695j51052j51052
-99209A7472504m9021M2524K2498k3272L784R5327J22982J22980K8579j23996k10769j64997
-99197A7339123o0106L1439J00094N4326K4762K4764J6179J6182O497q5047o2161j6391j9250
-99184A7370411o5022n9300j3528K6520P2293P5154K9381j8295j8298k1156k1158K4495K4495
-99171A7405992K4495K4495R237R237q2304q2305j39521j39519m1302N0242J16037P0268J5912
-99158A7240964J5913J05503J97047J39834j2739o4233o4233J7777J7775k7043k7043k7042
-99146A7512480k7043j5600j5600j5600j5600n0286n0287j0236Q1307J44244J44242M8887
-99134A7730908m2658j31340j31340l8843N2700M1256m514m515M1258j1369j02912j00050
-99122A7298581q508M1078M1078M6800M6799j6135j6138j6135j6136j6137j6136j6137j6135
-99109A7336739O4321O4321R968J01511P5765K9993O1461O1460n4875n4875n4875n4876K1411
-99096A7607449K1410K1412K1411n0034n0033n0033n0032n0033n0033n0032n0033J8624J8624
-99083A7308667J8625J8624J8626J8624J8623J8626N7363N7363N7363N7364J1592J1593J1591
-99070A7684644J1593l4181l4180l4179l4180p7091p7090r7115n1344K1694J13236J18958
-99058A7510765K7416N6022J01794R0352M4580n4593j46135r7504r7502n7453n7454n7451
-99046A7262837n7454L8143L8144O9610K3839p628Q3914Q1054j0489J907J908l815l815m9585
-99032A7468570m9585m0051m0051K4332J76903J36852M5311o1491j53034j04402j04401q5331
-99020A7213622l9557L0051J21596R0128j415l5744l5745m2658m2656r1291K54P9400J25171
-99007A7371156J59500O7958o423L9350K162K160p7940j69483j38968r3198J2605Q8891M8842
-98994A7306612M8841N3607N3610N3609N3608n9867n9866n7006n7006j16127p0357M1213J17498
-98981A7308369J67919J22147J2486o3801p7149p7150q1919q1918N5397N5397N5397N5397
-98969A7450572R625R625R625R624L0768L0768L0767L0768m5517m5519m0751m0750k0726N5562
-98955A7474441M1257m514K51M6026J7418J7418O1163O1162N6396N6393m633q0919o3756j7983
-98941A7660120p495p494m635m633n5174n5173p493q3782p0266O019m1659m1660Q880Q882
-98927A7304437Q880Q880k563k564k563k561M0348M0348P0863K5090K085P8374P2650l637
-98913A7638067o4663j10437j12343o6571M5950R1723O8835O8837P1696P1698O6928O6930
-98901A7836650k7148j03433n5754n5754k7147M9138O228O229o169o167o169o169j0936j0936
-98887A7582463p1012L5788J30551J30550k949p9237j01168j01169j05936j05935K1842K1843
-98875A7355631K1844K1841N6173N6171N6171N6172M7216M7217j05355j51127o5304J0980
-98863A7407630l4790l4790J0026J0028J0028J0028J0026J0028J0028J0027L3628L3628j4050
-98850A7471475O2236J16590M0303o6497j12269k0726K5047l560l562L3629L3628L3628L3629
-98837A7643551L5759L5760L5758L5759L1945L1944j48280j48281o3413j7641q6299j0013
-98825A7376549J17768J17765o0552o0550k0503k0502J0013l5760o7226R059o198n1970K384
-98812A7310277P8670L2898L2897q104q106q104q106j8714j8714j8714j8714j8714j8714j2039
-98798A7297999j2038O4246J71049J30042Q4273j549j08350j31236O078J89523J43752n8407
-98786A7775382j65206j19436J7880J39938R4165j3589n9360n9360j3588L8858Q4629N6977
-98774A7777290N6976K9367m6920j82325j82326n0734K5553j7358j7358M7484M7485M7485
-98762A7534619M7487J712J713J714J713l7263l7264l7264l7264l7263l7265l2496l2495N6186
-98748A7356570J32472J86826J8998j43111r7339Q79P7164K131q9413n6037j0266K0249O6020
-98735A7465143M3134M3134l7919l7920l7919l7920k6476k6477k0755k0755r0246J296J30028
-98722A7346348J30029P019l8755K1322J12864P9490j2055m6381m6383l8755l8753j27436
-98710A7348554j27436j23503p7732K8116J19659J45405J45406J08215J6672o0566j06338
-98699A7416452j09200o3427J3811N9584L6698L6697L9916L9917L9916L9916L9915L9916L9916
-98686A7670027L9916N0406N0405N0405N0405q6908q6909q6910q6910L189L188m8303M3238
-98673A7565239R8546R8545R8547R8546o3563j55105r4075r4077R865J62434R9501N3727L9305
-98660A7917435o466j5049L0723K7863o3682j60945k06717j96227j04685m559M1212M2166
-98648A7301069l606p44M5025J7224J7224K0085K0085J7224J7224M8691K920J968R3510J27838
-98634A7725737k4733o8599k2825k9502p5272m1898L874L2481n9063n9060L2480O735l9037
-98621A7381318J5316J06860J04000J2456o616o614j2338j2336K0158K0160K0159K0158K0160
-98608A7682841K0160J7297J7299k8473p4244r9992q448O8791O8792J26006L4462o3040o3039
-98595A7698412o8762o8762P524P525P524P524L5178L5178K9456K9457Q5717n825j08813j54583
-98581A7536750r7696n1926J1011J63583J95051J03508q3394j74936j63494p1949K429R3971
-98569A7462908J14951J14950Q0622j0922l7740l7741M8081M8081M2359M2360m9184m9184
-98557A7769541q6372q6373q6373q6373j7716j7716O8107O8106P7135j4408j40279j40281
-98545A7306998j2501P9044K7549K7548K9458K9457K9456K9456m6830m6828m6830m6830j8342
-98532A7340805j8341j8340j8342N7944N7944N7945N7945J4079J4081O5573k5969n0764n0763
-98519A7483797n6484n6485R477R477R475R477J12461J12462P2412j9131j52630j52632l2482
-98506A7349194N9062L2363n9182n0599M0944N5844J01615J67412J4840j04357j04356k2350
-98494A7480430k2349q6239q6240L9634J31176R3987K443o139n1910j23353j23354K518R4060
-98481A7344664R9783N4011N4011R9783P3082j8460j5600P5944J5867J5869M1615m157r7727
-98468A7738685j89271k23596p1028O8196J13968J23502P7730K3378K3378K0516K0517n5769
-98456A7670206n5770n5768n5769m2389m2390r6743n200J14950O9180n0972r6743P196R8740
-98443A7458528M4386M4386K7222K7221K7222K7221K5672K5672r6386j87928k14630o2056
-98431A7146530J45823J45822N5232l6309j0564L5207K2811K2811K5672K5672K7043K7043
-98419A7632793K7043K7043p9758p9758p9757p9758Q7119Q7117Q7119Q7117M1346M1347M1347
-98406A7840360M1346p2248p2249p2247p2248j29463j29463N0764N0762O3159J7388j4079
-98394A7501782P7463M0273n1269L084L083k9068p4841r7727o182M8170R3941R6803N1031
-98381A7656543k1440o7213o7211k1442n228M0541P2010j9534o4947j9176p6390l0618M7575
-98368A7423470M7573J04790J3244o6853k1084J803q9740j58397j12626j2501P9042M0542
-98356A7249263M0542M6263M6263J03478J03477J03478J03478K8145K8145K8145K8147j7627
-98344A7891197j7626j7627j7625n2790n2790n2788n2789j04284j04281K4451J15993O9267
-98332A7628308K3497N2104N2104L4940j0833m6114M5429J51231j340j18632p2859q1441q1440
-98319A7574954p8581p8581l2808l2809l2810l2809M3478M3476M3478M3476j9100j9102p0594
-98306A7351668K0949J48727J48727k8636k8637L4299L4298L4300L4299n3431n3429n3431
-98294A7589703n3429O436O437O436O438o9851o9848o4128o4129m051Q7490L5997L5998M1719
-98280A7491218M1719M4578M4580l6831Q939M0408n1135j05489j3946J11925J11926n96n96
-98267A7686700n95n97o5439o5438o5440o5439L0589L0589L0589L0589L0589L0589L0587L0589
-98253A7668462J982J983l740l740K4867o6676j92547j92547r5164l621J27973J27972J9265
-98240A7414469J9265J6406J6404J3544l2229n7974L3569N5501N5501O1222O1222K0533K0532
-98227A7697965n215M0556J4810J4811J7670J7671n5754n5754n5754n5755P181P183K413K414
-98213A7594442J8504n7779j92236k38006j48370J9459J47239K23523J64402N7602K294M8067
-98201A7639141Q5256L9483k3451k3453M3000M3000M0141M0139k2796o8568p1429k5657K2021
-98188A7716827k3750j15293j61065n9986M6815J04030N8256L070M8840O6005j0279l6029
-98176A7637441R746k3631k3631L6445r327p2264p2263r4195m8424L2630J08916J14608O8836
-98163A7664887l636p9921n8943M7857J00305N4532n7035n7035k9383p5154q3736p449J1621
-98150A7426910r5179j26526n0242N5606N5605L0812P6584J94827J94828L5579j01734n5009
-98138A7642061r237l0217j06503j20805j4006O3070O3070P2606P2606M3998Q9771Q5001L9231
-98125A7890646l9916j16201j01899n6127l1334l1334k8473k8473o0061o0060O690J44004
-98113A7487462K18384Q1069m6711m6709K9575K9576l1453p7226o1967J4319O0090O0091K5448
-98100A7741948K5449K5447K5449j4601j4602j4601j4601n1792n1791n1791n1791L517L515
-98087A7559755L518L515q2901q2902K3900J00184M8692K921n3341n3341L7250J13534J10675
-98074A7731459L4388o2877j08647j13416o7644j8372j8371j5511j5510j5511j5510j8370
-98062A7296108j8372N7914J2144n021P1264J12269J12268J2144o4143q2142n856L8010L8008
-98049A7574595K7521K7519K2751K2752k6834j03120j23145j6345K5613k0160l0648M5637
-98037A7426136M292M291R058R059R058R060R059R058P1042P1042P1041P1041n245n244n245
-98022A7757503n245l6831l6833l2063l2064J311P7598L4686L4686j551j549L219L218m4460
-98008A7721625L1825L1826m4461k4301k4301n9583j3812m2420j18705p2934p2932l0977l0977
-97995A7249873l0975l0977J06338J06340J06338J06338L3509L3509P3560k726r7132j42902
-97983A7511093j60066q3780J3484Q9770P7373L1603N2581N2580M4952M4953R5133J8848q7952
-97970A7700572q7952l5506J0266J3127l2646l0738J5033j3572j3574j0714j0712j0713j0713
-97957A7482158k3705k3705m9451l681J3484J3484M2092l681k0845k0843m9453l679P1652
-97944A7423827P1651P4513P4514M4027M4029j744p8029j30476q4704N2611J28896J08872
-97932A7727987O3100K3050k2723q9471j65759j81015p4215P7284J53570J09707k7609q5777
-97920A7508129K1022J02077J02078o630n2402k3794k3796n2402o630J13521J13520J5584
-97908A7810277r1215r1215J5585O2310O2310R4731M8961k3512k3512k9233k9232o1656j07425
-97895A7637174n4980N1822R3658J7372j12312j58085l6027J01287J35617Q9843k651m8424
-97883A7714294k5538k5537p7031p7032n0330N6469J34499N8212m4773m4773l1424l1422n4310
-97870A7501304q537L2467P8237J15427Q627l2377l2376o7660k1888Q269l7501l4642J1130
-97857A7520480j7477j7478j4616j4616m127m128K4481k1292k4152K1619J8758k7012K1410
-97844A7461850K1411K1410K1412L5713Q1486J07233J5689j33067j33070j38789j38790K9040
-97832A7251528K9040K9038K9039N5860N5858N5858N5859k0428k0427k0427k0428L8695L8694
-97819A7557759L8695L8693j2799j2798M1556m9989n6887j1114l6862l6862n395Q6151Q6150
-97806A7626298n395j00751j00751M3238M3240K5121k0651m6398M5146J34901J34901L9544
-97794A7818443n2000j58800j58801j24470l2928k4347k4345j8626j8623P6733P6732j8624
-97782A7340344j10168o5513K6029J21388J21387P1801P1801J23294L1751J8401J8401J2679
-97770A7781595J2680J2679J2680J2679J2680J1608J1606J1606J1608j19987j19986j68619
-97758A7482829p7075L5445Q1218N5471N5471L025q8519l7025l7025l9901l9902q8533L009
-97745A7308488N7365J03134J31742M0199p8997j24770j50515n8973R1692J83236J57488J11718
-97733A7771807N274q6268l7637l7636m3359m3357m3358m3357o169o169l308l306Q1560J27331
-97719A7632048J53080O1535k7371k7371O2266J53808J49994N8452r7936j89477j73268k0696
-97707A7735064M0333M0333r3167r3166r3167r3169P793P793R9336R9336R9335R9336P792
-97694A7863782P793r372r373r371r372j5093j5093j5094j5093k2349k2350k2349k2350L2958
-97680A7717274L2958L2958L2957j35823j35825l4746N6797P7776P7775P7776P7776O3711
-97668A7941364k7832j23190j23191j00303q761L1290L1288J8892J8893J8892J8895k6880
-97656A7669357k6879N8943N8943k4019j15561j15562k4017M589M589R6133R6131J21878L0336
-97643A7834861r713r715l4508l4508l4507l4506n8586n8586j10078j8536O7288O7287O7286
-97630A7633479O7287k2350j13893j13892k2350M8216M8215M8214M8216J09124J7582p7777
-97618A7670071p7774r120Q2425Q2424r118k8189k8191k8189k8191l397Q8147L6652L6652
-97605A7784202j9487j9490j9488j9489n9539n9538R3032R3034L397L398L397L396N8705N8704
-97591A7904234N8705N8705o1357o1357o1356o1357j5584j5587j5584j5585R209R206O348
-97578A7738640O347r1871j37641j06175M6397J45211J45212Q3229L7458J221r0321o7435
-97566A7710272k1665M8901M8900l6921l6921N9389J05162J30908L9364m1092m1093m6815
-97554A7918389m6814m6815m6815m1093m1093M7590J39131J39133M7590j996j997p718p719
-97541A8049773k9293k9291K175m3596p2205J9340P6555L0783r3182j84727r6042m499M6993
-97528A7672784M6993N2715N2715R0216R0218k8026j80599j87272l4702N7795J03568J29314
-97516A7865719J29314O5423q7148k14926k14927o5216K6328M5757j5N706N1479R5342R5344
-97503A7798180N8152l3390j41144j41144k1948J30626J40160R4390K845m2925j08663j08663
-97491A7626476p4334J7209Q3005L7234k2840k2842m723m723r6266r6266o1938o1938L2466
-97478A7350520L2467J21744J67516J01720J0176o7063o7063J5898J5899m128m9898p5646
-97466A7552142J5898L2108L2109L7830L7831O8865O8866p8938j24710n8912R3658J82342
-97454A7859089J82340J11777K0235q5614j31384j03732j03731j06591j06591M3476M3477
-97443A7622751M3477M3477L2035L2033L2035L2033J40742J40742R148q2394o5231o5231p0951
-97430A7844666p0952k7043k7043k7043k7043k7043k7042k7043k7043J6822J6821J6823J6821
-97417A7624658J6821J6823J6821J6822N8898N8899N8897N8899m7903m7902m7903m7902j6434
-97404A7719494j6434k2156k2155j3574j05117p3648k7878J8654J10198J53108N37o9075K2468
-97391A7674422r951n5726N36M6308J7702J7700K0561K0562J7701J7701n4414j00185j25931
-97378A7486986l4388J8059J8057K0919K0919L9037o735l5341N6202R0529M4758m9645j41189
-97365A7528168j47163n5619O7389O7391r848n5621q1367J0178J2083J2084K3525K3528M5459
-97352A7440187J37002J11255O5482J2920J2917J0057J0057l5714l5715l2853l2854N2016
-97340A7714757R7784J23533L1991n0972n0971n0972n0971l800Q7743L6251L6251k2871k2870
-97327A7874883k2871k2872r1528r1529L4345J25887Q0114j1427j31580j31578j2023P9518
-97315A7679339P9520j2023n9704n9703q208r9754j98925j07381Q3333J74877Q5241o303N0912
-97302A7601221N0912K2410K2408K2410K2408j1919j1920j1920j1920j06322j06325J9548
-97290A7500991J11091O2461k9086q6297m0527M7560R3330R6193N0420Q462Q463N602N603
-97277A7834266q0219q0220M5653J37195P9981j1562M5651M5653l6145l6147l6148l6145r3361
-97264A7778452r3361n6172L5371O7795K2022j00991j46761q9546m3775o586L9187Q0547Q0547
-97251A7566729Q3407Q3408J2844J2843J2845J2842K6195K6192K6194K6193j9578j9578j9578
-97238A7830958j9578K1329K1329K1329K1328l5886l5886j557Q9987P4729j6815j68431j22662
-97225A7680174J9421J9422K2283K2282R4635R4634k7423j18965l1237J21335J67107P5563
-97213A8139231l0284j21826j01801n6031j1212j1211n9844L1699J72469J72470Q0928p1645
-97201A8132943j11695j11694j21231j21231m6852m6851r8345o802O7577O7577P3299P3299
-97189A7749994J56736J56737k6350k6350o0679o0679o0679o0678p7844p7842p7843p7843
-97177A7456680K8957K8958K8958K8957L4776L4775L4776L4775j0996j0996j0995j0996N8615
-97164A7726244N8615N8615N8615j7672j7671j7670j7671j3857j3856j3857j3856j3857j3856
-97151A7748266j3858j3857j0517j0520M3835m7709o7733k1963n3429n3431L8323L8321L8322
-97138A7614050L8321N2626N2625K1158O6929J06503J4958n6558j48103n0837M0705j6508
-97126A7735869j6508k4614k4616k4614k4614K1158K1158K1156K1158l2720l2718K8308o3233
-97113A7605170r6609N5962J67531J21761N2327l9216m4937M6606M6605Q35N8049J2276r2139
-97100A7894221r2138r5000r5001M2316M2315M2314M2315p390p390p390p390j669j668N5545
-97086A7803990l5998j24679l3137R2735R2735m530m529m529m530m798m797m798m798m797
-97072A7753540m798m798m798k7682k7684k7684k7683K0949K0949j0519L5252K3213o8328
-97059A7649929j1117j1114k533M3238P1846j9698k8279J7493j9697j9697M0377n1165n1166
-97046A7608417M0379Q1261Q1263Q6984Q6983n0330n0330n0331n0332k7444k7446k7444k7446
-97033A7674184j6001j6003j6001j6003q8236q8235O169J58740K18815J73044P3873j7672
-97021A8046674O169l9603j96943j96944q6328N215k0530o6305o2816o2817n9955n9957J14549
-97008A7320409K06090J74624J28852K8250o3294q939q941m6128M5413K2529k3245l2063J3708
-96995A7757265L9454n2089j69379j23607N126N0896M6606R2378J20985K9441r7383r7384
-96983A7602309K2766J14309J56507O4962j21939k13480j00008N2567J69855J24084j4185
-96972A7857747j4185j7044j7045P0684P0684P0684P0682p7834p7836p2114p2115j6807P4737
-96959A7850238K3243K3243k1096k1099k1098k1097K4673K4674K4674K4673k2796k2796L1557
-96946A7896993n9986j45807j00036m679M1093O6363O6363R149l6624n5694L5848R8784N3013
-96933A7864780O526O526L665L665l6383l6386l6385l6384o825o824o823o824n2596n2596
-96919A7607136n2595n2596k9710k9710k9709k9710j8267j8266J31443J31445J10465O4695
-96907A7784621m917r6460j60350o8806Q7579Q7580o2847o2846N8258J04029J1532q0011M857
-96894A7602219R6400Q6866o5708l1378O0165N6349l5193K2022K2022K3124K3124K0264K0263
-96881A7900539k4554p0327r8933p390O7465K1694K4554P0327M4580j193K7416K7415J788
-96868A7983381J787J789J788m3985m3983m3982m3985n5902n5904n5904n5904K0384K0383
-96855A7629963J4661J4661r118j00662j00663r118M0468M0467M6189M6189N1910N1910M6189
-96842A7763046M6189l3912j25455j25454l3912L2004L2006L7725L7726J14012J14010J14012
-96830A7971997J14012J1979J1980L2004j3768j29149k20693k23553j32011k0264k0263q820
-96818A7373451q821M3626J35170J06562O0790K3601k2170k5033K0742O8418O8419O8420O8418
-96805A7981593n4592j00363j26110l4568J38030J38030M2672m8871j51857j51856o2221K9322
-96793A7599209J01795J0251q5107q5107p6672p6674l6624N4921J25484J25484L9663L9663
-96781A7736286J14518J14519P4468j7076k6611k6609l2332l2333k6610k6611k6611k6611
-96769A7798387l725l724l725l725K9650K9650j818M3954q64r2406q9548J997p987p985k266
-96754A7685865k264K0621K0621K0622K0620j5138j5138M2077m9467m9466M2076j5139j5137
-96741A7690753J8476J8474J8476J8476k7296k7296k4436k4435L8501Q4271J12880K1336k9203
-96728A7888977J6568J3708l2063m2316L457K6342o5200n6618n6618n9481n9479O5917J11687
-96715A7754881J37433M5891n6141n6142K9680J21224N3757r8815n8763L2778R894R893J5615
-96702A7941185J5615p8312p8313m1122N0420N6142J0370p9266j25037m3240M8305o050o048
-96689A7664649r864r863j5585j5586o6124j57667j51946o0403J15055K06597K12320J20776
-96677A7832359L9245L9246L3524L3523L3525L3524L3523L3525j9876j9875j9878j9875j4154
-96664A8018336j4155p1369K0174k2082j13624q2156l6385L8948L8947M1809M1808K7505K7504
-96651A7915260K7505K7504M2762M2762m8781m8781l9961l9962Q1144J26914Q1144j0400j38179
-96638A8018931j83949j45809n4264M1093M1093K4883k0889m6636M4908J7550J7553K3272
-96626A7777736K3274K3274K3272K3274K3272k4405k4405k4407k4404j8685j8684p3038J8505
-96613A7704579L9484o287K5180K5180Q9070Q9070Q3348Q3349N5695l5849j31206j31205o1595
-96600A7828813K9948R5745J41516J24084k8489j53406j53406p3306p3305p3307p3306j2277
-96588A7579304j2278M7798R3570P7358j4183j12403j12403K1813K1813K1812K1815J7998
-96576A7652014J7998J7999J7999J3230J3232J01913J01914J58173J12403k3959j15502j29656
-96564A7937758j29656K1009J12551J04922J3381q1978q1977N751N752q0071q0071O2966J54508
-96551A7964845O2966k8577n3370n3371n3370n3371K6730J18274O1057O1059R83r0559l9066
-96538A7924230l9068j2366j2367j2366j2367R0769R0768k7474j80048j45718O854J15561
-96526A7786408K4019o9432o9434J6391J6389N0718N0718N0718N0718j6270j6270j6269j6272
-96513A7842132j6270j6270j6270j6271N5248N5248N5247N5248R476R476R477R476r5417r5417
-96499A7845113q9697q9695o4901K6639O6691O6690R2437R2438k921r4463k920Q8622L1409
-96486A7965442L1407m350m351j0072j0071J370r0172l8680l8678p7776p7777J3768J3767
-96473A7673827Q2424Q2425l5819j88390j35975J6599P3813P3813j5824j5823j5824j5823
-96461A7579423K5181K5180L0901L0902k6312O5230O5231k6314n5157n5159n5159n5157n7065
-96448A7491725L4477M0198n1344p6136J5406J10763J10764J20299J20300K4942o6601j10704
-96436A7764089j9162P6197P6197n9211n9211n3490n3489j4394P7151Q2871q672q9724J818
-96423A7720970O1892J6122j17856j17855L8530J30072J17678P1905O3324k8220j44556j44556
-96411A7667450n8734n8735L0902L0902L0902L0902m3269m3268N2089J43631J09304J7760
-96399A7909836j6568j6569K9205K9203K9202K9203J13118J13119J4899p6644j54360j08588
-96387A7895056j3231L2540J21J19K980K980q0935q0935M0170Q5940j7045j08588p7120l1349
-96373A7650703L9782Q5553Q5553L9782j2664n8437l5550l5550L5967L5968L5967L5969k69
-96360A7902774k68k68k68j34247j34244l6027N5516Q6983M1212J5466J07009K09r1335n9866
-96346A7752646j4095K08K09L070L068P450P451P449P450M7500M7500M7500M7499P6107P6108
-96331A8117120L8918n2626j04119n8346L1288P7062J5794p5751n2863p092m8095j39640j33918
-96318A7607732m2374O3472J09243Q3498Q3498O1565k9978K1515K1515n7215n7215n7213n7215
-96305A7750828J9071J9072J9072J9071k7654k7653k7654k7653M8631M8633M8631M8633m053
-96292A7906975m051m053m053m053m053m053m052p867p867p868p866j3588j3589M0765n0778
-96277A7809949k8041J7731l9484O288N3966N3967J11180J9638k1366K4405p062p062m5205
-96264A7948904m5206j01467j47237j68217j5644J38834J84607O5408k6133K5359K5359r924
-96252A7874643n5695M381R5924J27391L5849n9509n9510k7891k7892k7891k7893J0250J0251
-96239A7872408M4580J36122J56148O4605o3174j08946q8920m3149n960L9811O8180O8181
-96227A8139886k0502k0502k0501k0502O5320O5319j4780j06324j40652j40651l0038O1504
-96215A7817577O4367k7177q4390l8621N3877R9648P1042K5270r058n4831l2899J2874P5808
-96202A7973487P5810k4316k4317k4316k4317L7428L7428L7428L7428K6939K6938m529M1242
-96189A8192333Q3199q344j32308j78080j35170J7403P1757j9787P689P688J966J968p5273
-96176A7835041p5274M5832R1603k5687j17230q2902l7129N7273J48817R4465R4463K2945
-96164A8052217o8598o8597K2945P2531P2531j3290j3290j26766j26767l1407O0134J30700
-96152A7962343L9156n6201n6202j311j311j312j311j6568j6569j6567j6570N0183N0182r894
-96138A7908048n5664o9969K1575J10256J10258l9455j92026j51976o0431L4924J26467Q0697
-96126A7822704Q0696J0132J0132J0131J0132l8501l8500p033n2804k3631O7913L9305o466
-96113A7884210j1236j1233j4095j4095o5588o5588Q6983Q6984P7448P7448O7913O7912j5049
-96100A8152014j67620j33292m1748M022M023O885O883J1650l4119n9867L1677J77573J77573
-96087A8135654N8377r4194j87110j41337j7374P4171P3216K7445o884n2655m5025m5028m7887
-96074A7731369m7887K2677K2677K2677K2677R8487R8487R2764R2765O5112k6432r8904j44676
-96061A7951793j28464q2693m2642L129K7922P3693P3694K7921k0650o6423q6447j0162N3728
-96048A7774399N3728K9889P5660N0866N096L0842L0843j7791o3561q0725m441M9079M9080
-96035A7982964N3847N3846Q076Q077N215N214q1560j27333r4910r4910k0532Q6268K3333
-96022A7807595K3334N005m0765j2157j2159J1681N7453N4593Q820j15145j60915o5557P1755
-96009A7633538J54717J08947r298r297j1562j1562j1562j1562K4674K4673K4674K4674j5377
-95996A7915677j5376J0370l5402r2616r2616K6582P2352K4346n1939m9081K7207Q7282Q7282
-95983A7914068M0557J16842J58800K1486j35856r0081Q135Q135j11063j56833p0057O227
-95971A7710360M9140M9138K4347k1427q4361q4361r983L5788J0043J0042N0092N0094P5839
-95958A7864751L0067l0812l0813l3673l3673R237R238L7846p928l0811J4958J2100l3675
-95945A7776812j0786j0788j3648j3649P7896P7895M6427o0372j36660j36658l6535L9753
-95933A7599687L9751o019K1634K1635j9369o5141o5141j9371N3013N3012Q7342M1571O286
-95920A7748890R7832J29299k3274o9998o9999p9533p9535N7782N7780N7781N7780O8271O8268
-95907A8021344O5410O5410K0591k5180n6649L4896J2961p8580m7113j340k7087k7089p5720
-95894A7881854J5825M7767M7769N3488N3491n3310n3312m7589m7590J2487J04028J04029
-95882A8118937J2487l7101l7100m2821m2822k9947k9948k9950k9948J8685J8684j2783L2987
-95869A7909360M4430m7112m9974M1570M5384m6158j35796j35794J6986J08528N7035N7037
-95857A7865496N3220N3222N3221N3222P1339P1340O5617O5617J3171p8371n2625o854m8812
-95844A8178803m8809m5951m5951r715r713r715r715N5128N5128r1721r1721k0204P1339N1313
-95830A8028496N543Q5554J77097J17021l5551j95751j95751j04207j2664j8387j8386P8878
-95818A7911892P8879J22743J22743k9829k9829j2904j2902j2903j2904k2438k2439k2439
-95806A8057670k2439J2843J2845J2843J2844J2843J2843J2844J2843k5240k5240j9518j9519
-95793A8048462l0961O0582O0581l0961n8615n8615o4336o4337o4336o4337n8615n8615j6657
-95780A7599240P4884J14936l7636m47R1095N5816J0041k5240k5240k2379k2379l308Q8236
-95767A7897619Q8235l307q6932q6931j41287m9741P471N3244N8965J3194K7498K7496K4637
-95754A7830161K4637K4635K4637K4637K4636j5414j5413J6054k9717j2553P8990N0384M611
-95741A8030285k2089k2089k4948k4950j7321j7321L9895n1651j43065n1523P3395J19167
-95729A7887785Q1977r565m1034m1033j0518Q1023Q1025j0520l5312l5312l8173l8173K8220
-95716A7900390P3992R9737Q196r0024r0024N3967N3967o9999j15770N333R6878J17856K6313
-95703A8070812l6623R148N461m0312j1702j1704j4565j4565j4563j4565o3196o3198k3145
-95690A7777283O8395R1283R1282J647q9897k4100O7443O1722k9821j8380j8378k4100k4101
-95677A7930278p3685p3687M7418R3190Q4607o935m4125m4126k5924k5925k3065k3065r2675
-95664A7722281m6905Q3736J75279Q7550l993N3221N3222k4973k4971k4971k4972M0825M0824
-95651A8106153n4533j46075j47982n6440k2111k2112Q404Q404J29508J75278J40950M9406
-95639A8168850p8371j24144j15978k4435M2316Q8085J09065J7522m9228r5000q4034P509
-95627A7862157M4699M4699m4937m4937M6606M6605Q1651Q1649r892r894k8965k8964k8965
-95614A8011512k8965J5376J5377J5375J5377l0395l0395l0396l0395l4715l4717l4717l4715
-95601A7783607L5848L5850L5848L5848P2085P2083j9458j9459m4252m4252m4251m4252J2486
-95588A7867731J2485J2486J2486p9057p9057l9008N2536K0114K0115K5836K5836j4215j4214
-95575A7824074q492q493N3102J44645J44646N3102k1277k1277k9858k9859p8491j24262o1328
-95562A7836232L0216K3543k2231j6508K9262Q8622Q8624N1433m0110j06859j06860j7224
-95550A7838140P4319O0969l0574j81238j81240j46909n5368M8573J40116Q3825k2975l7278
-95538A7590360J00036K48793K03022K7564p9237k5359N0928K7087j8684L88L86k473k473
-95525A8120338l2987l2989N8556N8555L5669L5671n5875n5873l2033l2035l2034l2033m0617
-95512A7962313m0617K0413O6183K1129n5158r387r387k5597k5599k5597k5597m8960m8961
-95499A7755178l4656J02658J99923J99923N7840m8960r1871m6099J3022J3023l189l189l187
-95486A8110416l189L1616L1618N2594O825n7065j33352j36213n9926J1533J1532J6300J6301
-95473A7898990J12610J12613l6148j42946j31027n4742r922r924J2009N7781P7806J520n9867
-95460A7828753j4096M6934M6934p419p421Q4124Q4122L0723L0724K7862K7863J2604l3167
-95447A8158540n3191K3095J00185N4412o615o616l4268l4269l9037l9037j9966r6252j13415
-95434A7893566o616J16396J16395J3411o2877l1288l1290l6057l6057L0693L0694L0693L0693
-95421A8058356N3578N3579N0718N0719n7990j03761n2267N4533J42082N0539m7678j39222
-95409A8113186j16337k4792R536R536j9072j9071j3350j3350M4818J36361J04894N9120o674
-95396A8264805r8218p5333k9561k0978k0980j8117j8118N5308N5307K0978p0565n9120L2421
-95383A8017829J27778J27780j5496j5496j5494j5496n960n960n959n962k38k38N4116l7428
-95369A8203776n7453j1681m3150m3149L8858L8859j8357P3187P3186j8355L8858L8857n960
-95356A8307476n959n960n960n1731n1732n1730n1732j014j013o734o735n6321j47863r3510
-95342A7769482N9062J62524J16754l0098p5868N3817J45362Q8146o4427j70511j24739p75
-95330A7928729R0768P6465L0693n8943j04714o0373L1170O8359O8359O4546O4545k6998k6999
-95317A8145607J7046J7045J7046J7045k8727k8726J18124J18123J8476p3068m7320j550n97
-95304A8288524n95l458l456m2792j34333j05729n9956j3230L2540L8263p509M410N0181M7321
-95290A8090181J550m6130m6129m8990m8989O168O168O169O169N1939N1940N1941N1939O645
-95276A8140571O645O647O645j6241j6241k1961k1963o228r7771r7771o228O4336O4337O7197
-95262A8071974O7197J40145R4375K1902o9641n8198j2426M7650M7648m0855m0854m0855m0855
-95249A8187207q0904q0906p1369p1369q05J51768J17439K5895j9875j9876k5599k5597L1140
-95236A8117149L1140L1140L1140j4630j4632j4632j4630N393N393N395N393N394N393N393
-95222A8189799N395j31892j31891j26170j26169o8002K3541L7845Q3617J38923J38924M3566
-95210A8077486m7976J4006N9777o019r7564j54299o2758k8427k8429n5129n5128L6414L6415
-95197A7688369L9275L9275L9276L9276M4996M4997L9275L9275L106q8436r4157k615L4575
-95184A7866487n6970j72350j26580K3131J14675R1790M6016q336q337n474n476L107R4649
-95171A7856332R4649L107o7457o7458o7459o7458m521Q7021J82378J82378J26118L4575J7410
-95158A8309615k8362q7810j33582j56469o4925J8990J10533Q7647M1875L9014o757m1085
-95146A8088684N0457N0458m1085r619L6155L2219L2221L5082L5080m1205m1205m4065m4065
-95133A8139112k1180o6951r5559m015J6009k9762k1179K4591O1267J07038J29925L8382m8395
-95120A8229283j39937j45657n4116K0741K0740K0739K0742k8846j20390j17528k5985J6092
-95108A7695878O1863R9054P509K7534J19077J13357K1813l0157l0157l5879l5878R893R894
-95095A8033801J2754J2755j997M3775O9521k2022j29775j29775l7279N4265R6221N0450r625
-95082A8043069r625l4419l4418Q2872J28642Q613j43960j41099J1472J35437J35439N3429
-95070A8235452N3430L3405L3405o1953j53495q1978R566O9640K3869k6223k6223l4805l4806
-95057A8039284l8620j30163j27302l5759K5270P1041J42560K34101K23614P1041j09183j09185
-95045A8256699L2063P7836l9454j30997q9994O2578N9719r2856j74861j29090n125Q6417
-95033A7912935P1162K5388l1826l1825n647M0125O5871k5672n3326n3325n9048n9047n5233
-95020A7740532n5233n5232n5232Q2081Q2082Q2081Q2083Q5299Q5301Q5300Q5301L6667L6668
-95007A8317698N6693J0921n5829j47371j50233n8690r102r105l383l381K9382K9381K9383
-94994A8036364K9382K9381K9383K9382K9381m4042m4043m1183m1182L4149P9921J05669J4124
-94981A8246686p3485p3483p9207p9207N8108N8109N8109N8108K1873K1872K1873K1872k3898
-94968A8237330k3900k6759k6760M6383O10k5134O6406N7826N7825O3548O3545n7557n7557
-94955A8375806n7557n7557n7557n7557n7557n7557j0713j0714j0711j0714O5573O5573O5573
-94942A8184331O5575n4578n4577m8857m8856O453R7994M6502M6501O26O26l0842J4929M3536
-94928A8269363m8005k2261K3512J6837k8936l27l28p9475p9474p9475p9474N8675N8674N8675
-94914A8067981N8674J2904J2902J2904J2903k5240k5240k5240k5240K0532K0532K0531K0532
-94901A8159435n6709n6708n6707n6708n215n214n6709L4836J09214J09214J12075J12075
-94889A8342879J24470P8700n1940j43483j57191o5647L963M9735J23160J23161K7801o3739
-94877A8391869n3252p479M6874M6874l8948j30491j04744n8972n1181n1179j34141j34141
-94865A7721089n2135L9409J40489J40488K221K220l502l500M126q7416q7415M126J44422
-94852A7964622J44423o244r7786j04460j2920J08187J53957J24397k8175r2065r2065k427
-94840A8059444k429k428k429O883O883O885O883N2656N2655N2655N2654K4049K4048K4048
-94826A8362457K4047K4048K4048K4048K4049q5256q5255q5256q5255J5822J5825J5822J5823
-94813A8204967L3465L3465n5218n5219p3335k7564M2046J33590R1915L73r4985r4985k8234
-94800A8110281k8235k8235k8235l919l918l919l917l919l918l919l919R6087R6088R6087
-94786A8282490R6089j179j177j177j177o3159o3160N7945J03717L9826n1716n5532L6013
-94773A8377803K1321q5479k06583j30296P5674K12991J29074q239n1150n379M5161M5160
-94761A8420058l0171j36973j19808m3520L2405L2408q4884j30655o1996J4289k8623k8622
-94749A7833908J5719O1491L5745L5744J44451J44451O9120o8196j43543j43542q3468l7695
-94737A7864185o229L9544P9593J25366J46821J01048O3860J8088J5228J5227n0570r6340
-94725A8315821j04566n8794k4464K1306J2724l3047j580j578K3212O8985M3240M3238O2310
-94712A8366807O2310k3511j30312j29255k2452J15814J15814M9065q8250j58815j58815l7712
-94700A7960688L8576K4271k1500l1036J4736L5715m0573k7817P8982O1820j4467j2561O3724
-94687A8130558N8959j7328m2122m2121m6889m6888K9397K9396K6536K6536m917n0687n3550
-94674A7996880p778L0366j5407k9710M6577J02359J02362K235p4052q2634o345J29059J74833
-94661A8368745J10822L4537L2630J08916R9380K3096n6052j01824j44259j44258q1322l5550
-94649A8214861k2201k2199m5087O86N1538N1537o6705j12478o8612K2930J50710J96481J55478
-94636A8506939O3933K1024K1023o0984j52528j46805n5263M6651J38194J43914N2373k7728
-94624A8550743k7728l3450l3450m5845m5847m5846m5846p4p4p5p5K3437K3437K3437K3437
-94609A8366181K3438K3437K3437K3437K8204K8205K2485K2483l6639j28181j28180l6639
-94597A8231668N6693N6693l2943j24487j35929m4386j0057j0057J8550J8550J8551J8549
-94585A8061395m2479m2478l9619l9617m440M1331J10942K02486J91043R9499l1140p6912
-94573A8430011l4001l4001r1216L29Q4242L8471j12194j57966q5732N811M3000M3000O1118
-94560A8190872O1119n9986j05758n9031L2510k1843j74414k04929j13386J1533J64104K28500
-94548A7949291J82728N5904l5640r9530r9529j3707j3709L3018L3018L3018L3017L3018L3016
-94535A8123913L5879L5878k8010J7760j0848j63419k14911j69140m2316M9230J63657J63657
-94523A7961330P7835P7836O6393O6391O6393O6392q0443q0441j00469n4696L0171J21715
-94511A8218407J24575L3033n1835n1836n7558n7557n7557n7557n1836n1835m753Q6789Q6791
-94498A8107271m752p3411p3410J2411J03955K3854j28719q5806N737O2950J08723J14444
-94486A8173247O8672J5822J5825J2962J2963L427L427L426L427Q194Q196q3349j74891j92055
-94472A7879293l9484P9711P9714L5968r805M6458J38000J86632L4060j49025k40569j38536
-94460A7902417J4035P5064P5065O0759O0762o0343j06115n2715L8828M1688m9854q7996L546
-94447A7915141R6043R6043k1247o7019m083Q7461J14161O8390Q313Q314J0341J0340J0340
-94434A8332538J0341M619M618M619M619l3524l3525l3523l3524K4643K4644l5431q1203n9226
-94420A8100685L2317J30536J30535N9971N9972l1573l1572q7833q7833J0384J01929O0925
-94408A8448443J5152M6621M6621k5017k5016k5017k5016p0789p0787p0788p0788L1244L1244
-94395A8236107L1246L1243L1246L1244L1244L1245k7192k7191k7193k7192p2963p2963p2963
-94382A8095918p2963o2474o2474o2474o2474M4326M4327M4324M4327m3044m3046l7323l7324
-94369A7789626M5638J37180J08573O2803k996m8765m8767k994J6076O1848P0431K4658K757
-94356A8216068R4300O2831J7061k0131o5900o8761k2990l9202l9200Q4763J30535Q1904r640
-94343A8421638m6830m6828l8367l8367P3201K7431j01302j92846j41353J1220K6477j9296
-94331A7934778r759L6013J3127J3125J5988J5987L2154L2152L2154L2154K6432K6432K6431
-94318A8227168K6432j5525j5525j01348j01347p4647J6896J15115J15114M0378n394N4681
-94306A8281998J46225Q6150n393j03612j03613q3586j29359j03611M8959J74833Q3289m0677
-94294A8251603q6447k3869K1903o706o705J20121J20120J20121J20121l2451l2451o3920
-94282A8501440j8148J0460q1084n5338r565n2596r8366q9786m4013P480R9023J01883J0341
-94269A8281731l5431l5431m1153m1153l5431l5431l5431l5432l7458l7457K592R4136J60885
-94256A8169536J60886J0222q1323j25186l3644O1714O1716l1737l1736l1737l1735k0413
-94244A8076563k0412p1906J9637J05460J05459J62674P1131p9535p9533O288O288M4430M4430
-94231A8390974n0927j42470o7182K4361J13996J13997j385r2928j53005j07232k6179O5365
-94219A8067385J08275J08275L7711L7712n3833n3832n0674n0673M0870M0869L5148L5148
-94207A8302381n6394n6395n8302n8302n8302n8304M2777M2777L7056L7055L6340n5204k9456
-94194A8067727J6316J12626J12626N4458r8115j19092k7550K966K965l1363l1365N826R7369
-94181A8165394R2303M6532m8826r4598n6454n6455n9314n9316m961m963m961m962P1325P1324
-94167A8052068O5603O5602M2330m9213m9213M2330O8076O8077m7306r3079j2024P9519P6659
-94154A8309429j4886m3491m3491m9215m9213j7149j7149j7150j7149j1428j1429o0059L1482
-94141A7989102O9626J15398J46865N5322k7638k7640l3359l3360Q7549Q7551Q7549Q7551
-94129A8604516p4559p4556p4559p4556n3581n3579L7966L7964n0719n0718P0385J16158N3460
-94116A8413622l8084j2336L3434q523n4293k5687k5687m708m708l6178R596p569r9112o4783
-94102A8074984j9013M9259J40801R2169R2168l9423l9425l3703l3703K4466J16007Q7401
-94090A8511988M1631K8279j7493n1820L9723O0700l0843l0841O0701O4515k7028j22385j22385
-94077A8404742p956p957p956p956J4928J4929J4930J4930J37195J37196J5137j37434j72715
-94064A8412013q1173j8237K7534j19m5891j4423j4423l9216O557L2302n9241p6048p6047
-94051A8053588q1769q1769M9824M9825M9824M9823J04180J04177O1267l0276r4165j39938
-94039A8094591n3162R9411J69722J69720P8179j3365r3466r3464r70R0575J34440Q8667o690
-94026A8664188n2461l1484l1482k8622k8622p7135J4408J09765J09765N9226l2318r8112
-94014A8577116n2343L0618L0620L3479L3478O7808O7809q4764q4763j02614j02614r6892
-94002A8316938r6892n3982L7563J1815l3956K9934K9932m395M1376K4213o7332l8724P047
-93989A8203537R789R789J2650J2649J2651J2649J2650J2649j5957j5957j5957j5958j5957
-93976A8219227j5957j5959j5957O2549O2549O2547O2549j3738j3737j6598j6598q9070j34842
-93963A8136965j60587o9044K5359K5359n4742n4741Q5435J76976O4457q8117j33887m2345
-93951A7911088J10227J10228O288O286O288O288J9637J9638K5359K5359K1963J13505J47834
-93938A8529988m739j11538j11538j21075j21074J4334J4333J4333J4334J4333J4334J4333
-93926A8160358J4333l3821l3822k8101k8100K1484J13029J13029K1485q2456q2453q8177
-93914A8066788q8175J8624J8626J8623J8624K3364K3363K3362K3362O3413O3413J14905K3362
-93901A8411654j1919j1919j7641j7641j41606j41606n3878J59725K26593J35050j7522j09066
-93889A8410224p8550J2992J02629J02628O317q5226o2340j6567n8527j04297j27183l5638
-93877A8066462M6918M6919J2591p8954o5603o5604K9756J21297J12716J12715l4135l4135
-93865A8270943j5064j5062j5064j5064k070k072k072k070M3701M3701M3700M3701j5422j5421
-93851A8346365j5421j5421j5421j5422j5421j5421l8277l8276l8277l8278l2556l2555q4049
-93838A7951570P494Q1874Q1873Q7595Q7595O6616O6615q5955q5956Q806Q806Q805Q805L9321
-93824A8333864L9320n6037j47581j58069o6527k6477k6476j6942P4602J14654J14651n929
-93812A8173053n931n929n930k10k07n931n929O467q5078l3584l3583O467O466O467O466J9459
-93796A8042533J9459J9459J9457R0024R0024J41515M9974p7806p7805q3527q3528N3788N3788
-93783A8257355M8065M8067K2886o8657j1443j1443J907R3451R3449J908q5823q5821j43036
-93770A8160865n1494L4329L4330L4329L4327Q701q2841k5628k5626o556Q4987L3494L3494
-93757A8266711J0608J0610J0608J0609j41964j41963q0935P1638J01943J0399J7076J08617
-93745A8253957M0915m858K6611K6611j6301j6299j6300j6301J9936J9936J9936J9935L5550
-93732A8393328L5550j11299j11301n2177L9363P3695P3692J4573p6972p6970J4571L9365
-93720A8255418L9365M5085M5087n8600n8601n2878n2878k8086O3457J7685J7687N5829J47372
-93707A8435942J47371N5829k4272k4270k9994k9992k4630k4629k4629k4628K1141K1143K1142
-93694A8495524K1143o1817o1820l0350p6122j18080k6536J04105J49875R9662N3892r043
-93682A8540433r045j3812j3811j3812j3813j20612j20612k2394O9148N4846R074n1001n1002
-93669A8243587m3253m3253m3254m3254K7311K7312K7310K7311M2568M2568L9708L9708J9681
-93656A8364050k6088n1836L9707J11286J11285P4096j7449j38551j84323j00407N2162N7885
-93644A8291817J2113m4146m4148J4020J4021J1159J1161J3424l2347o0954L0589Q4942L9171
-93631A8340822n3325r9098k1857K3914m694m693L4402L4404L4404L4402J1787J1785O063
-93618A8348316O065j5868j07411q1665l5894K3230K3228k5403O6139Q5210Q5211J42426N0881
-93605A8564465k6238k6239l1960l1958l1960l1960l1959l1960J1905J1904m2448M9093J09170
-93592A8459855O3398l353r4894j04716n8943k4614K1158M4044M4043M1181M1184M1181n0359
-93579A8419165n0361M1182N0718N0718N6440N6441M5592M5593j06979j06979k4019k4019
-93567A8453492P452l8323K682R4225N9896J4125l994r5536r8397o852o26o26K235K235k1606
-93552A8370382o7375r5984m439Q5195L9425p5958p5958k5419O6124J06175J06175J71375
-93540A8599718J71375P9832P9831J8804J8803j33769j33768p6554p6553j62376j62376r804
-93528A8213163Q1739Q1739r805q6789q6790q2976q2975K3823J76397J42067N0524j921j922
-93515A8416274n9137L2407N7200N7199O2922O2920k5880k5881k5881k5880k5881k5881k5880
-93502A8448621k5881p0699p0698o4977o4978j5390P6151P9013j2531j1695L4074K5493k0278
-93489A8306225p2725j18496r0843r0842k162P4127L1214L1214N6007N6008Q1754L5983J2978
-93476A8310442J2978J0116J0117j2768j2770j2768j2770l0886l0887k8026k8026J9651O5425
-93463A8259828O5424J9652K6194K6193K0473K0472M47m5324j9578j9578k1487k1484J0936
-93450A8322168l4836M47J07248J04387k415n5814n5813q8235m2464L5729L5729O1476J5705
-93437A8403312k9591p5363p8223l2452J8089J8089p659L8114K5835j9935j7076K8698O5885
-93424A8337723O5886n1403r7176o1416M5384R9738N3966K475K473l88l88k056k056m917m916
-93409A8382929k056m7828k2082k2081j4452j4454J1295l4478n1642n1642q0249l4477J1591
-93396A8030374J1593J9219J9221M9735J26021J04088N8317l5134j11418r2348m6576M3060
-93384A8176152J19346J22206M5920l9423l9425l9424l9425K4466J00751N4978N4981J1591
-93372A8552694l4180n572n571J1591N7363L1618L1616k1112k1114k1112k1112r8353r8352
-93359A8358404N3266R9038P0906k0636k3496O8047k519r4061l6846l6847k8265k8264k8264
-93346A8350463k8265N0882N0881J9415O5185L44r1201o2593j6821n9733n9732k2544O9000
-93333A8265281J14265K2722r7428r7429N5144J46686J43825N2283J7001k8771o5960K5582
-93321A8553201K2722o8821j51782o0239Q5539J31309j7447j08991j10898o5126n051n050
-93309A8199366j7448j7447j7447j7449L4047L4045L4045L4045k9262k9263k9262k9262J08050
-93296A8256758J08053J08052J08051M5117M5115M5116M5116o1684o1684o1685o1684K0681
-93284A8535322K0680K0682K0680O3591O3592Q3617L7844k1277j12820q9933m4163k9858k9859
-93271A8518098k1277k1276K3303J14845J14847K3303r0173r0172o4427j10197k4376O7168
-93259A8439666L8560p212k7235k7237K4257o7287m8812l039l4508l4507M4639M4640M4639
-93246A8386564M4639j3528j3530j3528j3528j3530j3528j3530j3529K2320K2320K2319K2320
-93233A8412251L3763L3763l427r4972j37879r2111Q016R9560J00513J00512J4692J4690j3081
-93220A8476290j3083j3081j3082j8804j8803j8804j8802K1246K1247K4109K4107p361L8411
-93207A8483590O4158k7385k3825k3825k6685k6684K9575P5347J01093R552q2469q2470R4896
-93194A8564868R4895O6289O6287k5253k5256o6377o6379o3517o3517j2977L2794O1402l0143
-93181A8533116r2601m6830J01930J01927j8222o3993l919Q7624J2382p9162n0553m783R37
-93168A8477853m4832p0580K0964L2408j3365J8102J8103J5242J5243J5241J5243M396M395
-93155A8508413M395M395M397M394M395M397O5423O5425O5423O5425q002q000l9469O303j4506
-93140A8732808j06048j03187j1644P428P427J3149J3149p830p830p829p830M9385M9384M3664
-93126A8664196M3662J04097J2553j76255k67798j69580M4021J26981Q1211k0822k0822k0822
-93114A8400622k0822J4459O0232R1700J57q4563O981J02336J02339L166L166q2655q2655
-93101A8514463p8842J2703P5637K9866m3559q9331r2191m6420J0914J0915J3774J3775J3774
-93088A8345478J3774J3776J3774m3439m3440j1973n7743r6840n297R6736J88279R2170O26
-93075A8505881l6564l6564Q254l7517o3263K8279M3060M3059N1642N1643K0173O5946R7414
-93062A8741443N871n8139L3404J937m3833k9531k9531l2392l2392k3333k3332J0995J02539
-93049A8623706R4910L368l4775j26319j30163l8620N6737N6737N0064N0063J10137J55910
-93037A8871755N2446l9096j02033n6261p629p628p628p630K3363k2409n1015M0527N7691
-93024A8744453J1919L7666L7666m3863j35409j06800o1028j4304L1468L4328j1442j5884
-93012A8508770j5882j8744j8743K7027K7028K7027K7028o0700o0702n7839n7841j23637p7865
-92999A8124927k533Q9011J55998J55999J18809K7267l2809p8580n8556n8555l0902l0902
-92987A8379174k8041k8042j3737L2035N7780l3763j6299j6301k2022k2022K3751K3750K3750
-92974A8360013K3750L7099L7100L7101L7100J8981J8983m2047q7818r8069k1784Q5019Q5016
-92961A8490444O9760O9759J07904L1617p5661j51946j39550r3777K1605K1604p957L7816
-92949A8381618J3588r3211l9813J28018J83324P6524k6461j02748j83325k29095j49950J7879
-92937A7976348J62823J62824Q1768Q1769J5495J5496J5496J5496N4591N4592n0301j26586
-92925A8459811j17051m0765O4127O4127M7917M7919m3628m3626l5252l5253l5251l5252j8089
-92912A8279734j8088j8088j8088O2966O2965O2966O2966J7193J7195J7194J7193k116k115
-92899A8541877M5564l0723l0724M5563k115k116P897P896P897P897K175K176N036N036K9412
-92884A8642748P5183L665p2620j04089n8317O0880O0879l5431q1202o824O9461J09512J09513
-92871A8773358K2737K2736m6158m6160m6158m6160k8994k8995k8994k8995N8257N8258N8258
-92858A8692990N8256K3929K3928K1068K1070j07724j53496l6207J16366Q2991q552N2477
-92846A8787096N2475o8628o8627o8628o8626P657P659P658P659J5049J5049J5047J5049J7909
-92832A8673798J7910j3559L2213o85r2228l7876l7875J3618J3619J0757J0758n6678j02450
-92819A8431322M5354J36898J51202j371j44407n2864L3434L3436L9156L9156k3780k3780
-92807A8663756q0994J0549O6095k5449j45600j45597k6404O5143M2255l517K8905P4677M6070
-92794A8569889M6070k7356k7356k7356k7355p6227p6225r6253n0479P0624J62167J10675
-92782A8550818J10673K1992k3780N6321l5222j12463o6690N3460R9230o376r7921m6427m6427
-92769A8457188k0680o6452r2199o57J37614J37613l9753l9752m3566m3566m3568m3566J0967
-92756A8309623J0965J6688J6688L5758J27302J27303L5759j3826j3828j9549j9547q7251
-92744A8526085q7254n1969r7741j12284M0289J28971J28970L5521n6022o1745K9800J08945
-92732A8531566J7403j28493q2724P868R9409J02272J0728n0153n0152n3012n3013k7266J8505
-92719A8342938M9973m1569p3992J7552J43423J43424M6158M6160M6158M6160M1629M1629
-92707A8849643M1630M1630m0378m0379J3976p7567q4719l8947p0417p0415L9246L9245L3524
-92694A8636072L3525p897r9439m7948m7947l0783l0781l0783l0783N2655N2655M6934M6934
-92681A8542414K5002o6542m0796M977J1055J1057J3916J3916o2371o2368o2371o2370J05460
-92668A8370979J05459J05460J05459K9174K9172K9174K9174J7969J7969J7969J7969k7803
-92656A8848124k7803k7803k7802J4631J4632O8985k2558l4001J1771O048l9722j23278j23280
-92643A8537944k68R1275J4035p7507m3180K593K4524P0296P3157K7387K1663K1665J8802
-92630A8782386J8804M0258M0260q1800j73341j69528j6956J90924J90923k6014j17558o6065
-92618A8612293o6066n2713n2715n2715n2714R9856R9858J02717J02718O407N2177Q0787j0758
-92605A8869132j49979j04208K1665O7435m8901m8900P8878J70421L7101o9700o765o764p6376
-92592A8733039j22147j59335n2536K8517j7255j0577L5192O587O585R446R447L9006L9008
-92579A8544977L9007L9007o765o764o765o764Q493Q493Q492Q493Q493Q493Q493Q493k9203
-92564A8634673k9205k9203k9203r3092r3093M0407J16695O4246m2553j56028j56029o3532
-92552A8164083J2754J03343J79631J55551M8752m3745q9517o2818o2816o5676o5679N2566
-92540A8326429N2566N2566N2566O793O795O795O793k3303k3303k3302k3303l5700l5700J0072
-92526A8356764Q6359J31176Q5404m1421q7192o2399o2399n8586n8585O7048J73848J56685
-92514A8686702Q0397p330p331j2098j2099L160L158L159L158m2612m2614m2612m2613q909
-92500A8561516q911q910q909m4192m4194J06474J52243J31266K4465r5686r5684j2725j2724
-92487A8644029r9499r9501m7767K8517J8029k7743J3261J20061N7125N7125M5682M5682M5682
-92474A8800683M5682l0604l0603l0604l0604J4482J4483J4482J4484J4482J4483J4482J4482
-92461A8839810o4664o4665o4665o4663j8892j8893j8894j8893l4984l4983k9263k9262K6044
-92448A8403133J17587O0374O0372O3234k8308K3183K3184J7462J7463J7462J7462k5180k5181
-92435A8742247k5180k5181K0592K0591J4871J4868J9638p1905k0412k0413k6134k6133k6135
-92422A8591314k6133J5704J5703J5705J5704J18691J18689o4396o4396q3467q3467p7747
-92410A8491904p7746l368Q8177L6683L6683J4668J4669J4669J4668o1617o1618n5896n5895
-92397A8395981M5183J36726J36727M5182J4669J4669Q947Q947P0213P0216o1380j52922r1892
-92384A8641266r1894m0400j31944j67225p5683J15033K06574J43641N2097p3777p3775j8893
-92372A8485020j8892j8893j8892K6879K6878K6880K6877J68010J68007m1779j94351k01978
-92360A8433766m9406L8321L8322k9978k9979K7237o4307j50127n8586O7287O7286K9143K9143
-92347A8348122J14966J14966M6308m5236q2425q2424o6072k0300j1720P9825J08433J6888
-92335A8521331m7001r2772r812Q1733Q1731r811n3676p905j0765n6536j18758p2984N4792
-92322A8259567J46337J49197N7653r3009r3011p3940J7604K0465p1080n2960p189l8657l8656
-92309A8182321J12491J12492J12493J12491N691N693N691N692j9102j9101L8113n3429m6755
-92296A8554781M4787J9042k6730n6529L5014J53258J07486q1322j72865j40444r4673k8874
-92284A8312931J23696K13332J67561L1199o0343j1711j1710L634L636P74P76m4044q9815
-92271A8639916j15561k4017M3685M3685p806Q3735J0311q1233m6904j133L5581Q1351N2745
-92258A8714355N2744K3184o8359p1220K0323J46195J00423n3101r8875k7356J8416m469m470
-92245A8747790N483R7026P1280K5508m9825m9823n2686n2685k38k38k39k39p6524p6525p6522
-92230A8511543p6525j1683j1681j1681j1681j1681j1681n960n960J0251J01794N0301N0301
-92217A8565657J0251J0251J5020J5018K949P9237L6324L6326K2975K2976l6147q1918n9032
-92204A8639887M7768J58382J12612n633q1917q4779q492k414k415K354K356q4421q4422K0471
-92190A8629337R6759N0987k5300o9165o9163r5864r5865k0530J16783J38745J38745R3927
-92178A8889396J7641n9598j35885j40652o4366N9598N9598L0038P5810K3362j13953o2458
-92166A8578531j6689m3028q8803j00244k3959J49593J95363J01912l5400k8727J7046M7559
-92154A8753154n9241j39342o3054n840P0444J10437O4663k6878p2650m4044L2242N3222n3579
-92141A8619534j04119K683P3247l040p7419l1647J20926J66696J37136O0850J5078J5079
-92129A8995004l1647l1647l1647l1647o4067o4068o1209o1207j5436L0335N0361k5925o3532
-92116A8593668j7760m8274m8276O4248O4247L3732P9504N126p1160k0621k0622N126Q1411
-92103A8700349O4248J8475M5534M5532M2673M2672N3162N3162P390o8896j21343p5570K0740
-92090A8828128O6513P390P390J0251J0251p9833p9832J1711J03255J1711j40860r7952o406
-92077A8651717R5626J41396J15652J15650K175q9367m0736m0735o8032j13803j39549m8007
-92065A8581987M441M439J0162J0161l3702l3703l3703l3703M2583M2583M2583M2583L1378
-92052A8678089L1378Q2872q671j64104j64104r8308n2536n810Q5732J83949J83951P5244
-92040A8827682j6301n6351n6349l28l29l26l28L4000L4001L1140L1140Q8356M2583K8279
-92026A8986869o3263j29061j29061K4465J16009J03999N8227N2507l9037p1459k5687R5417
-92014A8979925J86961O3949q8623j14369o8598q4808q4809q1948q1948o2162o2161o2161
-92002A8439248o2159M0824M0825j6389P5153O7524k4017j13655j13655q760Q2783L1288L1290
-91989A8470300O3084O3085J17439K5895n5157r387m0855m0855O824O825O823O824q1858q1858
-91975A8457129L9246Q5016O4992k6552n8018n8019J6360J07903J02181J0638n7065j48608
-91963A8535203j54330o2787M9735M9733Q9786J81328J81238Q9696o6691o6690n7154n7156
-91951A8711911j42976j42977q5762N782M5831M5830M0110M0110L4389L4387j9964j11508
-91939A8455163j45838O734J13535J13534J23071J23072r477r475r477r477r475r477l754
-91926A8728659l755k9620O1922J0431J0429Q93Q95Q2900Q2903M0943j11627k24149j32607
-91913A8518217j6270P5272K9501K9502K0204K0204K0204K0204J4482J4482O5975k5567L040
-91900A8789450L039k682k682k683k682k680k682l0574l0575k4853k4852K0920J12461N5249
-91886A8854174r7325j20210j20210K2827K2825L8084L8083J23905J23906Q6476n065j06146
-91874A8861324j06144j00423j00424N2149N2148k204k206L7845J29389P5987P5988j3647
-91862A8959782j05192n9152L2392O6721O6721o4874o4872o4874o4872O4812O4815O4813O4812
-91849A8961032J9042J9043J9040J9042p3216p3216o7495o7497p7029J4511J09870J09869
-91837A8912996O8866k2677j23756j23756r327r327Q2215Q2217l9305l9306l9304l9306k7862
-91824A8672368k7863q2215R327R327l6445m976m977L7935L7935L7934L7934k1425k1426k1426
-91810A8622007k1425N4861N4859M9139M9139L4836n6708o2430K9114K6252o5289l0961J4811
-91797A8698205M4192Q9962J18572K7028N095N096o26o26q5493q5494q5495q5493l9722l9722
-91783A8565479l9723l9722N7780N7781N2059N2060l88r1930o6184k0413L4895L4894L2035
-91770A8628623L2035J2961p8580p8581J2964M6517M6515k116Q9429J43781R8009K5538o6005
-91757A8911090r7474j43245j71851q0309K8398P4171N9866N9867L2928J24472J24470L2928
-91745A8955311n2894n2893n5754n5755J1950N7721q076r9618j50159j50158n7660L3881O5051
-91732A8440947J9281J9280O5051P6495j5048j13267j13267N7422N7425N7422N7423J27987
-91720A8737151J27988K9769o1773k3393K2379J6658k9113q3469q3467j06353o0581R6757
-91708A8582553J88302J88301R6757J1891l3882j3857j3856l7220l7219l7219l7219j23995
-91696A8733337j23994j4333O1952O9581O9581j7194j7193q3945q3945M738M738J4513l1260
-91683A8586576m8424K7862N9331N9330J07009L0724m4611m4608m6518m6517K7863P3635K1187
-91670A8762839q5614j25662m9378N0748N0748L0723j5049l5074M1212J24175P8400j3140
-91658A8814928n8913p8938k653J04149J04147K2857K2856K2855K2856P3396P3395l1497j07784
-91645A8981654j03016k6730J7134J7136m4849m4847M1927M1928o1744j38031j18004p2233
-91633A8490325j5972K9798O914O914J15620J15621J10854J10852M2195l4089l6952L9336
-91621A8981416P4736K8964o2578j08349r4047j7760K8011K8011m6368m6367m6368m6367L5640
-91608A8708574L5639L2780L2779N2775P002j6836N9450L0841p5958l6862Q910m1629m1630
-91595A8755835l8768l8769L1795L1797K7027K7028Q7103J0818o3563j7789Q8056Q8058J280
-91582A8989908j05519j10286o4516n394n393J2724J2725J2724J2724P368P367P369P367l8403
-91568A8740765l8404l8403l8405O0769O0767N7908N7907j7426o3196q8943K600j0512j0511
-91555A8674916R31R31m790Q6753J21082l1491j35430j35429m3887M7656M7657M7656N3377
-91542A8729932N3378k711k712k712k711k712k712k711k713M9735M9735M9735M9735k2736
-91528A8937820k2737K8756o2787j36451j36451p5420P7150J83949J83951R2407Q65k8697
-91516A9042355k8696l4418l4419J818J818J817J818l2041l2042l2041l2042l2041l2042l2043
-91502A8727801l2040O2362O2361O2363O2363p4953p4952p4953p4952j0825j0825j0823j0825
-91489A8602102n8503n8504L6854J28398J85612R4067n9456n9457L8762Q4533K1596o9945
-91477A8886059j04387n8615n4802j00572m3357J09214J63568P2024l5729l5730P9654J25424
-91465A9002751J11123J9578p2919p2919l3108N8437L2689j3081l6921l6921l9782l9782N989
-91452A8885134N990N990N989l9782l9782l9782l9782m0496m0498r1990m47P5839P5839Q1560
-91438A8803782Q1561P5839P5839j9519j11061p6733J4810M6278M6279L6504r268l5014N6529
-91425A8985826R3718R3718M084q7461p5065J6479P3695K7920j5942o1713r3183j639K265
-91412A8962702m3508o3530K8010R1900R1902O078O079L5640L5641n9719j51260p4021J7522
-91399A8883436j1086n6856p6405l0634J788q9755j06920M5652J87735J41965K7534o4010
-91387A8852444m1122M648L2302L2303L5163L5163L665L665L667L665L665L666L665L665o2132
-91372A8918092o2131n6410n6409L3225J24770J24769L3225j16961j16963k1603O9939O9938
-91360A8943481O9939P5659P5661J6538J6539J0817J0817j3975j05519j39848j39848p5272
-91348A8744989J6270J11627J11629R4463K920j01973j93515r5298l755R1602R1604N5366
-91336A8925929N5367l6177l6176m1181m1184N0361N0361R0412R0409J729J729l8322P449
-91323A9080706L3197n8347p2650p2651p5511p5511j38626r2854M9228J25515J29328Q3557
-91311A8915381M8274K503o5200o5201R4047J70332N8763p8550j30998n4710K9203K9203L1109
-91298A8984156L1112R2139M6367l2779j09065q3319p032L6832L6831k5150k5151O6393O6392
-91285A9077726K9531K9532K6670K6670j31623j77395q2991N4324O8628l8173q9665m3895
-91273A8749339O1952J6182m6755m6756K7625K7624K7623K7625L4298L4299k6730p2501n9152
-91260A8754673J7136J19165J19167Q3886P599j5287o1059p9594p9593O228O227k0471o6245
-91247A8791832q3407p122N2953N2953N7721N7722m9080m9079m9079m9080l9066l9067l9066
-91234A8609135l9068R8248R8248J01108J01110J9100O4874Q4898Q612j7135K8638j878j877
-91221A9154013p9921p9923p9921p9921K1157K1157K1158K1157N0718N0718m0824m0825p0386
-91208A8868357p0385L4508J10792M3090l3196J4482J4483k6521k6522k6521k6521N1671N1672
-91195A8979389N1672N1672N901N900N900N900k4912k4913n5426r656J4185o2102p9266K7536
-91181A8891780M8513K741O557N2327L694m2076j3469j3469j9072j9072j9071j9071j9071
-91168A8841241j9073j9071j9071M767M769M767M768P628P630j8119K7654j013j013J847J847
-91153A8829558P570P569K801K801j1502q7789l9156R8159J59187K1872j31653q5880M3566
-91140A8817103M3566m2255m2255M6427R2198O6452O6452J6867J6867M5473k98l158M2612
-91127A9166051L9753o019k0145k0144k5866k5866r7383j43155j14550j14547q8801m3031
-91115A8506297L6117J12403J20984M4699n5426n5426l101P3188J21818J21820O8419O8418
-91103A9160210N484m0289M0765Q6537N5069N5069k8846p4616m8871m8871q6082q6083j11829
-91090A8877647o6056m6034m6031m0312m0310O5535J11308P8886P8886L5021p1778j4565j4565
-91077A8907632r5498j41271j32688q6917O1840J99157J67687R1402L8001L8001L3233L3235
-91065A9113814m3053m3052m3053m3052r022r022n1932K4353J54994J54992k3325k3325k2373
-91052A9136944k2371q1494j27264r9612P190O1542J5772Q619Q619N760N758l4291l4293k9523
-91038A8821356k9524l1430M4855J945J945L851L852L6272r498q717R8086R5223j1578m6859
-91024A8969779m6859r6446k0159O0895O0895O5663O5661j0623j0623j0624j0623m6264m6262
-91011A8924410m6263m6264m6264m6262m6263m6264J4766J4765J4765J4766j7656j7656J60662
-90998A8831242J60663P8103J818m6815m6814m0139m0139N1403N1404M0914M0913M0915M0914
-90985A9164382Q64Q65j997j995j05818j51589j65892q9605O704N2477L1497L1497j5227j5227
-90971A8740936j5228j5227j0460j0458n3371K2916M8647M8646N3416N3415N0554N0554P1533
-90958A9035873K5762p4364j50650j36346r0575j4289j4288j1428j1428N8302N8302N8302
-90946A8733173N8302J34589J34588J29819J29821L0649m5638k727k726p495p494j3215j3217
-90933A9258429j7760j09304n7811n7810j7760j7760j7761j7760l2064l2064l2063l2065M9944
-90920A8866391M9944p273Q4274R3211J668N6023N6023j3588n9361r0827P14J25634L4091
-90907A9196924j82372k28142m7918M3627j0729j0727L6132L6131j058r2601j15486o9716
-90895A8554065N6157J01928K3734K3737K6595K6596L8038L8039L8039L8038j2620j2620r759
-90882A8929967r759M544N0317P6062j5481j4527j4528k0248k0248k0248k0250k0248k0248
-90869A8885105j0631j0631j0631j0631O5656O5655O5654O5655l955l957l955l956M1816M1815
-90855A9173009M1817M1815m0550m0548r2043m99K1432K1435M7179J408n8667j50211j53070
-90842A8812507o1528J8572J8572K7154K7155N1537R7310J23056L1512n1448n1447n7171n7170
-90829A8928611L2467L2465L2467L2467m3820m3820m3819m3820K4002K4003K4004K4003q2797
-90816A8896413q2797q2797q2797q419q417k697k696M6888J38432J44153N2611L1431J22974
-90803A9162282J14392K2848o2019j07792q7765q7766l2459l2460l2459l2459M3828M3827
-90791A8911998M3827M3827p1077p1079p1078p1079p1080p1077p1080p1077M4303M4304M7166
-90778A8566798M7164J22496J68269J94015J02473k578k579q298q298n4072n4071n4070n4070
-90765A8963179o3607o3607o0744o0746M5100R0872J16620K5076l2019l2019l4881l4880M0454
-90752A8898798Q6224J09109J7567l9649q5418j14027k2483L1870P7641Q3364L7591M9988
-90740A9130575M9989M7128M7126k9157k9159k9159k9158Q031Q030Q031Q031Q031Q031K308
-90726A9208678K310j9503j11046j13908k2364J29253Q3482l4759l4761O8224J13997K7221
-90714A9296824j25349p1951J9593P2994K7221l2912p8686j41620j41621o6289K5255J23474
-90702A8906933J23472Q8192M2418k7191j18735j49249n7707O7212J12983N6605l4940o6408
-90690A8943585o6408J1787J03329J00467Q926r4062j39833j71301p9757L3718L3717L9440
-90678A8723608L9438K4689K4689K4689K4689m2063m2061l6339l6341k965Q8578J83936J83935
-90665A9158482k964r4509k964Q8578L1243L1246n4577n4578q6999q6998Q358R9902J30416
-90652A9164636L8873n6485n6484L3152L3151L3152L3152n7006n7006n7006n7006j1234j1235
-90639A8972654j1234j1234K5955K5955K5955K5956K5954K5956K0233K0234K354q9188l7697
-90626A9021853l7697m3416m3418m3417m3418l3882l3882q5373O168Q2454Q2455Q8175Q8177
-90613A9004779J08841J08842P762q3780k8473k8473l4195l4195m7544m7545j33367j33365
-90601A8659287o0896L0649J87034J87036J41977N0436J0385J0385K3735K3734j23114j23115
-90589A9017533o9716K1828O1877O1879q686q688j00228j00231q1069q1067K0010J11553J30625
-90576A8975620J30624L5268n6277p8208p8206P612P615M7663M7664R9157P613j8252j8251
-90563A9109642k3975k3973k3972k3975k3973k3973j4438j4438j4437j4438j4438j4438j4437
-90550A8864737j4438O4828O4828L3360P9132Q3901p644j00140j00140L9081J30624J04878
-90538A9243007N9107M754M752J893J893N1954N1955O8165K2394n6752k09324k69401k69399
-90525A8704998q8220O4351J86410J86408P4841j6704L324M9094J7343p4200j11389M1182
-90513A9037438J32726M1183n0361n0361L993L992L994L993n543n543n542n542j9608j9609
-90499A9065210j9607j9608K9024K9026k444M3328J9488p2055m0586N185J8536O4306R5775
-90486A9215578M230m1450M322k7148k7147K1486K1485K1484K1487q3410q3407q3408q3408
-90473A8880694r983r982K1484k4285M2583J34125J31267L9722K0650K0651J4930J4929K6849
-90460A9303634K6849P8343j3202l7994l7994r8069o526N3698P927k3542o9312q6477m0706
-90447A9056629N1790R7563O9909k1634n8823n8824J9369J9370J9369J9369J9728J9727J9726
-90434A9273268J9728k6045k6044k6045k6044L039L040Q761Q760J79R1723O5976K0202j2858
-90420A9377640j2858j5719j5719r2005r2005r2005r2006L7682L7681L7681L7682q091q091
-90407A9099867q090q091J4795J4796J4795J4795O0568O0566O0567O0567k8592k8592k8592
-90394A9299359k8593n708n706n706n706O555O556O555O557O556O555O557O555j2993j2992
-90379A9274401j2993j2992L2780L2779L2778L2780n3043n3042m7321m7322k2529O9016J7522
-90366A9242814J7521j2992j2993j2992j2991n8765n8764n8763n8765n8749n8749n8750n8749
-90353A8738313M8051M8052M8051M8051Q002Q001J7537J7537K8978J81553J81551K8980o1015
-90340A9341642o1013j22043l0499n706n706J3J6Q0115Q0114Q0117Q0115k6686k6685k6685
-90326A9357109k6685j34930j34932j86424r4880N1970N1970N1970N1968Q106q3438q3437
-90314A8828367Q105N1970N1970J09185J7640k7296k7296l3018l3018P3783P3784P3783P3783
-90301A9241742K0859K0858K0861K0859L695L695n3520L8025M1554m9988P227P226J4855J4855
-90287A9352803k5196j16738j30564j30566j4229J38342J70764P9222j2322j2322l9856l9856
-90275A9219482l9857l9857M7873M7873M7872M7873M2627M2628j09944j09945n6544n6543
-90263A9083538n6545n6543O7435O7435k4107j15650m5087J07486J56118O4574k8398p4171
-90251A9146085n4145n4144l1260l1260M024m1749K235J54807J23339L1795N4681J46226J74832
-90238A9625466K2259j27450j27452j05518j51292j56058o4515L6564L6563M33M6203P7672
-90226A9112875j3872q8249L292O6228K0457r8738n2969J00557J46329O6228k5313n9644n9642
-90213A9117539P225N2999P8744j2799m216m217r937r940r1468r1469P5P5k786k786J18317
-90198A9145356J64088Q0772j0773m5101m5101p8476l2705L6906J28450O7898k3646n7974
-90186A9329694n7975m8438m8439m8439m8439N4668N4666N4667N4667o9299o9298o9298o9297
-90173A9019440j18885j18883L173J55745J97704J06159m6412m6413J2874J2873J2873J2874
-90161A9203122M5294M5296M5294M5294K8132K8129K2410K2408K8132o3413j1921j1919l0276
-90148A9395982l0277l0276l0276P6525P6524P0803P0803l4089j25634p4140p4141l576l576
-90135A9284652l575l577l9529l9528l9529l9528L6758L6756L1036L1037M5338m6202m6205
-90122A9207904M5340O8225O8225k7132j18675n0137n0138n5858n5859J0892J0892J0892J0891
-90109A9075462K0903K0905K0905K0903L8069L8069Q9561j981l8427l8426m4148m4148O2655
-90096A9220302O2652O2653O2653j6971j6971j6970j6971K8800K8801K8802K8801j8401j8401
-90083A9418779j8401j8401O1699O1698J13194K1648p0847p0848O6466O6468n7498k10068
-90071A9363889j24249K8325J15024K3483p033p033M4461M4459M4461M4461n603n602n602
-90058A9553441n603k8487k8488k8489k8487j192j192j192j193j6448j6450j02270j02271
-90045A9191679k2648O8896J64254J64252L0752o0790j56148j56147k01517j09974O41R2183
-90033A9005433N4042N4040N9763N9763k0339k0338k0338k0338L1155L1155k3199O8346R3255
-90020A9352400M7485P3232P3231m5964j37509q0293q0295o3129K8413Q389l7384M3672J35212
-90007A9317460J35215M3671j3827L1944K9084j6687j3827L1944L339L337l8620l8619l8620
-89994A9435794l8620l8620l8619l8620l8621j3945j3946j6807j6806J4661l1111n6857L4687
-89981A9142570O6154O6155P1874P1876P1876P1875O6155O6154J1055q0487o0462j4691k295
-89968A9547809r3838r3837k295J09274O3501o1416j52959j32933m1391p064p061L3344L3346
-89955A9194480L3344L3346K3810K3810J09630J09633N6230l5312j30670j30669k2915O8627
-89943A9333344M2881k890m2345m2345m5206m5204O1595O1595O1595O1594k8995k8994k8995
-89930A9357630k8994k8995k8994l4717l4715q136r9678r9678q136J57787J57787O5289k6252
-89917A9340198q7282m1510J8565J8564n1046n1045L4775L4776M4997m6546j35230m3685O5022
-89904A9100553J10794J13653O7883J132m4639m7500j728J5436J5435J8297J8298o5976o5976
-89891A9235662o5975o5976M0825M0826M0824M0825M4639M4640M4639M4639o5021o5022l3555
-89878A9281970p9325o2132K9412k4942k4942K6551K6551J12373J12374N8018l3523j03136
-89866A9319249j48907q8831K712L9901L9901o466o467Q5076Q5078o466o467o466o467j6003
-89852A9279377j6001j6003j6002j6002j6003j6001j6003Q911Q909k2558K3214N1820l9722
-89839A9197936j1115L4657L4656L4658L7516L7517j3976j3976j1114j1115J3559N9329l606
-89826A9384926r5148r5148m9378P1726P1727l3166l3167J163R2704R2706J162k652Q8891
-89813A9496346J30818k1754j02807n7035L9276J30817M2136m9407j18063j18065o3711j7940
-89801A9290611P809q3736j66696p5154M3207J34754J14726O8956J8415J8416J5555J5556
-89789A9402419k3542k3541k3541k3541N2744N2745N2744N2745J4482J4483M0228n542q6596
-89776A9496287q6597q6597q6596l637M2138J6389J6389J9251J9250J9250J9251k3780k3780
-89763A9337218k3780k3779k0920k0918m6665q95P1577P1578O9671O9670j8058r4344j16277
-89750A9254078r475O5364j0921p108O9179N2014O243j2829O3457L1037p5765n8599J7685
-89737A9384360K429p3858p1949M335R5045M9272q2319j58607o3248P4065J06488O0715M8320
-89724A9375048K548r4717j40488p1832L4970R4091J39862J33680N7393k0800o6571k1753
-89712A9421431K4018m590m589M948M946k5568K0203L3556m2733q5643q5644L3913P9682m9049
-89698A9324881j25336m4281O2519Q9219Q9218J23548J23547N2983q4331j51083p4796K6284
-89686A9412372K6283k519k517K3228k2543l3033l3031l5894l5894n8778n8779n4010n4013
-89673A9070872P019Q3303O1371J5600l5773j12061j32085k5284J05355J05355P9609J25381
-89661A9348662J23471J6673n9613J6673J08216L1929j02523j48297p7820J3722N0912N0912
-89649A9372917L7562L7562n3981n3981K6118K6119o5423o5425j9653j9651j9653j9653j3812
-89636A9169046j3812J7656k8115J9563J11106P9638L3867N260m0511j1906j1904L4819J26365
-89623A9491072J29224L7681o1581j5809k1529o7301j24516j24516k6298O5245N3803N3802
-89611A9389277l2019l2020L8546L8545L8545L8546l3331l3331Q7774J33546J13520K1976
-89599A9769574p6240p6242o2891o2891o2892o2891L859L859L859L859J4557J4558J4555J4558
-89585A9439191K4093K4092K4092K4094q9383q9383L1721P7493J3604p7940j12269M0303J72732
-89572A9502440J26959K995q8548j38134r2363k2751O8791Q0234Q0233n587n587o9476o9477
-89559A9369729r402L6370J2680p8863j16055L6520J95766J04223j9742o5513J2679N8450
-89547A9536842K9844K9845k6417k6417k6417k6417n797n796n795n796L9976L9976L4254L4254
-89533A9616139k6776j18316q9711m3939k4867K0904j983j981N0823N0822N0822N0823N0822
-89520A9583582N0824N0822N0823n9793n9792n9792n9792k577k578r4121r4121q5658q5658
-89507A9132169m8468M3075N7378J1607m2747m2746M3074J34618J34617M3075r4239r4240
-89495A9277173q419q419R5984R5983R0262R0262M5444m6099j15711j61482j73878q2335K2558
-89482A9121323J14101O4515J8744K4465P0236J32100J32100L3882n7661n7662n7661o3382
-89470A9475100o3384k5240k5240k5240k5240K0532K0532K0531K0532P0668P0669P0670P0668
-89457A9675558j1339j1339j1338j1339L2526L2527p525r9067j02882j02882j08603j08603
-89445A9165694l9112l9112l3388l3391N2431J43975J41115M9570n2462r8232l8157N3385
-89433A9272316K3823K3825K9546K9547L4030L4031L4030L4031j1741j1742j1740j1741O2639
-89420A9530854O2637O2638O2638L2124L2123k206r3747p092Q4450P3009j8536j29150k20692
-89407A9469050j32010m0467N0121R5895P5868P5868R0173R0172j371j371j06516j06519j00795
-89394A9458098j00795M098R5639R5640M099k8325k8324l4045l4046J4587J4587M6054K82
-89381A9507549k9396O2147R9336R9335L979L978q1845q1843n2282L9259J02197N6426k9399
-89368A9699441p5167j38105j38104j3171P8371Q4093p449n0361M1183J59425J13655J1622
-89356A9765433l4151j1264j1263n6083n6082L5462L5460k9739k9740k9740k9739n8348n8346
-89343A9431860L3196J24739N3222r9351n9300L2244K0799K0801K6520K6521K5032K5031j5019
-89330A9646295j06561j63778j63776j0251Q1292O0314J4542M0289M0289J192r0352l8858
-89318A9310637J13714J79153Q7609l3495p9266l6354N5187R2378R2378k026k027k026k026
-89305A9773836p2592p2590p2591p2590n8705n8704n8705n8705M8097M8096M8095M8096R7682
-89292A9538720R7682R4821R4821M6189M17o9194j60737j40830m9289P5631J21402P8491j3052
-89279A9715072n4055j45600k39048j47506L9394J91967J84337R2794N6559N6558p628r9171
-89267A9643673p3425k7654j9071j9072j6211j6210k9562k9560k9560k9562m2911m2910N2446
-89254A9320411J43990J38149M6605m8750m8752l5402l5401l5401l5402k5866k5866k5865
-89242A9332450k5866J9906J9906J9906J9907J0623J0623J0623J0624J17423J17424J11702
-89230A9775251J11703k3706j15249o3754o3755p9013p9013m1823M9720J12298O6527k23r1767
-89217A9557196j02256n6484k2156K3615M2687M2689M5547M5548R1320R1320o1253o1251n6828
-89204A9579694n6827n1106n1106r8783p242R7652J89195J30074L8530n6827n6828o0640o0641
-89191A9535145L0900L0902o0998o0999o0999o0998p2443p2442K2916J14458K03141J11599
-89179A9660182j6182o1952p2442k6671M798N0570P4200j7343j09840j09840J9847J11389
-89167A9506716J11389J9847K2706K2707j7343j08886r7444n900Q9457Q9458K5449K5447K5450
-89154A9709053K5447L4986L4984L4983L4984o0373o0372o0374o0373P6941P6943P1219P1220
-89141A9929268j5704j07247n5755n5754o1475o1476n5754n5755N1047J42589J13981O8211
-89129A9836176M9138L368o5291o5289l4179l4181Q3110J28882K6849j25722q8534L010o526
-89116A9710811o526q06q04m6575m6577m6577m6575L8872L8874P405N3176Q8459l083j01304
-89102A9638770j01302o4112o4113n8392n8391J5033J06577Q0830L5059L710L711Q49Q48Q51
-89088A9539928Q48Q49Q50j1548j1547j1547j1546j1549j1547j1546j1547q598q597q596q598
-89073A9415709P7225P7224j8133j09676p6300J5243M9570M9571M0036M0035M0035M0034k5403
-89060A9615170k5404k5403k5405k5403k5403j9684j9682L0857J22400J22400L0858m9244
-89048A9706057m9243n4965n4963l2273l2273l2273l2273P4528P4528P4529P4528k8460k8458
-89035A9658989k8458k8458p1369p1369r1395m5622M0557J32100J34961M3417l6683l6683
-89023A9599987M9139M9138O3444O3442q3408q3408m0497N1046K5299k0472p7358p7360m0168
-89010A9478824N1373J06682J06681K0859K0860n4473n4474n4471n4474M3745M3745O3770
-88998A9718647J7999l9096j30639j30641l9096J2397N8168O3889J8118k0503k0501k3363
-88986A9485379k3362N2924N2922N2924N2923Q165Q166Q164Q165j04356j04357m0467J12104
-88973A9569294J79331J33561R595q1947l6176R594k1872k1873J3767J3768J6627J6628L6653
-88960A9836950Q2425J6628p4915p8729p8730p8729p8730n0122M1420J32964M1422j8952j8952
-88947A9673950O6869O6869j8953j8952j8952j8952q0458q0459J1086J1086j1800j1802j1800
-88934A9557732j1801K1694K1694J07515J07516L1229o0312q821q822j6925j6926p1279K0263
-88921A9672757Q0338L4567q0815q0816j0623Q0921K9426K9427Q20Q18r0723r0724j08842
-88908A9466531j08841j08842j08841l948l949Q7595Q7595J30147J30148L8605L8605M4326
-88896A9689131M4326M4327M4326M2420M2418n1983n1985q1546j27317j48295n6753J39519
-88884A9528588K15806J44288L7487p6941j22713j20807p5034M3209J80523J83385M6070q1711
-88872A9902150q1708J252J251K562K563M2614J18898J20805j6508j45241j45242n5604r834
-88859A9737958l2720l2719J609M7380K1634K1634N9838N9836J4066o2221l9335O436k1217
-88846A9782179k1216p868L7906L5043j0728k9799p5571p8432l2659K3482K3481K9203K9205
-88833A9704226n127M0646M0646n124p033p033n3757j30044j30044n3757r894r894M7575M7574
-88819A9468960M7575M7575N3295N3296N0434N0436o780n2550n2551o779P524P524L6132r640
-88805A9694451l0977l0976n9583j3812O213O213J1934J1935M306N0077N0079M305j2859j2858
-88791A9678448j5719j5719Q210Q210Q210Q210k8026k8028k8026k8026m6144m6143K4420J61735
-88777A9661612K02740J26451P258o9031r2034r2036r3942r3941J415M7187M7187J415l8635
-88764A9615646l8634l8634l8635m0542N229J06309J52080N2148N2150J06502J4960q6120
-88752A9862459q6121j49055n7511o021r7562r1842k97K1634K1634N8824J3052k3542O8003
-88739A9533655R9468R9470R8516O974r3152j38924n5009L6533J0787l4984j7819K7951o55
-88726A9572811o56o705o705o704o705J6180J6181J6182J6180p181p183m320m321l5789R984
-88711A9561249M1450n0092m8543M3000J1532l4239K0115K0114J7253J7255L2987L2987L0128
-88698A9695196L0126j4691o0462r1930l88L590q7952m6947j177R5133K47705K47706R5135
-88685B0111044j654m7427r1289j37061j71390p9847M8885M8886l680l681l680l679L6370
-88672A9701797L6368Q7864l680j66265j66264p7582P4988J46508J00737J0147q1397J5243
-88660A9678464J06785J01063R522p6300p6302p2487p2486n8183R4389J83072L0499k06941
-88648A9641095k52711o1044J52556J87244L4671p4989k9218N4696N4696P7583L1810o6408
-88636A9749981j57951j32204q6431o332L9438J6554J6552N827N825Q686Q688N3504R9276
-88623A9621413J25022L3480k7550k7549l3271l3270J2501J2501J2499J2501J1906J1904J1905
-88610A9743992J1904J1906J1904J1905J1904n0076n0079n0077n0077K6208K6208K6209K6208
-88597A9708039J0654J0652J0654J0654n4191n4190m8468m8468m0840N0703J72761J72760
-88585A9900720K9725j22846r1379J63J9115k6655k6655J9116r09r2452o0984j5212J7686
-88572A9549433O3458M0571M0571P0133P0132j07232j07233l009Q8533R4255K711J9877J11419
-88559A9933619N4204N4205l7814l7816l2094l2094J9399J10944K5119o6421j17797k6253
-88547A9847201R9619R9618M2405M2404L6683L6683m5324j36868p9654p9654o0581L0962k0532
-88534A9812962k0531k2707k2708j6986j6984p0386K1158J43215J43214Q0279p2293p8015
-88522A9880218p8014p8967p8968P2650J18422L5819n5725r0053O2518J51202J05430J1979
-88510B0056511p9564q7192m1422o7166o7168M0586J32130Q0637Q0636P271P271P271P271
-88497B0077072l8500l8501l8500l8501k0382k0383k3243k3243Q223l7547o9014K2528L0276
-88484A9790285o1267k9800J5973L0276L0276L3137L3137m0289m0289m0289m0288k38k39N4115
-88470A9734500l7426n1271n497n9852j4080R9395J45167J19421l3153j21834p6061R6534
-88458A9795843R6534k6476j18021k9337O2205R8562N2790j0147j0147r2153j37927p2128
-88446A9609598J9413J02376J02376j3008n8780l4938N6603N3742l7800j71151j71152p5794
-88434A9381485J5748P3917P3917R9664N3892m8141j39684j13937o8165M5309R1082L6727
-88422A9501814Q2500M3520m8021k2275K3497K3496k2274n0883M0661R2155O11O11R2153J23623
-88408A9881188L2079l7534q3302q3707q3705j06593o0819N0748J42290R3660R3659O6005
-88396A9903969O6005O0285O0283O0283l1259j26616j26617o1656K9890K9888o1654q256q254
-88383A9786291o5469K6075P3754P3752P9475P9474k7325k7327k7325k7327j7387j7388j7387
-88370A9891886j7389j7387j7388j7389j7387k6924k6924J5988o0299r3674r3673r8441r8442
-88357A9322557L3270L3271L3271L3272P4274P4274J20047M3760K5641P1414O1878J6107m6830
-88344A9896206j23115j11673o5901m3401q9175j00617k4332O9120J14891J19658P3887K369
-88332A9717917K369M2420l3866l6729l6727m1495m1496Q19Q20Q20Q20M6590M6592M6590M6591
-88317A9762035P2338P2337P2337P2339L2287L2288L2286L2288m1197m1198j4496R2302J09468
-88304B0285414L3181o9805o9804k4033k4034k4032k4034p9340p9341p4572p4573q656O7630
-88291A9834001K4718K4717J1370J1368m9660r5432j13549l7265M3791Q9561N6186N6186K8533
-88278A9884525P4305J5406o0881m0855M917N0689N0688N0689N0689j7969o3741q0904m619
-88265A9912939Q6924Q6924R1692R1692p6972p6971m6456r2228o3622J2664l3106l3107J0756
-88252A9871129J0758J0758J0757R6580R6579n5992n5994o6825o6824o6824o6824l0589l0589
-88239A9656100k4868k4867R461J01004M9511M9512M9511M9512M9510M9512k4272k4270n8601
-88226A9906755j50143j12000k0457J35929J35928L9619L9617L3897L3897o3369j54911j52051
-88214A9672711o0506M7992R3762R6625N0852L4642j1130m5459M6085O0387l1155n409M0364
-88201A9989761K0338p1206o8344K3199J1875J1875J7595J7597J7596J7597J7597J7596o9179
-88188A9953897o9178o3457o3458j3871P7671Q3393q150j1070Q0472P7613j3932l1096J4677
-88175B0013511Q954l6817p9727p9729q2588q2587K4211K4212K4211K4213J1695J1696J1697
-88162A9792952J1696J1697J1696J1695J1696n468n468n468n468j1190j1189M6025m5518o4635
-88148A9743053K6909l0305l0307N1701N1703N1701N1702L5490L5491K9769K9770k9351j20897
-88135A9896429j15174k3631J25962K17504J10704m1867j73462q1917P0653P0655k0890k0889
-88123B0014077k3750k3750o6661j12432k5657J26914R7757O214p5795J5749J05384J05385
-88111B0143435m1465m1466p137p136p138p137M8170M8171R9664Q119m0154m0155q0203j71748
-88097A9903820j57445o5899L709M9482P8089P8087P5229P5228K9456o2086j57444j57443
-88085A9692783p9923J1622N1672N1672R715R713R715R715o0849o0850J17468J63240Q4093
-88072B0009786o8478j19972k8429N4413J00186J05906O0135O734O735L874L873M7738M7739
-88059B0230240R9232P687j39162j39161j35349j35347j1443J41128Q1054L5283K4793K4792
-88047B0083747K1932K1932r535r536r535r536r537r534r537r535J9072J9071J3350J3349
-88033B0116168n720r7265r7265n721K2886K2886K8606K8608m7679m7679m7679m7678M8037
-88020A9870505M8036N0897N0896J9430O5201R0947n97N126N125n95n97p6882p6881p6882
-88006A9973729p6882Q702Q701Q701Q702l1350l1349O0195J51738R1661o0909q6656m0884
-87993A9984099j5138j5138j2277j2278K0547K0546j0921L4850O6318k5225k2364O9179M9153
-87980B0131351M9154P4901K9128n5738j47284j50143n8600l2258l2257M932m0840R700J01242
-87967A9883288M6890M6888P793P793P791P794p5169p5169M5935R1708L8322n3221n3222L8321
-87953A9965742J75637J29865L4508j1264J6389J6389P808P807k6521j18065o0850o0850k3302
-87940B0053293O8239J6748J6747k3303k3303j7581j7582K3422J14966J09243J7701l5699
-87928B0302891j27242j32964m1422Q792Q790J4512J4512J4513J4511J1652J1651r327n5098
-87915B0035771q6568M977M7888m3657J3559J3559j6836j6837m8304k533j9697j11241p9773
-87902A9690308l4001J1771N7542L4657L4656Q3289Q3288Q3290Q3289O2295O2294O2296O2295
-87889B0377269p5019p5019p5019p5021J7477J7478J7477J7478q9323q9323q9323q9323M32
-87876A9790241M32M32M32M32M32M32M32m336m335J384J387Q1485J73030J73029Q1485o2339
-87860B0234055o2340o2340o2340K3482J15024O3532O3532m9943m9944m9943m9944N1137N1134
-87847B0215102N1135N1137K860K861l7190j28732j11568j11570L5284L5281L0514L0515L0515
-87834B0096144L0515r537r535o1029L0514J01422J01421m5428m5429l5894l5892l5894l5892
-87821B0045486K248K251K250K250m3522m3522m3522m3522m2211m2210m2209m2211O4590O4588
-87807A9840734N8869N8868L6936n4606l114l114q836q836q835q836q342q345q344q344R8457
-87792A9964312R8457R8457R8456n5069n5068m9349m9347k4555O6990J5494J5496N1135N1136
-87779B0226545N1135N1137N362N365N364N363o9014o9015o9016o9015k3243k3244k3243k3243
-87765A9981238P9729P9727P4005P4008o7123j58666j01452j01451n1865L9677P4007P4005
-87753A9995839J19778K8235p2844p2844m8648m8646m8647m8648M8618M8617N4339N4339M8618
-87740B0058106J40160J80211K7638l9112N2433q598q597p1756p1757p1757p1755k0264k0263
-87727B0074689p1757J9787J18004J18005J23727J23725j3587j3590j3588j3587p9505p9504
-87715B0292819p9504p9504p9505p9504p9504p9505N2089N2089N2089N2089N2089N2089N2089
-87702B0180416N2089J9102J9100J9102J9101N9151N9152r3421r3421q7698q7699q7699q7699
-87689A9889576M0080M0079M2941M2942j1057L4717O6183k5359k5359O6184L4716j1055J4690
-87676B0199278J4692J1830J1830l3942l3939l3942l3941j3083j3082j3081j3083j3081j3082
-87663B0023374j3081j3083q0785q0786q0785q0785Q4181Q4183J04209N8436J7075p4469q0189
-87650A9867495J1353O1894J6120o764Q4778Q0011L4239L4239Q0011N8080l3465j00215j45986
-87637B0041790j26930l5386N9970N9972L4224j1547m0154N1388J32443Q6670l8246j29792
-87625B0084402r8322o779Q8578Q8578o183o184r043r045j3812n9583q8190L352L353m2420
-87611A9928702j0952j0950j3812j3812o5304K6238J03208J03211J7387J7387J03210J03210
-87599B0287723M991q6551o2712j6942N944q5596o6527k0755m6502m6502J4408J05951J05951
-87586B0092881J4407m663m664j0385j0385O8762O8762O8762O8762l8039l8039l8038l8039
-87573B0200084j6212j6210j6211j6210J907J906O1983J07754O6750k4792j45897j00125k2886
-87560B0081841K2886K8606j7165r892L5877P271P271J0132J0133J0132J0131J8713J8714
-87547B0234650J8714J8714J8714J8714J5853J5853N1150N380k6090O5454O5453k6088N379
-87534B0481850N1150j2739j2739r878r880j9413j9415j9414j9414N1984N1985o9119j14891
-87521B0330067o0537L1006K8146o3397l5744l5745m1465m1466M306M305M307M306l1319l1320
-87507B0065450l1319l1318k1784k1783j6062j6061r386Q2155J47954J93723J27928k4643
-87495B0444854q8534q8533n2656n2655L8889L8887O0821O0819o0283j06056p2679J8862o883
-87482B0134853n2655J6955O2728N9866J4095j9860j9862j7954j7954J4467R0754J07918J117
-87469B0374468j37150j37151n2283n2283j37151j37150m4655O2146M4386M4386K2454O8226
-87457A9918243P7761L1989O0597O0596L4851L4850L4849L4851L7711L7710R105N4874K8608
-87444B0456595j7165j4303L1468M5772M5771P4379K8606l7188l7190m0050m0049m2912m2911
-87431B0410823j4304o0074o2578j6807p1161k5389K8012K8011L0871L0873L218L218K8965
-87418B0313678j6807Q941Q939n97n95J1792r5006r7869Q932J30036Q4266l5886l5885K3236
-87404B0307175K3235n372M0401L0865j4907J6560J6562P06M6481Q3669k3132o2229j6456
-87391B0443558m8878m8879N476N476K8361j7410j00371j46142j46143j00372N126N0896k503
-87378A9928195M3268J7522n8763j2992j2993j1086j1084J7522k8250m0646N126L9453Q5226
-87365A9960498J23845P8074j7284o3054m3985J789J788m3983q7848m2077N1373R7145L7071
-87352B0053352l9215p9266p9267L2788J24330P2836P2836l3963l3964k8243k8241l8731N2811
-87339B0048063N5671l5869r3086m7314M5183R0955R2742M6971j5965j5964l568l569l569
-87326B0160681l568J5502J5504J5504J5502J35654J35654M7924j65676k03172j11628J1384
-87314B0069265N7156O9551O9551L8083n3460j17349k5806J30579J30581J0430J0429J0429
-87302B0399439J0431j4244j4244j4244j4245j4244j4244j4243j4244L9156L9156L9156L9156
-87289B0452542k7594k7594k7594k7594l4507l4508Q6597J32368Q0874j0668p6465l0692j6389
-87276B0438776o2162n9300j3530K8429K8429L1288L1290m0586m0587m0586m0587j14011j14012
-87263B0032851j34038q8265L1885J23428J00543N4771R953R953P093P092O9446O9447O6587
-87250B0360746O6587J26660Q0891N556q5984j17454j17453j17454j17453j0654Q0890K9397
-87238B0184275K9397O2653O2652N6932N6931M485q7058n5591r819K3557J15098J17962K6417
-87225B0587891k3170k3169k8890k8890n0704n0703j9235o5008k0188P1354P1354k0189m7842
-87212B0352611k072m932n0703n3563p793N5143N5144N915N916N913N916J1637J1637J1637
-87198B0402406J1636k668k667k667k667n4160n4159M1197J32741K07148J15606j0266j62837
-87185B0618643j68559p7016J7388J7387N2671R8441L8367n3178q9411K131N9344J3574o0686
-87172B0469096j06459j06457o0686k9218J6554Q5210Q5211J5599J5602p0223p0221l9707
-87160B0204301N1835R1886R1885O9491O9494O6630O6631o0195j05965m0170N1375N5188N5187
-87147B0667573Q34m4937o4963K6582O3770O3771l5998l5998l5997l5998j13236j13237P867
-87134B0350033N3638l575r5119o6512k0740O912O914J01317J01317N6054N6052l8352l8352
-87121B0469587k5955p1727r7473n929L5074L5072M0796M0795N2237N2239l9306l9304q3289
-87108B0362817q3290Q256Q254N1165N1166J9697O5469P5004j6539j09035j09035q6150N394
-87095B0243173M5443M5444M6815M6815p540Q4005J78408J32635M858q6687q6685m0915m0914
-87082B0564855q6685m6636M4908M2045m9495n2954n2953K7148K7146j8625j10167n8674n8675
-87069B0171238R029R029M0498n276k7206O4336O1476l0067m7634m7635O7750J13519J04938
-87056B0483995J3396k3796k3795j2351j2351j2353j2351j2352j2353j2351j2351m2509m2508
-87043B0265970M9034M9035L262L264L262L264m2509m2508q181Q3364Q3363q179m2510m2508
-87029B0357423J2233J2233J2232J2232O3726O3726k7818k7817l1632l1632N557R7101J07590
-87016B0625154O1819m932r6475j59291j13521P584R9127R8174n4399j64060p2516K5701P1475
-87003B0323840N1448N1448J9981J9979o8701o8702l3546J2225L7971n3571j02204j02204
-86991B0087964j6382j6383R9954R9954R4233R4232O7533k4011k4010O7532R2207R2205n4643
-86978B0660385j46189j4594J37978R7928O384j16627j16625l0806l0804p6577p6576p0856
-86966B0223021p0855q9986J557M1608M1606l3724l3727J17894J63665J06449J4909k5144
-86954B0457273k5142m3263q9031j14780k3236L2072L2071L7793L7792o9007o9008o9006o9008
-86941B0025520Q7855Q7856Q2134Q2133l687r5230l8017l8016K4837J16381O4887O4888R3495
-86928B0555036R3495Q7774Q7773j6642j08187n6693n6693o2414o2413n9554n9554K2453O8226
-86915B0432607R3971K429j47283j47282L0082L0083L0082L0082Q6343J32116P2039q0533
-86903B0564736j34886m3343L7547L7547L7547L7547n1135j42679j11211o5439j9668P1876
-86891B0218439K3244K3243J7522J7523J7522J7521R3808R3809l2066j23606j66518p4975
-86879B0125466K2290O8061L8501p271l3018N8527J44346R8577n3043n3043j848j847j848
-86866B0403850j847j3291j3290j3290j3292k1872k1872k1873k1872j21999j21997K9621P5392
-86853B0122368K6758o4783l6177R596N7275N7273K8667P4439J00661R120j13893j13893k2349
-86840B0135062O9193J7702J7700M4728M4729M4728M4730K1842K1843K1842K1843k6313k6312
-86827B0453317k6313k6313k6311k6314k6313k6313M6160M6158M1391M1393J0876o5409m8245
-86814B0367764k473M5205M5204L88P6674K16848J40563j16903l15245k71709j03880O3949
-86802B0146385J09721Q7788J1503j17230j17230Q164J45480J52155J4841m0468O6332J49295
-86790B0616736M2493j32010j32011M4401M4401N3936N3938N3936N3936p569p568p570p569
-86777B0669480q3855q3855q3855q3855l0007l0007l0009l0008M3418M3417P3932K8161L3881
-86764B0436838J10167Q5375L9604R089o7198n0032m262n632M0139O6840r446l0426P6377
-86751B0697433P1607l5193n6649n6648o3323o3323P3990P3992O9223O9225p897q4183m1272
-86738B0646982m1272n7482n7483n7483n7483j05638j05638P4588P4587M7888K116j7910N8377
-86725B0404149N6887J1115M1629M1629L8769L8769L4001L4000L5908m0377m0379L5909R1214
-86712B0783223R1216q4242q4243m4668J102K6849o4694r8069r8070j49562n8018J06948J98493
-86699B0526265J12672K1127o5647o5648M9735R5505L2571n8972r0441r0440l5134N6411J51766
-86686B0639770J51768j6062j07605j07605j6061M3060M3059M8781M8782L009L011J48J49
-86673B0734204m4668r0441j16187k4644j6539j6539j0817j0817J2069J2069J2069J2069P7626
-86660B0529454P7627P4766P4765n7779j03552p7806P4766J44853N3312l8233l8232k2975
-86648B0690966k2976p4468J7074P1548P1548P7270P7269L1499L1497L1497L1498j15352j15353
-86635B0803517j09630j09633m7648M3895J8147k7624n4562n4562L7933J29477Q3707p837
-86623B0705180j03195j03195l5014l5013l5015l5014j5942j5943o7435K4107J13655J13653
-86611B0510829J09840J09839o495j59068j59068o497J46553J46552o019r7563j24262j24262
-86599B0340379j20450j20448O0969K13542K53590L9991j10674j9131O8598O8597L4746L4746
-86587B0744455n6797n6798j8653j8654j8655j8654o4963o4962o4962o4963L6117L6117L6116
-86574B0404744L6117O8061O8061K8013o3532r2140r2139N1850N1851N9360J3588j7879P3664
-86561B0589619M8871m2674j02747n6976N5545N5547o2698j08469j1205Q0339N1732N959N9360
-86548B0562203N9360N6499N6499L8383L8380k1694o7464q7491M053R6549R6549j4064j05609
-86535B0712153n4116n4115k3959k3958j8237j8238R8099J89644J28611J28614L2779j19793
-86523B0977484q5463O078M5177M5175J5615O1386P7746p4826j64461j18691r1036r1037q5314
-86510B0517833q5316K4823P0594J02062J0519l8113N3431N3429l8113Q374R9916O5588J9816
-86497B0864843k9769p5541n2654n2655o6007o6005l4536q0309q5076O466J07544J07546N6499
-86484B0600346J02271J28018L6474j17052j17051k4554O6988L7428q344K3124K3124j5972
-86472B0734800j5973k1693k1694l5998j27540j27540l5998M4104M4102M9825M9823N9360
-86460B0595578N9360N9360N9360J9311J9309J3588J3589o4843j56386j02033N0540J84993
-86448B0751726J39221J2397p9147m7678m7679n3400n3401R537R536R535R536J2636J2633
-86435B0685452J2636J2635l5998l5997m530n0301j0251Q1292M9825M052K1217k4554n6023
-86422B0649455L5521P1101K5330m19R1126R7802O257q9098q9101k6163k6164k0442k0442
-86409B0704763j0907Q0637P7776j3768m6903r2675j24144l2601m1182m1183k9739k9740O4665
-86396B0464999J56207J24739P8968K7475o4069m4043J728k3511o9283o6423k0650l486l487
-86383B0559164o26o26J1771J1770J1771J1772k8280k8281O7078J58623Q5433o109m0437m0437
-86369B0772586K0590K0592J4870J4870m2345j33887q2396P0177J10228J8683p2859p2858
-86357B0638251J6389J6390J6390J6389O854O853R715R715M1182Q6954J12700K1158n8943
-86344B0939997n8942l3196p8968n6559L4984M6427R2199J10316J10318J2098p9445j35706
-86332B0903523j35706m6069M5474P7895j3649m7976m7976j5139j5138j5138j5138N5426N5428
-86319B0785817N5426N5426K9681K9679M9706L934j11451k02991j96318j04773M1600J94171
-86307B0629907J59842O8301m5177j36717j16694p0922k3244k3243k0382k0383N5902N5904
-86295B0513094N5904N5902L6057L6057L6058L6057L6057L6057L6057L6057j7343j7343m8812
-86282B0829859l039k3065j14607o0254o0255j7819j7820j7821j7819l1169l1171Q880J00424
-86269B0544324J63360J63359J2693p8848n5963L5581L2718n8822j57102j11330j3112L2661
-86257B0509519J7403O3173J51857J06086k2648j14191o5558Q7014J28970L7428O914O914
-86245B0912881p4142p4140p7000p7003n1253r7026j22773l1230K8845K8846L4567L4567P0803
-86232B0505942P0803P0803P0803R8218R8219K860q8682o0075L1468O5796O5797Q0100Q0101
-86219B1092153q582q583K8606P4380J1443q0101j31116q5344k2410k2408K9083P4856J00602
-86206B1052579R058o1505o1506o7226o7228o7226o7228o7226o7228Q0518Q0518P4795P4796
-86193B0845891Q047q3498l2004l2004P4795P4796j6746j69319j97927j06383Q6239J77782
-86181B0629669Q0756Q0755Q6477Q6478l1766l1766l1766l1766K4495K4495K4495K4495k1277
-86168B0913774k1277k1276k1277k0173k0175k0173k0175o5946o5945o5946o5945J09512J09511
-86155B0724489J09512J09513R9975R9977l1616j23161p0474p0475j5168j06712j56296l724
-86143B0565840K04153K04154O4932k6611K4883K4883l8054l8054l8054l8052M1986M1988
-86131B0993994M1986M1988o4814o4813o4813o4814m0020m0020r1514L1M9616M9614J06831
-86118B0853252J5287n5754n5754o1476o1476j5705j5703r983r983K5299J16843O5350O5350
-86105B0855547N9628N9627N9629N9628R7086R7086q6000q6001k8787k8786k8786k8785j3529
-86092B0987557j3529M3686m7858j50843n9300O6571O6572k7713k7715p9205J2336M8573M8572
-86079B0867704N4295N4293r594r596r594r596L0454L0455Q1948r596k0532k0530k6254k6253
-86065B0977604N0032N0034N0033N0033o2490o2489o2488o2489j3857j3856l3882J1889R0202
-86052B0968276J81747K18935O6362j07188j07187R147J00693N8734l2809K4405K4405m6158
-86040B1359362m6160n1880n1880m8364j39908j39907m8364J223J221O943O944K6968K6968
-86027B0903166K6968K6968j8803j8804j8802j8804K3869K3869K3869K3869K3870K3869K3869
-86014B1048973K3869L5312L5312L5312L5313m0975m0974m0974m0972j7434j7433j7432j7433
-86001B0980464j7431j7434j7431j7433l3644l3642l3644l3644n7482n7484R4137J39907N5516
-85988B0950755l6027p421L8352O4098O4099O1237O1238k653r4195r4195k652j4096j4095
-85975B0974445q373q373j7343j7343m8812l039K2706o8836j4482j4482J1264J1263J1264
-85962B0829859J1265J1264J1265J1263J1264L4150L4149L4151L4150L4149L4151L4149L4150
-85949B1159379n5485n5488n5485n5486r715r715r714r714l4836l4836k9113k9114K6194J17737
-85935B0914609O6243O6243j5763j5763j5765j5763L0007L0008L0009L0007N0033N0032J01527
-85922B1305664R982j06353j06354j12074j12075j6717j6718j0995j0996J0936J02479P6734
-85910B1013513L0961k3869k3869k1009k1008j937Q9605L8114L8113O8628O8627L1438o0105
-85897B1227202j21133p5363J4273O0046Q4600o943r9440r9439k1248P0297P3157j8387J6897
-85884B1104519O2667L1201L1200n991n990n988n991j03045j03045j1503j1502J2336J2338
-85871B1001206J33440J79212R6252M708o2042j07814j29745l8203O0016O0015k8070k8072
-85859B1140903k2349k2350o7166K4376J45478R9708n8584j50129o138Q5405O257q5285n3817
-85846B1036309q047j1263j1264q404q404q403q402q404q404N1673N1670M5951M5951l637
-85832B1146922r5177r5179l636r237r239l516l515K204K206n2149L9395N8465J2695M4163
-85818B1034402M4161l4983l4984l4984l4986J7881J7879J7879J7880m8871m8871m3149m3148
-85805B0826106p6525J5018J10376J10377Q7490m053r773Q1768R5954M411N5902N5904l5641
-85792B1317314j27183p5689p5689o9970o9968j24322l2780P8790L3016O4486O4487K5299
-85780B1007791K5300K5299K5300K5299K5300J9578J9578J8624p2919p2919J8626O8209O8211
-85767B1201277P3932P3931L1259L1261k09M5563N3191l8352j59456j13683J9816O5588M2702
-85754B1326820M2702r744r744j5465j5466q7907j79451j73731q2184M588R6132P6108L0335
-85741B1002993M0825M0824L7965L7964p808p807p807p808K3781K3779K3780K3779k1991k1992
-85727B1180477k1993k1991m5830m5832m2971m2970Q3854J29627M6666j05906n3967R8606
-85715B1157770R1930o0640q9250m3476M2345Q8115O1417l0127r0202m4431N3787R9560J6598
-85702B1253396k9174L725R5267R8130O586m4908M6636M0914n0629o2071o2073o4932o4931
-85689B1165936J0398N6173Q4778o764k2200K3571M3595m7946o9879o9879p5601p5601j9340
-85676B0997241j9338j9340j9340K6432K6431K6432K6432K4048K4048K4048K4047o9401o9403
-85663B1002337K5956J17498J50874N9329m2702j34245j16128p0355M5025M5027L2959n8586
-85651B1056989o1445L0097N3936Q166L9632L9632M1541M1540M1541M1539r5775r5774r5774
-85638B1045845r5776K0563K0561J7700J7701L5819r954l8560N2983J72180J26409j371r2915
-85625B1271185n6678j0905m2376m2374k4019k4017k4019k4017J8893J8892N0361M589J5078
-85612B1130593J06622J03761J2217o854o853j2576j2575L5699L5700L5699L5700m0587m0586
-85599B1375960l4865l4865p211Q4331Q4331p211j17826j17826j14012j14011o2846Q9724
-85587B1023673N8258l3286J996M7769J6301J6299j7075j7074j7075j7076K8698K8696K8696
-85574B1148800K8698J1174J1174J1175J1176J1174J1174J1175J1174O85O86O85O86O85O85
-85559B1271006O86O85m1838m1838l8977l8978o0909j5137J6329p5213j41009m9468M0170
-85546B0825509M0169J7284p4261p4259J7284N7334N7333O3056O3055N7333N7334N7334N7333
-85533B1221838M2076M2076j7998o3770n7096L4448J84160J84159J16276l6296o7763k1992
-85521B1560118P570P569J3290J3290m1062M708L0454o1088j38328j38328m8691M2850P4558
-85508B1326910j6986n1313n1315L993L994L992L993j6984j6986j1265j1264M1183J32725
-85495B1340677J06979O1208j2813j2814j5675j5675j5673j5674j5675j5675L0098L0097K4376
-85482B1473761K4375L0097o1445r953r953p331p330p331p330p331p330p332p331L9396L9394
-85467B1467026L9394L9395o377o376o378o377q7074q7073q1351q1352k6044O5498J4006J4005
-85453B1250922J610J609P331P330N9777J51321J19852P4081n067r6608m7978m7976n3698
-85440B1422506n3698n3698n3698J2574J2576J2576J2574J6391J6389O7882k3660j72179j72180
-85427B1044355p6824J4722P091P093J2813J2814M8096M8097M8095M8096k6283k6282k3422
-85414B1138461k3424m7022j252O8359J59903J28435L6891K563K563J5435J5436R715R715
-85401B1515778m3687j35228p8014p8014K0292J11837O0344O0343J2665J2664J2666J2664
-85389B1484310K5061K5060K5061K5062k8339k8339k8339k8339j4751j4751j4749j4751l7638
-85376B1374558l7635N3907N3906P1071P1072p8641p8640n6708j0936K0532p1012o1267L0276
-85363B1280483k6939k6937K2646K2648K2648K2646O7942O7943k7416j18958j18958k7415
-85351B1160333O7942O7942M768M767M769M768k3840k3839k0979k0978l337M2433O8180k3362
-85337B1309567n2924n2922n8646n8644M1748M1748M1750M1748J75250J75249N3191r9380
-85325B1557735o3622K7922K1247p0296n5040r266r268n5040j7372P4169P1310k0233m1212
-85312B1411034m1212r8428o883M6993M6994N2714N2715r2229r2228q6507q6508Q7520J79065
-85299B1373040J47594J01824K4585o6959j8326j8326q5078q5076q5076q5078j6420j6418
-85287B1170286j6419j6420o169o169o167o169P7746P7746P4886P4885P181l8590p0058K1487
-85273B1338056P7745j3797j3797P7746M3597m7948m7947M3597J7850p3695m2224L546M7410
-85260B1410139M7410o942Q4600J36093M4549j11836j11837L9663L9663L9663L9662m5205
-85248B1605622m5206j3737n9508o6184K5359l88m6160p2859k7087R1157R1154q463j00006
-85235B1373694p1398k5628N6381J02152P3544P3545J3469p8074m9467l695J7283O3056R1662
-85222B1636524J19p7477p7479j34692m3149N4114N4117J11329J9787m6488m6486R4643R4641
-85209B1639503k622r4165r4166k622j4154j4155q434q432k712k712n572n572p004n2774k7028
-85194B1297379J25544J60826O9284k8935j20479r3063m7291J9459J11002J11955O6185q4480
-85182B1587386j30253o3502K8041R0977M5205k8219k8220k8220k8220j15770o9999O0642
-85170B1319848J52184K08446J16901J2010p9534j16724j16723q2394R148P9712P9714o110
-85158B1576478o109r7174r7176n7125L4418Q0190Q0189j2307j03849q2872l7100K2975K2976
-85145B1323514J8207J8207J5346J5347j8357o4127q7014M530J13236J59009M3625m7916j13237
-85132B1380370k1694O7942O7943R774q1770n6022j0251J192J192M053M053M052M053J192
-85118B1376079J192M2196l576l2184N9360L0754j5020J6450J6449k69k67L1200j4573k3153
-85104B1484638O8388P1250k0292p1788J9758n990n1761R268J00810O9342K3572J9518k6253
-85091B1690460l366l368m8185m8186M3359M3357l1498l1497O3859J55403J64939P3395L3346
-85078B2102018L3344p2888j64432j67294p5749M1541m232j19614j19614l1885N9657O2520
-85066B1543372k9024n0958n184l6654l6653N0123N0121J0072q1470j29149j29151K1515J13058
-85053B1290018J58830O7287p9563p9564L6771J89344J89345L6773k1784k1784l7040l7041
-85041B1691592o6600j58144j26677q0905j3200P8341Q1203j0341o526o526o526o526p956
-85028B1361209Q3586Q3588p957j6538j6539n3728p957L9723n1821m8959M2581K3512K3512
-85015B1454212K9234K9232q6655q6656j06682o0909M6844J38388J41247M9706j1324j1324
-85003B1525313j4185j4183r1425m5652Q4988J76530J06204J4661j9667j9668r0231r0233
-84991B1522452n3041L8499M5175n95N126N0897K3243K3243Q2366J28137Q7251o5319j29211
-84978B1758223j29208l0038l0038M291R5835J12521K0979j3350j3349O1028O1028O1029O1028
-84965B2019979k1454k1455k1456k1456k1455k1456k1456k1454L1467L1468K5747K5747m9587
-84952B1913179j41128j12522o6750l9104O668M0995n0547N714R7258L4321L4322k3848j15390
-84939B1583168q3921l8151M4810J36354Q4861o7711j38037r2266p22M5048M2188M2188J3581
-84926B1571390N9353Q0808j0735m7925m7924k3132k3132O9365J60909J23584j3730j09087
-84914B1789744o3316k286k289N74N74j4207j4206j4207j4207j4206j4208j4206j4208N9101
-84900B1668447N9099N9099N9098N9101N9099N2423N2425n6283j63084j63083n6284K5724
-84888B1655781K5724n6282n6284P5691J21461p271q3557l3018P3783R7623R7621O9015K3244
-84875B2003531l8740j45538j67471r1186m9228m9230L9574L9573L9575L9572M0527M0527
-84863B1701486Q3438P152n0063n0063r7741k1455L7666L7666Q8205J1920k2453K3317J8550
-84850B1767625k7221n4875n4875r104O7182J30118J30119M5250o1551r3971m8201J0921J0922
-84837B1812339j1607j1607j1606j1606n887n885q745q747K7490j8282m0214L6072K7490m8796
-84823B1720409j117j118p391p390r6072r6074j11329o5558J5496R1781J11807O6034N007
-84810B1624485N006O3175O3174O3174O3174p3782p3783p3783p3783k8010k8013k8010k8012
-84797B1475012L2065L2063L2064L2064L2063L2064L2065L2064j1666j1667l7413Q359j7389
-84784B1661748j7387j4527j4528l7413l7412l2646l2643m040P2249P2249m038l1334l1334
-84771B1548944l6101l6102J2530J2530j3215L2555N2580N2582Q4048L8278L8277Q4048N5442
-84758B1926396N5441K2423K2425K2424K2423n1002n1000p6747l0977K2423K2424N3893Q120
-84745B1968666N259N1031M8170K400m4923m4922m7783m7782N9016N9018N4249N4249L1365
-84732B2148013m4924m871m873n4458j00229p1622p1623n9657j3887K1396O7166M5237l1052
-84719B1824616j34990j34991p5868l0098n2982n2983N1910R7681O5260O5262L7725o9074
-84707B1591468o6215M0587P8730J24501J65504N8705k1396k1396n3817q045P0146P0148R8754
-84694B2127674N2984l2482l2480l2482l2481o1089j5316j2457n8227l6295R475m4877Q94
-84681B1832841N7154N7156L4269Q0040L6534L6535O5141J9368o1684o1684o4545o4546l6891
-84668B1929688l6892q2662o377K5091k0681j3052L2719P1623J17394J46001N4458n0435n0434
-84655B2116441k4689p0461j62957p1413N7319N7317m5667m5666M0154M0154m782r6327r6325
-84642B1693098m783j0504j0504p644p643L2407j3365m1973M9570R7251N1478Q2945Q2947
-84629B1993280j2651j2649j2650j2649j2651j2649j2650j2649J04640J04639R5104R5104
-84617B2291569m2210j94782j54733o3188J9891J11433Q8548M2777j087m6859p8327J3215
-84605B1986247K2752k3021Q448Q450m0185m0185m0183m0185m5995m5995m5995m5995k23k24
-84591B1657711k23k25N6993N6990N6991N6991j9294j9296j9296j9294K101K100p60p58N7407
-84576B1868138J1637j4110P7433J82326J82327k5553j78124j55240o3695l3182l3182m1316
-84564B1777459m1316m128Q7417J24605P8834j8432j09973j17604p1830K2573J14116Q8369
-84552B1930090l174l4640l4642Q5807J31578k0040j11584j27793l6251j922j922p5348p5346
-84539B1624813N6246J47789J78304J78302N2433l9112q3289q3288k6075J9697Q255l7518
-84527B1996557r7592r7592K9233P5004M6398M6397O2608J6836j08081j53853p3633L3165
-84515B1775447J9817n6469m6934N9867J29477N3191r8426r8427J5049J21849J56177P9892
-84503B2110510n3610n3607l0217l0216k7356k7356Q880N4652N1791O019J2695l3077o1685
-84490B1927423J4602k5448j62764j20805m4520J9488O5261P4795K9024J9490R5774J10078
-84478B2002398L278j24501j24501Q999Q5285P6705P6703Q1470Q1471K1753K1753M7501J728
-84465B2260042p9325p9325q2187q2186k5925k5926k5925k5926k5925k5925k5926k5924M230
-84452B1733847M232k1515K4257J11986J11984M9050L278M7142M7143p0148j76947r9708L7607
-84439B1802208P3842K8070l2972J2799P5734P5735L2824L2824K9963K9963N170m0601j4855
-84426B2110704j4855r4002r4002q9233q9234l3748M2539l72l73N0167N0167N0167N0167P6867
-84412B2014959P6867P4006P4006l73m6143N349m0423j17587j17589j7462N8824l158j09959
-84399B1851317j02331M470P3128J18898J22713P6942J7819k7951l0812J4959N6975N6977
-84387B2233104m5056j21342l5522M0765o912o914R297R298R297R297R298R296R299R296l3330
-84372B2099171l3330l3330l3331O720O720O720O720L7234L7234k3796o9567n0493K5791J27824
-84358B2110287J27823N9106j7178o1044o1044K5732J02018Q1992L6221r550n5322p5348R39
-84345B2264632O1967O1967O1968O1967J2770o3519m6352n82l1094l1096k8235k8235n3028
-84332B2243130n3026n3028n3027p258p255p256p256k4838k4837k4839k4837O5752O5752l9141
-84318B2048036j15427j33546n7259J5213O0984R0545j6255j01125j01123K4466J00751R0262
-84306B1905522M4489M4490J51290J48432M1629K3511K3511J2069J2069m6099j22385p2800
-84294B2165728p2799p6018L0783Q5136L9365q2694j28463l5015J02300J44258O7973o86M5087
-84281B2284955Q5136L9365l8830j15114j41114r5342k0964N5322O2952j3336q0085l4313
-84269B1988632K6714P2487P5347K9576j9058j9056o4828J1459M3998M3998P4513K8741m7544
-84256B2244979m7544r6178j9891L1602j4170r400L6370N3533N3534N6396N6395Q195Q194
-84243B2362015Q195Q194K475K473K473K473O2549O2548k8995k8994L4894L4896n0928j57726
-84229B2316542j54748m7947L7875L7875Q6507Q6506Q1740Q1739j6478r2765r5626j9340M4551
-84216B2346431j223j18511j18512J9296R5580P8417L2646k2664k2661k2663k2662j4081L1693
-84203B2261086L4552j1220j5034L0739O8881l7920q5003K1798K1799q5003q3095K3706K727
-84190B2148013p3560n9256j3484l9231l9231n854P0430N3266P494N9345N9346N3623N3623
-84177B2274524L3599j2172J3572J3574k1709k1707O898l8873l4105J1666L0737m5548j22429
-84164B2088027m6145L3003P8774P5914P5912J04522N8749J534J534K4422k1352j02405j02404
-84151B2270085r8591r8591k8264P8535M4207j564L0857L0857K7997K7996L8486L8485L8486
-84138B2398981L8485l7800l7800l7801l7799j6465j6464j6464j6464K3587K3585K3587K3585
-84125B2314753K3587K3585k0277r6565j30893n4607M5518M5519l0530j06815q4883l9111
-84113B1889281O4828J41114J01064J01063O8643O8643O1967O1968l9112j45912j45911l9112
-84101B2188524j1815j1816n140n141M0632M0631M0632M0631q955q955q955q954q0472q0474
-84087B2120373j20523m4236O8806J14578R3599R3599K0175K0173K0175K0174L010L009K3988
-84074B2436900k1782n1344j27631j67680l0365Q2513L6743M5324R1097O2488O2489O5350
-84062B2484102O5351K7206K7206J8625J8624l4776j72090j54926m8126L4091L4091M0765
-84050B2340143M0765M0765M0765M0766M0765n2686n2684n2686n2684n2684n2686n2684n2686
-84037B2122489Q4749Q4750P9980P9981R9053K2765o1147j06920j02150j02152j02153j02150
-84025B1997095J9905O5678Q5702R417j5720L0053m276j41591j20612M7216J80718J34945
-84013B2288530K0517k5255k370k367J2887J2889l0023M6264O2831O2831O7600O7599l9200
-84000B2542733l9202l9200l9201k3944k3944o9714O570O5692J9922N0434N0436n3967n3967
-83987B2392648n3966n3967N2836N2834M9973M9973O0462J4691n333P0951J39609R3838L1855
-83974B2896404p4945j22027j22028j9042N7244N0570N0568N5338N5337m2881m2881j27749
-83962B2613908j27749j15352q554Q3945Q3944r09r09r09r08l7146l7144m0006m0005K9606
-83948B2401812j6166l8098L8187J26870N0585n4310n4309l2973l2972N8571N8569M3314M3313
-83935B2592393L8545L8546n51p6838l3927l3926P077P077P078P077m575m573m574m575m573
-83920B2529681m575m574m575K0219K0219K0219K0218K0219K0219K0220K0217q4316q4317
-83907B2509074q4316q4318l5684l5685Q6374J32144J26423N0136M366M366m6173m6174m6175
-83894B2534358m6174J938J937J937J937M797M798K4823k0949r8189j89731j35377J7193R9202
-83880B2202500R9201J7195J7194j6777j6777P1905P1905M0439n334l3941N7601Q6209M0438
-83867B2631758j9639j9638K8996K8994K8995K8995p1131p1131p1131p1130j8685j8683M1391
-83854B2427961Q7163Q4302p242m4430m4431P062P062P063P062l308l306l308l309j1890j1889
-83839B2494562M8184R3958N8675l2869p0058p0058k4285k4288k4286k4286K9561K9561n9122
-83826B2425249n9121q4869l9096N7215K09786K59371J67829Q583q2961k8607J7164M0051
-83814B2890594n1494j37195r1424K9679K9681N3519N3520M7797M7798j7998j09542q3795
-83802B2661140l8024O793O795R656R653l7933l7935l7934l7935m0794m0796J9281O5051j7910
-83788B2489108j09452j09452j7910K8815j6955l9841N1701J86276J40503J3677J3678L5611
-83776B2665759n5934j47476j47477j6836J35736J07127J5585m1629M9913Q4243Q4243P7179
-83764B2810433P7181j4363j4364k920k920k921k920N661N662N662N662p0625p0623o4902
-83750B2663703o4903k1396P0146M7262J490K6283P2054J29270J29269J8654p2888j38686
-83738B2860258r2915o7166o7169n8584n8586k3466O8076P3798j7746j2024P9519P6659j4886
-83725B2745768m0630N140O5215O5216J6583J6585J6582J6583m7187m7187j5719o1491q3423
-83712B2652035Q121Q120q3423r6772n1002M4357R0127N7707N7705O0567O0568N3623N3623
-83699B2915356N0764N0762q9413j35183m8409J04163J10838J9296p8925j70465j82864j37090
-83687B2408830m3641J08931J62450J16679O0417O0418j4914j4915j4914j4914Q0443Q0443
-83675B2975313P4721P4722M4206m7336j48415j48415r3479r3480r3480r3481L4300L4298
-83663B2519474L4299L4298M9557M9556M9556M9555n7244n7244j08736j7195M4430M4432m1393
-83650B2593345m1390N0153N0152N0151N0152O3503O3502K3452o8092j55819j55820N65R2110
-83637B2615964N1477N1478N7200N7200K4778K4779J9055J9058m2927j34469j05862o0089
-83625B2577642K0010O5782M2896M2896M4684M4683L8963L8963J0355q1188q6910M635Q3780
-83612B2847191p763j03120j03120k3020k3020p4513J7030J35140J35139M9317M9318J8804
-83600B2917383J8803J8804J8802O1714O1716k9831k9829m5085m5086m5087m5087k1842k1843
-83587B2813532R9261J45033J53615O2071m5682j37225j30550j30551j36270j36272j01943
-83576B2455019j01943o4755K6791J20016P4243n0672j42218j02166j0623N8987J04760R1408
-83564B2458847R1410R4269R4271J20970J20968N7081r5492k05987j60214J8102J09646L4314
-83552B2738185j18258p8208J3334Q9623Q9620R5343R5342m1971m1973m1972m1973l3434l3435
-83539B2690223l3434l3435J8058J8059J8058J8059j2457j2457M7620R3391J10554J9013m7738
-83526B2893514r3510p5749J5792N2983N2984M9169M9168l9514l9514o3353j7581J1026q0518
-83513B2714897n1910o139l7606l7607M3000M3000J34544J34543L7279L7279L7278L7280p8104
-83500B3007734p8103p8105p8103l2332l2332l2333l2332J878J877J877J877M1928M1927M1928
-83486B2777386M1927P9118P9117M4787m6755n2475L9066P3395P3396O3517O3517K3466o8075
-83473B3191387r6684r6684r6683r6684l7562N3982K8235j7537m3284m3282M5398M5399P5436
-83460B2911437P5438j3246j3246J2501N8271Q4020p524n1390n1388n7110n7110n4250n4249
-83447B2782154k2781o8554j9160P2381J09573J09571M6636M6635m4907j36450j04983M7589
-83435B2817704J62972P1428m3000K771Q5733L9960k6073p1846m8961m8959m0378m0378m0378
-83422B2820595m0378J9697J9697J11241J11240N9747N9748N4026N4026j3305j04848j04850
-83410B3046636j3305k4749k4747j9026j9027Q626Q627Q626Q628o1938o1938o1937o1938n7050
-83396B2675488n7051L4493L4492J10779J10779P6449j5093j9862P1682J26037Q0263n6096
-83384B3172360j47640j50501n8959J9386J9384K2245K2245P941l7830o6437K5106N8481J2710
-83371B2898491J2708N8481N082q6464l2108l2108L4760L4761K9039K9040M247q7298j24485
-83358B2744146K8085J29165Q3392k429m8199k429Q9114J20582J20584R2616J072l8978l8977
-83345B3277744o3770o3770o6631o6631l5163q0934j06682j5139J47925J47922N2566l8978
-83333B3088459k7415k7414l3137l3137O4128O4127O1268O1267J192m4580p3186J8355L5522
-83320B3155449j0251K1216K1217k9560k9561k9560k9562J6210J6212J6211J6210N722N721
-83307B3145674N722N721N722N721N722N721M0170M0168M0170M0169l6116l6117l6117l6116
-83293B3196214k7535k7534k7534k7535p3306p3307o7583o7585j2069P9475N0866N096j1115
-83280B2916548n6887n9747j3976M6100M6099N1820N1822O6124J11896J37643M6099j2188
-83268B3331353j2188J3559l2213o0820L0722K116m3655m4610m4609m7470m7471m7469m7470
-83255B2949775m7471m7470m8185m8186m8185m8184Q9129Q9129Q9129Q9129M5266M5265R6757
-83242B3205898N215n0092n0093n5813n5814N7780N7781N7780N7782l88l88N5874J01645Q0666
-83228B3467833p1905j35795j35795o6184o6184N4920J00691P7194j4348p7283l1512M3819
-83216B3145451M3820M6680M6681J6166J6166J6166J6165o0119o0120o0120o0120K2364K2365
-83203B3151545K2364K2364k3406k3408k9129k9129q4435j75979k10309n7735Q2440Q2438
-83191B2727621O0508J06278R2243P01K3587O9357M0750n0793j69035j23264K2632J14176
-83179B2914761J17036K5493K7400K7400K1680K1679K5969K5970K5970K5971n0317n0315n0316
-83166B3108381n0317O898O899J2620J2620O898R8443J35631J35631J27824Q2052L859q7685
-83153B3599754j42038j87810j87808j42038m4774M6771O3933J09706J64060J64060O5841
-83142B3509657k5702m8468m8470n4189n4190o3726o3725o3725o3726k7490k7490m7514j743
-83129B2919499N2610J44153J47015N5471j2441j2441j2442j2441j8162P3380K1888K1888
-83117B3367977L769L770R491R490m2001M9541j952j951p3589p3591j25081l3539K1768K1769
-83103B3135871K1768K1767K2723o8821j7328j7328K2721K2721K2723K2721k0442k0442k0442
-83090B3128212k0442K5329K5330J9607J9608j5675j07217n5725n5724P5868P5870P0146P0149
-83077B3255336M6069m5474n1195M0349J20448K8905o6452o6453n5009n5009m9288m9288K1277
-83064B3074216J12820J12820K1275O482O482P60P59R4211R4209L3181j19390k30957j39417
-83051B3067451J3157J04699J44750p822j81374j81372j06279M6293J07322J07321P1087k0457
-83039B3164776k6179O5364N4876l6669K0548K0545l0946l0946l0946l0947M7441M7439M7441
-83026B3281797M7440J27541J27540K6463o5082j7403j7402k3124k3125l2660l2661l2659
-83014B3366665l2660p7358p7360p1636p1638j6330P5214K3719K3721P6166P6167P6167P6166
-83001B3447003l0633l0634l0633l0633K861K860K861K861M8631M8633M8633M8631K0026K0025
-82987B3570492K0025K0025k5746k5747k5747k5747l3375l3375l3375l3375O676O674N8168
-82974B3445573l3375O675O676m769m767R54r0590l3375l3375M7842J39386J39386M7842j21893
-82960B3512190j21894l2257N9285J05057J3513q1843q1843P792P793P793P791l2734l2733
-82947B3337910l2736l2734l2735l2734l2733l2736R224R221R224R223N4994N4994q8040q8043
-82933B3112299J1860J64432K15925J24382m7261j38804j44527n2983K5209K5211K5210K5211
-82921B3346164O138q5404q5405O138J1027J1024K2470K2468M1540J33083J33083M1541J5793
-82908B3619660J5794J0072J0072J0073J0072J0072J0072N5336N5338N5337N5337n1463n1463
-82895B3814309n1464n1463n8137n8139n8139n8138n8138n8138n8139n8137O2846O2847O2847
-82882B3434817O2846O2845O2847O2846O2847m1093m1092m1093m1094j044j042j043j043J5748
-82868B3596252J5750p5795p5793j15846j15843L6727L6727M7218M7216m1466m1465k369M3402
-82855B3354715P2011j9534q8309m2539P2844P2844L7562n3982n9702L1841J61526O9983j9653
-82842B3589607j9651L232R4777R7637O094l7279Q493k2975k2976j0578j0579j0579j0579
-82829B3654644o3025o3025N8079J03850M5682m5861j34544m3000J26617J26617L1259o0284
-82817B3737009l5490l5491l5491l5491j9280P2264K0769K0770K0770K0770P2263j9279p9714
-82804B3704379p9713q5433q5435l9663l9663l3941l3942L8531J30074R8606N2834k6313j17856
-82791B3482465j14995k3453L3882J25425J05400N9629J4809J4810J1950J1950m9080m9079
-82779B3623713m9080m9078l308l308l308l307M052M053m7441M4104L8380L8382M4104M4102
-82765B3682060l7905l7904l7906l7904O6036O6035Q6060M0288m8274j39818j36958m5413
-82753B3418397O9014J60558P7597j3945o6392k0623O9016J14786J03344J1800k5388k5389
-82741B3872775n8972n8974n8972n8972J1591J1592J1591J1593Q1203Q1202Q1203Q1204n6113
-82728B3951951n6112n6111n6113k8101k8100k8101k8099r8666r8665j50158n8615N3906N3907
-82715B3372923N9628N9629J3856J3857J6717J6717Q821N4592Q0338j1203l3137l3137l8858
-82702B3580743l8859k5508k5508k5508k5507P5570P5570L5522n6023r4523r4524Q35R2378
-82689B3474658J93455J93457J32428k0144j13596j13593j43155r7385J4185J05727N1374
-82678B3677411N1373J058r0484o4740j8966n0435n0436m7574m7575J9177J9175K2037K2036
-82665B3442057J27884J73654Q4018o8553r2272m6502M2180Q7953M6949J177n6037n6038n2223
-82652B3634247L9321M2180m9363r7994n2223P5555J67099J21715P5943O4501k7043j10957
-82640B3882981j56729p5674P6895O8315k3228j14771j14772l0858l0856O0685O0687R2035
-82628B3694710R2034Q6313Q6314n7676j49220j17751p1979R073J00617J7656p3887n7677
-82616B3558527L3868J58784K04556M2047m9497M858M857q8593q8593j40086m8542P718P718
-82603B3607622J3438J3440J3440J3440J3439J3439N3371N3369N3372N3369k2915k2916k2915
-82590B3832993k2915j3380j3381j3380j3379j3380j3380j3380j3379j9699j9697j9697j9697
-82577B3624249K6075K6074K6075K6073P5661P5660O9939O9939p6912j68455j11241j11240
-82565B3551897l2928N8615P121P123J2843J2843J2845J2842J1891J1890J1889J1890m3417
-82552B3647344m3418l367Q8176J02807J02807J3171p8371p8372J3171J08529J08529P4199
-82540B4055205P4200j7344j7341l2601l2601l2600l2601m588m589m589m589j11389j11390
-82527B3723183j05669j05668J3530J05071N3579N3579J3530J3528J3530J3528M8706M8708
-82515B3889135M8706M8707M8707M8707M8706M8706j5181j5183j5183j5183o0954o0954o0955
-82502B3937781o0953M5964M5966M0243M0244l9856j31400j31399l9857j8877j8877p436p434
-82489B3654109P2665J64208J64208P2665p463p465L8306n3236j58129j58129o5634K5911
-82477B3742016K3050k2723Q747Q746o0865o0865n5144n5143K4600J16141R0397M4624K4599
-82464B3828180K4600K4599K4599m008M1764j4498j06040r8412N4160J40936R5163l724l727
-82451B4003592o585o586K951K949K951K951J3438J3440J3440J3440r3361r3361q7641q7639
-82437B3693979J3797J05341N3846N3848J3797J3797J3797J3796l0066l0067l0069l0067P6734
-82424B3932463P6732P6733P6734L9469L9469L3747L3748j10243k01786j70317j24545k7281
-82412B3674923O4262M1375m395o1610o1610N6634J02405Q8936k608l9797l9795m1706m1704
-82399B3735310M9841M9839J03239J03239J1696J1696o8404o8403o8405o8403J17959J17960
-82387B4027164J08425J08424m097j56670j22341l0796L4999L4999O70r0872j08037j08037
-82375B3693831M2627J34170J27377L5834J506J503J4855J4857J4854J4855J0086J0088M366
-82362B4120809M365p0013j61557j04342j04342j19330k7788P5198J20970N8033J2263M0870
-82350B3845136M0869J25738J25739j35r1677j34588m3046N7081J02851J1428J1429J4289
-82338B4065114J4288j7179j7179m8648k874R519q2021n3416p643O660O660R522R521n589
-82324B3886735n587n587n588j8936j8939p3291J8253K20409J74639m1824j33366m3731M7813
-82311B4001000J6345k9426P644P643M783M783L9111L9111L9111L9112P2487P2486p9131j24904
-82297B4110155m7664M3879j0473j0475J5615J5615J5613J5615J5615J5616J5615J5613O9016
-82284B4279355O9015O3294O3294k2529j14072o5438o5439n5547j01317j27064l5519M7439
-82272B3935472M7440N3162N3162k5032k5031k5031k5032L2184L2183L2183L2182l7844l7845
-82259B4042153J45242J45241l516l517l516l517l8797l8799l8799l8799l3077l3077q7430
-82246B4009792M112M3328k444L278M9049O6215O6214O9073O9075l3911l3912l3911l3912
-82233B4242046l3911l3912l3911l3911O1579O1580O1581O1580J8669J8668j1844L3926P227
-82220B4419367o9060k3289k3288l2823l2824r2898J3900J54316J54315L5118p1682r7428
-82208B4333724j43201j47014j01243l8307P465J19987J96271R6149J9860O7541O7539J2263
-82196B4491034J2262J2262J2262l3509l3509l3509l3510p762p763p762p763p762p763p762
-82182B4339446p764l472l471l3986J1785L1812m4476k4451K1322o333o332l471l471j4915
-82168B4252223j4914j4915j4914J02344J02347k0667j27465p1206p1205p7881p7880K2246
-82156B3988113K2245K2245K2245P6599P6598p4065j19838K8562J35364P2427P2426O0984
-82144B4383905O0984r1587j37360j6255O0030J4259J4258P584P584P584P584l2674l2674
-82131B4253222l2676l2675N5054N5055N2193N2192J40877R5104r8472k35786j17543J9772
-82119B4206317k0279r6563m7098j326k7073k7072P3053J49338J83668M6352r2869r2869Q1635
-82106B4335214Q1634L3002L3003P5914l73j37537j37540J6942J08484R9902N4130P9877P9877
-82093B4722529o5066j56611j28002q2231k131M3641K0755K0755L7324L7324L7323L7324o9478
-82080B4453456o9476o3755o3757K996R4537M3046M3044K995K995K995K995j4319j4319j4317
-82066B4409116j4319L4314L4313K846M8617Q1993r550J6195O1967R0575M4803k4807j16352
-82053B4659711p0935k5167n6634n6633o6168o6170l4700q0474j3722P7820P4960j6583o6170
-82040B4259135o6168o6170o6168J9787J11330Q2722L6950M8395K623K5507K5508Q344Q345
-82027B4430140Q342Q344R4166R4165m052r5597r5715m9942J0132J0131o1387o1386L3971
-82014B4321312J25514J30282L8739k8010p3783q1412l5639K7294K7297j4124j4125j4125
-82002B4409220j4125q404q402q404q404O3116O3113O0255O0254J03165N7393p3247j64789
-81989B4530741j63240p1696K3660K3660L5104L5103P74r0767j35587m4044Q6597J32369O2756
-81976B4425430O2758O5617O5618O378O376O378O376q7073q7073q4213q4212j57638j11866
-81963B4032856K1635J13177J58949J13176N3103N3103M827M826M829M827M4877M4878L9156
-81950B4694219L9156j9966j11508n4293n4295p569Q3974N5367R595J1891l3882p2026J9519
-81937B4560182j5763j68336j59754p181Q1501J27272J62555P1012J8564J8565J2844J2843
-81925B4714304J8207J8207J8207J8207r1452r1454n9986j05758n9986L1559j7076j7075M1093
-81912B4416997J32636J04030N8256k4673p0444m7560m7560n0420n0421m4699m4699P749R9290
-81899B4438482M7798M7798k8487k8489k8488k8487l339l337q5345q5344m0527J12044J98821
-81886B4513100J53049L0038o1507m1480M291Q106l7666r059r060m812m813K6655j9115j953
-81872B4545774Q9592O0984J5212l859l859o720o718L9050L9053L3330L3331n5948j47492
-81859B4631730j18884p3112j3991L1781Q896Q895l4970l4969Q6134J31906O0389l1156N7527
-81846B4710176J49071J29373L7831o2295j08068j31906j31906r7577o035O0240J4467j1278
-81834B4552093Q0263O0239l1304K5910K5911n6216n6216n6217n6215N0583N0584N0584N0585
-81821B4690584j1398j1399j1397j1399J1487J1489J1487J1487k8577k8578K891m2881j7135
-81808B4576661P4409P1547j9994j20598j20597N6768N6767j7611j7612J00631J92176J49622
-81796B4982169o3979j72687q1142P5242P5244P5242P5244Q968q2572n6828j1055k5359k5359
-81783B4773128k2498k2499L024L024q2797q2797q1843R700J09825J55596J18884K7342j2710
-81770B4895379j2709l0829p6597j02346j0802k4152k4153J3037l2734m2270M9272O0717J06486
-81757B4768299J58458J58457K9725o1819l8932l8933m4654m4653J951J952J952J951k0933
-81744B4872821k0934k0933k0936K5315K5315K5315K5313k0457k0456k0457k0458j6882j6880
-81731B4795686j4022j4019N5590J01362J29969L8426M097M9870J8401j34172j68499p6956
-81719B4785733J32829J78602m827j42143j22116j5318J11509J11508l4387q0161k0085N6202
-81707B4957346N6201k0084n2506o735j1503n7273j13417j13415j8059j8057r477R7325K13659
-81694B4904005K13661O0135m6667p8133p8133p4319p4319k5687N0599L5848L5848k0411o6185
-81681B4836242r1931j5644Q5435J31205M5385j22445k59761j52958L5848J73164J62674N5873
-81669B4883087j3142j3141j9817j9817q373q373q375q373j18034j18034j6956J20358J44199
-81656B4795209O7912p45M5027M2672l099k0263N6022J30401Q4631l7428q3200P390Q3676
-81643B5168205N8884J3111n9360j35646j18481p2710K7057P2830J9428O5201L9455l6833
-81631B5041141Q940Q941J3707J3707Q941Q939n2089j28375j11211o5439k0904k0905j8042
-81618B4687351j8044K7728K7729K7728K7728N795N796N797N796N795N796N796N797M0482
-81604B4867070M0481Q3394P106m5338m5340m5339m5340n5353K0935J28687J74460N8124m8677
-81591B5094870j03032n7259j6791j6792j3931j3931L233L233L233L234q686q688j1547j1547
-81577B4845599k5850p1623r7369n826J23981J23978J49726J03955j1428j02972n4337n4339
-81565B4923495j09646j09646o9597K1947J36376J36376M1018n0524l7457l7459m3178m3179
-81553B4758526o944o943o942o945N455N453N452N455N453N452N453N455O8030O8033O8030
-81538B4978473O8033K7981K7982K5119K5121r6936j42708j14102L8471J16663P0893m0676
-81526B4984314m0675O808R8353R8353O808m2777m2776m8498m8499n5172n5174M0185J31727
-81513B5032977J56521O4976r1409r1410M5788M5786m9571j41114k8592O2950O0090l1453
-81501B5035539k4778K0993j0473j0475p613p615p613p614l4999l4999l5000l4999M1287M1287
-81487B4922928M1287M1287J2680J2679j8788K6983O958q4585k4510k4510l13R1231L9736
-81474B5043063L9738l0827l0828l0827l0827n3713n3713r9485p942Q1695J73238J21744l0827
-81461B5090489j45033j45032k6789J25781J75369J75368K2796o8746q2097q2097J3261J04803
-81449B5158073P6197P6196r625r625j4035j4035r9858r9856q0787J0758N0808N0807L7935
-81436B5132953L7934L7935L7933l2630l2630l2630l2630n885n886n885n885J7000J7001J7000
-81422B5143695J7001p1206p1204p1206p1205j9712j9712j9713j9712J2829J2829R8651R8650
-81409B5019985J76843Q5299p6807j68351j07321M5250M5250M5250L1900L1901L1899L1900
-81397B5192998N3713N3713J05207J3663m1645m1644m7366m7365l7831l7830l7831l7829P4691
-81384B5164644P4692k0666j12209j25916l4373N5262N5263M5726m5816m5817M5728N2402
-81372B5108920N2402J09615J8075j28778j28777j28777j28778j0549Q0995K9500K9502L5222
-81360B4938572L5224L5222L5222J9966J9966J9965J9966J9964J9966J9966J9966l0217l0216
-81347B5143532l0217l0217J5556J5556K1275K1277K6045J17587J11867K0323r4106j85650
-81335B5152828j85648r4106J982R3524O7779K2006l4254j25797j62987j0415J86022J86021
-81323B5096955O3964k7579o5722o5721j17216k5672J08186J99729J76844J31071N0971N201
-81311B5531011K8086K8085J3782J3782J3784J3782l1990l1991l4849l4850k9890p5659j41458
-81298B5261625J1115J28406L6862l0843j22385j40503r4732K532R4077J02658N6887o6125
-81286B5239574j11896J1712N7482K3153K3155K3153o8388m2642L128j2129j2127r267r268
-81273B5115640Q7996Q7997m0735j32278o2593j6823m2568m2568K8950J20494J20492K8951
-81261B5252955m4476m4475n0197n0196Q7117Q7118Q7118Q7118m068m067J654J653r788Q1754
-81247B5479220Q1753r788k2186k2185k7907k7907k7907k7907k7906k7909k1350k1352k1350
-81234B5275319k1352q4287q4287M1585J33129J16917K5374j00499j00497Q209Q210Q210Q210
-81221B5234241P374P375P377P374m066m069m068m067M1704M1704q4168j75710j29940l8396
-81207B4902665Q7476Q7474J03120J03122J03120J03120L8276L8277L8277L8280n2315n2312
-81195B5538580n2314n2311o3755o3757o3754o3757J16114J16113j2620j04164j48981j03210
-81183B5042184n945Q5599N1269N499L9826L9826J6942O2712Q8459l084n7036n7035j14250
-81170B5194966k2708N1672N1671N7394N7393K8787K8786r7087j88628q8504L040k5569p1338
-81157B4979875l4151J1622j6986j6984L1646L1646L1647L1647J6390J6389P3604j7940j95303
-81144B4943102j03760Q3139J74683J71525J8952r8337n2567j1562j1562q702q701p1636p1638
-81131B4952936o2102o2102J4185J66756J32428M0884P509P511k9681J6092M4699m6844j5377
-81118B5166894L0395j073M4699P6167j5377J3232N9001K7535K7534k1500k1500R969l5804
-81105B5360172o4411K7133J384m4386J386M7157J8551J8550K1410K1411K1410K1412J1040
-81092B5462219J1041J1040J1040J3903J3900j7566K8205M366q7178l2824l2824P227P226
-81079B5399775P225P227m0750m0751m0750m0751L5537L5535L5535L5536L114L115L114L112
-81065B5405823p0309p0312r0336m4565L3271J24814J62002R433o1134o1132j19302k7759
-81053B5190494Q2858J28628J57236O5693j9178o4947p0668k4897m544m545j684j684j683
-81040B5431079j684j684j684n2221n2224n2223n2223r312r312K2155k3616K2275J13818J13818
-81026B5446962K2274k5403K0367J4647l1126j2054j2053J6554k9218o0687L0858K7995o3546
-81013B5345570o3428o3428o9148o9150k3377k3378k3376k3377J00585J00588J00587J00588
-81001B5389256k398k400J71152J71151j0622j63196j31727m0185Q4734L8962j12655j12656
-80989B5279416k5881k5880N587m0185j04072j2532J16203J16201k8249k8250k8249k8250
-80977B5195859Q9993Q9995Q4271Q4272M9944m1600m1600M9944p271p271j549j550k5746k5747
-80963B5491944k5747k5747k0024k0025p4380J7165L1468j4303l4330N7216J09661J09661
-80951B5602559J05847J05844O1105r1468o0002L1544N3472P706j43917j43915l8068l8069
-80939B5452638l2346l2348L2496J24040J58369N795q2529q2530r2064r2065q5389q5389O6228
-80926B5254906J12001J5688p5854k1500k1500R3883R3883O2413J08187N0763m0780J9296
-80914B5651386J9295K128R3676Q7950l590l5059j26600j35185m3641P9370L3598M039R5580
-80901B5722947J60303P734j74399k20172j86796r5254L0620L0618L2526j3246l8992N2551
-80889B5308440J30745J30743J04997J50768J59427O7883j28554k20095j04717n8941r0412
-80878B5450284r0410j1264j1265j1264j1264O5021O5022N9301N9300N0124m1423j8533K7236
-80865B5580865k7117p2890j5675o1445k5209K0561l6654R119N7751J1979M0587M0586j4527
-80852B5507931j4526o8881K2661J39953R4180k22r1769k4063O7483O1758k9783o0301o0298
-80839B5544123o6020o6021K2067K2066K2066K2066k3705k3705k3705k3706O4977O4978P762
-80826B5543243R9307R9305P761O4979O4976j5064j5064M962m0808q9444j80984j83846r2304
-80813B5267019P823P822M7873J39415K25237J33695P822P822Q8042Q8042l7830j29373j23653
-80800B5729756l2107K220K220q1695q1695M0363J31905R8533n4043j68469j22698M2747Q8518
-80787B5595555O5634O5633J1278J1278N560N556m4028j35572q4078q4079k4956k4957k4957
-80774B5337867k4957N2759N2761r5045j40817m5459J07114J35721Q9949R847R850O987O988
-80761B5503565J2710J2709J2710J2709k1068k1068k1068k1068K4702K4705K4704K4702M2822
-80748B5611766M2823M2822M2820j1532j1534J9937k5836K055R3599L9247j13328j70540p8997
-80735B5483302M3059M3061L3523L3526L3523L3523r8068r8069K7802J19345P9668j1873J6731
-80722B5739053O2506O1547J5782j10095j55864o1462j5688l8576l8575k5224O6318M6292
-80710B5546014N22L978R5523R2658J118m8468m8468n4190n4191p8982p8982p8984p8982l3212
-80696B5185354l3211l3210l3212M7456M7454M7456M7455R3227R3227Q7505Q7505J5033p6509
-80683B5575530n3623p853p851n3624p9370J2172J02287N6514K6953J18497K14807O2234j45642
-80670B5821031j45642n8870L2675L2677n8870o6498o6496p2218p2219L6503L6505L6504L6505
-80657B5491587r268r268l546l546r268Q2277N6528J0757l546l546o407o407J1236J1233J1236
-80642B5620052J1232J1236J1235N511N514l5493j27033p5541p5540K5538K5537K5538K5538
-80629B5453324j7388j7387j7389j7388K5524K5523r760L6013P2247q0322j31818m0273J28509
-80616B5409415J74281K8384o3161l4671N6872K5405k0369l42l44l202l204l0857l0857l0856
-80602B5476494l0858L471L472L471L473P9683P9683m6189j37732j32011m0467o139o138Q2544
-80588B5332757Q2543Q2544Q2543J1979J1981J1980J1977l2004l2004l2004l2004k6283k6284
-80575B5447721q0635J0905L8561p211j490M4280N5725N5726J10079J8536l1530l1526l7251
-80562B5591890l7249Q522Q523Q523Q523j3410j3410j3410j3409j3409j3411j3409j3409J01853
-80548B5583308J01854J01855J01851l5459l5461l5462l5462l5462l5458l5462l5462l5460
-80536B5569720l5462l5460l5462j3349j3350j3350j3351O2937O2935O2936O2937k5747k5747
-80523B5610187k5747k5746N0539N0540N0541N0538o5437o5441o5440o5438j9668j9667j3947
-80510B5445814j3946k2527O9015P1874j9666p1162k5388O7107J12880P5988L0217N8824N8824
-80497B5837854l5581l5581l5581l5577n0838n0840N424N1196J4005j38567k48226j56685
-80485B5121003L4388J25932Q0160Q0159Q9696Q9697j1385j02926j42977j42977m4758M6786
-80473B5222798P5391J21164J24025P8252k4122o9895j2679P8863P4097j7449j09943j09944
-80461B5430558j01363n5591J4022J05564J69453P7910j7448j7447l978l978r5523r5521p793
-80448B5398865p791m932m933R3288J39058J64803P3262m0215m0212m5937m5934m0958m0962
-80435B5597402r2451r09N4398N4400O0119O0119l9050l9052l9052l9052j15339j15337j09617
-80422B5236579j09615o4204K7342j8431j8430R7905J89448J00766R222p9459l3688L5923
-80410B5373358J27466J43677J43676M8321m3225j23056j23055j28778j28777O0030O0032
-80399B5409669O0030O0030l7234l7234J9981p1563k8652O2891L1424j4350N4667N4668N1805
-80386B5616132N1808o0719o0715o0716o0715J0802J0801k3525j15070j46538n4994J4617
-80374B5121168O0387P3723P3723P6584P6584M0348M0349M0348M0350J4600J4603J4600J4603
-80361B5701970l1170l1172l1169l1170L2242L2244L2243L2241o5022o5022o5021o5022n3579
-80348B5392593n3579O7525J13296L1290o0254j23190p7419K8340K8339L1200L1200l3644
-80336B5375697l3644O86R2229J65654P4111k7921j19468j32814q7044Q315N4086K9529K9532
-80323B5428948L2391L2392l4358l4358l4359l4358L1437L1440K5716K5716k9591j21133o9641
-80310B5250242o9640N3474N3475N3475N3475N3474N3475N3475N3475j6137j6136j6137j6136
-80297B5543854R0663R0665Q4944Q4940k6504j18051o6555o6557k6507k6506k3646k3646L4523
-80284B5551617Q0293J03180J1638p6092j21865j01839j01839L0544L0545K4822K4823L3406
-80272B5489233n8139l5253J0520n6232j02003o7673o7674j5227P6315K1963K1961L2094j3678
-80259B5236207l9425N2120J29358J29358R2169O26j18570j64344q0428P2145J40800R5030
-80247B5545046K9232o2309o6318o6318l1990N9554J05325J05326J9503J9504j7687j7683
-80235B5621185j7689j7685K2364K2364K2367K2364j4945j4945j4945j4945j4943j4945j4943
-80222B5570659j4945l4969l4970l4969l4970M1318M1316L5594L5596k7981j19525j16663
-80210B5305491k5121N0211R5984P0236P0237P4053j7495j18570j18571q9965q9962J578J580
-80197B5209686Q9189Q9189Q3467Q3468R2051N07o9107j14876r4850l308L3881L3882L0069
-80184B5463248L0067o1476o1476j9190j9192j3469j3468R415J00960R8099O555o4008j09780
-80171B5346285k8727J23846J35289M3747k2053o7823j03702j03701j7879j7879K145m3626
-80159B5245922J6448J07993J36599M5058j7881K7892J13715O7941n6021n6022p02o99r2245
-80146B5537998r2243l1215l1215O0329O0328R4658R4659L114L114m9335m9332j70436k16209
-80133B5214215j13699k2156J5035J5034R7041R7040R7041R7041j0712j0713j0713j0712j0714
-80120B5443028j0713j0712j0713M7515M7514M7516M7514n9286n9285n9285n9286P90P90P89
-80106B5366176P91P89P89P89P91j8044j8044j8042j8044j8044j8043j5182j5183L1542P7315
-80091B5340356J03060J1517m0929m0930m0928m0930L264R4805R4806L264l9648l9649j3900
-80078B5394158n9673j06398j4855P7642P7642Q984q2559q2559Q985M0333M0333M3194M3194
-80065B5388421P8477L2704l6905j28450j40846m9303r253r252J8401J09944Q4197L8426m7425
-80052B5329136m7426n0286n0286q4615q4615J0744J02285N1747l9798q328L7443J01331J01332
-80039B5368664Q836q2707q5808N737M0065M0065j5242j5243j5242j5243P645P643P644P643
-80025B5264457J7178J7180j7149j08693p1950J9594J09227J09229K9130o2414j0923j0921
-80013B5283945o0506o0508o0508o0506j4736j4736j4736j4735L4849L4851L382M9153L1990
-80000B5137199n9553l0947J4825j1875j1875r015r014r014r014r015r014O318O317N97N95
-79985B4997515O317q5225l0872l0871l220M2554P1160k0382j11925o6155N8763J50307J00841
-79972B5078807R299k5033k5031p2709p2711o6988o6988K2646J14190J17052K5508k8845J6926
-79959B5026123J28494J28495M3804j08767p4439J7105M1898M1898M7619M7619n781n781n781
-79946B5322506n781n781n781q642q642l5700q1470j04357j2814O6334J12103J14966O9194
-79933B5416135K443m3328q6238j32012j37731j37732l9514N2029N7856N7855O3576O3576
-79921B5136915K7343K7340K7341K7340o034o035j1756j1756r1855j83399j77678q6134M5577
-79908B4717209J37121Q5628Q5628O0836l0708K0784K0785k8801k8800o3131j54673j37507
-79896B4684371m5966M6533M6530r237n5009P926R9470J47149J01376M1301M1302Q0398Q0398
-79883B5266542m0705q6478l2123N9420N065N066k8428k8428k8429k8429p1339p1338r1366
-79870B4829030m5592M4043J35586J38448M6903O854O854J133J131j19136j19137k0920P0625
-79857B4975822M1062m708k4733O6810Q3021Q3020Q8742Q8742O736O733N5367l6176o7763
-79844B5362675j13535j45003n3459K9500K9502L5222L5222j8176j8178j8177j8178q8742
-79832B5018673q8742q8742q8743o3874o3874k3825O7718J51634J51634N6275l5267l5268
-79820B4957599l5268m0987m0990n0524n0524n0525n0525J8729J8729j2739L3032O4501k7043
-79807B4733465k4182O7361P4990P4989Q0711Q0712M424M425M426M425r4656r4659r4657r4656
-79793B4727118j8372j8371j8370j8372K9308K9307K4539K4541K1678n4608j1696j1695p9043
-79780B4625964p9042p2367p2368K8711J35512J35512K8711j8966j8967k5643k5641k5643
-79768B4615773k5642k5643k5641L7263L7264L7263L7265M2032M2031n647P0640J04967K8682
-79755B4970607P1592P1592k2811r9096r9097k2812K5701K5703L0470L0468p9191p9191m8678
-79742B4775257r4447q2052n766l859q0146j09705l3419P1473P1473K4405K4406J05459J05460
-79729B4768539o0464k28291k28292o0462J2009J2010K5359K5359J58859K04631J03552l3762
-79717B4699047r7772r7771j4809j4811n2000n1999P0058J15829R3898J7611J5704R1990J03433
-79704B4878408K7147n1999r7771n6828n6827n9688n9687m5384m5384P6672J22446j5824r2109
-79691B4523172m9199m9198j2009n7780r2111J4692J04208J04207J31862Q6090j5943r2228
-79679B4595763j12254n453J67144J67143O4158j2128o0761o0760o5529o5529J12478J12476
-79667B4836748J7121p4424q0146J1399R7220R7220M9541j03030j60247o8700O2890O2891
-79655B4748483q3958q3959J5569J5571J8430J8431k2573K3199M8945m2599p4065p4067j28419
-79642B4378988l6875J33812J79585O1342l0202k7027J8743j2724j2724k5121k5121L2095
-79630B4634771n9450J0160J01705P0237K4466J0160J0163P300P301m6934m6933m6934m6934
-79617B4629078m6934m6934m6933m6934k7863k7861k7862k7863Q373Q375Q373Q373N5189N5188
-79603B4473765r7384r7384o8777o8776K5628K5626O3770J09543M9466m2076j04059j2515
-79591B4256827P9981P9980q7967j33738j2635P8909P6046j5494j5496P6048J28493L6951
-79579B4547905k3124K2648Q2722Q2722o6988o6989k9411k9412k3690k3691K2082J13624N6409
-79566B4664807N6411O6899k4645m619M1153l665r5208j29537j29537K7623P3396j6241j68812
-79553B4358025j85024j39252m4847R24L7159Q2932Q5792M0020k8637k8638l1497l1497P4080
-79540B4189540P4080P4082P4081l2720l2719l2720l2720J7821J7819J7820J7821J7819J7820
-79527B4387824J7821J7819r178r179r177r178J03343J03343Q941j43633j87496j41725L2778
-79514B4162303J85351J84398L1826n3043n3042o4665j8892O854q4690j50486j50486k7474
-79502B3967954O4067J35587Q9815o1804o1803M9764M9764M9766M9764L636L635L636L635
-79489B4347416p2650p2650p2650p2652N543N543N543N543N541N543N543N543Q060Q062J3781
-79474B4131059J3782K340R3882R3882K339l4850l4849m0573m0571K339K340L3807j1965q508
-79460B4204454Q3036P7315j4231r3374j39148j70615p9073K5822K5820L4404L4402J13551
-79448B4102363J59320M2032j10539q2052R491J25827J25826R2452R10r9216j44989o1073
-79436B4160352L0469k3883k3885J6167J6166J9027J9027K8919P4692J03299J1756n7855j2084
-79423B4362167j7806o3576j21744j21745J267R2809O0388l1154l1156O0388J02062J0519
-79411B4302419j15352j15352k3810k3810q1024J0519Q8713k832j28702j28703k5717k5716
-79399B3730633p7210J4333L4239L4240L9961L9960l6325l6325l6325l6326P8104P8103P2383
-79386B3899445P2381j0577j02122p6376l0603K7757K7758L0619L0618L0620L0618L0619L0618
-79373B3991375o1878o1877o1879o1877j6107j6107j6106j6107J14175J14177J34201Q8428
-79361B4130418j0742j02285p9401l3628N0286N0286r8471j44243O421R7965O6496K0726l3672
-79348B3920156p9445n0837n0839l1766N9778L4030j1740P7895P7895M3566Q9339J08409J6867
-79335B4203308q3260j29030n4295q522l7129l7130K4852K4852P9207j2336l2363J3409j2336
-79322B3939227j2338k0918P0624P0625k0920r3330r3332o7585j13356j62942p1398L1587
-79310B3455944P7358M0170M0169R7383N841l3256J2516j8952j8952q106q106k383k384n2924
-79296B3584318L8620J90239J44466n6739j48280j51142n9598k3362k3362o9135K2408O8167
-79284B3516600O8165P3888P3887N8630N8630l2914l2912r8710r8711l353Q8192P9608j1934
-79271B3739066j33039q7267K7043K7043n5918n5919k2542O9000M8974L203J1787J03329P4720
-79258B3749480K8951j5869j5868j8728j8729L9767L9766Q300N4070O392q5151n3683p912
-79245B3710786j8401K7371L3091j2679M5488R1260K8325o3219j09110j7566P7790P7792q032
-79232B3862896q031q031q031n0941n0941n0943n0941K5344K5344K5344K5345k9591k9590
-79219B3677233k9591k9591l9127l9125l6266l6267R3422J39191N2417j00155j32576m1034
-79207B3478531P6257L0484o6422o6423N1822R7592P002q4540q1680R863L8471L8471L8472
-79194B3567900L8470q255r9797p1191k5418K9456P5228J34351J34348J34350j8222j14532
-79182B3776688j60305j77469q5927J6107J07649O8553k2990j38372r2601K160R3704R6564
-79170B3483761N021k3586k3586k9307k9308k9307k9308k9307k9308J6464J6464J6465J6464
-79157B3331622K5939K5941K5940K5939K5941K5941K5940K5940k9367k9367k6507k6506j2203
-79144B3415193L3569O5037k6507l5685N5860N5858l5685l5685N5860N0136m1406q2409q2409
-79131B3391727q5272q5270K0576O6349Q9233k308l1543p7314j08782j7239O5722O5721P1444
-79118B3363044P1444L4255L4254L4254L4254L4255L4252L4255L4254L8188L8188L2465L2467
-79105B3849829n0495j42038j16291p0519l7146l7144l7145l7144o6706j12478n2401L9142
-79093B3129464J04028J2486p7149p7150Q8R1633O5886K0115j9937j9935p4289J7254O6839
-79080B3239333O6840J24053L2511o4872o4872o4874o4872p1548J9994R2468J38238J39193
-79068B3521592R3420m798n0570o9640o9641p2502p2500q4377q4376j35870m4327L5775L5773
-79055B2997959R8710P167m5279M6262j0951j0950n230n230n230n230J6107J6106J6107J6106
-79041B3126424k9665k9665k9666k9664J7059J7061J7059J7061J7059J7061J7059J7061q210
-79028B3136034q210q209q210n0167n0167L8516L8515o7332j13102k6328J26246J65340P3797
-79015B3246723k3466k3468K0995p0550j59233o7689N7231J03001j2382j03925p9131J2410
-79003B2900516J07769J07770O3903O3904k7638k7638n6173n6171j12432j58204o2846Q9724
-78991B2832484J76501J30730j1353n7125l1380l1378K9650P5422R5446L905j27333k18875
-78979B2866694j09214M3357R1992M6218j3857j05399j18750k7207P1965J63509P9593j1950
-78967B2976951j01585j01585k5747O5796O8658k2886r54M4818J3351J3350L814L814L815
-78954B2941610L814J3350J3350J3349J3350o7821o7824K7535J19077R0471j073l5402l5401
-78941B3028385k5866k5866N9957N9955m6844j38387j44110n2565O317q5226p9504J2040L1109
-78928B2599395L1111L6831L6833O5439O5438O5439O5440j311j312j311j311q9398q9398Q821
-78914B2790706J00364J54717J08946j8833j10376j43752r7979l7905l7905j4064j4065P4616
-78902B2754470P4618K0203k5568n1313M0229q404q403k682k683n543n541n543n543n1315
-78888B2716982n1313n1314n1315P4200P4201P4199P4200Q7551Q7549j0668j02211j69915
-78876B2752146j24143n4533L7011R1364R1364R7086R7087k1888k1888k1887k1888o7660o7658
-78863B2764513o7660o7658J951J952M814M811k6655J9116M4863m6680k7014k7012l5596l5595
-78849B2508150j9384o5156n080Q6462N5948l5596j25231j25230J5897J07442J44630J44630
-78837B2687482J04103N8332j4140j05682j49548j03775m3701m3700P5495P5498P5495P5497
-78825B2691356M931M932M932M931q9590q9592j09617o3845l5237N6307J28777J74548J23056
-78812B2805889L1512m0959q6731r9126r9127j0444j0445R260R260R260R260R1268R1268R1266
-78798B2801411R1268m5094m5093j3626n9397q5144O399m7954m7955j824j826j825j825j825
-78784B2545690j826j824j826l8538l8538l8537l8538P234P233P234P235Q7124Q7125Q7127
-78770B2676375Q7124N8519N8517J07152J5607q3088j28859j34581q8809m1129m1132l8269
-78758B2447427l8269l3741l3740l3740l3740J2031J2032J2031J2032j1809j1808J9660k6111
-78745B2292255J542R3086R0223j317j18437j18438L5089J26632N9881J4110J9831O5604M3670
-78732B2603731M3671M6531M6532r0784r0782q5063q5062l9648N1896M03M01Q985Q984k2483
-78718B2397312K3288j5332j06875j04013j2472M2837M2836M5697M5698l7518q3289k3213
-78706B2214956O8329J08380J6837j10942j56715n8972j3201m1808m1809N4502N4504N4503
-78694B2148564N4502O2489O2488O2490O2489m4311m4311m4313m4311m0497m0497r1990m48
-78681B2102344P9654P9654J36868M5324k8578k8577l1438l1438p599L8173O3918k7623q7699
-78668B2302983q7700N3431N3429n1463j43006j43007n1463k07k10N513N514m0260m0258l7398
-78654B1825898l7399J6479O2252R0857o86N037N0808J9340J9338O050O049O050O048J283
-78640B2077404J280M8960k7325l5432M0855J8922k6849M9437M9438M6575M6576m0676m0675
-78627B2208490m0676m0677L5611L5610L5610L5610j9697j9697j9697j9697M3238M3238L4657
-78614B2311923L4656M7828q9488k17265k17266p1369O5945J23161M6874N870N871J102J102
-78601B2048944J104J102J102J102j5822j5823j00693j00691r4016J2784J00512J00513P6196
-78588B2016314q8m2048m2046K1842J28644J45807Q492n5813n5814o4396o4396q2513q2515
-78575B1831470j22563m6279M9556R5327P1488P1489K8578j7195l4358M1927M4313M4311M9078
-78562B2107142M9080k7207k7206k7207k7207j460j461j459j461j459j461j460j461K5778
-78548B2061491K5776m739M1034J5287o1000m0972M796n0033n0032m7172m7172k4286k4287
-78535B1798691k4286k4286J2188J2188l0724M5563J04685J04685J49502P3217o7435j13208
-78523B2040780q5554q5554m499J02301Q2275N990p8462j24232K2617J14162O5527k6014j46166
-78510B1883171j46164n990Q5554N6947J1174J4035l1735m0320N453j9100j10644j07784j6241
-78497B1578356O3860O3859O9581O9581O0047O0045N4324N4323k8638j20179r4434m8662q1024
-78484B1701039q1023p8164p8163K8637K8636K8637K8638K7682K7684K7684K7683k6671k6668
-78471B1635631J21133J66905M4133j08440p6970J4571K2200o9343o3621K7922l070l068k09
-78458B1707774k09J2188l3584r9380N3192P9414j2128M8900M8902L9363L9365j43721j43722
-78445B1596354m022m023m024m022j5466j5465j5466j5467K8160K8161K5299K5300R1097M5324
-78431B1761740J0042J01586J19703l2868j24413j24410l0962l0961k8101k8101K0741O6512
-78419B1680508R2257P16k1217k1216k6939k6939j3112j3111j3112j3112R775R773R774R775
-78405B1663820m8514m8512m8514m8512K7772K7773K7772K7775J4899J4899J4900J4900l0873
-78392B1609585l0872l0871l0873J4140J4139J4141J4140M0840M0840M0839M0840J60990J60990
-78379B2058868n2611k05182k22347j30804N6098J47640J00319Q776n9882j51424q0860J0683
-78367B1479274m6533m6530O5989O5992O5989O5992K0217K0219K0219K0220m9975m9973m9973
-78354B1581127m9973N6827N6827N6828N6825j1829j1831j1830j1830n7602n7602n7601n7603
-78341B1480733l1854l1856q3349Q195J35974J35973m1391m1391N67N66l0902J4870N67r0978
-78327B1425724q8116L427P3887P3887p2009j17781j7656P3886K2395K2394L1929P7702J06309
-78314B1615978J4765l2913J2858j8610j8608o2595o2593n6872n6872l7800N3744N3742l7801
-78301B1366423j1099j1101j6821j6821Q9978Q9979Q9978Q9980n5397n5397n5397n5397r625
-78288B1439283r625o764o764k1546K4228N2834l8711j55998j10227J5644O1416K0532K0532
-78275B1284834K3393K3391J1950J1950J1950J1948m738m737j0460j0460o8628j60170j24889
-78262B0995334p9116L4567J87138J04178m8393j15145k3600O7942O7942L7428L7428L7428
-78250B1303131L7427k9322k9322k9322k9324n5307n5307n5308n5307K0979K0978K0980K0977
-78237B1085953L5284L5281L5282L5283j0489j0490j0489j0489J787J788J789J788l934l934
-78223B1184410l933l933M3744M3745R417q2126p3545J8000J36241R0471k3245o9013k0383
-78210B1249850o6155j13833j13833j8475P3067N3043P271L8740L8737M5415M5413L9694L9692
-78197B1318626m9973j41516r0024r0024m9973m9973m9973m9973Q2574Q2573Q2574Q2572R7832
-78184B1175322R7831O288O286r5506r5507K713R4254P6138L0365M619R6162R5208L665j46999
-78170B1350839j46999q9786J759M1807M1810J787J788J787J789M7560M7560J01912J0370
-78157B1413983k0144K5628j1563j1562n8286j49831j46970n5426O556N2327L2302L2302L5164
-78144B1144480L5162L5163L5164M9466M9467M9466M9468n7334n7334n7333n7334p6256p6257
-78131B1065988m4788r0559j28704l7159L5312Q1084Q7759Q7758r24r23m2881m2882M8663
-78118B1017744M8662J3737J3738p7807p7805o6362o6364o0641o0642K6135J17677Q6209M0438
-78105B0954719L9483n2059o0642L0902J21254K9710r5210j40980o0879L0663Q7879M2105
-78093B0926945O825q4720q7580L964j758j759R685R686k8341O3206O3203k8339j6895j6898
-78079B0817224j9756j9757M4133Q9904J12789K1247K69m5504p6972J4573N4235N4234N7096
-78066B1103715N7094k3959o9730r8337o793N8049J2276k2051o7823j19317j19315k3959O7585
-78053B0747435N6618J0848J6567O2340M3269M3268M6130M6129L1825L1826K6104K6104M172
-78040B1192635q7371o1625j5853P2471P2472O9610O9613M5770m5770j18244j64016j50664
-78028B0879028j04892l8144N3400M0051n1494k5747K0026J2635p8909p6047J5496J26110
-78016B0771513J26110J26110J26110L6475n5069k9323J6450j5020j5018j2157j2159l6832
-78004B1027190l6832l3970l3972J0847N6619Q2365r180k3481k3481k6342k6343J8475O4248
-77991B1046143Q9993j550m6129m6129q3319l7547q940j00482p1876k6104M0646M0646L7785
-77978B0833137L7787N7810l3734r9529n3758M3031M3030m9468j41009p6167J5377J10733
-77966B0687240J10734J40295J40294J00246Q701p5213p5214J4422J05967O0910l0634j25990
-77954B1061758j25993l6354l6355l6355l6355P509P509P509P511P509P509P509P510k235
-77940B0848186k235O26O26m2286L487O9284J60825J17917l4658j56714j56714q8056q8057
-77927B0632231m8006M3536P1429P1429j4393j4394k949k951k949k951o7792o7794o2072o2072
-77913B0470302r625Q1918N9033J3260k2737K3036N1641l9901l9900N1641K0174k5598M4014
-77900B0677258M4013M4014M4013J2546N8317Q4064p480l2273l2273r2347q04J6360k9412
-77887B0785996L0663j5108n8974j3200m1809m1807O823O824O824O825M6337M6338M6337M6338
-77873B0858407k294k294K8219j7552m5206L1081K8220m8065j27214j27212k5180N1106k773
-77860B0599243m8542j8029j8028n7125n7125n2358n2356N2535J28822J11658O5886K0114
-77848B0674695K0115J7253J7255o7913o7912o7913o7912L8888L8887M1749M1749r744L6026
-77835B0645223N3193k3095m8841m8840j01288k5002L0p6255n1465n691M1988Q7758R0619
-77822B0538334M4849K3869K3869k4764N1523L4358j1413K3870K3869K2855R9142R9142K2857
-77809B0972360l6266l6265l8173l8173o0105j4334P599o8687o5826J0459l7220l7219l5788
-77796B0522362l5789l5790l5788l5788l5789l5790l5788J6657J6658J6658J6658J6657J6658
-77783B0371786J6658J6657N0302N0301J9787O5558L6952l9337O438O436k5031k5031k5032
-77770B0526444k5031p0803p0803p0803p0803P152P152M291M291K7178j8595n5785N1017J67351
-77756B0412253J21581K7177j8595j6687j6688j9547j9549j6628j6628j6627j6629j0906j0907
-77743B0381620o2399K9143Q5404Q5405R1126R1126m6189m6189m6189m6189n5009n5009m5473
-77730B0361178m5474N7512K10086K10084N7512k2588k2588l2124l2123l2123l2123l2125
-77718B0645104l2123j3647j3649j3648j3649j3647j3649j3647j3648m5117m5115m5116m5116
-77705B0323333m5115m5118m5115m5116K7832K7832K7834K7832L7368L7369k682r4225j40951
-77692B0091078j40950p9922P2651K06150K06152J48936l636j87436j87438j56923o5379N0956
-77680A9954239N0958N6678N6678k7237k7237k7235k7237J4721J4720m2493M9050J37255M5711
-77667B0228571m9645m9645m5831m5832m5832m5830J8058J8059J8058J8059K7594K7593L3316
-77654B0106693L3315l8023N3519J48877J48877R5477L932l6117l6116k5627k5627k5628k5626
-77641B0377926N8287N8286l7069j28613r1425J19R5476R5477N7334N7334l4210l4210o7583
-77628B0407129o7585o7585o7585K981K980K980K980J3290J3290J3290J3290J3292J3290J3290
-77614B0309327J3290L1409L1409K5686K5687k3898j15443n8227n8229n2982L8560P5750P5749
-77601B0318088R9589N3817j8654j10197j67413j21640n4890L6654J11031O5261J370r0172
-77589B0122844q3944P598M1928M1927L2392L2392K9531K9531J2366l3405o2012K9532R23
-77576B0201603m4847j3380j3380L0007L0009L0007L0008j5763j5765j0042j0043L1916J23458
-77563B0353788P1965P1964P1966P1965P1965P1966l9753l9751r9829j45598j29389l7845
-77551B0293414N4652N4652k8309j19853o8359o8359o7406o7406l5937q1710j3052P8491K4137
-77538A9954955K4138K9858K9859K9860K9857J8417J8416J8415J8416l0216l0217J252m4521
-77525B0068489j7402P4141P1279k0263l9335l9334m5058m5056M0765M0767M0765M0765n006
-77512B0165517n007P16P14k3362O8180O8181k3363m2433m2435m8155m8155q106q105q106
-77498B0046081q106n3876n3877n3876n3878Q4511Q4510Q4511Q4510K1575K1574J8714J8714
-77485B0241087j14787j60558j2753J39817J10258J8714j1802j1800k3243k3244k3243k3243
-77473B0105203N3996N3997o7109j12879p8550J2992J2993p8552j04297n8525O6393J57935
-77461A9963597K22034J30491O0879J5108l009l010n870n871r684r685j5407j5406l7338j28882
-77447B0157947j08855o3087m4013j35556j26974l5431N4204J45748R4255R4255N8018l3523
-77435B0056988J7968J7969o6898o6900l5431q1203n9360L2183L5045n6499K5507J17051N9838
-77422A9996258N9836J7879J7880P2234j9311j46135j00363K0739K0740j5494j5496P9861
-77410A9988628J71406J00840R297k5031k5032k5985k5985k5985k5985J9787J9787J6927J6925
-77397B0189594o8390j14160n4085L7457P4648j6898j12253j12253l1200l1199N990R7533
-77385A9864784J00393N4622r268j00810j09633j8088P7270P7269L9127L9126n2416n2417
-77373A9909959K5776K5775K5778K5775K0056K0055K0054K0056K8160K8160K8161K8160K8160
-77360B0234085K8160K1485K1485n1940j58741j21550p5780O229N1999j400M4370K8875m7410
-77347A9979867j638j639o407o407j1175j1174k6432j02719r7949k1664Q3230J59513J40444
-77334B0075850R4673P896r8903j27511R805N988j31324j25603J1710Q7998M2224j9756j9757
-77321A9813290N0808k5480j28463j28464M6396J53199J33171N6887m5144r0919o9938o9939
-77309A9695404L5909L5907L5908L5909L1140L1140j4632O1654J00632N4861j9518r5805o1476
-77296A9927033J4811Q1560L5789m6218r1992k3331N2953L2927j2843J4811J4809J9459k6312
-77283A9993456m8245K8042M0436l5848j35974j35973n2060K4227M2344Q8118L8530l7757
-77271A9809296k0591K5180Q4303L8530r4970j71256o3502P3812Q3348Q3350K294K295K294
-77258A9854383K295R4791R4791j0101q6389q5912r624L4239L4240K3750K3749K3750K3750
-77245B0017712k2021k2022k2022k2022k2020k2022k7744k7742l3017j24561r5954n0183l456
-77232A9522926M2315M8037K264J311M7084M4221j549j8714j8714k1575k1575M6129M6130
-77219A9718290M6129M6129L57L59L57L58j0132j0132m410m410J4661J06205J06204J4661
-77205B0024626k3751k3750o0938j5168J3438p8102m9497l725l1855l1856k3273k3273N6828
-77192A9729704J48370J45509N3967j4216n9985l9961l9961k5656k5657k2797k2796K7265
-77180A9853786P3038M7293j05282j65356p3812M8245M8246M3178M3178M3180M3179k7385
-77168A9871488k7386k7385k7386j0698j0697r6521r6519r2706j161J24710J24710M9138m2405
-77155A9737182j6657K9114q076q075n215n214l4300l4299K5776P1548J05877J4334q2931
-77142A9789064j28704q8503L039M0229M0230K8786K8786K8785K8786k6521k6521k6522k6521
-77129A9664413k6521k6522k6521k6520l160l159o019o019J4006l1766o0374L1170J32725
-77116A9625733Q6954l6057q1828j6031K9738R2676R2677M5741M5742m5801m5803l4358l4358
-77103A9725025l4358l4360O5291O5290O8150O8151k8160J7612M3357m8186j65951j65951
-77091A9575910m2940M8602K9531j6241j6241K9531J6658p4885j12075M0497J94977J03433
-77079A9776757p9654j71197q1858P0713J25067L3525m620M1153L5431j0339o8985o8986o8985
-77066A9528022o8985o0402j4632Q1679J73222R0500o2071j16425k4883N4265Q493n1583n1583
-77053A9485617J4216J4213J4214J4215Q493Q492Q493Q493Q3348Q3348Q3350Q3348J8505J8504
-77039A9946849j58859j58858o2073K9472O585l9186k4882K0890K0889k4883o3263j7493J1115
-77026A9486303q0428l1795N9746K534K533L486L487L487L486K6372K6372K6373K6373M4399
-77012A9602728M4402M4401M4399M4402M4401M4401M4400M5832M5831M5830M5832r1483r1483
-76999A9913893q5763q5762l3196N8346N8348l3197k1753k1753k7475k7475J2574J2576J2576
-76986A9731939J2574k3660k3660k3662k3660m9526m9527M5832J37374O0135l1409r1483m5712
-76973A9625555J8178J8177K1039K1037q5762q5761m5713M5832O9075O9073k0561j12104o9194
-76960A9468871K2349o257n2030k8191J7583j1026j1026J29150J29150J23427J23429M321
-76948A9909750q7223l5729l5729l5729l5730r0082J460K5299k0471J0996J0996N3907N3905
-76935A9725620N3907N3907o883o885o883o883j2605j2606M4610m6933m0260N1284M5563m5979
-76921A9788974p6494p6496R327R328q5286q5285J2933J04476J30223Q4451J4839p6703j21521
-76908A9632766j21521l5700l5698j7583j7581M2494Q8266K1515p0029j62524j62526m9050
-76896A9112829M2495J12104J57877J40711M9169O257O259M1539n0002j76830k22600p0430
-76884A9149378Q2142J46031J46032J02166J02166O2116k9425q1874q1873q7595q7595m7545
-76872A9374124m7544m7544m7545j9653j9652p1147K0398J06219J06220J11941J11940r164
-76860A9568593r162r164r162r164r164l441l442p450Q4093Q6954m589k4614K1158M4042m7500
-76845A9667988l5103J0669k3661k3660l5103q0875j00901r357O4188J55729J61453O9908
-76833A9821275o3591o3592j2098j03642j19851k8310R2795J38566O8956q3617j41784j41785
-76821A9363322k1411P0133J07321J07323O8224K2454m7157j38700k13079j21537O7272J13043
-76809A9377208N8690J2917J5780O1549L7831L7830L502q8043j64327j18556k3199K2573Q269
-76796A9242024Q270P1206J16976K7341o4203l5596J0178Q9755Q9755N7333J03106N9241r3332
-76783A9682054l0395J5377k1337k1336j8476j8475r4762r4760q9041q9041R418J00960M9466
-76770A9379652M9466P8074P8074P5213P5213k7296p3067j01674j0132L7546q224K3243K3244
-76757A9599332l8553l8553l2830l2832m224Q7319Q1597r945j07210j98754r1952O0618J26417
-76744A9400430L4872k1388K4383M9653M9653N2513N2513J022J021J020J021l0447l0449l0447
-76730A9555370l0447l0447l0447l0449l0447N075N072m6419M5123O4195O4194O9918O9916
-76717A9680207R842R840p5980p5981p7887J3655J39528J39526O9797k1745o1797o1796n0353
-76704A9636856n0353m4632m4632K0212J11754J11755K0210n9888n9889o5610o5611N3266
-76692A9563438N3266M7546M7544p762r9307m7813m7812o0210o0208o0211o0208n4487n4489
-76679A9159287j05981j4438N6008N6007N6008N6007J64715P3172n8421n8421r3704r3703
-76667A9196536q4168q4168P2218K24791J90462R8919L0647L0648K4927K4927k0843k0845
-76655A9684051k0845k0844q7595q7595q7595q7595j1308j1309j1309j1309Q6075Q6076Q0353
-76642A9499251Q0353K5046o6496j5003j5005o2683o2682n6961n6962n1239M0303j1190j1189
-76629A9235543j17543j17543J4050J05593Q8430Q8429R4151R4150N4101N4100J05594J4051
-76617A9713106m1259m1256m6978m6978m8351m8349m8348m8349o3607o3607J13759J13758
-76605A9443541n2164j43706l8812J74786K14838O2265j43706j43707J2649J2651m1704M9839
-76593A9406770J10867O5097o0775j06548r7964r7965o0777L0768J20403J20406k609r4150
-76581A9333523l2943J2829R967l5804m335M1435J2829J2829P4810P4812L7620n3921j53093
-76568A9330558j07322J2829N8599j7550j09095j06234j4692M6338M6337N2060N2059L7756
-76556A9281643L7755L7756L7756L2033L2035L2034L2033M8424M8424Q373q3170j53732j53735
-76543A9237629l0723O0821J0280l5491k9769J6002M4609M4609M7471M7470N7378N7379N7378
-76530A9585043N7379j10451j10452j04729j04729q419Q3126L1631L1633l8933l8933l8933
-76518A9233233l8932j7179j7179j7180j7179N3385N3386J10599J9057l8157N3385M7663m3879
-76505A9381023o2951o2951o8672o8672R3674R3673Q7952Q7953L5506n6038l0290J5481N7437
-76492A9503125N7438O0299O0299j5988j5987j8849j8848j7775o3546r5015l472o10r2155
-76479A9338916q3571P972J4645O0418R1886L42n2104n2103n4965n4965k6386J9384o363o362
-76465A9196744r222r224r221r224N7527N7528L0827p5973j74191r7905J08066J84353P2427
-76452A9322512l4374j5302O0984N6217J0445L8098L8098p6331j22102r3495r3494j5302L0468
-76439A9106422M725M723O8955O8955O8956O8954K8906K8905K8905K8905l3077l3076Q880
-76426A9450038Q5166N2744n4055j69439j69438o5141j9369K0680O6452M8336M8333J6867
-76414A9311174O2637J03642l3674j59544j13774K3543O9313j6510o2280J5391O1162O810
-76402A9267890N2581O6884O6884R5492M9720j1309j1309l9916N856Q2141Q2142k9428j36226
-76389A9541402j21565J5748O6289r998p2934p2934J3843J3841J2889J2887J0028J0028M1495
-76376A9461019m276J8608J8611j3469n9241n6380j0610M650N0421Q7608j9190l7309l7309
-76363A9403133m6843m6846l932m9706j06920j06919m8393Q8920J88094J88092Q8920j7879
-76351A9529721j34216j34216j07515p15N6499J0728j1205j1204J7402k8368m5518M6025J94782
-76338A9382200J49011l5982j27527j04639n8868k2633k2632j9772j9772K6000K5999K6000
-76326A9197385K6000o065o063o064o065O4500O4501J18855K7310n8510j2739P285q4257j32889
-76312A9193184j32889p019Q4526J23399J23397R1932L86j14995o9223K5181J16723N1880
-76300A9486482l9663l6802N4742L4715j1055J4691J4692Q135q3409q6269N274P3933K8160
-76287A9463626r4851j40622n6709j0936l9542l9544l8590l8591J38776J38774j3872j05414
-76275A9162505j9593P1950K0458p1087p1085K0457J31071L9528q6343q6341K338K339k9128
-76262A9087069J6642N7528l4016j53212j53214k8293J24277J55746J09974K7012K7013K1292
-76250A9257818K1291J2710l3062o1670K9873J4260l1513K8562j7209k0069K5702k906k905
-76237A9220882j6255j6256j6255j6256j6255j6256p0609K0933J17842P2069j3753L2020J52169
-76224A9434020J52170K3437o8106j00528j00528j06247j06250j0892j0892n169n170Q2528
-76212A9178373J74073J16857J16858k4272j15815o4321o4322p6718p6718p6717p6718m32
-76200A9010128m32m32m34N5948N5948N5948N5948N5948N5948M6414M6411m6085j98656j64327
-76186A9028275p2784n1807n1806r7577o035J14131J14131J14131J14131J56088O4546o7049
-76174A9358375o7048O377O378q5167q5166m5115m5118m5115m5116N0599N0599N0599N0599
-76161A9155681J36420J36422M4877M4878J03999J04000k1873j13416o7645K3900K3898o7643
-76149A9503498q1009J0533m6681m6680k7609k7608K9605o1937j37271m5726J41174K32716
-76137A9443005J01124n1448n1449n1448l0113l0111j21656j21655p7791p7790N3801J45346
-76125A9129815J00528J00528p6837p6838j9622j9624P1921P1920M961M963q0861q0860k9366
-76112A9100628O2174J0685J0683K4032K4034K4033K4032j6017j6016o7510K4032J8908J8908
-76099A9242606l2586N8957M7516m4029P465P464O7541k4003j49876j49875q1217J0324J36198
-76086A9096485J36197J30163L8620r2973r2975l0036l0038l0038l0038j8595j8593j8595
-76074A9039584j8595K4316K4317N5783J0013k0621P0922O8061k3481o7347o7345o7347o7347
-76061A8960913L0873J22414J82492J36717P2831j8714j53168j53168j09304j09304j03581
-76050A8859001j03583k9203O2340J0848J0846n365n362n365n364L59L57n1136M0407R9173
-76036A8877953R9172J04892J04894%%r1544r1543j16335j16337k4792J27778J83087R1542
-76023A9148767k7653k7654O9536J15308J834j50739j62183r609J03865N8092N647N647K787
-76010A9133645K786J4229J4229J4229J4229q7921q7924q2201q2200p1713J9831J74311J28538
-75997A9104068L4136j1637J1249J1249n6453n6455n6455n6455K0563K0561K0561K0561j9488
-75984A8986005j9489p0982K0561P4916P4915P7776P7776N2030O257k2350O9194J04834N9062
-75971A9490505o3950j09719r596L6176P569P569m2970m2971m2971m2969K800K801K801K802
-75957A9197877K3675K3677K3675K3675K0815K0814N1329N558N558Q1843P8982K698k5910
-75944A9534266k5911l0679l0677o006o004M1674l4612q0383m098n1776n1776N440N437N439
-75930A9270334N438N439N437N440N437o5319o5320o2459o2460P2949J18720O4367m2435j15859
-75916A9139709p0087M291Q0576J02509N6738m292m291j6091j6091j6092j6091K3959K3958
-75903A9288705K3959K3958j8953j8952j8952j8952k3721k3719K2051n4234o6646k0874r1439
-75890A9002231j5154Q0205J25977J65072N8273m8529m8528n5203n5203K1083K1083K1083
-75878A9272390K1082k1947k1946k1947k1947k1947k1948k1947k1947J7149J7149J2382J2382
-75865A9176958J2382o3904m6740r70j3856j3857j0995j0996L4775L4776L4775L4776K7147
-75852A9194271K7148K7147K7146P0058P0058R1036M5265l725q0011q2870o587q492q492l725
-75838A9358227l725q65q64q65q64q64q64q64q64o6170o6168o3309o3307j8492K7281N8750
-75822A9156173l2794K4421J15962J07383J5837n139n0912n6634j0861L0499L0499L3361L3360
-75809A9391155m8647m8648m2925m2927L800R5342M3850j08722j03001j1458Q0085Q0086L2346
-75796A9320336L2348L2346L2348l888l890l888l890N647N648N647N646o3964o3964l2495
-75782A9263987p8268j51096n9554L8664L8665l1901l1900l1900l1900j5689j5690J05415
-75770A8998833J51186P5854j5689j08186j08186q1739R803M9854M9854M0320M0317R804q1739
-75757A9030286l1200J21373J15650l6921q4600q4600r4135r4136J8505J8505J8506J8505
-75745A8915738O4277O4277O4277O4277j4870j4871j7729j7731p7805j23577l3942J18630
-75733A8990951J37687R1915K8980o2562j14056o8286N6633J48177J16709K5165m1585q7356
-75721A9222372p0193k4420n3028n3028l4790l4790l4791l4790P7732P7730P4871P4870K8145
-75708A9215890j7626L8634J30178O1522r1053j77826j32054O539O542R402R402L9914L9917
-75695A9139381R1409j34j6345j6344n3535p763K3706o7838o4978K6567J9534J9532L0977
-75682A9124169L0976L4790J26335P4840p7732j33039m1494P9608J25380L6698n4846n4846
-75670A9270839L6699J5183l0589Q79Q79p8267p8268p2546p2547j2470P9072Q1933r611n4428
-75656A9076758q657m0125m0124Q6224Q6224P6688P6688l2972j85544j22610p6837j9623K6149
-75643A8902239L263L263M9034M9036o8255j14027j803J50769K05123J13580L1572L1572P4482
-75630A9429848j7059o7600j13371j41979n0434M3015Q8786O5901O5901l2913p8685j8609
-75618A9172801P2933N8630l2912j28272j28270l352l352l354l352j2888j2888j2889j2887
-75605A8949948J534J534J536J534M7306M7307M7306M7306m9005m9004j7537o3309j8490P3052
-75591A9021018P0192k1350L203L204l3987J1786M0393n1150k2544K3229O3279O3278O6140
-75578A9236691O6139j0147j0147j0146j0147n9271n9270n9271n9270j9221j9220j3500j3498
-75565A8959722J4155J05696J9878p1667j00275q732Q3767Q3765J6062k9710n5456L6086L1319
-75552A9084610L1320R1393j48o0224j4454m5920m5920O3740O3741O3739O3741k3586k3585
-75539A9248447k3587k3585k3587k3587k3585k3587l2167l2169k9307k9308M6025R1796J17543
-75526A9239342K6000k5493k5493q5568N975N6513J0744M2210M2211Q834Q836Q835Q836Q836
-75512A9330618Q835Q836Q834j935j938j937j937j937j937j936j937l4360l4358k8637k8636
-75497A9215638N7184J48728Q7698Q7699k6371j78945j44615n3072K3213K3214K3213K3214
-75485A9286798k2558j14102j19822k8279J7491p4050o8330K3213P1669P1666P7389P7388
-75473A9198473L1617L1616L1618L1616p7090p7091p4229p4230k3690K2081N0688m0855r3420
-75460A8937104m7649j0460L5313J27808J73581Q9665o2906j29656l8113N3431N3429R565
-75448A9191112R566R565R565J4723J4720J4721J4720J4721J4722J4720J4721k9144k9143
-75435A9279289q0637J0906P9563P9564o7285j58830o6215Q6359J37850M6308l277l278q999
-75422A9331318r000o2399o2400o2399o2399j0907j0906o8122K3423K7266o4277p062p063
-75409A8955073j2784j2783j2785j2783K8220K8219K8220K8220P3992P3990P3992P3992K5240
-75396A9338023K5240K5240K5240q1561q1560q1561q1560P121P123P121P123P122P121J2844
-75382A9143076J2843J9325J10869N3653N3654M067q7476l5983l5982p9846p9848p9846p9848
-75369A8918658l561l560l562l561N5919N5918N5919N5917N5918N5919N5917N5919l7533l7532
-75355A9276695l7531l7532q3304q3304p7582p7583L6251J27794P6302P6300Q2023Q2021P6302
-75342A9436852P6300o0059j51605r4388r4390J6226J07770N6275N6276m2777m2777m2777
-75330A9220926m2776K994K995K995K995l9916l9916l9916l9917l9914l9917l7055l7056O8524
-75316A8945046J14295J40041M8498q4049q4048N587R7131L1334o0210k8740J7030m904m901
-75303A9132110m902m902P1742K5970n498Q6044M0274n1269k2662K3109p30m6501o9388K2156
-75289A9195553R3674R3673J177r0365o4561j8789k1648o7421j17006p1235K6982P2755J12805
-75276A9145594J12806K4122K4121k1648k1649k1650k1648l2257l2259l2258l2258j58129
-75264A8932887j58129n7050L4492J9236J9235K4957K4956J07918J07918J27943Q2172o0046
-75252A9206489j51589j22981p7209P658R9202N0568N0570K5776K5776K5777K5776K5776K5777
-75239A9217366K0054K0055K772q8772r4494k949k951r4493q8772K772J0399J0400J6122J6121
-75225A8943630O1894O1892O1892O1894o1848o1848o1848o1848J4436J4438J4439J4436L3509
-75212A9035068L3510L3509L3509L3510L3509L3509L3510k7639k7639q4854O691O690q4854
-75199A9058029p3410J8132O1998J53541P0578k0963p6271l0500N9137J04908P6048j5496
-75187A9385731j13713j13714j8357j8357j04178j04178q820Q2722Q2724q820l101l099o0312
-75174A8994528L1228Q9517Q9517L696L694O4724O4725l0634j22177j12641k1099J3233J3230
-75161A9081541m2076m2076l6357l6355k1275P0265J8774J8774L0216L0217L0216L0217j6510
-75148A9115571j6508J7819J09364J49413N7870l7488l7487l0455l0455N5368N5367k4734
-75136A9383645j16277j16276k4733L2481L2481L8202L8204L8202L8202L8203L8202l8559
-75124A9381977l8561l8560l8560P212P211P212P211q5763q5762q5761q5763K1039K1037K1039
-75110A9015208K1037K9622K9619K9621K9620Q6835Q6836q523j00067o2875K8667k8548k8548
-75097A9128504r475r477r475r477K2736K2738K2737K2736K2736K2737K2738K2736P003P003
-75083A9286500P003P002M3239M3238L7519L7516K2022o9522j64878j64880r4315k770R8306
-75070A9085980R8309J28821J28822k3750k3750K0115K0114K0114K0115M649M648l5401j26944
-75057A9321842j55553j55551r7385N5190J48637J02868J1323l4447K5626K5628l7309q3079
-75045A9127790n5785L5759J0013l5760P152N2924N0062M291j1919j1919j4781j4781j4780
-75032A9128266j4780j4780j4782l2689l2690k6968k6968p897Q3646Q3647p897j4096j4094
-75019A9087918j9817j9816q2752q2753O6959O6959O8270K2499o110Q5435O6362K0592N2058
-75006A9325804N2060l7099l7102l7099l7100p7150p7151j28642l7100R0053R0053R8636R8635
-74993A9286798r120L6654O8121k3422p3008J8535l8680l8678l2958l2958l2959l2958j1383
-74980A9083984j1382j1384j1383n7156n7154o0016o0015o616n2387p8133J3409O5857O5855
-74967A8823479P1579P1577o5752o5751o5752o5753P1563P1563P1563P1562M8677M8677J00171
-74954A9187403Q626p7194p7195p7194p7197k8442O3100M0214n558P6449J22222R3614R3614
-74941A9342462K4958K4956K4957K4956n1328n1329n1329n1330m9675m9674m9676m9675m9676
-74928A8988597m9675m3954m3954l1557N9986O5707k5835K2796J14338Q0011L4239j2604n8377
-74915A9099718l5491l5491p8400p8402J6955J08500P1786j9757j05579j4035O6064O6065
-74903A9061933P1786P1787l636l635l636l636k3660k3660P807l7964p4200J7343N1671N1672
-74889A9159972J06025O0255p0386j61929j14608k3064J1264J1265k4973k4971k2111k2111
-74877A8884628o854L8918O7524k4017j00305n4532O6572J58114J17707l4866j51200j51202
-74865A8810487q164Q3377Q0518j1026n1552r7325j23071l1527J12462K04005K41195Q8624
-74853A9298003j4006n9778r2198o56N0837R6609J25217L3673m8334r4106p4082p4080o55
-74840A9146444o56K205K205K3615O9388R7996O451j0713L5058L591L592p0312p0311p0311
-74826A9168242p0312N975N975N975N975L471L472L471L471j9413j9414j9415j9413o541o542
-74811A9044977o541o541J6344J6347J6345J6344J1443J1442J1443J1443m768m767K6699j9071
-74797A9141139j6210P5332J67829J67829k5747j17289r1543m5772l5639l5640q9994J550
-74785A9095845M410q7134n2803p033Q225N3996N9717J3946k2289K3482K6342j9429n0554
-74772A9046721M0989J84978R3436r3466j85008j36377J6197N0524M754J4288O0061Q2945
-74760A9180042Q2946Q5806Q5808n2938n2939n2938n2938p167p167p167p166J3812J3811Q091
-74746A9229896Q091o8196j59738j02525N0048J45674J45673K638K636J7894J7894J7896J7894
-74733A9325775j02256j02255j02256j02256p8418p8416M2687Q8459L8874n2671k4063K1709
-74721A8874913M5548M5548M8410M8408k1678k1680k1679k1678J15636J15634J15637J15636
-74709A9438655m6688m6688m6688m6688k3802k3802k3802k3802J2910J2910J2911J2910P3940
-74696A9282276P3939j7604j7604l0477l0477J16373J16374K897q8645o2898j7127L6273L6273
-74683A9399573L3412L3412M1995m9549k3802K1970n3110n3110n0248n0249N059N057R0880
-74670A9351290R0880K9852o1692o7413K4130J04230J2687q2670q2670P084P085q4458q4459
-74657A9163876m2501m2501m2502m2501O2392O2393Q2417L6645k0569j12111q6366m0594k5269
-74644A8952809K0501N1970l9574o2459j6687M3388M3388J11091J11090J27304Q1530n1016
-74632A9373335k03588k03589n1015P9385J25156J28970Q3200l2183j23726r7981n2208J7403
-74620A9043159O3175O6035K0264m8395m8393j4066P7479R7890N2118p957p956N2120N2117
-74607A9397590J2069p9473q5197q5195n0868M0676J28405J28405J2068j40502j72449q0905
-74595A9024624J0638J0639l665l666K7803j7969p5184J6360N0689N0688k0830o6600l665
-74582A8999862Q7877J27899Q2125M7798K027m9466m9468n2327n2327q463q463N1612R7383
-74569A9276069O7824k3720k6582O4963J44466N2924j3827n9598j07277o1506O2460J54001
-74557A9530197J17768l4806j56863j56863l2898l2899l2899l2898l4746l4746q6238N303
-74545A9017412J12106J12105K6282K6283j6629j6627j6629j6627l277l279Q2543Q2546M5234
-74532A9431443m6308q6358q6359N186N184N186N186J13891J13893K2350K2349Q7192Q7193
-74519A9680028m350r5895q5046O7524J22832J22833m3090j34633j34632m3090k4018k4018
-74507A9404445j8298j8295o4068o4069n8347n8347J4841J06382N4890N4890R120R118L397
-74494A9375659L398N303q6238j20568j20567p0982K0561O0612O0612P5094P5094P5094P5094
-74481A9428166L5043L5044K9322K9323n5546j47090j47087n5547N1256N1254l4568l4567
-74469A9185003j8355j8357P3187P3186O7466O7466k4078k4078j9310j9309j9311j9309r5596
-74456A9208605r5596j41367m9825K2112J13653O7883O7882k682k682k681k682m0826m0824
-74443A9100970m0825m0824J17468J17468K5925K5925K2708K2707P4200j7343m7858m7857
-74431A9312664n3579n3579m0229m0229m0229m0230N543N543J1265J1263N1374J42917J37196
-74418A9409690M5651j3468j05013n3520n3519J789R3330J27660k4912r5477r5476j56505
-74406A9080230o4962Q6298Q6298R2020R2021j4782j4780j4780j4780J430J431J430J431m292
-74392A9314213m291j0012j0013P7776j3768m8095m8096m2375M9168J44527J44526N1076m0467
-74379A9564169j41546j41546n1911n1910n1910n1911K7475K7475K7475K7475j8296j8297
-74367A9146742j8298j8295K9381K9382K9383K9381K3660K3662P5153j6390q3467q3468q9188
-74354A9077638q9190M2404M2405M2404M2405N5754N5754l5788l5790p0118p0117L0961J22504
-74341A9211226O9582O9582k1963k1962k0055j11598j45926j45928j935Q9605J23935J23936
-74329A9218499L8112n3430q7758q7758k1248P0296J8804J8802k1246k1247p2740J8804K8339
-74316A9046229K8339L4060L4061L4060L4060L4061L4060n07n05n07n07O0522O0523l1021
-74302A9366928l1021r9679r9678m321Q7222M1451n0093J402J400k5807j17349j17349k5806
-74289A8927300Q4809Q4808R0530R0531K5685K5688K5687K5687j11627j11629j05906j05906
-74277A8945657j3649P7895N2149O378k206k205n066n065R237R237O9313J15085J29387L7847
-74263A9423994n7513n7513j0460L5312O1059l0485l1438l1437l4299l4300L3405P9177J04922
-74250A9450424J3381k9532k9531l8113l8112j00572j46344n9569R3003J21611L0067k9055
-74238A9237658J6718R1097M5324p8640p8640L4836L4834L4836L4834O4367O4366l3851j25396
-74225A9342343j20626p4856j00603j00601O5319J56863J56863O5320k0502k0501L0990o0552
-74213A9319457m1241N0301J8833k6939M529M530J668J670O436O436O438O436l3614l3613
-74199A9291327q7967L577K4614k1158J0310J0310M4640M4639p6465j22237n6439L5104j3530
-74186A9086725j3528N8943J50486J81954K9382j06980j52751j56564j10794J3172J04714
-74175A9084759N6083N6082O495O497L7010J28554R4225n8347j80404j80405n1939n1941n1939
-74162A8894730n1940J0996J0996J02538J02540O2488O2489n4800j00572L1973J84547J47358
-74150A9403343N5813k4524k4525J221m4549p3157J8386j0221n5994l9782l9781j1175n6946
-74137A9098109r7950o407R1812R1811O2073O2071l2333l2332j03850j49622q0965J0579J19286
-74124A9032282J65059J04982J3440L9185L9186q64r2408n8077L3463R0680M4907J996m3775
-74111A9370056m6634q65p539p540K6790j8983m677Q6863Q4005p540n9807n9807o5527o5529
-74097A9223266M1272M1272M1272M1271m8364m8364m2643m2642R803J01348P5601K9829m0975
-74084A9381946m0974m3835m3833J936J937J937J937m8602m8602j7136o2906j8088P3456P0594
-74070A9209767k0949o2303o2302o2303o2303K0659J12201Q6455M0683j274j274m134m136
-74057A9188787M1639M1636M1637M1637r618r617r619r617r617r618r618r618m4900m4899
-74043A9188595m4900m4901L1386L1386L1386L1387P4438P4439J34514K7713l9991l9992m6665
-74030A9408795m6665r7204r7206K9621P5391R596R595J2456J2457Q045Q046j7702K8072P5749
-74016A9419046P5751J04356N8585m5354m5354j9609o5379j07336o1566J371J371l673l673
-74003A9308536J18386J64156J06941L0656j5116j5114j5116j5116j5116j5116o3747o3749
-73991A9510485r2355m6584k8227p3998j05467J333P8573P8573N2826R8599L0894p5906m1577
-73978A9387169M195L78m5390m2531L240N513N512j7372K8399K651K653N513N512n9329n9331
-73963A9226782n6469n6470l3584J2188l9304O466L8768L8769O7376K1605p9475p9474K4464
-73950A9091642J00751Q5495L9722M4490R0262J57965J57966Q5493n1820j53287j53287o9373
-73938A9426019L7428M9824M9825M9824M9825l8859j45659j82847j5019M6964J192L4567L4566
-73925A9397650K981m2792j4185j4184J19M5891M5891J19n4235n4234q2841l7071J6330J6331
-73911A9225770j1324L4448K354p3933n3907q135P1012P1011M1452Q7221O2430m4371p182
-73898A9396846L8591O167O169R029R030k1129k1128k1127k1127K4644K4643J9876J9877k4942
-73884A9445419j01229q1202l5431J5108O0879L1321L1318m4432j51230j29299n3013M9974
-73872A9038183J26259J13862O8092N3788N3787M6159M6159j4870r1155p3992k8220k8339
-73860A9309713k8339k5478k5478k5478k5478k8341k8339M4133j638m0736O6065J63330Q7042
-73847A9440978m6456r2229L904Q0190L4418L4417j9935j9935j08619j08618p3336k7563N1582
-73834A9148798J27868J18332M2048O1117J06890N1940O168L4777L4775m4371m4371m4371
-73822A9599600m4372k5299k5300N216m0557n7720J8564k2439k2439O6124J42411J18572P2798
-73809A9785159l2093j38895j07426o1654n7840n7841r7890k1604P2799P2799P7567P7569
-73797A9510650l487l486l487l487L6564L6564j16009j16008n8794n8793n8794n8795o8328
-73784A9034310o8330o5469o5470K0592O6362M0617M0617M0616M0616O6363K0591j340j342
-73771A9168733m201m203P2086P2083P2084P2085n036n036L7874l8411o8925o8926r6578n0809
-73757A9152820L8828Q4600O1715O1714O4575O4574O1714O1716l4955q0726q0727l4953o3563
-73744A9357332o3561n7841n7839j0162L5609P004P003L5609j0162J2725J2724q970n4740
-73731A9204731n7602j1830L5848r923k7087M9198K1545k4228O288O288M9199M9198M2524
-73718A9334149M2523O6631m0170m6843N9955J32428K5628q5942m0169P9027P9028m0169q5940
-73705A9480136J6091R2378P2352K6580m4937m4937m7798m7797m4937m4938o7823k2052P3306
-73692A9395624J19077J19079P3305r654n5428l2540l2541m2762m2761l9901l9901j5109L0664
-73679A9427152M7827k8458j20955j20954l3227P3575J26974J26974j5107j21909j17618m1331
-73667A9202943O1654O1655K2558K2557J07427J07426O348j00454q3288p004K2558K2559N0212
-73654A9497151M439l6236q2006j23965j7165P2472l815K0025O5797L7190L7189L5283L5281
-73641A9541640n4354j30639j25872m9585L1587J07872J46970R656p6167p6168q4748q4749
-73629A9155443j788j789j787j788j787j790J074J073R893N5664N5666R894p271p271j0132
-73614A9253304j0132M2315M2314L7547L7547n3995j30282j10258o4485L2659P8433N5545
-73602A9210512N5545J14668J14667l575j10377r0829j4542K7416K7415N6023N6023p7479
-73590A9365467j53763j31653k4852R3390R3391K8548K8547N4294Q523j3887j3887j3885j3887
-73577A9306346o9194k3422J05310J51083J14369O8597L1409j4363l5343l5341m1063m1064
-73565A9517324m8691r4464j33560k6760J848p4439m5831o0O6274J42560J76887L9574j26349
-73552A9394313j72120n3877Q3439J17765M1481q7253q7251l337M2433J9549J9548N5307J01079
-73539A9471076J01079N5306P630P628M768M769j4304j4304j4304j4303p2472p2471k3840
-73526A9426258N2447Q8354Q8355q9964q9964j18570j18572j12849L9722K23762K23762J9697
-73514A9632438j32874o1357L0186n095n0866k9174k9174k9173k9173M6158R1930J20538K8995
-73501A9583359q1143l5372l8232q4003l5372J0399j8207j8208J9311J9310J9309J9311l577
-73488A9356885l575l577l575n0778n0777n0779n0778N6023N6023N0301N0300J7880p3663
-73475A9299910p3664J7879J64730J64730j2635j2634K621K623n7452j03225j00363q821K8368
-73462A9312067K8369L3852L3852k6223p1995m6248M5294M5294m6248n5307r535m1004m1003
-73449A9161165l8144l8143l8142l8144L3615L3613L3613L3613J0728J0728J6450J6448N3162
-73436A9250562J44705J16097P0327J7879k7892K0740k5031m1421m1420m4282m4282R3034
-73424A9489016R3032R3033R3034m1422m1421m1420m1421M350M351M351M350j3052j3052j3052
-73410A9580677j3052j3052j3052j3052j3052n8346n8348n2625n2626K682R4225L7011L7011
-73397A9464401M9198m2345j9459K6313k294m8067j9458j9459k0890k0889k0889k0888Q2096
-73384A9387370Q2097J64104J64104J12372m0198j36511j82280j74655q3109p778L7994R0441
-73372A9413951J36212J33352Q7580j8267j09811q6923m1153j7702j7700j4840j4839j4842
-73360A9435018j4839j4840j4841N9062N9063N9062N9062L6176L6176L6177L6176q1113q1114
-73347A9609225q1113q1113K5686K5687K5687K5687p211p212p211p211j08291j08290j59784
-73334A9144536o8240M9645M9646N5367N5366R596R596R594R596r1483r1484q5762q5762L0574
-73320A9000785J22117P0624P0624N1553N1552J03047J1502j3292j3290j9011j9012J6748
-73308A9433947J6746J6748J6746r5774r5774m17R1126J13445K1902p3455p3454O645O645
-73295A9385076O645O645O0045O0046l5313j26854r8249o705Q8653Q8653L546L546Q9368Q9367
-73281A9614469N0272m1271m9855r5626j09452j7909P4587P4587k4583j16128j16128k4585
-73269A9218378R001Q999M9049J40592J34871M3328m6308m6308K0442J11987J93992J02450
-73257A9940473J2814j39759j99833j08290k6045J9728K5447k0323l3672l3673l6535l6533
-73245A9363799n7513n7513L517J56089J95184J03642L7845p927k4912k4912k7772k7774J4184
-73232A9645937J4185J1324J1324p1638j17409n4473L7071J16216P0446k4912p0684o0195
-73220A9507192o0193l1588p7359l6355N5188Q35Q34L3255L3256L3256L3256j2515j2516j2516
-73206A9454030j2515L9485L9482L9485L9484k7266k7267k7266k7266o6363o6362N4740J00513
-73193A9512914L87r1156q8294L248K4227K4226K9948K9949m6338m6338m6337m6339O6185
-73180A9326282O6184O6183O6184J11956J11955J02421J02419k0382j72955j38626m7082K9203
-73168A9603742K9203L7785L7785j310M4460P5929j5615l7547N3995l218j55790j55075o3532
-73155A9450812K8012K8011l0157l0157K9919P5689M2316m9228m6369M5177L9454L9453M5177
-73142A9668109M5175m1362m1360m1362m1362p033p031p033p033N9718N9717o6153j57698
-73129A9415292j1801P9744M5413l57k2529o8300m5413m5415K8012K8011K8011K8012L3732
-73116A9492412L3732L3734L3732j2038j2040j4899j4899J221m4549o7436K4108M5085R0858
-73103A9589021J22326L0783q2693q2694q8413q8415j2128j2128j2129j2128k5717k5716k5716
-73090A9274253k5718p1488p1489o5766o5767O2013J53555J50694N9152k2857o8627o8628
-73078A9239327k2856J2576J04118J44169q403r8994n3222q2781q2782p8014J3528J45123
-73066A9231789J45121Q7908Q7908J36539M4997o0612j06382j37852m6308L6654L6653M2374
-73054A9498789M2375N9539N9538N3817N3819J369r0172o4425j8654n9748n9748n1165n1165
-73041A9374169p300Q4241L2750L2750N9448N9450o2608j54152k08505n5933J29061J74831
-73029A9458202J15235O9461O2787J08559N3251r9321o7853K3690K713q8832q8831K711M5623
-73016A9597395m5921j4453L1320N572N572Q434Q433o7854o7852o7852o7854j0638j0639j0637
-73002A9293026j0638K1782K1784l5431N6111J72210Q0666j06234j97777r5745N6828J71256
-72990A9427838J25484M381m1391j8507j8504r923r924r923r924K0503K0502K0501K0502k5269
-72976A9496346k5270k5269k5271L1945L1944L1946L1945L1945L1944L1945L1944O198O199
-72963A9688491L7667q106O197R7742R4881L338k8132k8129l3852l3853l3851l3853l3851
-72950A9694689l3853K415K414m9080M2464R9679R9678k0473j12014m6219M5325J35913J81687
-72937B0042625N9627r2942l5731J0043p6971j68515j34185q8415r267Q2275Q5137o407l6921
-72924A9630353l6921m2643m2643L3644L3642L3644L3643K5002K5002K5000K5002N1701N1703
-72911A9846129j28525j28523m0796M977L6445n5099n7959L3583L3584n7960j01585j0043
-72899A9374228J10109J10108J8565p2979k1484k1486M262M260R984R982J09154K00698N1940
-72886A9887341j00631j84130j84129o2073K9472K1843K1842o764r8307o1118L0425R0500
-72874A9384271M4728m5860m5861m8723m8721r0441r0440L963J56535K03260J57490O1178
-72862A9641379l0366r8069r8070j2247j2248J104J102J102J102O9820O9820O9820O9820j2188
-72848A9661881j2188L9304n2237o7495o7497o7495o7494j17081k5539J67086K58626J38000
-72836A9787871j4572J9757J11300J25603L4061o6065j11836j96704j96705p0832K0711M2642
-72824A9485231l129k6016O5529Q6954M1183m9407j40951q0875P1698J23189L1647m8454m8453
-72811A9508146j6986P4559J00303N4533n543n543n1313n1315m5592m5594k9381O2161L6414
-72798A9584849r357L3555L3553L0693L0693p6106p6108p6108p6106n9o0n9o0m5832m5831
-72783A9307657m5832m5830R2437R2438Q6715Q6716L7129n4413n4414L7131Q283Q284M5475
-72770A9601776k99k6045O5500J1144J1145j8416j8415j8416j8417j8416j8415j8416j8416
-72757A9515894N9419N9419N9421N9420M7976M7977M7976M7977O7049O7047n8824j50367m7379
-72744A9823005M4161M1303n0242q3617l7844M7976K206j19853j19852l1171J21402J74802
-72732A9812276Q3260N2744N2745k7356k7355k7356k7356P599P599m9616M1927l844r5386
-72719A9799881l8173l8173l9127l9126l6266l6265P1489J17259N4324l7219j09214o3442
-72707A9605948Q2453Q2455L3821n7720o0581L0961K354m3418j1950j1948j461j460Q7221
-72694A9736675Q7223J03166N7392m5592j37136j81954j36182j6032K9739j9846j11389j05668
-72682A9260396j4125M5951R1721J23190L1647l6296l6295m2017m2016L4268L4269L4270L4269
-72669A9519232J8058J8059J8057J8059J8058J8058J8059J8057j6806j6807j6806j6807m6367
-72656A9550104m6368J01436J47209L0871j21700j73193q1649K3243O9016K3243O9014J32190
-72644A9723416J32188O319q5226q4273l8500K1575K1575O317O316O319O317r0948r0947Q5464
-72630A9625912Q5464M0229o6571l2242J3528L8322L8321M1184M1181l0335l0336l0335l0336
-72617A9703986J5436J5437J5435J5436l3911l3912k9143k9144M232Q0516L2840L2839P092
-72604A9797139o9194o9194P093R6728R6728J01496J01496j9816j9817j5048j5049j5049O1238
-72591B0038751M4073j699n5098n5099n7960n7959m4610m4609m4609m4610j12909j12909J6776
-72578A9467529J54092J42650L5848j09095j09095p8581p8580k9948M6338J00691J00692m7113
-72566A9595428m7112m529m531m529m530L1707L1706L1707L1706j4066j4065j4064j4066j4066
-72552A9586696j4065j4064j4066j4423j4423j4422j4423j4423j4423p747p749Q3795J90596
-72539A9716859J70571R4284l1586p7359k7773p3544j01012n5240q3847q3849m700m700m702
-72526A9433402m700k3773k3772k3773k3771N2513N2513N2514N2513N5136N5136N5136N5137
-72513A9764211R364R364R365R364q7900q7900q7901q7900J8900J8901J8900J8900L8709L8710
-72499A9603087L8709L8709m3298m3299m3298m3299P6853P6853K8219m8066m4252m4251N5873
-72486A9608540J32159J37285O0999j5287o1059p0594k4823J2367N8138R8188R8189R506R506
-72473B0053114m0080m0081m0079m0080j7976j7977J2539l3235n3258K3028N862l9908j4162
-72460A9757707L1610K8748j7023n9933n9934j05705k9419M6152M6150N0920N0920N147N148
-72447A9750488N147N149K6126K6127K6126K6126j9645j9646j9643j9645l5760l5759q1530
-72434A9633661n245K9083j6686J3826J3827L3851L3853J20627J20626R7742K1456n9598j05370
-72421A9931653j18720p2950Q106Q4391Q6299Q6299R1066R1067m1481m1481m4340m4342j3827
-72408B0001740n9599p9623l337N7452J1683M2195M2195o7466o7464o7466o7466Q821Q820
-72395A9760485Q822Q820Q821Q820M053M052k0740r7026n4115n4116M5056M5056J4544O0312
-72381A9742844Q5107Q820o2697j6926L9335L9336o1745j38030o4396K7148n07m6279m320
-72368A9547690M1450J2843J2845N8615N8615K7146P2919K2379o9163j4811j4810K9828K9829
-72355A9815375j638M4133K9829o1714n8853L2689L1736L1737L7457L7457l8828l8828l8829
-72342A9821723l8828P718P718P717P718o8568o8568o8568o8566k2798k2796p7150J4394Q6863
-72328A9518009M1094M6814R2587J70004J70005M1271n0270k7387k7385l3107l3107o7435
-72316A9841093o7435K4107K4107Q1323Q1320j01764j01763o4248o4246K7296K7295O4486
-72304A9771571O4486q7134j32905l6592N4949K6342j9428n126n125p987p985N8525N8526
-72291A9732117j549m7322q4510P032J30043J30044P2830j8714q4511l8739M1362M1362j5854
-72278A9863591o1625k2170O9372M3626k146p866L7904N7929l3613o6035j11806j43275n1731
-72265A9572155P16P14O437O436K6223K6223K6224K6224j9549j9547j9549j9548L7666L7666
-72251A9688491L1945L1945m8155j39700j33977m2434R3242J84784J33292J33293N3191l8352
-72239A9947565J3141J3142K6492K6491K6491K6491k3093k3095n7423j48965j47775n6232
-72227A9623230J2428J03968Q0130j1412J7193O2966R565l6205j877j878j6181P5362P8222
-72214A9995511j3319m6964j193l2659l2660J8833J8833j2634L3137K7414o4127l2659J3111
-72201A9870624K6461P2234R7980O436m3745q9517r5238m9467K8727K8726L1586L1588j7998
-72188A9898397j8000j7998j7999p5214p5213l8023N3519J19227P3454p8162p8164K7684K7684
-72175A9801192K7683K7683o7673o7675o7674o7673j6181j6182j6180j6181N393N393L9723
-72162A9571648J31266K02783J11241j05221j50992k3215O8330O5470k6075l3704l3703l9423
-72150A9738405l9425l724l725l725l725l726l725l725l724o4754o4753q4778l9008M5860
-72136A9461748J37405J37403M5863k4228o9999o9998k4227Q8296J79838J79839Q8294j9459
-72124B0110775o5230m5205m5206m8067m8065m8066m8066j0251j0251p390p390l8858O913
-72111A9695643L5520n6023j3111L2660m529m529k6463j18004o0790o0791M3745J35288Q3795
-72098A9682411Q3796Q3795Q3795J29568L8023j23130k14673k14674j23130M9467J41010J20984
-72086A9737242P5213L0694L0693o497r8038q6597M946J00304J00305L1647L1647Q5999n542
-72073B0032016r8993n3221M2136Q7908L3613L3613L6475L6474j6926j6927j6925j6926r5119
-72060A9987198r5120O1268J52811L5520n6023k4555K1218J6300J6301J3438J3440k9472j21014
-72047A9991310r5267m9497o6662o6659o586J45986J07843m4728r2408q64J12671J12670l4179
-72034B0013630l4180L2571L2570L2571L2570Q2156Q2158l6088j88659j65772j3202L4479
-72022A9904804n7066j94082j94083j56893o5348M0496Q6268O3384O3383K3333k2439m8185
-72010A9443572M3357Q6268Q6270R1990R1990N6528N6530r0322r0321j5942P5600P8461j3081
-71997A9900900j1176L4598N7482l4060n1225n453l6921l6921K532K533K533K534K532K533
-71983A9832421K532K534k3214k3213k3214k3214K2559K2558K2558K2558j2546j2545j2546
-71970A9797228j2546j2545j2545j2545j2547j8267j8266j8267j8267j8266j8267j5408j5405
-71957A9594087L8232Q4004J12611K1068L905M9674J8209J8207l8054l8054l2332l2333r3360
-71944A9705864j819R3541R3540Q8r1452r4315k772k1842o7614o1894j6121M856M858P718
-71930A9552636P718J14519J14517J08798J08797J5256p6285n6261j0489J5257p6287p9145
-71918A9739031J2396L6235n5307k3840K1934r537r536o674o676O7466O7466O7464O7466q820
-71904A9959068q821q820q822m6963m6962m1243m1243Q344R9887R9887Q344l2540l2542J3231
-71890A9920805p8312j12641j12641k0145P1400N7095J1324m3031m3029M3745J35288J35289
-71878A9965147M3744m1122m1124M8514J40057J11448J9907j4423j4423p5451p5453l8262
-71866B0028559N3282N3281P509q2127j27899m6039M5503J6896k8875n2714n2715n5576n5575
-71853A9703510N2179N2177J6896O2668N2179j00394o3203K8338L547L546R268R266R267R268
-71839A9848512R268R267K9293K9293K9292K9293K9293K9293K9291K9293l8083l8083o9552
-71826A9955670k3779P687q3855q0994J0550k5687k5687j9966j9966N6321N6320N6321N6320
-71813A9919255M351M351N8705l2839n2863p093l8560l8561o138o138o139o139R8755R8754
-71799A9989701P212j45362j42618n1076P0983P0981L8559L8561L8561L8559l6772l6773l6771
-71786A9843745l6772Q9099Q9100Q6238Q6239O1923J6151q0159j71703k04125n1553J30580
-71774A9858763J76351N2389l9156p6346p6346j1503j1502q642q642M7798R3570J16454K4914
-71761B0138102n7096j02867j37196m5651J19m5653j4185j4184K8726K8727K8726K8727j1800
-71748A9824495j1800j1802j1800j1801j1800j1800j1800J8714J8712J8714J8714l8500l8501
-71735A9739745J550R3093J85559J85559Q195Q196J0101J0103J0101J0103n4742n4741n4742
-71722B0098080n4740m9974m9973r0023j3738P0177J15949J40742O4456L427M9197O1595j4690
-71709B0330485p8581p8580q3348q3348l7578l7576l7578l7576l0038l0038k5268k5271O198
-71696A9751903Q2485J26348J26348Q7253J0966r8695j44467j14904l8621R8695R8694M7203
-71684B0033208M7202M7201M7203m8155m8157m8155m8155n1970n1970n1970n1969K7177K7177
-71671A9828667n245M0527j3350j20150j00127k3838K860K861P628P628k1931k1932o1983
-71658A9521615J4304J52572J98344P1517o5796j13357j13355l0396l0395M4937M4937J04059
-71646A9798986J49831J31712K4912r5238r5239J5377J5377M5890J19m1658L4627J65265J65266
-71633B0315227R3749j3052p0267k4495K2231K2229j25574j71344o7407L9395J9370n6917
-71621A9983145j1979j1979j6748j6746j6748j6746j6748j6748J0907J0906J0907J0908J0905
-71608A9913236J0907Q045Q047K4405k1366m9973M1570R8784N3013o2371o2368N66R2109O3501
-71594B0118105J7731j4691o0462j19584j19584l4241J18334J72686Q1143L7280q494j9935
-71582B0168288K5835j2307j03850j00989r446K7742K7744k6611p2382j282R0262L5907L5909
-71569B0084820J3976J3976m6099r1871q4243P300M4492M4489p002p004p002p002k713k711
-71555A9953406k713k711N871N870n4205r9975q8534L009M0200M0199K8755K8757Q0250j1294
-71541A9926885p8730p8729q4452q4450N8584N8586N8585N8586j9609j9607P1936P1934O0492
-71528B0000011O0493O0493O0492M3089M3090j6985o2758J79R1723O3113J7343j9845j9846
-71515B0320592j08529j08529n6082L5460J01258N5487o6542o6541o9403o9402o9403o9401
-71503A9828965K2141K2139j1234j1234j1233j1236K09K09K08K09J1890J1889R7712R7713
-71489B0048347N4800l6743j3856L1915J4750l1021k8160J7611L4777L4774L7638L7635m3268
-71476B0159199m3269m3268m3269k1335k1337L8740Q4509M7322m4223j01436n5664j0848Q0697
-71463B0025818Q6418n126p033L8739P271P271J0132J0131J0132J0132Q225Q225Q224Q225
-71449B0226784j6568j6569j08112j08112k2289k2289k2291k2289k8012k8011k8011k8012
-71437A9776219O8301O8300O8299O8299p985p987p985p987K2886K2886K2886K2886n9122n9122
-71423A9990774n6261n6261M9586R5357O9611q2960j84994r3451P630R9171O6005O6005P1728
-71410B0041940P1726L069L069L070L069n1285n1284j37106j37105n514Q6030R1752K09K0352
-71396A9941992J11896J09035J7493l9722O049R5685J41457Q3289q254m5444m5444r6937r6936
-71383B0174159r6938r6937n5367n5366n5366n5368N662N661R7205R7206J0430J0429R6252
-71370B0081662R6251K2826o8718m5830n9K6640j9131q2067q2068l0574l0573Q94m4877m1064
-71356A9783312N0480Q7669Q7669l4388l4388l4389l4388P3723P3723O8002O8002O6095k5450
-71343B0195672l1169O0374R1840K98j24620j70392q4569O973O9908K4138r1485r1483n4293
-71330A9801192L7248O7763O7764O7764O7763O8716k2825j18184j18184l4269N7274R7324
-71318B0039346R7325k4763k4764k4762k4764j9042j9041j9042j9042r506r506K1963k3810
-71305A9940592K3869J15412Q1084L5312K0532p1012m8126k354M2464M2465L9603L9603O9164
-71292B0328608k2380k2379O9163J1950J1950J7671J7670M829M827q95q93n0480j42022j42025
-71278B0085594n0480k0918k0920j2336j2337K1039O6809O735q4809j25215l3674R1245J37017
-71265B0047750M5474m6070j7462K8309L2123L2124L4984L4984m1302m1301m1302m1301o497
-71252B0020513o495o497o496o497o495o497o496k682k682k682k682m4638m4640M6904M6904
-71237A9968842n2150n2148M3209J34753J83383R1842K2229k3540j2098j2100j4958j4959
-71225B0262305k4495k4495k4495k4495j5765j5763j5763j5765j5763j5765j5763j5763p6793
-71212A9961422p6793j28285l6743M9080M9079N4800N4801J15591J15592J15590J15592Q790
-71200B0398516Q791Q790Q792l8888l8889l8887l8889l8887l8888l8888l8888m767m769l6236
-71186B0068013R537L1468o0076n7215L4329J50664J50666N5307l6236n7215n7213K8606K8607
-71173B0289242j5018j5020j7879j7878n6977j02748j28494l6950M6010M6009K39R1781K00489
-71160B0282806K00488M4104m7441o5736o5738o5736o5738j9966P1579P1577j9965j26766
-71148B0193468j26766K0085K0085n6202n6201n6202n6200k0801k0799P4557J66101J66101
-71136B0247226P4558k0801k0799r358r356r358r356j8893j8892j8893j8892m203m201l5670
-71122B0123112J0102L8710n2836k4226K1546K0590K0592K3452K3452k2319k2320k2320k2319
-71109B0115216k5062k5061O407l9365Q315R9856O5529J9756J8804p2740p8461J3082N7899
-71096B0164175J2129M3596M3596n8228n8227n8227n8229Q523Q523Q522Q523P3366P3365m7739
-71082B0163668r3508l3435N8108L754L755r477r475r477r475L6295L6296L6295L6295j5197
-71068B0194422j5198j5197j5198L0573L0574L0574L0575R118R118R120R118R118R118R120
-71054B0334955R118p092p093j2814j2812p092r8637r8635p092L9515L9513m6308m6308m2493
-71040B0036725m2495M9050J40592J34872j7701j34036j34037n7751L3791L9515n2029j07784
-71028A9888712j6241J08678J54449O1952k9591k9590O1953R6281N0509m4847r0619j13506
-71016B0098140j13505q2037R506Q9964j580r6936r6938P8522P8521P2799P2800J10942J9399
-71003B0239597j38894k30438q0725J32874J85322J39549P8550P8552j9668j11211j13117
-70992B0160391k1575J2754J2755K3243K3243K3244K3243K8965K8964K8965K8965m2672m2673
-70979B0287812l6950l6952j7879P3664P6524j5019m5533K38k622m8393m5534K38k8368k8370
-70965B0132856M2912M2910M2911M2911k861k860k861k861q5822q5822q5821q5822K0979K0978
-70951A9991727K0979K0978Q2365Q2365P6644P6643N1851l9692p4021p4022q1649R893P9505
-70938B0223566J25274P0922k0620k0621P0922K8995j6778M3299k473n1106n333l6803l6802
-70925B0372442m8245r4017j25484l3941Q016q3527j37881r2109Q0725J72270O2609q9965
-70913A9990893j30014l8471J11241J11240p002n2775P300R8844N4027l7517l1796N9747J21045
-70900B0256762J21043N662m0108O7643J59188R9111n3459j22117j22118m0110m0108R475
-70888B0300864R477R475R477p211p212p211p212L8561L8559L8561L8560k3423k3422k3422
-70874B0384421k3422j7700j7702o9194K2350O1000O0998J18214K6671q0131q0130q5851q5852
-70861B0213672n1523n1522M3833J35379O0998l0543j16366k4823M4192M4192M9914M9913
-70849B0367316M4192M4192M4193M4192o2607o2609o2608o2608k4465k4466q1680R865J34573
-70836B0307480M3030j13357j13355J072J073J073J073m2792m2791m2792m2792J1562J1562
-70823A9980046j00006n4234J01436J92979K27308P4737l6831q2603o6393o6393n1136n1135
-70811B0067775M0408M0408Q6178Q6180n364n363n7870n7870n2149n2150K2231J13774J16633
-70798B0342821K5092J5554O1328N5604R834j3052j3052j5912j5913p0028p0029j55850j55850
-70785B0000547q2424R119j3768n9538r953L5819J2933J2933O7285J58830J90299L7725r3301
-70772B0266506j39073q2813Q732M0199M0200R7414N869p1369p1369J4453J4452O0224O0225
-70759B0243650l1320j22861j07367M5206K18756K18756O9998q2574j36927m5384K8994P4767
-70747B0373694P4766K8994l3942j25483j28345l6802N0092N0092l5729l5729l5729l5730
-70735B0110149N5814N5815J6717J6717J6718J6717k9055k9053k9055k9055N8914N8913K1723
-70722B0311979o9819j14637o8866q791q790j4513j4513P7031P7031L1260L1259K6491K6492
-70709B0281614k1365r7652j14817q016J28345J28345N334j31980j55821m9019R3063R3063
-70697B0151094P1130K5359K5359P1131M9556M9557M7648M7650o6781j43066p3455L3346L0484
-70684B0319012m5801q4898q4898J9041O4814Q4838Q552l6295R477O7643O7644J849m3925
-70671B0347053m3924J848N3340N3341P9087L3316p7300j23071r5417r5417o0968J5315O1090
-70658B0148293O1088M0110n662K2946K2945j7105K8667K921K920J1502J1501J1503J1503
-70645B0353132p7299p7300j4363L1409K2826k2945k0085K5687P1458P1459j4363j4363Q522
-70632B0343775N4294N4294Q523L1647L1647N1671N901j05669j51438n7989P9324R0768J4483
-70619B0451231q6597q6597q7549q7550L993L993m0058m0056K5739P1509M6719M6717Q7722
-70606B0309216J64006J49704j8124j29695j29692l5291J0483K7646m8641j01325j01324j8363
-70594B0078600Q8436J06555L0268l7436Q337J45651J45651O0783m6018m8877K7408L567m2203
-70581B0520722m1189m1189J03752J03753m3096j19384r9357n3586L1280P7054M7493M7492
-70569B0533745j6396j23199j06033k9746N416N416O9306J15076J13170O369q3265q3268r840
-70556B0396751r841P6933P6935O7397q887q3266l7495j1458j1457q598q597R2483R2481R2482
-70542B0715863R2481p1532p1533p1533p1534k5760k5762k5761k5762k7072k7073k7072k7073
-70529B0310877J8698J8701J8698J8699N9702N9703R9753K3467r9544j45316r7636R162P3351
-70516B0368315k936j01152j01154M9511J25798P8118P8118P555o8733n1567n796l6310l6309
-70503B0303458l3450l3450l5477l5475l055m8825r731R7072N7020J1249J6018k9755n2640
-70490B0202959K3646M9391L621L4136L4135L1780L1781L1781L1781p5019p5021o8343o8346
-70477B0188282L13J07114P2784K7014J3663J3662J0802J0804l1515l1512l1513l1512J4259
-70464B0332645J4260J4258J4259L1901L1898K7133K7132N5740k0547r4926j40696j01795
-70452B0191262N0779J14667J14667N1732N1732N1731N1730m8871m8869m8871m8871m8871
-70440B0433947m8871m8869m8871j19j19j20j19M2791M2792P4259K8489L8500J30043J24323
-70426B0768056L2779m9228r5000r7860n2089l0723J5049K3631k2141k2142O9402O3682k7863
-70413B0575553j20836j66607j03671j2129J34723J80493O5112k6432k0592P0953O8091k3452
-70401B0621206n0152m381p240n3014m3477K295K8041o3503j49323j03553K1367J12908L5909
-70388B0347083n5635m9913M1629J59872J59873R8844n3729q7102q7103K4465P0236L487q8056
-70375B0483951n9450j3678j4989j4988o407o407M3179J34722J31861M0319K652m3119k3096
-70362B0654550k3093j2605j2606m6934j38476j49726n8183R8203R8203R39R39R38R39m782
-70348B0408306m783m783m782J8101J8104J8103J8104l1841l1841l1841l1839l1841l1841
-70335B0275326l1840l1840q478q479o5692K5851L1572n9970n4249L7293R8591R8591J04312
-70322B0410988J04312N2819N2818r9752r9753k6328k6327k6328k6327j2977j2979j2977j2977
-70309B0264212K160K160K161K160K5046K5047K5046K5046k1679k1678k1680k1679j8818j8818
-70295B0248686n0286m515l7263j28807r4479m8707N646R7191J02911J1368J4231N9999Q8609
-70282B0264584J34379J28658L7115o4917j56460j04134j2591Q2768Q2766L5090L5088L5089
-70270B0497435L5088k101k101k100k101k102k100k101k100j5139j5137o6631K4912R9291
-70256B0543013R9290R655q1888l5163N6380K4912k0859m4699m4699m7559m7560L4091L4089
-70243B0479003L4091L4091L4089L4091L4090L4091n4117n4114n4115n4116J2635J2635J2634
-70230B0504988J2635N424N424j41427j41427q4213P331l8442l8440N4532J46075R4584R4582
-70217B0481626J40354J40354J8297j34275j46790n5249J014m4759q3855q3855M829M827R0649
-70204B0333167R0648Q7789Q7789m6667r2437l2361N9181Q8429l113j28033j73804j13728
-70192B0156860k2185P6032P6032k6477k6476P852R9396J26094L4554o0806o0805M7068M7068
-70179B0474207J07142J52915R7607O064j17900j63672o4024Q8548N4220l7323o5932k0158
-70167B0511694O5662J11435J11806m0765j59963j59962m1718M9824Q9874Q9874P1281P1279
-70155B0770321j7403j7402j4542L1228N6977l4567r3092r3094r3092r3093j2993P8552P8550
-70142B0546350j2992o8778o8775o8777o8776r9292p747R3330R3332N1373N1375N1373N1374
-70129B0543370j5377j5375j5377j5377J0371J0370J0370J0370J0370J0370J0371J0370m4937
-70116B0519889m4937m4937m4939L1349L1350L1349L1348j1563j1562j1562j1562j1562j1562
-70103B0441099j1562j1562Q791Q790Q791Q792m6517m6517r327Q2217Q2215L6445n3193r8963
-70089B0399499p6077J5467J13684J13683L785L784L784L785N7184N7185l4358j25901j52603
-70076B0382901k9J06770J5227j50693k42238j26856K5718J11746J57519K27129P4558n6082
-70064B0525670n6083o5617o5619q403q402q404q404R2676R2675R2675R2676l7845l7845r4105
-70050B0505645j39878j14131L8441J32845J32845K0323K0323K0323K0323m4520m4520m4521
-70038B0503498m4519L4760L4761L293M9065L1900n9644k8175J7596J1875N7647Q6253n289
-70025B0693021k7221k7222l2943l2943l6161l6161l6162l6161l2346l2348R3524J85069R7339
-70012B0739285N796l1394l1393j8996o4769r3376j833n856n1627j4438j4436L5147J26691
-69999B0578801R5224M9452J773q9771r2631j087J20970J20970Q20r0725o6527K5018N9344
-69986B0711631N9345K131K131K131K130L7412L7414L7413L7413r9902r9902r9902r9902o3546
-69972B0465997o3547o3547o3546J04282J04281R8562R8560P7582j3960O064N1835l2079j23621
-69959B0646863r2154m6382J04M5875q478L7294O8762k2781N825N1598L0618L0619Q4972o570
-69945B0826165r2393r2393r8113r8114O1967O1967N9107N9108Q6760M0988n9136j50679j28748
-69932B0476486l7205Q8668Q8668R0575R0573N3387l8159k27084j81314L5148J26692Q2826
-69920B0649261q715o8793k3018L3240L3241L6101L6103p6421p6420p0698p0699J1384J02926
-69907B0507492P7181L1407J7105J7105J4244J4244k5806k5806k0085k0085k5806O5737Q523
-69894B0635450Q523O2161k9383l5103N6440J43214N1673j60977k06746n7989R4583R7443
-69882B0659289n5128j39043m7500O8836O8836N5635l5908p0236p0237Q909J00453P1847K6074
-69869B0641827l5908q1680n8793n8795j0161j0162o1654K9888P4587P4589Q0309Q0308M023
-69856B0668378M022M023M024k653k652K8817j6957k652Q8891Q6030n512o9879o9880o9879
-69842B0644121o9879J3082J04625P8879L3106j7432j7433k0292k0294L6921L6921L6921L6921
-69829B0876167r4075r4077N7542J03314q254r9797m5444m5443q4541q4540M1331J32874Q7104
-69816B0742161m441j24589j24591m1942M9600j893j891j893j891j893j893j02016j02018
-69803B0280810n9107L2436J00140J45913L0528o1013p6391J5153J04788J04791l0620j22162
-69791B0465266r9275J14324K44011K44010J29583k2990j01185j01182j04998j04998l5504
-69780B0627062N6036L0292j5481k9785k9784l2645l2646j9294j9295j3573j3574N499R7039
-69767B0609851R7042N498j5838j5839R909l5863o8285K3257J47224J01451q2587q2590O094
-69754B0699324O094l5863l5863l5864l5863q507q508o5722K5820L1543o0001n4280L7265
-69741B0459575P8268P8267Q3990Q3987P705P703P703P703j7925j7925k0784k0785n0346r6118
-69727B0591018l6041N5500N4549l6996j32354j32353m6531m6531m0811m0809J4110J05653
-69715B0308404P9905L4136o0269o0269L2228J23771Q0860j0683K0786O6556N9880N9882k8801
-69702B0706386k8800p0997p0997K4361J15905J6731p4810o9090K2454R5879R5878n4784j46329
-69689B0561787j12002k0456O9179O9179P822q3721q3721P823M9779M9779l9857j31399j04698
-69676B0239494j3158Q2202Q2200L8338L8336L8336L8337O3249O3248O3250O3248J7477J7478
-69663B0832035J7477J7478o6437o6439o0715o0716n408Q6134L4642L4642N7050N7050N7050
-69650B0933843N7052q0264q0265p4543p4543m2120M9422k072k070L650L650L650L652k9011
-69636B0670031k9009k9009k9010k9010k9009k9010k9009K9158K9159K9159K9158K9159K9159
-69623B0641917K9158K9157l5296l5297l5297l5297J0473J0476J0473J0476L4313L4314L4314
-69610B0703884L4314j1459j1458j1457j1458l3271l3271k7548k7550K2036J13580J13580
-69598B0819922K2037l5179l5178m0900m0899O5901O5901O5902O5901k9428k9427k9426k9427
-69585B0835700J6345J6345J3484J3484q19m6591p2338J9206M1137M1138M6859M6860l4553
-69572B0936257l4552l4552l4552j10838j10838j05117j05117j4526P7016K8383K8384K637
-69560B0522585M8410P4155j7389n5232n5234o0953o0954J5331J5331J5333J5331N2521N2521
-69547B0561756N2521N2521k3764k3765k3766k3763j1965j1964o3459K8087M7157M7157J04371
-69534B0711124J2829j6732j6733k2454k2452j3872j3872J7597k8176q2975Q567J31578J31579
-69521B0796008n1509j43050r1558r1559l1482l1484l1482l1483K0010K0011J42067K33611
-69509B0708100K02978N0405j05981j97524j69870p8328J8937O4709K0845k4927L681L680
-69497B0496705J2261J2263J2263J2263K1857K1857l5356N6186J56312O4769l5358q1127q657
-69484B0706238q657j1518j1516j1518j1518j1516j1518j30119j30118m246Q7296O0597l0947
-69471B0480940K6269K6268J3871J3872J3872J3870J3872J3872J3871J3872J3857J3856J3857
-69458B0686019J3856J3857J3856J0996J0997J5763l0007n8615L2928Q0606L4836O6303O6304
-69445B0957699m1809m1808l8948l8947o6602k0830P9297J70838J35557M4014q1860q1858
-69433B0974743j60051j60052j54329j54331o4590K6954J52825J52826L3628n7914l2169J3603
-69421B0571143N9375N9375O2236O2234m4564m4565m4564m4565m157m157j296j296l2764J3006
-69407B0605441M1616m9929n2790p017o4232j8460N6871N6872K8264P4036J36555M5012p7999
-69394B0774240p8000l5089N6455L0708j5064K5941K5941q389L7382j0295j01839o7510k1738
-69381B0612743P226R8770J01630J0087r7667r7667j23414p7642P8746J70286J41681R5909
-69369B0920688K2483o9060k0427k0428j30222j30223l8678J13891J13893K2350Q3378Q3378
-69357B0951023r118r119r119r118r119r118r118r120j7581j7582j7581j7581K8189K8191
-69343B0864129K2468K2469k2350j13892o2399o2401Q166Q165Q164Q166N9270N9271N9270
-69330B0858496N9271m7529m7530m1808m1809M917R6459O4993J9221k9412j20955j23815l2273
-69317B0618226m47m47N274N274L9603L9604L9603L9603Q0607Q0608j0938j63507j29180l7637
-69303B0606246Q4421Q4421M6458M6457M0735M0736l1737j23278j57609j57607p4648J6897
-69291B0421492J19881J65654J68514J22744n990n1761o9046o9044l4715N6826O5409J9638
-69279B0909602m0437m0438m8065m8067m8066m8067q016q016q015q016J6077J6076J6076J6078
-69265B0668706N0405N0405M4684M4684O4709k6834j58427j58428o1163o1163o1163o1162
-69253B0335253N9582N9585N9582N9585J9533J9533J6673J6673k3378o9150r073Q2470K01665
-69240B0828533J10124j5750j5748p75p74r2318r2318o497o496o497o495K1156K1158K1158
-69226B0758461K1157J18422J18422o1804o1802K204M7976j2098j03642j4958P6584J9369
-69214B0908291J9370J9369J9370J9369J9369J0788J0787M2256l517J1756J03298M8946j03627
-69201B1125825j60841o9298N2759N2761j0178j0176p315p317k7340J8431M7038m4505r4450
-69188B0865394m8675q0146q0145r98r99r98r98P584P583P584P584N3356N3356M7633M7635
-69173B0884750l800r5342r2482r39J7180O2951R4418K876n3386n3385o1967o1968L829m1942
-69159B0600793p0550K0994J30775Q5001r402j00945m0869N0674M4951m6590j11434j11435
-69147B0441963k9426J23146J96569M4000o6618k0843J54180J99954J37015M5475M4520M4519
-69135B1314454q7073j78616j55731o4188k9858k9859j08053j08050K0680J12224P0266K4495
-69123B0780691N5963N5963m2256m2255m2255m2255p3723p3723j19495k7952J66578K58119
-69111B0853400J17946l4627o7107k1336L4924L4925K6342K6343o5200o5202n6618n6619k5149
-69098B0702022p0922j45302n3758J65564K11337J43394N1850p4021p4022r2138m6367N3757
-69086B0771394J45300J30998L9454q6418q6417K2289K2290J9429J9429n3132r8903j18929
-69074B0726784k7385Q6090J77632K14822O2252p8879j24650j08439j08440k9293k9291k9293
-69062B0731910k9293L1378L1380J20060J20062J26735Q0964k4881j16426j92711j92712o3979
-69050B0622487K7565M3775Q9546J55343J55343J3694p7851n4965r193o332n2105n2104o332
-69037B0848871J2739l3031l0173J5600j3008j3006m425m426M0750J32294J32294M0750o3189
-69024B1062040o3188l7444q3213j46151n4608M3612M3611R283R281R283R283Q552Q553Q552
-69010B0827446Q552k7683k7684k7684k7682o0105o0105O0998J06771N2416l9125l9127N2417
-68997B0799405P9235L3465O4932O4934J05936J05935P718q3824j71554j25783m679m677n633
-68984B0865410n632P6375P6375j7983j70555q4734O7836J50799N9256o1848j07620o5662
-68972B0782017K5880J14563J14563K6835j25737j80092q8549p01M5072K5046K5048K2185
-68960B0786130K2185J6464J6464j7865j09408j09406j7866O2236O2236O7956O7957Q091Q091
-68947B0863265Q091Q089Q091Q090K369K370O182q5358q8221L322J7627k8145L321L324K2751
-68932B0755168K2752K2752K2751J7031J7030J7030J7030J34320J34320O2802J7030k2066
-68920B1217950j13611k11827k11827p9355J2187N2238N2239l070l068l070l070K8398K8400
-68907B0762514N9865J4096j4512P7031N1284N513Q732N4502P7388j4154o6602o6600p2323
-68894B0876734p2322k8460k8458k8458k8457k8458k8460k2736k2737N5338J46880Q9665Q9666
-68881B0969737M0080n1463L0K9q3884q3885j03909n8139l784Q7758R3480J937j2009L3762
-68867B0829740N6649l4895n2059o288J09095J09095L9483n2058q6388q6389l9661N1880K8993
-68854B0867197j6776O153N1926J7596J7597L1900n9644n9642L1899O7183O7182J24397L2853
-68841B1179821p3946p3948p3946p3946j21864l0321P0759P0757r341r342r343r342N7409
-68828B0893407N7407N7409N7408N0733N0733J9265O5037P2710j8833j37077r1304j7879P3664
-68815B1132680P6524j5020l4089l4091q344n4115l4091N7454L098L099k5269k5270j9548
-68802B1023018j9549l337Q8206N9598J3827l0992p6762j10138j55909j49234L337R2974M7201
-68789B0782240l6101l6102l8962l8963J6344J6345J6346J6345q449q448q448q448O7838O7839
-68775B0799376O2115O2117k0010j11554q2945l7175M2925Q8697O5813O5811N737N735K876
-68762B0949518K876m1942q7714j13461k1916P9354P9355Q5078Q5076L9305L9304j07544j07545
-68749B0879744l6981N4562R1752R1752J2605l3166o1775K9769Q7104M1331n4026r9797o7376
-68736B0935498o7376p0236p0238j6837j6836j6836j6837K8935K8935L1795L1797J5987O1759
-68723B0859510Q7505m038n0763n0762j07977j6435P405P405J8849J8846M0781J32324J06576
-68710B1049226O0806l800l799o661o660o659o660o661o660l0499l0500l0499l0499m0036
-68696B0900439m0035J06814J06816M633q6908o1163j5392L8962L8964M1823M1823p8327p8328
-68683B0920121p8327p8327K8473K8473K8473K8474k1590k1589R878l5893M5161J36703Q2351
-68670B1072381Q2350k5404k5404k5404k5403k5405k5403k5404k5404m8588m8587m8588m8587
-68657B0757150k817k816k815k817O8703O8702O8701O8702O8703O8702O8701O8703j3187j3186
-68643B1269129j3185j3186j3187j3186j3186j3187o2771o2772o2772o2772J05056J05057
-68631B1149038J05057J05058o705o705o704o705n2477n2476n2477n2475k2917k2915k2916
-68618B1053681k2915k2915k2917k2915k2915j2785j2783r923r924M381N0152P8759j2783
-68605B1014198n155M0615R149R148J2010J2008J2009J2009j4586j4587L6907n4637p9431
-68592B0989657p9429p9430p9429p0847K0695K6417o5127j00408q866J12240J58010M1911
-68580B0865394j10658p3469J8072J01988J01987O7660k3885k1023k1022R4359J40129L1424
-68568B1170956o0120l1512J4259L9573L9573M2435M2433l3851l3853l3851l3853J9549J9548
-68555B1161286J9549J9547K9086K9083n245r6788j47803n6261L9096L9097m6725m6726o674
-68542B0930522Q4867Q1055Q1054Q1053Q1054R53r0589l3375l3375m9556M1986M1988m9557
-68529B1168080l8113l8113m3834m3835k831k831k831k831o0045o0045j9997P1548J55344
-68516B1079666J55343k2021k2022k5835k5837K5657o5886m8721m8722n4443n4443K1842K1844
-68503B0936422K1842K1843J4617J4617O6108k5434j47490j47491O0387K12960J57653O6110
-68491B1252144n5948n5948j22698j22698q2649Q896K9277K9278L4999L4999L5000L4999Q6491
-68478B1106142n050m2241m2240m7962m7961k191k191k189k190J07113J07114J01390J01392
-68465B1328936p0250j61796j04580j04581o0715L0827P0878P0878J33812J33813P941q3601
-68453B1191562j17691k6150R4002R4002M2508m9034n4756L6787K3437o8106j0891j0892K9158
-68440B1173936K9159K9158K9159q3855q3855p4320p4318r9113N3460J10674J9131j03880
-68428B0925336j03880J6271J07813N0599m0944m0943N0599J57637O6094n4055n4057q283
-68416B1072187Q3258L1766L1766q5523q5524p9802p9802O019R7562M6070M6070R521R521
-68403B1103089O659O660l8157q3930j12536k0993N0524M752j8132P3410J44929R9156k3854
-68390B1191577o9626j5629L0142J534J534L8724L8724L8724L8724n6632n6633n6634n6633
-68377B1067896j0861j0863j0862j0861N9567N9569N9569N9569N9568N9569N9569N9568k3392
-68364B1477605k3393k3393k3391k0532k0532n1999o228L308q8236n9629j3856m5324m5324
-68351B1059076m2465m2464j0043j0041j0042j0043O6243O6245O9103O9104M0602Q6374J12119
-68338B1443768K0576j34857j34855j4706P6836N2999l8545p2875p2873L412L412Q9233Q9234
-68325B1310759Q4228p317m7366m7366M128M128M126M128R848R849R849R848R850R847R850
-68310B1378389R847q104q106j0965j0967q4391j30163r8696N3878J57817J57816j5734j5734
-68297B1374887j3826j3828j3827j3826m3626m3626m3627m3626m3626m3625m3626m3627N8407
-68284B1028978N8406N8407N8406J2635J2636J2633J2636k3497k3497k3496k3497N2789N2790
-68271B1266329N2788N2790p0221p0223o4500o4500K1321J12864O1372O1371m3999m3998m3998
-68258B1227396m3998l2557l2555k6834k6834p5466J6076J41948J41949N0405m1137J0354
-68246B1308747J0356M186M188n3028L8515R5730M187j21686j21684J326J325J327J326M1376
-68232B1216191M1376R2869J327j23474j23472M8170M8171l324r4864m3374m3372l0977l0975
-68219B0954272l0977l0977N1031N1031o182Q5360P6106j5435M1779M1777Q1829Q1829P6106
-68206B1457549P6108l4508j26050p4558p4557K6521K6521K0800K0800j5316j06860n5368
-68194B1141082n5367J5199J5196J5199J5197M708M709M708M708J6151J6152J6151J6151J6687
-68180B1246631J6688J86424J86423J44467o9134j83563r2021m6248m6249m0526m0527K4316
-68168B1286681K4317K4316K4316j19j20j19j19j20j19j19j19o3055o3055o3055o3056J3232
-68152B1119687J3231J3230J3231k0695k0696k0695k0696k0695k0696j7834j7835j3067L2705
-68139B1019175O1310l0230j3067L2705O958O958J31280K22823J08394j05205j35721j35720
-68127B1169660j49070j49071j2710j2709K2573k3198N1180K03752J37954R2184J3008l2765
-68115B1310788K1590k4182m7068M4476L8753n2788j23354j69125n1836J00736J70347J70347
-68103B1388684Q5479o7094p9965l4195o6615o6617L0648P6421R9305P763n0406r6175r9038
-68090B1128195n3266K3973O9745R5492L947o1266j07039j35646m4102P4140J19912R9887
-68078B1213972R9886K623K622k39k38q7014j32785j5496J37076K19680J28137o1625j53168
-68065B1353431q7371m1600p3066p3069R0948R0947Q5226Q5225O3294k8250n364M0407j3349
-68052B1487409n9122R54m4818j05846j4304N7213J48758J58294O6750l3375p9147j18243
-68040B1464523j18244P630R9171M0527n244K9084K9083O198N1970P7717j3828p4854p4856
-68027B1518877q0577q0578m291m291p152p152k9366p5138r2303j6018M5011M5012M5012M5012
-68013B1302058m6532j22817j05653n9882r342r341n2254K4034Q8757M2984M2986Q8757N7288
-68000B1241043j8996K6774K6774Q657Q657Q657Q656P703P704m1883L4403O3398m3403r5849
-67986B1242295n0077N1955N1954o5334j11106J0950J17752R7727K1440J5719J5719J0951
-67974B1409945J0952j3603j3603j3605j3603j3603j3603j3603j3603j6464j6466j6463j6464
-67961B1246214K9308K9307K9308K9307J1354J1353O586O585M679p1607r1633J5168R6221
-67948B1352150N0450q671q672M9496M9497j03075j03076m5146m5145m5146m5146M2583M2583
-67935B1182682L7816L7815M439p1845j72925j72924n096J32219J43661J43662J40131R4359
-67923B1493994k4837j31639j22101J5212O5752j0533o7750o7749J9027J9027J9027J9027
-67911B1226457J9027J9027j8044j8044j5181j5183O1103J06875J21178M4893p1444j17215
-67899B1343449r1469r1468l3300M2984K5822j9951j2293j2292j5152j5153j5154j5152j5153
-67886B1075718j5153K8712K8711K8711K8712L4433L4433L4432L4433l4581l4582K5493P1266
-67873B1340738Q8428l114o9864j15636n8421L3121P3172P3173L2167P7941J03686J2143n1508
-67860B1536026n1509n7228n7229J9056J9057J9056J9058J4288J4289J4288J4289J4288J4289
-67847B1532018J4288J4290n9256n9256n6395n6394J8937O4709Q7595l950m9719r5492j26959
-67834B1224416l5416M7545M7544N3266N3266k4599k4600k4599k4599k4599k4600k4599k4599
-67821B1193827l2228l2227n2254o480J05086J96630J42276j0295j67516j67517p5972J5569
-67809B1108899R849R848J04253J04253J41442R5670K0337p1204j19837j19838l4016l4016
-67797B1215640J2501J2501J2501J2501O1132O1134Q1157L5387l2317j23861j26721l5177
-67785B1186378J4407J4408K0129K0130l9589l9588l3867l3866J8579J10123Q4377L8605J6673
-67772B1376899J6673J3810J3813O5305O5305N9582N9585o2071j53615j02122N0449J21015
-67760B1524628K9471n6349n6352k0113P1428P4290j7255M679N0450J8982J8982k5239k5240
-67747B1592362k8101k8100o169n1940q0548J0996J08261O2490l2870p8640r7712r7711r030
-67734B1263288r028L6086L6088L6086L6088M1807M1808M1809M1808k6849k6849k6849k6849
-67721B1458444k6849k6849k6849k6849k7684k7684k7682k7684P3395P3396L3345n8199j11596
-67708B1250655j11599k1962O9581J04864J3320j11598j57369j45346n3803p077Q4465J07352
-67696B1021483J07351J13073J13073N9673N9673N9673N9673J3902J3901J3902J3901l2229
-67684B1617049l2227l2228l2227l7950l7949J6405p5139j11375o5602r7072r7070J2589J2591
-67671B1039795J2590J2591J17051J17051J37077R1304k6939j18481q9875m4103m7917M3626
-67659B1243770M9349m2197n3639p866o5081j9311K6581K6581K9442K9441K9441K9443K9441
-67646B1305395K9441J3232J3231J6091J6092r656L6117O1863k9679k7803k7803N8020N8018
-67633B1512559Q6627Q6625j1591j03135j11717o5946r1692r1692j2546P8998K7505K7504
-67621B1331499J1414J1413J4273J4275K8577P4349J02956J1413q611L7159N691N692J8088
-67608B1658188J8089J8088J8088n4011n4013O7094J12864O4232k7311o4500o4500o3547o3547
-67595B1565214k3497O8048L5625L5623M1347M1347J415J416l0053J5719k6238j17781q9174
-67582B1519011m3403k5284k5286L7653Q3423J08215J6672j11106j56877j14265k2723P5497
-67570B1341527P5496L3539L3539n2283n2283j4139P7404Q0263j1278Q745N4518P4543j7001
-67557B1632590k101k100j3544j3543l5477j27019r5551m9779k0219P1325P9905j1637L6996
-67544B1449846J28539R4211M8439Q880l6892j4005j4006j6867j6867j6865j6867m0705m0706
-67531B1516135m0705m0706N066N066N065N067q4452q4450p4916p4915n3936R8635J65385
-67518B1346339J65386O4306O4308k7237k7237o3472o3473K8072K8070P9326P9325P9326P9326
-67505B1832365n1315n1314j11389j57161j24739l3197J20329J20329j8893j10435j10437
-67494B1304143j8892Q3736Q3735Q9458Q9457L635L636J46671J46673l040j55612j21283k9740
-67481B1622577K8429K8429K682M8453l7845j29389j26526l4984J4601J4602K0323K0323j0192
-67468B1461483j0191K1277k4495n0242M1303j3052j3052R1304R1305Q5583Q5583L3136n8405
-67455B1741537l2661J3112L9812L9811M2673M2672l3613l3613l3614l3614M1018M1020L8158
-67442B1872698L8157o660n2431p8179J3365Q597Q598J4317J4320J4319J4317J4319J4318
-67429B1890055q3362q3364p7641p7642Q179R9723M2509M2508L412q8131o2384j6613K8204
-67416B1625453K8205L1066L1066p227p227j0086j0087Q031l7741o6348K5196J54880J09110
-67403B1874291k1530j13073n1091n1090n6812n6812J8341J8342J8341J8342J8341J8342J8341
-67390B1652273J8342j1221j1218j1220j1219K5016K5017K5015K5017M9795M9795p1310j17082
-67377B1637000n9865L1676L070m2703o6542o6542q9427m3656P5541J67084J18453l4120j17856
-67364B1512113k6313J26259K17802J72984K0413j31207j76977q5434O110j6779o2547p8759
-67352B1477665J2783J05280J05282q895j00438p4693k8920K5433K5434L4016L4017J3036
-67340B1620000J04581J38909j3663j75772j75770o3249Q9324O6795k4749j06755j5213Q9682
-67328B1534120Q9680L859L859o631o630o630o631j2351j2352j2353j2351K9443K9441K9441
-67314B1643914K9442m6845m6844m6845m6844K9441K9443L2302L2302J0371N6140Q4750o795
-67301B1753932j00125n4354O1030O1028j0489j02033j02033j0489K0026K0025K5747K5746
-67289B1588011K5746K5746K5747K5747M9363M9362M9361M9363L592L590k131k131n2669j44213
-67275B1694484j41353m9810J684M7455N3177P405K995K995J33J35M5906M5905M5906M5905
-67261B1802922n7081n7079n4220n4220r402L6370m0869N0674K01771K01770P5898j5645r2883
-67248B1988006r2885o7137j12910n0926M0616J2009l3763k294k295n155n155L2630L2630
-67235B1733371L2630L2630j3140j3143j3142j3140j2188j2188j2188j2188m9376m9378j7910
-67222B1580650o3681j13266k1724J01288J01287J2605p8938n3192p420P837P838M2166l606
-67209B1511844o466Q5076K04274K04273O9462q3110j74653j74653p5481J6062l5431l5432
-67197B1505765M618M620M619M618N0391N0390M7531M7529j0892n6663q2410R135O1579O1580
-67183B1702410O1581O1579J8670p2875p5735J5809L0113j5661J5809J5809J9265J9265K2126
-67170B1818165K2126r343L6430O2176k9366m0811m0809m6532m6531J11762J11761K0219j32353
-67157B1836894k05272j13728P6031J67577R8918N3147J07501O1729o0329j06100q3214q3214
-67145B1749940p4633p4631o8912o8910o1639K9904J00467J92011P7582p4989l7800N3742
-67133B1742132J14772O9000k8265j19807p0221k4451n0198n0196K2051J13595J10733J9192
-67121B1848337o2817j08589j14309o8538L3494L3494L6355L6355L6355L6356L6355L6355
-67109B1779203M2195M2195R0829p15j33263j79034j53287j53287j53287o1743J37553K29096
-67097B1486455J74742J28971J54717J54718L5014n6528l6504R267m4132j35677j04207n8436
-67085B1708400k9829J5942N0272m1273r5625m083J21789J21790l3763l3762k8042k8041o4275
-67072B1659500K7265J53138J53139R148q2395l0902l0902k5180k5181k5179k5180K3422K3421
-67059B1804114q046L7727l279r4820j26290K6284N2030N2029O1564O1566j4721j4722j4720
-67046B1818716j4721l5580l5580k9859k9859J9727J11270J11271J9727n1791n1791n7513
-67034B1774017n7513n1790n1791N424q6120j45168n3623P2249P2247K6476K6478k5017O6527
-67021B1572396N7945N7943O3667O3666j2620j2620j2620j2620k7997k7995k7997k7996L6847
-67008B1689999L6846L6846L6848R5968R5968l5625j27167k12991k12989l5625l5625j4588
-66996B1317865j4586o6080K5465J53241J53243J53243J53242O4560k6984m097M1675m0335
-66984B1910452q6103n7498n7499m2120m2121m2122m2121R372R371m4981M6561O4679J8908
-66971B1644778N0376N0376k8772k8771k8771k8771L4373L4374L4373L4373m1913m1911m1913
-66958B1642201m1913L4850L4851L4849L4850N7737N7736N7735N7736J7865J7864J7865J7865
-66945B2042091J7864J7865J7864J7865r1320r1319r1320r1320O5068O5066N9345N9346O7479
-66932B2064574k4063j20373j66146j60424p853J77143K22913M3641m7903O451O453k5972
-66920B1968441k5969k5970k5970n9047n9046n9047n9049L9171L9172P703N3475J40726M9184
-66907B1983774p9548p9550l0916l0917N51m5220k0159P1384J4170J4169J7030k8742n4487
-66894B1731539L7054J50055J50054K7043o4501m2568L203k8264k8265K8355K8354K8352K8354
-66881B2048765P4127P4124O8405O8403l2674j24218p2725p2725l2674l2675l2675l2675J5525
-66868B1916308J5525O7019k4524l7875l7876m6456m6457m8364r4135K3153J75726J38536
-66856B2000580M6993p5063p5064o0880o0880o0879o0881R5507R5506Q9786Q9784K8280o3264
-66843B1989525l7517Q254K533K534k6075J9697K5643o5901l7294Q477M4714M4714J6107O1877
-66829B2057288R1917L72j22640j22638n80R0961L6608L6610J8132k7640n3385L8158K9577
-66816B2072740K9575L5297L5297L0530L0529L0530L0529p6271p6271p0550p0549m6294M5250
-66803B2000342o242o244N200N201N6693l4852j42602j42604k2455O9089O7184k4361k4362
-66790B1799987O7183J50501N8957m1168q6938r5521r5523j47014n5470K6536P2308N2283
-66778B1706121N2281M3700M3701M3701M3700Q1710Q1709r5655r5655J25574K17116P1220
-66766B2319223q1352o0849j5078n0361n0361m1778m1779J9250p2293j9964J32605Q9695j847
-66753B2125111q2901j28672j02927j02927p2412J9131K1993o9552o0970j5197m0943m0945
-66741B1448789K5464J17005R1261M5488L532L531L2139j3634p5615J5927J04610J3067j49040
-66728B1662524j49040K8323J80897R0901o40K8919P4693J0802q0741p7880J3663L6072L6071
-66715B1854564M1794M1794R371R372R371R373N0837N0838p0268j16037q1709R833j5913o1683
-66701B1741537L3672P9445M5116M5115K6045o5498l9752O019J8058J8059K0918K0920j5317
-66688B1934337j5316j5317j5318l1526l1528J15322J15323j6270j07814n6321R6252J03552
-66676B2075376J2010p9535p9533O287O288O288O287j1830j1830o110o107J8683J10228N3012
-66662B2099514N3013L9305n2238l2214J3559j2188j03730j40921J1652J16067K4526o7019
-66650B1949326o7019N0271N0273p0834j16604j5778P5764P8625j2918l9618N1925n289n290
-66637B1922834K9516K9516K9517K9516m6770m6769m6771m6770R3645R3643Q7923Q7923P4572
-66624B2291525j6971n7021n7019P6956P6956j8401j09945j01361r819N0256M485o3160o3159
-66611B2003322K5524K5522N6038N6037N6038N6036k0724k0726k3587k3585P0818K5046o422
-66598B2279337Q5122J17781K6238j24427j24426l9558N1984J12059O6289O690q4852r0575
-66586B2281662R68j893m7663j6196j6196l1304l1303l1305l1304k5583k5582k8444k8443
-66573B1967414k2245o8017m2270J10302K21869J30328k8921j20463j22250p6481m2151L621
-66561B1910736L9857L9855m8825m8827j5450j5450J6016k9754n1687L9857P7045J68589J70004
-66548B2251966J7433j34185j79957o2668K8874O6065O6066Q9427Q9427k116k116o1236o1238
-66535B2105742j47060j47058p1846J9697K5419o6124m3238M8304q910q911P6436P6435J25067
-66522B1983953L3524n7065j02838p7091p7090j8624P2918P5780j5765j13027o7257K5240
-66510B1662658P1011K354m3417j4811j4810L7637L7636L7637L7637K2258K2261K5120K5121
-66497B1908292J23339J69110N5635j57964k32346j40799J7491J09035Q2335Q2336p302r8842
-66485B1910320l1202O0345K8875j6896m0736m0735m3596m3597n7899n7901n2177n2179K69
-66472B1562891R1811O6064K0293N8198N8198N5338N5336J10645J10645J04923m7650j47775
-66460B2098917j47773J937R3480O9640K3869l6205l6207K3572K3571K3571K3572k5061k5062
-66447B2111821n6530j0757K5478o6064o3204K8339J6895J6898K2617K2618j6718j6717j6717
-66434B1997959j6717j6718j6718j6718j6717J401J400J402J400M7171M7172M7174M7172R461
-66420B2118124R460k2006K3765k936r4478o5870k0101Q6701Q6702n797r7338o5873K5672
-66407B1976025Q8609M2837L4611Q0384J06130J4586k3556K2216M2239m9303j21774j21774
-66395B2091230k6417O5125O5127O5126P0847P0849L5967L5967M500N0271K3572o7973m5085
-66382B2439106O85Q314q3229j75726j75726j26140l4596O6481O6483L2987L2987L2989L2987
-66369B2117602M2524M2523M2524M2524O286O288O288O287N67N66N67N66O630O629p9191p9191
-66353B2169989q5867N677P8149J23919O0984J5214M3819M3820n6305n6307n6305n6306j5183
-66340B2215298j5183j5181j5183j5183j5183j5182j5183L7263L7265L7264L7263q507q508
-66327B2241060q507q507M6753M6755M1034M1034j1413j02956p7210l1438q553q552q553q552
-66313B2142395l8113q3884n8139R4434J67977P6436p6137p6138j757j759j758j757L4477
-66300B2176277L4477L4478L4478J14578J14578J3498p8043j30372j30371j30372j30372M082
-66288B1926916R5626P2741K6968N2714R8487O9880O9878K6969K6968K6968K6968k9888k9888
-66275B2461307k9890k9889M0677M0676R2169O26r8547r8546r8545r8547m6098M5444J9697
-66262B2200534k6075J5689J5689J2829J2829N8600N8599N8602N8599m8200m8200m8201m8200
-66249B2273094k428k428k429k429M4772M4774R6267M723n0585n0584n6305n6305R490R491
-66235B2259118R492R491R490R492R491R490n80n81N140N140n81R0961L9471L9469l1096l1096
-66219B2432311l1096l1094O9983O9983J21477K9933n5889n5888m395r5939j34082m2537q210
-66206B2264557q210j25499j25499l442J49130J96809J05264M188q7357p4200p4199J1622
-66194B2233164J1621p449p450p451p450L8323L8321L8322L8321p449p450p449p450M7500
-66180B2385974M7499M1779M1778l4507j26051o8835o8837l8322N3221J44765J44764O8479
-66168B2591707q4093j45123j45121p7106J4438K0160p1385r0456J089R6444R6446Q4049Q4049
-66155B2375098p496p494K041K041N9257l2289k131Q9414L2198L2198L7919L7920L2198L2198
-66141B2683072j03211j94752j89031r7487M7454J38998J44720N3178k325k325q045q046q045
-66128B2454155q047q045q046L6771L6773L6772L6773l9515l9513l3792l3793q4212P330m4161
-66114B2309450m4163O8359O8360O8359O8359k98k97N1194m0348j62405j62405j28078l6533
-66101B2059554l0605l0604P6198J67739J63925J63926J29596L8054j06890j06890p5422J6122
-66089B2464703J2307l3465k7742J8029K7920K7922k0710P0833N9391N9388J16605K5061n6947
-66076B2743295n6946o2668o2666o2668o2668o2668o2668J5452J5450J5452J5450J5450J5452
-66063B2403049J5450J5452o7510o7511j16143k4598O5989J11762J46091N4548o8821k3050
-66051B2444708L7025L7025q8845q8847L2258P8029L650q7892P89R2333R9008P465n5472r700
-66037B2501534K9234j6539j6539K9234K3512k2260k2261K3512j9399o5172l6564l6562k6075
-66024B2345655k6073k3215k3214r4970m9197Q1441J72984J72984Q1442m6339r2109l6802
-66012B2462587Q970k2498k2498m7293r3061j18810k7267N1762N1761N7482N7484j8805j8802
-65999B2321012j8804j8803J08975J08976R9441R9439J7432j35140r7949o407L1140P6912
-65987B2586224J6836p4706j55760j55760o3265K8280K7326j8446J0162J0162L8768p002l8472
-65974B2204347N3073J40280M8736m6620m6621K0129K0129K0129K0131J04043J04044m8528
-65962B2593272j40071j4200J38372R8324O779n9018n9018o1877o1879j00973n5203J4407
-65950B2298915J05952Q9740j803r1439r1439j3246P8297P8298j3246l8276l8279m3998m3998
-65937B2275478N7081N7081J08572J7031m2092m2092m7813m7811K8473K8472K8473K8473j5986
-65924B2433340j5987j5988j5988K9785K9784L2646L2644m0779M990L6460n5084J8342J09884
-65911B2584049J01302R759r193n4965q6432N111P4722P4721P4722P4720O0419l1126j61764
-65898B2716045k07538k01814j10272l7800P971J4527J4527J7389J7387L6459L6460L6458
-65886B2339799L6460n3177n3176R9395R9396J10838J10838J9294J9296n1077n1075n1076
-65874B2575735n1077j1024j1027j1024j1027o257o259o257o258n2983n2984O8121J13893
-65861B2531572Q3974p569j05786j05787o7645o7644K3899K3899J0550J0548J0548J0549J6271
-65848B2367379J6270J3410J3409Q06m4968p0713K0829J03791J03790J09512J09513m917m917
-65835B2733194m917m917n0689n0687m4968m4966k6492O5051L9306o467K5002K5002K2139
-65822B2675591K2142J5465J5467J5465J5466n1284n1285n1284n1285k6714k6715O8641J60186
-65809B2729856J14415K2870p2486p2487l1482l1484l4342l4345L3360j2411m3879M7663K2038
-65796B2637286o9507j5153j5154J058m4713o7600K3944J79376K25148J38372j4198p524p525
-65783B2963810j7061j7059j02271j02271r6550r6548J6925J08469P7002L1229k8846j20388
-65771B2616441o6036o6034k2171O9372P2233j9309J5137O0910K9442K9441j3468j3469j3470
-65758B2679019j3469k8727k8726k8727k8727J7046J7045J7046J7045k0204k0204k0204k0203
-65745B2538010K5566K5568K5569K5566Q4690Q4690J39043M7500l9277O497K6521o5022q2543
-65732B2842378q2544q2544q2543L3792J25335P3843P3842N8586N8584J10078J8536o7286
-65720B3080057o7287p3008p3008m2002m2003m2001m2002p9191p9191M1912Q7684M8587m2956
-65707B2675591j4348L1424R491R491J8074J8073K457R4002R4002K458j27227j27228l7592
-65694B2648668N3953L7739n3802k2335K3437J506J505M366M364Q7357Q7357Q7355Q7357J21684
-65680B3170511J21686K0605p0935n8542n8540o4262o4261p9520p9519p6659p6657L9795Q5569
-65667B2809271K5494o6051j03239j1696Q3661Q3662N4100N4101l7444l7441k2187k2186k2185
-65654B2787860k2185J1666J1667J1666J1666J1667J1666J1666J1667m544m545m544m545m544
-65640B2836284m545m544m543j2056j2053j2054j2053j7776j7775L6579n4965q0711l4940
-65627B2604848o6406o6408M3253M3253M3255M3253R1409R1409N6127J01899K7519j25052
-65615B2888359o2117j6345k8742k8740k5881k5881N0405N0405M4685M4684j8848j10391j10391
-65602B2651202j8849L6459L6460j5033P6509P1742j9803L7413L7414j4081j4079j4081j4079
-65589B2837194J3006J3007J3008J3008L471L472L471L471l0856l0857j49100j94872j09050
-65576B2388373K8264J00737J00735P3917P3917P3917P3918k3349k3347k3349k3347M92M91
-65563B2821369M92M91M92M93N259N259K5971J02256N4577N4578l2198j08485q8459m2687
-65549B2799408J0712N6484L3599L3598L6460L6459L6460L6459j6583j6583j3722j3724l4700
-65536B2984327J1071K8233m8051j42455j42454l7563L8724M6353M6353R163o7123q4391K2409
-65523B2664596J42560J88330J14907O9132R2975R2973q106q4391p0087k4316k6223p1995
-65511B3080355p3902k8131k7297j03581j00721k4436k6342k6342k1575k1575o9253o9254
-65499B2487946o9253o9254N8527N8525N8526N8525R5611R5611n6962n6960K8859K8861K6000
-65486B2744562K6001l5030q0800r3198j6911Q9889J66176J49011J03239J8490n7795m3492
-65474B2970142K279O2355O2355l9678j15962j08335l2050K7073J03358J20523P4751L9470
-65462B3166281o303j7387j7389k0248k0249J9801J9803J9801J9802k9785k9784k9785k9784
-65449B3044774k9785k9783k9784k9785J1578J1575M3046k726l1334O0208K8742j7030m6592
-65436B2983104r2362o9476o9477p2338p2338p2337p2338L1096L1095L3957L3955J09289J55061
-65423B2856891J80806Q9263k3258k3259k8978k8980J6792J6792J6790J6792K2871K2871K0011
-65410B3155404K0010q5837j31607p644Q3899J28718Q2946M5757j5m2925q8699k8621O2921
-65397B3194307K6744j9026J2440J2442o0985o0984o0984o0984k2840k2842p4334J7209J00171
-65384B2980334J00169J25917Q0144n2759j44302j21417p5645l13l13K548K548N408N409N408
-65370B2913136N409R1230R1231m128r5670p8551J2993M7320M7321n0896n0897p0922k5151
-65357B2832425O4486J56028J01675J01676N4949l6594j0846L4924n960n959N1254m0289o0312
-65344B3237457j4544m6009m6010k38k40L1231j4542k8846O2697J51380J51381N0345j02227
-65331B3431835j63254j63255p3619J7924N2253N2253n6454j47998j47997n6455R0396R0396
-65319B2926025R6116R6118j6881j6882j6880j6882K8891K8890K8890K8890J0773J0773J0771
-65306B3198612J0773J0773J0773J0771J0773J9846J9846J9846J9847n6440n6439n6440n6440
-65293B3106101L5104L5103L5104L5103m1183m1182m1183m1182J1025J1026J1026J1025J1026
-65280B3136913J1027J1024J1027J7700J7700K3424K3422K7236J18780L2958n8586p9639J1906
-65267B3304892J07261J07263K1441K1440J5719J5719m6264j37806j37806m6264k7191k7192
-65255B3171212k1470k1470J0594J0593J0594J0593J0594J0593M872M873l2317j23861p2368
-65242B2973032p2366j1339j1339j1338j1339J43692J43691M2613m8929j8417j8416O7406
-65230B3166951O7405J20807J20806J9726p1816l1766l1765J4005p7537j06979j06979L9871
-65218B3122729L9872O0849O0850O0850O0850N3222N3221N3222N3220P451P450P74P75n6708
-65204B3578627j63509j26317q0549l1914J3857j1891j1890j5704o1475o1476j5704K7206
-65192B3039261K7207j5704O0581J17677P1905m7291m7291N156N0927O8090q194o5410o5408
-65179B3191506j13089l6802J11956J11956K7087p9712n7006j1235M7887M7888L5491L5491
-65167B3311418L5491L5490J1651J1652L7398q373j13267j13267q7521J9281R8784N3013o2370
-65154B3229380o2369k5181N1106J20717P4944k4226j00513j03373k7087M379M382j6599K9173
-65141B3154733R3003R3004O7257l9544j20598p4825N6768J33052J26379J9578n0033K6254
-65129B3485028L1973L1976L6742L6743J00750J00751m141q0428o2311J3976J2069o4218j27152
-65116B3511758q1382N4026J30311J36034N9747p5660j21431l9544L6743P7746P7745L9604
-65104B3805697l6683j39669j39669L368J10168R3002J6717n2893n2894k3332o9105r863J27452
-65091B3632296Q7401J1115m6101r1871r3777m8007m4192J580M5444o1357j5584R1214N0211
-65078B3518372M441o660o661l799l800j891Q9651R2511R69j00111n4339R6326J42098J4319
-65064B3781426p7225k2871k2871m0870m0869N4487J46032O9745k1798j17157j17155k3706
-65052B3567168k3704k3706k3705O810O808O1163l0380m1704M068k7401k7400K3139K3140
-65039B3494296O0327J51872J61407J15636r283j00825m6472M5072M2210m9332j47432j01659
-65027B3615817M9003R4778O0447l1096o8284o8284L233L233R4776R4776q210q210q210q209
-65013B3815560j0653j0653j0653j0654L5119L5118K9397K9397j2561j04103m6889m6888L0349
-65000B3721886J21893R6149N0374M5012M5012M2151M2151m3671m3670m3672m3670P9341P9339
-64987B4148625j6016j07561j39027m7485Q3154J28926O0255O0253O3115O3115n1315n1313
-64975B4194726n1315n1314r7085r7087N2626N2625j3171n8944J133R2675P7061j4483p7417
-64962B4010030l1647J9847k5926K682K683J9845J9846j1621L4150N1314m0230j1621L4150
-64949B4073502J9742J9743j50949j50948k6983J25589M3581j08991j90043l7474J72314J72314
-64937B3961397N0257N0256M0720M0721n1181k03751j63701p2159Q8041J79585L6548j16022
-64925B3840711j79913j79913n4994L6549P0877J16649J22371P6598K2841K2842J9980J9981
-64913B3934579J9979J9981J9980J9981K0933K0934K0935K0933n5352n5351n5353n5351O2652
-64900B3939480O2653O2653O2652j3633j3632j3634j3634o7986o7986l6520q2290j04223j2679
-64887B3701221J16053J16053O4784O4782O1923O1923m3924q9695j15443k3899N7155N7154
-64875B4028087n9181j50724q1113P1459J83026J37255n662r7204p4319k8548k801k801N9
-64862B3917533O0L874L873n0480M1064J2455l3315K9621j6151k1277P0267J5913J5913j8417
-64848B3970933j8416P3128P3126p8490p8491M7380J38925R8873P330k6998k6997m7262m7262
-64835B4085779j0072Q1472J55850J10078j8655o4426j31177j76947n9657R2913R7683N1910
-64823B4214751p0148j15919j01511j01511j2829j2827N20N22O242O244O3457J55001R7787
-64810B4129779R7784N1062m0483k0457K5315L4730n6812l3926J1846l8695j30237j24517
-64798B3905389l2972J9473O5246P0967K5195l411l412K8055J19599J59828O8286l1841p7613
-64785B4312789r1915r1915r4778r4775K3467K3466p048r8590p7612P4960J66504J66502P853
-64772B4218908P851P852P853K2155K2156j3127L2646k6477j79049j41859n0315m545m544
-64759B3899505M037M038l1751J4020M5490m6056r4686l145J22729J22728K9278K9278Q9352
-64746B4184817J35124Q6493n052j33783j33783K7727K7728K7729K7728J6285J6285J3425
-64734B4290723J3424l8067q3840j09588j8042L888L889R610R610q3884q3886p8162p8164
-64721B3757511N752R7295J31622J31624R1571L1j25843j25841l784Q7758R0619r24l28M5444
-64707B4182507Q254Q256p1847j63389j31921q6149j6539P5006K0649K0651P4052j7493j7491
-64694B3884546P4050P2561P2562p4290p4289N7303N7304J7255p4290k0889k0890k6610k6611
-64681B3917712l2333l2332l2332l2331J7372J7374J7372J7374J1650J1652J1651J1652L2630
-64668B3937111L2630K116q9427j21849L0723J47059J47059O6289k5256o5304o5306q2469
-64656B3913376q2468q2471q2469k4301k4301k4301k4301N1983N1985M6264M6264M7335m4207
-64643B3768388P286P286J565J565J563J564k7042k7043k7043k7043k7043k7043k7042k7042
-64629B3572876N8183N8183N8183N8183p9132p9132p9131p9132M1971M1972M1973M1972M1971
-64616B3698940M1973M1972M1973L3509L3509k3705O7838O7837k3704L3509L3509j06666j06666
-64603B3833828j63881p2338J3484p8060j63879j63882P3739K26309J86261R4716K9875o1670
-64591B3754502j5899j5897m5460m5457l9738l9737j4944P6598K5107K5106N915N914N915
-64578B3681925N916M5966M5964R7458N916j1250j1249L4523n7021j37121j37121m1763M9779
-64565B3571922J22356J22355Q8027l516n8824n8824n8823n8824O974R8515O9909K4138k2589
-64552B3842796o8359p1219k5449K0442K0442K3302K3305O6212O6214Q6240M0467o9194j60736
-64539B3794463j12106j12103l5819l5819l5819l5818M783M783R3464R3466J02047N6276j3336
-64526B3768462j04878m4803M6740M6740m4803q8668K876R5373R5373O094l9678o5425K6119
-64513B3699522Q6195Q6194N4725l6816j45524r9753K5165J16708J25292L3747o1610o1610
-64501B3822235j2397j2396j2397j2395k1932k1934k4792k4793k8608p4378j00125q582O1029
-64488B3528535O1028O3889O3889J51143J05370k5271j16811j27303l5759j430j431p6762
-64476B3589087p6763p1041p1043l4805N6739J52095J52094L1402o0143o0142L1401j6277
-64464B3622604j6279j0557j0556m834m835m836m835m834m835m834m836O8114O8113O2392
-64450B3745152O2392j7708j09251n7758R4814R2905J364j51208j51210l1057l1059k8197
-64438B3419179k8197P1569J17343J17341P1571r485r482J3401l2369n2394n2394p6235l0462
-64425B3519386P1571J47855J67881O1082j06272j06271o146P0139J2927l2847k333k331J2926
-64412B3807567J2925l6660L9624J3880r2921n3825q054l6117l6116l3256l3256J2516J2516
-64399B3568823J2515J2516J2516J2515J2516J2516R654R656L8261p509j7403K8370k38k39
-64385B3704469K622K622N484N483m9825m052J7879n8407r5596j9309Q5583Q5583O0061O0060
-64371B3802657N3385N3385r550j16351j02048k5760o691n2462m7692j922P3410P3410R9156
-64358B3792927N3386k0397o6170o9029k3259o094o094l233l233l8515l8516l3748l3747L0141
-64344B3534419J06428O0656O0656K4198k1575J311J312K7058j8714k1575K4197J312m4461
-64331B3735222j5853j5854K7058K7057K7058K7058K3958K3959O6869r416o8539o8537j16218
-64318B3663822l9930M8752M8750N3520N3519k2765k2767k2767k2767n482n484k622k623m5532
-64304B3675624K38O9849J61393J63299P1756k7415j18958j32308m0767N4593N4592J9310
-64292B3951206J9311p2234p2233j1205j1205j1205j1203q344q344q344q343n4116n4115n4116
-64278B3585510n4115K950K950K950K951M8721M8721M8723M8722l1379l1379k8518k8517K5835
-64264B3644125P1607R7355N811j07903j07904L8949L8947L8948L8947L6087L6087m5921r1692
-64251B3693443m917J47656J93426J01883k4942p0713o8121o8120K0561K0561m4282m4281
-64239B3852154m4282m4282j8534j8536j8535j8535K7236K7237K7237K7237k2113k2110k2111
-64226B3732063k2112K3662K3660K3660K3661L2243L2242L2244L2242j9250j9251j9250j9250
-64213B3856564K1873K1872j5317j06859j12581o6811K5687P1459M9526L754L755M9526M709
-64200B3807157m1064j2455j2457q165q164j19733p3962J17706K09251O5260k6283m5355M6189
-64187B3897925M6188m5353J7581J09125M9050M9048P8462L2689l6921j28464j73282q1739
-64175B3814309m7411m7410o4575o4575o4576o4574j3081j3083j3081j3082N7482N7484N7482
-64162B3581309N7482r8903r8904o86R0859P5600K9830K6014P1786j9757j72329j66606j4037
-64149B3361658O4993J10764R4552R4553N1642N1642M5922M5920n6113j47654r0441r0440
-64137B3536998m3716M7828K4941k0830k0590K5181K2319k3452N155N155K295K294K294K295
-64123B3568167K294K295l426l427N0926m0616m9377l606l5074l5073J0698J0697M2166l605
-64109B3513039p45R0797Q7939l606k2677k2678k8399k8398K473K474K473K473K473K473Q196
-64094B3608307Q195O288R7830O9223K3453k3274o9044p1906k6134L2363L2361L755M9526
-64081B3740943K9501o2042p688p688k8667k8667k8667k8667j4363j4364J02928J48698R8993
-64068B3900250n3579j40354r4584j7343K8429L1290j4483o4069o4068o6928o6931J00901
-64056B3478531J00900J00901J00900m2524m2523j1055n6828o288Q5255L0902L0902L2809
-64044B3801882L2810O4277J8505j0103Q1441M7113J342n8020j49562j23816p8043k8460J7315
-64031B3616681n574n572P778P778P778P777P778P776P778P778N3312N3310N3310N3312N3310
-64016B3934310N3310N3312N3310m8721m8722m8721m8723m8721m8722m8721m8722l28l28l28
-64002B3703485l27m4192m4192N1164J42709J32219M0675n4681n4681m7053m7054m7053m7053
-63989B3683966N6321N6320J6272p5274j03879j03880q523Q3020P1578P1577j4244j4243k9502
-63976B3689509k9500k9502k9501N7513N7513N7511N7513j8774j8773j8774j8773L4626L4627
-63963B3825215L4627L4626o6452o6452o6452o6453L1141L1140Q7401J33173Q7401o5171j51946
-63950B3781798j06174R206N4981k7982p3752j2726P8819J10287J10288Q0487j1055j37881
-63938B3856296j83652q0668P1906J4691l1080K1365J12910J10049J8505n0152n0152n0153
-63926B3759865n0152j08528j6986J08887J08886K0204p1339m5594J79K7356K7356L0216L0217
-63913B3820567P330P331P330P331j3648j3649j3647j3649j3647j3648j6509j6508L7368q404
-63899B3763948l9872N1673J06025J4482j11389j11390J3709J3707J6569J6568k6343J9429
-63887B3727116M8036m3507k5866J9906j1562j1562K5628K5628K5626K5628k8130k8131J19674
-63874B3868484J65444L9574j12998j38745r2975l0036J5733p151p152P152P151J430J430
-63861B3717341N9362l2184p2234p2233n8882n8884O6988J58533J34215M2672q3199q3200
-63849B3718295k0263k0263k0264k0263M648M648M650M649N9002N9003q8802j34573j20J52452
-63835B3702799J15264K3721o6870o6869l7309q3080j787J50783J13594K2052n4235n4234
-63823B3763829n4235n4234j5138P6405K7772K7773K1098O6869R2616J073k19679k19680j1800
-63810B3502669J40771J75099Q3558l8500l8501o3294o3294q3317l7547N364R6907R9768Q223
-63797B3787906K0473K0472J4750J4751l1021l1021l1021l1021K0472K0471J7612J7612n7722
-63784B3752713j03492j29240l7695Q4838Q4838R0560R0561j6241j6241k1963k1961m797r6341
-63771B3655539j30670K1902O7675O7673P1489P1488m0825j32368p5154p5153n6083L5462
-63759B3480975j6032j6032L1169L1171L1169L1171j4602j4601j4602j4601M4758M4759M4758
-63746B3649460M4757J6153J6150O7645k3900p7776p7776n2030r7799q9220K325P3843J65384
-63733B3617216J32488M0944O616O614J2338J2336O0970l0575n0599r6369j30701l9156O9552
-63720B3611674K3780N5248N5247j1025j1026q166q164L6653Q2424J08172J6627M232M231
-63707B3959907j490j490m7262m7260m7262m7262M3716M3715M3716M3715Q04Q05l0663J5109
-63693B3928798n2596j44139j38418m6874L7994Q3766O3740O3741L4418L4417L7280L7279
-63681B3939406r5268m9497j8028j09571j05758j4214N1582N810o1892K9650J52661J52661
-63669B3877542k4077j15621j15620k4079O436O438J2157J2159k4078k4078k1216k1218J11330
-63656B3656075J57102J25633k6939j43870j43871n2327L9216O4008O4008P2592P2591K2051
-63644B3906269O7823R3570K025n0420n0420n6141n6142l1587l1588l1587l1587M7559M7560
-63631B3825334J6091O1864m887r6430o4963j9190L694M9468Q0935j0610q1649l5878N3757
-63618B3777536R9530K265q9279q6418N127O078O079J1800J1801N7572N7572N7572N7573j2666
-63604B3962142j2664j2665j2664j2666j2664j2664j2666o7017o7019o7018o7019L9782L9782
-63591B3684980L9782L9782o348o347l487l485J2724N8496J21431l1140j34602q8832l2570
-63578B3650384l2571n7364n7364O3742J09511N3617l7927J6426J6427k644k646k644k645
-63565B3714302O8397O8397O8396O8397l8404l8403l8403l8405k3624k3623k3624k3623l6973
-63552B3702807l6973O1245J52788J30856Q5084J2612p8930j04677j50449j50450j04677M3478
-63540B3562714J35020J37881M6337K7268K7265K1544K1546k7565k7563k7565k7563m679m679
-63527B3859961m679m677k9115k9114k9113k9114j9578j9578j9578j9578J7611J7611J64463
-63514B3855522J64461K9053o2488o5350K6194K4995k0778J0690J0691j5057j5056j5056j5055
-63501B3912766k8884k8882k8883k8884K2610K2611l4605N6939P3865j7677J3789N9561K8093
-63488B4022419K8093L0954L0954j22571j22573j22571j22572j0049j0051o1541L0000O1059
-63476B3631551O1057L5312Q1085Q5851n692j03909j03910q4839q4838j33471m1927J24948
-63464B3461218J70719N2477l9066l1678J4096P4169P4171J13267J13267K1723K1724r4136
-63452B3951951r4135r4136r4136L7458L7457L7458L7457L8828L8830M4549M4549J0222J01764
-63439B4098116J01765J0220p9890p9892j37108m5562R745R744J5465J5466k0770k0769k0770
-63426B3855760k0770o6543o6541o0820o0820K3094J14638O3144O3144l7933l7935l7935l7934
-63413B3692549l0365l0366l0365l0366J5406J5408J5406J5405N1642N1642N1643N1642j13327
-63400B3725954j13326j33352q7580K8518J20061R7176N1403O586O585L725L725L6147L6146
-63387B3781768Q7639l903k8696k8698l4418l4417l2125l2123l2123l2123P4675P4678P1816
-63374B3831950P1815r237n5009q0756J0788O3233O3234O8956O8954n5724n5725n5724n5725
-63361B3811030r953r951j5675j5675k5211j16752j16753k5211J10198J10197K0562p0982
-63349B3645824k8727O2818J22892P7120J787J788j072j073k5866k5866q3079Q463l1587j23132
-63335B3600290j11687k0144M8037J39579J76768K4198n6857j02628j40773m9228P0922K5152
-63323B3603629k9203k9205j6806P4736J66279J66281P2173q0398j14728o8954l6535q2304
-63311B3624965j39520j39519k9860O1685P3126J18899J47506J01735j9370j9369M9585R5358
-63299B3925221L5283n6261k0025P1517J25872Q0101n722r7264p4379k8608n4353n4354n1492
-63286B3795536n1494J6151J6151J6151J6152l5342l5341J6150p5391o5857o5856p1578p1577
-63273B3403855L5222L5222L5224L5222J30044J30044J24322J24322P985q3555l2064l2065
-63261B3913778k8249k8250K3243o8299n6857n6858j14070k2528K8755K8757K8756K8757O4991
-63248B3741926k6551j21909j21908m2762M8782Q8832Q8831P9295P9296j2248j2247P9296
-63236B3868633P9295j2247j2248Q732Q730p7090p7091p7089J4451J4454p7091l1319l1320
-63223B3598800l7040l7040J30819J30818R0768p75q4689q4690J0670J02210O5976O5976P1696
-63210B4023499P1697k5568k5568k5567k5568j7224j7224j7224j7224P2413P2412k2946j14488
-63197B3931420j01138r596Q5761Q5763P2412P2412P2412P2412k7237k7236k7237k7235k7237
-63184B4145676k7237k7236k7237o3472o3473o257r7802j32129m0586o257o259j44765j44764
-63171B3358202L8323J90893J60380O8835L2601L2599O9791k1755o1802o1804K9740K9739
-63159B3865742m589r6133q1574R967J8550O4321P6719P6718j5778j07323j16857k5315P0044
-63146B3734492P0043P7671P7672M0481n1060o6796k1022O7658K1888m8677k905J46805J92578
-63133B4238828R5313n7259o0121o0120p1561p1563p1564p1563N215N216J00572J92115J50158
-63120B4323666N8615r7771r7771p4885p4885p4887p4884J8564J8566J8564J8565K5955K5955
-63107B4013367P4587j6955p1310j17080j48549n7006P0773P0773P6494P6494K09K10K07K09
-63093B3972423j1070j1071j1070j1071j1070j1071j1069j1071J7537J7536J7537J7537J7537
-63080B3971544J7537J1816J1815k250r3793o8046k2275R193R192J2054J2054J61765J61766
-63067B4192372l44r1886q5210q5211j10957o5185K2080J13624J19345K7804J0638N6411N0687
-63054B4154168M917j4154j4156j7015j7014L2570L2570Q4065p481j18928j18929k9292O2250
-63041B4033571J10882J9340n0271r6043j37046j37047r9856q314R8485R8487J04207J04209
-63029B4040604Q1858Q1858j3499j05042j22207l0662L665L666L9901L9901N571q5970q5971
-63016B3853673N573L9901L9901O0046O0045K5716o5826j28762l7220J19167J19167M8603
-63004B4139984M8602M2882M2881R24r0620l9127l9125o3265o3263o3263o3264j7492j7493
-62991B3818361j7491j7493P5958P5958P5958P5958r1871r1871q2334q2336K5658J78228J38179
-62978B4080862M6636J8028p3514p9237J2309J01943J01943O585q4958k3929k3929k3928k3929
-62965B4034882J133R2675M1182M1183J133J133J131J132n542n543n542n543j5079j5078J31772
-62950B4295029J31772n8227j49772r8277r8278q8742q8741j40235m8692K7594K7593j8176
-62938B3692848P3364J28673J28673J28673J28673K5330o6214j4721j4720k0442k0444k0442
-62926B4149251k0442k9024k9024q0518J1026L5819L5817M1541M1540n6439n6440n6439n6440
-62913B3930228J9845J9847J9846J9847M2731M2733L7010L7011M2733m8812K682K681j2217
-62900B4156165j2217j2219j2216L3553L3554L3553L3554l1288l1290k682m8453r4225m8454
-62887B3997335p4199p4201J5198O0969L5223L5222J45838J45837K5686q1113j62167j16395
-62875B3953233L7129L7130J9012O4783J01974m828j54718j08945J12282J88570R7026m0288
-62863B4302360m0289R7026J28494N2208n3638r9409j19436j19436J3112Q9398J8118n8169
-62851B4210339n6259K0023J2398l3375k8608J7165M767M769j8119K7654P5332P5332J03940
-62838B4415358N8169j401j400l4776J0995K8161m8126k354k354p122p123l5728J0041O7257
-62824B4449597K1486j28226j28227j1650O4634J8863J8862l5490q1263q1261l5491K1723
-62812B4093557K1724K7444K7446M7470R3241O2728O2727P6106j78o853O9432P2293l4508
-62799B4612629j47983j47983j132P5153j1621q7908m3089L3197j4483j4482J4601J4602j4006
-62786B4267495L1766R1842M6068q2663j28435n5961n5964R834N5605P5631J21401J24262
-62774B4500881P8493k3006k3005k5866k5865Q463Q463Q463Q463M1837M1838q0219j71762
-62761B4347178j54599k025L694L696M3744J35289J35288M3746l0635l0633l6355l6354Q4749
-62748B4506783Q4748Q4749Q4748k2051k2051j6329j6331N126R6669R6669N124m4461m4459
-62735B4798934m7321m7322J2754N8525Q7134m410k1575K4196p271p271k6818k6820k6819
-62722B4765916k6820P9983P9980P4259P4261J7998p3545k2051k2051k7774k7772k7773k7773
-62709B4836838M5385M5384J3916N9688J12135K0590j02420j02419j6598P4944M6339N65q016
-62696B5026331n3787n6649j0876J33828J33828J0817q0725m8305M3238M0379n1166j49383
-62684B4937530j03612J6539O2309o347r7890m3536m3537k8310k8309Q880J00423J93875J48101
-62671B5116116K2230k3541M6070M6069j6866o2638o56R0888L3674j18900j60618j14845n8586
-62658B4798397n8585l6654l6652l6652l6654N6798N6797N6797N6796J1027J1026J1025J1026
-62645B4864492m3418m3417m3418m3417m3418m3416m3418m3417l3882l3882l3881l3882l3882
-62632B4347744l3882l3882l3881N3371N3370J04863J3321j1474j1472j7194j7195o7733o7734
-62619B4278222o2012o2011o705Q4838L3345L3346m0170m0170m0169m0168O6630O6631O6631
-62606B4338238O6631j6329j6332j6329j6330j6329j6331j6330j6329j4901j4899j4899j4901
-62593B4214630M0408M0408M0408M0407n4949n4950R1901R1900N7573l3971J7522J7522N602
-62580B4514411N603N602N601p0682p0684p0684p0684k7772k7774k7773k7773J9907J9906
-62567B4177204p1638j63181j46016O557J22892J22892O5676k5866o0193o0195j8238P3307
-62555B4023201J13355J13357N9956N9957J97270J05727j15769k07313o6184K5359l5671j27212
-62543B4146033o9998Q2574J16902K5359o6184o6183k6135k6135k6133k6134P7150P7151P1428
-62530B4289695P1429m4908j36451q4957q4957l5371l5372l5372l5372n0629n0628R7175R7175
-62517B3961457O5766j0518n9152n9151n4383n4385L7161L7159K9531K9532r84M4788K4764
-62504B3991585n1523l1499J4275M4490M4489M7351M7352R3123R3121Q4540Q4540n095j42411
-62491B4314338j42410n095P6912P6912Q0725Q0726K5837n0451n0450K5836K3928K3931K8696
-62478B4509435K8696p8103p8105p8102p8105l2332l2333l2330l2333j3737j3738j3737j3737
-62465B4041439O2547O2549O2549O2549J6776J6777J6777J6777J6777J6776J6777J6778J967
-62452B4427815J966J968J966J966J968J966J966n2387n2386n2387n2388N4414N4414N1551
-62438B4392412N1553J8893k6878m8811K7475O9432o855p6465l0692M1778M1779p7419j23190
-62425B4253012o5976J0311N6082N6083J2813J2814J2814J2814n7751n7751n7751n7751K4257
-62412B4154020K4256K4256K4257K4257K4256K4256K4257J79J79J78J79J80J78J79J79J2575
-62396B4337821J2575J2575J2576J2574J2576J2576J2575L2153L2153K6433K6432m9854j41399
-62383B4351766q9903O2667J40861M9318l9365l9364J4988O0761Q6507n036m4133m4133m9854
-62370B4455080m9854K6432K6433K6432K6431k0293k0294k0292k0294r0857r0858j39490m7947
-62357B4060629O2161J07933J13653O7883M4997M4996R3630K086k2707k2707l4149l4151k5568
-62344B4458686j17111q8503m2733J133M6905M9764L993j3171j3171j6032j6033R2199R2199
-62331B4438125R2199R2199m7978m7976j6508o2281l1378O0165L1556j4213n633n632q493
-62318B4474152q493k7563k7565k7565k7563M8721M8721M8722M8723m917m917m917m917k7803
-62304B4502819k7802k2081k2082P002R8547R8546P002j2068j2069j7789j7791J1622J1622
-62291B4605478Q760Q761o6571j12343j40950m9408N901l9872k682k682K2112J13653Q5048
-62278B4435205L9275m2493q8265k5331O6215J16753J16754K4255o7286m6785j012l875m9645
-62265B4473765l3434J2336j6270j6270K7891K7892K7892K7893j7881j7879j7879j7880n7452
-62252B4402724n7453n7453n7454K4555K4555k9799O1743Q3915L8144P2471P2471N3401R9172
-62239B4730992L6236n5309j00125n4352O6750O6749k1931k1932k1934k1932o8389o8388o8390
-62226B4398045o8389P897P897P896P897l546l546l546l546N990N988L130L129j24888j70661
-62211B4069747p8162P4408O7733O7733P7270P7269J5287J5287J5287J5288l0485l0485l0484
-62198B4325693l0485k9591k9591k9590k9591o9640o9641K8577J20121J51588J05818M0020
-62186B4483688M0020l9126j30669p6316P6256J64700J18929j222j222K593m3180p4646J6895
-62173B4536700M1690m9854j45211j45212o5112o5110o2251o2251L0068P5839J04445J2904
-62161B4206645r982L5788M320M322Q6328Q6328n215n214m48m47J16844J62614R0381o2192
-62147B4710072j26081j26079k1187k1188O4635O4634j2604j04149j44198j44198j15592j15590
-62135B3908475p5542J6002P3187P3187P8908P8909O1744O1743O1744O1745o914o914o914
-62122B4379360o912o914o913o914o914j2634j2635j2635j2634Q4629Q4630Q1769Q1769J48518
-62108B4775570J02749K7414o4127r7502r7504j03224j03225j39370j39371j55581j09811
-62097B3896018j9221J33352J07605J6062m917Q6626J81983J81985K5597K5597J9876J9877
-62085B4670440L27r1215j28404K4167O5170J9399N4683N4681k4466k4465k4464k4466j0161
-62072B4561226j0162M6100R1871Q9933o2638j81834j81835r8873p332O973N2745J58591J58592
-62059B4623357O3234k8310k0680K5090J6510k9263k0323o6095r4702l159P4081P4082j8417
-62046B4595405j09959n4652q880J9727O5499M1660m9885j12819o7048l696l694q35q35J49831
-62032B4459819J49831M8750m2791n4235n4234n4235n4234m1838M9705K3959k1813q1770q1768
-62019B4245146n3162r8934j39936m8395q344q342Q8443J34216J6925p4616J03700K56274
-62007B4412975K16222J24680M7083M7083p3068k25639k31361j7760O6153O6154l7785l7785
-61995B4356952N3758N3757r1185r1186r1185r1186L3733L3733L3732L3733J0847J0846J6570
-61982B4272919J6567L7071J28613J28614L7069m8750m8752n4474n4472R8307R8308R8307
-61970B4709327n4264j28642l7102J66965J66965P1608q0964q6685q6687j03850j03851j03850
-61958B4328970j03849K2260K2259K2260K2260K2260K2260K2260K2260n3072n3073n3072n3072
-61945B4190911J9399J9400l2095N9450J84099J84099Q8743k801l9037l9037O735q4809n5247
-61932B4499810n5249o0969o0969j02926j02926n662n662r237Q2304J73849J73848N3698r8873
-61919B4481036o4545K6998J5078J5079K0799K0800K0800K0800K0800K0800J6210J6211J6212
-61906B4647078J6210o676o674o675o676j6687j6688j6687j6688Q0578Q0577P4854p7715j74147
-61892B4553984j74146q2603Q939R4761R4762J00482J00484K8011K8012K8011K8010K8012
-61880B4836719K8011K3243K3244J9101n7184m0020N750k4762k4764k1903k1901m0020m0022
-61867B4665492m0020m0020N0569N0570n0511j26795p0177O7138J58680J12910l9663j15949
-61855B4622224j01644n5875K772K771N633N632Q2871Q2872N4264n2536j10227o4456Q016
-61842B4482317Q4302Q6209R923m7291j23578j25484m9199K5181P0952L5670m0617p9712p9714
-61829B4248959l0126P6672J64404J64402N0927k5359l0128M6160J8981n7304l5372J0401
-61817B4602617K5657K5656K8519K8518J8057J8059J8058J8059k7713k7714k7713k7713m8693
-61804B4623654m8691m3925m3923n781P0505P0504n781j08529j08528k3660Q3139O9791K4017
-61791B4552792l0336l0335l6058M0230J41308J41308J133j36184j19017j2217O7911O7913
-61779B4648448K5001J01288J56595M9794r8963r8963M3119M3119m8424m8423n8913n8913
-61767B4654765k8398p4171n3430K2857l1m5801o1059j06829j26855n0570M2881M2882M7648
-61754B4263889M7648R3422R3420R3421R3420n3877n3878n3876n3877K2409K2409K2409K2409
-61741B4559348Q4391Q4392Q1530Q1530K7177j8594n0062M1479P6644j4899j10257j10257
-61729B4732422J8475J8476m1600q7371l1111O0433L1825j3945o4486o4486o7345o7347m7141
-61716B4376799m7143m7143m7141K9143K9143K9144K9143J52156J52154J72180J26407N305
-61704B4960147q6239l7607l7606j9607j9609p1101K0442J31058J31057R6729N184o9194o9194
-61691B4934460M2375Q8146P1934q0635j38805j38804q1620R922M7113M7112l3941p9712j9639
-61678B4667906P1906N5217l6324r6400n0630L2333L2332n6351n6350n0867n0868M0676M0677
-61665B4543257N7839N7841l3703l3703l1319l1318l1319l1319O9759O9760O9761O9760J36689
-61652B4881985J36688J82460R0918r0262j81804j87528r5983L5611L5610M4192M4192l3048
-61640B4863031J2725L8471n3072o7376o7377p3098p3097L3703L3703L3704L3703K711K711
-61627B4720442K713K711N9926N9926N9927N9926q0101q0100M5772J37315J11568K0025j31593
-61614B4988457q5823q104q106r6788r6788Q106Q105Q106Q106J02509J02508k6223j17766
-61601B4786299o5320j9549m5294m5294l6237N5308K9560j6210L2421L2422K9560K9562k1308
-61588B4745920k1306q1382j27152j28107l6564M0677J32219J85141J85143J47954N6409k0830
-61576B5078122o6600m3716m3716j10942o5172L4955J26498J32219M0677j10944o5170L487
-61564B4909698L486O348O346K9233K9233K9234K9232M5296M5294j06324j52095n5783L5758
-61551B4854956P2949P2948K384K384q9159q9160l1944l1945k9084k9084K8846P4616J03226
-61538B4911933J1681k2648K3124Q0339Q0338P2711K6938p3186j64730j67591p6048M9825
-61526B4752686M9823L4270L4269n7274n7275N662N662N662N662n9o0o0n9o4903o4903j16396
-61510B4532707k4852M231M232P0029J15799J47268N5724p3007p3009M3328M3328M3328M3328
-61497B4932434m4401m4400m4401m4401O7047O7049O7048O7049K1276K1277K1277K1277m948
-61484B5103183m946m947m946l0693l0694P75m4997o2399K9144k5211k5210Q7311Q7313Q1589
-61470B5155272Q1591l2363j23905p2412p2412j31534j31533j25812K6760J33619J33620l9931
-61458B4800960l9932p509p509j787j788K3481J15024J09305J7759r8575j90118j04299j2752
-61445B4602260J30520J30520m6844m6845L8977L8978L8977L8977J9430J9429J9430J9428
-61433B5003237L57L57L4687J26230J61422O9880j20836k12380r2228o85L6504L6503M4134
-61420B5087182Q9903J15652K4107n3132n3133n8853n8853q6030q6031p6493p6496k09J52363
-61407B4919977J15176K3629o4097j09870j09869o4098J7909J09452J12313K0770l0961l0962
-61395B4909369l6683l6683P0118P0117P0118P0117J5287J5287J5287J5288j04863j04865
-61383B4967894K3871J15412J6955k8815l070l070j3557j05103j05102j3558J09452J09453
-61371B5070762J15174J15174k2141k2141k2140k2141k6582k6580k9441k9443j7045o2816
-61359B5020640j28614K3960R4998L458L3018P8788R5000L456j25276j25275l2063l2066l2063
-61346B4877961l2064K1337K1336J8474J8476Q9041M3268n3043j44585j82728l0157J48161
-61334B4795477J93933J40622j1950j06353j06353L308L308L4775j0996r83R0560L6206L6205
-61321B5097759M4789M4788J3321N9091L1439o0105n752n750l4360l4358l4358l4358j1950
-61308B5070196j1950j1950j1949L3822L3822K8101K8101O645q4898q4898O646J59217J59216
-61295B5320121j8147j8148l0067l0068k4346k4345j3857P7687N1939O169j9340j9340k2201
-61282B5236057k2199j53794j53793k2201O9342J73283J73282N3132l8411L2153J23697J52304
-61270B5622852k69j44139j44138K6551K6552k2082o7854r9320p778L189q8355n6885j1117
-61257B5037207O050O050k2558K3213J6776p4765o9045K2499J09273J55046M3476j09095p4766
-61244B5069361J6777j5644o1416r0977m5205P7805J23577O0581l0960K3392K3392j6657j6658
-61231B5117368j6658j6657m739m738j0459j0460J21134K9590j02002j02003l9544l9543l3823
-61218B4887466l3822k0471P1070J9580J9578L0543L0545k6671O4873N3430l8113J9102J9100
-61205B5096210N4861N4860p1011j62554n9569L1975j9519j9520L5790J27331J67383J4809
-61193B5251046j54925o3383N8674N8676j09394j09393r6043r6042q4600J29001K43430J51885
-61181B5178932j2127j2128j7850j7850L9365L9364L9365L9365n9717n9719n9717n9717k503
-61168B5035063k504L218L219p6883J4663J40532J40533m2552j34097p6882p6881j2993P8550
-61155B4992986P8550j2992l2064l2063l7786l7785j2992j2993j2992j2993Q8087Q8085J39580
-61142B5182628M8036M322M320N0092m1450j69229j69230Q134Q135M1988M1986M1988M1988
-61129B5093708P0594P0594J22087L0545j22504j22506j22504j22504o169Q5375L3882L3880
-61117B5044478L6267L6266L6265L6266Q2037Q2036P6317P6316j3440j04983p3514k7743N1403
-61104B5337971J42946J45809N4266K1365K1366J5644J5644o0641o0640o0642o0643j1531
-61092B5500914j1533j4393j4393j08796j54570o764Q4779J3737j38833r8785p242J9459J9459
-61079B5083039K5180K5181k2022k2021k2022k2022N4265N4264N4264N4264L3763L3763L0902
-61066B5360798L0902J0876l4895o3501K8041J9457k6311o0643j06412j08320j08321j9637
-61054B4922034J32935K21617J30072R3837R3839J23399L1856j86514k32285j61840r268P9416
-61042B5239098P9414J222r0322r0321J223N4145N4145N7006N7006J15174O9401l3584j25127
-61029B5388480j33709q7937L2214P7983M6517m5027j05101n9329N1284R7055R9917N4145
-61017B5416492P45P45L606L606Q701J00244J40295j2277r4284k742P6405j5137j75817k21587
-61003B5228995j10018M2553P8789j2754J9668O5439K3959k1814O794O795K9679K9681j788
-60990B5385978M3983l57r1901o3293j7523l218l218l57l59k145k146n3638L7905L2183L2183
-60975B5294077L5043L5045o1268j07038j32786m1241L0276L0276L5998L5996J39223J39221
-60963B5432822J0489q1054j03940n8167O4843J10615M4818r54o3889o3891M1958M1958M1958
-60950B5417566M1957J7729J7731J4870J4870O1595J5823q0488j72030q6210O6364K9172o2369
-60937B5296580j12909o7138K7267J18809R4255K711L1320P7090N1344N573K711M8483Q3768
-60924B5659864p779j33650j33649L5134Q0904K0829p0712n1851L9692R9767N3997j7523j7522
-60911B5557501k0382k0383l57l57l59l57m6129m6130m0407m0408p9742J1800J4662p6883
-60897B5212069j45538r9768K0383O6154M5175m6367j7761K8012Q4271Q4272Q7134Q7133L814
-60884B5408983L814L815L814M3864M3864R5358L815l6236l6236r0590R54J46850J92621K21231
-60870B6005921J29687l1707p7478j11808k0263K4556k1219L5999r776j12761j12757j15622
-60858B5582772j15621o9849o9850o9849o9849L8172L8172L8173L8173Q3945Q3944Q3945Q3945
-60845B5676223k3811k3808k3810k3810k3809k3810k3809k3810J6717J6717j8565K7207Q135
-60832B5535957j44436k28352j82580Q135R9679P6792L1021N0094N0092P8700L2927L3823
-60820B5441852J25364J22505L0961m9137m9139m9140m9140l3881N7662N7661l3882m7231
-60808B5524455m7232j04446j2903J9757J9756K5479K5478K5478K5478K5480K5478j9340j9340
-60795B5513578j6479j6479K8339P4111R6997N452m5353r1128j19732k8190K3302O9075J00543
-60782B5594036Q999n8705n8703o4427o4426O140O138O138O138O6453O6452O378l9394n0839
-60768B5430378M0707J61808J16039L518m2258M0707Q6476l157r4701r4701l160K8161j7613
-60755B5652204l7636N3906m46m49N276N276p5781p5780p0057p0058J5763J07307N5814N5815
-60741B5621154P2740P2740P2737P2740Q2278Q2275p0297p0295m8364m8364m8364m8365r9857
-60728B5642758r9858q314q313m4937m4937J01912J01916N8048l3495p3545p3544q3081q3080
-60715B5351530J2277J03820P2353j9191p3544k7773O1864J53407K12527J66757N6140r6429
-60703B5973738j86068j40293k980Q8562L9931L9932L6115L6118L6115L6118p0117p0118j01586
-60690B5715467n5813l0067j21611j53078n07J48251J48252N3848l7697n0092r5866j27331
-60678B5393756l5790J61602J61601J0936q0605q8238L308L7636L7637j2902j2904j2903j2904
-60665B5550230p180p183p181p182p212p211p211p212O9075O9075O9076O9074k6284k6282
-60651B5716392k6284k6281l5819l5820l5818l5819O0731O0731o0374j06144o021Q5525Q5524
-60638B5640523o018j2695L3078K7355j8416l5581l5580l8442l8442M4342M4342M4340M4343
-60625B5693149l1944l1945l1946l1945J431J430J430J431m4342m4342l8618l8620j1205Q0339
-60611B5474303N4592Q821M0289M0288j9787P1757J23248L1706k622k623Q7016Q7014q344
-60598B5985658r9889j19553k8012L5880Q1649J03582J2039q0459q0458n4711L6832M2554
-60586B5835112m8990n4711L6832J25513L3972r8456n2688O8420O8420j1681j1681M8392R4166
-60573B6032620L9813n1732l099l099n5545j47089j18482p2709L6832Q2602N9716N9718j3708
-60560B5845838j3706j3708j3708q3320q3316j31952m0407P4975J20747J52212O0671o9134
-60548B5805192o9135p4852p4858p4854p4856o9135o9134j430R0112R0114j431k0501k0503
-60535B5434729k6223k6224M8156M8156M8155M8155p0087p0088K1455K1456j0013j0012J11091
-60522B5568706J56864N6736l4806o9131Q3435J93576J47804Q2009r538j2396j2395k0978
-60510B6129886k0981l1468p7238j08708j7165r52r2497j82133j82132p4200J7343J12701
-60498B5472456J12699O854q4688n6083j0310L039M8812Q5999J31774J51797O0253r358n5127
-60485B5858117n2031o258N6680N6678j490j490j490j490k0562k0563k0559k0563k0560k0562
-60471B5783857k0563k0559o409o405l548l545P1785J17559J40443M8902o0760j06535q6507
-60458B5847715q6506J1712J1711J4573J4569N6769J02539L9602n1940j34901q9129O1535
-60446B5798249J07307p122r8664r8664p123K3393k2380j3797L1975N5961J01735J30343L8799
-60433B6040012m4163m4163m9885m9885q4210q4214q4212q4212N3102N3103N0242N0239M472
-60420B5726226m1302o7049K4495J62764J62764J5912J5913q881q882q878q882j8416j8413
-60407B5927371j8416j8417O705O704O705O705k831k830k833k830J36391J36391M1034n0511
-60393B6169338r5327l783N6290J0518K415K412m45m49m0497m0496m0496m0500K415K415K412
-60378B5986222K415K412K415l306l310k5866j17407j20270k8727J6093k9679J786J789K3719
-60364B5708286K3720K3720K3719K3723K3719K3720K3719n3756n3759n0898n0895j20509p4735
-60351B5469774N5902J47448J61750P0206O1624J5855n1851n1851j9430P2114L6296l9990
-60339B5927847Q640Q644l6176l6177l6176l6176O5855O5856K0086R6371J24976P9206J04954
-60326B6357730J04953k5689j01970n9062n9063j8059j8059j8059j8056k3781k3780k3778
-60314B6073327k3780N2507N2504M7738M7739J1147o5141o5144J1146L4983L4985Q2663O378
-60301B6301052j01378j01375j01379j01375o7049R239L2122P7896J76827J76829N6678n0123
-60289B6307964p0148p0145J4719J4722k1515k1515j6746j6750J7583R3868R1006J4723j03763
-60276B6234003j49532j51440j05668k2705K3063J80J77K9740K9740K9741K9737j6032j6032
-60263B5914972j1263j1263Q641Q4928Q4928Q640j9964j9967k4734k4733j847j847M3925l2363
-60249B5998053j13416o7645L7251J13536N0837k5451J9372J9369n4055r9827q3619Q4214
-60237B5878619K15805J09005r5058j40834l5935M0347K3185k2590J8774O4546L5938L5938
-60225B6127740L8798L8799L8799L8799k2233k2229k2230k2230k2229k2233k2230k2229N5099
-60212B6160191N5099N5097N5099n1701n1701m6933m6935k0233N6052M1748m024k113M3654
-60199B6243300M5564k08K9829J06114O0344O0342j1175j1174j5943j5940q6510j62791j58026
-60186B6083726q1740p358O8923N6528J0760M1659M1660L8798L8799L8799L8796L8799L8798
-60173B6446947m9881m9885m9884m9885n4650n4654R6014J41786R6011j0787j26169j26170
-60161B6208793r3748j7464J17948J17944O4069j2218o0852o0848n9896n9898L1648L1645
-60149B6207123J9787J9788p1757p1757m8871m8868M2670M2673Q8922Q8921k623k622Q820
-60136B6272206Q821Q820Q821m1480m1482m1480m1479M289M293M290M292M77M76m5296L0992
-60121B6136560J22533P6764p1042p1040k1576N4711R8576R8575N8528j7763o6389o6393j2041
-60108B6320003j2039j2038j2039j7759j7760j2994j2991N8763J35051J13117O7345L456p2828
-60095B6527287l2778l2782j3705j3708j3709j3708n9478n9480n9478n9480k4852k4853k4852
-60082B6094424k4852K0920K0917K0919K0920P3843P3842O8121O8120M3327m8215L279L276
-60069B6438841L756L755L755L756j9131j9134j9131j9130M4282M4282M4282M4279k9141k9145
-60055B6496176o0611j4841K4914o6631o6631K4910M2078l694q37M4939K4913k0862j7998
-60042B6405825K7774M4936M4938M7797M7799l5520l5523l5519l5520l5523l5520l5519l5520
-60029B6334905k1219k1216L5996n5545r4643l099k8846p4615j5048P6492J68992J68992J20360
-60016B6591506K8815j01824j47596k4107O7433O7437k4107r1813m6038P5064P5063P719P718
-60003B6485270P718P718n633n633n629n633j6121j6123J5348l0424J4392J05936J03076J1532
-59989B6665794k0563k0560k6284k6281l398l398l395l398L2363L2360L2362L2363N5246N5249
-59975B6798460N5246N5249p6584p6584p9445p9445k5090p0862r9470p926k6523p2291o0851
-59962B6233884j5079R3629J85174J30819J30816R2677J133o8478j14251p6107J5436j0310
-59950B6599343n6082l9398O378R8875J44644O2640k8907o6093o6097L1172L1169L1170L1169
-59937B6779983k0322k0324k0322k0324m589m589m589m588m4640m4639r8994p449K891m2881
-59923B6444624n691n691m0023N1524K8638j7134J0042N5814K7206K7206N5814N5813K4346
-59910B6712488P0117M4850m6697P660P658l0486l0485l0482l0485L1975L1972q9129j34898
-59897B6514058p4829J6719N3906N3908n1316n1314Q763N4531O0253l1288r1364m5592O1685
-59884B6478120J07453M7382m4164o1324j5556R9828R9827P0267k1277q7075m1302L9754L9752
-59871B6711685m8932m8929o973o974K4495k1277r834Q1710N3103P330l6264l6268l9126l9125
-59857B6584621l3404l3407q4898O647J25843J25839J25843J25843R504q2037l0543l0543
-59845B6809308m3418m3419m0557m0554k6254J9519N0986m0557k8162O3383N7663l3883q3466
-59832B6620589q3468q3469q3466J8832J10376Q4632L8856K4556K4553K1696K1692K0740K0739
-59819B6756858K0743K0740J5018J5018J5019J5021M4340M4340P154q4391j35884r0116N245
-59806B6649105N1018P150P154J0011J0014K5267K5271K5270K5271J0725J0729P0804J16574
-59793B7044363P5570j5971j14192j14189r1306r1306K38K42J5494J5495J5497J5495o674
-59780B6748756o678o674o674j2398j2396j2396j2395R6310R6310O1984k9563n2446L9098
-59767B6890838J89759J89762R627q1918q4778O762P1608K5835o6661j12431o1892j6124j6120
-59754B6944267o1892o1893j6123j6121o1892j10049o4277K8220P3992K2498o9046o6182K5359
-59741B6566861O9223O9223P4944P4945K9175K9173K9175K9172k4525k4526k1661k1665Q4183
-59728B6963697J29952M0319j12253j64700j18930k4523K1247O9879J15652J44256N2715j1175
-59716B7106136j1174j6896j6896o2668o2668o2668o2668O3206O3202O3205O3202J7434J7433
-59703B7098180J7433J7433K6700K6699K6699K6703j04896j04892j56386o4845K0026K0025
-59691B6848879K0025K0026P1518k0025L1468L1469p630p630p626p630p8193p8193j29686
-59678B6686772l8143P7241P7237Q2962Q2962k3839k3842k3838k3839K2676K2678P4169j7372
-59665B6975824o6958o6960j24173l2628R327R327J5049J5048J5046J5049J5049J5048K9115
-59652B6823163K9114K9114K9115L4833L4835k2379O9165N9627l1914K5298K5301l0009l0006
-59639B7045257q1502J0045J78258J78258J17230l5343q3019q3020j014j014p4437p4438p4441
-59626B7020820p4437p8254p8251O8597O8597M7619m3922m3925M7619o1n8N661N663J0430
-59612B6956098J0429J0430J0429l5343l5339l5343l5343m0078m0081m0081m0078N691N691
-59599B6697082N694N691j1474j1473j1471j1473L782L786J50634J50637J58264O6719K0947
-59586B7217345K0951p0594j62138j04923j04923R505J01051M9555M9555R507R508R504R507
-59573B7043410J609J609J609J609m4163m4163m1302m1300n9419j3650J4960p6584m7977k204
-59559B6694044l3673l3675L1410L1407L1411L1407L1407L1410L1408L1407N5249N5249N5245
-59546B7043706N5249n1554n1552n1552n1554M2108M2106M2105M2108M2105M2106M2108M2105
-59533B7229594K055K058K055K058m6579m6575j5106o0882l2272N9270M919M915J0637J0640
-59519B7126787J0637J0640J8267J8267J2545J2545M3061m8483j43841j43841k3899O7644
-59507B6960329P0506k1039Q94M6664J2337J2338l874m9647p8251J3290K7594j8178L9037
-59494B7012000o735j08291j08290j05427j05429p4917J6627J11988J11984Q8146l398o255
-59482B6822003Q5285J83500J37735P092q4452j10974j10971p6642J4899N6855N6858N6858
-59470B7038046N6855P1161k0382j47208j01437J548J551n5664j01436Q225R9766M5415M5412
-59457B6941852Q5465Q5466j2756j04297o9015k3244J1086N6858J29326J29330L6832n4711
-59445B7212192j2158P9384P6526j5021r6072n0300l0278j21818j62822j62822o7467K4079
-59433B6673423P5571P5570P5570P5571J03939J2396q2959q2962m0050N1493J21105J66876
-59421B7225543J12519K0981p7241p7240o3889o3889n8168n8168K742R4283R4286K741p7359
-59408B7077141p7360q3077q3081P6165P6169P6166P6165n8286n8287p8312l2540j1086Q0459
-59395B6980236Q9040k503k504Q9041Q9037k500l6833N4712K6104j9668p273L8503L5639j0131
-59381B7320900n5160n5157L7339J28881R4551L011l1319l1319m2762m2761m2762m2762m2761
-59368B7197919m2762r4255k712L7337L7339P4529K8754k711Q8833Q3109q433p8999j24768
-59355B7193180j24771p8996Q732J00273N1643N1640L1200L1200k66M5503R1273k66j28050
-59342B7272295j73816q8952K592P5064J20838Q7459Q7463j0760j02300j18274j18271q3945
-59330B6949393P599J52542J52542L6204j16366j41157m9616M1928M1929M9555M9554J5229
-59318B7189336p6315q1799R743J05103J05100R9381R9382M021q7521r3241j698j697r3242
-59305B7176553p3216J8324J36572R0796k1247o7018J8804O4576o6066j11835J2127J03671
-59293B7282041J28465L6921K592K592J2130J2127J2127J2130j3620j3617j9338j9341l8411
-59280B7396798j29956j29952l8411M1687M1690M7412M7408J640J639J640J639j819j817j820
-59266B7277778j816m7589m7588m7592m7589L5373L5371L5373L5370p1427p1431o5705o5709
-59253B6952819L2451J23996R8248N2474Q3945Q3945Q1084Q1085r508r504r507r508n5276
-59240B7496744n5277n5279n5276k8577k8577k8577k8581K2917K2917K2916K2914l783l786
-59227B7300695N6290J02062N8198l3346j54447j08678K473M8245K5359K5359J8685J8682
-59215B7359577K4407K4406M3476J35021J35020M3476l6622l6625m2343m2344k2678k2679
-59203B7562092n4143q375J7375p4172j9814j9818m3656m3657m3656m3653m3656m3657m3656
-59190B7097554m3656K0620K0621K0624K0620K0621K0621l0873O0671J27421J27421R3095
-59178B7555360J548n7572n7572L2063J23608M3745m7796j07876o2100J3232J3230J6092J6090
-59165B7482052k980k979k980k980M2792M2792L7071L7068j3467j05015p6404l0634J8953
-59152B7423289O4723M1840M1836l3492l3496l3492l3496l3495l3493k7774k7771m6129M5411
-59139B7314461J9669k6104N364N364K504K503P1159P1162P1158P1162K9203K9203Q0696j0848
-59125B7736656j17138j17141k7506O4039O9760k1783n6113n6110J8266J8267p3277p3275
-59113B7364645p8999p8996J2546J2545M3537M3534j0817Q0727J43661R7891N395m0380J2069
-59100B7607358N7841K9233K9233k3212k3216k3213k3212p957p956K3512k2260N391R6939
-59087B7718481R4076K531j09988j09988O6423J12192K3512o8032o8032K3512K7087j8682
-59075B7693092J2783J2783l5849l5847l5849l5847M2344M2343M2347M2343l3941l3941l3942
-59062B7642819l3941j5613j5617o7107K4437k7060k7056k1335k1339q939q940q939q940O7346
-59048B7469776O7345O7348O7346K6818K6819K6821K6818j8953j8951j3232j3229m3745M7796
-59035B7718777N3521l8023p0447K1097J41248J41249J11212J9665n0895j42439o4250Q8326
-59023B7929041J74146J74146J4902p6645k5151k5149p987p986p987p984j97511j97509j00245
-59010B7638081N2327N2327N2330k9682k9679k2053k2049k2053k2049k7774k7774k7771k7774
-58997B7536407l0605l0604l0601l0604J02895J02896O2848k8696m1095m1092P9057J70601
-58985B7821407J64877P3339n2538n2535r388r385r389r385k0831k0828k0832k0828j7971
-58972B7815713j7967j7968j7970j7968j7970j7968j7970O9977O9974O4255O4256O9974k1567
-58959B8006801K9926K9927K1344K1344J5620J5623L2787n8757j84627j84630p4847J6694
-58947B7687205K2416o9125j32062m0521Q5353Q5352N6745N6745N6745N6745K2416K2419K2416
-58934B7932849K2416k4557k4553k4556k4553q1768q1771J01317J01320O7941O7944L3611
-58922B8065640P9387N8406p8908j77128j77126j02032k5746Q2006J27778L6238p0567j22057
-58910B7695891p6284R534N5307Q9636J35408N7216q0102o8658L8146Q3252n4065j26535j9736
-58897B7739010J32838N6552j45605k21893o8368R9463J34746N8458j1153j1153L2714J08995
-58885B7904604J29263J29262M2487M2484O0607O0604p4804j51089q0526m240k3311o9079
-58873B7966262o4317j8541m7149m7152o0165o0164R2408J38180N5216k1067l905M1870l9186
-58860B7932290q4959n6351n6348J7073J7076J7076J7073J1593J1592J6359J6361J4451R0738
-58847B7964024R0741J4450J106J102q06q03l1322J4453L1618m4670l9766l9767m4535m4536
-58833B7871289m4533m4535m4536m4535P0847P0850P0847P0848P0847P0847P0847P0847j743
-58820B8258187j743M1168l5117o3727o3725j11404l5120K6388K6388L1154L1157o4204o4201
-58807B7975201o4203o4204p8727p8731J2814J65387J51079N9539l6772q2543p6346p6346
-58795B7806148p3485p3482Q91R2439L5224L5220j9488j11032n9538n9539J1025J1028J3885
-58782B7609296J3886J5317O1090Q6833m708n1432n1436j08648j7103L1572L1572L7294L7293
-58769B7690826m662m665K9664J21208K31349J39801n3771j45318q8101m2328r3825m8049
-58757B7732129P9249J70797J22160l0409r3348j802J20256J20252L2528L2525k7548p3324
-58745B8183465l8991N2550K3946k1830o5706o5709o8566o8570l724l725q64q64J05936J51709
-58731B8179057k772r4314r0500m4728J8206J8209J6776O2549Q8293l249m9973m9973m9973
-58718B7997608m9973J9637J11182Q5435L9663K2498K2498L9663o109q7102j78646j75785
-58706B7840569q4245L0187J21730J27451L5908l9425l9425j3677n9447q1384J0164J33170
-58694B7981576J33173k4882j16424j10706j9161M8544J40086J14338O8570J5168p6377n3490
-58682B8100415p718l9184l9186l3465l3465p062L8710P0176k1366k1366P0176L8710p062
-58669B8108313m4728m4731m7588m7589K8696K8696K8699K8697K2498K2498P6853j4692j1830
-58656B8133792L3941K473K473M3955M3953M3955M3953o2848o2845o2845o2848k7921k7924
-58643B8041264k7920k7924N1225N1225J9756O5529p895r9440m5088m5085p895p899K3570
-58630B7983423k2199O647R8187R8188O647p660L8114O644O647k415k415k412k415n9627n9627
-58615B8085727J23458J23455L636L636L637L636p810p807p806p807j9729j9726j9727j9729
-58601B8237044j9726j9726j9729j9726L0931L0934L0931L0931l398l395n38n37r8753n2983
-58587B8122260M7143J38684R0054j490l5819l5819m4789m4789m4786m4789K5778K5774K5777
-58574B8223189K5778o171o167o170o167J6718J6716K2440K2438m46R1095R1096m46j16784
-58560B8367119j16781L364R4912K1961o9580l8112P657L3404L3407L3404L3404k949m8722
-58547B8352488k2974k2978J9937J9936J7073J7076K1366k4403k7268J8505K5179k0590Q017
-58534B8381364Q015l2391l2393N3429J60233J03015l786k8577k8577M5326M5323J2903N8674
-58521B8742558m7170j53974j16781p1012l4598l4598n7480j1712L8829L8827M1690M1690
-58509B8376269k6971k6968n5576r803o943n2715n2715o943L0009j5766m7231N9569J63508
-58496B8327724J63509O0522j5763q1561q1560J8566R4850R6756K0474k6253k6254L27m5443
-58483B8505894m5445L30L5608L5611P957N3728O3263j3021j15056j15053o26P5659K9890
-58470B8518739K9886o585n2358k3750k3750r446L6326L6325r446m8544m8541k5659p1427
-58457B8301770m0915m0914q6687j0399O1566O1566O6332O6331O6335O6332O3473O3471J9607
-58444B8657868k6162m18m15l279l279o137o140m708n0480n0479m708M2969M2972M2970M2969
-58429B8673543o0015j05787p3366p3366K6761J33561J13535L7248q671n4443q7819L725K6611
-58416B8551517j9162J2307J2308j6301j6300M3775Q9547J03852J2307q5912q5911K1009K1008
-58403B8644044K1008K1009K1008K1009N5337J46879J98375J06828q2932k35501k44086j98314
-58391B8474664p1488K0056J32574J32578O6781K1008l2393j23935r8188n2415J6239O2012
-58379B8547493R0619r22k2856k2855k8580k8577O7137O7138O7138O7137p0175p0179p0175
-58366B8592343p0179k8220k8219p6853J4691J51053J96824J10049m2524q1115q1111r0650
-58354B8566089r0649Q94Q92L755L755P1458J17230N1436m0112j26884j26887J9968J9964
-58341B8470909N4772N4770N1912N1909L7608q167l6772N4773J30578Q4809p688n3460M708
-58328B8890661N0480j2456j03998p7815J3730P3806K8033l2042l2042N6641N6641O9516O9513
-58315B9050668k2028k2031j02129j02130j02129j02129l0849l0848l0852l0848P5949P5952
-58303B8626596P5951P5949p962p966p962p966m8013m8013m8013m8016o2094o2094k2043O9498
-58289B8477852J59136J59134J00969n1607j01665n5896L2787P8557O0439J4670m8266m8270
-58277B8777840m6239m6242j4771o0546q8198L346M0533M0536j3345j3342J07762J53534J07759
-58264B8948627J6218k0971k0969m3314m3315n4754L6787N1090m0453j30087j30089n4755
-58252B8514015L6787J02584N6813k8058k8055L410R4957P2902j8639j16857j16858j01601
-58240B8471400j47370j24487l2943O8612J14385J20106P4334L5238L5236L2378L2376J0356
-58228B8689621J0356P0429J16204J13340K1799j5394j5390M5637M5638m5906m5907j06931
-58216B8883496j06935j01214j01213l72R1171O5422J9653K8235K8235K5374K5375l3749l3746
-58203B8789732l3749l3746m5192m5189M6352M6352P2533P2529j9011j9012p0505p0506K7713
-58190B8718301J19258J23546P7778J7699J7702J7702J7699p3843p3842K2468K2471k3305
-58178B8983634k3301r001r000q998r000N3460N3459l8084l8081J6270J6270k3781k3777j8866
-58164B8921204P2683P8400j3140p5125J6420L6444r327p9414J2127J10345J10348l7458l7459
-58151B9106048l7455l7459l3642l3645N7902N7899K9292K9294j6481j6477Q313Q314l7458
-58138B9084445l7456j11838j11835p4648J6895P4276K8504l1575l1572K2782K2782K8504
-58126B8879264K8501J5155J06694J12418K0874p1623J9922N9972l1572j30508j30505l5147
-58114B8843445N6394N4489N4488J4435J4438k2751k2752k2752k2751K0159K0160J4438J4438
-58101B9015878Q790q2751q2755Q793J08917J08913O8869O8865O2189O2192K2141o9403j34245
-58088B9166393j34245J2606J2603l962l963m6875m6874N9926J05699M5622m5922p3097J8447
-58075B9066358N2773N2776j2069j2069k6373p2145j05576j4038Q4183Q4183J222J224M6993
-58062B9147442M6994K9349K9353M3656Q9428M7470m4072l5492l5492o9223o9223l2033N9508
-58049B9207665J11001O5233l0128p5900m5385m5381k476k473l2033l2033j17856j17856L7456
-58036B8919834J29002P7506P7509P7506P7509P7506P7509j7372j7372j7375j7372j7372j7376
-58023B9409642j7372j7372j4154j4154j4154j4158l3223l3227N2595N2596n4681j46225l3703
-58010B9122410J18869J91341R9797Q255Q253M412M408M412M409n126n124n126n126k8012
-57996B9518052k8009k8012k8013l3730l3734l3734l3730l4806l4805j20628j20628r3926
-57984B8894297k384R8695R8694P8669P8673J60675J60679R4881n7692j50188j04416m8187
-57972B9302396m8184m2465m2463Q4360J30136M7170j05399j24472K8101J11062O5291K8101
-57960B9433634K8097K5240K5240n153n157n154n156K0593K0590j4691L1080k8995j81565
-57947B9338603j75846k3271J35973J81745J01643n0925o1297j5525M0734M0738k8877k8876
-57935B9454819N6947N6946L0247o1297r5626r5626m4133M7412J42766J42769N3490l8054
-57923B9650660m3775M7769N810q5731l1380l1380o8566j14339j40088m8542R5446R5446R8310
-57910B9429640R8307R984l5792o1535L0009N1939N1940N4803N4800m2466q8234j11121j9580
-57897B9422694O2430J08202M8126m3418o8328o8332K1308J12848O9941k1607q1679l5908
-57885B9526277J4634J4630p4050p4053k8278k8281k8277k8281K6208K6207K6211K6208Q091
-57872B9407246Q091n1986r7757q6314N230M6233J37777K15018J23473p168n2938n1390n1386
-57859B9544129n4251n4251j6105j6105j6108j6105k9456k9457O2085O2088Q2110Q2113r6206
-57846B9504481j41978l3392J19184R1526j6K8596J81161J72583K0010p2487j18258j24933
-57834B9626477p9161R40M6710M9570L801k6357k6358q3572P971j7775o3547k2544k2544P019
-57820B9400630J59588J19541K7997K9902o1639p0221K1320R8548N2773l6860q2636k8277
-57808B9630666O3263L4656j1117k6849k6849K7506o4039j61301o9761Q6626Q6625K3573K3570
-57795B9616569K3570K3573P6016P6020M4550R0320Q3646p895p7509j23278j19465p3693j02303
-57782B9530121j02300j5675j5675j5674j5672J2933J2933J2930J2933k9499k9502N9181N9181
-57769B9476215r8157j43932n7154R5418J81358Q9813J132J133P4557J20329O0256l1292j01375
-57756B9668301r834Q5524Q5523K2590K2587K2587K2586o6853o6854o6854o6857R434R432
-57743B9671312L709L710n81r2124o3517j7747L1841P7612J40547J40549P4872j6673j12031
-57730B9841479j12030j15844k4303Q3454J74994J22552P6776J02526J02523O2473k9069j62568
-57718C0122963k08341j71376j25605n5991L5551R6578N0807r266r269N1286N1282q789n4562
-57705B9765268j7373P4169P7033j4514K6730J18274J12552K1009n9093n9093o4811o4814
-57693B9915337m3357m3361m3357m3357O3444O3440O3444O3443o0598o0598o0595o0598j4823
-57680B9738464j4825j4826j4826P0997P0996J22491L0946k4361k4360l0082l0083k3170k3167
-57667B9834194k3170k3170K8324K8327K8323K8324j237j236N8839J04609R5073L533o3218
-57654C0097515j08992p1266K0279J18497J18497j6912j6911j9772j9771p6032j21806j44690
-57642B9758636n3145Q6073J31848J06098J06102J04074J2530n9942j05710p1385k5612n4220
-57630B9935347n4220p2337p2338o6615o6619n587Q5957L1603L1602K3912k1857M1080J32620
-57617B9922548J78393J32620N7289l4253o1908j53452j59173o7629k1857k1858o4768K6776
-57605B9732728R1022J36791J71123P9579m3433K338Q2440L6668j37359k28903j16381L6191
-57593B9842804Q4824L9053j7211j7207j759j758L2570J24115J29833L8292n7065n7066l7516
-57580C0101909l7517l7516l7520N9749N9746N9749N9747M8544M8541M8544M8542n8257n8259
-57567C0306002n2534n2535j6301P5244K3747K3750M1870M1867p5420j21196p5986P6584J30936
-57554C0326028L9397o7407o7406p3128p3128m4520m4517m4521m4520J252J252J251J249J02093
-57540C0013375J02092J02093J02093m708m711j847j847p7180l1407L871q7666j8059J34513
-57527C0230612R4463K922l4271l4268l9990l9992L6295L6295L1530L1526k800p9087p9088
-57514C0154147k803N6321N6320O1090O1089Q045Q045Q048Q045m0588m0585j0072n5844l2958
-57500C0238300M3329n306n303j5794o1566p8730k442P0355P0356P5124P5125j163j163j161
-57486C0399961j163K9353K9352K4584K4583j7372r3660p9353l3584L0543j5226j33472j79241
-57473B9985305q7701Q0132K08863J32577M1031M1034L6267L6265P7268P7271p5302j21073
-57461C0431937n9527J6765O2533O2534J2945J2948m6172r1947p2874L3926J08305L2021q2409
-57448C0420985l6640N0138M366j29372j29375J04254K11051J18555j8758p2157M125J267
-57436C0528439m4505j3989j3993k2571k2575k2572k2571M4816M4820M0047M0051R538o6750
-57423C0478185m9589l813O674O677R535R535N8168N8170K7652P3424N3521k2767K0145K0144
-57409C0745661l0394p6168r0470j4185J6331O2100J01199n603p3305p3308j40055l3254P2499
-57396C0461048P2502J30669L9126m6694m6694m6697m6695L0544J22087J22087L0544j9040
-57384C0802787j9042k4763k4764j4392j4393j4395j4392k0114k0114k0114k0117P3336P3338
-57371C0742861L3285n8259j65057j65057J2307J2308K1365K1366K1365K1366L2809L2811
-57359C0563470L2809L2808K2319K2321K2318K2321K4227K4226j53138j53140p6731J4811
-57347C0398621N4858N4861p8638p8642p8639p8642k5240k5240k5240k5240k353k354J80731
-57334C0268843J80734K05300K05303P3708j7837j01747j01751j5928j5925k2126k2126k2128
-57322C0614320k2126r0781r0784M0811J32352R9812R9812R9815R9812R7903O363j25232j25229
-57309C0836848m8471m8468m8468m8468n4190n4189j05683j4139l594l590K131K131K131K131
-57295C0416112K131K131K3109K3109K3109K3109K3109K3109K8830K8831k7906O3636J2142
-57282C0664561J2146r0845r0842M0749J32294J53272J53272K7401o4142j15636j15637P377
-57270C0713970R8917J27647Q1872m3046j34586m7815M3733M0869n0673r9308n3533O1847
-57258C0739894O1849L3242n8302l2558J3217K4779K4776K7640K7639K7640K7637K7639K7640
-57245C0972732k5762k5762N706m0066n4366L7174J35393J35393P1159P1161m9942r5718j11924
-57232C1025178k0382P7836P7835J0131J0133M408M412n126r6670r3807k265M3745Q9517J20985
-57218C1245930K9441j03103j03107j3470P8074Q463q3081k5863k5866K3720K3720J7998J7998
-57205C1090854L6014n5533o1251L0290J13254K1708m7903r3672p7464p7463k0248K5521m036
-57192C0880071r5581q9859J683M3522Q9294O9265O9269P2130P2129P2130P2129n111n111
-57179C1245960p971p972J3962l1810o0418L1123Q2144L6368n6128j01897o1847j6077j6078
-57166C1049359o1847p5198k9428j7983P3558J66058J66055P3559j7983j07500o1730k7402
-57154C1129518J8374O2234O2234k3585k3585m4566J209K9813o1730l5981R788m7424j654
-57141C1074645m800m796j936j939M3837M3833M3834M3836K7624K7622K7624K7625j8148j8148
-57127C1310713j8147j8148o4039o4038q5017l9245Q5673J61958J61958Q5673k5896p1666
-57115C1419779p6434l0665j3498j3501j0637j0640L5792L5788L5788L5789L5788L5789L1022
-57102C1510160L1020o2430j38715j35853n9569J459M7231N2001O228k1069k1067k3930k3927
-57089C1161539j4392j4396j4392j4392N633N630J27689J73462J47715P1428o763n2538r1379
-57076C1484844m5607J7329J7327m0839m0841m0838m0842J7330J7329J7326J7330J7329J7327
-57063C1414504J7329J7326n199n200n199n199n203n199n200n199N2016N2012N2016N2012
-57049C1615617q5297q5301q5300q5301N245N246N242N245Q2486Q2482J22536M6249o6274
-57036C1562875j12046m5295L0992N5783J0014q3438j29210j45777j00007K2052J28850J53648
-57024C1348441J07872P4498K8727j9906j9906k2767k2767J7283J7284J4423J4423j3901n9673
-57011C1464031q5420O125L261L263Q986Q985m5372m5369J4706O0479M0451n1091n3951L7593
-56997C1366677J01601J0057J0057J01601K06493J14949l8576l8572M2477Q8250k9038j20582
-56985C1815394r016J43557J06370J4823Q121N3893P3916j7626j53986j53989m61R1080O7242
-56972C2039318K1472M7216M7216K0517p1027j33961q8192K0398O6170k2514o8285m5400m5397
-56959C1787531m5399m5400N9493J05268M5189m6352m3492M8050Q2382Q2378P062P065P062
-56946C2050837P062k7268k7264k7267k7267j9638j9637M0438Q6207O6185k5359o2548o2549
-56933C1951932r505r507r504r508J06831J06828J5290J5287J4331J4335p7210p7210j28703
-56920C1903687j28701q8653K889P8104P8104K3750k2022L725R5269R5266L725L4240Q0013
-56907C2159396P4288K8519m5864m5860M2823M2819J1712J1712p9833p9832p4111p4108J7430
-56894C1989091J7433O943O943O945O943l3108l3107l3105l3108K2291K2287J9430J9430k5389
-56880C1959919p1162r6905n365M5177M5174N0898N0895K6107K6104n9719n9718K384R3929
-56867C2007718O8179K2409K6224K6223l6714q2482p5809J5733N2922N2926J428J432j432
-56854C2078757j428k3781o9553j01018r476L9156n2385q0996q0993K4852J16394J16396K4852
-56841C1980777k6638k6641N9181N9181L3316L3315n8229n8225M708M708M707M708j013j014
-56827C2012841N9062J04835P9087j2457m6785m6783l57M5412j4661j06205j34810m3269Q1649
-56814C1977559J27422Q3557p987m5174m5176l4687l4686K5390P1158L0040o1505n5786L5761
-56801C2065886Q0577J26347O6273k5270j09182j09185j09185j09185n3875L7666J38745J38745
-56789C2138357J2350J2353j9116K6654L7147n4400r1587r1587M1910M1913M1913M1913L6191
-56776C2174011L6192L6191L6192Q713Q717Q716Q717Q716Q717Q717Q716L6369L6371L6369
-56762C2461424L6372r404r401r403r401l5938l5938l5938l5938M0350M0347M0350M0346K99
-56748C2478127K97K99K99m7381m7381M7976J39521J41963N0419j05964j05967k7774k7771
-56735C2496663k7774k7774K741K742K742K741M8514M8514j04059j04059p0206p0209l3016
-56722C2167560N8525R3809M8035j2039j2038P031P035p8792p8788M9943J41486J15740O9971
-56709C2577478K0264K0263M8871L099j5021P6526P9383j2157j33262m1717J08944J08946
-56697C2841617j3113j04654k2648O8896J25544k7026j49086j49086l2748l2750l2751l2747
-56685C2439448J06470J06474J06474J06471K4464K4468P8819j2726k0709K5060J6478k9292
-56673C2971899p6019j21788j50396n8854N0809N0807K5060P0835Q1319j0219j02718j02719
-56661C2628016m3030M8514Q5703Q5701J41963R6194K6580o4964j10733j9191J5140J5137
-56649C2905030L6115L6119L6115L6118n1494n1493n1494n1490r1545r1544O1029O1031l2424
-56636C2750073l2421k9560k9560j14430o8658O1984J53525J23635L2094Q9310Q9306N1167
-56624C3076465N1164M5445M5443o7077j58621j07130j07127o048o052j1769j1770K5774o5767
-56611C2702930o5767K5778O9641O9641J26853L5313o5767o5767o5767o5767Q1085J72628
-56599C2955034J21132J21135k0279k0279k0279k0278k9814k9813M515R6057J35155M3610
-56587C3335896n1747n1744P9845P9847M5519m6025m9006M2539L6818n4727n0911n0913L4909
-56574C3300300J26453Q8311o4262j80596j80601o6169K5374k0398k0395r687Q1860Q1859
-56562C3162049r687M7531M7530L6088L6085K4644o6899j5406j5406K4644K4645K4642K4644
-56549C3345104J3083J3082J3080J3082J3083J3082J3083J3079O3624O3620N7899N7899k2199
-56536C3670601j13743j13743k2202m3922m3925l8204l8200P569P568P569P568P9088P9088
-56523C3445112J30578L9037j6270j6270k1992k1991k565k562k561k565q283q283j4007j4005
-56509C3483373M7024m4520j36065m4520Q1353Q1353n9780n9777m7305M4237M7097m4444k2514
-56496C3325512K3259q210q210L7563L7559L7562L7562p2098p2099m0631q6403n6485L5058
-56483C3189939j9295j9293O2711O2714N6989N6992Q2736q805j4527P7018k131r3675o2204
-56470C3369169j6435K0843K0844K6568K6565N8033J03806L8011n3536j52707j52704o808
-56458C3281649L8960l4463j26005j54612k042J20136J65906K01190J09646l829l831r551
-56446C3583154r550k7667k7670k7667k7671P9134P9130P9133P9131n5323n5322m9600m9601
-56433C3569611J1428J02972J05832J4289j12538o6765N3387R9155P6273j5275n2461n2462
-56421C3733446n3771n3774n3771n3772j7537j7537J9653J11194J99877J54109k8028j80597
-56409C3759492j09081j7537p8565p8566M8990M8990M8990M8990M8991M8990M8990M8990l4925
-56396C3832739l4924K2287o9253k1573O9968J01436n1133j38987r3211K3124O8897N1731
-56384C3761101l9812p6999p7003n6977n6973L4564L4567K8846K8845o2695o2699J6585J6581
-56371C3487931J6585J6581J0863J0863J0860J0863J325J328J325J325M7097M7100M7097M7098
-56357C3758241m6472m6471m6474m6471p00p02o99o99M7930M7934M7931M7933M7931M7931
-56343C3857143N0794N0791K0981O6750Q9636j908q3914j29687j58294o6750N8168J03939
-56331C3857649Q3915Q3914J0491J0490J0488J0490r8099r8099r2378r2377j12403k0859Q2125
-56318C3635347J27901R4521M8751J1563l4210J1562J1562Q701Q701o3052o3056k5866O5679
-56305C3838104J67709J21938K4672o6869m3983J789O1862O1862N3283N3280J8953p2590m8395
-56292C4171615M3150J03225N7450L1707L1706K8846K8845J7403J7403J1681J1681m0765j32306
-56279C4381641j06562o0791L649L651O512O510l9260l9260l3538l3542o839Q4706L8933L8933
-56265C4244743R4240J85781J85784R4240l9617l9620m5338m5339O152O155O152O155j18765
-56252C4540723j18766k7221k7222j9592j9594J02465J94009J13414l9156j30698j30700k5805
-56240C4411857k5807k5805k5808n8o1L1410j4365n8R1483Q8623k922o137o140m3326K442
-56225C4475328L1050o0491k9026J6750P4914J20686J23546P7778o140o136M5353m6190n9224
-56212C4758198j3455m4923m4920m4924m4923r639n5410K6595J79165J41978N0438M662M665
-56199C4907507M662M665k1442P0102P0103k1439o8167o8166r3911m8141P1058J62599J30178
-56186C5099608Q4406j5720j68290j36825m5281k3927k3930J6124J07664J64880P3335n2538
-56174C5079506n2534l2513l2509N9032N9031J48668J48668J08620J7073k4047k4049k9768
-56162C5425178k9770q1262q1261q1264q1262K5536K5540K5539K5536K5539K5536K5539K5537
-56149C5274661Q048Q044O5260k6284k0559P0981O8121k3423q3497l7727J08172J08171J9491
-56136C5539459p2056p2053J9488L2601L2598L8322L8323l7966l7962l7965l7966M2139M2136
-56123C5489098M4997M4996K4972P0743R6490M946q9605q9609Q2040Q2037L6265n5277n8140
-56110C5683953L3407J6240k9533k6669J9100J6243k9533r22r25M7946M7949M7946M7946M7949
-56096C5921097M7945M2225M2227p4111j65655j14158j14162j3082j3083j3079j3083L8457
-56084C5571538L8454L8457L8456L173L172J54792K00564J15697K4151p3113j18882o8346
-56072C5928113K3200K6058o5483j71449p9906J10806K02353R9363P826k6507k6507j8878
-56060C6008989j8877J54673J54670K1173j31399j82893r1349J7611J09154J14876K3335k8162
-56048C6151801k8159Q8174J79721J68274J5705j2902L2867L0961j4810p7745p7747m7112
-56036C6409028m7113m7112m7112N6827N6827K5359P1132N9685l1853o110L9663R4017M8245
-56023C6681483p7628j23400p4526k8757L4179L4180J9878J9876J9876J9875J1294J1293J1294
-56010C6558917J1296J1294J1293J1293J1294K0593K0590K0590K0593p4767p4767p1904p1907
-55997C6404408n5694r923R0201J81748J35973M4429j2784L2989P4303J20076J35335N9046
-55985C7200107n3475j29759j17365p1592K6623K6626j025M4743J24841M8560q8757q8757
-55973C6920770L1868L1872J20551J20555J85394J39624M2362o4442p0163p0161J4704J4707
-55961C7417641m8230m8230m8230m8229Q0397Q0400Q0398Q0397J02331J02330l3077j09362
-55949C7608536m7381K8904K6998m9286l3077J2691j7817j7821M8571M8575J33439J33442
-55937C7875774J07695Q94j22117j22118n780n782n780n783N9063N9062N9062N9062O244O241
-55923C7965737l6668L9620O8224O8225J15905L9617J1012J1010J475J474L9620l6667n6693
-55910C8231891N0107J63939J18168o748n2522M8559M8557m5846m5845o7779o7779n9196n9197
-55897C8256309J10541K47854K27831J21028K3527k2245l172l175P0252P0252P0251P0252
-55885C9239505L0202L0201L0201L0201L0202L0201L0201L0201k4269k4272k7133k7133L383
-55872C9381691m2389n9554J6731R2066R2064J36882O0598o2414j08187j47281m0485J39149
-55860C9458871J39148J45822J45822L9022L9021L9022L9025n8244n8241n8244n8241J8041
-55848C9830824J8043l3449N8094J46537J46539J12208K0666n1805n1808L4018J86587J88495
-55836D0604949R6952O6435O6439M7365M7366M7366M7366j65j62j65j65M5608M5610M5607
-55822D1160406M5607M3699M3702M3699M3703M3699M3702M3699M3702O1578O1581O1581O1578
-55809D1801936O1581O1581O7299O7303P3977J65520J14028J14024P3976P3977P3977P3976
-55797D2823155Q924Q928Q924Q924L203L202O0421l1126j1101Q0443K3228K3228J05237J05235
-55783D3220825J05237J05237J33366J33365J33366J33368N7078N7081N7081N7080J774J771
-55771D4196629P495P496J23830K15372J63882J63881J40549J40547J34828J34825N4726l6817
-55759D5447243l6817N4727J37685J37689J43407J43410J43408J43410J94901J03359O1639
-55748D6674061O1639J47462J47462J66531J66534M4475m7067o4234Q8342K96218K96217K25655
-55736D8203295J34114R4060R4059J47880J47877J50741J50738J90791K36560K50864J74580
-55725D9975559J12595O6826O2058J07826J88883J88883J63134K08908K16419J70644K02109
-55714E1663844K02115K16416K62188K10695K56466L16546L16539K70773J94483J56343J56343
-55703E4222751K61230L37520L94216L94216L50350K74058K18755K18761L36042L81821K96945
-55692E7686665K20665K63575K63574L00761K54995K17802L24599M07687L61908L37118M43920
-55681F1083269N48813N94580O13654N37370M33431L57145L32349M39152N00177M54411M61079
-55670F6355430N06858N63633N63639M63509L87225M39677N46468O08459O54224P37189P37184
-55659G2563495O50414N43611M84490N30262N96057N96063O53150P59953P59960O53149N05350
-55648G9295954N05349O49339P56143P36115O90343P17997P17998N73049M96769N36815N36820
-55637H6212691M39226L93453L71519M47811N25047M48757L41007L41007L42918K97140K57096
-55626I0417672K11317J11200J11194J67456K13229J81879P5082j7421j7415O418l9349j18496
-55614I1302766j94782j58548q2262j29934j29940j83339j83345j57589k03367k52009k52015
-55603H9375636k54873k54872k64405k64411k64410k64405k52968k52961l74072m19838l99816
-55592H6108605l08277k15775k15775k73350l64889l13400l13395l85869l85869l85876l85869
-55581H2560261l60119l60125l60126l60119m36410m36410m36411m36410o08916o08917o03195
-55570G7553103o03195o60410n68865n71730o63268p67207q12986q18701p72935p25252p25252
-55559F9863302p22394p22388q06904q06904q06904q06897r74733r74733r74733r74733p96413
-55548F0495566p96414q27878p82107p99277q90816q62213q16436q45538q45538q62702q16930
-55537E1349717p32061o40519o37658p29200p12037p12038p17757p17759n80444n80443n74722
-55526D4015079n74721n24303m32759m84252m84252m32759m32759m27037m27037l14515k22974
-55515C9257711k74465k74464k64930k64930k10578l02117l74606l28834k64945j73401k02008
-55504C6322433k93553l53628l07854k55410k55410k52546k52550k12498k12496k02964k02961
-55493C3520563j09869M2701N513q6030j05103j50872j90925k36695k70068j78527p6496J5049
-55481C2179241K2676o8866j03195j03192p4694p4691p4691p4691q0416q0412q0413q0412
-55469C1306244p5647p5644j27137l5596R2182R2186O362O360k5939k5939j17484k09027j42275
-55456C0668646J0295P1324P1323L9859L9855L4137L4133l6429j27974j27971l6429o4308
-55444C0576461o4307n8583n8586n2865n2864j04355j2814Q164Q164J3889J3885l1886l1884
-55431C0152419k6165k6162l5819N5725M232M231R953R951R953R953l1050l1050l1050l1053
-55417C0044068M5237M5235N0956N0957J5R1556R1560J5q0086q0086N737N737N0553N0556
-55403C0372010m4804j36345j36349m4801N0553N0554J00498J00499Q955Q955n3982n3982
-55391C0221761m8260m8261j34080m2538J13847J13850N6632l4909l4910N6632M1257M1256
-55379C0302277M6982M6978o3636o3639j15129k3586J29940J29940P4633p7942j54225o2683
-55367C0169910Q4168Q4168K0874p0667j9177j9176L4225L4225L4223L4225J4200J4200J4197
-55354C0429595J4200J4200J4200M662M665n8586k11159j71104p9564O4423J55971J30221
-55342C0311724Q4452R119q2424l3792l3795O259O259O256O258N2627N2626N2623N2627M6904
-55328C0537723M6902J04120J2576j6988P4560J7342J7344K3063K3067K3063K3066j2921j2917
-55315C0860000M4297m7247m7247M4298M1437n0108j29256q3481k3408k3408j06367j06370
-55303C0373140k427Q9114J24994J70762J96513J04966q506j00053n4278n4278j8044j8044
-55291C0803859j8044j8044Q8757Q8757Q8756Q8757j2334j2338j2338j2337L3434L3438L3434
-55278C1173757L3435l7132l7129l7128l7132Q643Q640K922K919M2374m9167m9170M2377L0931
-55264C1099140L0931L6652L6653j5794j5794M1422n0123n2981L8558P092l8676k223k220
-55251C1112637n6573L4970J15068J15071J69423P7882o9926j15694q9950q9948N1180J42723
-55239C1396863J14116O8343N529m0243j7360j7356k0221k0218k0217k0221r6502r6506q6970
-55226C1149037q6968m961J47611J53330P60j15993k4450R2839M7067n3057n3057L5624L5626
-55213C1323408j0148j0146P8535P8538k7313p3082N0883J42424J67814J22044Q1991L6222
-55201C1961170k0993j12537j18259k6714K9544j6224m1971M9570Q6760m784r4417r4420m4759
-55188C1551966M6786K3900k1873k2828K2947l4271J1504M2970k800K5805K5808K2944K2947
-55175C1715805K2944K2944l0574l0573l0574l0574O6692O6689O6692O6689Q0043Q0040j5318
-55162C2050925j06858j01140r596Q0040Q0043m5012j36556n0733M0811P2276j9265K668M8438
-55149C1906041m3104j95676j89955l7382P0371J16140R9934R9931J02196J02197J53690O2145
-55137C2246528n4189n4193n9911n9911L2586L2586K6864K6864P792q3750q6613M934J7625
-55124C1997212k8146L325L321M61M64M61M61M8142M8141J2857N8631M8139j04432o7241K4302
-55109C2046098J2024J2023J7747J7745k8027k8025k2306k2303K6327J17871J17871K6327
-55097C2293372k3258k3259k3258k3259j8578P2963K1469K1470K1472K1470P2963j8582j7625
-55084C2377360j7626k3347k3347j3812j3812j3812j3813l4909l4909O0445J51993J17660
-55072C2518071K6119q209q210Q955Q954m2535M9002L7562L7562M3284M3284J4108J4112J4108
-55058C2756167J4112o2177o2176o2177o2176M0811M0811M0807M0811l5474l5477l5477l5474
-55045C2542911K4004K4000l3208N8329J2560p8980k1769k1768m5608m5607r7101n559J31759
-55032C2443963J31757J31756J31757J11105J9565q1515q1518n6720n6724j6673P4871J38761
-55020C2890385J38760q091q091q4378q4376p8654p8657j4407P7136P7134j4408o3993o3993
-55007C2684367o9714o9718n0641n0645m4924m4920M4713J36257J36256M4713q4821q4824
-54995C2546099J0533J02077P1565P1561P1562P1565l7147j28685j28689l7147O3935O3935
-54983C2741164O9657O9653L9977L9975j06874j06874p8269J3275N3325N3329Q5746Q5746
-54971C2959830Q5747Q5749J5183J5180J8044J8044K6760P2530M2020M2016L2479m3803r2438
-54958C3277341r2436k3781k3780k3778k3780p8135p8132j2338L3435N8347N8345N8348N8348
-54945C3188004j4127n9896n9895j4124J9250J9250l637M2136J39402J39401m589j11389j09902
-54932C3169884l099Q2724Q2723L5996L5999L3136L3135j5494o1267p8431k146M4578M4581
-54919C3402319P15p5571q1887q1890q1887q1888m4700L1587P7360P7359L0632j5137J0609
-54906C3167621J0607J6331J6331r419L6356K5940K5942L1660L1661P9341J25113J18436P2667
-54893C3748587j6020j22817j42842n527J27019J27018O9806K4034j6615j6612m9988m217
-54881C3721826J5809o0479j29134q3365r937L5834J0087J0088m6175r1944r1948m6172Q851
-54868C3243341Q848r8902n3133J44259K51059J79538M2227J4573J4569p7924j84725j31326
-54856C3352404N990P1788P1784n572n1344n1344n571J1592J1590J4453J4454N9269N9270
-54843C3558763k6550j33350q7581J9222J05042J05042L1123L1127L1126L1123o0417o0418
-54831C3544252n4696n4697p2813J8728N8778N8781J8728J8728J8730J8728m515m513Q4168
-54818C3648387Q4168J32797Q7029j2142j64715j98091j52316q3664P883N7468J03238J34709
-54806C3644751M3164K9664K9664K6807K6803N0645R6413J19303K7756j63909k09684j28627
-54794C3592750K3946L917q7624p8089J3455J22041J22042L2409n9139r3465j920J48741J48744
-54781C3887808L4314n7231l1483J4288J893J893M754M754p5275p5274m0942N0599N0599m0945
-54767C3729752o9550o9552m708Q6833O1090J5317j0429j0430P2530P2532K2587o8954m3211
-54754C3783807K565P7894P7896P5033P5033N7872l3673p3723p3723K9261K9264o2281o2280
-54741C3902945j0057j0057Q1485Q1487O4323O4319q8250q8249O152O155R012R016M4298R0066
-54727C4162645J21538K9990N0377J41920J33335M1794k2095o7871j33662j33664q7893L649
-54715C4240063j6374o2146o6915K4629J17127J17126R742q1799q1798R745O8866O8866P4587
-54702C4421719P4587K11K07K08K11m5565m5561m5565m5561o4994o4992o4991o4991P2321
-54688C4127244P2322O6601O6603N2773l8768J2725J2722K4168K4169P5659j5883m8187m8184
-54675C4383964n3908n3906N2895N2892N2895N2892m1986m1987q7758L783O2906J54450J60172
-54662C4697304O8625J9399J9399J3678J3678j578j579j48429j48430p7866J3678N3728N3729
-54649C4575336p303p300Q4241Q4244M6651M6649M0930M0929Q2886q655j09738j09735n7764
-54636C4701371n7768L3780L3776O6200O6198k5344j16888j43230R342J25678J25678L4137
-54624C4852930n7411n914n914J9830J9833P1324k0218j4499j4496k0221k0217M4789M4789
-54611C4894605o708Q4839R6283R6280n0569n0568n5814n5814n5817n5813j9577j9579j9577
-54598C4782171j9579N5636N5634N5636N5634k6373k6369L0839o0699m3537M8007j4930j4929
-54585C4877141o2607j54154n9746L1795J54197J99968N7884r4686j57625o6078k84M5488
-54573C4771293P1235P1235L6909n4639j47135j01360l5565l5566l1752N9792J80896J35124
-54561C4920467k6983j18524r5642m9869p60p58k9367J6404O1221l0321l0320O1224J70809
-54548C4847581J25036N8287l3254q37M4939J3470J3467m7082m7081m4225m4221o6154k0383
-54535C4799543J1086q0458j20509k8965O6393O6392L2064L2067L2063L2064N2089N2089M2551
-54522C4988469M2554J7760j34810j37673J4899J66281J20506n95r2140k3481O8062L6592
-54510C5066424r178k1573k1576j8713j8715R895J01436J38626j3946j40416r4640K6462J18005
-54497C5122091L9809n1728k0264K5506M5534M5534m6963j38507k09073j17526k2172k2172
-54485C4650069k6610k6608O4930O4934j7076j7073j7076j7076m1391m1391j340R0200J76027
-54472C4840519J76023J20717l1856q7163M381O0641J4868l7574l7578N1106N1106m6636m6636
-54459C5031918M2047M2047k3750o9522r446Q2095M411q7132n8525j2756r892n5664n2806
-54446C4823025p032M409M412P269P273P269P273P269P272L0873L0870L0873L0873L0870L0873
-54431C5053671L0873L0870n8763n8763n8766n8763N0898N0895J9430O5202M5308m6233N261
-54418C5071120N257m5278r1052j13939k2391P5824J21595J21596P5824o186r7726j00585
-54406C4994059r046Q3334Q3335N7584J03360J76784Q5239p7820j69362j57922o6377l441
-54394C5099727m9216p2099k6327J01452J92995J50427N8882o6036j11804q9874J667R9888
-54382C5289682R9885j191j193N8885J04654O6512k5033r0826m5058j2038n7811q0696J0847
-54369C5316619K266K265P984P987n9719n9715k2529O9015J11927O6151n4949j46491m7992
-54356C5192819J04581J53211O1669k0336o6112p1831k6058J118J117L978L979M9750M9750
-54343C5437635M9747M9751K2693K2691K2694K2690j92j96j92j95k2602k2602k2603k2602
-54329C5536717J3632J3633J3635J3632J23250J23248K2172o9373r6072r6075j0249j0252
-54317C5577898J07994J07991J6450J6447m528m530l8857j30401j52930o1386M3507J35048
-54305C5612703J00722J00721m0407m0408o8539K3005O3056O3055j5137j5140j5138j5137
-54293C5753356p9383p9387p3662p3666j8355P3186K1695K1693M1241M1244M1242M1241M1241
-54280C5751686M1244L5520L5520l6115j27659p0448p0444P0682J62227J05014J05012j0848
-54268C5991391j02389n0898n0895l3734l3733k8010k8012o5947K5600k5896k5896Q6625Q6629
-54255C5744835Q0904Q0904Q909q2632l1139l1141L9424L9425L9425L9425k3155k3155k3155
-54242C5858874k3154r9440r9439r3718r3718N3133J44674J44674N3133o8926o8924J6896
-54230C5724065J6896K2556K2559J14101K05644J63686J1117m9916m9912L7816L7816n3729
-54218C6202699n3728q2336q2336j33827m2285K1246K1247P8461j3082o8389o8390p4108p4111
-54205C5631061O3202O3206J1711J03253J28047J28047J28047J28047k9038j20582o9089o9091
-54193C6096821L1990L1991L1987L1990K0548K0547P4899j6643m2389L383K9126o2414n1210
-54180C6200626M0335L4613n6934o6466o6466o2653o2653k0697J31876K44397J52857j3067
-54168C6455768j04609k1649O9891N4669Q894n4993j46539j29372l7831Q7089J32859k1143
-54156C6293034j12686j09824j8282j0652j0655m931m931q747q747K5585J17123J60038O8493
-54143C6374818n6425j02196j9711P1831M6083L14j0176L5594L2735j3037j9921j9922k2782
-54130C6297205k2779j7061j7061p1412K0129L8247p523K3942K3943K1084K1082J5363J5360
-54117C6340519M8380m3165m8886M2658L3123n8421n2700L8842Q8906Q8906k6476p2249p5109
-54104C6304328J6435J14653J14653M5531M5534L9812L9813l3615j25156r9412n3637n483
-54092C6403456n483k623k623k622k623k623k619L4207L4210K8488K8489O555q4986n6382
-54078C6372821j0606K0858O6631M3745M3745Q33Q37Q33Q34r7769r7773r7769r7773R028R031
-54063C6167506J1889J1889J11062J56835J94022Q7221j9577K6193N8616m8187n9746J6539
-54051C6714262p300n3076o8328o8328o8332o8328M6099R1870J09036L2750L2748L2751K3212
-54038C6749036K3213p120q3407j00573O226J7671J7671K4346K4348P181P181P181P181l8588
-54024C6661547l8592l8588l8591n8256n8259n8257n8259P9060P9057P9057P9057O8567O8569
-54011C6766112O8567O8569K2795K2797K2798K2794o5556o5559o5559o5556o5560o5559o5556
-53998C6535527o5559M6962M6963M6966M6963M6963M6962M6966M6963l3734l3733l3731l3734
-53985C6710744J2039J2038J2042J2038O0671O0671O0672O0671j5617j5613j5614j5617k4449
-53972C6914676k4452k4449k4450K1320K1323K1320K1323M2777M2777M2777M2774k992k995
-53959C7091729k996k995j6941j6942j6939j6941q0831q0831K5970J02257J09884O4112L084
-53946C7161620L087m5549m5550m5546m5549K0786K0785K0786K0782M3672M3671M3672M3668
-53933C7240335P9430P9429P9433P9429n7887n7883n7887n7884j7476j7479j7476j7479K8296
-53920C7284901K8293K8296K8294n1805n1809n1805n1805N4996N4992N2135N2135P196l8576
-53907C7345438o7183K4360P2041K6269N7734N7737L4372L4375L4372L4375m1913m1913m1913
-53894C7528151m1913j9860j9861j9860j9864L026L025L023L026m3223m3226l7501l7501j8432
-53880C7239010P3113P8834j2710K0278J11820J06102J4557k5494k5493l1215l1215j07023
-53868C7410564j07024M5550M5546m0274m0273M8410M8407j1547n7319K757R4301O8551k2989
-53855C7484660L4225L4222L3749L3749L3746L3749m2539m2539m5400m5399l0201p5974j01717
-53842C7304331j0179M2270M2270M7992M7992L8457L8457L5593L5596O7064K1289j0176Q1369
-53829C7782325L9766n1777N440N438k84k84k81k84J0207J0206J0207J0206o6081o6078o6082
-53814C7622644o6078O018O020O018O021O021O017J1742J1740R5656J87198J51916J06144
-53801C8157077l0216j82786j51321n9777m4044m4044l8322l8320O2757O2756O2757O2759
-53789C7819276K0798K0801p0744p0743r7443r7443K4615J77183J97005J05457k1366o7138
-53777C7940258n0925n0926L7755L7754O0641O0644q6211q6207n1881L9662P6853P6853K1542
-53764C8025812k4226m9973M1571O9223O9223P7805P7805J5824O1597Q7340m201n3787n3789
-53751C8340224r0977m5204q955j00498o9031k3259K489M8260N1121N349n3774n3771L8722
-53738C8040696J30270J70317P8773j6584j6582K5613K5612o5931o5932r4536r4540r4536
-53726C8022640r4539o332o332Q5212Q5209J06190J06189m6382m6383j10598j10602m3849
-53714C7940423J08724J75471J75474Q3930p615k369k369K3377k2394J5748J07292P5824L0054
-53701C8701570j893m7665k4775k4779j13460j13462j8102P3439Q7743l798r2481r40J11584
-53688C8532981O5810q1039j26810p3962P8612J73013J73016K0440K0444K0441K0443m4401
-53676C8778988m4401m4402m4401L1887L1883L1887L1883j08406j08410j08409j08410j612
-53664C8338077j609j609j609N1793N1790N1793N1790N1789N1793N1790N1793K1020K1024
-53651C8789625K1023K1024K1024K1023K1024K1024q0056q0055p4334p4337M2005J33542P6331
-53638C8858863P6331L3065n8482o989o989L3062L3063L3065L3062m9900m9900m9897m9900
-53625C8828454m9900m9897m9899m9897k6880k6879k6880k6879P9921P9924P9921P9921J2218
-53612C8853248J2216J2218J2219r4582r4585r4582r4582j8416j8417j8416j8416Q8387Q8384
-53599C8614676Q8384Q8384J07454J07457J01736J01732O9315k2230j50964j50963j35228
-53588C8819753q9456J0668J02211L9275n2269k0801K4975N5484N5487K6879P2649J33680
-53576C9178535M2136n7988j03762j23547p7775M8096R3867K8070j7702J0909J0906R953R953
-53563C9051651R953R953m1540m1541r3034j490J17707J17709j3889r0170m3449K324n3936
-53550C8930248q164L7605L7608M0466M0468p6822p6822N8586J34871J59185Q2901j24975
-53538C9235155k01264j43096l6295Q1945Q1949J1385J1382J1385J1382O8597O8597O8600
-53526C9269722O8597L9870L9871L9873L9871L9870L9874L5101L5105m7858j24145j27003
-53514C9348748n0718k4019o9787o7883k2114j2572n8348n5487r715L7965L7966M0823M0826
-53501C9135685P8012P8016P3247P3244J12345L6057j04120j04117N127N123N126N126J05250
-53488C9504121J05252m7323r3092n2089K4196J54838J54838L218j03583q6418j0133r178
-53476C9544647r177m409m412O9016O9015Q9993M4221k7294j03583j06443l0156l2063l2064
-53463C9467291k2529k2529P5674J51962J34798Q9025J2738J2740R877R880n4012n4010j18854
-53450C9692051j2054J50054P3766n9731n9734l8634l8633l8637l8634p166p166K3347k2425
-53437C9616404j3842O2445J3812J3812L7651q121m2447O4350K05867K05868Q4766o7809j11674
-53424D0061082j11670k9667k9664l3480l3480n3503p733Q5715J77263J51514J05741M6025
-53412D0328143K54K3139K3139k5493k5493k5494k5493p5079p5079p5078p5079J206J206J209
-53398C9976008J206j29821j29821j49843j04074P5198J66742J43856R8084N1356N1359R9992
-53386D0150242Q448m6859m6859n2580n2581J0952J0951k0517K5255Q9145k400M61R2005J54942
-53372D0320605J54939L8606j13966r2988j447K9068K9072j9000j8996j04819j04819n3325
-53360D0062930L8218j3275j3275J982J981J982J981m3790m3791m3791m3787J8789J8785J8789
-53346C9963728J8789O4561O4561O4557O4561J4976J4972J4976J4972l0797l0796l0800l0796
-53333D0177464p6047p6047m0768q6534r300J43276J46134o436J7403J08947K16699J70928
-53321D0685719M052j48518j51379j51382p1995J9549J14906J14907J0011q1530q1530J0011
-53309D0272821O3413O3413O9134O9135p154p150j432j429O018R7565R7561O021p4083p4081
-53295D0579752p9802p9802Q7075Q7071Q1353Q1353k9264j20805j17947k6401j80M5592K5570
-53282D0533565K5567J14250J14250J8892p2648m5952M5592J02810N7035k3067o8835m5949
-53270D0755510m5952J0161J0163J0161J0161o6124o6124o6124o6124j0818j0817j0817j0817
-53257D0442439J20775J20777J20775J20777l2155l2152r2228j38000j24649l3108L6503Q2278
-53245D0592032P0832K5060l7874l7877k5478k5478k5478k5478K7877K7878L0739L0736M5042
-53232D0672533R0814J10837J9296m9363j40907j18017p2249k2663K3109N944N945P2099J63643
-53219D0761021J95111M2539o3309j09081j38641m7097O304R7846J06428J4884M9213R4985
-53207D1010203Q3542L7770o3697j55238j06605M5964J47996N6455o4649j10419n7975L3569
-53195D0856916k0786k0785M2151M2151M2151M2151R4955R4954O0629l0916o8109K3439J38818
-53182D1297719R3050k4242j15786r2899m7128P227P226M366M366L2049n9493k8028J7745
-53169D1096172J536R3076J33131j9445l5654J0115k5164k5167K7283K7279P8776j2771j65460
-53156D1183707j65459p2963J8581J6673k9099k3378K2392P0074P0072O7214O7211J4765p6777
-53143D1163013n1032n258j013j014J847J847m3924m3922m3925m3925R7204R7208R7205R7204
-53129D1321515J9012J9012j5318j06858j48460n6916P0862J16635M2255l518K2230K2230
-53117D1302681J2694l3077o1685K9860P0862K5090K5094P0862O2323k9218j47462j01689
-53105D1226335L2766J24307J24307L2766p4991j20762r5016r5012j4914P6626N3744P972
-53093D1278128L560M9332M6474O99p1772p1770j20405k8861P8896J70436J73297Q1753l3627
-53080D1556140p9402n9374n9376o7077o7077o7079o7077o051o048r1871r1871q909Q2632
-53067D0967560J77990J77992J53196O1654J4930p6615j04147n8375J697J698J9817J9818
-53055D1357215J9815J9817O1774O1773J13267K1723o4097o4100o9818o9818l2766l2763l2766
-53042D1289256l2763J3007J3009J3006J3006m155m158m156m158P2130P2129P2130P2126J0506
-53028D1590915J0502J0506J0503N3417N3414o8643j14412r1529j5244L0531L0528M5787M5788
-53015D1592063Q8695J2411n4009n4013n4009n4012L5626J11909J09050L2766l3987p9756
-53003D1652734q4525l8756Q924Q927J1785J1785L6341L6338L6341L6341r431r431r434r431
-52989D1678508o570o570o571o570o570o574j801j804p331O8958O8954p331n422n425j0192
-52974D1737689j0191M1303M1302M1302M1299j0191j0191j0191j0192M2136M2136j728p8013
-52961D1856470j12345l6054O8835O8836K085K088K086K085K2110K2111j9845r6133p7030
-52948D1705299K9768J17498J17499K6910K6907J13685J13682k1722r8011n5096n5100n514
-52936D2015805n510l7935P837N929j00871q0843m561m8423m8425m3656m3653o0821o0821
-52923D1494052j2188O4097J27036J27034K6907m9375J7073R3361M5683M5681m858m857m855
-52910D1964791m857M2819M2823M2820M2823k7744k7743k4883k4883n4800r028J3855R0143
-52897D2066136J63570J63567K1484q5316r6755J0041P7747J460o5291o5290K1484K1488N0181
-52884D2284506N0181M7323M7320n3759r9528j13832l7547L4924Q0697J02627K6342m171m173
-52871D2360910q940q939M4102M4105M4102M4102L9336L9333P5570p14j02746k09549k11455
-52858D2149217j04654L1706P7479N3636N3640L1273m5012m7872K8415R5162M9393m2151q7923
-52845D2242309o2176J4111N9880N9884m2151m2151m2151m2151L8188L8185L8188L8188L8188
-52832D2336341L8189L8188L8185K2932K2932K2928K2932K2929K2932K2929K2931k4437k4434
-52819D2585477j9668j9668N126Q1411J15740k1573q6418q6418j33143n6857M7084J23367
-52807D2534460J62468K5148j8236j8236k3961k3958k979M2792O4723j1563o4008J2277Q1890
-52794D2760817L6115o9730o9729J4184J20985J01733J0191k3182k3185j26170j26169j26169
-52782D2479691j26170m6071m6068J00779J00783P2173j9369j9369P2172M9646M9644N5368
-52770D2723209N5368k0920k0920j5195j5198K0083J11627N4416N4412q0996j72536j72537
-52758D2520813q0993n07n07N215N215N0987N0986N0987N0984K0474K0471K0471K0474P5778
-52744D2810848P5781M1449n0092q8116L426R8786R8783J2963J2964J2960J2964N68N65N64
-52730D3044413N68N65N68N65N68O674O674R55R53j40177k31718k25997j34452J2395J03940
-52715D2446494N8168N8167O3890O3889O3889O3892K3720K3719P5213j6331o5913o5916j23132
-52702D2669749l1587J07634J07637J59127O7584k0145j11688k08951k08951j29672K2902
-52691D2423639J50679J50680Q7743Q7743J924J920K1949J13490J53540J53540m753m754j0472
-52678D3326868j0475p4484j66027j66025p4483L6130L6133L6131L6130K2783o8762o8762
-52666D2865157K2782M1852M1855N0434N0434O467N2238O9403o885l7397l7397m2167m2166
-52653D3034610J3143J3141J3141J3140N8916N8912N8913N8913N034N038N034N038m0734m0738
-52639D3261501m0734m0735K174K177K174K176j4990j4988j4991j4987r895r893L8738J15026
-52625D3262753J30282J30282L0158m6129q0459m170O5437J9668n3759n3756O3532J09304
-52613D3573143L7547o9253r5001r5000j01674n5905K5151J01436O3294J7522K2290O8060
-52601D3491610R4762R4762R2854R2854L0873m5415l1111J4661l3016p8788q0697l4924m8276
-52588D3560149j24560j56029j8712R7619R7623J06205J06206l460l456l456l456p9744p9741
-52575D3495188p4975p4975P032Q3319O1385J5617m3507j19794j19792m3506N5591J01359
-52563D3342942P5617P5616M9869k6418k9277M7006N1777O006L6518L6518j2111j2115j2112
-52550D3629836j2115n1924n1927n1924n1924J13041J13044l1899j38702q1008N6305Q9682
-52538D3530485M3907J3397J3394J0533J0536k1933k1934n0538m769J5260l0516K6699j9069
-52525D3515452k6223J9546l4806J0967R4881R4881R7739R7742M2793M2792M2792M2789l3492
-52512D4007853l3496l0632l0634o0672j4899l3972l3968M8987J55790J58652N1850o8716
-52500D4116143k2947R4347R4344J4243l1527n782n780k2471k2467k2468k2468k2471k2468
-52487D4118228k2467k2468j1861j1862j1858j1861L8680L8679r000O7287P8254J966M6783
-52474D4288500M6786l3316p9087n3341n3341m7335m7335J8459O4234R6652R6655p288q3569
-52461D4206674q2144l6368K4659K4657M2777M2777L9916L9917l353m9124k3378k3377o9150
-52448D4134483o9146r2036m6264N2907R8683P1024P1027R999o6289k0517k0516M6159R1929
-52435D4261443O6185O6182J08144J08141J8505q8296r3061m7293J1831J1831n68n65n68n65
-52421D4421346q790q792J9817k5954k5958J9818q790q790J8862J8862J8862J8866J8862J8862
-52407D4487083J8862J8865m412m409J310J313K0383J11923J09066J7522l0156p5930n5903
-52394D4615517n5902j2994j2991P2829P2829Q6656m888p4496j20271p1638J9907J02868J1324
-52381D4628750n7335j48878j54597o3055K5627K5628R1422J37197J27183L5639n6855n6858
-52369D4533868J7522J09066J09063J7522r654r654j5379j5375J789J786J789J789J8951J8954
-52355D4782037m1126q6894j01198r654Q8564Q8562J2756J2752J2756J2753k3481k3482k3481
-52342D4700864k3485p104p108p107p108L2943L2943L2943L2943R4450R4448N7258l4283p2426
-52328D4920171k6657O2980J08754N6544l5001j01748j47522j27495l5953J17572J17575N6067
-52316D4965287l5477l8338N3206J23773P7998j4497o0268n2284o509N6424N6424j743j743
-52303D5122253m604m604N1658N883k5582O5963J03149J1604q3749q3750k4391k4391k4391
-52290D5085048k4389J1843J1846J1847J1842N7619N7618N7615N7618j8670j8670j8669j8670
-52277D5263828j0533j0533j0534j0536R0546R0546J42036N0495J0445J0445M723M723p1562
-52264D5554089p1564p1562p1565j2319j2322r462r461R6386J42155J62184P0637l8066j29614
-52251D5599516j32471m0929j9952K5823L1541j4230l233l234o094o091o094o094o094o094
-52237D5406270J07381J07381J07380J07384Q6403Q6402K2514j30059j71661j25885l4344
-52226D5569166J1427L0501L0500L3358L3362o690o689o692o690q6790q6791Q570J00108N9273
-52212D5675923l2274q03M4966K3036K3032K5897K5896o527o525o527o525o527o525o527o525
-52197D5733465M5562M5564q793Q2754N7005J1235M2701M2704j4036j4035j4035j4035j4038
-52184D5982018j4035j4035j4035M85M83M85M85K3369K3371K3369K3371J8123J8127J5265
-52170D6086846J5263R61m4810p3418J8126Q4281L8506O4255O4256k4428j15972n8757n8757
-52157D5996352n7801L3740j7754j7754R4772R4768Q9047Q9046P3656j7885k3609O7934O2213
-52144D6466725k9328K7884K7884l6958l6958l6960l6958l6958l6958l1239l1236j438R0106
-52131D6297608R0106j438j04425j04422M6239J37783P8663j2881p159Q4384M0521M0518M6242
-52118D6631739M6239k1274k1277k1277k1277o7049o7046o7049o7049n0837n0838m5115m5116
-52105D6132774p5631J5912J16992J16992O9553O9549O9553O9549O3832O3828q8742q8741
-52093D6535420j14488j14488p4438J7103Q9578Q9575R5297R5299P7387P7390p5183j66726
-52081D6531726q6626O5944K5896o5647m9436m9439n5157n5158J12669J12672J12671J12669
-52069D6712784k235k235L487L486k235Q9310L7815L7816J3974J3977J3974J3977l1795l1798
-52055D6870302l1795l1795N334N334n1881L9662L9663n1878N334N333K8220K8220K8220K8220
-52041D6916493K8219K8220P9714j1831j05042j05042j9222j9220m4013m4014N1344J42889
-52029D6898495Q9486k058N5161N5157N8974N8970N8974N8974K503K501l58l57k0382o6155
-52015D7249885l7547l7547n3756p987l3733l3731J7760J7760p987L7785J02151J02153O8777
-52002D7383983J14547j0369j78200j23846m7558q463q464l694l697q34q33k9441J6328J9848
-51988D7119307k5927m0228L6058L3196L3196O6570K0801J6984O2757J728M7500M3687o3114
-51975D7352515m3091L3196R596R596J4362J4364O0134O0134O0137O0134L5343L5339K8669
-51962D7730428K8665j9011j25812j42977n661J13417J13414k5805k5808J07695J83980J09603
-51950D8042128K800o5856o5855j15444l9156j4362j4364J9011k6757k0325K5448o018o020
-51937D7715230K2586k3182k99k96j6508o2284o2280j6508O57O56L514L517K9710K9710K6849
-51922D7651072K6849M9735L963L962M9735J15533J15532K6849K6849N4501N4504o7556j13325
-51909D7998203l0842M5445K531K534J3022N8793P5958l26l7517l7519m2286m2282l9425l9425
-51895D7926864o5171j9400K9890K9887k4464O7079J41457M9912j00750j00752k9233O2310
-51883D7967629L6564r208r7891r7889r5031r5031L7044J28581P9952P9951J15233J61006
-51871D8210910J29536k3035j93722j93726p5482P7091J45749J45746O3743O3739R83R83R83
-51858D8353498R84m739m738m736m738L6265L6264L6268L6265p0536p0533p0535p0536L8411
-51844D8236864L8411L8411L8411P4648P4649O8923O8927Q1323j0222q2693j28466j15114
-51832D8384072o9342r7949r7950r4255r4256O824R8368J25067J25067L9245L9248k0832k0828
-51819D8322479P0713P0713N9270N9272N9270N9270k4168k4166k4168k4165j8447j8447o7076
-51806D8500350K4464M7351R3122J21730L0186n1820r7592j29061l7516L8203L8200M3925
-51794D8621542M3925Q0159Q0160Q0159Q0162M5830M5830j06739j06740p2413p2414J9134
-51782D8738595J9131J6685J6688J6689J6688K2410K2406K2410K2410L9571L9574L9575L9574
-51769D9072406m79m77m76m76j25962j25962q5911N633J20060J20063L0424o1120n8256L3285
-51755D8922752J820m3956k2022k2022k4879k4883K9053K9053K9057K9053j6719j6715j6719
-51742D8852873j6716K0471K0471K0474K0471R1038R1037R1034R1038P211P211n2864r8633
-51729D9145116j54896o3355L8679J30224J56920O5383l3795j25336m9048M2493P6822P6822
-51717D9306029N306N304N303N306N303N304N306N303j0905j0909j18659p2890J16873K69445
-51703D9521419J56924n6678j44827r9052j1324L4448p507p511m650m647O794O793O796O793
-51689D9403771m8514m8510j4185P7356J30282L8741n3759n3756N2089R7861L7785n3759m8037
-51676D9517365M3506M0649n0898k5151K0620j0844j0848K2675K2679K2678K2676J48548J48549
-51663D9912204N3194l8353k0233P1308O2729k8815o8869j14634j20360p4587M1986M1987
-51651D9717557m6695j38238r9143N3429J40208R4432O2012O2011O2015O2011M0078Q5853
-51639E0095530J11597K0056j05372j05368j31116q5346m6248M5296Q8204Q8207k2410k2410
-51627D9930620k2406k2410j6688j6689j6685j6688j194j191j190j194m6963m6963m6966m6962
-51613D9626431Q5584Q5582Q5584Q5585L9809L9812R1306k38r9769r9766j3947j3946j0133
-51600D9901894j0131Q1411Q1411L0873L0873L0870L0873j4899j4899j4902j4900N7573N7572
-51587E0233619l3972l3969J7522J7522K0382K0383k3481K2287M8038m3507j44586j44585
-51575D9955653p8789l3019N4504J46045J48906N7365l7993l7996M7830M7827M5918M5922
-51563E0362173M5922M5918N871N871N872N871j1178j1174j1174j1175L4598L4595L4597L4598
-51549E0571185o408o406o405o409M5086M5088J0756q0785m2792M8751J31714M0170q6656
-51536E0656889j32429p2352J9189P749P748J3468J3470J3470J3467J3471J3470O3889O3889
-51523E0695388k4794k4791M766N0541P6285j5257j02031j02035r535Q2007J60202J14427
-51511E0905173J9073k6700O0284O0283N7423N7423N3609N3609J3562p7988j26618j26615
-51499E0922518m0796m0795j6002j6001j6004j6002k4583k4584O6958O6957l6026l6027N5515
-51486E0845128N5517K4046K4050K4049K4046K4049K4047J06055J06056J0044j42530j08202
-51474E1016355j6658N5814N5813l0005l0009J1949J1950J1950J1947J7671J7672o8152o8148
-51461E0998149n5518L6027P6077P6077L6030L6027n5518n5515o5052o5052K6491K6492l0723
-51448E0983992l0721O0818O0821Q95Q94O0968J06742O1923k9621o6811o6808J8056J8059
-51435E1179207J8059J8059N8107N8106N8113N8107r831r837r831r837m110m115m110m116
-51421E1391971l9391l9391k210Q9340J09362O3590L517L517L4506L4506L4513L4506m7500
-51408E1670836m7501m7500m7500L0696L0690L0696L0689j5076j5082j5076j5077K1873K1872
-51395E1634540P3366j8178r4463r4463l6295J16274J56325J10559N4290N4297N660N660N667
-51382E1973239N660j5613j5620k1335k1335L3016n8521l2779J2988M415M409P272P267J2994
-51368E1896057J2994m1364N0181R2143M6364P7836P7835K9206K9200K9206K9200m1357m1364
-51355E2246137m1363m1357j313j313j307j313P0893P0893k0651k0651n2122n2117O8988J14754
-51341E2338158L2747n8790l0189J5583N8497N8498M140R5684J62199P0655j15291j61070
-51329E2470821l8048N3485J996J997L4421Q0186J08801J7250o0934j5168m6639m6633j252
-51316E2560283j252j251j252j27125j27125k6043O5501L2119L2124L4989L4982K0682k5090
-51303E2471542n0841M0704J14846J14851K5207o6332l4866N6677J13893O8121K4260k1518
-51291E2856544n0120M1418p211p211j490j490L3553L3554K7832K7832L3554n7985o497o497
-51277E2915786L994L993L993L994M9765M9760M6908M6901j6266o2046r0646Q91J03879N8113
-51263E3119019q647j00184j08764o2997k8669J7110R7204R7205Q518Q524j4484j4477P2291
-51250E3081649P2291j5436r1722p1699k5920K5566P1339P4203K8424J6035J6029l4507M1779
-51237E3188031J0552o5740j3293j3287Q640Q4931J02090m708r477r477j6151j6150M0111
-51224E3286072M0106l756q0040j14515l8231O6661O6662K5652K5658K5658K5658L1380L1374
-51211E3388339L1380L1379m4905m4911m4905m4911j5821j5821j5827j5822r8786r8780K3271
-51198E3033880O9043K5182n1103m8245K8040J24352J24353J50097J04324l1795j08080o3266
-51186E3356782o3260K6372J02658N9743N9749L7816L7816L7815L7816l8469l8475l8469l8469
-51173E3539425N7838N7844N7838N7837l9421l9428l9422l9427n4681n4681N0211J26502R2167
-51160E3772602J5882k7978k7985j7506j7507j7506j7507K2544K2538K2544K2544O1642O1636
-51147E3875943O1643O1642J5864J5870J5870J5863k5371k5377k5371k5378K0401K0395K0401
-51134E4022395K0394O571O570O576O570O571O570O570O571p542p535p541p541J5345J5351
-51119E4095895J5345J5345p059p065p059p065L8708L8713L8707L8707K5243K5237K5243K5237
-51105E4354132M262M262l0066j21612r7772o228O0524J06291O6246K0468M9082M9081k1707
-51092E4436963k1714j5986j5986K9786J21324O6973q5597j37090r1318K20M5998L8365L8365
-51079E4410303M1229M1229M6707M6712M6713M6706R40R41R34R40n1029n1030n1036n1029
-51065E4479230k8144k8149k8144k8143J4063J4068J4063J4068N9835N9835N9841N9834p388
-51052E4654869p395m525m530M0288Q6061J11805K0260N606N599j16j22j16j22K741K742L3260
-51036E4946305P9027J04770J3232o4005o4011j21221k9682M5949M5950N1670N1677N899N898
-51023E5071458N899N904L518L511k7948J7818M6425m5113j9369K6404J6389k9383k9383J6389
-51009E5062519Q2189L6411q1829q1829L517R5062J57991J12226L2125j3647R238R239N6110
-50996E5479322N6110N1347N1341p780q4058q4064p779j46j53J758J759j05045j50811j63213
-50982E5038588q6921K5237J01527J06297L0006k3393k3393k8161k8156K0944K0951J09630
-50970E5263156J09631P1491K5714n1518j27809j18424j1620J32364J32370L4152m2139m2139
-50958E5375229L4152N9420N9419O1331O1325L6533r239l1172M5119P8849K565r5660r5654
-50945E5582217K7356J34153J16995M0704j7940j7934P804l7962j12342l6057O7882O7883
-50933E5822759n245n1018K3363R9647P0087P0087J32071J77843O8658o8658l8145L8145J1443
-50920E6351037r5361p6284%j1920n7691k7173k7178J5735J5730J5736J5735L6711L6710L6717
-50906E6228504L6710l9574l9574l9568l9575M9613M9619M9613M9619r28r22m3837L2455J79302
-50892E6471457J79303R1568j5228J5289J5290l1440j07726o7913O9403J18991M2701o0286
-50880E6721409j06053l6448L9843N1286N1286N6049N6055m5027m5027m5028m5027K6910K6910
-50867E6707138k4583O6954R1752R1752R7473R7473m1748m1748m1748m1748M024M024M018
-50854E6973033M024N5279N5280J06767J5229r569r562j5290j5284m2939m2945m0081m0075
-50841E6993867L5251Q1024J12494K0944l3315N8229N2507l9037J8178J8178J2457J2457M4874
-50828E7388108M4881R9225P694j2340L3437J966J966j728j728j728j728m592m585K6879j8899
-50813E7556828j728Q9816J24146k8431j21880p6101J5430O1209L4536L4537M3122M3122L8347
-50800E7812953J29897J01290N5511K0236k5536o2729j08501r5147l608R4615R4610K7032
-50788E8040623K7026K7026K7032r208r208r208r209l0189l0183l0189l0189J01412J01406
-50775E8166942O4213k7326r5000m9228M3268Q9041M6132L54K8968K8962M1840M1839M1840
-50762E8421845M1834J8953J8954J8954J8947J1565J1559J1565J1559l4206l4207l4213l4207
-50749E8448902Q7367Q7374Q7373Q7368j9430j9430j9424j9430N0511N0504N0511N0510M739
-50736E8927445M738M738M739K1903K1903J9039J9045M739m1034o3920K7625J22978J68751
-50723E9242689J68757J22979k2916j14461q8711m2939j459M4313K1420K1427J404J399J398
-50710E9355300J404M2164M2169M2163M2164M2169M2164M2169M2163K4523K4528K4523K4528
-50697E9792131P0295P0295P0294P0301j704j697K9774j6005l4121N7423N7422l4115j08501
-50684F0021792o2729N8375J49920P2682p9894j31381l9843L0812L0812k3540o9311L157R4701
-50671F0055553J54780J09002O973l8799j5913j5912p328p333o1685K9859J15920P0148P3006
-50658F0468271J18784P3006K7233Q4455L8677l8084P687R6374N0596q0992q0993J1504J03042
-50645F0879560J19853K8308l7486Q286J8771p2768p2773J8776Q4095L8322J5437J06974J66101
-50632F1301456J20329O0256O0256O4542O4549q2305q2306J9723J11273Q5524L9751N4052
-50620F1817100N4059N1194N1194N1195N1194N1201N1194J3171J3171J3171J3171J3171J3171
-50607F2257357J3171J3172L4152L4145L4152L4152L0336L0336k1158P0386J16512J16513
-50595F2763226K6879o4665l3193N8345J15560O9794Q756l7010o5617K5927Q4095Q4094R2674
-50582F3128865R2674J3171N8943Q7551l994k1158K4614o851o857R2320R2319R2314R2319
-50569F3736230J6035J6029J8893J8892M7384R3150J21758L0220k7002J8777J34153J34159
-50557F4358678Q4571o973o974Q4571K02812K02811J10321J8770o9910k4137P4080J19853
-50545F5148473J71346K17118K14254J68489P9801j1742J4008N9773P8850J24621J01736J01735
-50533F6468462O4543O4542P0270P0264J53229K44774K19023J73251J35106J35112J86605
-50522F7985181R5056L4988Q0755J96137J96137J34398M2847M2853J34392K21172K21167K46916
-50510F9631999K01145J63005P1454O8604J60141K09723K09730K15445K15451K25460K25459
-50499G1597616K31181K31186K80764L72313L66592K75041K00669J09123R7687J89226J37731
-50488G4089129M6187J03403J03402J27748J27754J33469J33470K19292L10836K59342K59343
-50477G5913375J79241J79242J79241J79241P2444P2444P2438P2444Q2214Q2220Q2214Q2214
-50465G7248972L0726L0721Q2220r331k0767k0773k6489k6495M9796M9796M9790M9796m2316
-50452G7445646m2309m2316m2316j43392j43398j03342j1803Q3557Q3558o3291o3297j7519
-50440G6939778j7525j7518j7525J7165J7164K2886K2886K2886J14430K15507K15506J27784
-50428G7663424J27779J27778J27778R7266R7259K49842K49835K02933K02934K02927K02934
-50417G9552689L19269L19268L13548L13547K41079J49529J49534K41073L21174L21180L26896
-50406H2568786L26895J92089J92083J40595K32133K62652K62653K68367K68374J31057J31057
-50395H4976741K16874K16880J99716J08171n3936n3936j5705j5705j5705j5705p4826p4825
-50383H5398039q0547q0547j30129k21680j75901j75908k36932l28477k76984k76983k85569
-50372H3128382k85562k85569k85563l58037l58037l06543l98088n10613n10606m15252l23708
-50361G9090804k72215k72220l58038l58037l13095l13102l13101l13102k59696k59703k59697
-50350G5798798k59703l58873l58868k02488j10943j79596k71146k65418j73880o8029o8036
-50339G3481818o2307o2314j38592j38599j29061j29060p0893Q1682N0212m1333l30M5448
-50327G2886671J3978J3971N6293N6293J16366J62131J48790N7246j2365n8143m9552l786
-50315G3387893N9151N9150Q1085Q1084j9998j11536q6744q6745r2466r2473r2466r2466r2466
-50302G2901003r2466k28830k28824j30612l9067j6182o1953j57308k03080j87827j87827
-50291G1367027r9140r9140j60172j60172j65893j65887k60301l51833l00352l00346l06067
-50280F8997724l06067l03204l03209k21436j75669j47056k38605k71024k25252j70894j70900
-50269F6464408j70901k62438l32055l77821l28239k36695j06059o0280p2145j17917j20774
-50258F4279084p5009j42708k34246j99923j54151j09338j7787p2145p2144r1215j82759k17087
-50246F2710572o4512J19046J19047l963m9735k0175j11719k06121k06121o5941Q6623J73404
-50234F2480405J27625O4696k6849r9318j45095p7683J3855J0997q0547o9104o9104p7689
-50222F2052189p7689j17734j63506p1015Q1561J89317J89310L9605n1939l7163Q616K888
-50210F2044440m2877k7625k7624l0489l0482l7162l7156l7163l7156k6672k6672M800m0973
-50197F1647189j02065j0515R1514J83051J92596J01046J880q9669j13502k1964M7652R3419
-50185F2020632P5302P5302P2444P2443K4761o6783p8221j23992j22088p6315J7134J69704
-50173F2060323J58266O6716k4821k4822K2856K2855K2856K2855j038j044j044j044j0576
-50160F2312338j0582j0576j0582O6661O6661q0186q0193K0889J12434O3797O3804J21965
-50148F2636430J67744P8104p4471r6399n0632n4443j00215k3924O7614J3256J3263J25782
-50136F2702109J25781J25782J25788L7162L7168R1520j8n0566m787l6258l6259p651p651
-50123F3102120p651p651J886J881J887J887L554L553J56124J56123P6028P6023j5516j5522
-50109F3534726m1260m1266m1265m1266J0228J0234J0228J0228j14095j14094O8994O8994
-50097F3320386J7494J7501l3994N7551n385n386L36L36M6101M6108M6108M6108N221N221
-50083F3563706N227N220k1475k1482J00582J92119J11072m1504r2997j448N7667N7667k8149
-50070F3886205k8156k6861k6867J3189J04727J69576J69569M3702m7842o839o839j2560j2561
-50057F4218443N2281N2282N2281N2287p3708p3707p3715p3707K7374K7368P8867j2682J9741
-50044F4273405J9741J4020J4020J20823J20824J15096J15102R147q2397l0898l0903P0178
-50032F4728158P0179O4451O4457J1058q0492k8992k8992J1052J1058J1053J1058l0543l0550
-50019F4782955l0543l0543K0950K0951l0550O1001R9141R9146J04862J04861R9141R9146
-50007F5400518J50634N9090k6715k6715l2436l2436l2436l2436k6715k6714j924Q9621L8127
-49994F5499463L8127j9082j9088P2456P2457P4007P4007n1866j43410k12063j20524P5913
-49982F5340397J67456J51244J51245k0395k0401j325R0219J24549J24542J0087q1457n5706
-49970F5980455r941J0087J0088J0087J0087j8520o4292r0036J502Q7325Q7331O1575J07353
-49957F6183101P0166k1383J502M7280l267r4805r1941m03j1846j1846o124o125P0166P0161
-49943F6194636P0160P0160M0307M0301M0307M0301n465n471n465n471K2184K2189N3650P883
-49929F6580206k3583O7956O7956k3588r043L6729N257N264K393K400N6757l4793n5768j0002
-49915F6668141j5717o1490m4325m4325p138Q4406J63195J63194M0185n1359k3705K2068r403
-49902F6883727r404l676l682N3533l8011M903R6448O4976J9204M1736M1736L8872L8872L8872
-49888F7268106L8872L8872L8878K8382K8381K8388K8382j7391j7384j1669j1663M274R5819
-49875F7540247R5818M275m5308m5308n1030n1035N6726N6721N6726N6721O2442O2448N9578
-49862F7859021N9584n3056r8829l5892N5651J27168Q1396m4478r0243p4038p4038J4649J4643
-49849F7741538J2743J2738N2788J44332J08501J08495J14223J14223j7373j7378j1650j1651
-49837F8351529J3141J04684M7470M7476L602q7935q7942L609L4476L4481Q726N4504R5507
-49824F8623328L963q8534q8533j7965P3574J07902J07903P9295j2249m6578m6572O3755J55299
-49811F8914588J52435O0897L676m2090m7811k040N4217N4223J08568J7031p761p761j3483
-49798F9244689j3489q597q598q591q598q597q598q597q598K6684K6685k7668O3877Q6757
-49784F9338761M0991M6713R2478Q2080Q2085Q4944Q4943L9171L9171L9166L9171L4408L4403
-49771G0078485L4402L4402L4403L4402L4402L4409k3888k3881p5381J6169P1473P1473P7195
-49758G0398065P7195j5303j5302j5302j5302J15340J15334Q3875J29640J52423O0879l7339
-49746G1034203l7340l010l010l011l004r8371r8365r2649r2643l7340N4205Q8534Q8534O0640
-49732G0857373l0903j26258j26258M5387J36926J36925M5388j3739j3739K0590J12134J65539
-49720G1209365J65533P3037j8508j3990L1783K6061j9717j5894j5901O9929O9922O3248J7476
-49707G1642344j02670j02676k546J04251Q9951J3659L6552Q2318M8947M8947L1777j3989
-49695G1876865J1754J1755J1760J1754J1755J1754J1761J1754J4612J4619Q5615J31381J00874
-49682G2318013J00869O4634j1651j16543j16549n1701K4583K4590n1701q6989q6983j14638
-49670G1895934o8865K4943P0716K2080O7852R0739R0738R0738R0738Q7880M2103L7339Q3112
-49657G2626047J16482M0203j22863j22863l9098L7193Q5823Q5816K5750K5744K5750K5743
-49645G2809727J5260J5253J5259J5260K4791K4791K4797K4792q37q30J04055J80347J77483
-49632G3430148J01198K2049k3716n0425n0419p9026l3255M1119M1126J5375O1147L4751j1028
-49619G3499044K0444K0437j1022L4745L1886j3885k4376p0148r0177j3885N2867N2862O0494
-49606G3549286O0494j2817L2961R5892R5892J10199O4426l6655q2422p0985p0978p0985p0978
-49593G3593330k9982J5797p095p090O0684J06462J32199M0661o063o064K5402J16952J86557
-49580G4221750J40784P1174k0364j7507j7506k3234k3228m1284m1290J5931p5613j12806
-49568G4076807k1262M8349R4121P8861P8862Q1725Q1726R1263R1257R1257R1264n3521n3521
-49555G4777188m7793m7800L2302J23846J23846L2302l7309l7309m3030m3031n9242n9236
-49543G4714734J22887J68665P4441j7109n4291n4296M830M824M830M824k8547k8546k8547
-49530G4888699k8546P8251P8251P8257P8251m1644m1645m1644m1644L4640L4641L1782L1783
-49517G5139432K1286k4479n0224M1315J21415J21422R5666J41444J28450L6906l1752J4020
-49505G5754901O4560k6983j19480j19480L1184J22729J22728L1185k7936k7936l3657l3658
-49493G5738157m3854m3849l8127l8127P2486J64031J61167O9629J3361l2406m0991M788M781
-49480G5991046m0991m0985M781k968m8733p4484J7061Q8577M2804M2811Q8576R4298K760
-49467G6164553r5464r5458L0409L0409L0408L0409N7307N7301N7306N7301M3958M3953M3952
-49454G6456344M3953J07847J07842m8544j40083j42952n1402P3519J19284J04624J3080k4108
-49442G6619404k4107L5013L5019L5013L5013k9829k9829k6971k6965l132M2645P4111j7433
-49429G6717952n0003M1540J27363J27363J490j51086j16750k5213M3446M3452M9167M9167
-49417G6857888L401L395L395L401K9499K9500L5226L5221N1432J42977J17233P1455L8084
-49404G7422107L8084j966r3510j30697q4931L9989J31534M995q6556q3691P852P5558K9786
-49391G7268554q5602q5597O6020J57565J57564O6020J173J178j679j685N7795J03567M0631
-49378G7745504n0914j30056q4290J1071N6842K2514K2514K5371K5377L4909L4909L4910L4909
-49365G7783570j6047j6047j6048j6047j6047j6041j6047j6047k1769k1768p3262J8282M3073
-49352G7599755M3073M8801M8794N3918N3924N3924N3918R9696R9689R9696R9696j5693j5687
-49339G8323504J5779k9994j2829P8715N0108M335J5943J5944M1687m079Q310N4089O84j06114
-49325G8456082j29005k2196J17971J17978M7409n9389j43307j43300r0500M6810J22149J22148
-49313G8442850L5373L5367L5374L5373l0427l0421k7570k7563p535L8231J2487J2481K3020
-49300G8547040K3021p493L8274R672o6618j7983j7983L4463Q0236M7811M7812k6562j33372
-49287G8558318j58156j58157p3653L3151R7045J42812J46628J00850L9831o6973j55659j09881
-49275G8396156j2621L3150M543N0315J45676J91448O2399p4917n4889N1909L3792L3791Q0517
-49262G8941269M231j6743o2521j08288j489M15j06382q2544o259J7226J7219N2507O735L2479
-49248G8687855J08770Q3973L8206l0458j06742r2436m6663k8547k8552n1433n660N9761N9761
-49235G8647835L4018P9790P9783L4018O2625O2619J8758J8759M4508j270K4486K4479K1616
-49222G9152024K1622M3M3K906K907K3881O9660Q2049N770r7223j73507j18198J9118J88853
-49208G9179948K34625J24963J8160N172N172r6863j88407j60752o9207n4907r135J05295
-49196G9094064J96840J96839J05296j503m7280n2996p229K906K907N7258l4281q3874q3869
-49183G9345078j41084m9539O2979O2979J23059L1514l4287J1486J23058J23053N4100r8468
-49171G9613928j55684o4145K7398K7405j09918j09912M4563J97139K51490J59946J7867k7912
-49159G9872165p877p883l5178l5178n5206r428K3943J15486J18345K6806j02884j02877j0386
-49146G9789848Q1157R4506M8739J4405l1362l6118l6112l3260l3255J3471J05014P9265L3492
-49133H0089790K9682K9677K6824K6819K9676K9682j789M3983M8514m3031m3030M8514O2814
-49120H0378125J7049M8513M8514J1321J1327J1321J1327J1321J1321J1327J1321K7447K7447
-49107H0637681K7442K7447j00337j00331r4616r4609o6961K4584J25665J25666k14k07k08
-49094H0511002k08j0936j0936o2430K9115K0529K0535N7722J1950K1481J13032N8675N8674
-49081H0818205O4396O4396O4396O4396N5841N5841N5848N5841n0956n0957n0956n0956l0934
-49068H1064401l0928l0934l0928M5351M5357M5350M5357O8836O8835O8835O8841J03164J03165
-49055H1634702M946q6598j06621o0848q9462q9456m7500j728O7883J59426J90239R8695m77
-49042H1673201r2020r9647q109Q7251Q7258N0059N0064M4343M4338n246r6783j33982J8599
-49029H1619326J05961O0195q6653j32431q9517K027O4964J9192l2302l2302M885R6429P5455
-49016H1675229P5448Q1176Q1169J12910J12910J03372J03378o4457k17027j79840q8295K2318
-49004H1818291O8096P0948K5182k7264p3043n0150n0150q317q310q317q316L7461L7456L7461
-48990H1861028L7456M078M086M085M079n453n453n453n453J57949J57949N6873l4671n9462
-48976H2171638n9468n9462n9462j4649P6895J11231J11224J26484L4940o0421o0415M5308
-48964H2363843J36852J36853M5308j3813j3812j9534j9533m1461m1468J5748p5790p5796
-48952H2397397J5748l6699l6698J23040J99331J77391J31625O705o9580k4767k4761l1440
-48940H2827292M4850J935J936O705O710O705O705J9216J9222J9222J9217J9222J9222J9216
-48926H3037375J9223M4966M4966M4972M4966q06q06q06q00M5888M5894M5889M5888M5894
-48912H3462703M5888M5894M5888J4423J4423J4423J4423O3058O3053L2540P8312M1718l4568
-48899H3902178J1205J1205l9336l9330l9336l9336p865p871j2634j2633L5043m1241m4105
-48886H3675944L2185R8261N2495L5325J11615O5837j0442Q629N4394J2444l3334m720m726
-48873H4093907L8188L8188L8188L8189k3912k3918j9143j9149L6161J12452R5281M9509M4746
-48860H4498687M4740j9143o4921p6358p3J01955J01961M959p1321j15193j15188p5137J148
-48847H4216116J10810J10809K6892K6891J18436J18442J27968J27974L6429L6430n3802n3802
-48835H4949593m9032m9039L9647J15939O8255O8255N4901k1378K1530K1531J6761J6762J6761
-48822H5270486J6762L7486L7486L7492L7486l8799l8799l8799l8798L0812L0811L0812L0812
-48809H5405250p5985p5986p5992p5985L993L994L993L994J10791J10790J06029J06028O1202
-48796H5612116j5076j5076O1202Q9816Q9816Q9816Q9817J6132o0146j7244j7238k6775k6770
-48783H5870390o9690O601J51543J51544L4256j1516N4278J30569J10534O4769j381j386m250
-48770H6486261m243m1437m1437P8715J24487L4849p1950n1927K4364R1110R1111R5880R5879
-48757H6911662l6936l6937l6936l6936Q835Q836Q836Q835k5493k5494o5544J0741J07054
-48744H6800523J52826J57595J11823L5654L5654L2791L2796L2796L2791L2796L2790k8229
-48732H7462606k8235k8235k8235k5377k5372m6352n80N5261J31546J51574M4777k2935k2928
-48719H7617515p2518L768M6682M6682N1450N1445N679N679N672N679Q5658Q5658Q8515Q8522
-48705H8116086N8003J03775J18081M1791K699m3073m7842k076J5094J5095J7952J7958L9648
-48692H8453191L9647R1142m03N318N319m03m03o125o124n7612L3926K8204K8205L3926L3926
-48677H8681734J2829J2829J2829J2829J10089J10095J04373J04367P2908j8642j13997j13996
-48665H8988247J5693J07231J07231J5686o704o705j2426j2426j2426j2426o705o704K4766
-48652H9182332J16305O4811O4818J9039J9039P0539k1012k8516k8516l4243l4238P2560P2560
-48639H9535478P2560P2566P2560P2560O6839O6838J7256p4288p4288J7250N1641N1646J14577
-48626I0063195K3032k2733O8804J1590J1596l2272l2277l2271l2272K3033K3039K8754K8754
-48613I0129972k5713O5825J61185J61185K1958o9580o9580K1964N5334N5335m0020j31558
-48601I0336307j20122j20121K6727K6733K2257K2263N6586J48131J57668O6124L1795L1801
-48589I0686149O3260O3267O3260O3266J1767J1773J1772J1767o0103o0104n4381n4388K5719
-48576I0783024J17257J17264K5713j2426j2426j8148j8147N8137N8143N8137N8137l2692
-48564I1181973l2687q4186P364O2668O2668O2668O2668K8339o3206n990n990J3079J04630
-48551I1393998M7409M7408K8699o2845n636n629M3952J35497P4471P4465K1072j31509m5680
-48538I1615672m5681K1067K1066K1072K1067K1573K1573P3073j8477j2756j2756j8471j8478
-48525I1689544Q226Q225Q225Q225J9668J9668J62700J62705J34691j7879q4632q4626M6963
-48512I2081703M6963M6963M6962O4128O4127O4133O4128J8355J8355J8355J8356J105J099
-48499I2554732J105J106M6871M6877M6871M6871K9713K9713K9707K9712O9758O9757J15535
-48486I3118328K3985r2466j84010j89732r8188J03971J03970J09692J09691N6764N6769N6769
-48474I3175543N6764n0028n0035n0034n0034O6649O6643O6649O6643Q9536Q9529Q3807Q3814
-48461I3645446J4197p7341k5854k5847q689q683q690q689O5098O5099O5098O5092J9326J9326
-48447I3794889J9326J9320M0784M0777L5062L5055k0248j11792n5530n5530M5070J21361
-48435I3908544P1772P1766L2675p4123l9795N972M5070M5076M7928M7933M7934M7928M7933
-48422I4306613M7934O4738O4738O4738O4738J04794J04789m7787m7781o778o784o778o778
-48409I4700396K9456K9457K9456K9456p4752p4752o9983o9983N2073J28365J11194O5422
-48397I4885805K9664K9670P2572l707l2320J3458j7060j7061N1597N1598N1597N1598K8711
-48384I5196122K8711K8712K8711l8518l8512q1426n141Q9260Q9267R4029R4029R0873R0878
-48371I5666995J33781N7496K4126K4119J9357J9350L0324L0323K5549K5554p822q4107m1198
-48358I5923847m1199N8571N8570N8571N8571L5684L5685L5685L5684M6175M6169M6176M6175
-48345I6444364K3289K3289K3289K3283N4327N4320N4327N4321j10644j10645j31619q5853
-48333I6316048R984Q6268P1968K6189J0936J0937Q078Q072O6723O6722O1948O1953R28p5362
-48319I6731392n5341r562M8599R4378P4349P4349R2466J38238J55403P9118N3265N3264M8501
-48306I7578419M8496N587N587k5878J9888J4649p6896k2544k2544n379n380n379n380N2434
-48292I7555680N2434N2428N2434J2383J2377m1968M9571Q2470L6698O8164O8163O5306O5306
-48279I8131446N9584N9584n721r7266r4402k863P2474J18241R8218R8218J18723J18717k382
-48266I8672571m8159j6689P4856P7720j3830j1083Q0455K3246K3241P4739P4734P4740P4734
-48253I9161275N0419N0425J01912J0369m4936m4941m4936m4936l1575N9975Q476Q481J1333
-48240I9251341J1340M2810k967J7537J09081N4724N4729Q3332Q3331Q3338Q3331K7667K7667
-48227I9927261K7674K7667r520r519J11578J57357Q3453q090J4795O0567J3843p7701k3350
-48214A00296015k3350M7280M7274M7274M7281O6343O6350k5194k5194p8599p8593P7793J69331
-48201A00634011J38819M7280M7274J38818J76366Q4827p5381j66919o6796K4749o717n2495
[truncated: 466,476 more chars]
