# Supplementary material for: Possible dissolution mechanism of alkali lignin in lactic acid-choline chloride under mild conditions
Source: RSC Adv. 2020 Nov 9;10(67):40649–57. doi: 10.1039/d0ra07808e (PMC9057700; doi:10.1039/d0ra07808e)
Supplement: RA-010-D0RA07808E-s006 [file RA-010-D0RA07808E-s006.jcamp]

##TITLE=	2674-7-HSQC.1.fid
##JCAMPDX=	6.0	$$ NMR Plug-in 1.14 of MestReNova 12.0.0-20080
##DATATYPE=	NMRSPECTRUM
##DATACLASS=	XYDATA
##NUMDIM=	1
##ORIGIN=	Bruker BioSpin GmbH
##OWNER=	nmrsu
##.OBSERVEFREQUENCY=	600.17370629542995175
##.OBSERVENUCLEUS=	^1H
##.SOLVENTNAME=	DMSO
##.PULSESEQUENCE=	zg30
##LONGDATE=	2020/08/07 02:36:00.000
##.ACQUISITIONMODE=	SIMULTANEOUS (DQD)
##$ORIGINALFORMAT=	Bruker XWIN-NMR
##$PARAMETERFILE=	(acqus, ASCII, c:/Users/10157/Desktop/2674-7-HSQC/1/acqus, 0)
$$ ##TITLE= Parameter file, TOPSPIN		Version 3.2
$$ ##JCAMPDX= 5.0
$$ ##DATATYPE= Parameter Values
$$ ##NPOINTS= 12	$$ modification sequence number
$$ ##ORIGIN= Bruker BioSpin GmbH
$$ ##OWNER= nmrsu
$$ $$ 2020-08-07 02:36:42.884 +0800  nmrsu@CZC3361HFZ
$$ $$ D:/NMR_data/2020-02/2674-7-HSQC/1/acqus
$$ $$ process C:\Bruker\TopSpin3\prog\mod\shimcntl.exe
$$ ##$ACQT0= -2.77310920362713
$$ ##$AMP= (0..31)
$$ 100 100 100 100 100 100 100 100 100 100 100 100 100 100 100 100 100 100
$$ 100 100 100 100 100 100 100 100 100 100 100 100 100 100
$$ ##$AMPCOIL= (0..19)
$$ 0 0 0 0 0 0 0 0 0 0 0 0 0 0 0 0 0 0 0 0
$$ ##$ANAVPT= -1
$$ ##$AQSEQ= 0
$$ ##$AQ_mod= 3
$$ ##$AUNM= <au_zg>
$$ ##$AUTOPOS= <16 >
$$ ##$BF1= 600.17
$$ ##$BF2= 600.17
$$ ##$BF3= 600.17
$$ ##$BF4= 600.17
$$ ##$BF5= 600.17
$$ ##$BF6= 600.17
$$ ##$BF7= 600.17
$$ ##$BF8= 600.17
$$ ##$BYTORDA= 0
$$ ##$CAGPARS= (0..11)
$$ 0 0 0 0 0 0 0 0 0 0 0 0
$$ ##$CFDGTYP= 0
$$ ##$CFRGTYP= 9
$$ ##$CHEMSTR= <none>
$$ ##$CNST= (0..63)
$$ 1 1 1 1 1 1 1 1 1 1 1 1 1 1 1 1 1 1 1 1 1 1 1 1 1 1 1 1 1 1 1 1 1 1 1 1
$$ 1 1 1 1 1 1 1 1 1 1 1 1 1 1 1 1 1 1 1 1 1 1 1 1 1 1 1 1
$$ ##$CPDPRG= (0..8)
$$ <> <> <> <> <> <> <> <> <>
$$ ##$D= (0..63)
$$ 0 1 0 0 0 0 0 0 0 0 0 0 0 0 0 0 0.0002 0 0 0 0 0 0 0 0 0 0 0 0 0 0 0 0
$$ 0 0 0 0 0 0 0 0 0 0 0 0 0 0 0 0 0 0 0 0 0 0 0 0 0 0 0 0 0 0 0
$$ ##$DATE= 1596739001
$$ ##$DE= 6.5
$$ ##$DECBNUC= <off>
$$ ##$DECIM= 1664
$$ ##$DECNUC= <off>
$$ ##$DECSTAT= 4
$$ ##$DIGMOD= 1
$$ ##$DIGTYP= 12
$$ ##$DQDMODE= 0
$$ ##$DR= 22
$$ ##$DS= 2
$$ ##$DSPFIRM= 0
$$ ##$DSPFVS= 20
$$ ##$DTYPA= 0
$$ ##$EXP= <PROTON>
$$ ##$F1LIST= <>
$$ ##$F2LIST= <>
$$ ##$F3LIST= <>
$$ ##$FCUCHAN= (0..9)
$$ 0 2 0 0 0 0 0 0 0 0
$$ ##$FL1= 90
$$ ##$FL2= 90
$$ ##$FL3= 90
$$ ##$FL4= 90
$$ ##$FOV= 20
$$ ##$FQ1LIST= <>
$$ ##$FQ2LIST= <>
$$ ##$FQ3LIST= <>
$$ ##$FQ4LIST= <>
$$ ##$FQ5LIST= <>
$$ ##$FQ6LIST= <>
$$ ##$FQ7LIST= <>
$$ ##$FQ8LIST= <>
$$ ##$FRQLO3= 21606.204570055
$$ ##$FRQLO3N= 2
$$ ##$FS= (0..7)
$$ 83 83 83 83 83 83 83 83
$$ ##$FTLPGN= 0
$$ ##$FW= 125000
$$ ##$FnMODE= 0
$$ ##$FnTYPE= 0
$$ ##$GPNAM= (0..31)
$$ <> <> <> <> <> <> <> <> <> <> <> <> <> <> <> <> <> <> <> <> <> <> <> <>
$$ <> <> <> <> <> <> <> <>
$$ ##$GPX= (0..31)
$$ 0 0 0 0 0 0 0 0 0 0 0 0 0 0 0 0 0 0 0 0 0 0 0 0 0 0 0 0 0 0 0 0
$$ ##$GPY= (0..31)
$$ 0 0 0 0 0 0 0 0 0 0 0 0 0 0 0 0 0 0 0 0 0 0 0 0 0 0 0 0 0 0 0 0
$$ ##$GPZ= (0..31)
$$ 0 0 0 0 0 0 0 0 0 0 0 0 0 0 0 0 0 0 0 0 0 0 0 0 0 0 0 0 0 0 0 0
$$ ##$GRDPROG= <>
$$ ##$GRPDLY= 67.9841613769531
$$ ##$HDDUTY= 20
$$ ##$HDRATE= 1
$$ ##$HGAIN= (0..3)
$$ 0 0 0 0
$$ ##$HL1= 1
$$ ##$HL2= 35
$$ ##$HL3= 16
$$ ##$HL4= 17
$$ ##$HOLDER= 16
$$ ##$HPMOD= (0..7)
$$ 0 0 0 0 0 0 0 0
$$ ##$HPPRGN= 0
$$ ##$IN= (0..63)
$$ 0 0 0 0 0 0 0 0 0 0 0 0 0 0 0 0 0 0 0 0 0 0 0 0 0 0 0 0 0 0 0 0 0 0 0 0
$$ 0 0 0 0 0 0 0 0 0 0 0 0 0 0 0 0 0 0 0 0 0 0 0 0 0 0 0 0
$$ ##$INF= (0..7)
$$ 0 0 0 0 0 0 0 0
$$ ##$INP= (0..63)
$$ 0 0 0 0 0 0 0 0 0 0 0 0 0 0 0 0 0 0 0 0 0 0 0 0 0 0 0 0 0 0 0 0 0 0 0 0
$$ 0 0 0 0 0 0 0 0 0 0 0 0 0 0 0 0 0 0 0 0 0 0 0 0 0 0 0 0
$$ ##$INSTRUM= <spect>
$$ ##$L= (0..31)
$$ 1 1 1 1 1 1 1 1 1 1 1 1 1 1 1 1 1 1 1 1 1 1 1 1 1 1 1 1 1 1 1 1
$$ ##$LFILTER= 500
$$ ##$LGAIN= 5
$$ ##$LINPSTP= 0
$$ ##$LOCKED= yes
$$ ##$LOCKFLD= 1873
$$ ##$LOCKGN= 108.259544372559
$$ ##$LOCKPOW= -20
$$ ##$LOCKPPM= 2.49000000953674
$$ ##$LOCNUC= <2H>
$$ ##$LOCPHAS= 263
$$ ##$LOCSHFT= yes
$$ ##$LOCSW= 0
$$ ##$LTIME= 0.25
$$ ##$MASR= 4200
$$ ##$MASRLST= <masrlst>
$$ ##$MULEXPNO= (0..15)
$$ 0 0 0 0 0 0 0 0 0 0 0 0 0 0 0 0
$$ ##$NBL= 1
$$ ##$NC= -6
$$ ##$NLOGCH= 1
$$ ##$NOVFLW= 0
$$ ##$NS= 16
$$ ##$NUC1= <1H>
$$ ##$NUC2= <off>
$$ ##$NUC3= <off>
$$ ##$NUC4= <off>
$$ ##$NUC5= <off>
$$ ##$NUC6= <off>
$$ ##$NUC7= <off>
$$ ##$NUC8= <off>
$$ ##$NUCLEUS= <off>
$$ ##$NUSLIST= <automatic>
$$ ##$NusAMOUNT= 25
$$ ##$NusFPNZ= no
$$ ##$NusJSP= 0
$$ ##$NusSEED= 54321
$$ ##$NusT2= 1
$$ ##$NusTD= 0
$$ ##$O1= 3706.29542987899
$$ ##$O2= 3706.29542987899
$$ ##$O3= 3706.29542987899
$$ ##$O4= 3706.29542987899
$$ ##$O5= 3706.29542987899
$$ ##$O6= 3706.29542987899
$$ ##$O7= 3706.29542987899
$$ ##$O8= 3706.29542987899
$$ ##$OVERFLW= 0
$$ ##$P= (0..63)
$$ 13.2 13.2 26.4 0 0 23.1 35 70 20000 0 0 80000 80000 1000 0 0 1000 2500
$$ 100000 600 0 0 0 0 0 84 100000 13.2 1000 1000 0 0 20000 0 0 0 0 0 0 0 2000
$$ 0 0 0 200 0 80000 0 0 0 0 0 0 0 0 0 0 0 0 0 0 0 0 0
$$ ##$PACOIL= (0..15)
$$ 0 0 0 0 0 0 0 0 0 0 0 0 0 0 0 0
$$ ##$PAPS= 0
$$ ##$PARMODE= 0
$$ ##$PCPD= (0..9)
$$ 0 60 0 0 0 0 0 0 0 0
$$ ##$PEXSEL= (0..9)
$$ 1 1 1 1 1 1 1 1 1 1
$$ ##$PHCOR= (0..31)
$$ 0 0 0 0 0 0 0 0 0 0 0 0 0 0 0 0 0 0 0 0 0 0 0 0 0 0 0 0 0 0 0 0
$$ ##$PHLIST= <>
$$ ##$PHP= 1
$$ ##$PH_ref= 0
$$ ##$PL= (0..63)
$$ 120 120 120 120 120 120 120 120 120 120 120 120 120 120 120 120 120 120
$$ 120 120 120 120 120 120 120 120 120 120 120 120 120 120 120 120 120 120
$$ 120 120 120 120 120 120 120 120 120 120 120 120 120 120 120 120 120 120
$$ 120 120 120 120 120 120 120 120 120 120
$$ ##$PLSTEP= 0.1
$$ ##$PLSTRT= -6
$$ ##$PLW= (0..63)
$$ 0 22 0 0 0 0 0 0 0 0.00015333 3.1292 0.3168 0 0 0 0 0 0 22 1.0648 0 0 0
$$ 0 0 0 0 2.1731 0 3.1292 0 0 6.1332e-006 0 0 0 0 0 0 0 0 0 0 0 0 0 0 0 0
$$ 0 0 0 0 0 0 0 0 0 0 0 0 0 0 0
$$ ##$PLWMAX= (0..7)
$$ 54.2 0 0 0 0 0 0 0
$$ ##$POWMOD= 0
$$ ##$PQPHASE= 0
$$ ##$PQSCALE= 1
$$ ##$PR= 1
$$ ##$PRECHAN= (0..15)
$$ -1 2 -1 0 -1 1 -1 -1 -1 -1 -1 -1 -1 -1 -1 -1
$$ ##$PRGAIN= 0
$$ ##$PROBHD= <5 mm PABBO BB/19F-1H/D Z-GRD Z114607/0138
$$ >
$$ ##$PULPROG= <zg30>
$$ ##$PW= 0
$$ ##$PYNM= <>
$$ ##$QNP= 0
$$ ##$RD= 0
$$ ##$RECCHAN= (0..15)
$$ 0 2 0 0 0 0 0 0 0 0 0 0 0 0 0 0
$$ ##$RECPH= 0
$$ ##$RECPRE= (0..15)
$$ -1 0 -1 -1 -1 -1 -1 -1 -1 -1 -1 -1 -1 -1 -1 -1
$$ ##$RECPRFX= (0..15)
$$ -1 -1 -1 -1 -1 -1 -1 -1 -1 -1 -1 -1 -1 -1 -1 -1
$$ ##$RECSEL= (0..15)
$$ 0 0 1 0 0 0 0 0 0 0 0 0 0 0 0 0
$$ ##$RG= 30.8
$$ ##$RO= 0
$$ ##$ROUTWD1= (0..23)
$$ 0 2 2 2 2 2 2 2 0 0 0 0 0 0 0 0 0 0 0 0 1 1 0 0
$$ ##$ROUTWD2= (0..23)
$$ 0 2 2 2 2 2 2 2 0 0 0 0 0 0 0 0 0 0 1 0 1 1 0 0
$$ ##$RSEL= (0..15)
$$ 0 0 2 0 0 0 0 0 0 0 0 0 0 0 0 0
$$ ##$S= (0..7)
$$ 83 4 83 83 83 83 83 83
$$ ##$SELREC= (0..9)
$$ 0 0 0 0 0 0 0 0 0 0
$$ ##$SFO1= 600.17370629543
$$ ##$SFO2= 600.17370629543
$$ ##$SFO3= 600.17370629543
$$ ##$SFO4= 600.17370629543
$$ ##$SFO5= 600.17370629543
$$ ##$SFO6= 600.17370629543
$$ ##$SFO7= 600.17370629543
$$ ##$SFO8= 600.17370629543
$$ ##$SOLVENT= <DMSO>
$$ ##$SOLVOLD= <off>
$$ ##$SP= (0..63)
$$ 120 120 120 120 120 120 120 120 120 120 120 120 120 120 120 120 120 120
$$ 120 120 120 120 120 120 120 120 120 120 120 120 120 120 120 120 120 120
$$ 120 120 120 120 120 120 120 120 120 120 120 120 120 120 120 120 120 120
$$ 120 120 120 120 120 120 120 120 120 120
$$ ##$SPECTR= 0
$$ ##$SPINCNT= 0
$$ ##$SPNAM= (0..63)
$$ <> <Gaus1_270.1000> <Gaus1_180r.1000> <> <> <Squa100.1000> <Squa100.1000>
$$ <> <Squa100.1000> <> <Squa100.1000> <Squa100.1000> <> <> <> <> <> <> <>
$$ <Sinc1.1000> <Sinc1.1000> <Sinc1.1000> <Sinc1.1000> <> <> <> <> <> <> <Crp60,20,20.10>
$$ <Bip720,50,20.1> <> <> <> <Gaus1_180r.1000> <> <> <> <> <> <> <> <> <>
$$ <> <> <> <> <> <> <> <> <> <> <> <> <> <> <> <> <> <> <> <>
$$ ##$SPOAL= (0..63)
$$ 0.5 1 0.5 0.5 0.5 0.5 0.5 0.5 0.5 0.5 0.5 0.5 0.5 0.5 0.5 0.5 0.5 0.5 0.5
$$ 1 1 1 1 0.5 0.5 0.5 0.5 0.5 0.5 0.5 0.5 0.5 0.5 0.5 0.5 0.5 0.5 0.5 0.5
$$ 0.5 0.5 0.5 0.5 0.5 0.5 0.5 0.5 0.5 0.5 0.5 0.5 0.5 0.5 0.5 0.5 0.5 0.5
$$ 0.5 0.5 0.5 0.5 0.5 0.5 0.5
$$ ##$SPOFFS= (0..63)
$$ 0 0 0 0 0 0 0 0 0 0 0 0 0 0 0 0 0 0 0 0 0 0 0 0 0 0 0 0 0 0 0 0 0 0 0 0
$$ 0 0 0 0 0 0 0 0 0 0 0 0 0 0 0 0 0 0 0 0 0 0 0 0 0 0 0 0
$$ ##$SPPEX= (0..63)
$$ 0 0 0 0 0 0 0 0 0 0 0 0 0 0 0 0 0 0 0 0 0 0 0 0 0 0 0 0 0 0 0 0 0 0 0 0
$$ 0 0 0 0 0 0 0 0 0 0 0 0 0 0 0 0 0 0 0 0 0 0 0 0 0 0 0 0
$$ ##$SPW= (0..63)
$$ 0 3.1822e-005 1.4143e-005 0 0 0.0038333 0.00015333 0 3.8333e-007 0 0.0038333
$$ 0.0038333 0 0 0 0 0 0 0 2.257616e-005 3.509391e-005 1.638637e-005 8.837033e-005
$$ 0 0 0 0 0 0 0.14642 6.1332 0 0 0 1.4143e-005 0 0 0 0 0 0 0 0 0 0 0 0 0
$$ 0 0 0 0 0 0 0 0 0 0 0 0 0 0 0 0
$$ ##$SUBNAM= (0..9)
$$ <> <> <> <> <> <> <> <> <> <>
$$ ##$SW= 20.0262534715481
$$ ##$SWIBOX= (0..19)
$$ 0 0 3 0 0 0 0 0 0 0 0 0 0 0 0 0 0 0 0 0
$$ ##$SW_h= 12019.2307692308
$$ ##$SWfinal= 0
$$ ##$TD= 65536
$$ ##$TD0= 1
$$ ##$TE= 298.1526
$$ ##$TE1= 298.1526
$$ ##$TE2= 0
$$ ##$TE3= 0
$$ ##$TE4= 0
$$ ##$TEG= 300
$$ ##$TE_PIDX= 1
$$ ##$TE_STAB= (0..9)
$$ 1 1 0 0 0 0 0 0 0 0
$$ ##$TL= (0..7)
$$ 120 120 120 120 120 120 120 120
$$ ##$TUNHIN= 0
$$ ##$TUNHOUT= 0
$$ ##$TUNXOUT= 0
$$ ##$USERA1= <>
$$ ##$USERA2= <>
$$ ##$USERA3= <>
$$ ##$USERA4= <>
$$ ##$USERA5= <>
$$ ##$V9= 5
$$ ##$VALIST= <>
$$ ##$VCLIST= <>
$$ ##$VD= 0
$$ ##$VDLIST= <>
$$ ##$VPLIST= <>
$$ ##$VTLIST= <>
$$ ##$WBST= 1024
$$ ##$WBSW= 4
$$ ##$XGAIN= (0..3)
$$ 0 0 0 0
$$ ##$XL= 0
$$ ##$YL= 0
$$ ##$YMAX_a= 2757928
$$ ##$YMIN_a= -5440810
$$ ##$ZGOPTNS= <>
$$ ##$ZL1= 120
$$ ##$ZL2= 120
$$ ##$ZL3= 120
$$ ##$ZL4= 120
$$ ##END=
$$ 
##$PARAMETERFILE=	(audita.txt, ASCII, c:/Users/10157/Desktop/2674-7-HSQC/1/audita.txt, 0)
$$ ##TITLE= Audit trail, TOPSPIN		Version 3.2
$$ ##JCAMPDX= 5.01
$$ ##ORIGIN= Bruker BioSpin GmbH
$$ ##OWNER= nmrsu
$$ $$ D:/NMR_data/2020-02/2674-7-HSQC/1/audita.txt
$$ ##AUDIT TRAIL=  $$ (NUMBER, WHEN, WHO, WHERE, PROCESS, VERSION, WHAT)
$$ (   1,<2020-08-07 02:36:42.434 +0800>,<nmrsu>,<CZC3361HFZ>,<go>,<TOPSPIN 3.2>,
$$       <created by zg
$$ 	started at 2020-08-07 02:35:32.384 +0800,
$$ 	POWCHK enabled, PULCHK disabled,
$$        configuration hash MD5:
$$        CD 2C 61 0B 31 39 5B 44 3F F0 B7 32 DE 46 86 7E
$$        data hash MD5: 64K
$$        17 4E FC 94 EA DA 1F C9 16 C8 B3 FC 7C 45 19 96>)
$$ (   2,<2020-08-07 02:36:43.594 +0800>,<nmrsu>,<CZC3361HFZ>,<audit>,<TOPSPIN 3.2>,
$$       <user comment:
$$        ICON-NMR User ID: luowei
$$        data hash MD5: 64K
$$        17 4E FC 94 EA DA 1F C9 16 C8 B3 FC 7C 45 19 96>)
$$ ##END=
$$ 
$$ $$ hash MD5
$$ $$ 3F EE 37 0C B3 A1 29 98 4B A2 C3 92 CF AF E3 9C
$$ 
##$PARAMETERFILE=	(auditp.txt, ASCII, c:/Users/10157/Desktop/2674-7-HSQC/1/pdata/1/auditp.txt, 0)
$$ ##TITLE= Audit trail, TOPSPIN		Version 3.2
$$ ##JCAMPDX= 5.01
$$ ##ORIGIN= Bruker BioSpin GmbH
$$ ##OWNER= nmrsu
$$ $$ D:/NMR_data/2020-02/2674-7-HSQC/1/pdata/1/auditp.txt
$$ ##AUDIT TRAIL=  $$ (NUMBER, WHEN, WHO, WHERE, PROCESS, VERSION, WHAT)
$$ (   1,<2020-08-07 02:36:42.434 +0800>,<nmrsu>,<CZC3361HFZ>,<go>,<TOPSPIN 3.2>,
$$       <created by zg
$$ 	started at 2020-08-07 02:35:32.384 +0800,
$$ 	POWCHK enabled, PULCHK disabled,
$$        configuration hash MD5:
$$        CD 2C 61 0B 31 39 5B 44 3F F0 B7 32 DE 46 86 7E
$$        data hash MD5: 64K
$$        17 4E FC 94 EA DA 1F C9 16 C8 B3 FC 7C 45 19 96>)
$$ (   2,<2020-08-07 02:36:43.594 +0800>,<nmrsu>,<CZC3361HFZ>,<audit>,<TOPSPIN 3.2>,
$$       <user comment:
$$        ICON-NMR User ID: luowei
$$        data hash MD5: 64K
$$        17 4E FC 94 EA DA 1F C9 16 C8 B3 FC 7C 45 19 96>)
$$ (   3,<2020-08-07 02:36:45.014 +0800>,<nmrsu>,<CZC3361HFZ>,<proc1d>,<TOPSPIN 3.2>,
$$       <Start of raw data processing
$$        ef LB = 0.3 FT_mod = 6 PKNL = 1 SI = 64K 
$$        data hash MD5: 64K
$$        E7 A5 8A B8 A0 AC F2 2C E7 84 59 38 9D 76 85 90>)
$$ (   4,<2020-08-07 02:36:45.814 +0800>,<nmrsu>,<CZC3361HFZ>,<proc1d>,<TOPSPIN 3.2>,
$$       <apk 
$$        data hash MD5: 64K
$$        B1 1F C7 AB DE 5A 76 97 61 4F E0 D5 4E 68 C9 2A>)
$$ (   5,<2020-08-07 02:36:46.254 +0800>,<nmrsu>,<CZC3361HFZ>,<proc1d>,<TOPSPIN 3.2>,
$$       <abs ABSG = 5 
$$        data hash MD5: 64K
$$        E6 F5 22 EF CD D4 BD 7C F8 78 17 CB 5A 1E BD 3E>)
$$ ##END=
$$ 
$$ $$ hash MD5
$$ $$ 70 20 02 24 6F B2 C3 8F 2E 6E CC B4 B0 1F 77 8C
$$ 
##$PARAMETERFILE=	(datafile, ASCII, c:/Users/10157/Desktop/2674-7-HSQC/1/fid, 0)
$$ 
##$PARAMETERFILE=	(format.temp, ASCII, c:/Users/10157/Desktop/2674-7-HSQC/1/format.temp, 0)
$$ EDIT_PAR COMMAND FILE
$$ 
$$ DI_MODE         LONG
$$ ED_ENTRY        ACQU
$$ ORDER           FILE
$$ 
$$ 
$$ HEADER		"F2 - Acquisition Parameters"
$$ T_NAME		Date_
$$ 		TYPE	R64
$$ 		CLASS	ACQU
$$ 		SUBRANGE 0.0 50000000
$$ 		REL	"Date_=itodate(DATE)"
$$ 		INV_REL	"DATE=datetoi(Date_,DATE)"
$$ 		FORMAT	"%14.0f"
$$ 		TEXT	" "
$$ END
$$ T_NAME		Time
$$ 		TYPE	R32
$$ 		CLASS	ACQU
$$ 		SUBRANGE 0.0 1000000
$$ 		REL	"Time=itotime(DATE)"
$$ 		INV_REL	"DATE=timetoi(Time,DATE)"
$$ 		FORMAT	"%14.2f"
$$ 		TEXT	" "
$$ END
$$ NAME		INSTRUM
$$ 		TEXT	" "
$$ END
$$ NAME		PROBHD
$$ 		FORMAT	"%14.14s"
$$ 		TEXT	" "
$$ END
$$ NAME		PULPROG
$$ 		TEXT	" "
$$ END
$$ NAME		TD
$$ 		TEXT	" "
$$ END
$$ NAME		SOLVENT
$$ 		TEXT	" "
$$ END
$$ NAME		NS
$$ 		TEXT	" "
$$ END
$$ NAME		DS
$$ 		TEXT	" "
$$ END
$$ T_NAME		SWH
$$ 		TYPE	R32
$$ 		CLASS	ACQU
$$ 		SUBRANGE 0.0 1e8
$$ 		REL	"SWH=SW*SFO1"
$$ 		INV_REL "SW=SWH/SFO1"
$$ 		UNIT	"Hz"
$$ 		FORMAT	"%14.3f Hz"
$$ 		TEXT	" "
$$ END
$$ T_NAME          FIDRES
$$                 TYPE    R32
$$                 CLASS   ACQU
$$                 SUBRANGE 0.0 100000
$$                 REL     "FIDRES=SW*SFO1/TD"
$$                 INV_REL "TD = nextpow(SW*SFO1/FIDRES)"
$$ 		UNIT	"Hz"
$$ 		FORMAT	"%14.6f Hz"
$$ 		TEXT	" "
$$ END
$$ T_NAME          AQ
$$ 		TYPE	R32
$$ 		CLASS	ACQU
$$ 		SUBRANGE 0.0 1000
$$ 		REL	"AQ=aqcalc(SW,SFO1,TD,DIGTYP)"
$$ 		INV_REL	"TD=tdcalc(SW,SFO1,1.0e6*AQ,DIGTYP)"
$$ 		UNIT	"sec"
$$ 		FORMAT	"%14.7f sec"
$$ 		TEXT	" "
$$ END
$$ NAME		RG
$$ 		TEXT	" "
$$ END
$$ T_NAME          DW
$$ 		TYPE	R32
$$ 		CLASS	ACQU
$$ 		SUBRANGE 0.0 1000000
$$ 		REL	"DW=1/(2*SW*SFO1)"
$$ 		INV_REL	"SW=1000000/(2*(0.005+DW)*SFO1)"
$$ 		UNIT	"usec"
$$ 		FORMAT	"%14.3lf usec"
$$ 		TEXT	" "
$$ END
$$ NAME		DE
$$ 		FORMAT	"%14.2f usec"
$$ 		TEXT	" "
$$ END
$$ NAME		TE
$$ 		FORMAT	"%14.1f K"
$$ 		TEXT	" "
$$ END
$$ T_NAME		D1
$$ 		TYPE	R32
$$ 		CLASS	ACQU
$$ 		SUBRANGE 0.0 1e38
$$ 		REL	"D1=D[1]"
$$ 		INV_REL	"D[1]=D1"
$$ 		UNIT	"sec"
$$ 		FORMAT	"%14.8f sec"
$$ 		TEXT	" "
$$ END
$$ NAME		TD0
$$ 		TEXT	" "
$$ END
$$ HEADER		"======== CHANNEL f1 ========"
$$ NAME		SFO1
$$ 		FORMAT	"%14.7f MHz"
$$ 		TEXT	" "
$$ END
$$ NAME		NUC1
$$ 		NONEDIT
$$ 		TEXT	" "
$$ END
$$ T_NAME		P1
$$ 		TYPE	R32
$$ 		CLASS	ACQU
$$ 		SUBRANGE 0.0 1.0e10
$$ 		REL	"P1=P[1]"
$$ 		INV_REL	"P[1]=P1"
$$ 		UNIT	"usec"
$$ 		FORMAT	"%14.2f usec"
$$ 		TEXT	" "
$$ END
$$ T_NAME		PLW1
$$ 		TYPE	R32
$$ 		CLASS	ACQU
$$ 		SUBRANGE 0 54.2
$$ 		REL	"PLW1=PLW[1]"
$$ 		INV_REL	"PLW[1]=PLW1"
$$ 		UNIT	"W"
$$ 		FORMAT	"%14.8f W"
$$ 		TEXT	"power PLW1 "
$$ END
$$ 
##$PARAMETERFILE=	(intrng, ASCII, c:/Users/10157/Desktop/2674-7-HSQC/1/pdata/1/intrng, 0)
$$ P 0
$$ 14.382327   12.072156
$$ 8.676876   6.360592
$$ 5.102832   0.135963
$$ 
##$PARAMETERFILE=	(parm.txt, ASCII, c:/Users/10157/Desktop/2674-7-HSQC/1/pdata/1/parm.txt, 0)
$$ 
$$ Current Data Parameters
$$ NAME        2674-7-HSQC              
$$ EXPNO                 1              
$$ PROCNO                1              
$$ 
$$ F2 - Acquisition Parameters
$$ Date_          20200807              
$$ Time               2.36              
$$ INSTRUM           spect              
$$ PROBHD   5 mm PABBO BB/              
$$ PULPROG            zg30              
$$ TD                65536              
$$ SOLVENT            DMSO              
$$ NS                   16              
$$ DS                    2              
$$ SWH           12019.230 Hz           
$$ FIDRES         0.183399 Hz           
$$ AQ            2.7262976 sec          
$$ RG                 30.8              
$$ DW               41.600 usec         
$$ DE                 6.50 usec         
$$ TE                298.2 K            
$$ D1           1.00000000 sec          
$$ TD0                   1              
$$ 
$$ ======== CHANNEL f1 ========
$$ SFO1        600.1737063 MHz          
$$ NUC1                 1H              
$$ P1                13.20 usec         
$$ PLW1        22.00000000 W            
$$ 
$$ F2 - Processing parameters
$$ SI                65536              
$$ SF          600.1700000 MHz          
$$ WDW                  EM              
$$ SSB      0              
$$ LB                 0.30 Hz           
$$ GB       0              
$$ PC                 1.00              
$$ 
##$PARAMETERFILE=	(procs, ASCII, c:/Users/10157/Desktop/2674-7-HSQC/1/pdata/1/procs, 0)
$$ ##TITLE= Parameter file, TOPSPIN		Version 3.2
$$ ##JCAMPDX= 5.0
$$ ##DATATYPE= Parameter Values
$$ ##NPOINTS= 10	$$ modification sequence number
$$ ##ORIGIN= Bruker BioSpin GmbH
$$ ##OWNER= nmrsu
$$ $$ 2020-08-07 02:36:46.434 +0800  nmrsu@CZC3361HFZ
$$ $$ D:/NMR_data/2020-02/2674-7-HSQC/1/pdata/1/procs
$$ $$ process C:\Bruker\TopSpin3\prog\mod\peak.exe
$$ ##$ABSF1= 16.1886
$$ ##$ABSF2= -3.837776
$$ ##$ABSG= 5
$$ ##$ABSL= 3
$$ ##$ALPHA= 0
$$ ##$AQORDER= 0
$$ ##$ASSFAC= 0
$$ ##$ASSFACI= 0
$$ ##$ASSFACX= 0
$$ ##$ASSWID= 0
$$ ##$AUNMP= <proc_1d>
$$ ##$AXLEFT= 0
$$ ##$AXNAME= <>
$$ ##$AXNUC= <1H>
$$ ##$AXRIGHT= 0
$$ ##$AXTYPE= 0
$$ ##$AXUNIT= <>
$$ ##$AZFE= 0.1
$$ ##$AZFW= 0.1
$$ ##$BCFW= 0
$$ ##$BC_mod= 0
$$ ##$BYTORDP= 0
$$ ##$COROFFS= 0
$$ ##$CY= 15
$$ ##$DATMOD= 1
$$ ##$DC= 0
$$ ##$DFILT= <>
$$ ##$DTYPP= 0
$$ ##$ERETIC= no
$$ ##$F1P= 0
$$ ##$F2P= 0
$$ ##$FCOR= 0
$$ ##$FTSIZE= 65536
$$ ##$FT_mod= 6
$$ ##$GAMMA= 0
$$ ##$GB= 0
$$ ##$INTBC= 1
$$ ##$INTSCL= 1
$$ ##$ISEN= 128
$$ ##$LB= 0.3
$$ ##$LEV0= 0
$$ ##$LPBIN= 0
$$ ##$MAXI= 10000
$$ ##$MC2= 0
$$ ##$MEAN= 0
$$ ##$ME_mod= 0
$$ ##$MI= 0
$$ ##$MddCEXP= no
$$ ##$MddCT_SP= no
$$ ##$MddF180= no
$$ ##$MddLAMBDA= 0
$$ ##$MddMEMORY= 0
$$ ##$MddMERGE= 0
$$ ##$MddNCOMP= 0
$$ ##$MddNITER= 0
$$ ##$MddNOISE= 0
$$ ##$MddPHASE= 0
$$ ##$MddSEED= 0
$$ ##$MddSRSIZE= 0
$$ ##$Mdd_CsALG= 0
$$ ##$Mdd_CsLAMBDA= 0
$$ ##$Mdd_CsNITER= 0
$$ ##$Mdd_CsNORM= 0
$$ ##$Mdd_CsZF= 0
$$ ##$Mdd_mod= 0
$$ ##$NCOEF= 0
$$ ##$NC_proc= -8
$$ ##$NLEV= 6
$$ ##$NOISF1= 0
$$ ##$NOISF2= 0
$$ ##$NSP= 0
$$ ##$NTH_PI= 0
$$ ##$NZP= 0
$$ ##$OFFSET= 16.1886
$$ ##$PC= 1
$$ ##$PHC0= -125.5006
$$ ##$PHC1= 81.3816
$$ ##$PH_mod= 1
$$ ##$PKNL= yes
$$ ##$PPARMOD= 0
$$ ##$PPDIAG= 0
$$ ##$PPIPTYP= 0
$$ ##$PPMPNUM= 2147483647
$$ ##$PPRESOL= 1
$$ ##$PSCAL= 4
$$ ##$PSIGN= 0
$$ ##$PYNMP= <proc.py>
$$ ##$REVERSE= no
$$ ##$SF= 600.17
$$ ##$SI= 65536
$$ ##$SIGF1= 0
$$ ##$SIGF2= 0
$$ ##$SINO= 0
$$ ##$SIOLD= 65536
$$ ##$SPECTYP= <>
$$ ##$SREGLST= <1H.DMSO>
$$ ##$SSB= 0
$$ ##$STSI= 65536
$$ ##$STSR= 0
$$ ##$SW_p= 12019.2307692307
$$ ##$SYMM= 0
$$ ##$S_DEV= 0
$$ ##$TDeff= 65536
$$ ##$TDoff= 0
$$ ##$TI= <>
$$ ##$TILT= no
$$ ##$TM1= 0
$$ ##$TM2= 0
$$ ##$TOPLEV= 0
$$ ##$USERP1= <>
$$ ##$USERP2= <>
$$ ##$USERP3= <>
$$ ##$USERP4= <>
$$ ##$USERP5= <>
$$ ##$WDW= 1
$$ ##$XDIM= 0
$$ ##$YMAX_p= 435915320
$$ ##$YMIN_p= -4492693
$$ ##END=
$$ 
##$PARAMETERFILE=	(pulseprogram, ASCII, c:/Users/10157/Desktop/2674-7-HSQC/1/pulseprogram, 0)
$$ # 1 "C:/Bruker/TopSpin3/exp/stan/nmr/lists/pp/zg30"
$$ ;zg30
$$ ;avance-version (12/01/11)
$$ ;1D sequence
$$ ;using 30 degree flip angle
$$ ;
$$ ;$CLASS=HighRes
$$ ;$DIM=1D
$$ ;$TYPE=
$$ ;$SUBTYPE=
$$ ;$COMMENT=
$$ ;$RECOMMEND=y
$$ 
$$ 
$$ # 1 "C:/Bruker/TopSpin3/exp/stan/nmr/lists/pp/Avance.incl" 1
$$ ;Avance3.incl
$$ ;   for AV III
$$ ;
$$ ;avance-version (13/06/17)
$$ ;
$$ ;$CLASS=HighRes Incl
$$ ;$COMMENT=
$$ # 169 "C:/Bruker/TopSpin3/exp/stan/nmr/lists/pp/Avance.incl"
$$ ;$Id: Avance3.incl,v 1.9.8.3 2013/08/30 09:44:49 ber Exp $
$$ # 14 "C:/Bruker/TopSpin3/exp/stan/nmr/lists/pp/zg30" 2
$$ 
$$ 
$$ # 17 "C:/Bruker/TopSpin3/exp/stan/nmr/lists/pp/zg30"
$$ "acqt0=-p1*0.66/3.1416"
$$ 
$$ 
$$ # 1 "mc_line 20 file C:/Bruker/TopSpin3/exp/stan/nmr/lists/pp/zg30 exp. def. part of mc cmd. before ze"
$$ define delay MCWRK
$$ define delay MCREST
$$ "MCREST = 30m - 30m"
$$ "MCWRK = 0.333333*30m"
$$ 
$$     dccorr
$$ # 20 "C:/Bruker/TopSpin3/exp/stan/nmr/lists/pp/zg30"
$$ 1 ze
$$ # 1 "mc_line 20 file C:/Bruker/TopSpin3/exp/stan/nmr/lists/pp/zg30 exp. def. of mc cmd. after ze"
$$ # 21 "C:/Bruker/TopSpin3/exp/stan/nmr/lists/pp/zg30"
$$ # 1 "mc_line 21 file C:/Bruker/TopSpin3/exp/stan/nmr/lists/pp/zg30 exp. start label for mc cmd."
$$ 2 MCWRK  * 2
$$ LBLF0, MCWRK
$$   MCREST
$$ # 22 "C:/Bruker/TopSpin3/exp/stan/nmr/lists/pp/zg30"
$$   d1
$$   p1*0.33 ph1
$$   go=2 ph31
$$ # 1 "mc_line 25 file C:/Bruker/TopSpin3/exp/stan/nmr/lists/pp/zg30 exp. mc cmd. in line"
$$   MCWRK wr #0
$$   MCWRK zd
$$   lo to LBLF0 times td0
$$ 
$$   MCWRK
$$ # 26 "C:/Bruker/TopSpin3/exp/stan/nmr/lists/pp/zg30"
$$ exit
$$ # 29 "C:/Bruker/TopSpin3/exp/stan/nmr/lists/pp/zg30"
$$ ph1=0 2 2 0 1 3 3 1
$$ ph31=0 2 2 0 1 3 3 1
$$ 
$$ 
$$ ;pl1 : f1 channel - power level for pulse (default)
$$ ;p1 : f1 channel -  90 degree high power pulse
$$ ;d1 : relaxation delay; 1-5 * T1
$$ ;ns: 1 * n, total number of scans: NS * TD0
$$ # 40 "C:/Bruker/TopSpin3/exp/stan/nmr/lists/pp/zg30"
$$ ;$Id: zg30,v 1.11.6.1 2012/01/31 17:56:41 ber Exp $
$$ 
##$PARAMETERFILE=	(title, ASCII, c:/Users/10157/Desktop/2674-7-HSQC/1/pdata/1/title, 0)
$$ 
$$ 
##$PARAMETERFILE=	(uxnmr.par, ASCII, c:/Users/10157/Desktop/2674-7-HSQC/1/uxnmr.par, 0)
$$ ##TITLE= Parameter file, TOPSPIN		Version 3.2
$$ ##JCAMPDX= 5.0
$$ ##DATATYPE= Parameter Values
$$ ##NPOINTS= 552	$$ modification sequence number
$$ ##ORIGIN= Bruker BioSpin GmbH
$$ ##OWNER= nmrsu
$$ $$ 2020-07-13 13:17:50.606 +0800  nmrsu@CZC3361HFZ
$$ $$ C:/Bruker/TopSpin3/conf/instr/spect/uxnmr.par
$$ $$ process C:\Bruker\TopSpin3\prog\mod\confwiring.exe
$$ ##$ACB= 0
$$ ##$ACBTAT= (0..23)
$$ 0 88 72 88 50 0 0 0 0 0 0 0 0 0 0 0 0 0 0 0 0 0 0 0
$$ ##$ACBTBA= (0..23)
$$ 0 0 0 0 0 0 0 0 0 0 0 0 0 0 0 0 0 0 0 0 0 0 0 0
$$ ##$ACBTBLK= (0..23)
$$ 0 36 34 33 39 0 0 0 0 0 0 0 0 0 0 0 0 0 0 0 0 0 0 0
$$ ##$ACBTCTL= (0..23)
$$ 0 6 6 6 6 0 0 0 0 0 0 0 0 0 0 0 0 0 0 0 0 0 0 0
$$ ##$ACBTDI= (0..23)
$$ 0 -1779670022 -1779670023 -1779670023 -1779670252 0 0 0 0 0 0 0 0 0 0 0
$$ 0 0 0 0 0 0 0 0
$$ ##$ACBTDM= (0..23)
$$ 0 10 25 10 10 0 0 0 0 0 0 0 0 0 0 0 0 0 0 0 0 0 0 0
$$ ##$ACBTFHI= (0..23)
$$ 0 365 600 365 93 0 0 0 0 0 0 0 0 0 0 0 0 0 0 0 0 0 0 0
$$ ##$ACBTFL= (0..23)
$$ 0 248 248 248 8 0 0 0 0 0 0 0 0 0 0 0 0 0 0 0 0 0 0 0
$$ ##$ACBTFLO= (0..23)
$$ 0 6 180 6 91 0 0 0 0 0 0 0 0 0 0 0 0 0 0 0 0 0 0 0
$$ ##$ACBTINP= (0..23)
$$ 0 4 2 1 7 0 0 0 0 0 0 0 0 0 0 0 0 0 0 0 0 0 0 0
$$ ##$ACBTOUT= (0..23)
$$ 0 1 1 2 1 0 0 0 0 0 0 0 0 0 0 0 0 0 0 0 0 0 0 0
$$ ##$ACBTPO= (0..23)
$$ 0 300000 100000 300000 5000 0 0 0 0 0 0 0 0 0 0 0 0 0 0 0 0 0 0 0
$$ ##$ACBTPW= (0..23)
$$ 0 100 100 100 1000 0 0 0 0 0 0 0 0 0 0 0 0 0 0 0 0 0 0 0
$$ ##$ACBTSB= (0..23)
$$ 0 0 103 99 0 0 0 0 0 0 0 0 0 0 0 0 0 0 0 0 0 0 0 0
$$ ##$ACBTSDT= (0..23)
$$ 0 2 2 2 2 0 0 0 0 0 0 0 0 0 0 0 0 0 0 0 0 0 0 0
$$ ##$ACBTY= <no>
$$ ##$AMPDFLT= no
$$ ##$AQSBDCH= (0..95)
$$ 0 0 0 0 0 0 0 0 0 0 255 255 255 255 255 255 255 255 255 255 255 255 255
$$ 255 255 255 255 255 255 255 255 255 255 255 255 255 255 255 255 255 255
$$ 255 255 255 255 255 255 255 255 255 255 255 255 255 255 255 255 255 255
$$ 255 255 255 255 255 255 255 255 255 255 255 255 255 255 255 255 255 255
$$ 255 255 255 255 255 255 255 255 255 255 255 255 255 255 255 255 255 255
$$ 255
$$ ##$AQSBDHW= (0..95)
$$ 5 1 0 0 0 0 0 0 0 0 255 255 255 255 255 255 255 255 255 255 255 255 255
$$ 255 255 255 255 255 255 255 255 255 255 255 255 255 255 255 255 255 255
$$ 255 255 255 255 255 255 255 255 255 255 255 255 255 255 255 255 255 255
$$ 255 255 255 255 255 255 255 255 255 255 255 255 255 255 255 255 255 255
$$ 255 255 255 255 255 255 255 255 255 255 255 255 255 255 255 255 255 255
$$ 255
$$ ##$AQSBDID= (0..95)
$$ 82 88 83 83 83 83 86 86 66 66 255 255 255 255 255 255 255 255 255 255 255
$$ 255 255 255 255 255 255 255 255 255 255 255 255 255 255 255 255 255 255
$$ 255 255 255 255 255 255 255 255 255 255 255 255 255 255 255 255 255 255
$$ 255 255 255 255 255 255 255 255 255 255 255 255 255 255 255 255 255 255
$$ 255 255 255 255 255 255 255 255 255 255 255 255 255 255 255 255 255 255
$$ 255 255 255
$$ ##$AQSBDNO= (0..95)
$$ 1 1 1 2 3 4 1 2 1 1 255 255 255 255 255 255 255 255 255 255 255 255 255
$$ 255 255 255 255 255 255 255 255 255 255 255 255 255 255 255 255 255 255
$$ 255 255 255 255 255 255 255 255 255 255 255 255 255 255 255 255 255 255
$$ 255 255 255 255 255 255 255 255 255 255 255 255 255 255 255 255 255 255
$$ 255 255 255 255 255 255 255 255 255 255 255 255 255 255 255 255 255 255
$$ 255
$$ ##$AQSBDSL= (0..95)
$$ 2 3 4 4 5 5 13 14 255 1 255 255 255 255 255 255 255 255 255 255 255 255
$$ 255 255 255 255 255 255 255 255 255 255 255 255 255 255 255 255 255 255
$$ 255 255 255 255 255 255 255 255 255 255 255 255 255 255 255 255 255 255
$$ 255 255 255 255 255 255 255 255 255 255 255 255 255 255 255 255 255 255
$$ 255 255 255 255 255 255 255 255 255 255 255 255 255 255 255 255 255 255
$$ 255 255
$$ ##$AQSBDTY= (0..95)
$$ 67 214 50 50 50 50 147 145 216 7 255 255 255 255 255 255 255 255 255 255
$$ 255 255 255 255 255 255 255 255 255 255 255 255 255 255 255 255 255 255
$$ 255 255 255 255 255 255 255 255 255 255 255 255 255 255 255 255 255 255
$$ 255 255 255 255 255 255 255 255 255 255 255 255 255 255 255 255 255 255
$$ 255 255 255 255 255 255 255 255 255 255 255 255 255 255 255 255 255 255
$$ 255 255 255 255
$$ ##$AQSBUAD= (0..95)
$$ 16 52 36 37 38 39 160 161 32 32 255 255 255 255 255 255 255 255 255 255
$$ 255 255 255 255 255 255 255 255 255 255 255 255 255 255 255 255 255 255
$$ 255 255 255 255 255 255 255 255 255 255 255 255 255 255 255 255 255 255
$$ 255 255 255 255 255 255 255 255 255 255 255 255 255 255 255 255 255 255
$$ 255 255 255 255 255 255 255 255 255 255 255 255 255 255 255 255 255 255
$$ 255 255 255 255
$$ ##$AQSECL= (0..95)
$$ 0 3 2 2 2 2 0 1 1 255 255 255 255 255 255 255 255 255 255 255 255 255 255
$$ 255 255 255 255 255 255 255 255 255 255 255 255 255 255 255 255 255 255
$$ 255 255 255 255 255 255 255 255 255 255 255 255 255 255 255 255 255 255
$$ 255 255 255 255 255 255 255 255 255 255 255 255 255 255 255 255 255 255
$$ 255 255 255 255 255 255 255 255 255 255 255 255 255 255 255 255 255 255
$$ 255
$$ ##$AQSECLS= (0..95)
$$ 2 1 2 2 2 2 1 2 1 255 255 255 255 255 255 255 255 255 255 255 255 255 255
$$ 255 255 255 255 255 255 255 255 255 255 255 255 255 255 255 255 255 255
$$ 255 255 255 255 255 255 255 255 255 255 255 255 255 255 255 255 255 255
$$ 255 255 255 255 255 255 255 255 255 255 255 255 255 255 255 255 255 255
$$ 255 255 255 255 255 255 255 255 255 255 255 255 255 255 255 255 255 255
$$ 255
$$ ##$AQSETH1= <no>
$$ ##$AQSETH2= <no>
$$ ##$AQSSPLT= no
$$ ##$ATT19F= (0..1)
$$ 0 0
$$ ##$ATT1H= (0..1)
$$ 0 0
$$ ##$ATT3H= (0..1)
$$ 0 0
$$ ##$ATTX= (0..1)
$$ 0 0
$$ ##$ATTY= (0..1)
$$ 0 0
$$ ##$ATTZ= (0..1)
$$ 0 0
$$ ##$BACSAIR= yes
$$ ##$BACSCAP= 24
$$ ##$BACSDEL= 0
$$ ##$BACSFCM= no
$$ ##$BACSOPT= <>
$$ ##$BACSTY= <tty01>
$$ ##$BARPTY= <no>
$$ ##$BFREQ= 600.17
$$ ##$BGAETH1= <no>
$$ ##$BGAETH2= <no>
$$ ##$BGAETH3= <no>
$$ ##$BGAETH4= <no>
$$ ##$BGAETH5= <no>
$$ ##$BGAETH6= <no>
$$ ##$BGAETH7= <no>
$$ ##$BGAETH8= <no>
$$ ##$BIRDS= yes
$$ ##$BMPC= 0
$$ ##$BMPCTY= <no>
$$ ##$BPSUTY= <no>
$$ ##$BSMS= 2
$$ ##$BSMS19FLock= no
$$ ##$BSMSETH= <149.236.99.20>
$$ ##$BSMSTY= <no>
$$ ##$BgaChMap= (0..7)
$$ 15 15 15 15 15 15 15 15
$$ ##$BgaChShimMap= (0..7)
$$ 0 0 0 0 0 0 0 0
$$ ##$Bla01Eth= <149.236.99.250>
$$ ##$Bla01Nam= <BLAX300 E 6-365MHZ INR>
$$ ##$Bla01PN= <W1345092>
$$ ##$Bla01SN= <0666>
$$ ##$Bla02Eth= <149.236.99.249>
$$ ##$Bla02Nam= <BLAXH300/100 E 200-600MHZ INR>
$$ ##$Bla02PN= <W1345083>
$$ ##$Bla02SN= <0751>
$$ ##$Bla03Eth= <149.236.99.20>
$$ ##$Bla03Nam= <BSMS/2 LOCK TRANSCEIVER 600>
$$ ##$Bla03PN= <Z109890>
$$ ##$Bla03SN= <00450>
$$ ##$Bla04Eth= <no>
$$ ##$Bla04Nam= <>
$$ ##$Bla04PN= <>
$$ ##$Bla04SN= <>
$$ ##$Bla05Eth= <no>
$$ ##$Bla05Nam= <>
$$ ##$Bla05PN= <>
$$ ##$Bla05SN= <>
$$ ##$Bla06Eth= <no>
$$ ##$Bla06Nam= <>
$$ ##$Bla06PN= <>
$$ ##$Bla06SN= <>
$$ ##$Bla07Eth= <no>
$$ ##$Bla07Nam= <>
$$ ##$Bla07PN= <>
$$ ##$Bla07SN= <>
$$ ##$Bla08Eth= <no>
$$ ##$Bla08Nam= <>
$$ ##$Bla08PN= <>
$$ ##$Bla08SN= <>
$$ ##$CFASMOD= (0..7)
$$ 1 1 1 1 1 1 1 1
$$ ##$CFASMUL= (0..7)
$$ 1 1 1 1 1 1 1 1
$$ ##$CNFTXDR= (0..7)
$$ 6 6 6 0 0 0 0 0
$$ ##$COMDIG2= 0
$$ ##$CPDBTY= <no>
$$ ##$CRCOTY= <no>
$$ ##$CSW1= (0..31)
$$ 4 4 0 2 2 0 7 0 0 0 0 0 0 0 0 0 0 0 0 0 0 0 0 0 0 0 0 0 0 0 0 0
$$ ##$CSW2= (0..31)
$$ 0 0 0 1 1 0 0 0 0 0 0 0 0 0 0 0 0 0 0 0 0 0 0 0 0 0 0 0 0 0 0 0
$$ ##$CSWNUM= (0..7)
$$ 3 3 1 0 0 0 0 0
$$ ##$Ctb1Eth= <no>
$$ ##$DATSTAT= no
$$ ##$DIGI140= (0..7)
$$ 0 0 0 0 0 0 0 0
$$ ##$DIGIB12= (0..7)
$$ 0 0 0 0 0 0 0 0
$$ ##$DIGIB16= (0..7)
$$ 0 0 0 0 0 0 0 0
$$ ##$DIGIFA= (0..7)
$$ 0 0 0 0 0 0 0 0
$$ ##$DIGIHA= (0..7)
$$ 0 0 0 0 0 0 0 0
$$ ##$DIGIHAF= (0..7)
$$ 0 0 0 0 0 0 0 0
$$ ##$DIGIHRD= (0..7)
$$ 0 0 0 0 0 0 0 0
$$ ##$DIGIIA= (0..7)
$$ 0 0 0 0 0 0 0 0
$$ ##$DIGIO16= (0..7)
$$ 0 0 0 0 0 0 0 0
$$ ##$DIGISA= (0..7)
$$ 0 0 0 0 0 0 0 0
$$ ##$DIGISAF= (0..7)
$$ 0 0 0 0 0 0 0 0
$$ ##$DIGISL= (0..7)
$$ 0 0 0 0 0 0 0 0
$$ ##$DIGITYI= (0..7)
$$ 0 0 0 0 0 0 0 0
$$ ##$DIGITYP= (0..7)
$$ 0 0 0 0 0 0 0 0
$$ ##$DIGITZ= 0
$$ ##$DPPFAC= 1
$$ ##$DRMSETH= <no>
$$ ##$DRU= yes
$$ ##$DRUETH01= <149.236.99.89>
$$ ##$DRUETH02= <no>
$$ ##$DRUETH03= <no>
$$ ##$DRUETH04= <no>
$$ ##$DRUETH05= <no>
$$ ##$DRUETH06= <no>
$$ ##$DRUETH07= <no>
$$ ##$DRUETH08= <no>
$$ ##$DRUETH09= <no>
$$ ##$DRUETH10= <no>
$$ ##$DRUETH11= <no>
$$ ##$DRUETH12= <no>
$$ ##$DRUETH13= <no>
$$ ##$DRUETH14= <no>
$$ ##$DRUETH15= <no>
$$ ##$DRUETH16= <no>
$$ ##$DRUETH17= <no>
$$ ##$DRUETH18= <no>
$$ ##$DRUETH19= <no>
$$ ##$DRUETH20= <no>
$$ ##$DRUETH21= <no>
$$ ##$DRUETH22= <no>
$$ ##$DRUETH23= <no>
$$ ##$DRUETH24= <no>
$$ ##$DRUETH25= <no>
$$ ##$DRUETH26= <no>
$$ ##$DRUETH27= <no>
$$ ##$DRUETH28= <no>
$$ ##$DRUETH29= <no>
$$ ##$DRUETH30= <no>
$$ ##$DRUETH31= <no>
$$ ##$DRUETH32= <no>
$$ ##$Description= <Cabinet 600 HD OB>
$$ ##$DppType= 0
$$ ##$FCUMEM= (0..7)
$$ 16777208 16777208 16777208 0 0 0 0 0
$$ ##$FCUPAL= (0..7)
$$ 0 0 0 0 0 0 0 0
$$ ##$FGSVTY= <no>
$$ ##$FQMIX= 0
$$ ##$FUNCMOD= <>
$$ ##$GCUTYPE= 10
$$ ##$GCUTYPE2= 0
$$ ##$GPREDEL= 0
$$ ##$GPSCUTY= <no>
$$ ##$GRADRES= 5
$$ ##$GTUTY= <no>
$$ ##$GradAmpGain= (0..1)
$$ 0 0
$$ ##$GradAmpMaxCurX= (0..1)
$$ 0 0
$$ ##$GradAmpMaxCurY= (0..1)
$$ 0 0
$$ ##$GradAmpMaxCurZ= (0..1)
$$ 9.99999904632568 0
$$ ##$GradAmpType= (0..1)
$$ 2 0
$$ ##$HDIETH1= <no>
$$ ##$HDIETH2= <no>
$$ ##$HDIETH3= <no>
$$ ##$HDIETH4= <no>
$$ ##$HFAC= 3
$$ ##$HPCU= 0
$$ ##$HPCUTY= <no>
$$ ##$HPTXLP= (0..3)
$$ -1 -1 -1 -1
$$ ##$HPTXPI= (0..3)
$$ 0 0 0 0
$$ ##$HPTXPO= (0..3)
$$ 0 0 0 0
$$ ##$HPTXTY= (0..3)
$$ 0 0 0 0
$$ ##$IF451= 0
$$ ##$IFREQ= 1
$$ ##$INTFPR= 0
$$ ##$IPSOETH= <149.236.99.252>
$$ ##$LOCKCONF= <DLM>
$$ ##$LOCKTY= <no>
$$ ##$LOCSWID= 0
$$ ##$LOCSWIF= 0
$$ ##$LVDSSPLITETH1= <no>
$$ ##$LVDSSPLITETH2= <no>
$$ ##$LVDSSPLITETH3= <no>
$$ ##$LVDSSPLITETH4= <no>
$$ ##$Location= <South China University, Guangzhou, China>
$$ ##$M2FAC= 0
$$ ##$MAS= 0
$$ ##$MASETIME= 10
$$ ##$MASITIME= 10
$$ ##$MASTY= <no>
$$ ##$MAS_CT= 5
$$ ##$MAS_SG= 0
$$ ##$MAS_TO= 0
$$ ##$MEMPRM= 0
$$ ##$MHFAC= 0
$$ ##$MXFAC= 0
$$ ##$NAMPD1= <HPLNA 19F1H>
$$ ##$NAMPD10= <>
$$ ##$NAMPD11= <>
$$ ##$NAMPD12= <>
$$ ##$NAMPD13= <>
$$ ##$NAMPD14= <>
$$ ##$NAMPD15= <>
$$ ##$NAMPD16= <>
$$ ##$NAMPD2= <2H>
$$ ##$NAMPD3= <XBB19F 2HS>
$$ ##$NAMPD4= <XBB19F 2HS>
$$ ##$NAMPD5= <>
$$ ##$NAMPD6= <>
$$ ##$NAMPD7= <>
$$ ##$NAMPD8= <>
$$ ##$NAMPD9= <>
$$ ##$NFCU= 3
$$ ##$NFRED= 0
$$ ##$NMRCH= 2
$$ ##$NMRMEM= 16384
$$ ##$NPSGU= 0
$$ ##$NRCU= 1
$$ ##$NROUT= 0
$$ ##$NSGU= 4
$$ ##$OrderNo= <10110061>
$$ ##$PAMPF1= (0..15)
$$ 75 56 96 64 64 0 0 0 0 0 0 0 0 0 0 0
$$ ##$PAMPF2= (0..15)
$$ 0 0 0 0 0 0 0 0 0 0 0 0 0 0 0 0
$$ ##$PAMPF3= (0..15)
$$ 0 0 0 0 0 0 0 0 0 0 0 0 0 0 0 0
$$ ##$PAMPF4= (0..15)
$$ 0 0 0 0 0 0 0 0 0 0 0 0 0 0 0 0
$$ ##$PAMPF5= (0..15)
$$ 0 0 0 0 0 0 0 0 0 0 0 0 0 0 0 0
$$ ##$PAMPF6= (0..15)
$$ 0 0 0 0 0 0 0 0 0 0 0 0 0 0 0 0
$$ ##$PAMPF7= (0..15)
$$ 0 0 0 0 0 0 0 0 0 0 0 0 0 0 0 0
$$ ##$PAMPF8= (0..15)
$$ 0 0 0 0 0 0 0 0 0 0 0 0 0 0 0 0
$$ ##$PH4= 0
$$ ##$PHF4TY= <no>
$$ ##$POWCHK= yes
$$ ##$PRAMD1= (0..7)
$$ 6 0 0 1610612736 0 0 0 0
$$ ##$PRAMD10= (0..7)
$$ 0 0 0 0 0 0 0 0
$$ ##$PRAMD11= (0..7)
$$ 0 0 0 0 0 0 0 0
$$ ##$PRAMD12= (0..7)
$$ 0 0 0 0 0 0 0 0
$$ ##$PRAMD13= (0..7)
$$ 0 0 0 0 0 0 0 0
$$ ##$PRAMD14= (0..7)
$$ 0 0 0 0 0 0 0 0
$$ ##$PRAMD15= (0..7)
$$ 0 0 0 0 0 0 0 0
$$ ##$PRAMD16= (0..7)
$$ 0 0 0 0 0 0 0 0
$$ ##$PRAMD17= (0..7)
$$ 0 0 0 0 0 0 0 0
$$ ##$PRAMD18= (0..7)
$$ 0 0 0 0 0 0 0 0
$$ ##$PRAMD19= (0..7)
$$ 0 0 0 0 0 0 0 0
$$ ##$PRAMD2= (0..7)
$$ 0 1048576 0 536870912 0 1048576 0 536870912
$$ ##$PRAMD20= (0..7)
$$ 0 0 0 0 0 0 0 0
$$ ##$PRAMD21= (0..7)
$$ 0 0 0 0 0 0 0 0
$$ ##$PRAMD3= (0..7)
$$ 2147483644 2131230719 2147483647 603979775 0 0 0 0
$$ ##$PRAMD4= (0..7)
$$ 2147483644 2131230719 2147483647 603979775 0 0 0 0
$$ ##$PRAMD5= (0..7)
$$ 0 0 0 0 0 0 0 0
$$ ##$PRAMD6= (0..7)
$$ 0 0 0 0 0 0 0 0
$$ ##$PRAMD7= (0..7)
$$ 0 0 0 0 0 0 0 0
$$ ##$PRAMD8= (0..7)
$$ 0 0 0 0 0 0 0 0
$$ ##$PRAMD9= (0..7)
$$ 0 0 0 0 0 0 0 0
$$ ##$PRAMLED= (0..1)
$$ 0 0
$$ ##$PRAMP1= <tty10>
$$ ##$PRAMP2= <no>
$$ ##$PRAMP3= <no>
$$ ##$PRAMP4= <no>
$$ ##$PRAMP5= <no>
$$ ##$PRAMP6= <no>
$$ ##$PRAMP7= <no>
$$ ##$PRAMP8= <no>
$$ ##$PRAMPTP= 1
$$ ##$PREPTY= <no>
$$ ##$PREREC= (0..15)
$$ 1 1 1 1 0 0 0 0 0 0 0 0 0 0 0 0
$$ ##$PRESHLD= 0
$$ ##$PTS160= -1
$$ ##$PTSA2X= (0..7)
$$ 0 0 0 0 0 0 0 0
$$ ##$PTSF2X= (0..7)
$$ 0 0 0 0 0 0 0 0
$$ ##$PTSFMX= (0..19)
$$ 649.9 649.9 649.9 649.9 0 0 0 0 0 0 0 0 0 0 0 0 0 0 0 0
$$ ##$PULCHK= no
$$ ##$PramDutyCycPerc= (0..15)
$$ 4 2 2 2 0 0 0 0 0 0 0 0 0 0 0 0
$$ ##$PramPeakPowerW= (0..15)
$$ 4000 500 500 500 0 0 0 0 0 0 0 0 0 0 0 0
$$ ##$PramPulWidthMs= (0..15)
$$ 10 0.1 0.1 0.1 0 0 0 0 0 0 0 0 0 0 0 0
$$ ##$PreampMod01PN= <Z103205>
$$ ##$PreampMod01SN= <00282>
$$ ##$PreampMod02PN= <Z003473>
$$ ##$PreampMod02SN= <01077>
$$ ##$PreampMod03PN= <Z003506>
$$ ##$PreampMod03SN= <01285>
$$ ##$PreampMod04PN= <Z003506>
$$ ##$PreampMod04SN= <01284>
$$ ##$PreampMod05PN= <>
$$ ##$PreampMod05SN= <>
$$ ##$PreampMod06PN= <>
$$ ##$PreampMod06SN= <>
$$ ##$PreampMod07PN= <>
$$ ##$PreampMod07SN= <>
$$ ##$PreampMod08PN= <>
$$ ##$PreampMod08SN= <>
$$ ##$PreampMod09PN= <>
$$ ##$PreampMod09SN= <>
$$ ##$PreampMod10PN= <>
$$ ##$PreampMod10SN= <>
$$ ##$PreampMod11PN= <>
$$ ##$PreampMod11SN= <>
$$ ##$PreampMod12PN= <>
$$ ##$PreampMod12SN= <>
$$ ##$PreampMod13PN= <>
$$ ##$PreampMod13SN= <>
$$ ##$PreampMod14PN= <>
$$ ##$PreampMod14SN= <>
$$ ##$PreampMod15PN= <>
$$ ##$PreampMod15SN= <>
$$ ##$PreampMod16PN= <>
$$ ##$PreampMod16SN= <>
$$ ##$PreampModBisDat= (0..15)
$$ 20131105 20131023 20131029 20131017 0 0 0 0 0 0 0 0 0 0 0 0
$$ ##$ProdigyEth= <no>
$$ ##$RCUCDS= (0..7)
$$ 0 0 0 0 0 0 0 0
$$ ##$RCUCFS= (0..7)
$$ 0 0 0 0 0 0 0 0
$$ ##$RCUCSS= (0..7)
$$ 0 0 0 0 0 0 0 0
$$ ##$RCUI2C1= (0..7)
$$ 0 0 0 0 0 0 0 0
$$ ##$RCUI2C2= (0..7)
$$ 0 0 0 0 0 0 0 0
$$ ##$RCUI2C3= (0..7)
$$ 0 0 0 0 0 0 0 0
$$ ##$RCUI2C4= (0..7)
$$ 0 0 0 0 0 0 0 0
$$ ##$RCUI2C5= (0..7)
$$ 0 0 0 0 0 0 0 0
$$ ##$RCUI2C6= (0..7)
$$ 0 0 0 0 0 0 0 0
$$ ##$RCUI2C7= (0..7)
$$ 0 0 0 0 0 0 0 0
$$ ##$RCUI2C8= (0..7)
$$ 0 0 0 0 0 0 0 0
$$ ##$RDCU= 0
$$ ##$RFSINPUT= (0..1)
$$ 0 0
$$ ##$RFSVTY= <no>
$$ ##$RGTYPE= (0..31)
$$ 9 0 0 0 0 0 0 0 0 0 0 0 0 0 0 0 0 0 0 0 0 0 0 0 0 0 0 0 0 0 0 0
$$ ##$RG_max= (0..31)
$$ 203 0 0 0 0 0 0 0 0 0 0 0 0 0 0 0 0 0 0 0 0 0 0 0 0 0 0 0 0 0 0 0
$$ ##$RG_min= (0..31)
$$ 0.25 0 0 0 0 0 0 0 0 0 0 0 0 0 0 0 0 0 0 0 0 0 0 0 0 0 0 0 0 0 0 0
$$ ##$RG_tab1= (0..255)
$$ 0.25 0.28 0.32 0.35 0.4 0.44 0.5 0.56 0.64 0.7 0.8 0.89 1 1.12 1.28 1.4
$$ 1.6 1.78 2 2.25 2.56 2.8 3.2 3.56 4 4.5 5 5.6 6.35 7.12 8 9 10 11.3 12.7
$$ 14.2 16 18 20.2 22.6 25.4 28.5 32 36 40.3 45.2 50.8 57 64 71.8 80.6 90.5
$$ 101 114 128 144 161 181 203 -1 -1 -1 -1 -1 -1 -1 -1 -1 -1 -1 -1 -1 -1 -1
$$ -1 -1 -1 -1 -1 -1 -1 -1 -1 -1 -1 -1 -1 -1 -1 -1 -1 -1 -1 -1 -1 -1 -1 -1
$$ -1 -1 -1 -1 -1 -1 -1 -1 -1 -1 -1 -1 -1 -1 -1 -1 -1 -1 -1 -1 -1 -1 -1 -1
$$ -1 -1 -1 -1 -1 -1 -1 -1 -1 -1 -1 -1 -1 -1 -1 -1 -1 -1 -1 -1 -1 -1 -1 -1
$$ -1 -1 -1 -1 -1 -1 -1 -1 -1 -1 -1 -1 -1 -1 -1 -1 -1 -1 -1 -1 -1 -1 -1 -1
$$ -1 -1 -1 -1 -1 -1 -1 -1 -1 -1 -1 -1 -1 -1 -1 -1 -1 -1 -1 -1 -1 -1 -1 -1
$$ -1 -1 -1 -1 -1 -1 -1 -1 -1 -1 -1 -1 -1 -1 -1 -1 -1 -1 -1 -1 -1 -1 -1 -1
$$ -1 -1 -1 -1 -1 -1 -1 -1 -1 -1 -1 -1 -1 -1 -1 -1 -1 -1 -1 -1 -1 -1 -1 -1
$$ -1 -1 -1 -1 -1 -1 -1 -1 -1 -1 -1 -1 -1 -1
$$ ##$RG_tab2= (0..255)
$$ -1 -1 -1 -1 -1 -1 -1 -1 -1 -1 -1 -1 -1 -1 -1 -1 -1 -1 -1 -1 -1 -1 -1 -1
$$ -1 -1 -1 -1 -1 -1 -1 -1 -1 -1 -1 -1 -1 -1 -1 -1 -1 -1 -1 -1 -1 -1 -1 -1
$$ -1 -1 -1 -1 -1 -1 -1 -1 -1 -1 -1 -1 -1 -1 -1 -1 -1 -1 -1 -1 -1 -1 -1 -1
$$ -1 -1 -1 -1 -1 -1 -1 -1 -1 -1 -1 -1 -1 -1 -1 -1 -1 -1 -1 -1 -1 -1 -1 -1
$$ -1 -1 -1 -1 -1 -1 -1 -1 -1 -1 -1 -1 -1 -1 -1 -1 -1 -1 -1 -1 -1 -1 -1 -1
$$ -1 -1 -1 -1 -1 -1 -1 -1 -1 -1 -1 -1 -1 -1 -1 -1 -1 -1 -1 -1 -1 -1 -1 -1
$$ -1 -1 -1 -1 -1 -1 -1 -1 -1 -1 -1 -1 -1 -1 -1 -1 -1 -1 -1 -1 -1 -1 -1 -1
$$ -1 -1 -1 -1 -1 -1 -1 -1 -1 -1 -1 -1 -1 -1 -1 -1 -1 -1 -1 -1 -1 -1 -1 -1
$$ -1 -1 -1 -1 -1 -1 -1 -1 -1 -1 -1 -1 -1 -1 -1 -1 -1 -1 -1 -1 -1 -1 -1 -1
$$ -1 -1 -1 -1 -1 -1 -1 -1 -1 -1 -1 -1 -1 -1 -1 -1 -1 -1 -1 -1 -1 -1 -1 -1
$$ -1 -1 -1 -1 -1 -1 -1 -1 -1 -1 -1 -1 -1 -1 -1 -1
$$ ##$RG_tab3= (0..255)
$$ -1 -1 -1 -1 -1 -1 -1 -1 -1 -1 -1 -1 -1 -1 -1 -1 -1 -1 -1 -1 -1 -1 -1 -1
$$ -1 -1 -1 -1 -1 -1 -1 -1 -1 -1 -1 -1 -1 -1 -1 -1 -1 -1 -1 -1 -1 -1 -1 -1
$$ -1 -1 -1 -1 -1 -1 -1 -1 -1 -1 -1 -1 -1 -1 -1 -1 -1 -1 -1 -1 -1 -1 -1 -1
$$ -1 -1 -1 -1 -1 -1 -1 -1 -1 -1 -1 -1 -1 -1 -1 -1 -1 -1 -1 -1 -1 -1 -1 -1
$$ -1 -1 -1 -1 -1 -1 -1 -1 -1 -1 -1 -1 -1 -1 -1 -1 -1 -1 -1 -1 -1 -1 -1 -1
$$ -1 -1 -1 -1 -1 -1 -1 -1 -1 -1 -1 -1 -1 -1 -1 -1 -1 -1 -1 -1 -1 -1 -1 -1
$$ -1 -1 -1 -1 -1 -1 -1 -1 -1 -1 -1 -1 -1 -1 -1 -1 -1 -1 -1 -1 -1 -1 -1 -1
$$ -1 -1 -1 -1 -1 -1 -1 -1 -1 -1 -1 -1 -1 -1 -1 -1 -1 -1 -1 -1 -1 -1 -1 -1
$$ -1 -1 -1 -1 -1 -1 -1 -1 -1 -1 -1 -1 -1 -1 -1 -1 -1 -1 -1 -1 -1 -1 -1 -1
$$ -1 -1 -1 -1 -1 -1 -1 -1 -1 -1 -1 -1 -1 -1 -1 -1 -1 -1 -1 -1 -1 -1 -1 -1
$$ -1 -1 -1 -1 -1 -1 -1 -1 -1 -1 -1 -1 -1 -1 -1 -1
$$ ##$RG_tab4= (0..255)
$$ -1 -1 -1 -1 -1 -1 -1 -1 -1 -1 -1 -1 -1 -1 -1 -1 -1 -1 -1 -1 -1 -1 -1 -1
$$ -1 -1 -1 -1 -1 -1 -1 -1 -1 -1 -1 -1 -1 -1 -1 -1 -1 -1 -1 -1 -1 -1 -1 -1
$$ -1 -1 -1 -1 -1 -1 -1 -1 -1 -1 -1 -1 -1 -1 -1 -1 -1 -1 -1 -1 -1 -1 -1 -1
$$ -1 -1 -1 -1 -1 -1 -1 -1 -1 -1 -1 -1 -1 -1 -1 -1 -1 -1 -1 -1 -1 -1 -1 -1
$$ -1 -1 -1 -1 -1 -1 -1 -1 -1 -1 -1 -1 -1 -1 -1 -1 -1 -1 -1 -1 -1 -1 -1 -1
$$ -1 -1 -1 -1 -1 -1 -1 -1 -1 -1 -1 -1 -1 -1 -1 -1 -1 -1 -1 -1 -1 -1 -1 -1
$$ -1 -1 -1 -1 -1 -1 -1 -1 -1 -1 -1 -1 -1 -1 -1 -1 -1 -1 -1 -1 -1 -1 -1 -1
$$ -1 -1 -1 -1 -1 -1 -1 -1 -1 -1 -1 -1 -1 -1 -1 -1 -1 -1 -1 -1 -1 -1 -1 -1
$$ -1 -1 -1 -1 -1 -1 -1 -1 -1 -1 -1 -1 -1 -1 -1 -1 -1 -1 -1 -1 -1 -1 -1 -1
$$ -1 -1 -1 -1 -1 -1 -1 -1 -1 -1 -1 -1 -1 -1 -1 -1 -1 -1 -1 -1 -1 -1 -1 -1
$$ -1 -1 -1 -1 -1 -1 -1 -1 -1 -1 -1 -1 -1 -1 -1 -1
$$ ##$RG_tab5= (0..255)
$$ -1 -1 -1 -1 -1 -1 -1 -1 -1 -1 -1 -1 -1 -1 -1 -1 -1 -1 -1 -1 -1 -1 -1 -1
$$ -1 -1 -1 -1 -1 -1 -1 -1 -1 -1 -1 -1 -1 -1 -1 -1 -1 -1 -1 -1 -1 -1 -1 -1
$$ -1 -1 -1 -1 -1 -1 -1 -1 -1 -1 -1 -1 -1 -1 -1 -1 -1 -1 -1 -1 -1 -1 -1 -1
$$ -1 -1 -1 -1 -1 -1 -1 -1 -1 -1 -1 -1 -1 -1 -1 -1 -1 -1 -1 -1 -1 -1 -1 -1
$$ -1 -1 -1 -1 -1 -1 -1 -1 -1 -1 -1 -1 -1 -1 -1 -1 -1 -1 -1 -1 -1 -1 -1 -1
$$ -1 -1 -1 -1 -1 -1 -1 -1 -1 -1 -1 -1 -1 -1 -1 -1 -1 -1 -1 -1 -1 -1 -1 -1
$$ -1 -1 -1 -1 -1 -1 -1 -1 -1 -1 -1 -1 -1 -1 -1 -1 -1 -1 -1 -1 -1 -1 -1 -1
$$ -1 -1 -1 -1 -1 -1 -1 -1 -1 -1 -1 -1 -1 -1 -1 -1 -1 -1 -1 -1 -1 -1 -1 -1
$$ -1 -1 -1 -1 -1 -1 -1 -1 -1 -1 -1 -1 -1 -1 -1 -1 -1 -1 -1 -1 -1 -1 -1 -1
$$ -1 -1 -1 -1 -1 -1 -1 -1 -1 -1 -1 -1 -1 -1 -1 -1 -1 -1 -1 -1 -1 -1 -1 -1
$$ -1 -1 -1 -1 -1 -1 -1 -1 -1 -1 -1 -1 -1 -1 -1 -1
$$ ##$RG_tab6= (0..255)
$$ -1 -1 -1 -1 -1 -1 -1 -1 -1 -1 -1 -1 -1 -1 -1 -1 -1 -1 -1 -1 -1 -1 -1 -1
$$ -1 -1 -1 -1 -1 -1 -1 -1 -1 -1 -1 -1 -1 -1 -1 -1 -1 -1 -1 -1 -1 -1 -1 -1
$$ -1 -1 -1 -1 -1 -1 -1 -1 -1 -1 -1 -1 -1 -1 -1 -1 -1 -1 -1 -1 -1 -1 -1 -1
$$ -1 -1 -1 -1 -1 -1 -1 -1 -1 -1 -1 -1 -1 -1 -1 -1 -1 -1 -1 -1 -1 -1 -1 -1
$$ -1 -1 -1 -1 -1 -1 -1 -1 -1 -1 -1 -1 -1 -1 -1 -1 -1 -1 -1 -1 -1 -1 -1 -1
$$ -1 -1 -1 -1 -1 -1 -1 -1 -1 -1 -1 -1 -1 -1 -1 -1 -1 -1 -1 -1 -1 -1 -1 -1
$$ -1 -1 -1 -1 -1 -1 -1 -1 -1 -1 -1 -1 -1 -1 -1 -1 -1 -1 -1 -1 -1 -1 -1 -1
$$ -1 -1 -1 -1 -1 -1 -1 -1 -1 -1 -1 -1 -1 -1 -1 -1 -1 -1 -1 -1 -1 -1 -1 -1
$$ -1 -1 -1 -1 -1 -1 -1 -1 -1 -1 -1 -1 -1 -1 -1 -1 -1 -1 -1 -1 -1 -1 -1 -1
$$ -1 -1 -1 -1 -1 -1 -1 -1 -1 -1 -1 -1 -1 -1 -1 -1 -1 -1 -1 -1 -1 -1 -1 -1
$$ -1 -1 -1 -1 -1 -1 -1 -1 -1 -1 -1 -1 -1 -1 -1 -1
$$ ##$RG_tab7= (0..255)
$$ -1 -1 -1 -1 -1 -1 -1 -1 -1 -1 -1 -1 -1 -1 -1 -1 -1 -1 -1 -1 -1 -1 -1 -1
$$ -1 -1 -1 -1 -1 -1 -1 -1 -1 -1 -1 -1 -1 -1 -1 -1 -1 -1 -1 -1 -1 -1 -1 -1
$$ -1 -1 -1 -1 -1 -1 -1 -1 -1 -1 -1 -1 -1 -1 -1 -1 -1 -1 -1 -1 -1 -1 -1 -1
$$ -1 -1 -1 -1 -1 -1 -1 -1 -1 -1 -1 -1 -1 -1 -1 -1 -1 -1 -1 -1 -1 -1 -1 -1
$$ -1 -1 -1 -1 -1 -1 -1 -1 -1 -1 -1 -1 -1 -1 -1 -1 -1 -1 -1 -1 -1 -1 -1 -1
$$ -1 -1 -1 -1 -1 -1 -1 -1 -1 -1 -1 -1 -1 -1 -1 -1 -1 -1 -1 -1 -1 -1 -1 -1
$$ -1 -1 -1 -1 -1 -1 -1 -1 -1 -1 -1 -1 -1 -1 -1 -1 -1 -1 -1 -1 -1 -1 -1 -1
$$ -1 -1 -1 -1 -1 -1 -1 -1 -1 -1 -1 -1 -1 -1 -1 -1 -1 -1 -1 -1 -1 -1 -1 -1
$$ -1 -1 -1 -1 -1 -1 -1 -1 -1 -1 -1 -1 -1 -1 -1 -1 -1 -1 -1 -1 -1 -1 -1 -1
$$ -1 -1 -1 -1 -1 -1 -1 -1 -1 -1 -1 -1 -1 -1 -1 -1 -1 -1 -1 -1 -1 -1 -1 -1
$$ -1 -1 -1 -1 -1 -1 -1 -1 -1 -1 -1 -1 -1 -1 -1 -1
$$ ##$RG_tab8= (0..255)
$$ -1 -1 -1 -1 -1 -1 -1 -1 -1 -1 -1 -1 -1 -1 -1 -1 -1 -1 -1 -1 -1 -1 -1 -1
$$ -1 -1 -1 -1 -1 -1 -1 -1 -1 -1 -1 -1 -1 -1 -1 -1 -1 -1 -1 -1 -1 -1 -1 -1
$$ -1 -1 -1 -1 -1 -1 -1 -1 -1 -1 -1 -1 -1 -1 -1 -1 -1 -1 -1 -1 -1 -1 -1 -1
$$ -1 -1 -1 -1 -1 -1 -1 -1 -1 -1 -1 -1 -1 -1 -1 -1 -1 -1 -1 -1 -1 -1 -1 -1
$$ -1 -1 -1 -1 -1 -1 -1 -1 -1 -1 -1 -1 -1 -1 -1 -1 -1 -1 -1 -1 -1 -1 -1 -1
$$ -1 -1 -1 -1 -1 -1 -1 -1 -1 -1 -1 -1 -1 -1 -1 -1 -1 -1 -1 -1 -1 -1 -1 -1
$$ -1 -1 -1 -1 -1 -1 -1 -1 -1 -1 -1 -1 -1 -1 -1 -1 -1 -1 -1 -1 -1 -1 -1 -1
$$ -1 -1 -1 -1 -1 -1 -1 -1 -1 -1 -1 -1 -1 -1 -1 -1 -1 -1 -1 -1 -1 -1 -1 -1
$$ -1 -1 -1 -1 -1 -1 -1 -1 -1 -1 -1 -1 -1 -1 -1 -1 -1 -1 -1 -1 -1 -1 -1 -1
$$ -1 -1 -1 -1 -1 -1 -1 -1 -1 -1 -1 -1 -1 -1 -1 -1 -1 -1 -1 -1 -1 -1 -1 -1
$$ -1 -1 -1 -1 -1 -1 -1 -1 -1 -1 -1 -1 -1 -1 -1 -1
$$ ##$RG_tabA= (0..255)
$$ 0.25 0.28 0.32 0.35 0.4 0.44 0.5 0.56 0.64 0.7 0.8 0.89 1 1.12 1.28 1.4
$$ 1.6 1.78 2 2.25 2.56 2.8 3.2 3.56 4 4.5 5 5.6 6.35 7.12 8 9 10 11.3 12.7
$$ 14.2 16 18 20.2 22.6 25.4 28.5 32 36 40.3 45.2 50.8 57 64 71.8 80.6 90.5
$$ 101 114 128 144 161 181 203 -1 -1 -1 -1 -1 -1 -1 -1 -1 -1 -1 -1 -1 -1 -1
$$ -1 -1 -1 -1 -1 -1 -1 -1 -1 -1 -1 -1 -1 -1 -1 -1 -1 -1 -1 -1 -1 -1 -1 -1
$$ -1 -1 -1 -1 -1 -1 -1 -1 -1 -1 -1 -1 -1 -1 -1 -1 -1 -1 -1 -1 -1 -1 -1 -1
$$ -1 -1 -1 -1 -1 -1 -1 -1 -1 -1 -1 -1 -1 -1 -1 -1 -1 -1 -1 -1 -1 -1 -1 -1
$$ -1 -1 -1 -1 -1 -1 -1 -1 -1 -1 -1 -1 -1 -1 -1 -1 -1 -1 -1 -1 -1 -1 -1 -1
$$ -1 -1 -1 -1 -1 -1 -1 -1 -1 -1 -1 -1 -1 -1 -1 -1 -1 -1 -1 -1 -1 -1 -1 -1
$$ -1 -1 -1 -1 -1 -1 -1 -1 -1 -1 -1 -1 -1 -1 -1 -1 -1 -1 -1 -1 -1 -1 -1 -1
$$ -1 -1 -1 -1 -1 -1 -1 -1 -1 -1 -1 -1 -1 -1 -1 -1 -1 -1 -1 -1 -1 -1 -1 -1
$$ -1 -1 -1 -1 -1 -1 -1 -1 -1 -1 -1 -1 -1 -1
$$ ##$ROUT14= (0..7)
$$ 0 0 0 0 0 0 0 0
$$ ##$ROUTER= -1
$$ ##$RX22TY= <no>
$$ ##$RXFMAX= (0..7)
$$ 647.5 -1 -1 -1 -1 -1 -1 -1
$$ ##$RXFMIN= (0..7)
$$ 5 -1 -1 -1 -1 -1 -1 -1
$$ ##$RXINTLV= (0..7)
$$ 1 0 0 0 0 0 0 0
$$ ##$RXMSTY= <no>
$$ ##$SCMTY= <no>
$$ ##$SGUC1= (0..15)
$$ 33 34 18 0 0 0 0 0 0 0 0 0 0 0 0 0
$$ ##$SGUC2= (0..15)
$$ 17 256 49 0 0 0 0 0 0 0 0 0 0 0 0 0
$$ ##$SLCBCONF= <SHNV>
$$ ##$SPECTR= 10
$$ ##$SY2FLAG= 0
$$ ##$SYNCTRIG= 11
$$ ##$SamChgEth= (0..3)
$$ <no> <no> <no> <no>
$$ ##$Sgu1PowerLevels= (0..7)
$$ 90 74 58 42 26 10 0 0
$$ ##$Sgu2PowerLevels= (0..7)
$$ 90 74 58 42 26 10 0 0
$$ ##$Sgu3PowerLevels= (0..7)
$$ 90 74 58 42 26 10 0 0
$$ ##$Sgu4PowerLevels= (0..7)
$$ 90 74 58 42 26 10 0 0
$$ ##$Sgu5PowerLevels= (0..7)
$$ 0 0 0 0 0 0 0 0
$$ ##$Sgu6PowerLevels= (0..7)
$$ 0 0 0 0 0 0 0 0
$$ ##$Sgu7PowerLevels= (0..7)
$$ 0 0 0 0 0 0 0 0
$$ ##$Sgu8PowerLevels= (0..7)
$$ 0 0 0 0 0 0 0 0
$$ ##$SguType= 3
$$ ##$ShimPowMaxUA= (0..63)
$$ 130000 130000 130000 130000 130000 130000 130000 130000 130000 130000 130000
$$ 130000 130000 130000 130000 130000 130000 130000 130000 130000 130000 130000
$$ 130000 130000 130000 130000 130000 130000 130000 130000 130000 130000 130000
$$ 130000 130000 130000 130000 130000 130000 130000 0 0 0 0 0 0 0 0 0 0 0
$$ 0 0 0 0 0 0 0 0 0 0 0 0 0
$$ ##$ShimPowMaxUC= (0..63)
$$ 130000 130000 130000 130000 130000 130000 130000 130000 130000 130000 130000
$$ 130000 130000 130000 130000 130000 130000 130000 130000 130000 130000 130000
$$ 130000 130000 130000 130000 130000 130000 130000 130000 130000 130000 130000
$$ 130000 130000 130000 130000 130000 130000 130000 0 0 0 0 0 0 0 0 0 0 0
$$ 0 0 0 0 0 0 0 0 0 0 0 0 0
$$ ##$ShimPowMaxUG= (0..63)
$$ 524287 524287 524287 524287 524287 524287 524287 524287 524287 524287 524287
$$ 524287 524287 524287 524287 524287 524287 524287 524287 524287 524287 524287
$$ 524287 524287 524287 524287 524287 524287 524287 524287 524287 524287 524287
$$ 524287 524287 524287 524287 524287 524287 0 0 0 0 0 0 0 0 0 0 0 0 0 0 0
$$ 0 0 0 0 0 0 0 0 0 0
$$ ##$ShimPowRcbType= 3
$$ ##$ShimPowRes= (0..63)
$$ 1e-020 1e-020 1e-020 1e-020 1e-020 1e-020 1e-020 1e-020 1e-020 1e-020 1e-020
$$ 1e-020 1e-020 1e-020 1e-020 1e-020 1e-020 1e-020 1e-020 1e-020 1e-020 1e-020
$$ 1e-020 1e-020 1e-020 1e-020 1e-020 1e-020 1e-020 1e-020 1e-020 1e-020 1e-020
$$ 1e-020 1e-020 1e-020 1e-020 1e-020 1e-020 1e-020 0 0 0 0 0 0 0 0 0 0 0
$$ 0 0 0 0 0 0 0 0 0 0 0 0 0
$$ ##$ShimPowRng0= (0..63)
$$ 1 1 1 1 1 1 1 1 1 1 1 1 1 1 1 1 1 1 1 1 1 1 1 1 1 1 1 1 1 1 1 1 1 1 1 1
$$ 1 1 1 1 0 0 0 0 0 0 0 0 0 0 0 0 0 0 0 0 0 0 0 0 0 0 0 0
$$ ##$ShimPowRng1= (0..63)
$$ 1 1 1 1 1 1 1 1 1 1 1 1 1 1 1 1 1 1 1 1 1 1 1 1 1 1 1 1 1 1 1 1 1 1 1 1
$$ 1 1 1 1 0 0 0 0 0 0 0 0 0 0 0 0 0 0 0 0 0 0 0 0 0 0 0 0
$$ ##$ShimPowRng2= (0..63)
$$ 1 1 1 1 1 1 1 1 1 1 1 1 1 1 1 1 1 1 1 1 1 1 1 1 1 1 1 1 1 1 1 1 1 1 1 1
$$ 1 1 1 1 0 0 0 0 0 0 0 0 0 0 0 0 0 0 0 0 0 0 0 0 0 0 0 0
$$ ##$ShimPowRng3= (0..63)
$$ 1 1 1 1 1 1 1 1 1 1 1 1 1 1 1 1 1 1 1 1 1 1 1 1 1 1 1 1 1 1 1 1 1 1 1 1
$$ 1 1 1 1 0 0 0 0 0 0 0 0 0 0 0 0 0 0 0 0 0 0 0 0 0 0 0 0
$$ ##$ShimSysFunc= (0..63)
$$ 1 2 3 4 5 6 7 8 9 10 0 37 38 35 16 15 14 13 12 11 28 27 26 25 24 23 36
$$ 22 30 29 20 21 34 33 32 31 17 18 19 0 0 0 0 0 0 0 0 0 0 0 0 0 0 0 0 0 0
$$ 0 0 0 0 0 0 0
$$ ##$ShimSysMatrix= 0
$$ ##$ShimSysType= 4
$$ ##$TFXNUM= 0
$$ ##$TRIPLO2= 0
$$ ##$VTU= 2
$$ ##$VTUETH= <149.236.99.20>
$$ ##$VTUTY= <no>
$$ ##$WBREFAM= (0..15)
$$ 100 100 100 100 100 100 100 100 100 100 100 100 100 100 100 100
$$ ##$WBREFLM= (0..15)
$$ 1 0 0 0 0 0 0 0 0 0 0 0 0 0 0 0
$$ ##$WBREFPH= (0..15)
$$ 0.01 0 0 0 0 0 0 0 0 0 0 0 0 0 0 0
$$ ##$WBSGU= (0..15)
$$ 0 0 0 0 0 0 0 0 0 0 0 0 0 0 0 0
$$ ##$XFAC= 2
$$ ##END=
$$ 
##$DECIM=	1664
##$DSPFVS=	20
##XUNITS=	HZ
##YUNITS=	ARBITRARY UNITS
##FIRSTX=	9715.9108146080106962
##LASTX=	-2303.2282551691896515
##XFACTOR=	-0.091699453500600436318
##YFACTOR=	8.4963946533203129863e-07
##NPOINTS=	131072
##XYDATA=	(X++(Y..Y))
-105953b658928q062q057q058q057q058q057q058q057K9234K9238K9238K9237Q0878Q0878
-105939b444689j0926j0927k3003k3000k2999k3000J7165J7165J7164J7165J860J864J864
-105926b484297J864M7766M7766M7766M7766L3725L3724L3724L3728R0146R0149M4243l2256
-105913a964186p9118l3216N8588J04493Q4408P908l7998l7994j9708j9709j9708j9705K0455
-105900a955490K0460K0455K0460N8707N8708N8707N8711j7796j7792j7796j7792P403P404
-105887a715651P404P408P403P408P404P407L4180L4184L4180L4183j1721j1719j1722j1718
-105873a581370L9081L9081L9081L9084L9081L9085L9081L9085Q29Q33Q29Q33Q30Q33Q29Q33
-105857a262062J6029J6033J6029J6033K1767K1770o5252o5252J0292Q6798Q6799J0295P28
-105844a089993P32Q7755Q7755L70L73L70L74m5533m5528M6275M6276Q020Q024Q024Q024N9660
-105828h19022N9663N9664N9664k2959k2958k2959k2954K2943K2944K2943K2947J6728J6728
-105815f06628J427K4381Q4625M6373k0090k0086K981M1233L2626R678J9238J9238J7804J7807
-105801c29393j1364j1363l4315L941M2668J9716K0672M3627J1173j1774K570K570J132J135
-105787b49005J136J135L9862L9865O8555J5001m1897o4849o5805m2853q551K9705Q5170J08120
-105773h4411P7516K3966M0224O3175L3527m722l287L4964N4568N4569P7041L8790j7116m0068
-105759C48736k9547k9545J4920J4923J2529J2533L0698p549p553L0702O791O795R182R185
-105745D22800J3366J3366J3366J3369J3366J3369J3366J3369K6754K6757K6754K6758K6753
-105732F63513K6758K5319K5323J4181q768j9764J8486J9440j8808j7852K0400K6611L665
-105719G78504J8965J8965J7527J7531J7531J7531J8842J8845J8846J8846J7407J7411L2712
-105706A029463R761r847K8409J9802l149k196K0758J9324l628J7539J7542J6107J6108J6104
-105692A192097J6107J6108J6107M5749M5753M5752M5753k7882k7882k7882k7882j5812j5809
-105679A280277L0093L0094N5909N5913j0070n5973l2070l2066J0968J0967N5914N5913N5913
-105666A511782N5913K3078K3078K3078K3078K3078K3078K3078K3082j1348j1349j1348j1349
-105653A706929j1348j1349j1348j1345L6825L6824L6825L6825r078r077r077r074L4912L4913
-105639A842357L4912L4912L4912L4912L4912L4916L9940L9940L9940L9944n962n961n962
-105626B193712n958K7508K7508K4640K4643R339l6563n3777K2730M9504M9503Q0104L4206
-105613B447099j6481j6481j9350j9346k2219k2219j9350j9346L1333P7236N1416N1419K4438
-105600B528149K4441K4438K4441q076q072R141N5042J05723N9824n9716n9712m2503L4005
-105587B687125L6873L6873N910N913N910N913Q779Q782Q782Q782Q779Q782Q778Q783Q778
-105572B863542Q782Q782Q783L4105L4109L4109L4109L4105L4109L4109L4109K4543K4545
-105559C211841K4547K4546j5622j5618j5618j5619N895N898R2921R2921L7453l9048m1916
-105546C352581L4587Q6223M0325k0878k0878K070K073M7975M7976j4759j4756j4759j4755
-105533C513025J9667J9672k6231k6231k8147k8143O3660O3661R149R151R152R152N5290N5293
-105519C718120N0508N0512J9906n6593l9380O522J3213J3216J6085J6086O7721O7725k4080
-105506C919561k4079L4064L4068L4065L4068K8326K8330K8326K8331j3751j3746j3751j3747
-105493D090065m5308m5304N94N98L1434L1438o0370o0366j1598j1596Q0206Q0209J5177J5181
-105479D110360J5178J5181K3784K3788K3784K3787K2399K2401O8305O8303N3960N3959l7844
-105466D487345l7845o7493o7489K4314K4314R2212R2211M07M07J0325J0329l5573l5574j5491
-105452D482399j5491j5491j5492J5107J5110J5110J5110J5111J5110J5110J5110L8872L8872
-105439D634547L8872L8871L8872L8872M0306M0310m639J8311K8353r896m9107k6156K8831
-105426D856347O7086M4250M4252M6641M6642P912P912p390J5567m521m2771j9821j9816K3690
-105412E065980K3691K3690K3694L680L684L682L684L679L683L684L683N8188N8192N8192
-105398E341086N8192j8312j8311j8312j8311j461j457J4800q150J8143P1700O1658K3407
-105385E504672M51M56j934j935j936j935j935j935L2589L2592L2589L2593L2588L2593L2592
-105370E722105L2592m706m703m707m703n3956n3952J6335N4587L2828L2832L5218L5222m946
-105356E830046m942o376o377o42k3590l2200O055K9003K9006L1397L1397J7127J7131J7128
-105342E934163J7130J7128J7131J7131J7131M1035M1038M1035M1038m867m864m863m864L8883
-105328F203385L8887L8882L8888l6186l6183m5745k2794L7927R1482R2914L9365l4274l4269
-105315F372279l7617l7617M3665M3668M3665M3668L500L504L500L504l4751l4748N7052N7056
-105301F530328N413N417K547K548J8203k7695m7781K8727Q640l7258o661o657M9761M9765
-105287F575297M9760M9765M9761M9765M9764M9764R19R23R19R23R19R23R22R23N3993N3997
-105271F989237N3993N3997Q091Q095Q095Q095N342N345K472K478M385m1512o1596J4909R7623
-105256G159049N1726r480r477L9290L9293L9295L9293L3482L3485L3481L3486j8159j8154
-105243G446610j8158j8156M6870M6874m4935m4931q4143q4138K1049R7557J25406M8905n6291
-105230G482519n6286m1947m1943m1945m1943M6989M6994M6989M6992J087J091J087J091M3732
-105216G494507M3731M3732M3735p908p904p909p904Q3896Q3896p907p905l2772l2767l2772
-105202G647749l2768q387q386l605l601l604P2902N5685R787K5563K5561K2694K2697k58
-105188G822029k54k57k55J9690J9690N0291M390L5946J12450Q9500M3601l8644q4546j5692
-105174H057939O0809L7860q042o131L9776J7657k8244k5375K0528J4788J4789J7657J7662
-105161H231673L0568L0567L0569L0567j8203j8203m4024J884Q7452Q7455j479j480j482j480
-105147H444384j479j478K9595K9601l6384q2286k7781k7777l0646l0646M8244M8248M8247
-105134H409842M8249R7015R7018L1035j4867k8260k8255n6944j1043j9653j9648j3910j3912
-105121H476667K8267P4172R1382J4882o4493o4491l286M2615P6558P6564P6559P6564k6720
-105108H875240p2619p2619k6717L2212L2216L5080L5084m1424m1419l6638l6638N0859J27366
-105095H859983Q1461Q1464L5559j0340J5479J5480j9559j9559j9559j9560L392L392L392
-105082I011025L392j389j390J480J478m258M1643M6426N23K315P8820N8737J2835k466k465
-105067I246706k466k464L0527P6428P6429L0526j7288j7288k0157k0157L620L623L625L623
-105053I395287m2283m2279m2278m2278L619L624L623L624M9521M9526N2394N2395M1153Q7060
-105039I572708J04273K7771n7345n7340l3432P3672J02357N6458l5345q1248l8218P687k1001
-105026I620997k1001J4786J4788J4785J4790J4785J4789J4785J4789j5338j5334j5338j5335
-105013I656948L0564L0568L0564L0568J9805J9810J9806J9809n4785n4782L7020L7022R286
-105000I832203R291R287R289J5025J5028J5024J5028J1214J1214J1214J1214j1737j1736
-104987I941558j1738j1737N2813N2812N2814N2812R3934R3933j1259q7762p9395k892M1099
-104974A0176992M1098L0579L0579L0579L0578Q107Q106Q106Q107j4846j4844j4846j4845
-104961A0313450O8278O8282O8277O8282l3090l3085l3085l3085p0386p0380K1423K1423M6284
-104948A0402588M6286M6286M6288K5484K5487K5483K5487K534K535K537K537l684l679l680
-104934A0642489l679l683l679q461q461J6947n9551n9551J6951J30750J30751M5641o1464
-104921A0775000p2466k6559L2731L2730k652k653K17K17J4199O0104R4531j2574j08203j08202
-104907A0676420k3094k3093l971l967l966l968M7672M7674M7672M7673L3100L3101L3099
-104894A0904352L3105M412M415M412M416M2185M2184J09p6391n0575N6533J06256O0359k4875
-104880A1110897p0777m7825m7823L1546L1551L1547L1549L8241L8240L8241L8244p662p657
-104867A1208312p662p657J8J9J9K2n1621n1618M0184M0187N6918N6918N6917N6922l8710
-104852A1359168l8708l8712l8706m1821m1819M9985M9989K1297K1299K1296K1301J2211J2211
-104839A1368991J2211J2216J2211J2215J2212J2215k1872k1867k1871k1869N4633N4635N4632
-104826A1518692N4636j9481j9477j9481j9477L471L474L470L474M1125M1127M1124M1129
-104813A1673806J6261J6264p5544p5539l2510l2507k9642k9637M1125Q7030J04239K7740
-104801A1691086j0881j0882j5663j5662P287P288J2069J2073N854Q2357Q2357N857j7097
-104788A1836043j7097k1880k1874p1727p1725K0078K0079M4942M4942M4942M4946j5305j5304
-104775A1821060j5305j5300O1199O1199O1198O1204R480R485R480R485m2160m2154M9645
-104762A2038516M9649R480R485R480R484J5220J5221J5223J5222n3874n3869n3874n3870
-104749A1971493J591J595R3396R3399L2671L2674L2671L2675l8095l8091l8092l8091K5439
-104736A2165235K5443K5442K5443K491K492l77l77R185l6716n6798J9704Q8558M2656m9148
-104722A2263233r5050m3056L3452P9354P9353M0146M0145M0145M0146N4012N4012l7793l7791
-104709A2510308l2055l2055k7272k7273J0258Q6760Q6761J0262j8431j8427k3213k3208K3167
-104696A2525582K3167K3169K3170n520n518n521n517L9186L9185m7837m7833J890P8397Q1263
-104682A2717263M763m4491J412k9189k9186N5922N5923N5922N5923q3903q3899P904P904
-104669A2692268K7030K7031K7029K7031Q861Q860q2943q2944m2779m2778M9024M9025R2772
-104656A2757487R2775L1573j4330K2966R9469P9387L3486J6749J6750J3882J3881q3660q3661
-104643A2996754Q144Q143J0568J0568J0567J0568o1154o1154L0649L0650K6347K6346j9555
-104630A3027441j9555q2671q2671R133R138L5551L5550Q1454Q1452P2847P2846j8958j8957
-104617A3202600m6213m6212M5592M5592o047o048n1950n1946j547j546M4355M4356o8487
-104604A3102499o8487L4792J11301K4751q2353j23475j6368Q0216Q0217m894m890P180P179
-104591A3147668P181P179M7344M7344M7344M7348n0198n0198n0198n0198m296m295m296m292
-104577A3133437L8083L8087L8088L8087p815p814p816p814K1830K1831K1830K1831K1830
-104564A3363675K1831K1830K1830O4621O4625O4623O4625j1879j1879j1878j1880p9776p9776
-104551A3480592p9775p9776K1592K1591K1591K1592P5928P5932L0030m6474n2212o309Q992
-104538A3493294Q991L4330L4332j1569j1568j4438j4438P7367P7366J6159J6164k9738k9738
-104525A3646514j050j051R0756R0754l7871l7867Q035Q035J3773J3773l2129l2129J4419
-104512A3743962J4419J4419J4422J1551J1550J1550J1555l273l272l272l269k9092k9093
-104499A3762157k9092k9088O887O889l9013l9011N933N932R7736R7740N0877N0878m0926
-104486A3907899m0923o1009o1008L0795L0800P3590P3593K7692K7691j7255j7254j7254j7254
-104473A3940103L4860L4863L4863L4864j1038j1039j1038j1038J7526J7531J7531J7531K3268
-104460A4128787K3268o3753o3754J2745Q9252Q9254J2749j8809j8808P012l8890n9056J7449
-104447A4117446O3351O3350k9410k9409k9410k9406k2237k2238k2238k2237O451O452O451
-104434A4056916O455l1442l1442O0362O0363M8887M8886M8887M8890O0362O0363l1442l1442
-104421A4374603p7344p7344J4460J4464P8263P8262P8264P8263o1357o1356o4224o4221Q453
-104408A4319186l7448n7531J8973N0530M628n6573n6572o489o487o489o489m0915m0915N0889
-104394A4128298N0892M7543M7541M7542M7543j5574j5573j5574j5570R041R043R040R044
-104381A4343236k5386k5383O1635O1641M5378l1120p9896p9891m0687m0684N1117N1120J5735
-104368A4306815J5738J5733J5738K346K349R4151R4153J07538J07541J5735J5738p2245p2241
-104355A4649089p2245p2242k1475k1472k1476k1471l4863l4860N6944N6944J9645J9648j0951
-104342A4491215L4949J0082o6417j05626j05625L4229J41336J02126N6226j154p7654o0440
-104330A4453247j4539K9447P5353P8221L2320L8054L8058L5188L5188j2062j2061j2062j2059
-104317A4752293k5450k5450O6354O6358j7800j7799j7800j7797j2061j2059j2062j2058K50
-104304A4714919K51K50K54K50K50k619k614l0351p6253r3466j6959K1288K1293K6070K6073
-104289A4588636M7202M7203M7202M7202L3814L3813L3814L3814l9820l9821O3459J39962
-104277A5036480J03623l481r1460r1457j9380j9380j9379j9380j1730j1730j1729j1730N4255
-104264A4883522N4254l2767l2768J6959R3463J10675L575p3612p3608K6802J03306J20519
-104252A5200320P4617J0545J0545l4878q0781j18075j0971O6488K0587l8704l8705P794P795
-104239A5076577P796P796l680l679l679l680N2264N2264l9541l9541k6152k6152k6153k6151
-104225A4998289l4910l4908l2039l2040J09492J55394Q0803M300m1603m1602M5420M5420
-104213A5222016O2633O2634k9171k9167m8536m8536m8534m8536n3317n3317p415O9089R4908
-104200A5144751M9006j2197j2196M060M061M060M064J3769J3774J3772J3774o0822o0819
-104187A5119057L0986L0987N3933N3937M9156M9156L4811m1692r0464r0462k1375k1371k1370
-104174A5135289k1372N7042N7045N7045N7045R704R710R708R709R4818R4819K059j05047
-104161A5467574q7938q7938k827k824M4986M4991M0205M0209K4905n1595j00369j00366n698
-104148A5223315n693n696n693N4909N4908J0919o5581o5584J0923N4908N4912J0441J0444
-104135A5337432J0441J0445n9369n9365j0598O5910J01890J01893J4872J4871n7807n7807
-104123A5412808n7807n7808n214n212n211n211M8342M8341M8341M8341M3915M3919L9136
-104110A5596680L9138O623o9881j37777r1874L1482J38592J41459L4356l4497l4497m1192
-104098A5578612m1191K8289K8292K8294K8292J1076J1079J1079J1080p8338p8333J3471J3470
-104085A5565172l8170l8170l8169l8169J4781J4785J4785J4786R3196R3202Q8419Q8421L8210
-104072A5873079l8289q7060q7060l7333l7332o732n2633m8013K8491P4392P4397K7535K7538
-104059A5710980K7535K7538m8969m8966m8969m8964l1756l1752O0048O0052K0722K0720K0722
-104046A5688941K0725R244R250R245R250l2832l2828N4192N4194K8372m8130r6903r6898
-104033A5575822j5980j5982j5980j5977L7572L7576L7571L7575q807q805Q2996Q2999K5618
-104020A5836198K5622K5619K5622J2827J2827p8975p8973l1161l1158O0642O0646Q3115Q3119
-104007A6005970q689q685l5465l5462l5464l5462P70P69P70P73l7481l7483l7482l7479k1225
-103992A5678675k1224k1226k1222K6590K6589K1808K1812M7508k8995p2985p2980J2125Q8629
-103979A5685104P4285K8385K0255O6156O0418J4520m0948q6852j06933l0425Q718Q723J3500
-103966A5714906J3504J3500J3504J3500J3504K9279K9282K9279K9284j8536j8532j8532j8532
-103953A5825410p179p177P9843P9847M7329k9171l2042M4463Q4625L8726k2480k2477r093
-103940A6070624r088p0291j16194m1366L5136J7923k7979l3718J2186J03989J49891Q8689
-103928A6179802j8415m4238m4235Q360N4263O8606p897j16795j62696j10101k996N8207N8206
-103915A5920071O4901O4901m0769m0770m0769m0770q255q256Q3549Q3549K0851K0856K0856
-103902A6099945K0855m9910m9911m9910m9910m8476m8476m1781m1782N077J12180N1936N1934
-103889A5961771J4756J4759J7627J7628l410M2491O2574j3929p8002l2099N9704J05608M5360
-103876A6214838l1143p7045p7046l0115l0116l0116l0115M0650M0649M0650M0654M310M312
-103863A6080367M310M311K7261K7262K7262K7267j309j307m175m178M9376L475k0435N6075
-103849A6275562K039j05063o5859j9955k9518k9518k3780k3777L2567P8471R5682J9183m2025
-103836A6164009m2022m6806m6801J6787J6791J6787J6792k9115k9111k9111k9110K3361K3366
-103823A6025817K3362K3365k2539k2537k2541k2535M6312M6317M6313M6316M11M16M15M13
-103809A6169305l2861l2861l2861l2862J3040J3041J3042J3040N8943N8942N8942N8944j7562
-103796A6308232j7559j7562j7560l2025l2024l2025l2024J3876J3878J3878J3878M315M314
-103783A6191592M315M315M312M315M314M315k8910k8907k8910k8905k3172k3167k3172k3167
-103769A6009168j6478j6477K9425J05931J20272P4375k2215o8115J4006J4004J1137J1139
-103757A6266172J571J576J574J576k7116k7116k7116k7112l1897l1896p4930J577Q5217Q5219
-103743A6197299l2405p8308j2323O4179M4099j801J2062J2062R193R193j3757j3759j3757
-103730A6181977j3754N0672N0671N0672N0674M770M771M768M775k880k881m5912L0589L3460
-103716A6402372L3458L8241L8244J2148J2149J2147J2152j0803j0800j0802j0801m3317m3315
-103703A6431073m3318m3313k0367k0362k0365k0364K6135K6133K6133K6137j9768j9764j9769
-103690A6308221j9764J6094J6091J6094J6096J6091J6098J6091J6096m3815m3819m3818m3818
-103677A6241938K086K083K086K087K9339K9338K9339K9338l174l174l177l172O2451O2451
-103663A6479839m2741j19246q4819q315L5673L5678K7548K7544K7545K7547j2618j2619j2618
-103650A6368398j2617l713l708q44q40o7784k1881N7491J33996J01958K5457j8536j8531
-103637A6538846l8619l8615l8612l8614K5574K5576K5573K5576K623K626K622K627J0272
-103624A6507455J0277J0273J0277k9893k9888k9887k9888l2369l2367J1619Q8130O5174j1328
-103611A6507585n8187n8183j8981o4879q2096n588J01512J01516J4491J4495K5606K5607
-103599A6502898K5608K5609M8560M8561m3246m3243k5553k5552k5556k5551R5895R5900r299
-103586A6645031q5797o5012J1489l6325l6324m6842m6844M4960M4966j3373j3375j3373j3368
-103573A6375813O6956O6954k4849k4844M676M678M676M676K8585K8584j5405r1906n4613
-103560A6373981K1892R1699M5801J9020J9021J6152J6157n3260n3262n0392n0391N0975R6876
-103547A6544269M2368o4736j21159p5255j5966j5966J5593J5593J07396J07395R496R496
-103535A6558524R496R496J5232J5233J5234J5234Q89Q89Q89Q89n0750n0750M1052M1052l2553
-103520A6590056l2551l2555l2551p9416p9408l0643M5866P6461P6467j0562j0555j0560j0558
-103507A6459491Q1247Q1249N4347N4353l7456l7454p4750p4748j3548L2356q289q4789r9137
-103494A6332872P972J12204J12206J3710o2794l7721L8783Q2771Q2772L398L399L401L399
-103481A6696372L2566L2567L2565L2566j7160j7162j08965j08965q1112q1112J0690J0690
-103469A6433540p84p83p86p83L9858L9858L6989L6989j6565o2464P343Q3849J29079N2582
-103455A6777922n2616n2609j7234j7227j7232j7227O196O200n5004j00904p2220M290N0187
-103442A6442522N0189K6878K6880K6878K6881j9026j9021j9025j9021M3611M3616l77p6876
-103429A6534109r9833k3324J7793J7795k6240p2142q9358j2850K3486K3488K8270K8272M3567
-103416A6393033M3571M0698M0702l291m9188K2532R9036M3447k449K8147K8151j4886j4884
-103403A6654619j4881j4882P586P590P588P590L0539L0540L0541L0542p000o999p002p000
-103389A6749371J5950J5953J5950J5954n4338n4335n4338n4337p84p85n565n563K9697m6806
-103375A6566024o6888M0217Q4206L8304n1587r7487L401P9903L3998L4002r032r033r031
-103362A6636997r029p359p357p358p355n8043n8038p9078l3175O5319J41826J41823O5324
-103349A6784497l7004q2902o1865o1865L520L523L520L522k8995k8993k8990k8991k8995
-103336A6409982k8993O2810O2812M9421M9424M9426M9423J6352J6350J6349J6352n2504n2501
-103323A6664703n2503n2499J528J527k9074J6828M7430k9074p4974p4971N7591N7590N7591
-103310A6591693N7590N1853N1852N1853N1857k7042k7042k7042k7040O1892O1893o0511j06410
-103297A6705396r6121j9619K6284K6283l0140l0138l0137l0138M62M63M64M63M62M65M63
-103282A6524912M62J4688J4689J4688J4688J4689J4688J7555J7557R907N5810P3022l482
-103269A6783873q3811q3810L212L213o493o487r3516r3511p7258p50M8021M8018K3632K3634
-103255A6487967K3632K3635J18303J18308L0329p6778j08933l2430P0849P0851n2515n2508
-103243A6620710n2510n2511q1682q1676l2910M3598Q4713Q4718k306k303q809q804q805q804
-103229A6492619j2630j2630P9173P9175Q405Q409Q408Q409J4147J4145J4148J4145j3470
-103216A6702453j3467j3467j3465j3467j3467j3465j3467l4987l4984l4982l4985L3871L3869
-103203A6535990L3871L3871O371O373O373O376N8012N8017l3790l3788n580n579n581n576
-103189A6655360l4271l4266l4268l4266O1238O1241O1241O1243p613p608p614p608j4307
-103176A6718502j4304j4307j4305j4306j4303j4306j4305m247m243m243m245m243m242m246
-103162A6588657m242M6435M6440M6440M6440j373j377m242m243q0392j26291o8914L8193
-103149A6521531L2454L2454L9149L9149P1179P1183k0619k0620p233p231p233p230N711N715
-103135A6748359N716N715N716N715N716N715j0064j0064j0064j0063j0064j0062j0064j0064
-103121A6702143j9272j9268j9268j9268p1863p1864k3093N3411R2619R2618N596N595J8985
-103108A6727071J8983J8985J8982K436K440q4583q4583O263Q2767Q5639R132l7723Q175M9298
-103094A6823282L397q3629q3627N309N307l4977l4976l4977l4976N2048N2048N2045N2048
-103081A6738322J2361J2360l3541l3541k3978k3980O7828O7824L673L673m2231m2231j0672
-103068A6695867j0672j0673j0672K1365K1362K1365K1362l5058l5057l5058l5054K7697K7700
-103055A6664474j8204j8201q641q640Q3164Q3162K4352K4353k1551k1549j5813j5813L0091
-103042A6781184L0093l680l679l680l677l9061l9059l9063l9057L9353L9358L9353L9357
-103029A6797742J0666J0667J0666J0668K8716K8715o0222o0215p625L8282J6284o0217j6709
-103016A6747418R0400J40122R4224J3894l2008r058r053l7647l7647l7647l7647n1991n1990
-103003A6781370q003O8503N6071k0433p5900n2946K6425M9376q003q4504p2910k7008K2720
-102990A6654758M5670M6627O9578Q1054L5151l5616q1516q4386l8482J9850J9851l100M2801
-102977A6772240L1837L1842O0527J4627o3791o3786k0756k0754r761r756O4354Q7306M2359
-102964A6916488l4143m9921k6971k0161m3109m1676j8722j8727j8723j7288j7288M9651M9652
-102951A6709062j4897o0801o7975m5019K315M8218N6171J0268o943O9562J12593O6689n2845
-102938A6826398n2842M5652R1553J8397n8102p6275n3321l6589j3635J6843L9795L9793J6848
-102925A6804515o586k9537j5191j5189K0191O6092N0312K7368K4972k0927j18950j64849
-102913A6622221j01788k5287p594l0544k5286N1217R5686R5689L9263o638L6396Q2298N7433
-102900A6883066J1532m8716m8710M0817Q6720Q3851L7950k6602p2501o2462l9508j5602j5604
-102887A6814231j4170j4167j4170j4168j4169j4166j5184j5185j5184j5182L8367L8372L8368
-102874A6783593L8372M0758M0760M0759M0762j2793j2792r8860r8856j28626l6821O4546
-102862A6660802O4549P7936P7936P7936P7936Q126Q129Q124Q129l0129l0122l0126l0124
-102849A6949102p5947p5943p0204p0207L8812J30617P8975P8978J4904J4906J4903J4904
-102837A7043800q4549q4549q4550q4549j1516j1515j1511j1514j5337j5340P6468P6465O4034
-102824A6845837O4035k7771k7770m4983m4983M1084M1084K6429o5374j3729j3732p6852p6847
-102811A6626428j28487l6683Q1415Q1420J38797M6993q27q21o560o559K880K885K884K883
-102797A6806648K880K885K882K885N4041N4046N4045N4046n4975n4973k0545P1260J04686
-102784A7079811J2888q2743q2740n0229n0227n0228n0227K6274K6277K0538K0537N4966l6841
-102771A6838056p7004p7005k534k535k532k532p1385p1386j0183J42823K03070J11266J9463
-102758A6997582J9461J5638J5636p6167p6167n0582n0579n0580n0577N8436N8439N8439N8437
-102745A6927416J7793J7795J7798J7795O2743O2740n9663j05566l6596L9910n992n991j0774
-102732A6939408j0773j0773j0773m2813m2810m2808m2810l5157l5159j20268j20270p4672
-102720A6350322L2432J25191J25193J17540J17543Q5983k1120q0890q0888L4823Q0724R2200
-102708A6979053J5696q6625q6626m5866L0639J6293k9606n4472q569q568n4473m4909R95
-102695A6622962O4109O4108p613p612p613p614K7181K7179N7781J1882m377P2128P2126m375
-102681A6980252q5663l9757M7262J365j02877j02872n55P5956M5946l0557k5774N0733P5590
-102668A6889049P5596p2633p2629k4341k4337k4342k4337j0950j0951j0953j0948k8344k8342
-102655A6621538k8346k8339R906R909J2780J2778L3337P9240R6452J9953q5246q5240J782
-102642A6670504J780L0587L0591L0587L0588k1052k1050P0754P0755Q8920Q8924k884k881
-102629A7066123o0259o0258o0259o0258l859l856l859l857o1236o1236M5870M5872r90r90
-102615A6776948J4309O0217M8739k7768n3585p680K3275K3275K6146K6149l4102l4102P3004
-102602A6914825P3006k7884k7886j2585L3321k065p8569p8572k060j361m7262m2480L422
-102589A6703850P1320P1318k317k312j839j836j839j834j838j837j838j834o9855o9854l9252
-102574A6648203L7250N9245J3343j957j953j2956j2955L2948L2951N0160N0162M258M261
-102561A6902960K9862K9861j6039j6036m6642m6637m6643m6637M5163M5165M5162M5165k5603
-102548A6899101k5598K0298K0303M4803M4804o2300o2298L9065L9070L9066L9070n879n875
-102535A7023630n879n878m4132m4125m4133m4128k6373k6368k6369k6370M2484M2485M2484
-102522A6857328M2483j0589j0590j0591j0589j0592j0589j0591j0589k2667k2664k2663k2664
-102509A6724433N8621N8623N8621N8621j7405j7402o3306o3306K2761K2761q4345q4346r02
-102496A6673429r00r05r00p599p594k813k813M3086J19592J19590M3088p3583p3576j856
-102482A6826246j857J3678J3683q8644q8640j5009O1499O1496j5005k5529k5524J5593J5595
-102469A6747582R855R858o1865o1862k0662N5841L8630p273j9706j9703k2575k2570L8630
-102456A6664180L8628L8630L8628k3531k3529k3531k3526l5961l5961P1143P1143M9147M9148
-102443A6854608M9149M9152k970k970k970k970M0065M0062l6439l6437k3989k3991k3989
-102430A6876311k3989n821n819P0683P0685L6255L6257j2513j2515k6858p2759q9975j3465
-102417A6826477O7216O7217l5106l5108K5141K5140K5141K5138k4108k4110k4108k4110J3187
-102404A6908007J3186o3317j09214o8368Q140L6827r071r074L6827N4042N4043P657P662
-102391A6867347P660P662m3021m3022m3023m3021Q973Q975Q977Q978Q975Q977Q975Q977O2047
-102376A6844436O2051O2051O2051j066j064j064j064j35558j35560r5392l590K8923K8923
-102363A6714077L4664L4661q371q372Q3434Q3431Q3434Q3432q372q371l4549l4551l4549
-102350A6979998l4549l0726l0723l0726l0724n7978n7979R5026R5029Q961Q962Q961Q962
-102337A6932494o6063o6062o6063o6063K791K790Q8857Q8860K312q9490l7853J15158J64883
-102324A7006551P3078M2475M2480k4105k4104k4105k4106Q409Q408q3396q3391r6784r6782
-102311A6724628N6224N6225O5787O5786O5787O5789J48423J48428j4143j05948j09771j09773
-102299A7057442j15508j15511L547L547L549L549L549L549L547L550K6615K6620K0882K0882
-102285A6949809k6934j18737j18737k6934N6739N6742k9322k9325M5268M5266M5268M5266
-102273A6894369j3014j3011j3011j3012K5242K5241K5242K5239M1495M1497M1499M1497Q9313
-102260A7198586Q9313o3695o3694n9036n9032n3296n3294j12585k0781J9384J9385L6592
-102248A6877847L6596L6598L6597K8945K8948j1218j03022j10575j10572L6695L6698N0081
-102236A6833618N0086m1717m1719k036k032M9608m2198q2363q2360O4906O4909L5739L5741
-102223A6840182L5736L5743p5192p5188J6614J6617L5258L5265L5263L5263K3784K3787o8016
-102210A6915116o8015J9636J9642J9641J9641r050r049r047r047M338M339M342M339K1555
-102196A6928381K1554j2873j04677j15439k3629P1998P1998P5819P5823j5979j5981M099
-102184A6961094M101M102M101j636j637j636j637j8307j8305j8302j8305j04370j04372M2900
-102170A6727791M2898K8551o3250o3250K8555P6369P6369r698r696L208L213Q9279Q9279
-102157A7019618M1463n0339r0505r0503p8077p8071J3730J3732N5810N5808N5808N5808l0481
-102144A6893801l0481l0483l0477q9773q9767O3234J55044J68903J5903j00769j00766p9730
-102132A6744639J2076N2238N2241Q845Q847J4583J4587J0758J02567J36987J36995M6617
-102120A7341980m5180q5349q5346p1960p1958p1960p1958j6560j6559j6560j6559L6992L6993
-102107A6846016L6994L6991K9821K9822K9821K9821J9299J9302n7202n7202j5602j5605j5602
-102094A6916674j5604k0384k0385k0384k0386k692k693k694k694k692k694k694k693j592
-102080A6796393j589j592j592o373o373o373o371N3873N3872k2628k2631K0404K0404K0404
-102066A6889828K0406k2510k2512k2509k2510k2509k2512k2509k2510J5263J5263J5263J5263
-102053A6791205J5263J5263J5265J5266P4483P4483P1612P1614j07m6012o6091J0414M2446
-102040A7085104l455j8756j8756J3759J3757o2745o2743j7918j7919N8583N8585j664j661
-102027A7024171m7565m7560o4779o4776q5816l9914P4840J51344J51346P4845J53m5749n5312
-102014A7025228r410k8535j05039r9302k2793L1709P7613Q2394L6493j8971j8974j8972j8969
-102001A6912472K5136P1037Q8254J1747k6503k6503l1287l1281N0957N0957N0955N0956m2760
-101988A7154137m2761K8961K8966r0094j66596j37908l0800N9090N9088O5782O5787j7894
-101976A6975758j7892j7894j7890n1363n1359n1363n1361k6738k6739M4983M4987M3071l3433
-101963A6762767l3433M3075J02838J02839M3548l2950p135p132j1915j1914q0161q0160j8956
-101950A6771311N7548M4159j742j7046j7041J8339J8336J8339J8340p482p477p483p480K9815
-101936A6910436K9812K9814K9817O863O864O863O865J5948J5947J5946J5952J5946J5952
-101923A7123025J5945J5952o1427o1424o1423o1422p875p871p871p870J7467J7470J7472
-101910A6930148J7470n482n480n482n480M1735M1737M1737M1737J2087J2093J2091J2091
-101897A7141002K5477K5480q1625q1624n2941n2935n2937n2936n0131n0126N6975N6978L4977
-101884A6865634L4985L4980L4982j7138j7135j7140j7133j7139j7136j7135j7133L3664L3667
-101871A6900823K8885K8885L6534l9966k5626K0281L2230j3670j5584L0322O0917j5579p6784
-101858A6951668p6782K8384K8387o3418o3414J0216J0217p6805p6802k3255N3251L6035r861
-101845A6727821l6642l6638l9511l9505Q1339Q1341L7353l9149P707Q4208P9429K930j9071
-101832A6891612j9070k3850k3847k9590k9586O2215O2220n0883n0876n0883n0878P1525P1526
-101819A6829635O8656O8660o7140j13035P56J07867J39422O2922m0363m0359j991j987Q5032
-101806A7098075Q5034O6862r637n8412n8408K2871K2878o8932o8929k3028k3026k3031k3025
-101793A6939292J5137J5139J5140J5142m2242m2238M9567M9565L6655L6657n5148n5148p5233
-101780A6902285p5229m3672O3432J38258J38263N2198n4910p1168p1165p7859p7860N1713
-101768A6874286N1720M8849M8849m8696r4595k2871N3630O2148J6248K1033O6931M9720M9720
-101755A7176972l9216l9214M773M774M773M775r63r65r63r63j5791j5786j5786j5786L5853
-101740A7086487L5853n5949n5952n267n266n269n266n267n266r7072r7071K1138K1140K1140
-101726A6848113K1138K1140K1138K1140K1143o116o115Q5690Q5692L4051L4048L4050L4053
-101713A7249165j7950j7948j7950j7948J6475J6478p5325p5323q1544q1543J0261J0266j214
-101700A6915900j212j215j210K0575K0578K0575K0579k5327k5322k5327k5323K5356K5361
-101687A6943988K5356K5360P6998P7000j4803j4805l7878l7874l7878l7876q3779q3777O9228
-101674A6869260O9230p756p752p753p752K4759K4763K4761K4764o362o360o362o362o362
-101660A6974716o362o360o360Q461Q461J1330J1330j3532L2367N4362k2134p0315O189N0180
-101646A7032333N0178L323L320L320L325r0395r0395j11435o5532L320P9824L9660L9665
-101633A6900511K2925K2925K2925K2927K2924K2930K2925K2929o0273o0269n5491n5487L6313
-101620A6888714J12819R0822M4923q991q5495q8363j1858j3772j3768q993q986K0653K0657
-101607A6938362J7784J7789p078n2978M398J11504P4979P4984j0127j0126m391m389m389
-101594A7146322m389L0515L0515o1288o1287o7028o7026K4777K4779M692M694q7109q7108
-101581A6831059n8419n8419L3384L3384N5857N5857N5858N5857J5692J5694J5692J5694j4390
-101568A7052800j4385j4390j4385j4390j4385j4386j4385J9082J9084J9086J9084p8462p8456
-101555A6871512J3345J3349k8257k8250k8256k8252N3985N3990N3989N3990k914k909k910
-101542A6992412k911k0126k0123k0123k0123q2606q2603m2439M9365O8492O8489j7575j7571
-101529A6852558L9802L9802k0444o6348p4953J6851N4146N4152J9838J9840J9838J9841k0326
-101516A6954597k0325k0325k0321K1273K1274K1273K1275K7010K7013K7011K7015n1954n1953
-101503A6982863j4657P7150P8102L2203q9248j81050j27501K5506Q6709Q6714L6980L6986
-101491A7030757L6981L6986Q8979Q8981M8815m2985p7413p7413p7415p7411o649Q5155N6466
-101478A7113834J0569l9164q5061j13754k1946M8461M8460l7606l7604l7607l7604N4198
-101466A6865176N4203L3160L3159K559M8465N2286k4218o5338o5333k1946N4558J03328J03328
-101453A7173387N6470N6468l5335l5330o7847o7848o7849o7845L3520L3519L3518L3523o2293
-101440A7016058o2291o2294o2289J4210J4215J4208J4215O559O564O560O562O559O564O564
-101426A6931964O562k404k402k407k402k406k400k407k402m0657m0655m0657m0653L5847
-101412A6792521L5848L5851L5849Q917Q921Q921Q919j0208j0207r7226r7229p2368M139N2910
-101398A6705558N2910P6816P6817P6818P6816J866J867J868J868q4204q4197O8808O8809
-101385A7042420K9118K9121K9123K9121o8420o8420o8420o8417L7433L7436L7438L7438J4482
-101372A7049453J4486J4486J4487k730k728k727k728k725k727k728k725j1099j1094j1095
-101358A7037806j1096J1853J1857J1856J1857m6958m6957m6954m6956Q1188Q1187j0616j0616
-101345A7027451k6063k6059k6059k6059J4101J4106J4105J4105n4751n4748m9965m9967J1232
-101332A6781429Q7741O7657K1755J3743l2156l5022J0876K8088K8091L0961L0960j080j076
-101319A7031967j077j075k4030k4027k4027k4027j677j675j672j675M4229M4229M4229M4229
-101305A7103921n978n976l107l109J0279N6183R3477j3626o7423k1515k5343p1244j08538
-101292A6938001o2637N8811N8812j0998n6899p4112K390j434j435L348L347n6381n6376M8811
-101278A6793248J25319J13840L7342o649o650K8730K8733K8734K8733k2909k2907k2907k2905
-101265A7079752m3829m3825m3829m3825L2675L2678L2677L2679l8091l8087l8087l8087P810
-101252A6890611P815P814P815K9302K9300K4521K4519q950q5452l5728l5723r428R7677R7676
-101238A7041769r429J1611J1610M914M921k7956k7957k7956k7958p875p873K2727k3171o919
-101224A6930458O9585M9504L601J1251J1252Q382Q385K0938K0943K0940K0940m5998m6000
-101211A7084181m5997m6001p1344p1341Q1665Q1667P2103P2102O6366O6365m8992j40791
-101199A7099983q9151q9152J2215J2214J2215J2216M8551M8555M8552M8555l085l086l7513
-101186A7121069j29314j37042m5235N0394N0395M0830M0833M0830M0832k2765k2759k2765
-101174A7005303k2761j7026j7023o8662K3140K4214K4218K9951K9956N2901N2907M7166M7167
-101161A7211451k3122j14923o3288o3284j7384j7382j1644j1642m5504M6303Q6466Q6464
-101149A7062511N0129N0126r3318r3313J358J54361J54363J361j05751j05747L7694L7700
-101137A7151474k2433k2431k2431k2433j2868j2870j2867j2866P5110P5109P5110P5114m9208
-101124A7261510m9208m9208m9204q4657q4659P2175J63981M3485m8314R058R063N233N237
-101111A7204492n2144L9662L9661n2140N233N237n9674n9676n9673n9672J6828J6832J6830
-101098A7001796J6832k5248k5246p6888J4920O4644O4646P0380P0386K0235K0236p1570p1564
-101085A7073559j9931j9925j9928j9926J587J592J587J592k9970k9967L1234P7139J01161
-101072A7149804K4658k1243k1242m5151m5147m5152m5147o420o418o423o416M9998N0005
-101059A7025706M097p2402r1937m6034M5769R1672K2817n3682l3606J2302N6286N6291N4374
-101046A7071653N4378P6369j31j05323j05324j7465N9038N9037j7463p6758p6753J0264J0270
-101033A6941792J4089J4096J4089J4093J9830J9831J9831J9834r489r487r489r490l748l752
-101019A7032030l751l749o3997o3998K7808K7807j8096j8094j8093j8096J95J93R1998R1998
-101005A7064155n543n543n544n543M7531M7531M7529M7531J630J627J630J628m7275m7278
-100991A7144066m7277m7273k4326k4326k4325k4321N6003N6001N6003N6008k0500k0498k0501
-100978A7114734k0495l8552l8549l8552l8547j5600j5599j5600j5595j8947j8945j8947j8942
-100965A6801864K6954K6959K6957K6959K4770K4770K4770K4770l2607l2607N9196N9197K8118
-100952A7090070K8117o3688o3687q0899q0899J0903J0908K6802K6801K6802K6804P2703P2706
-100939A7103443P2703P2705K5367K5370k0537r7035j55371j09470l0097M6411N3152N3152
-100927A7039793N7934N7938j4744j4744j4745j4740L9286L9288n2520n2512k3830k3825k3829
-100914A6998750k3825L6657L6656L1876L1879k9327j05831q3838l7929O1043J37544J35632
-100902A7189287N9135m7975j24475j43606l6495J33798J79701J26149J9046o7021j12925
-100891A7174619j19619p3713N655N657Q524Q528J4262J4262J4261J4267n581n581Q1442Q1445
-100877A7218428K9803m6702k9487J6417K1196K1194K4065K4068k1838k1839k1836k1836J1099
-100864A7202732J1099J1098J1101o5405o5400o5407o5401R665R664R662R669j3288j3283
-100851A6986506j3287j3283L7036L7038L7039L7040q865q860q865q861j2210j2212j2210
-100838A7036006j2208N7597N7602Q827o7672m595m596o505o504K6005P1913Q9122J2623k6591
-100824A7231024k6588l1370l1368q421q416q418q416n32n30n30n28l3044l3041l3044l3041
-100809A6973737j5831j5831P1193P1194R990o6512o9383o9380k1603k1598P0204P0207Q7414
-100796A7073801Q7418J6653k9249o6547j43049j41134o4633L9604J16108P7855P7856M5337
-100784A7090020M5343m1681m1681L93P6898P6899L95k5425k5426l0205l0205l0205l0205
-100771A7034915l0207l0205L064L067L066L067Q802Q804Q805Q804r7347r7346o8653L8448
-100757A6797084P2874K6975l628m9529m6067j60J7052J7053N7213N7218N7215N7218J5613
-100744A7076131J5620J5618J5618K1351K1358K1355K1356o9854o9855K1951K1948M6815M6813
-100731A7206225R11R12j8693j8691o4595o4594m2602m2599M9204M9206M3824M3825k076k079
-100717A7138178L2351L2349j3553j3552K8045K8048K8046K8045m3674m3677m3674m3677J1525
-100704A7124780J1523J1526J1527J1523J1525J1523J1528j8121j8121J0569l5332o6891k0985
-100691A7056574j9080o4974p8966k460J01774J01777P2128K6227L1965j3932p8488p8486
-100679A7054059l5453l5451k5891k5888L5312Q1218K1924n4576q679O7832J41460R5560j021
-100666A7310406m6927L0530L0535l3541p9440n1711K4797P584l8321r0799m4893J8219J8222
-100653A7054661k4815k4813k4810k4811n5417n5413P700N3603K7781j8116j5250L0654L9791
-100640A6970745L9790M2660M2664j0892j0894j0893j0887J1101J1101J1103J1105q979q977
-100627A7078747l4801J1106M5290M5289M8159M8162K5206K5208n395M0512L4293m2211o8031
-100614A7251534k2126P516P518p8549p8546o7096k1187J6105O2008O2006J6108j8319o4222
-100601A7072750p5221k9316N109N1013K2321k3581k0709K5192J9690J9695J9690J9692N6030
-100588A7162355J0131l0034p5936o5898o5895o5894o5894M2163Q8067O2249O2248O0375O0376
-100575A7178413l1426l1427l1426l1428O0378O0377k6645k6647k6644k6645J7344J7344J7344
-100562A7118912J7342k382k380k379k380l336l336m6368L0133O6474O6473k0547k0550r8010
-100548A7097666r8007P184Q3685J02517K6016p9179p9173J1669J1669Q802Q804O72m5228
-100535A7057097o5313J1195O5701J9800N0400N0405L7609L7608j10614j10613j4031O2473
-100523A7091717J9439J9443j8812j8812j8813j8807M4303M4307M4303M4307M5383M5387n16
-100510A7322829p7020m6415n17l1116l1116J3828J3829J3828J3829k4423k4422k4424k4422
-100497A7094268l7575l7573l7571l7572O7620O7621O7621O7618l8049l8051N3754N3754P853
-100484A7253718P852P853P851r2434r2436o3748M3360P4915K9015n6098j0189O5831O5829
-100471A7241319L7144o9964j57942j57939p1877L5234N2443N2443N9137N9137N1486N1487
-100459A7182108m0316m0314J6581J6583J6581J6583J0843J0845J0845J0847M1973M1970M1973
-100446A7337102M1977m2181m2179m2182m2177j0145j0147j0144j0143p8041p8039m6485O0623
-100433A7027839O4087O4085P0782P0783j3373j3368j3373j3370N0698N0699m1106m1102k7718
-100420A7235563k7713k7717k7714j2387j2387j2388j2387N0728N0730N0728N0732K5385K5388
-100407A7356561o6418o6412r041r040r040r036p5383p5384k6611M9891K4072K4072K8854
-100394A7137085K8855N0371N0369M5589M5592P336o9167n1954o048j0649j0646p778p777
-100381A7201178J5174J5173J0394J0391k9776j06275j23490j6383J00284J00284J5173J5173
-100369A7207300n2366n2367n2364n2365l5150l5151l5152l5151P6733P6735P6734P6735j3157
-100356A7151014j3157j3155j3158O5850O5849M647m1250K4728J01238J15576Q476n8468n8466
-100343A7339724o5162o5158n3687n3682L8116L8121N9873N9874l1932l1929k8106k8101k8107
-100330A7149844k8101n3449n3444n3446n3444L0705L0710L0706L0710N7478N7479J00510
-100318A7246258K4009m2933m2932m7713m7715M7915M7917K012K014m6757m6757M5046M5051
-100305A7185415j6635j6635j6634j6633L5005L5005L5006L5005l2890l2892l2892l2890l246
-100292A7124089l246K7354j8543q4336p835R9272R9275k5046k5044k5046k5042J5595J5600
-100279A7167047N6717N6720K1333n5166j03941j03936j4170j4170L1734L1739N913N915N915
-100266A7091650N915P348P352O8550J14458Q8633J2131l3772l3770k4310k4307K1595K1594
-100253A7323067P251P251K469K470K9722m6779r5551r5550m2956m2954q8857q8855O887O892
-100239A6884507N2793N2796J154J153J154J156Q2440Q2439Q2439Q2437L6538L6538L6535
-100226A7434079L6538o6534o6527o6530o6530J5710J5712J5712J5712L280L280O2569J08471
-100213A7444942P2133l4971o3660o3661j31921j31915q3146o640L0654L0652L5435L5436
-100201A7133338j3815j3813j3815j3813K9220K9219K9217K9220J0239J0239l5663l5657O4747
-100188A7208863O4751k7057k7051l3274l3272l3271l3269l9010l9007l9010l9007L8091L8092
-100175A7006569L8091L8096l8412l8411l8412l8408J7531J7530J7533J7532J42807J42809
-100163A7284855N0999N1006J105J106m4796m4793M930M932m0971j17471j04565n8661K539
-100150A6990215K543L1229L1233J18252J18254K0711n5794q4482l8576P320P323N1309N1316
-100137A7250853J49p6354j20344j20337l3321M3185R1953R1957J4518J4520p7285p7285l7119
-100124A6965090l7119l7120l7121l0903l0904O0900O0899N8033N8030N8031N8033K0850K0855
-100111A7187554O1977O1975K6593m9909r8681r8683k0264k0265K5637K5636Q425Q423M9545
-100098A7167963M9543L8490l8012q6783q6783j7930j7933P3875P3878K9884K9884l1319p7218
-100085A7107539m2794L3709P9613P9615k0442k0439k0442k0440j4704j4702j4704j4700l4784
-100072A7082325l4785l4784l4783M1719M1717M1719M1722j9625j9627j9627j9625K6274K6276
-100059A7118896K6275K6281j6280j6280j6278j6280O672O672O671O674M4804M4804M1934
-100046A7264565M1937K0895k5005m6999K9506Q0186L684o6126k0224K9502K9503n9432n9429
-100033A7222563k3899k3897k3899k3897R8506R8510O701O706k7246k7244k7247k7244J8655
-100020A7247068J8660p3145p3146m5775m5771m5774m5773K4992K4995K4990K4995j1829j1821
-100007A7012666J8774k7123j309P5200N5119R215K9192K9197K6329K6328m8268m8263M3542
-99994A7200599M3542k3403k3401k3398k3399N289N289N08N09n8906j35405j30623n4120Q1669
-99980A6864750J58177J40964R5060L5768m0732n0294K6207P8804k8299j11497j11499k6510
-99968A7030899M9991N2863k3639k8424J7483j3124j3119l1770l1772O0035O0038l7510l7503
-99955A7054448l7510l7503L9353L9353L9355L9357J20639J20642J5445o1052k5197N1307
-99943A7358637K9314j6587o6317o6312o9185o9183o562o559Q5240Q5243O2292O2293k9511
-99930A7352803k9511K7385K7390K4519K4521k7125p3022r0234j3732M315M317R096R101R094
-99916A7258917R101R101R098l2023l2021l2021l2022L8740L8745L8747L8744M1942M1943
-99903A7396991l960q0463j09151o3250k048k047q742q741q740q741R4539R4537K734K734
-99889A7295652m91m94l363l361l0137p6041r0384j3883P3143J19043M9234k7268o232o232
-99875A7279186j1011j1013l381l379l381l378K357K362K357K361p1755p1756J7180J7182
-99861A7143931J5268l0632o5061M2047J44007J44008N8899N8902n7770n7766n7770n7766
-99849A7280297k2866k2864k2867k2860l740l735Q3283Q3288N0627k5873p4647p4642K3852
-99836A7247253K3854K3856K3854K7197K7204K7201K7202j8703j8699j8700j8700N560N568
-99823A7363947N560N567L4251L4255n7550n7548k5040k5035k5037k5035L9988L9993L9993
-99810A7348309L9992K3736K3739o8065o8065j2600j2599P6335P6336J16972P1078o2805j54611
-99797A7397752j44090r8187n8024j2122N2065J43873R5103n7905j80310q8505O4503O4500
-99785A7178653M2503M2507M2507M2505p220p222p219p222r5458r5452l651l650L998M001
-99771A7129580M000M001l5690l5684N3248N3251k4213p0112r867Q1939R7116N316n4930r029
-99757A7188926M9302M9305N2173N2174J0093J0097q1707q1707o2583o2581k5287O6519R1838
-99744A7256562M5935m3957q9856j12811k1003P7492P7493L3027L3025J468M7371L4938n6866
-99731A7282818r4162r4159n3281n3280j04919j3115J11203J11201K5138K5136N3345N3348
-99719A7249273M7610M7609k06r2009r4878l076J6347k9551k3819K2090M5035M5039m3901
-99706A7185563m3894j345j343j344j340K1604K1612p0196p0193j7124j7119j7124j7120Q8069
-99692A7058706Q8072l736l731j822j821Q9982Q9984N828N830q1191q1191k0328N6179J00167
-99678A7300928J00167O452p0052k7020k7019J0755J0755J0754J0755N017N017N016N017K7605
-99664A7374147K7610o4195o4195j02447j02446j0643j0641L9562L9564L9561L9564L5737
-99652A7241178L5739L5736L5739N7072N7074m6205j22708j08363j259N4205Q304j5124L0777
-99639A7262165K7907j7993J6432J6433J3564J3563k4334k4328k4330k4330j379j378j379
-99626A7230613j378L9265L9264L9263L9265k9590k9587k9590k9590M8229M8234M5360M5365
-99613A7455123p8958j24856o7479L9627Q1700Q1703l410l408M16M17M18M20l8675l8671l8673
-99598A7265694l8670m22m18m20m17k9112k9105k4330k4326N3130J29638Q3735Q3734O4913
-99584A7533624J9015n8451j34949j16784r675P3522P3523k3067r9565r9568k3062L9093L9095
-99571A7212751k025p8529q0802l4897o5502o5499M6384M6389M6386M6388L2996L3000L3000
-99558A7170040L2999n257n251n253n251j035j035j034j031J9046J9048M9648L751j3945O2558
-99543A7317998L9609o290j8727o4624m1678m1672j334j333j334j331j333j334j333j329L9308
-99528A7213263L9308L9310L9313j4244j4240j1374j1371k3829K2076L9290l7214k9563k9563
-99515A7221162l4344l4343K0638K0644K0642K0641K0642K0644K0642K0642j1038j1034j1036
-99502A7284502j1034n9806n9806j02838k6335M7773M7778N2558N2559K4827K4826O7859q643
-99489A7334220k7570k7565l2349l2344K1201K1207K1203K1205J4509J4513J4509J4513J4509
-99476A7371761J4511J4511J4511j9082j9077j6210j6210J4389O0296r518q6018q1719n210
-99463A7236935R9976R9981m0597m0594m0597m0594j8271j8267j8269j8266j3490j3485n9386
-99450A7115076J7115P4968K9069N4888N4887j533p8037o0821j4919k1498k1494j8629j8625
-99437A7110447M321M326M326M326k5323k5320k5322k5320J2928J2933J2933J2930P6583P6586
-99423A7231354P6582P6585L8329L8336L1635L1640l8172j45276j25196m8687J5378O1285
-99411A7243793M0242M0247K8171K8173o0767o0762r9016n3112K8169J04677R8935N3038J7649
-99398A7409437k8247m3554m3548m6420m6418m0087m0085q0250l744O9888J15791J20571P4672
-99385A7418006m225m225p094p089p094p094p094p089L4625L4623L4625L4628o4831o4828
-99371A7375844o4830o4826k8014k8011k8014k8008M0840M0841M0839M0846L753L754O624
-99358A7311638O627l7366Q537K5749n0750j25824j25822k0632N5877R4124R4126N3004k3497
-99345A7265791n9241j3339M7864M7865o645o642j1427j1422j2863q9365j06576N30J02850
-99332A7147380J02854j2861n8760K240P8744N8664J2764J0848J0847P980P983K6149K6148
-99319A7420980K6149K6153k7406k7399k7403k7401N230N229N230N233j1027j1027p4142L2966
-99305A7321365N9261J3357M5872M5877q1315q1312p6533p6530o9152P352N6122N6123N5166
-99292A7275653N5166N5166N5170k3250k3248k3251k3250m0464m0462m0464m0458k0024k0022
-99279A7146262K3968J00470R4733J8228k5760k5756N9351N9350J3447o3054q8878m2972N0744
-99266A7320133R6647N8145J2241k2186o8087p8605l2706L0411L0414k103k101L9972J16476
-99253A7498651O0058m7049r9646n3738J1045J1047p7891p7889r036r035r036r033N9339N9339
-99239A7307126N9337N9339J3436J3438J3436J3440k7518k7520k7520k7521l6124l6127K3165
-99226A7320387O9068M1333o5771j37493o0984J7425J7427K2206K2211N951N952n3339r9242
-99213A7105131m569J02536Q5324Q822n5251r350N1852N1857k5607k5608O1416O1420K0168
-99200A7428141n6335l9122O782M869M867P736P740M389M389M389M393k4299k4299k4300k4295
-99185A7285045R528R529p7493p7490M748Q1252O4038J8141o250o250r119r114J3833J3831
-99171A7314229J3833J3837R301R305R305R305j3644j3647j3647j3644r821r822r819r821
-99157A7285250j5560j5557j5559j5557M3607M3613m1499m1496K491J09596J62191J16292
-99145A7617812n158q1663o7317k1417l77l77K492K492m6445m6444m6443m6440N2055N2057
-99131A7364827L284p3215r4737r4734p714p709M2014M2017M2013M2016J5357J5357J5358
-99118A7304134J5359j4289j4284K9702J06208J00944K4445j9546j9544j2855j2852j2852
-99106A7474570j2852J5086J5083J5084J5083R348R345R348R346O476O479q5328q5326p9589
-99092A7322153p9590p4807p4804K6681J03182Q5968M0067l0697l0699l3568l3568l0699l0696
-99079A7158923L0503P6408M7717k8786p4688p4685K3870K3874K3872K3875N9256N9256J02291
-99066A7451686K5787k7289k7289l2068l2071J3833J3833J3833J3833k548k543k546k543k5495
-99052A7378413k5493k5496k5495q759q760q760q761q760q759q760q760P8709P8705P8709
-99038A7467973P8708K202K204K205K204k3616k3616k3616k3617O9145O9145K0373n6129l5928
-99024A7527637l5929m0709m0711n46n43n45n46o1748o1748o1750o1748j2976j2977J7624
-99010A7152785k8279l7925L8579J10300O4399L195L197L25L28J3714J3716J00735J00740
-98997A7535809J8495n8005m3661K242m099m9996m7131j224L7023L7025L9892L9896O4754
-98984A7571020O4760m0437j16936q2516o005L7982L7983k1342k1335j6557j6556n9588J6913
-98971A7347386O5685O5686Q308Q306L527L527K7435m9071r3060r3058J8943R5450P5368K9464
-98957A7513896n1819r7720p4770p4771l7952l7952N3850N3851K5163K5163K5163K5160l0808
-98944A7316454l0809l0807l0807N530N531N534N531R3987R3989n9018n9018o1885o1887O0520
-98930A7252845J06421P3305l195m9096m9095J584J588J587J589L6489L6490n5312n5311l671
-98916A7296218l672l673l673K8275K8274K8274K8279N323N327N323N327n0620n0616n0620
-98902A7267746n0618m716m714m719m714N1345N1345N1343N1349N442N446N444N446m597m596
-98887A7416232m599m594m599m593m600m595l9080l9079l9079l9079j6129j6125j6130j6127
-98873A7167824L7900L7905L7901L7903K2601K2604J07712J07715N9296m7803j35786j35783
-98861A7319989o8844P662N6428N6432N7386N7388N7384N7389o8844o8842o8842o8842j6213
-98848A7309631j6208P0815P0813r514q6017q8887j2382J6778k9119k4336K1566J5827J5826
-98835A7254793J8698J8695K3834K3837K3836K3836k7805k7803O4002O3999J7140J7142J7142
-98822A7511346J7142k3021k3024k3021k3022j2178j2179j2176j2174J9380J9380m1824q7722
-98809A7296907p0509N991N1893N1897K2250K2249K2249K2251M7531M7531M0837M0839j0802
-98796A7591114j17909j00694k4187O6177O6180q2046q2044M020M018M021M023N9916N9919
-98783A7452508N9918N9921k6149k6148k6149k6146P4263P4261p8744p8740j5631j5624j5629
-98770A7411911j5627o007o005o008o002k3222k3218k3222k3214m5217m5214M6590M6593M6588
-98756A7328726M6595m5216m5210k8887k8883k4101k4101L1358J07867R0654M4752R365R368
-98743A7472287O499O501l9406l9403l9402l9402k4762k4761k4759k4759N1743N1742N1745
-98730A7383863N1745j7591j7586J3013l2885l0023M6485L1183j4717L9335J15841J08188
-98718A7676851L1689r2634j69132q2114n607j4695j4693r914r911J3995J3997P3282J19190
-98705A7530304O2943m4158j34053j34049q778q775q778q775R9283R9287P477P483Q434Q438
-98691A7476283l5554j12054j17509m1001L3591P9491O1324j5182o1084o1083N5585N5584
-98679A7318391N5586N5583N5584N5586l6220l6221n2120n2119n2118n2117q129q129Q3677
-98666A7327234Q3676M2554M2554m9248m9249m8292m8294M78P6982J00512J00515j809p8311
-98653A7499302m1018M885K2098n4402q3576p066R3342R3343P8039J538m7231m7232L1060
-98640A7543082L1065o0740o0738p2220p2214J9589J9589K3888K3892o5043o5042N9272J05176
-98627A7429556L3455m3048k8038J7867j2736j2733L3169L3166O3770J7867k1342N5162J41230
-98614A7707345O4725p2025j17926r2106r2108p6450N6J05248J05247M7872k8633p2623p2622
-98601A7406000j00353k3852K2051K2050r507n5409p2622L881J28576J28581K6254n0247p5114
-98588A7350289k9209L1995L1996N3029N3033N3033N3034k0606k0601p9892j25794q0253K6853
-98575A7296907J16744J16745j4268j4267j4266j4266k1441k1439k1439k1436J509J513J513
-98562A7392109J513P810P814P815P814m4783m4784J123P7624R1008M5109j6092j6093o8692
-98548A7449295o8689o8689o8687L8769L8776L8774L8776J0082J0086R5195R5196K9687p7415
-98535A7561156o3070J3431m739n0640k0036k0038J4158J4161J4161J4161J4163J4161J4160
-98522A7515189J4161n5646n5649n5648n5649r745r745r748r745J5712J5715J5716J5714R979
-98508A7340611R976R979R976M6317M6316m5486m5488p7045p7044M5360R1261K3525n2977
-98495A7325281r950r942p5934j21828o4453M2651J06720J06724K1614K1614Q4724Q4729p074
-98482A7504876p076l7559l7557l7561l7557K604K606K609K606P386P387l8511L7988O3807
-98468A7436048J7910p3898j19796o9291P213N3116N3114M2597M2595M2597M2597k1956k1952
-98455A7430894k1953k1955m739m741m742m736Q1925Q1923r880r880L6978L6978Q0010L507
-98441A7669589l1398l1394p9214k707N2757N2755J1638o4864r5020m9116j3732L2172K8344
-98428A7479810K8346L1213L1215j4210j4210j4210j4210l7160l7162l0468l0465N4459J61569
-98415A7594517J56788M9682o5073j41576j45402o8898r130L6774J5734J5734J8602J8603
-98403A7476355J8603J8604o4375o4374o4375o4370j8473j8469j8471j8468j1777j1775j1778
-98390A7146857j1775j1779j1774j1777j1775J5178J5178J5175J5183J5177J5180J8047J8051
-98377A7215146L7649Q3557J00765K4267q9538q9533m5546L0959O5347O5348k1674k1672P011
-98364A7362086P015R8820R8818o376o373o373o371K8052K8054o3750o3750m4032m4027m4026
-98350A7337767m4027K6736K6739K6739K6739K9125K9130K9130K9130j1036j1034j1036j1034
-98337A7473068l8933l8931N2872N2879J232J232J233J237m7538m7540m4669m4664j9807K6099
-98323A7327770M6180l0322j04556n8657K0719R7224P5226P5226M9406R5311R1482J4980l0921
-98310A7669068l0919k4229k4225k4229k4225l3168l3164N3855N3860l523q0023o2808j6908
-98297A7419362M7639M7643j0690n6594l0777M5730J17453P1549q901q899j1770j1767l4722
-98284A7575256l4717N7085N7088K9349K9355K9352K9354j0814j0811j0809j0812m5951m5950
-98271A7636975m5951m5946n9339n9335L2466L2467r132r130r132r130J9555J9560J9555J9558
-98257A7533041M8842M8842M8842M8847p1653p1645K0152K0157l276l273l275l273j4751j4749
-98243A7582828j4751j4747m8252m8249M3558M3555q084q084q084q083J2472J2477J2477J2477
-98229A7561510m736m737m737m736l6657l6653N5151N5152l4742l4739l4740l4742L030L033
-98215A7446657L033L035L033L033L033L033n0479n0474n0474n0474k663k660Q9145Q9144
-98201A7435922N9494N9501N4717N4719j2227q8725r3509j7003N3159k3338o7331o7329j0910
-98188A7337140j0908j0908j0908q5501q5499M394J11497J02888N6988N8902J04803J06295
-98176A7679183K9790m1930L973J00558J00560o548q3050m4799m4797j34691j34687k1850
-98164A7401712Q5259O8043q457o3328o3329K3695K3697l3682l3680l0813l0812K0348O6254
-98151A7424907j648p8147o6676M0433R3026M7127r709r707M8624R4531L3325m3178q9082
-98138A7483826q9077J7068J7068J7067J7071j2579j2573M8626R4531J04329K7825r0754j67254
-98125A7455174j35699k8595J15805J15807M1214l5290q4060q4055l7203l7197N4600N4607
-98113A7395108o31o33o31o31K8057K8059K8057K8056M7664M7661M7661M7662l6493l6493
-98099A7622473l6491l6488j7845j7845j7844j7845j7845j7844j7845j7845L0448L0450j7367
-98086A7450267N9137J00257K3753r2913j69413j38016l0910N7067N7070M8460M8465M8461
-98074A7461685M8465J124J125J125J127m614m608m614m608J8933J8936p0001o9995j02513
-98060A7291567n6607K4671J01182J05956O0056R0657R0663O4837O4841k6968k6963j9118
-98048A7764774j9115j9118j9115k4855k4853k4856k4853k2465k2462k2465k2462O1690O1691
-98035A7641536O1692O1692l5016l5013l5018l5012J8534J8541J8536J8538l6928l6927l6928
-98022A7588227l6926q3789q3783l7881L8621L9466o437m523M1382R0148M4252j8869j8863
-98009A7551025K8945K8950l4167q0068q2940l7034K6079K6081j2533j2534J7591M0545Q3575
-97996A7543515L7676j2531l5480m4568k1614k0184m3131n7478j1572P071P076l1487l1487
-97983A7285806J4415R0922J11958O6060L0672j5227j4273j4273j7142j7140k797k795k797
-97970A7513389k795L1211L1211J2562l3337q3065o0112L000K5953K2125K2126K3560K3565
-97957A7529393k4256k4252k7123k7120k8295p4200p2764k6858L0993N3949M3904M3908L2905
-97944A7430184L2910L2906L2910n345n343n345n340o25o24o24o19L201L203q3819q3818l6486
-97928A7307326M0024Q5919Q5925M6712Q15j9273j9267m926m927m928m927K0893K0893L679
-97914A7553938m2221p8563l2661K7588K7587M636m1266m2702L206O91k2260k0826K126K6510
-97900A7365783L560j0784L5119J9816k6086k3215K2685M7549M7549N0418N0423K2491K2492
-97887A7627800K2491K2492R2301R2301M3531l2971k6757k6757l1541l1534l7276l7276l7277
-97874A7639527l7274r0471r0470j30634n4131N0103R6008J00786N4890q230q227j1099j1094
-97861A7499684j1099j1099j1098j1095J395J396J398J397n300n298n1200n1199l5422l5420
-97847A7277040N6383N6385Q1242Q1247L5346L5346o1124o1121o1120o1122K0162K0163J5385
-97834A7434212J5382j834p8334r5547J1557J27265J27270K6858m9644m5652K49l0351l0351
-97821A7411080J208J206J207J206j4094j4095j4094j4093J5550J5551P6755J22658J21819
-97808A7711864M5316n86n86j8756j8756o4660o4657m9356m9359l455l455L9578L9577n2227
-97794A7510482n2221l666l663m9568m9562K4067K4072K4068K4072L2674L2674L2675L2679
-97781A7578783l6179l6174l6179l6174K4186K4189K4187K4191m4665m4662m4667m4662K5624
-97768A7377798K5625K5621K5625O497O501R1605R1610P2418l4688r2068m6161k1302k1300
-97755A7507781j8430j8431Q344Q347Q344Q344Q347Q344Q347Q344N3651N3648N3648N3651
-97741A7752279M1219M1216o2062j38564q9318J7789M4565M4566l2897l2894l2894l2895l6627
-97728A7483483l6628l6626l6623O5697O5697M492m1403K0750R7255J11598M497m5232m5235
-97715A7611722n1927n1924k8497k8499L2704P8612O1393j5110j17435j17428J2621Q9126
-97703A7475358M6092M6097p66p65r2570r2566m2873m2869M8932M8934O0408O0410O0408O0410
-97689A7634640j273j270j275j269j275j271j272j271j035j030j035j031k3986k3982k3985
-97674A7548380k3982K7174K7181K7175K7181m382m378K6219j9679q3458o955R5367R5368
-97661A7731211P7197O96q0589j26489q2982l7079K6038K6037k9429k9428o0030j4125j1737
-97648A7389291q8240q5371q869O7636O7634P2418P2420R5846R5846M7075k9428m9511m9511
-97635A7597236n4291n4288L6158L6161L6159L6165m3214m3212K689p3810j36929r1026N558
-97622A7253356N1465J7034J7034J9901J9908l8193l8192P711Q4217Q7082M1180N799m0101
-97609A7488201r505r502r503r500K8750P4649R1864J5364q5778q5779J244J243O4361O4359
-97595A7620468O1490O1494o407n2308o9522O982R6873R6874R851R853L3399L3400L3399L3400
-97581A7969246r2831r2833q8049q8047o2229J4273J19465J19466R5558J9055j04307j80805
-97569A7627962j67990r1489M4308R0213M4308l2194j4983L0924M8608K710o0408o0403j1636
-97556A7449930j1633j1635j1633P2160P2157P2160P2162K4346K4348o7461o7455k2992k2992
-97543A7571462k2992k2990M6817M6822K828p3672m3641L2865J02670N6771l3121l3121l1206
-97530A7599492l1206l7425L9079Q4980Q4983K4732k1165m3160L3343O1432j5070q4882l8976
-97517A7656157L0829L0832k7500p3404j3637O2868M2783l116J6008J6011J0273J0272M0671
-97504A7799047n228p1215p1210k2442k2445k2442k2440M4498M4498M4496M4503k7226k7224
-97491A7685170n3044p139M9518M9518l9416l9414k6029k6030k3160k3156j1685L4217L7087
-97478A7606437q813k8896J7003q816q811K7477P3381M4692M4695j0773n6674l0856l0852
-97465A7629194k8943k8944k8941k8939L9910L9910L9909L9914K2458K2458K2458K2462p0303
-97452A7692603p0301p188L8720M3495k405o5521o5517l9701l9701M9235M9237J0796l5108
-97439A7558644l5106J0796M1398M1396M4267M4264k8411k8413k5543k5544l4150J1752j4069
-97426A7561281j4066N9925N9925j277m7181N417Q1921P9049K548l190l190p972p971p972
-97412A7757247p972j0840j0841J4260l1644l1644J4259q694q692n824n818k8775k8775L4340
-97398A7640587Q0243N1554N651L1473L1474j9091o4994o4994j9093r530r529o661o656j1442
-97384A7628992j1442l7261Q641K1070K1073K3942K3944o874o870o873o870J6078J6080J6083
-97370A7699713J6082n5166n5164n5166n5161K8986K8993K8990K8991L289L291L286L291Q9354
-97356A7713609Q9358j2011j03812r5691r5684r624r617N9229N9234N9234N9235m5342m5342
-97343A7622776m5343m5340m3429m3430M8375M8375L6900L6899j4740P7063O3676O3676p7855
-97330A7727603p7857K6261J18065J52491n16j28657j28659m2593M9211K355q9453l2072l2073
-97317A7544106n296n298n298n295k9563k9559k9563k9561J4428J4430J4426J4430J08143
-97304A7570530J08148O777q5025n2515n2510L3555L3554r92r90r95r90K833K833q8971q8970
-97289A7386272J5743J5744J5743J5744J5741J5746J5741J5745m9068m9067j4643P7165P3334
-97276A7549940j8464j08359j08356k211Q9596L7952L7956L4129L4132L4127L4131N0265N0268
-97263A7715106N0265N0270l3889l3884l3889l3884K449K453K452K454p2140p2137J9665J9667
-97249A7584958m7856m7852m7855m7852L783L789L783L789j0562j0555j0560j0558J4304J4307
-97235A7395063J00369J00374N7815l3986l6859N4949R5111M9210m3551q9452q9932m4027
-97223A7515084o735L9171J21409J21412K8647o3153j08502j6693P8935P8934n221n220n217
-97210A7772851n219r047r045P7023P7024L383q8415o2596j6694J471J475M346M344M339M346
-97195A7759586M344M344j2872j2868j2870j2868K7292K7295K7296K7293K1980K1984l8262
-97182A7831674q4165n8349L3460k1051k1050l0138l0133k7266k7267k2487K3419M9237m2565
-97169A7573319j12261j12256P281J60287J66977J21079N5096l6708l6235l6230m1969m1970
-97157A7666410J05J08J10J08o2720o2716K9090K9087k2550k2553k2552k2550k3510k3509
-97143A7462358k3508k3507J356J356R3161R3158k6139k6140k6137k6137K5504K5502K5502
-97130A7576329K5502N8012N8017N5148N5146k6137p2039r7859o057P8783P8782L5750m0754
-97117A7778623n3188n3186n3186n3182K1881R8387Q1173L5270m892m894p763p758n0795n0798
-97103A7675692M1010M1008l9320l9319N2483N2488Q495Q494N626N626l4540q0439r7655k1147
-97089A7578502K8782K8784L6432L6435L4522Q0421R4766J8266r9839j45741p5931N75M6474
-97076A7662448M6473M8387M8388j8313o4218j1622R5487J09829L3323o9953o9953j2576j2578
-97063A7785122j2578j2574N4362N4365N4362N4367n1206n1206n1208n1206K5298K5295K5298
-97050A7848491K5300o0770o0769o0769o0769J5734J5735J5734J5737m0208m0211l7339l7342
-97037A7538554J4300O0201P7416R15r7587r7586n3596K2904K9601K9601L4381L4385Q043
-97024A7601532Q046n1246r7146n8899M8211J38097J38104k9254k9248k9253k9249K6211K6216
-97011A7662122K3342K3350r23m6822o4038J2469P3668P3673P8450P8452R90R94j879j876
-96997A7911972k2916o8817R90P7498L9025l7476l7479L9030M9545k6957j32152j32146n1823
-96984A7608294n1819n1823n1819j5485j5479j0703j0697J9779R6286R6283J9782l169l168
-96971A7626262p954p949p8719p8715J3086J3090L7949L7953L7949L7953L1953L1959L1956
-96958A7726773L1958m4550m4548m4545m4545k5424k5421k5421k5419N1080N1083N1082N1083
-96945A7683186l1040l1040l1038l1038M5461M5464M5466M5465K0597K0602K0601K0601k5304
-96932A7797983k5300k5302k5300J2102J2105J2102J2106k4235k4236k4236k4231q7830q7831
-96919A7497897O5178O5181K063K060K064K065O5297O5297O5297O5300j1207j1206j1207j1202
-96905A7852877n4719n4717n4717n4715K1785K1786K1785K1789K866K869K869K869R5626R5628
-96891A7923881M6858k9644m9731m9727n4510n4509l5386l5382N6421N6421K8207K8210K8211
-96878A7859320K8212q9419q9412m0643L5862K4860K4862K9646K9644J6255J6255p0766p0765
-96865A7703911p0840N664N4434N4434k6851k6851k6851k6847M7740M7740m4065m4065k7806
-96852A7619747k7807L3395P9301R0774J4269o2233j08137m4065L2441P8340P8345L751L751
-96839A7791872L749L751j3462j3463j3462j3461k2588k2588k2588k2590K3313K3315K0444
-96826A7722242K0447l3586p9487r6701k0199O5869O5867O5870O5872K1519n4981j03755j03754
-96813A7535223n255n256n257n251n6897n6894L4908L4908N4034N4035N4034N4037O2444O2446
-96799A7811259J3676o2828r6301r6299r274r276J1759J1763J1763J1764m8488m8483j7880
-96786A7483155o3784p9449k939J32853J78756J03204l894l2585l2587J839J841J843J840
-96773A7690093k6851k6846k6847k6847m483m483m483m483P0110P0108k1697k1697J1297J1296
-96759A7684187J1296J1297J03101J03101J1294J1296m3331m3333m3331m3331j14098j14097
-96747A7534051k2294k2294j1296j1297J11109J57012J54143P7638l646m9547m9253m9248
-96735A7815078n2120n2117m5423m5426P6982J22883J2908o3593m3513K391M303M304P172
-96722A7743829P173J2309J2311j8290K7615O573o9929k4027k4027N615N619N619N616l2631
-96708A7663375l2634l2634l2634K911K910K909K909N6464N6461N6464N6466N18N19N20N19
-96693A7805043N19N20N19N23J5701J5701J5698J5701k2550k2552k2552k2548p727p729p729
-96678A7756538p729p6583p6582p6580p6580N4737N4737N4738N4739L4654L4655M052M9960
-96665A7784756L2742m3762K139K146K0310K0309K0310K0314K0431K0428O3463j3038n4160
-96652A7896388n4161n8944n8939N607N608N608N610K8557K8560K8557K8562Q687Q690Q688
-96638A7887078Q690Q688Q690N819N821o136n2034o9248P253J16272J16272l1954l1954k4662
-96624A7948595k4662k4661k4662n7175n7178n7175n7175L3193L3193L3195L3193N6145N6145
-96611A7890971N6145N6144k7854k7853k7857k7850k7857k7852k7855k7852J8525J8527M9127
-96598A7866609L226j8769N7736N4863k1636l6105l6100m0884m0882M9963M9966n3318j29815
-96585A7704854j23128j6018R7777N1879J4581J4583P1001J16907N2778n4325j39437j39434
-96573A7652018j6074O0428M3217k681n2413n2414n5281n5282K8871K8872K8871K8876J5843
-96560A7652851J5842J5842J5842k2408k2411k2409k2406J1061J1063J1060J1061L4012L4010
-96547A7723010L4013L4016k8368k8364k8362k8365R885R886R889R889j5937j5932j5932j5932
-96533A7653396L7618L7620L7620L7619L6781L6782L6785L6783l2073l2068k7289k7287m1158
-96520A7791129L5348M0132l6374l1594M4911k903k902M503M501M501M505l3752l3745l3752
-96506A7754508l3745o3874o3874o3874o3869L5582L5583L5582L5584J2510J2509J2511J2515
-96493A7657648j0441j0439j0439j0438N3632N3631N3630N3635P9Q1P8Q3m0194m0195m0193
-96478A7710158m0190j2464j2457L1528J08035J01815K5311n1190r7090q4661l8756K4355
-96466A7664394K4359J0848J0847J0849J0852J6585J6590J3716J3721k5490p1395r1475j4969
-96453A7589432P0140K4238l6967l6962L639L641L639L642k099k095k097k094J7981J7987
-96439A7652025J7983J7986J727J728O2934J08834Q8629J2129l3777l3772J8819J8823J8824
-96426A7952892J8823m2862m2857m2862m2857N6592N6598N6596N6598n201n200n199n197Q190
-96412A8014054Q191q3615q3613k1457k1457k1456k1453m245m238m245m238K9704K9704K9705
-96398A7841341K9709l9149l9144l9149l9144k5760k5760k5760k5756O753O759O753O757J41592
-96384A7780042J41590R2821J6321k4804k4802O2220O2221n0144n0146n0147n0139J2012J2017
-96371A7929062l0063j06563j02742M364R2341R2346j5719j5716j5719j5714l4367l4367l4367
-96358A7712776l4363Q0388Q0391P7521P7523q398n4300m1389j8437J165J165k6090J9813
-96345A7867765P7669L1768j8438m1391l3260l3261l4697l4695l1228l1229j3537l6488l9836
-96332A7629142L6666Q1137Q1135P1094K5192l7923l7923o364L9537L6668r236p9644j25548
-96319A7703933n5258K1248Q333j4616k2746K3159L4632L4632L7500L7506J4549J4551J3115
-96306A7850538J3119j6650l9600n2510o605P9460P9458R2369O9418k3820o9724o8288k2383
-96293A7884782N823N1727L8814J5869j7928o3826o5264j9362N502N502Q371Q376K9889K9888
-96279A7918163J4107L7061M8059K155o5264o5259k8566p4468p1598k5697K4031O9933R0013
-96266A7872670J3517k2350k2350k7132k7130k7131k7132k7130k7127l0333l0333j4554l7503
-96253A7565982n2806o903M3301O6258Q2031N9081J0311l5593j5032L0872L0870j5028o6552
-96240A7696792k0651K9557N2505M1508M1511O8763K2864j2520j2522j3956j3957o781J6165
-96227A7889278K9078j6821m9580m9583n2450n2450J103J100L971L971l679M2222N9435j7068
-96213A7788527p7311p7314M0309Q6210J8734n7768n4901K1603N2202N2205N6985N6984j9517
-96200A7886948j9517j9519j9518M9334M9336M4552M4555q659q5162q5162q657P9321P9324
-96187A7987176p703p700l0654l0651l0654l0650L2461L2466L2461L2466j4338j4336j4338
-96174A7936006j4332m6851m6848m6851m6847j9117j9120P2687P2688M6866M6869j4336o0235
-96161A7860579l1381M5120M2254l4249j01190j01193M7035M7037K7908K7909K7908K7911
-96149A7885648Q782Q782Q782Q787K1573K1571p0231p0227J9661J9658J9661J9663N6955N6957
-96135A8016022N2174N2178J0095o6406o9275P233K8912j6989p8192p8187o470o470o470o467
-96121A7831688n7153n7153n7155n7148P7685P7682k9422j05918l9822O081k1650k1647M169
-96108A7550237N0070P0153o347n5599r698Q4020J29925J35659Q9757q741n4639n2631n2625
-96095A7869541L6309L6309J3359J3357J3360J3357m5935m5933m5933m5930L4396L4396n7406
-96082A7823247n7409m6175m6171M5635M5631M2766M2763j8438o4341p1993M512N0414N0415
-96069A7800856k182k182k182k180j7442j7441j7440j7441K0810K0810K3679K3679L0374P6277
-96055A7917995J10700L598j29328j29326k8916M7585L3422j2480p700L8204J3339J3339J6211
-96042A7886643J6208J7164J7165o9859o9857o3164J3339J18532J18531K3636n2869n5739
-96030A7899730K0770N9975J4071m7132m7127J9809J9811J9809J9814K7459K7460o4344o4340
-96017A7905765k4719k4718k4719k4714l0454l0457k7587k7583O4696J10599J30679N4178
-96005A8050966p026L8877L1224j4672r3487j39385q4879K2226P3866P3866j1245j1240m6626
-95992A7882465m6627m6626m6626q376q376q373q371n1051n1049M0754M0756O3705O3706O0836
-95978A7876747O0839n9656j05557l3837M2666Q2832L6929L5974Q1878M7785m4016q1310q1312
-95965A7859962k898k896P9348P9346L8221j14781j14781L8226J33849J33856r590r588j10363
-95952A7997911j10357j61998p0196N9858N9862k6204k6205O4640O4644k1423k1426k7163
-95940A7781943O4642J3004J3003N118N121N123N120m445m442m441m442R3576R3578n3691
-95926A8008767n3691j9268P2541K0900K0900K4243K4247K4247K4247J293J298J295J295L684
-95912A8155998L689L686L686q0471q0465q0466q0469K0719K0715P2358j9443o059o055j1797
-95898A7915626j1794J9762J9761J9760J9764n8655n8650j8491P3316R6503R6504n0766n0762
-95885A8011878j8251j8248L3388n8412m2159m2159m7897m7893m9809m9806J03198J03200
-95873A7877030O0922O0926N5186N5189J632r0168l8532l8529m8094m8090m8095m8092O6662
-95860A7817947O6662O6662O6662K5421K5423K5422K5423K3509K3510o8296o8292k8611k8607
-95847A7972835k8611k8607P0845P0849k0961k0956n576n574n577n574n578n572n574n574
-95833A7970795Q768Q771R5790R5794N4669k1831p0602p0600j6933j6931j6933j6929K8971
-95820A8032799K8972o2832o2832m1318m1315m1319m1315p6701p6697k7926M8577J33072J33075
-95807A7904240Q9084J2581j7064j7063k1845k1843j6107j6107J4493l1408m3839L2664J04385
-95794A7972171N8486l8940l8938M9996M9996m3721m3719m3722m3715N049N051R0159R0162
-95781A8068315K3219q3885j38393r2487k2550K3349L99M00N1085N1082N1083N1085r642r642
-95767A7963418r642r642r639r642r642r642L628L628L625L628M1879M1880M1879M1878J1757
-95752A8099351J1754J1756J1755n8053n8053j5977O0527q246j15345j07698n91J04599J50504
-95739A8086283Q2608O103k2590k2583k7368k7365n6060n6055n6054n6055l2033l2028l2030
-95726A7754773l2028l5857l5853N5951N5950O0728O0734l1074l1072L352L354L354L356L5512
-95712A7871180L5519L5511L5519O3245O3250L4560p2543r0716m4811J4478J4479N9420N9425
-95699A8078516N9424N9425q356q353q355q354l7045l7041l7040l7043r5857r5852J1251Q7755
-95685A7923075M0893n006n006M0897M2002l4497l4502M2007J08942O3043l0676p6574q2793
-95672A7991805l6888K6222K6227r159r157r155r156K6343K6346K6344K6346k1472k1468k1470
-95658A8011708k1468l8208l8204N3597N3601k0992k0992k0989k0990R568R565R568R565R568
-95644A7984897R568R565R568j2908j2906j2906j2906q7497q7497M306M313N6782N6784N6783
-95630A7965946N6784n95n92n95n93O8258O8261l8846j15349j11524o5623m418m415p9007
-95616A7737692p9002J2800J2803M8179M8185J7584O3486Q4998Q497o3223j7322M9619M9619
-95603A7973915l6448l6448O6471J12375N4998n2107q8448q8447r5141r5138N0211N0219N0216
-95590A7866228N0216J1965J1965J4832J4834k9457J6444L6526l9979o5798j9894L8439L8437
-95577A7944758l9020q4925j3200O3302P1908K6007l5195l5193J7519J7521J7519J7520J1781
-95564A7980302J1783J1781J1782o387o389r256r258l7945q3847l1251P5857Q1878N381r3120
-95550A7901311r3118N5105J31611N7018n0085q1167q1164L944L945N1760N1758m0044m0044
-95537A7870830Q842Q845Q845Q847O6222O6224O6223O6224N019N022n6183j02084o4790J1716
-95523A7969802n500n1399m9886l980N9133N9133J0362J0362J0363J0362K1839K1836K1838
-95510A8084265K1838m7015m7014m7017m7015k4184k4182k4184k4185k2271k2270O9531O9534
-95497A7915831L5108L5105L5106L5108K590K593K593K593L661L664L661L664k8854k8849
-95483A8023574k8849k8849p8580p8578J3225J3227O6776O6781k5026k5024L9165L9166L9162
-95470A8036170L9167j4387j4388j4385j4386P8850P8854k6344j02843j06670l0165J3826
-95458A7923299J3825J6082J6085J6084J6085K7558K7561K7560K7561p4288p4286k8382M8121
-95445A7982865N2899P000q300q301N9474N9476K7919p9186r5446r5441n1453n1453L050P9559
-95431A7882662Q4341P837o510O9995O5217j1290o3665o3663K3358K3361p1314p1315k5413
-95418A7843601k5410J1885J1882J03687J03689J6664J6669J6663J6669l2944l2944l2944
-95406A8017167l2939m254m254m256m250m7289m7288M4516M4521Q7548Q7553M1647M1652Q151
-95392A8228225Q154Q151Q156m9229m9221l325l320Q4175Q4181p628p624l9187l9182q0307
-95378A8142019q0302n5083K1423K4288K4292L81L84L82L86p3733p3727o8950o8947l5481
-95364A7757332M1028O9713K3814m7897m7897m863P1644J23278P7377M1995l904o775o777
-95351A8088068r644r642M698M701M699M703m3475m3474q4595q4589M8330J24834N6935n0164
-95337A8011385q0291K6815P7496L1599O730O733L863L866m3728m3729m3728m3724l2252l2252
-95323A7848783N9552N9555N2378N2380l9425l9420o6202o6195o0464o0460K8591J20396R4577
-95310A7984046M8676M1980M1981L9111L9113l5957l5958l5959l5954l5959l5954l5957l5954
-95297A7907255M36M37M38M36k2514k2514k2514k2514K828K829N695N698K1952O7857R3675
-95282A8019480J876p9534p9532O7735O7738J0357J0358J0361J0358j7374j7375M2873Q8774
-95269A8136095J2273p9534n0845m937R043R047J1918J1916k6339k6335k6337k6335k8252
-95256A7921378k8248k8247k8248K5300K5305K5304K5305N0045N0048N0047N0050l509l504
-95243A8131026l504l502l2675l2672l2670l2672r5789r5785j58R1648O8184k3621n8046n8046
-95229A7821718q319q318q319q315R1614R1611j88j89K8499K8499K8497K8503M2007M2004
-95215A8169304M2006M2007k9716k9716k9718k9711n0276n0277r0440r0438n3145L8659J04643
-95202A7943182N8745l4358l4361Q675Q676M0233M0235n1572n1569L8796L8801L8798L8801
-95189A8083082m1533m1526N0272N0277j6549j6548m7151j244k8979j05481q2531l6628L8439
-95176A7803900Q4343O1391O1394M011M016q3011q3007o8746P763J0632J0632o3008o3003
-95163A7687307j4232O2271O5614O5618L9799Q5699O3706j2798q1652l5747L6327Q2234N9284
-95150A8103430N9280m3043m3041m3039m3042L7283L7290L7288L7288J903J906J906J904J8581
-95136A8165894J8581N7788N7788J6668r0438j47812j01909j5847j5847j2975j2978O5439
-95124A7984352O5438O5439O5443j6922j6922j6922j6922p0474p0474o7605o7603K9936P5839
-95111A7942603R5920J9418j6922K8980K1331k4568l7275q3171q6040m0138J4367J4370O3142
-95098A7912017O3142K0105K0107o6913o6916j5274O1229Q9917M4016J8074J8075J5207J5207
-95085A8127993q9989q9984k007J05099R0752J4251k7825k7828m0258m0257m0258m0258J1775
-95072A7951206J1774J1775J1779j1178j1177j1175j1173N558N559N558N561J1296J1296J1297
-95058A7997956J1300m8352m8353M3452M3454K4326K4326K4325K4331P5964P5968j5840j5836
-95045A8217021R983R981N5882N5889p599p599j2378j2376l0549j07052j07052l0547O746
-95032A8040350O746J1530J1530O8907O8909k2900k2896k8395k8398N6712N6715J0812r6295
-95019A8133327q1950n441n446n1350o6649R858J01660N5758l6046q1948o5202J1303N7202
-95006A7975076N7206P81P84P86P83M0467M0470M0471M0471j0216j0215j0212j0212o2095
-94992A8094345o2092n9227J7279M4054M4056m2965m2965k6714k6708J9192R5697J10992O5095
-94979A8230039L893L893l5169l5171l5170l5169L3682L3683n8120n8121k177k178k177k180
-94965A8039558M0857M0855k0348o6244R2P6598P3726k774k9552k9552l4333l4334j3772j3773
-94951A8027004j3774j3773N5081N5081N5080N5083o0897o0893o0892o0891p345p341p338
-94938A7954185p341O0551O0559N7687N7687k0732o6631q3844p339J19842J19848J4652o1849
-94925A8197275l2207l2203l6985l6987o865o862o863o860o867o863l994l991O0444J06347
-94911A8176519J23559M7055o7697o7699o5787o5782o497J00610O1400J5498j8926r5433r8299
-94898A8038521k1794k4186k4189j9405j9407j9405j9407j9405j9402K1237K1234K1237K1236
-94885A7936865j7014j7016j7014j7012j4708j4707J5896l0007L6933J13437O7533O7537q39
-94872A8109884q40q42q37q40q39q42q35j0883j0881j0881j0881J2068J2069J2070J2073m5786
-94856A8062977m5787m5785m5782N3666N3669N0800N0802k0157o6054q3270o764L7225L7225
-94843A8032765M2004M2006o0320o0318L1487L1487O6869O6870l6410j12913q0046K7064P9660
-94830A8070205L3759m6573m6570M2366M2363J2717J2718J2719J2720j9793j9796j9793j9796
-94817A8067246L3687L3687L3687L3687m3773m3773j3171n9072q9677j3171O5246J11147O8112
-94804A8183862K2211M6119M6119J5279o1225m4014J891R540R541J2410J2410n6444n6445
-94791A8141254n6444n6443J2410J2410J2409J2408n047n046n047n046k7998k7996k7999k7998
-94777A7945827L560L561L560L558K6512K6510K6513K6514n6807n6805n6807n6804M2648M2648
-94763A7924188M2649M2646O2731O2732O2731O2729R179R177R180R181Q039Q042Q043Q041
-94749A8329288l8814l8816q215n4117r3801j7299N9202J05109M1034l5469J0434J0432q2688
-94736A8186280q2687p7904p7904K1550R8053P6059L0158p139q3642q6512j0007J6769J6769
-94723A8019843K1549K1551O1247O1248r1758r1755o3073o3070K8734K8737P6549P6548j5256
-94710A8071094j5252m7771m7769M4034M4038K3474K3475K3473K3479K9211K9213K4428K4436
-94697A8249563j8125r4629p7415l1510K2041K2040K4907K4914J2360J2361O622O625K0011
-94684A8179765p1794p1794K0016P1652P1650j4416j4415K7662K7661o764r8566j28812l7007
-94671A7954838J10260J10262L7582j15423q0998J0811Q2529Q2529l538l538m5614m5614r7253
-94658A7996833n448O4920O4924P0661P0660L8147L8148n3658n3657j2536j2535j2538j2535
-94645A8181386j8276j8273j8274j8275N152N154N156N155N154N156N155N154j3970j3970
-94631A8121584j3972j3970o5612o5609K6194K6193L8037L8040L8038L8039M3778M3775L8040
-94618A8292555L8042k3643j15446o3807o3806o89o92o91o87p267p264p267p265p266p265
-94603A8017542p266p263L734L731L731L733j5396j5393P6410P6413J20937J20939Q0774j1029
-94589A8451597q1795q1797J3833J05640J5267J5266J5267J5272m7850j39648j39652m7843
-94577A8093557k0954k0952j5216j5211L6426L6425n5379n5375L6904L6901L6904L6906J3952
-94564A8144888J3957p7851p7848Q214Q218Q214Q219j0912j0908Q0897Q0896J1084J1087J1083
-94550A8209238J1085n2032n2027n2028n2028n293n291n291n292J7659J7660J7663J7661L1046
-94536A8092730L1050L1046L1049m3544m3542M8263M8263J340J345J343J344L9593L9596L9593
-94522A8319469L9595M6288M6289m5517m5513j6828j6825j6826j6823o9544o9540o4763o4759
-94509A8024703L2778J09288J09282L2782j2165j2163j6949j6945m5636m5634m5632m5634
-94497A8068075p2622p2618L2571J09077R7597K1099k2893k2891m0107m0105m0105m0103K8743
-94484A8005718K8749K8750K8748K0974K0978J07998J08001N1577k4923p3695p3693k8275
-94472A8200907k8270k8272k8270l9748l9746l9748l9745O3676O3679k8129k8124m5342m5338
-94459A7937530m5340m5338j3308j3301q524q521K7814J04322J07187L0688j951M3957L9169
-94446A8154384o728r92r90l863l859j3425j3422j3425j3422R525R530R525R529j1267j1260
-94431A8099840j1263j1262l4215l4214l4212l4215M4200M4202M4202M4202r350r350r350
-94418A8089215r350K0173K0174J7306J7308L918m1984o2065J4437N9380J3483n0591n0589
-94405A8040815l8159q4060j18487j1382Q7578Q7580R4274R4272k0482k0480k0483k0478j356
-94392A8069152j356j355j356L6894L6895L6897L6900k1798k1796n2398o497K4106n2398r8299
-94378A7983591r8298O892O892O892O892l626l628N7575J03481Q8884J2383o2211j08109o748
-94364A7990862J00362Q0280L778m5955m5951n0735n0732K3854K3859K3859K3858j1168j1166
-94351A8055005N0034R5938N9597j6904o2805o2803J5606J5611M6207L12K2301R8806P5857
-94338A8392762K9956L2259j3642n1893r7796r8751k2249Q4855Q4857J6004J6001J6004J6002
-94325A8404369k7985k7987k7987k7983j091j091j091j089m5082m5079m5080m5080k5955k5956
-94311A8055833j12976j12976o7076R429R3583J39486J20322J20324k9817k9812o4244o4240
-94299A8057836o4242o4240L5689L5692L5689L5694O4377O4383k7428k7421p465p459p462
-94286A8123643p460r4488r4483J2619Q9127K7919j7979j3202L2706O2345O2349M012m1885
-94273A8145223j9701N6804N3938k2568n8908n8906o3685o3688m3131m3126M8678M8678J9984
-94260A7999592J9989J9988J9991K7994K7996K7998K7998j0259j0252j0255j0255m040m039
-94247A8122446m038m039J04976J04980m8028m8027j5988j5988j5988j5984L0870L0869j3119
-94234A8212942q9618j18789m2287L7086Q2994O9598O9601P2469P2472l915l913l915l913
-94221A8350812l2602l2603N9200N9205K2381K2384K2384K2386m0731m0732m0733m0727r979
-94208A8320645r978r977r974r978r976r979r974Q194Q191Q192Q196m3447m3448M8355M8359
-94193A8293401j6073j6074j6073j6071R5812R5812M7042k9458p0106p0103J6917J6922M3695
-94180A8375643M3694M3695M3697o2770o2769o2772o2767o351o346o346o347j2566j2563L3335
-94166A8238467L3341J8991J8995q8110q8110n0580n0575K5926K5929j9023j9017j9016j9019
-94153A8008199J062J064P7563P7568O3221O3222J7322J7322m769m770M1131M1131l0589l0591
-94139A8338086l0589l0587K5352K5354n1150n1150l4895l4892M1609M1614O4201O4204K999
-94126A8370156p3504j19406p3504P783N3686R694R693J2563J2562L2645L2643m3858m3854
-94113A8187299j5939j5941Q8296Q8298J5618l0283n0367K6137M0483n422K5181K5181o37
-94100A8377904o40o38o40J6574J6577J6574J6574m463m465q0967q0968q4792q4792q290q289
-94085A8085259m8453m8454k550k553M6766M6765k9740k9733l2607l2605J3296J3297L8158
-94072A8016846L8159L8159L8161k8782k8777J818P8326J54467J08565J462J463M2581M2586
-94059A8505034M2581M2586o4047o4045o4044o4042M7841M7843k8663k8658p759p754p756
-94046A8349117p754n8439n8439J8065J8065Q503Q502l7400l7400k018k016k018k016J0650
-94032A8205402J0652Q7157Q7158n5332n5330n5329n5330L3125L3126L3128L3126r907r907
-94019A8281739r907r906k7837k7837r9558r9557m0269L6240O9704O9708J331J329M7233M7234
-94005A8239647O9228O9231p278p274l3334l3337l3334l3332L0734L0740L0737L0739K4041
-93992A8377208K4042J9262J9263m9594j26091j08884o2976N63N64L434L433L432L433L434
-93978A8110523L435q519q522q519q522M0251M0249M0251M0253P2885P2882L9414l7090q8730
-93964A8300241q8729m7610m7605j6529j6529K9372K9372O6667O6669r835n5734l4663M1844
-93951A8216931O7666K1764m9004m9001n969n970N5707N5712k0792k0792k8441k8443k8442
-93938A8180926k8443k8564k8562k8562k8562K9772K9772K9772K9771N862N866Q2367Q2367
-93925A8333782J9255J9252n7251n7250l6612l6607N2326N2326m3301q9203n7647J8857R4402
-93912A8212329J40308Q7708j9393j14068j14067l0872P6234Q2567L6668K3280K3279l9835
-93900A8364138l9836N1969N1967R1177R1178o28o29n2265n2268n2268n2268r3237r3235j434
-93886A8212361j433J0042J0046J0041J0044L1559L1560o0246o0244l4425l4423J1480J1478
-93873A8147840L8132L8136L8132L8136K750K752K750K753J7095J7097J7092J7100k1159k1155
-93859A8337451k1154k1154l255l253l252l251l253l250l253l251n165n164n165n163J2046
-93844A8260514J2052J2047J2050O6914O6915k4891k4885l0627l0624O1177O1180K2447K2449
-93831A8486718o9356o9354r1351r1349m5450m5446m337m335m335m335M6348M6351M6345M6351
-93817A8242465J8136J8139p3668p3664K1961K1964K1964K1967l3862l3860N7941N7947N2203
-93804A8319633N2207l9600l9595L9770L9778k1432o7329j1867O4640J5867o0635o3486o3481
-93791A8164470K3538K3542j8540j8536K7367K7365L936L935L938L937o7789o7784K4020K4020
-93777A8157419P2427P2432P2427P2433L0351L0353o1449o1447l1808l1806l1803l1806L1308
-93764A8289031L1311L1312L1312N170N170N170N172j7780j7781j7782j7777n1251n1251n1251
-93750A8178775n1249J7602J7603J7602J7604K0352K0350K0353K0354L6607L6608k4595p0492
-93737A8257474m3721L2784P8683P8691L6607L6607n2326n2324j7429K8472O477p0025j09235
-93724A8210735k130J11670O5771l7512l7513N1424N1428j5519j5516o1420o1416k8187k8189
-93711A8203626J7714J7715J7712J7714J7715J7716o2614o2615K9191K9192N01N01N00N03
-93697A8245071N3352N3350N3350N3352O6738O6739k5065k5066m5625m5625m5626m5627k8411
-93684A8330907k8412k8413k8409L7332L7335L7333L7332N774N776N1677N1678N6935N6937
-93671A8623782l4868l4867o4512o4511o4514o4507m375m375m373m376J8577J8578J8577J8579
-93657A8352815k461k462k461k462K9096K9096K9096K9100N5274N5274n1830n1830p2870p2869
-93643A8320506L635L639K87K87K90K87M3320M3322M3319M3325k7729k7727l0598l0595k865
-93628A8382703m8763o5980J0526P0292P0290K9170K9175J3871J3873o2632o2630m0999m0996
-93615A8297900m0998m0992n3431n3424K3073K3078O8020O8020K2119K2121l1435l1431l1433
-93602A8241187l1430P116P116P117P118L0068L0071L0068L0070J2854J2854J2855J2856N7799
-93588A8467719N7804K7199m9302p3451k7549M8954M8957j3205j3202j3204j3202j5117j5118
-93575A8417283j5117j5115P833P839P832P837l2748l2751k9879k9878M0887Q6789N8100j8401
-93561A8460511q0086q0082k0795N5712M6143M6149k5576k5574J2674J2675J2675J2679J2672
-93548A8439777J2679J2675J2679j04473j04466k7969k7962m3270m3264K633K638L7692L7694
-93535A8207063L7696L7694K312K312K313K312n338n337n338n338n339n338n338n339m265
-93520A8244732m263m261m263L8772L8771l7734l7732O6505O6502O6503O6505k2433k2431
-93507A8455173k2431k2433n3514n3512n3516n3511J5339J5342J5341J5342R121R128R121
-93494A8284990R125R123R126J1994J1995j2991L2912N0124k6378j20095j20094m8371m8371
-93481A8043089J830J834M7733M7735L1476L1480L1478L1480j1438j1435O5066O5068O9848
-93468A8445244O9849o651o654p1206p1203m2519L3990M6418l0082q9373q9372N895N898N895
-93454A8206129N899N2753N2757N2755N2758M1276M1282M1279M1281J8325J8330J8331J8330
-93441A8661485n1790n1785n1789n1786m7964m7960j7362o3261q0001l491N7705N7709o26
-93428A8309084o24M5277M5280J8617J8621J8619J8622j6765j6763j6765j6760J6226J6230
-93415A8438899J6229J6230J6226J6233J6231J6230l1614l1611l1608l1610L1500L1507L1505
-93402A8504347L1505R5096R5098L295L294p5121p5121p5121p5121l7950l7945l7945l7946
-93389A8280365n1336n1334M0471M0469Q2544Q2547Q2547Q2549Q913Q912N1947k4557j17011
-93376A8517026j17008j1815O4687J9739J9742K4523K4523q4496q4495q4493q4493l6680l6679
-93363A8130081N5126N5125L1812L1815L1815L1816p02o98p01o98l5128l5126l5123l5126
-93349A8224288L3727L3730L3727L3727L6107L6111L6112L6111k144k139k142k139j8880j8875
-93335A8457321j8877j8875p3384p3385m8519N8583J10460L358p7927p7927J4830R1338P4124
-93322A8421120K8220k7724k7722l0589l0591L2526L2524L2526L2524N9575N9575l2230l2232
-93309A8517502j8841j8842j8841j8839Q411Q414Q412Q414l7490l7490N4313N4320m3946m3944
-93295A8421553M7859M7859J9171J9172J9169J9176K914K913q8891q8891l7249l7252l4380
-93282A8313123l4379K8742P4642R1857J5357o9758o9757k5767N0739N1215N1213N5996N5999
-93269A8589222l7721l7719l7721l7716l2582l2580l2583l2578o7o7o8o3n2663n2662O9742
-93254A8272174J15647P5480j021m6925m6920j8992j8992j8992j8992J3524J3523J3521J3523
-93241A8346558J5914J5914J5912J5914P3291P3291j8513j8514q3422q3420Q382Q382j0744
-93228A8358945j0744j0741j0744L6115L6114L6116L6113L6116L6116L6114L6115J2585J2590
-93215A8640810J2584J2588n6266n6266n6269n6263j4671j4663j4671j4666j5624j5622M5576
-93202A8396577R1483O4465j2037n7941n7938l4035l4031l4034l4031N2989N2993l8817l8812
-93189A8316831P5940P5943P1158P1161L3968m2534r1302r1304l2971l2969N8834N8835Q7519
-93176A8559109Q7524L8751l7750j14254j14256p0265O239N4169N4171N8956N8953j9461j9463
-93163A8542423j9461j9464m7198m7195m7194m7194L6959L6960L6958L6960m1001m0998m1001
-93150A8339554m0996M3151M3158M3151M3156n2474n2474n2477n2472K5940K5942K5939K5945
-93137A8365043R2880R2882M4110l2392l7175l7173m1957m1953Q248Q252Q248Q252m3391m3390
-93123A8350484M8414M8415L0728L0728L0729L0728R691R689q2114q2114o9205o9203k0433
-93110A8266537N6070J06754J06754J9730J9735j2664j2663j2664j2663M550M549M550M550
-93097A8543125j2185j2185j2186j2185o5737o5737o5740o5732L2679L2676L2679L2679L2677
-93084A8394828L2679L2679L2678j8484j8482j5616j5613k227M3675O0890j5611j04430j04430
-93071A8302536j7407j7409Q5874Q5871Q5872Q5871N1447N1446m0359m0359n4703n4704k2188
-93058A8501788o8088n0436N6668J25521M9019k3658o9565p4344k8439J8418J8414K1286K1289
-93045A8497873M4235M4236M4238M4238o4182o4184o4183o4182k0192k0196k0195k0190p6614
-93032A8260702p6616J5189J5191Q495Q495L7184J44291J86249J40351Q0100k6999q4381q4379
-93019A8623872r3944r3940p880n3776p0993N514R5401R5406Q378Q382j0627j0625j0628j0622
-93005A8473918Q7869Q7874j9234r5733o5614j9708n0315n0310j8756j8752j8756j8751L9292
-92992A8313024L9299L9292L9299L9293L9299L9297L9299k4779k4773k4774k4775p1637p1632
-92979A8345732k2860N3642L3557L3558L8339L8340O7982O7987J9216n7287p2115p2111p2110
-92966A8401870p2110q998O7506N0297M393m2489m2487m5358m5351L8796L8796L8799L8801
-92953A8422465L1145L1148L1146L1150k2404k2406k2407k2401q300q301q300q297K9951K9952
-92939A8484141K5170K5174j6907r3409r3413j6901j608j605L174L179P0939P0941k0867k0864
-92925A8417144P824P825P826P826K7904K7908K7904K7909n6250n6246n6246n6246P0820P0822
-92911A8476724O6035O6041N1p6447j20436j20437j1424O5084M7868J969j861j857m725m726
-92897A8381859L3941L3940k7262p3163k4393N2111J23832P7932J2423J2425R555R556J5292
-92884A8638048J5293J5294J5297p2566p2567p2566p2566M2188M2191M2188M2188m4354m4357
-92871A8473711m4355m4356p8780p8783J3021J3027O3847O3847k7956k7958p5769p5772p2903
-92858A8100821L605M5199M5201M9980M9983P1975P1976j9829j9825m1463m1463N0339N0340
-92845A8416839M4601M4602m7201m7199j0385j0385j0385j0384K7868K7865K7869K7870l8192
-92832A8443383l8193N3613N3617K1097K1098p0705p0703l1974l1977N9827N9833Q187Q189
-92819A8485292Q188Q191j3328j3328M7875R3780M7875k8629p4531p4528k808k811N6482J02387
-92805A8640107R6645j0459r5570r5565J706P8215O3867J7966Q402N4306O8651p850n1368
-92792A8769053n1363n6149n6145k9372k9370O2437O2435P5819P5824j5984j5981j2159j2156
-92779A8766889j2153j2157o422o416o423o416K6093K6094J9403J9403l3384j40490j91173
-92766A8442848j45267l9121O7986Q2327L6430K3515K3513K0647K0650K9254K9255K9253K9258
-92753A8650548o8649o8646j9877N6630Q5315Q5319j706j704n2869n2868o968o963J5029J5032
-92739A8627623J5027J5032j3135j3132j3135j3135m8517m8516P1975J17882Q4886k2218n0907
-92726A8709730n0905k2218k2220K3684K3686N156N154L75L73m409q0910o3699j7791M198
-92712A8510204M198P069P071j3015j3014j3016j3009k5816k5817K0085K0088M0168M0167
-92699A8545363m8768m8763N1644R7545K5825n0676l6336R565P0771P0772n852n855n852n855
-92685A8663528l940l942Q3081Q3086K9050m7451j22042p6138j7808j7807o0841o0836m8072
-92672A8399868m8068M3730M3738L7992L7997n3805n3806L7993L7999p909p904p8675p8670
-92659A8310480k9899M6606J09834J09840K2812K2817l964l960l958l960k6436k6433k6436
-92646A8497343k6434J1818J1819J1817J1819R485R485R484R489R485R487R485R489J4742
-92632A8608813J4745J4744J4749q207q203q208q202k0999k0997k0996k0994L2555L2558L2555
-92618A8633913L2558k0997k0996k0999k0992n2555n2553o651o650N5730N5731l6075l6073
-92605A8503391l6073l6076K5129P1031O8640p862p6717l0815O4816J10716O7684K1782q221
-92592A8737425q223L4812L4811L1943L1943j3963j3958p5641p5639p5642p5639r656r657
-92579A8512916r655r658K9471K9473K9473K9473l9379l9380l9380l9380l9380l9380l4598
-92566A8340616l4598P4418J50922J28928Q3025M2260l4239q1099q1099k680P3821L2701m3804
-92553A8649172l3283M3221L8437l8064l1371l1372l6152l6151K6231K6234K6234K6236O4484
-92540A8693856O4487O4487O4485n0267n0271n0268n0270j2016j2017j2017j2017m6925m6923
-92527A8544324m6923m6920j7277j7276P4525P4529K2408K2411k3493k3493n322n325n323
-92514A8546845n323o8233o8229L6964J13466Q4776Q275l5714l5716J46J46Q7166Q7170J9272
-92500A8771011n7234j4196j4199l9306l9301l9302l9301j051j048j050j049L7200L7203L7202
-92486A8635579L7202j050j049j050j049l8331l8329l8332l8325J6179J6181k9722k9720m5026
-92472A8443158m5024M6782M6783P0687P0690O5905O5910P4393k110n0882n0878K5623K5625
-92459A8786662j8367r4867r4872j8367L0402L0407K0842R7347J23165P7265n437n1345k8389
-92446A8854446k8386l6996l6993Q905Q910j8828j8825j05851j05845q2899o391M2374M2382
-92433A8516003O3532O3533k8270k8265j6797j6789K9107K9109k9226k9226J6675J6680L1976
-92420A8618042L1978L1977L1980J1263J1265J1267J1267k1248k1248k1248k1248j04445j04444
-92407A8465158j2641j2641M573M570M573M573j8980j8976j8977j8978Q1436Q1433L5532L5533
-92393A8616188p3485p3484J8318J8319M8920M8921L017L019j6921j6922O8188O8189k2660
-92380A8689607j29766r5336m9437J5115J5112J7984J7982O9623O9623k2182k2177j9672j9672
-92367A8536804j9670j9672q196q196q194q196P5480P5480j6325j6325O627O627O627O631
-92353A8609502M3794M3795m3227m3224J4150R0658Q7784J1285m8963r4869r9649n3743J720
-92340A8519013J722q2435q2432P3798J50302P8581k8522k6611J9295L2677m3820q5903m0000
-92327A8485665K1203K1208k5657k5653O6151O6152O398O402O403O402j0809j0811j0809j0812
-92313A8591433M0828M0830M0830M0828p9662p9665J2141J2140K7318K7323K7320K7323k0494
-92300A8708493k0494k0493k0492k2406k2406k2406k2404N45N46N45N46R22R23R23R24k2026
-92284A8541240k2030k2029k2024K3396K3396K3394K3401j4857j4852j4857j4852Q214Q214
-92271A8525754Q214Q219J3952J3952J3952J3956l737l740Q3283Q3288L2598m3899r2674r2671
-92257A8560447p4270p4270k5498N1004O5349O5349P0133P0132l504l502l504l500k6456k6454
-92243A8641456k6456k6452K5305K5304K5305K5304m9286m9287m9287m9282M6344M6343m0679
-92230A8544632m0678q164O8336O8337q162q2902q2902M120M124N1935N1938N1936N1937J3207
-92216A8687694J3205J3204J3209n5649n5644n5646n5644L1134L1137L1134L1139k0503k0502
-92203A8588268P1300P1304m247m247m248m243O273O274n4930j00829r6865k0364Q6743Q6743
-92189A8626932o019o018o017o018J7411J7411p4393p4391n541n540Q6264Q6265j0800j0798
-92175A8628748j0800j0801p9651p9653R283R282L9885o018k6099N0402Q7699M1798j9407
-92162A8634668j9405P720P722P720P723J982J985J982J989j8579j8576j8577j8576L3062
-92148A8612840L3063n3958n3956j2839O3663O6534r969j02731n6829O0796O0798J2026o4480
-92135A8554958o7347R157J01916N6012n188n183k671k672k671k672M6101M6102j5104o1005
-92121A8649733q0610m103M1795M1798M0839M0841n0963n0964j5341j5342j5342j5341k1080
-92108A8545920k1079k1080k1079R520R523R521R522j9166j9167P2635P2638J3959J3963J3966
-92094A8669596J3963r9839r9837P271Q3772N3166P271L3088L3090L0216m6283o6366M0740
-92081A8659848J19034P3135J3842J3842k7280k7277k7275k7278P9823P9828j1974j1974p6054
-92068A8830240p6048j19080m2577N3703N3704l3321l3316k5670k5669k5670k5666p5877p5871
-92055A8378882M6530R2436P5217j282m2406m2401J1027Q7535O7448K1551l9656q5556q8426
-92042A8480899m2523J8680J8680K1546K1551K1547K1551K1546K1549M2444M2442M2444M2447
-92029A8774803j1110j1110j1110j1106l937l936l937l935n2708n2708Q495N4400K1764n4741
-92015A8639124l4657J1247j3620j3620j0750j0747J7459J7461J7458J7465J7459J7461J7458
-92002A8689198J7463l0970l0966l0973l0966P4220P4226j7580j7580l3361l3359l3357l3359
-91989A8562636Q714Q720Q719Q719m6153m6148J02073J02075K3657n2843l8497P403K29m5670
-91975A8603634m2803L100k5592k5587k2721k2718M3172M3171M3172M3171J093J096r0709
-91962A8551479r0708j7552j7553P4250P4254O0863O0864O0861O0868J3885J3883j08519j54421
-91949A8582454q0790m285J5799O1704O4567O4568O7439O7442j0981j0978j0980j0975m2637
-91936A8752347m2633m2632m2635L5779L5783L5782L5783j517j514o2715j08617j09573l3072
-91923A8450566M5347R1246P2954K7058l6060l6059l7019l7016l7013l7016J4621J4625m4667
-91910A8451567r0568k5540Q1566J10254J10253L7344L7348L7344L7348m732m730m732m730
-91897A8767992o4022o4020K7780K7785r07r04r05r02L2443L2445L2443L2448n810n805n808
-91882A8804253n805o7969o7964o7966o7964M6786M6792M6791M6790K5455K5457K5455K5457
-91869A8815568k8100k8095k8097k8094o3481o3479o3481o3479N1275N1276N1276N1275m0410
-91856A8613954m0406m0412m0406k0330k0325j7459j7456P6257J22162R3471J6969n6668n6663
-91843A8612688L0355L0358J0329J0333N0496J27002J14566k3136j19725p3822M0453M0454
-91831A8850351m8477m8481l533l534l533l534j2026j2021L3882L3882J5710J5712p6093p6093
-91817A8662212j31081j31079k1107N5397Q8869Q8868M7747M7749l0225l0223p6127p6122
-91805A8494878L6715L6718L6715L6720l7396l7395N4407N4412K8586K8593j7314j7311L9944
-91792A8738272L9945L9943L9949j6477j6479j6477j6473k5085k5084k5084k5080k5085k5080
-91779A8641705k5084k5080N010N009N008N015l3242l3242l3243l3240L1307L1308L1307L1312
-91765A8603850K9394K9399o2410o2406l3361l3361l3362l3359j2324j2322P4698P4704O3223
-91752A8592363j3279o2051o2047L0708L0715P6611P6616j3983j3981n7016n7014Q1647J27548
-91739A8736837R8859K2360m1716m1715m6494m6496N0088N0090N0090N0088j4938j4937j4938
-91726A8837178j4939N3915N3913N3918N3913l7889l7889l7890l7889L64L59L64L63K7595
-91712A8915386K7594K7594K7599n6563n6557n6562n6555K9507K9507K4726K4730k052p8554
-91699A8799800p8554k047P4214P4215j2810j2809n6797n6798L5005L5009L448L448q5488
-91686A8719836q5483Q230N4131L0225m6276k1708N4800R5922J9416p1432p1433K8982J05483
-91673A8820693N2884k3617o7606o7604n9003n8998n4219n4216k0631N5876R9864R9866M1528
-91660A8764817l4973l4971M1531P6912P6913j0106j0111m2625m2622m2623m2622K2442K2447
-91647A8744409K2444K2447M4439M4440R0339R0343O4518O4527k7284k7280K6265K6275j9630
-91634A9166252r6135r6256n0353J0847J0852P026P027P022P026j9755j9750l5052q0954q5737
-91620A8732060r231L6672L6671l0515l0515n6335j0430J7299J7304K0168K0170K0168K0168
-91607A8783654m1034q6934n0597K5910P1808P1812O182O182O183O187k0595k0590k0595k0590
-91593A8716983L3916L3914R1291J37199P7903n9795j29611j29608k3729K2173J9306k6597
-91581A8763345q2062j27964n6241K0265J5002J5001J9784J9782K5522K5520K2653K2656J4405
-91568A8697668l1498l1498J4403M8831M8831M8831M8834N4569Q665n4447n4449m4887J017
-91555A8754870O4130O4135J5944k9956m140m135j270j267j270j266m3824m3820m3825m3822
-91541A8680484j1310j1308j1312j1307N9334N9340l781m9679k6730J9173P9418P9421N302
-91528A8857045m0593j4776j4776K3475K3476n214M0692Q1445L5546k4699k4698j746M4152
-91515A8979329J8332J8336j6096j6091j8965j8960L991m1912m4786J123K2516k3387q6499
-91502A8776931q6500N23N23N23N23O256O261O261O261O261O261O261O261K7473K7476K7475
-91486A8825030K7476k6080k6076k1298k1293o472P0030N2816O915p37p36l605l601k766k770
-91471A8866833k766k770o5882o5883n9191n9184k6676Q0430J11986J11985L929L924L929
-91458A8900664L928n2463n2460l690P2816R7675R7676m647q1144m0987M916J35m5765k6642
-91444A8870012k6643k9507k9507M079M079M079M083R817R817R817R818p1467p1467K0337
-91430A8717347K0339O948O947O948O953m8447m8445m8447m8440j5932j5930P5873P5875N3877
-91416A8745466N3882N3877N3881J1800J1803J1804J1804j25547j25548p6775k70L5110L5113
-91403A8696400L9892L9896K5547K5551K0766K0770O5713j0789j15986j15980n8183J8320
-91391A8651917N889m0011l5234M1273Q7176Q7175N411N412l8576j15080j05521k9015P6180
-91378A8596996P6178R114R119R114R119J8678J8679J8682J8682l4396l4394l4392l4394M9758
-91364A8696543M9761M9760M9761O371O371O367O375q0653q0650J1150J1155L5057L5063Q0960
-91350A8883391Q0960L7930L7930L1235L1235k3391j30500j13287l6779J2944J2947J7726
-91338A8842341J7726j5746j5740j5743j5744J2944J2949p8859p8856K108K106K108K105J01562
-91324A8775261J01562R756R761j0327j0322j0326j0322O887O888O887O892R639R635R640
-91310A8911511R635O0325O0320o2085j07984o1127J5375O1278O1277P727P722l8177l8172
-91297A8887625l1756l1755l1756l1754L627L626L628L630P7261P7265P7260P7260J3191J3191
-91283A9110543k9844k9839M0323Q6231J1633o4864j31811j31807q3037o528M4150J20651
-91271A8935801J25435M8934j2270j2275j7052j7048R38R39j931j935o0262j06170p7477r74
-91257A8804653N1620N1624o6005j11904o8873P632N3534N3534M6240M6242M6245M6240j572
-91244A8959210j576j571j571K9982K9988K9982K9988q266q270q266q266m6056m6056m6052
-91230A8903200m6051P498P498P497P503j5454j5449j5454j5453L8099L8101L3318L3323j8682
-91216A8949494r5187r5183j8677J00853J00863N6863j9634o3625o3624k2507N4002O9296
-91204A8952934K3400l7808l7804j9019j9014j9010j9015J0633J0627J0632J0632R0002R0007
-91191A9047197L9317L9321q44p7345j26118j26122J3557J3559J6430J6428L039M8943O6157
-91178A8973519j0344j7043j7044k1820k1825L1730L1729L1729L1729j7263j7263j7263j7259
-91165A8943312n2647n2647n2644n2645m355m353M1551M1550O8327O8326K6247n0254l9555
-91152A8880213O7548J32575N6077q6419j62916r5977J1127M2206l696m2903K999N1771N1772
-91139A8904377Q737Q737N2705N2702O802O806l1446l1447J4453J4457r6477r6475n0575n0571
-91125A8712785L5492L5494L0710L0711L3104m3403q7395q7387l5754M0756Q9522Q9525K976
-91112A8847136K982K976K982L1666L1671L1662L1671k5596k5592k5592k5592K0312K0307
-91099A8920993K0312K0312k2723k2727k2723k2723M9002M8997m2806m2805M0152M0152n752
-91086A8957661n747j7227j7223K8677K8680O1668O1671J5768o0737o2646j6747j8660o4563
-91073A8890575o1888j5988M7126M7133M4256M4260M4256M4265n469n468n469n468n469n468
-91059A9051184n469n464K2144K2143K2144K2148K2148K2144K2143K2148k8061k8061k8061
-91046A9133230k8061k2323k2324l7624q3519j14491l7988P916P920N9553N9562N9557N9557
-91033A9040965l561l560o4761j10664q5798r294R7809R7809J8552J8557J8551J8561J0901
-91020A9044067J0910J0902J0910o0819o0818L0988L0989J0905J0906l4998l4993q4767q4766
-91007A8799416M168M174n2255r8153m0776O6330R4539R4540R428R429k4995k4994O6803O6813
-90993A8974467m1733m1737N0075N0074M167M171M166M171K9036K9031K4249K4258o353q2850
-90979A9025192o5640j9733r173r168o303o300l430l430l435l425l9775l9772O131O133L4817
-90964A8862689L4823k4470p0369o4875M2231J13949L7454n0532n0525R7694R7698M934M939
-90951A9035640O6134J12043O2314j4188o0091o0092o6969o6970o6969o6965L793L799R29
-90938A8882408R30k7765p3659j08091r81J04206J04211J10902J10902l8401l8397l8401l8396
-90925A8949468J7061J7070J02174J02178l978j11072r6737k0227J6110k9795j16811p0912
-90913A8754529n920n917l049l048J18403J18400P2497P2501j3568j3569j00589j00589q0509
-90900A8809572m005P7281J23182J12541O6642l1860p7754k9947k9942l2812l2815n1938n1938
-90887A8846207L9865L9865K8389K8393K8389K8389J01873J01882J0071J0075m5396m5392
-90875A9172610m5387m5392J9634J9638J9638J9639k6270k6265k6266k6260N3940N3945N3940
-90862A9217144N3945k2566k2557k2556k2561l5950l5950l5945l5945R949R954R958R954l1195
-90848A9045679l1195l1195l1190M5306M5311M5311M5311j1113j1116j1112j1108L4787L4795
-90835A9158471L4787L4792j9841j9836j9840j9836j9840j9836j9836j9836J3631J3631J3631
-90822A9110242J3631l8006l8006l8010l8006P6128P6125K7356m9150k5241k5237l0024l0023
-90809A8991779l5761l5761N1264N1265l77p6883n9665j3766l125l125k60k56N1381N1381
-90795A8968091N1381N1386n9072n9068L2735L2731M049M046M045M050j1153j1148j1148j1148
-90781A8989777j1148j1148j1149j1148L0450L0454L0445L0455L0445L0454L0450L0454j7488
-90768A9171303j7483j7483j7483j7484j7483j7483j7483Q813Q814Q813Q818Q3402Q3407q400
-90754A9242588q396q2662q2666q2661q2661M0699M0700j378p7875o0190M6913R9512N3612
-90741A9045535k2897k2889O1258O1263O151p0350n3141p229J3802J3806J6671J6675L286
-90728A9061941L282O151O156N1098R7006Q5526k1578j15181j15181l0072l0068N3127N3123
-90715A9105330N3128N3128q0754q0757q0754q0753l4854l4851N4081N4084J16361P0459j0825
-90702A9103023q7331j38012r2109L0295L0296k8996k8995J4994R1500J09668L3161p2029
-90690A8965465p2025O4729O4733J8831J8834p947p947L7957L7957l4720l4724R267Q5773
-90677A9146183Q2904O398l7593l7589k9340k9346j16366j16362j611P4894P4894j612o5201
-90664A8950253o5205Q3021Q3025P1545P1544k0258k0258j1826j1826j1826j1826L6942L6946
-90651A9180251k4258p0162j4214O2282J03409J03404L8378l8122q6896q6890r559r554o686
-90638A9141383o685m0157N743K7742m8763q8929j2424J4350l1550q9881m3983N4516J00423
-90625A8981785M4992M4997M7861M7865n0635n0632m732m732L9259L9254n2549n2539m6811
-90612A8983383m6806M2124M2132j7286o3189l7364L9142M2006l897Q85M6792P1648P1652
-90599A9171222j7285j7281m0233m0233N1569N1575J0528J0533J0529J0528l7283l7283l2502
-90586A9094384l2501J0533Q7030O9820K3926J6267J6266J3402J3402l8360l8361l8361l8356
-90573A9159091j12j08j08j03P062P067P063P067l1186l1191l1186l1186r56r52r56r52r57
-90556A9057397r51r57r52k7257k7248k7253k7253L5859L5865L5864L5865N0321N0331m1477
-90542A9148154m1477l1918l1913j18939j18933m0523L5984Q4752Q4754o097o093o097o093
-90529A8945561K2220K2220K2220K2216M5171M5172M5167M5177K6521K6521K1739K1744j3640
-90516A9298009r0145j32225j32215l1693P5410M0988m917K1861K1861J8992J8996R904R909
-90503A9124735R905R909k2606k2606k2607k2606j8053j8049P0880P0885J09133O3234k0918
-90490A9311236r7423j45240j45236n8219n8213J0636J0638J0638J0641L3884L3889L3884
-90478A8951115L3889m368m364m360m364K8146K8151K8147K8151K2408K2413K2413K2413N2746
-90464A9222536N2746l9056l9057J8318J8323J8318J8323l1886l1887N9921N9921j284j285
-90451A9323951j284j279K3755K3760p4741j66540j21601p5689q759Q3052R8829N2925o8527
-90438A9087852o8519N109N114R1179R1178O4209k7590o7755o7756J6402J6396J6401J6397
-90425A9178617O5169O5170K5003o6799k6633k6634l2371l2371J0057J0066R6126R6131R110
-90412A9370641q2698n9745j3847J2931l2969r6085r6086n235n240Q6568Q6567M9697M9702
-90399A9264201m2105m2101J886J886k8717j20519r3742N9265J46286J00383M4920M4920j8197
-90386A9318366o4096m4857M6954J10067O4163J5396J5395J2522J2527j4731j4727L9780n2028
-90373A9444731j86860j40961j9509j9512q4592q4597J1036J02839K9206o2601l1043J4862
-90361A8972999L2070L2075L4940L4944N5978N5983J8682p3111j14840o8936N6342J48141
-90349A9185267P6420j5382n2679n2678m0247q6145j11971k0163Q5983Q5984q1q0K7113K7119
-90335A9108460K7114K7118K1376K1380K1376K1380k9309k9305l2174l2173p310n3213p0426
-90322A8994294O079J03974J03975J6957J6954K0783K0779o6242o6243k649P3853P3857k649
-90309A9293722n0465n0461n5247n5242p1172p1168Q1840Q1835P0364P0360k1439k1439n1089
-90296A9150399n1085n1089n1085J5854J5853J00962J00970P3826l3274r0653m4754k672k676
-90283A9130576J94J97Q4350Q4349p457p458l9968l9972l9969l9968j778j773j773j774P2811
-90268A9190587P2815j8987j8987r429r424o555o555r0712m4808L2654J09156J05088k016
-90255A9302827q9993q9989K1888K1896K1893K1892n79n80K290K290M6276R2184J09394L2892
-90241A9494581o7158o7158J9867J9863l1774l1775l1774l1774o9066o9071o9071o9071R348
-90228A9005967R348R343R348N4533N4528l7274l7270J4367J4363J4368J4367m7313m7314
-90215A9031361m7313m7313l0104l0100N6922N6921J1310o5196o5197J1310Q9724Q9728K699
-90202A9064752K707j7384j7380j4511j4511P9204J25112J39448O2952m4754r0658o9619o9614
-90189A9135744j8938j8929j8938j8928M970M970M975M974O2350O2354k9457k9449k9749k9745
-90175A9086204O2058O2057N6320N6320l5483l5482n846n837n841n837q7124q7124m1221L5285
-90161A9048449P8670L2771k8434k8429j2176j2172j2176j2172r307r308r303r307K8946K8945
-90147A9074997K8951K8945N5247N5247N5251N5247o5246o5241o5245o5241M0902M0906m997
-90134A9169723q1503o0464j4560m0382m0376J6397R2902J64627J18719p507n3411J1620Q8121
-90121A9363906L0746p6362n9149J7353P9519L008j02183j02174k6332k6329k6328k6328L2960
-90108A9082307L2959L2964L2964j3900j3896j3896j3896K4348K4357K4358K4352M1207M1212
-90095A9305440M1212M1207K954K959K959K959l6731l6727o128n2028o7333R177N5076N5076
-90081A9320072l6147l6143l6147l6143k4671k4667k4671k4667l6623l6624N5180N5184L538
-90068A9117471L542L543L538M858M857M854M858M858M853M858M854L1635L1630L1635L1631
-90053A9293475l9133l9133l9133l9133k595k591N7654J03556Q3474q333m5625m5620j0722
-90040A9266141j0722j0721j0717l9407l9411l9407l9407P808P807P804P807J3546J3546p8257
-90026A9056410p8257M6536M6537M9406M9410K1672O7576R0527j275j61340k07240j23087
-90014A8856875K9920P0085K4182l2241l2237L8047L8051L8042L8051J01163J01164O0998
-90002A9332100l0804q212q212j3954j3945K0473K0478K0474K0477L3386L3387n8422n8412
-89989A9288814o779o780o779o775m3022m3021m3021m3016O4082O4087O4083O4087l1549l1541
-89975A9282870o3104j7200K2965o8842j26217q0313o088Q5723J28754J28753k9991k9988
-89963A9227322k9991k9988M2685M2689M2684M2689l215l210l219l210M9549M9553M9550M9558
-89949A9523446L646L654L651L654m7991m7987m7991m7987L650L655L650L655o2458o2452
-89935A9235795K9349K9354K3612K3616K3612K3617j8467j8457j8467j8462P8122P8123M6563
-89922A9517910R2472O6601k5197j75339j75335r1188O1825O7562O7558n1018n1022n1017
-89910A9253812n1022L1222L1222L1222L1222m4444m4449o4527j8624R3262J85064R6131M324
-89897A9534415j15208j15213q0784J1018O6484O6485j9580j9580p9200p9195J2607J2608
-89885A9194857M4166M4166p7287j23187n7199L4602P1895P1900K7908K7909o3899o3890k9592
-89872A9102349k9587O2214O2215m723m728m723m728Q2774Q2778p0234p0229m1544m1544N0263
-89858A9170553N0264P3161P3165j8646j8637J5782J5786J8655J8655j9122K6781N2607l9200
-89845A9419804q2240q2234L834L834l0001k9996l0001k9996K1641K1641K1645K1645L4069
-89832A9263645L4077Q5715o089j20847j20847k5214O6592N9315N9319q7955q7950m3964m3960
-89819A9031837N0712N0712J26258J72160K01807R4703q1261j57757j47242j01339k0173k0177
-89807A9200240j7308j7304N9198N9202N9198N9198k9736k9736k9740k9731j4440j4434P4499
-89794A9329106P4499Q6078M0179k0069j27169j24309j7196O8865O8868J6271J6271J6271
-89782A9427665J6271K5835K5838K5835K5834L1446L1456L1451L1455n0793n0788n0789n0788
-89769A9469928N5359N5359l6444l6443k4968k4968k4967k4968n5579n5579L6228L6228L0490
-89756A9399676L0490L0486L0490k2108k2103k2108k2107k2108k2108k2103k2108m4700m4700
-89743A9224889m1827m1831L2757P8666K6067q1040j00163k3661N3797R9700Q8228Q8225R1093
-89730A9494900R1093L781L780q8031q8022q8027q8022L780L780L776L781L780L781J0470
-89716A9274600J0474N6374k0123j09964o4056k860k851L835L838R5646R5646Q136Q144Q145
-89702A9364984Q144l336l331l336l332o1317o1317L0486L0490K4748K4752K4748K4752K9053
-89688A9426188K9054K9049K9057m7452m7448m7453m7448j2427j2428j2428j2423j8166j8161
-89675A9237514j3384j3384N8340J34842O0253m6851r2759r2750N3554N3559L9110L9106L9106
-89662A9456256L9111n8435n8434n8435n8430j3011j3012j3011j3007J5678J5679J5678J5683
-89649A9272310l5905l5900Q086Q4596J19016M2513o2677o2673J392J396J392J396m4507m4512
-89635A9245923m4507m4502r1457r1448J3743R0245P8768K268m1724m1719J9953J9961J9957
-89622A9135461J9962J11760J11764J9957J9961l8975l8976l8971l8972k5587k5587O6219
-89610A9278016O6220N5696N5700n500n1408j6019O0482N7613j8889j4807j4803j9585j9584
-89597A9413132o5488o5488K3446K3454l3929p9833q108O8397R3257M7354k7235j03736j38048
-89584A9147175o1541J3047N8951j1813q8323o5367j9463N4170J00072P7121P7121O0864O0863
-89571A9402877l0943l0935j09708j09708j7900j7901O2430O2426O2431O2426L134L138L138
-89558A9344905L139K6090K6085K6091K6090L493L493L497L498l0930l0930O0872O0877j7070
-89544A9509200j7061j08869j08868n7231n7227L4576L4576J208J212J203J212K4155K4164
-89531A9282250K4155K4164M8544M8543m3259m3259J4116J4121J4120J4120k5452k5444O6350
-89518A9413069O6359O6355O6359k5453k5444m8880m8876m8880m8876M2927M2927m8880m8876
-89505A9353831J5687J5688J8551J8557K2377O8280J7600q9504j29193k2085J25179J25180
-89493A9540148N1547N1547M6766M6766K895p3605l0575l0576k9619k9619k9619k9615j2405
-89480A9474036j2405P4615P4616l5357j11858o8829o8824l6897l6897N4906N4910L264L268
-89467A9368548L269L269l6422l6421l6421l6416M0084M0085M0085M0085K0837K0841K0837
-89454A9452260K0842k115k110k110k110K667K667K671K667j05393j05389j7411Q9692Q5755
-89440A9422583R253l2820l2820p3947p3942J7856J7865N7069N7065N7070N7070J6904J6904
-89427A9516110J6899J6909k5412k5413k5412k5412n4102n4097n4102n4098M5828M5831m5971
-89414A9277558m5970k3020k3023O8783O8784k986k981k986k981K5704K5704K5704K5709L5267
-89400A9449266L5267L5267L5268j0632j0637j0636j0632L64L64m423m413l8846j15347j15351
-89386A9234879l8842N2957N2962l4064l4064K3315K3311K3316K3315j8278j8273P3529P3529
-89373A9437592K1888K1892K1888K1892l7404l7400l7400l7400L3364L3368L3363L3368J8179
-89360A9527190J8184m3017q8920o0235J6271O2175O2174J7223J7227J7232J7228j7201j7196
-89347A9528335j7200j7196l8006l8006K3199O9102L7544l8958j10687o4774M1845M1845P22
-89334A9417765p5774r8730k2220Q2962Q2972P0893P0894k0914k0908n1512n1511R4802R4802
-89321A9573521L5990p1119j02672j02672K8339K8340K5470K5471l646m9549l6637j3685J6437
-89308A9353588J6433J7874J7869L2214L2215K9349K9346J2131l3768l3767J2131m723m719
-89295A9476173j854j855m17m18j6199O757Q185l7714l6277R621N7438N7438O1739O1743L0666
-89280A9675026N3621O5097J9194p2609r5560q0740q0735p5002J509M7403M7407M849m1050
-89267A9468410k8146n186L9631L9636L6287L6291K9592m6910r4245r4245o9861m6904M727
-89254A9269077N0636N1588K8640J5728O1631J13210O7311m2662o5609k501K0451k1147K4761
-89241A9571114M2922J9975L2884L2887L2407j3496p9482p9474k5094k5093k5089k5089p879
-89228A9451493p875o448o438j5050P902K0810k5089l573l574o448o438M5890M5895l0136
-89214A9460921n3078j4358L1549P166P166L4894Q0799N2108N2113Q5099L9201j3874l6825
-89201A9732881j1606j1606j3039j3038k4514k4514k4510k4514L0948L0952l2160p8068k9296
-89188A9507916J6608J3738l2160J7371J7380J4506J4511J4507J4511J4506J4511R721R729
-89175A9647355R729R725q7815q7812L987L992j6577j6571j6568j6571j1791j1790n4820K1681
-89161A9376154J23999J24003R7231r877j18894j18894p6821l09L4728L4733m7515m7507l8904
-89148A9332127L7602Q6366Q6374L8078L8078L8078L8078J5126J5130J5126J5131r500r496
-89135A9736298j01303j01299n5404n5395L6399L6408L7835L7844L7836L7840k7190k7186
-89123A9592683k7190k7186p4607p4611J7196J7196O3099O3095O3095O3104L6798L6799p0310
-89110A9679161j46803j66894j20986k4402K1501K609K613R7285R7289L2254L2255L2259L2259
-89097A9570400Q347Q351Q346Q356l7553l7552l7553l7548K559K559K559K560K5506K5511
-89083A9514848K5511K5511j3222j3218j3223j3218Q4323Q4318p480p484n3025n3024p4064
-89070A9486553k8164L0171J06678J04760K8263p5024j51522j51525p5020L0171J06678R4240
-89058A9506259M8342J9032J9032J6159J6163k9740k9741k9740k9740J1377J1381J1382J1382
-89045A9551548J1377J1381J1377J1386k729k721k730k721M3174M3178M3174M3183k730k721
-89031A9753426J39J49k0896K5008M2218l4280q7115q7115N6324N6329k9736j06246q9028
-89018A9479177m3125J3295J3294J6163J6163J6163J6164J6163J6168K5609K5606m993M0906
-89005A9646753N8121j8382K7518K7523R828R828R828R828j3123j3124j3124j3119j05941
-88992A9622414j05945r9247r9251k1789Q5315J71384J71384O8101l9003r3508m7610L1765
-88980A9644010P7664M9931M9936J4430o2071m9644l735j1391q7892o4945j9036J4910O0810
-88967A9612977O3678J7780l0037l0041l2906l2901K416K411K411K415K411K416K411K415
-88953A9587856k846k847k846k847K0106K0105K0101K0105m7789m7794m7794m7789j890j891
-88939A9461940j890j890j7191j7192j7191j7191N760N760N761N760J8844J8839J8843J8844
-88925A9487806k7060k7055k7060k7056O1874O1874O1878O1878m5230m5226m5230m5225j4628
-88912A9431540j4628j4627j4628Q324Q329Q319Q329j1283j1283j1278j1279L4621L4625L4621
-88898A9479702L4625L7396L7395L7395L7400M7915M7920K016p4486j09874o3966J2531Q9042
-88885A9615011J05290N9395j810j809j455j450r3257r3253r3257r3257N9750N9754K3410
-88872A9543062K3414o8393o8388L8711L8715L8711L8715N0609N0609N0609N0609k5893k5892
-88859A9735198k5893k5893m6931m6927j6334o2229n814P0696N0609M710J0326J0322P458
-88846A9659298P457P458P462P453P462n2791n2786n2791n2787o887o887o888o882K5084K5093
-88831A9508068K5094K5089k0810k0811k0810k0810k164k164K8438j7460O442Q2949Q0075
-88818A9651126L579l8388l8383m3165m3165k0213k0213k0208k0213o11o10o06o11o11o06
-88803A9407102o10o07M3938M3937M3941M3942M9675M9679m2123m2128M6806M6811M6810M6811
-88789A9783984m1172m1171m1167m1171R155R154p7866p7866m4400L2107Q0874Q0879O7P2
-88775A9631479P2P2j7142j7147j7142j7142N0008N0007N0007N0007R846R842R841R847p2398
-88760A9730057p2398J9405J9405M2356M2357m9446m9441q688q683q688q683j4422j4425j4421
-88746A9604285j4422J4264J4264J4269J4264J4269J4264J4268J4269L362L363L368L367O7437
-88732A9784891O7436l9667j16173r9916n4012k1497K4402L6839r070J9625J9620J1373J1373
-88719A9635224m9828r5727m1225L5285J8067k7832M2451Q8354J02700K6198q0906q0906O115
-88706A9577970O115l0082l0072K9215P5118M8342n8767j41958j41962l2942P4158J05721
-88694A9480856J05716N312N307N307N311M4512M4516M4516M4516o8325o8330o5457o5456
-88681A9518301R2332J38232Q3725k3383r4146m8243M1647Q7547K0469n6033l5954R949M0552
-88668A9774995M0552m8387m8382j3482j3479j3478j3478m8867m8858k959P3543Q8363M2469
-88655A9768552j8745j8735J0905J0906p6120p6115n70P5935N8718J2823J4726J4735J1862
-88642A9788877J1867l2843l2838l2843l2838j7542j7537O7571O7572P3304l3794j19859j19864
-88629A9569233j10301l192Q9562Q9567L5891L5896n5911n5907j7663j7658j7658j7659M7848
-88616A9572048M7848M7847M7848k8659k8653k8659k8653K1308K1309K1304K1308O4343O4339
-88603A9814878n8067j03965j00621k4114K1784K1785j7421j7424j7421j7425J03193J03189
-88591A9708371J1386J1386j3478j3478j3479j3478K7168K7163K7163K7168m9338m9343m9338
-88578A9637873m9339J5773J5773J5768J5772o0733o0729o0733o0729P7929P7934P7929P7929
-88565A9720417P7929P7934P7929P7934r689r689r693r689q6195q6191q6194q6191k038k039
-88551A9644535k038k043J5176J5171J0394J0398N0074k6431p5199p5195R909R913R914R913
-88537A9604491R433R429R433R437L695L695L695L700Q7726Q7730m076m073n8582n8579j2683
-88522A9694471O3827P9599L3696k7505k7500j683j684j684j679N2014N2015l9784l9789L4800
-88508A9869114L4805L4801L4804K7630K7631K7630K7634q7124q7124q7124q7125m287m284
-88495A9726981m283m288m287m284m283m288K2009K2014K2013K2013j0497j0501j0502j0501
-88481A9747316M0174M0170q0322j26221k5812Q1292O1209j5292j5773j5772j5768j5773k3423
-88468A9636005N3083J24802P8904k4021o9919J6145O2044J6146k9759k9753J6145J3752l2147
-88455A9831427l2147J3753L0966j4933j8759K7141M6483o0612j29477n2966N6051J01954
-88443A9798881J9705k6189j3285O3225O3221j3281j6150K9750R0954R0958J1696J1705q0102
-88430B0031088q0102p4369p4360J7434J7443j0771j0771j0776j0766n0937n0936M0866M0870
-88417A9773913k3684k3683K0303R6813J02542K6045j7945j7946j4605j4597j4596j4601k0334
-88404A9857625k0339k0334k0339M7915M7920M7919M7920l6237l6233l6237l6232k3810k3800
-88391A9795738k0936k0931R666N5570j6154r2656j19837p3933K2651O8555O8550O8554P1424
-88378A9816261P1423k218k209k213k209m0467m0462m0461m0462K3962K3966K3966K3967J8228
-88364A9831072J8229J8229J8228J015J014r0787r0788j29041j29037l7238l7234Q944Q953
-88351A9391559Q948Q952l6955l6951N4852N4851L2852L2861L2856L2856K9036K9031K9031
-88338A9663779K9035J18081J18086Q118o8393o9349o9345p4131p4126L3929L3934L3934L3933
-88325A9717485k5358k5354k5358k5358l8446l8446J14561J14561K8497K8492K8497K8496
-88313A9882269l6533l6533l6534l6533J5108J5104p6695p6694L0647L0643L0647L0647M827
-88300A9740370M826L5429j0474k7684M8813Q9939Q9935K0127n6378j3343j3340j4515j4511
-88287A9879194L1384L1388N7208N7209l4598l4594o1856o1846o1852o1851Q3506Q3505q297
-88274A9898500q297j4754j4753j4753j4754N4098N4102l7706l7700k8623k8618k8622k8618
-88261A9749502J9194J9198J9194J9198j5009j5005j5005j5009j7874j7874j7874j7873K1807
-88248A9716570K1811k4088k4092o4253o4258Q8754Q8754J12774J12779O6876O6879P584P587
-88235B0113677l8315l8316j4888j4884n8879j35376j15298l8791N194N195k231k236k232
-88222A9662620k231L502L506L502L507k4707k4703k4707k4703p2524p2519Q0489Q0488P0683
-88208A9662203P0682P0688P0687N652N657N658N657k5902k5901j12927j12918o8937P570
-88195A9557869N6342N6343K3796K3804L9102Q5005M1966l4531o0352j4448O106O115Q980
-88182A9796097Q980L8621L8625L8626L8626L4198L4203n7608n7599n8565n8556j2657O3850
-88169A9846841N8582J2684m8517m8516J4596J4596k6521k6521m3515L2986Q1759Q1764l1083
-88156A9919135l1083l1082l1079k6301k6306O0725O0724M2550l3952o2641j6734J8166J8165
-88143A9860287K1035K1039K6773K6772r5632j41531r1812j5301O1196J07108Q5104Q602l7297
-88130A9836343l7296J12J17J17J12M6020M6016m5787m5787R680R680R680R676N5583N5579
-88115A9949845l6223l6224j5786j5782j2912j2913Q122N4026j5782r2283n1165K5335O9327
-88102A9817585O9327O8375O8370k3432k3437j7968j7963j7968j7969k9439k9440k9444k9439
-88089A9787158L6538L6542k4662p0562J2635Q9140Q6271R765j6410j6415k1196k1192j9283
-88076A9868329j9279P2523P2524L7139L7139L7135L7144J3232J3236p3794p3785n1404K5107
-88063A9995246N0923N024l6098q2001q4871l8962M9011M9010N1880N1883j6975j6972j6971
-88050A9960127j6972j3985j3981r204r200K5219J01730J18938J1840n4151n4147o0841o0841
-88037A9924532k2593k2588k2592k2593l1415l1411l1410l1415q463q459q463q459P5689P5693
-88023A9826053P5689P5693L1707L1702L1702L1703r541r536r6558r6561p2654L852L5407
-88010A9858658j0493k3886K2023Q5135Q5135r29r29m6833m6833p700p691L8199L8208n4555
-87996A9927509n4556q656q647J2858J2868J2859J2867k2525k2516k2516k2521M975M974M970
-87982A9831943M980M970M975M974M975j4632j4628j4632j4628K1708K1708O4743j1759p5918
-87968A9818779p5922l4800l4800m3408m3407M8400M8395P5653P5653P5648P5653K7837K7837
-87955B0041518K7836K7841j8547j8543j8542j8543j8543j8543j8543j8543J8274J8273J8274
-87942B0003669J8278M9832M9832m1975m1971N725N729M6851M6851R47p5554j24327j24326
-87929A9819561n4520n4515L7288L7288O1195O1196Q2235L6331m6752j23249j21336m4835
-87917A9689887M8880J25386J47382M0278o7311o7306p4001p4001o106o101L9797L9797O3962
-87904A9900543O3961K762m3143k976P3524Q7870j9234j08644j08649n369P1136M7228M7228
-87891B0006237r191n5098l4181M2330Q5359Q859q7731q7730m6604m6608j8875j8880l4176
-87878A9703711q0076q5817r312P1971J17875R9597R9597N6562N6562j7070j7070j7075j7065
-87865A9962390k1376k1372P0427P0436J8790J8789J8790J8790m8988m8984m8988m8988N0465
-87852A9990181N0466N0469N0470P911P911P915P916P911P911P911P915J073J073J074J068
-87837B0209175q0210q0214K4981J01487K7846m8656k6661J9248K9758K9763K030M7932N1278
-87824B0307757k5228j27546j27550m7219K9282P8051P8059L5496L5501n6306n6302m7700
-87812B0076295m7699j796j791n096n096n096n096M9415M9414m2392m2388L8414L8415L8419
-87798B0133922L8414l1392l1393p4427p4422j26307q0403Q84P7382O6866K0963K2880O8774
-87785B0011741R7949N2042p2277p2272k0635k0635K5268K5269N940N944p9168p9168n2392
-87772A9827606N4713Q6271Q6271K02K07K06K02m5697m5697M6106M6110J2275J2275J2280
-87758B0093330J2279k9803k9799k9794k9799m7017m7012J760P8261J04083J04082J7061J7057
-87745B0214689k7024k7029k7024k7024k7028k7020k7028k7024o0972o0971L0827L0836J7438
-87732A9955646J7447J4570J4578r931n5835p3049L457N7007N7011O1793O1793k9063k9053
-87719B0046371k9058k9053o111o101o111o102M1823M1822M1822M1823L9914L9910n1893n1898
-87705B0107158k3203k3203k3208k3203n994n989n994n990L9075L9075o829O9677J12707O6803
-87691B0310882k9776p5684n7510n7514o0379o0383M4813M4812M1939M1948k5677p1580q8795
-87678A9957096j2288M6999M6999m0022m0018m638m642m638m638q463q463Q3339Q3344L7314
-87664B0127281L7320L0624L0625m3968j51073j30989n4483L2537P8436N7402N7402K892K891
-87651B0076897q8911q8911m0741m0744N1062N1062P2102P2097O7319O7320J6635n9867j03862
-87638B0051458j03853j8750N7762M0538n357j5283j5278j8153j8147K0100K0101K0101K0105
-87625B0035344k2934k2929k2934k2929O6961O6960O2179O2184M4987l1509j10880j56783
-87613A9947717j09923l3422P3682P3681M8818M8817M8822M8818L2564L2560k8640p4540q2796
-87600B0026158o286R6037R6036O5434j1067n9840n9840L5308L5312L5312L5313Q84Q84Q89
-87586B0290534Q85J2724J2729p9079p9074k7437k7433k4568k4563r748L6156N3371k3132
-87573B0111365q7205q7200m3219L3292J00584J00589m606q1104p6330p6322p8244p8234m126
-87560A9729240M1773O3768j2733o1501J5000N8987N8991L5744L5738L5743L5739k8326k8331
-87547A9979832K0438R6948M5782M5783N0563N0564j8286j8292j8287j8287K9588K9583o2219
-87534B0213710o2215m8831m8831m8831m8826j6796j6797j6796j6792j1058j1059m359m360
-87521A9858159m3146O3961J21336P5433o806o807r675r671n2230n2230L9573L9582M1486
-87508B0058965M1486M1485M1490M5733M5729M5733M5728P480P475P480P480l2205l2210l2205
-87494B0299644l2205r258r253r258r254n361n356n356n356n357n356n356n357R460R465R469
-87478B0215955R464R465R464R469R464k3647k3648k3648k3643k3647k3644k3647k3644k613
-87464B0071500k608k604k609L5645L5644L5644L5645j7870j7864j7870j7860K0383K0384
-87451B0175560K0384K0388j4040j4044j4039j4040L9510L9510L9515L9514l6156l6156l6156
-87438B0209750l6152o4846o4846K6961K6961m597m598m602m593J06332J06331J4529J4529
-87425B0321159m2657m2662m2658m2657j0147j0142j3012j3011n84m6482o3702J2810R1223
-87412B0097478R1224R6005R6005j419j419r3226r3221K407K411K406K407n4969n4973L6830
-87398B0127946L6839p8881p8877K6315J02820J18328M1823k169k164k0334k0334k0339k0334
-87385B0210639L7045L7041n4762n4762k0334k0335k0334k0334m3645m3645j6868R0235J05537
-87372B0185478K9031j3043j3038O2978O2983k4043k4038L1424J07929J28009K0909p4612
-87360B0479967k8707L0584L0585k3927k3926k3926k3921r74r75r2781r2773m1139m1136l6358
-87346B0110593l6354l188P3319N6104J0205l9528l9523M9410M9414P332P332q4471q4466
-87333B0076179l19l14R1488R1488K6517K6512o5290o5286k178k173k173k173p2941p2941
-87319B0026396J8866J8866N473N478N477N478J8444J8444J5579J5575M6182K74j9804N6697
-87305B0237425N7177J1274L7090L7095M579p1922j17825j17825l6287R617K7788J04293P8468
-87292B0260947J971m2025m2019N791N792K928K922J8224k7679m4889L1613N5399N5399m9787
-87278B0234587j26297q8045q8040J2365Q8875J00818K4326q0875q0870R977R976R976R981
-87265B0036754J7748J7744J7748J7752K5399K5399J12420J12424R9507K3010o1146j07046
-87253B0337713q4098q4094M836M844M0817M0817M0816M0826J4039J4044p7763p7758l06l00
-87239B0214433L0297j5598R258Q5768L9865L9865n024n020o4311j10206p8657K8452Q0089
-87226B0249211L4189l5622q1521n8573n8570K8448K8451K8448K8456j9248j9243j9248j9238
-87213B0085940l2637l2631N9170N9176K0918K0918K0917K0923P7341P7341m5064r0963p0939
-87200B0170410N563N1471N1471n8506n8507n3725n3720K4694J01195Q3982L8082k5991k5987
-87187B0250432J7043R3545J22355P6452j7268o3162l0656J5252J2378l3521k8739k8743l1608
-87174B0353760l1608q3250q3245Q557Q558M2940M2936M2940M2945M8678M8679M8678M8678
-87161B0539246k4478k4479k4478k4474k4482k4474k4479k4473Q512Q513Q512Q518k9736k9741
-87147B0318007k9740k9731p1338p1339p1338p1333M9158M9159M9154M9159n5633n5629r729
-87134B0048827O6777P8247L2349k8855k8852m2725m2715M9077M9087M3345M3344m8458m8454
-87121B0170994k5035k5026k5031k5030L8087L8086L8087L8087J9912J9917J9917J9916k7899
-87108B0274982k7895k7900k7895k3284k3279O8518O8523J6882J6886J6886J6882m8144m8144
-87095B0253018m8144m8144n114n109L8877J15383J29844N3343m7071m7066l084P3425L0392
-87082B0490550L0391j2163j2162j2163j2163J0784J0785J0789J0789N1264N1260P2303K6396
-87069B0716660o2534j39039j24695p8791l7674l7670p7839j329J01945J01945N7959j8543
-87057B0400395m7596m7592n2378n2373J0740J0739J0740J0739N963N958N958N957L4648L4648
-87043B0336546L1778L1784n8233j04127m9617N7488J20595P4701j7106o3009m1015M890K020
-87030B0326695m3878q2137q2131O802O802N0910N0909m0893m0893J6482J6487J6482J6486
-87017B0218123L1783L1784L1787L1783K2225K2220K2224K2225P0027P0036n2373r8273n2378
-87004B0371193K4133M9949M050p4850p4844j6509K9390K3652n2849p8670l2767L2376L2381
-86991B0236635j0655j0654J8987J8992O4891O4895Q8795Q8803l003l004l8388l8383l8388
-86978B0439523l8387N0757N0757j0448n6347k3836N2670M9800k6705n3478n3477j2361j2360
-86965B0356108l9138l9133N2670N2670K0033K0038k5870k5861K8640K8640j7258j7259m9
-86952B0394231m5m5949m5948R514R518R514R518K1098K1097p0705p0705n0622n0627j850
-86938B0138039j854R7123J43026Q5647k1456n0147n0146j0937j0933M0345M0341n1457n1462
-86925B0296129n4331n4327K2171k3728m9069K7432J34541J34536N6123N6122N6122N6127
-86913B0657848m2163m2159m2164m2159j9212j9207j9212j9207K5255K5259K5255K5260J8561
-86900B0531955J8565k7338k7339j01092j01096r289r285N051N060P920Q4430J15985J15989
-86887B0609516J3662o2839p7188l1281K9916K9924k6714k6710k6709k6710j2370j2364n8269
-86874B0321864n8268n1098n1094M0704M0709P8957P8962j2841j2845j010j010M4893M4893
-86861B0462816J3331J3334J3335J3335o273o267o273o267k9224k9220k9219k9220o667o668
-86847B0360853o667o663L1581L1591L1581L1590j4318j4318j4318j4313l3445l3440N8359
-86834B0408073N8367K9789K9790o2013o2008p9227p9222J2576J2580L3139L3139L3139L3144
-86821B0401266O7562O7567k4240k4236j051j055j050j056o793o788o793o789k9264k9265
-86807B0398015k9264k9264k9265k9264k9265k9264L5887L5882L8751L8752J3891N9791P7004
-86794B0522387M98r8955r8954j1930j1929N5965N5965J01869J01864j1844j1840j1848j1840
-86781B0569408l1926l1927l1927l1923j9494j9495j9494j9491L453L462R2390R2396k7146
-86768B0528286p3044j324P5181O7526K1628O326O326M4575M4579m194q0695j03646j03647
-86755B0427877j9495j9490j4426o0329R483Q5984O5905j0600n4592n4586k950k945k955k945
-86741B0343936K5735K5745o1286o1281l0207M6299J18018P2124k9251p5146q211O8298K1434
-86728B0456207n5067j0124j0116l7858q3752l1164P5950J16869M0376n8129n8125j3182O3324
-86715B0395209O3320j3178l2308l2304N4712N4717N4717N4717l7085l7086K6023K6032K6022
-86702B0603508K6032l4221l4221K6983P2888P6707K12m5697m5693k662k663k658k662K5529
-86688B0661382K5524j27478j27479m1418m1409m1419m1409J7394J7402J7393J7403J5485
-86676B0351371J5485p6317p6317K6602K6606K6598K6606P2501P2506j9302j9297L1859L1864
-86663B0490765L1864L1864j2131j2127j2122j2127k2427k2426k2427k2426J5826J5827J5826
-86650B0463759J5827K9691K9695K6822K6827l2471p8369r5578j9077M5827M5832j0596n6491
-86637B0391698k4940N1569L1487j4417l0193l0199l3063l3062N1089N1089N1089N1094Q881
-86624B0522122Q885Q881Q885L8527L8527j0241q6747q2922q2917k1722K4186K2270K2274
-86611B0410008N0959N055l3072l3076l3072l3076m1678M220P0202P0207M3430M3429M3430
-86598B0566966M3430J0914J0915J0915J0914j6334j6333j6330j6334p6p6o1277j07180p2757
-86584B0347357L749M9653M9652j9198j9203M6784R2687O0046O0055J7017n9481r0092m4184
-86571B0494842J4152J4147l542m9446o6656R847N3837N3837N8618N8619M31M35M36M35M36
-86556B0640428M35M36M35l2560l2555l2555l2556k7778k7774L5339Q1243M7650J751J751
-86542B0623690M7650O4864J8965p4755j20650n8977J7528J7528n8974m4628J271N9606N9606
-86529B0552724J6042k9861m045m041j172j172j176j168O479O474O479O483O475O478O479
-86514B0571478O479K056K052k8546J7358J4484o2018m1934L973K7397K7396K7393K7401J7833
-86500B0612802k8070k8066J7838L8069L8074M0942M0942m3214m3214m3210m3214K3729K3728
-86487B0607136K3729K3728K1816K1816o9991o9983l0422l0423l0423l0423P6686P6681M2258
-86474B0632185m9550j42308n0505M8952J40754R4852L048l1379l1375k4707k4707p6344J5458
-86461B0504374R3872R3873P807P813k1839k1838k1838k1839Q7179Q7182M7013m4786n6023
-86448B0740950n6024o1766o1761m387m386m382m382o2723o2718K9085J20888J20892l2120
-86435B0657166j48787j48783n9970L1833j9805j9809N6697N6697N6697N6697j6940j6935
-86423B0484758j6940j6935K191K186m9450M2352J38936J38941M3308m8494n0411n0407n6145
-86410B0563890n6144m7067m7057M4745M4741M6658M6657M6658M6654l5627l5626l5631l5627
-86397B0547224q7268q7263m7107M4705P8648P8647p417p413l9936l9928n500Q6298J17740
-86384B0631430K5933q494q491O0361O0361l5272j27070q1651J0156M4579M4583M0754M0758
-86371B0697937N379q6428p8491j980M1055M1055L6273L6268L1491L1492J365p5137j19127
-86358B0561152j19128k8276M8224L1016j4893m6810m6806M2132M2127J9181J9176p2627p2627
-86345B0361841K3482K3481K3482K3481J7744J7744J7743J7744M1719M1724L8854L8855o0599
-86332B0627295j06502j20847m4341M0287Q6190R0972M5073m0996m0996l9084l9084k1034
-86320B0436933N5471J2437J2437l0598l0594l0598l0593J437J441R3239R3249L5864L5869
-86307B0655994L5864L5869M0004M0004n1803n1794l8415l8410l3628l3629L3790J10292J10291
-86294B0814429L3795m8454m8449n3235n3231R280R285R280R290q0610q0605J1193J1202J8844
-86280B0562014J8852J8844J8848P6223P6228j5580j5579j2828j2827j2827j2823j8565j8561
-86267B0651419j8565j8566J0125J0129J0120J0129k2391k2386k2391k2390q881q885Q2922
-86254B0630389Q2926o973o963o973o968k8007k8003k8012k8003J5979J5984J5979J5988o0037
-86240B0577306o0033L1770L1769k662k653N8546J04451M2760l3731n9557j3654j5566j5566
-86227B0643180j2697j2697l8280l8280j05218n9315J6226R2732J39597J39592R8465K1969
-86215B0885274k6800k6804k7k7k2k7K8254K8254j7645j7644m6335m6335M5468M5473K0128
-86200B0871185K0127k5775k5772j32879j32880m0121O6992R1367R1372L394L395o5462j11364
-86187B0613579j28574n2073K3953K3953K8735K8735K5865K5866K5866K5865N1839N1844N935
-86174B0751388N940p0570p0562K1237K1241k3710k3702K2193K2198K7931K7935j7968j7968
-86161B0675583N0281N0290N0281N0290n181n177n1080n1080r6508r6504m696m701K4941K4945
-86147B0611684K4950K4945N2576N2579N2576N2580Q589Q593Q584Q594J7672J7676p4131p4126
-86133B0793341m8310m8310k411k402j1018j1014j1018j1013k7271k7271O4532O4536Q2221
-86120B0804592Q2226r581r577J0497J0506l5402l5397q6042q6047m0139L6363M4014j886
-86107B0684127j7192j7186J3886J3892J3891J3892O3615O3621J7712n8785p7916l2012K9188
-86094B0710733K9193O241O240q5566q5562j0021j0012L5882L5887l3925l3924l3925l3921
-86081B0497320L0737L0742L0737L0742L0741L0737L3611L3610M5563R1465J08676L2178o4410
-86068B0962449o4415N3213R9120N1660k4847p0745p0750q3178q3178q3177q3178K0101K0101
-86055B0643176K0100K0106j8153j8147j8153j8147K6642K6642K6643K6642k6907k6907k6912
-86042B0636625k6907Q948Q957Q948Q957Q948Q953Q953Q952k882k887k883k878L5366L5371
-86027B0740541M768N0672M1584l4917l4917l4917o0738o0738K7240J34348J14741L8239k9655
-86014B0896251J6244M3978M3982R42R48k4883k4873j11899j11894q0340l839P5536J21440
-86001B0841593J02308K5808k0092k0097l4436l4437q0340q0340l8267l8262P638P641q620
-85988B0630097q616L7283L7283j8336j8332j8341j8331L8082L8087L8082L8091k2166k2157
-85975B0730726k2161k2162P90P91P90P94M6690M6693M6690M6693Q441Q441Q441Q441J6567
-85960B0926665J6572J6567J6567k1681k1681k1681k1681p786p780p786p780p786p781l8383
-85946B0804565P521K254p4244j14408l7907P7803J23712L6686r218J0982J0987Q117Q113
-85933B0854963m89m90m6393m6393Q8445Q8444l363l358K379K380m3524m3524n8866n8865
-85919B0731346n5997n5996P6932J22832M8238k8263j3438j3443j8219j8224R509R514l4482
-85906B0760309j10982r7478k0972Q4224Q4219K5888K5888k0015k0015m7269m7268j370j365
-85893B0613794k9102k9099J6801R3307J06744O0841l59l59K1632K1636o5389o5389J0156
-85880B0755214Q6666M3627M3632K2588K2593K2588K2592R52R56M2074M2078M2070l4424q3204
-85866B1030002q3196q611q607q607q607p655p651L8249L8253N4402N4403l7400l7400l6443
-85852B0971132l6444l6443l6444J5198J5193J5198J5194N0582N0577N0577N0587m530m526
-85839B1115851p399q3896r5377r5376q351q356k0783k0783j05896j05892l3220P3889J05447
-85826B0709858J05451L2304L2309j3595j3595m993m984m988m988l5590l5591l5590l5586
-85813B0690422K7522K7527K7527K7526m7906m7901P4503J20407Q3106O609l9294l9295k2081
-85800B0888672k2080K3818K3818L0513L0517L0512L0518o1951o1945o1950o1946K2202K2207
-85787B0832905K2211K2206l1828l1823l1824l1824R7272R7280J38393J38397M9101k7402
-85775B1243064p6173p6169k6450k6440k6445k6445K2804K2804K2803K2804k1188k1187k1183
-85762B1012599k1182O2259O2265k9543k9538q53q53q49q53o5883o5879o5883o5878k762k765
-85747B0784402Q4259Q4256k1417r7913r7917k1412L5967L5964M0749M0745M2657M2662M2657
-85734B0995659M2662m1494m1495m1494m1495J774J777L4289j1611M643J11755P1581K5686
-85721B1112237k1655o7553m4606m4601j13457j13457k5475Q1629R6445J9948q3335q3330
-85709B0712790O4886O4895k6916k6907k9310k9300O2498O2507N118N127N123N128l817l812
-85695B0868010l816l807l817l807R65R70k855P3650N6432J0533k7720k7720l0588l0585R931
-85680B0885776R932R931R941k8322k8312k8322k8313O582O591O587O586J2325J2329J2324
-85666B0865635J2325m252m252N6949J02852J00939K4438p7889p7884k4335N2167L4957j0946
-85653B1050704J0093J0093P224P224l1028l1029l1034l1024J2957J2962J2962J2962O4599
-85640B1077665O4604n7806j03705l7723L8782K1569k4334m001M1899M1903l996j9301K6602
-85627B1062158M3815l2685j17799p1899K1820O7724K2777k3122N562N563j6311j6312j6315
-85614B0934976j6307j6316j6307j6316j6307L5806L5802L2937L2941k0617o6516q3730p224
-85601B0812822K9974K9978L7624L7625M3362Q9271J23693J6590l9838l9829m6528m6527P026
-85588B1055243P027P026P027p9285p9281p4499p4499P741Q4246Q4251P740m0552m0547m5333
-85574B0826305m5329M3600M3605m211P2294N1242k5260K2553K2556J7771J7775J4902J4906
-85561B1072709L8329p565k7653M8853J09098O3198J998J993N4466N4474o7935j13838p9411
-85548B1148716k909M2998M2995r97r92r97r92l3508l3507l3507l3507m9033m9033m9033m9029
-85533B0897665P391P390O8590J14494Q4853Q342r8758r8757o0509o0504j03539k7033Q4251
-85520B0823876Q4251Q9032Q9032K0182K0177K0182K0181p4494p4490p4495p4490Q702Q710
-85507B0886356l7198L9308J14305O8411P206P206P4140P4149l2960j09461j00382n4475O726
-85494B0943331O730n1610n1605n1606n1610O2790O2789O2790O2789K4537K4537K4541K4537
-85481B1092940N0353N0361N0358N0357m9100m9096m9096m9095K388K389K388K393k397k389
-85467B1102754M0642l5860n3078n3074n7855n7856K8205K8209K8214K8209n4393n4389R8613
-85454B0988341R8618M1239M1239n0564n0564L4064L4068L4069L4068m8180m8171m8175m8171
-85441B1011881j5036j5037j5036j5036L0867L0867L0868L0867R828R828R828R828J5567J5566
-85427B1145650J5566J5566n5319n5318L6484L6484j5153j5154j5157j5153K2619K2616K2619
-85414B1146350K2620n3887n3882n3886n3882J8880J8884J8879J8884n5714n5709L6098L6098
-85401B0989733M4696M4705M4700M4700P4346P4347K5578n0928p1607p1608p6389p6389L937
-85388B0999821L943R5744R5745J1108J1112J1112J1112p4000p3997m2442O4667P6874P6874
-85375B1267673Q3568Q3569j7798j7802j7797j7798k9754k9753k9754k9750o9914o9915o9920
-85362B1034855o9915j3734j3734M7466R3374L5990m0511N392N392k5210k5210k5210k5210
-85349B0983735N1295N1296M6510M6514J491p5011n7802j1893j9549j9544j6679j6675K8267
-85336B0991955K8268K8268K8272M5477M5486M5477M5486L5676L5680n6127n6122q0991q0987
-85323B1055818q0987q0986M1894M1898M1895M1894R4492R4492M8588k7913o2453j6553J5965
-85310B1208044O1860O4734J8830m4282m4283j8943j8942P2860P2865R743R747R747R748N563
-85296B1417291N562q6239q6245j1651j1651j1651j1646l9865l9860l5079l5083k564P3938
-85283B1125257R4016j3079j06556o0652j365j365J6805J6810J3936J3941Q7093M1194l6269
-85270B1189766j12770j18507j1405M5971P7n788P0719J37657R1753l8298j14804m5953O1160
-85257B1149578O2112J6208m3084m3075n2647n2643N0636J27142J17493J0394m2204L699P8289
-85244B1381898P8288j0645j0646K744K743q9064q9059o0370o0374o0374o0370k4631k4635
-85231B0975505O7171O7177O1433O1434N8565N8569K33m5674o5748J0753K9875j6024j1243
-85218B1252026L4661N3743N3747r6391r6391l3278l3274l3279l3273J3101J3101J3106J3105
-85205B1120704J3102J3105J3106J3101p341p336p336p337j598j598j599j598n4201n4191
-85191B1028983L7606L7611j9769j9768j6900j6899R0676J36579O4859j1646m0337N572P86
-85178B1277353m5113r0061r0061o864J00243J05016k079n2764o860J01671J01676o47p7152
-85165B1314358q0022l515P1078J16976N0991k5511q302L7607l520m9415k0729k0729m8001
-85152B1331266m7995m8001m7996K8502K8505K8506K8505L0414L0419L0418L0418m6087m6088
-85139B1330786m6083m6083m7525m7520m7519m7520k8398k8394O3410O3413R6396R6405M597
-85126B1315965M598O510O510q0511q0515l0100M6402L372L367K2499K2494N3096P197j0017
-85112B1290867O6485M6402M98K416K411Q6567Q6572J0659o5838n1498n599n0541r6441o7755
-85098B1255205o7751j3725j3726j3725j3725R231R226R227R231L6506L6507L6506L6507O5196
-85084B1380690O5196k6606k6607j8956j8960j8956j8956k4698k4694k4698k4690K0133K0127
-85071B1258325j0470L5433N8381j8121o4024o4020L2084L2089L2084L2084J2957J2958J5826
-85058B1365586J5831n7698j1790O5663J42169J10606L511q4471q4471O847O856n4349j00248
-85045B1324042q1130m620M1283M1279J9881J9885J9881J9881k0280k0281k0280k0280k4586
-85032B1294675k4587k4581k4586p372p373p367p373R5763R5763L960L960L955L960L960L960
-85017B1406717K8340K8344o3459o3459o3458o3459K8344K8349K8460K8461K8465K8466o9080
-85004B1311031o9075K2722K2728M0417M0417n1386n1385j6958j6963j6958j6958M944M938
-84991B1207514M944M947M939M948M943M943O2799O2803O2799O2798j3703j3702j6577j6571
-84977B1427824o174n2077o9291P220N8852N8857k8169k8165n1601n1596n1597n1597M9770
-84964B1212256M9773M9770M9769l0302l0301l0306l0302P952P946N083N082K6122j9787l9864
-84950B1232891L6636J38007R2104m1778j18279n7316M9787P6560P6564O7001O7001l8194
-84938B1580984j14692r3176j6675K7311K7316L9748L9743L9748L9748p7183p7180p2402p2398
-84925B1270892m2756L3750Q2522Q2522J8444J8449p3354p3355j5979j5979j5974j5975p853
-84912B1245354p848p852p849m983m979K5618k0276o4751J1754Q3479L7575Q880Q890R3037
-84898B1396049R3042R4779J8278q6917q6918m5796L0710J3497l2408k9062k9058k7145k7145
-84885B1281906m0539L5968J07692O1788l0135p6039p6039l0135M0628Q6531J06619L0109
-84873B1498354q7515q7511J0987Q7488M6366o0738l8738L7759J5432J5435K0218K0217m8642
-84860B1429112m8633m3856m3857K4519J01020Q3811L7907J4956J4955J2091J2087l4895l4890
-84847B1524327l4890l4886q6536q6527N271N276K1052K1053K1052K1053j1462j1463j1462
-84834B1341858j1458k3k2k3j8l8275l8271l8275l8267K2449K2454K2449K2457K2449K2454
-84819B1311938J7672J7671q62p7359p7363q58Q2338Q2343M1216l5280p076L8832N1260k5242
-84805B1419230l8634l8626m3416m3412m786m786K3903k2000l5384J0516P0759P0763R47m4947
-84791B1320127j9131j9126L7287L7292L7293L7292k3558k3549k0684k0685n9889j3990M9122
-84778B1317801M9128J3738l2160l2156J3743J6613J6612o340L9560L9680L9681L9685L9681
-84765B1555266j8655o4554l8733l8734k1043k1044M777m1126q7026q7025k3913K1991J3981
-84752B1154162J3981J6851J6850l3835l3831J0156Q6657J40688O4190l8136l8136K3064O8972
-84739B1451633M3147M3151j3263j3263j3258j3263o2031o2030J082M6985q30m6730j5176
-84726B1346154j5171k0913K4990Q6195Q6195N266p1235n4021q122L5869L5869L8738L8738
-84713B1528552O223O223O222O223l8724l8720o4541j8637M1769M1773J26881J26886M2724
-84700B1772854j10273j64784p2982l05M5598K5511K5520K0730K0738p1069p1069J6550J6553
-84687B1453572J6545J6554N8623N8632N8628N8628K7068K7074j3097j04899j22113j22113
-84675B1413102l6044l6044K3351K3356K3356K3351N2046N2041N2045N2041j5853j5854j5853
-84662B1595041j5853J360J360J361J360R1843R1848M5M5l8204l8208l8208l8208O263O259
-84647B1628104q5544q5544l3902l3903l3902l3907L7153L7149L7148L7153O2013O2017K7590
-84634B1621625o4213j36417m4615J12217K04030P2052q0947j29723l7916M516N0416N6158
-84622B1627183J0255q7286q7286m9989M1813Q5800Q5804k64k65k1300k1304k1299k1304j3587
-84608B1526971j3586M6663R2566J3191p8612p5743J6060N2400N2401l3669l3665K9449K9448
-84595B1623874J15514J15517P1168k0640o0800o0801n6980n6971j14359k2548J6657p5141
-84583B1474490o9412K2400P4032P4041p3237p3229J3299J3299J3298J3304L2425L2430n9378
-84570B1487762n9377j4435j4430j4430j4430N4420N4421l7382l7377J1983J1988M2581l314
-84557B1467980K0590R7101J14310P206k2445K3464L1114m5391j18073j63971j11374m270
-84545B1296241O0604O0612O7302O7301J3748J3752J3748J3752l6937l6933r8138j44037j08657
-84532B1182358l2151M6263R2166P1724K5821N4515N4510N9292N9292l2510l2511M8773M8772
-84519B1646314M8777M8773k5821k5816k5816k5817L1133L1127L1132L1133q9365q9360K442
-84506B1588836K443l1029l1029k6243k6247k8160M8346J20066P4166m4776r0676m0951O6157
-84493B1580903O6152j0349Q782N4677K6948m9559r5457r5457M956M953M952M952M0274M0273
-84479B1587000L7404L7405j6146o2048p9263k757K0667K0671K5448K5452K5453K5452K5453
-84466B1670191K5453k6548k6549k6548k6543M8040M8046M8045M8045O2866O2861m2325j18826
-84453B1746208j07356l0849J3137J3142l3516l3517l3516l3512O5937O5942O5937O5941M4898
-84440B1808876M4898m6900m6905n2643n2638L9164L9160J2504J2509p9299p9298p0692p0692
-84427B1458044K5897K5893K6849J03355J44472O7971m4871j21372j51975j06076n8852j2948
-84415B1356387Q6509J32408J01806K5304p7018p7017m4032L2475Q1247Q1252N3514N3513
-84403B1806348l8289l8289n778n774n778n774r4707r4712K7693P3596K3868n2634l5420J0484
-84389B1564834J5261l0639j948j949L1729L1730L1729L1729k1824k1821k1825k1820k1820
-84376B1563366k1825k1821k1820K5991K5992K5991K5996N0856N0856m0952m0947J0691J0690
-84363B1643064J0694J0695K8860K8861K8860K8865K8860K8861K8860K8865m7978m7978m7973
-84350B1751416m7978N5305N5305R402o7100n2759o852L7135q768l5546J0362P3471P3476
-84337B1846869j2002j1992j1997j1992o259o254o259o258k8250k8254k8250k8250m1642m1639
-84323B1577571N0165N0164L0625L0625K7760K7756K8712j7187O721Q3223P9397K892j02296
-84310B1876128j02295k3885k3882k3881k3881J7591J7600p4207p4203l0220l0217O1587O1586
-84297B1627821N6324N6329o4168j10067k8784P8324N8237j8260k6121k6113O0904O0909J00108
-84284B1825443J00118N4210k2292n0982n078N3258N3254P3336K7437n1934j28439j16487
-84272B1811844l9982M005M009r383r379L6515L6524K9346K9349K9346K9349L2215L2223L2218
-84258B2048199L2219k7239k7235k7235k7231J1013J1023J1013J1023M799M804M800M804j8152
-84244B2016605j8148j8148j8147m7799m7793m7799m7789r545r541r545r541K2970K2974K2970
-84230B1801724K2974k1021k1017k1017k1016O6404O6404K0504n6001p7035l1137J378M7282
-84217B1778426M2501l404k0617k0617k4442k4443j11463j11463m0821L5684k563k568O1505
-84204B1555715J38007J55221M8121l9864l9861m6554m6559L7597L7602L7597L7598N298N293
-84191B1885211N298N298m8256m8256m5387m5383K6813P2716Q9926J3425r1767r1767m741
-84178B1723130m741K2152K2153K2148K2153P9527P9532j2275j2275L8886L8886L4105L4109
-84165B2087490r887q6388o9174k3266m1818m1813l8949l8940M8072M8077j3124n9027l3207
-84152B1728046M3295M3295l3206n2337o430Q5369J31277R7684K1183k4721k4721l7153l7153
-84139B1934428l7153l7148J39J44J43J44J9266J9270o7755o7751k8596M7906R6683R6679
-84125B1976399K1129K1133K1134K1128n3459n3456n3460n3459L6434L6430n2503n2499M997
-84112B1819948N0896O8110q396l1343l1348l6125l6124j7003j6998P4804P4804K11K11m566
-84098B1907081m566k7635j04136q6922m1023j2334j2328r469r460m683m683Q7120Q7124j8071
-84084B1746015j8072j8071j8067L0337L0342L0342L0342p5805p5806M4683R0590L8949o8155
-84071B1767624m8077K8430J42227J42232N4245n2853q0511q0502j75j75L650p2856p5720
-84058B1727539P77O4374J8471m2733m2730O044O038O039O043M0821M0826M0826M0825j2728
-84044B1900432j2729j2724j2728Q0506Q0515Q0511Q0511o4846o4846o4842o4846j3945j3941
-84031B1897028j3940j3941J4744J4749p2276p2277K793P9298Q2163N667l5461J0448P1643
-84018B1970638P1648J4628J4628m6577r2476o8573P934P6788L0886l5582q1476n8529n8529
-84005B1745408n3747n3747L8060L8055N0443N0438N0443N0443K7491K7491K7491K7495p3879
-83992B1951885p3875L1316J07822R6342J9845k4151k4146l4791l4787l4791l4783o3476o3477
-83979B1818933o3476o3473L2628L2631K9763K9763O811l9088n9175J7335K9780j6122J4475
-83966B1770785J4484O3252O3252k8555k8551K2606K2615K2606K2611o084o074o084o075N5835
-83952B1976623N5840N5839N5844j3016j3011j3016j3011q230q230j1103j1099r191n5085
-83939B1989154p2303M202K0460K0469o6561o6556K3333K3338K3329K3338j7313j7304j7312
-83926B1870274j7304L7198L7202k4007o9901l4526M1984J10834O4936l2614p8508q1382l5478
-83913B1788708M207M211P076P076L0028L0032L0023L0032J5966J5966J5965J5966M5612M5616
-83899B2086484k92p6793q3488l7584k204M3703L7961L7966n0977n0973R631R631R630R635
-83885B1942330p6438p6430J5369J5368O3661O3665k8142k8142O286O285O282O290P99Q04
-83871B1917987P99Q04n0843n0838M0965M0969L9529L9532L9528L9533P017P018P017P022
-83857B2086039l7575l7566q0605m099Q8660Q8664J634J639k1793k1789k1794k1789K1242
-83844B2040868K1245o5780o5779r48P5554M9734n7366q7969m2069J7218J7223J9612J9611
-83831B1941154J9616J9611L3956L3961j1947j1943m0035m0036N1763N1772n608n612R689
-83818B2046341N5597K9771m6734p2550k6643P1846P1854K5947n0551r0222r0222q8305q8310
-83805B1747819n4838N2270J45029J45029M0314M0314n1489n1493p9223p9222P3785P3785
-83793B2002080O0038O0037J4138J4134K1785K1784k4114k4115L619L614L619L614n2804n2805
-83779B2054624n2809n2799J9638J9638J9639J9633J9639J9638J9638J9643N12N12L381L380
-83765B2113907k4348K1547M1634l4868o5829j9930K4060k1843j05038n9135L6489Q2401M7012
-83752B2036059J109L978M9881L3624L3624L6493L6498j3802j3797L2102L2107j365j370r0303
-83738B2174838r0298j31901q5997j846P4661Q4219Q4224k802k797k4676k4675O7126O7132
-83725B2187208K4092K4096Q3385J29288M1310o5798j20308p4400m9540m9536m6672m6666
-83713B2036459L1073L1074L1078L1079K1515K1510K1515K1515K6773K6773j19541j19536
-83701B2061287m7821N9293P0763K4860N1996N1996n4155j30653j07706o01N4865Q962m2200
-83688B2000886L704O6817O6822k4991k4981K0914K0922M5666M5665M5666M5670R325R330
-83675B2331415l2753j09245j09255k146J42250J42259l107p9609l6573l6570N024N024N025
-83662B2221739N024j7928j7928j7923j7923L587L592L587L597j9365j9360j9360j9360K8793
-83648B2120772K8789K8788K8793K8793K8793L1658L1662O317N2220O9435p067m5324m5320
-83635B2358309n0106n0097l6718l6717l6718l6713J6837J6841J6837J6837k7155k7149J8749
-83622B2143037n7747j23743p7831J8750O4652L1676L1684L4549L4549M4108M4112M4112M4116
-83609B2276024m664m656m661m656p3515p3512o8729o8730L826Q0331L7301L7297J9126J9131
-83595B2169913J9126J9131n0685n0676n0681n0680L3471L3471L3476L3476L2416L2416L2417
-83582B2236591L2420n836n828n837n832L7198L7202L7198L7202m9823m9818j9226o5119n3532
-83568B2156960K2974k2929k2925M804M809M804M808K3K2K3K7L8275L8280L8271L8280k690
-83552B2303816k685M8948m2851j28919j28915K7913J19715K2175K2180K7913K7913o515o510
-83539B2284178n8156L3655p592p588j850j849m9666m9666m9666m9666J8709J8709N3136J44939
-83525B2277627J31551L9753n5885n5880n9673n9670L2134L2138k9072k9071k9067k9067J9701
-83512B2185519J9702J9701J9705J9702J9701J9701J9701m2096m2101m2100m2092l848l848
-83499B2147347l847l844k415k411k416k411O6440O6440O0706O0702j019r2822m1185m1184
-83485B2208081q670q670q670q665l8316l8316l8315l8316M5840M5837M5840M5841J3685J3680
-83471B2230866J3685J3685K92K96K96K97o1860o1865K9938J21745O8190q4812j36458m4646
-83457B2089649J15554J15549Q1126j0682l3633l3628l9371l9362O1043O1039K0877p0925
-83445B2317236j07265j07266j1637Q0174J15670J15671K9605K9601j00450j00454r4712r4712
-83433B2071461m8333M3471q172q167L305L304m8332M3474Q4498Q4502R0236R0240M2424M2424
-83419B2486335m9379m9378l484l476l479l475r218r217r213r218K1744K1744K1744K1744
-83405B2423774L5133L5132n6670n6674n5718n5714n5718n5714K2700K2701K2700K2700N949
-83392B2254581N949N954N949N949N953N949N953K12K11K15K11K16K11K15K11R0R4R4R0O6081
-83372B2364388O6076j9988j27093j42874l5765N0299N0294n2023n2023L9780L9779j082j073
-83359B2178695j078j073J6137J6136J01249J01245K8568p8535j33046q7142n5584r684N4389
-83346B2130277N4389K3428n3074n3078K3432N5943N5943l1079l1082M6379M6380M6379M6380
-83333B2360617l345l350l345l349P2730P2734K6831m9670n8282j2378j2374n8278r6054j9548
-83319B2212939Q7550Q7560O268O272O272O268l888l893l4490J1408O627o9870q4219K2889
-83305B2257693J19949J19949L4836L4841j2976j2971j2975j2976m759m759m755m759m8745
-83292B2447593m8746m5881m5877Q8005J33903O2179j4318j1453L4454L848L852l3570l3566
-83279B2540423l3570l3561j54062j54054o2255o2255Q1188Q1189Q1189Q1189l3566l3566
-83267B2298289l0696l0697l4495J1409Q8861J65373J47197M0098m7883m7879j7766j7757
-83255B2524054j7757j7762k7325k7320k7321k7324k5772k5767k5771k5767J8220J8219J8224
-83242B2330831J8220j2859j2859M8346R4245L5910m0588m0592L5914J14161O8259K276K272
-83229B2643536j0156q6657q6662j0156L7656L7660p9968j25866p0404O097N2005N2000L3234
-83216B2392319L3238L3233L3233j4578j4578j4583j4578k6055k6054k6058k6055l9442l9443
-83203B2250599N2360N2360K4437K4434K1564K1565j388m7286o7369R132J15284O9376Q181
-83190B2533249Q176J8695J8695J8696J8700M7865M7862M7865M7861q2190q2194q2195q2190
-83177B2478895r6539r6535q9845q9840p5501L1608J24367J24372P2065P2070P2070P2075
-83165B2599262J2778J2778J2782J2783n5121n5117n5117n5112J9473J9476J9472J9477o0136
-83152B2447678o0141j4232O2268N9400J3497J5409O1312R0002M4099j9019j9014M6011M6011
-83139B2773281m5791m5791o3777o3778j7874j7874N0017N0020N0026N0020o4258o4253o4258
-83126B2525710o4253j6442j6441j6442j6437M5235M5243j5961o1865n3262K3248M9065L165
-83113B2430563m2267m2258P72P73k5049k5048J8942R5448J14414L7916o2494o2497q944O7558
-83099B2497829R1470M5567k5206j01702j04572k8070M7475M7479l9546l9541M0781M0780
-83087B2472744M0786M0785j8512j8502j8507j8507k9026k9027k9026k9022N6082N6082J0182
-83074B2486532J0183j9360j9355O7665O7666O3836j2666n8565n8564J6019O1928p880q4385
-83061B2513054q6298r797R0617R0617J0403o6098r0003m4098Q490Q4996J29943J29944N2005
-83048B2813775n5103o9439k3545M194m1710n8924n8924j9796j9791j9791j9791L1851L1846
-83035B2494852n9952n9957j149j140M4758M4759J6069J6073k9834k9830l179l174l179l175
-83021B2421942O7590O7593K1686K1690J1642J1651m9558r5457m0947L5554J8341k7563n8991
-83008B2405173j3088M127M121p0467p0467K1340K1340L3291L3288L3291L3292L9030L9030
-82995B2513301L9025L9034k1098k1097k1098k1102j8228j8229k1097k1093O631l9267j3447
-82982B2382235O3054J03220N7317l6399q2297m2397L506K0716K0716j1795j1799j1795j1794
-82969B2442488K9322K9328K9323K9322P5227P5226j6581j6572J0318J0317l3673j10175j15912
-82956B2437958l9412M580M584j6460j6455j6459j6460M2833M2832M2828M2837m0794m0794
-82943B2431618m0794m0794L196L197L197L196j6886j6886P4917P4921M6227M6231M6227M6231
-82929B2663798j8920j8915j8920j8916L4630L4634L4639L4634k8959k8959l1833l1823o968
-82916B2598122n2868p0076O425Q3074Q3079l951l942J5176J5180J5179J5180o7063o7060
-82903B2566455n859M0044Q482o8016m7933k034k393k393M76M80j2917j2908j2913j2912m0166
-82888B2395493m0165O3112J39619Q7017k0083p2676k6777M0107M0112M2976M2981j6316j6307
-82875B2659093j6312j6311p228p225p228p224R7962R7967O160O165k2647k2650k2647k2646
-82861B2715229k8385k8384k8385k8384J0344J0349J0345J0344p3807p3808p3812p3803K5816
-82848B2373659K5817K5816K5816M5895M5899O6938K1035k8695j05195j08065l1559O5978
-82836B2423339O5982P0763P0764M660M656P529P525N9167J05069N0560n6544q5235l9330
-82823B2688905N0559R6463N3429k3073o8977o8972n2261n2261r5291j8785J8507J8502K3288
-82810B2570033K3293R5009R5008n2261j59360j30676k3566O2493O2502N0542N0541m1265
-82798B2602293m1257J9939J9939J9944J9943K2809K2808K2808K2812j39j39K725K730j8323
-82784B2718892K7581M4795l1712n4663n4663n9440n9445K3275K3280K3275K3275L23L28L23
-82770B2625424L28J998K002J998J998m696m697l5294J0605L8814l7687j38097j38101p4984
-82756B2249611L2124O3679O3683J10229J10224O6242j0268m9473K7033M2330o4770j50843
-82744B2489801j04935j0268L5640N6674N6675N9543N9548J3523J3524J3523J3523j06017
-82732B2590754j06013p4454L2650R6719R6723J1606J1611J5436J5435J5436J5436k4272k4271
-82719B2672796k4277k4267k2364k2354O9443O9448k8101k8093k8101k8093J0151J0161J0151
-82706B2636500J0156Q2594Q2590r209r208k0689k0685k0684k0685l2164l2156N9638N9646
-82693B2765644J1826J1831p3282p3282o7042M0062R7442N1538k015k012m880m885p3740p3736
-82679B2603469M8674R4568N639p0867n0784m884J6033J6037J8907J8906M7592M7596l9429
-82666B2751457l9430R339Q5849P1500K5601L605M9504M6640P37p4495p4494q58q57R8R5m5805
-82650B2808486m5800j4246j4247o0149j06049n9193J7312P8513P8518K1613K1614K1614K1618
-82637B2769604n5848n5844n5844n5844j1857j1858j1853j1853K0658K0657O6561O6566j58
-82624B2673087j52P1571P1568L672p2833j01519n5619L1406L1406L4271L4275o847o847r716
-82610B2697723r716j6410o2309p9528l022N0533N0528N5314N5310j8799j8803j8799j8803
-82597B2663219j8799j8803j8799j8798o0087o0078o0082o0083J9284J9293K2157K2161Q9571
-82584B2520156J35480P9060K555K2633O8541Q0969M467m8490m8485n3271n3267M1400M1405
-82571B2793153L6623L6624j5023r1520j18297j18297l542J03561J32256N5745l192l188R4348
-82558B2899251R4353N8969j7533q1606q1606n6266n6266j0363j0362m7655m7659m7659m7654
-82545B2547944K2265K2273k3634o9533m5625L0880O1479O1479J2706J2710N8610N8610M2352
-82532B2792516M2356l4149l4154j2499j2495j2500j2499l8321l8320P583P588m9792m9796
-82519B2555518K6710K6709j3451j3456j3456j3451M3919M3924M3923M3924m849m849m849
-82506B2716266m845n7447n7442J9055J9063K1929K1928m9797m9791l24P6183J02004N6099
-82493B2812881m0488q6388m3358K550L497L507O371O376R239R240R245R240J8323J8327J8327
-82478B2756889J8328l5232l5227l5226l5223l9532l9533l9528l9528M4624M4624M4624M4624
-82465B2654684J971J980J975J976N2656N2661N2656N2661L0660L0666j5239j5234r6525r6526
-82451B2711022o3050J3451O5448O5447O5452O5448N8753j7748q1817q1818q189q185q185
-82438B2776029q185K3370K3373K3374K3374m5270m5271m5266m5266K3580K3590K3585K3584
-82425B2774601N5140N5143N5144N5143J594J589J594J590n1368n1363n1363n1363k8416k8412
-82411B2739253k8411k8416K7532K7526K7532K7531j0721j0722j0717j0722k4483k4478k4478
-82398B2676226k4483l0216l0216O1586O1591K9547K9552K9552K9551m1216m1212m1216m1212
-82385B2667834O3854O3858N9077N9076Q0116L614p0979k5075o434o429l561l560P915P920
-82371B2897226P916P915L6323L6322n5480n5476r6598r6597m7830K8676K8196K8196L2977
-82358B2751766L2982J6720J6725m4485r0379m0539L5968P7085P7090j1849q8350o8271k2364
-82345B2642099N5094J00993L4051m2447m5319L1190P0391P0395O0231j6267o5043o5039n8350
-82332B2771979n8344n3563n3564J8153R4662P7449L1545j4358j4354j7227j7223q742q737
-82319B2747676q741q737L8118L8118Q1157M652r0029r0021k999k999K1861K1861J7083J7084
-82305B2784084r406q5908o8693k2791K3114K3113K5978K5983L7453L7459L4584L4590m0004
-82292B2799556q5908l3310P3799J03552K7060p6223p6223l6062l6057p9092k591J15037J15033
-82279B2808571K8016K8012k1717k1712k1718k1712o3953o3952j8049N8457Q4273L8374K991
-82266B2815881m2909j3272j3263j6136j6136k1875k1869k1879k1870N9530N9530K8928P4831
-82253B2849491J33163N6665q1045j26944n4749K1762k4150k4142n5704n5701n2831n2836
-82241B2532979J8081O3979Q4062P561k9740J6167P7368P7373Q4538Q4543p265p260n6993
-82228B2945393n6989n6989n6989K0586K0590K0586K0590O5533O5537l7745j14247j00383
-82216B2735473O726Q9921Q9921J5324o1173j8139j8139j4888j4892j01914j01905j3936O2574
-82203B2654953M5356n39m9796m9796L9142L9146J10862J10866O2094j4412k7437k7442l2223
-82190B2860774l2219l7961l7957l7961l7956K6112K6113L0890L0898N7667J34177J51387
-82178B3133964M4282p7349p7350q4045q4040r3607r3608N9405N9400R671R675R676R675l717
-82164B2822032l713l714l713j683j684m553m548k640m8539o5753J0749Q9163Q9167K146K141
-82149B2874858k2722k2719k2718k2723Q630Q633Q630Q634m3013m3007m3008m3007Q4654Q4655
-82135B2815777p147p148k6274k6275k6269k6275j6351j6352P5451P5455N8237N8237l3566
-82122B2897500l3561j7312j7309P4495P4499j1575j1565j1571j1570m543m540o3835j09735
-82109B2749378m1836O5268M8054k8452m5185P19J16429J16429j0758j17866q3433l7535r684
-82096B2721528r685o811o815m6977m6976m6977m6981J9005J9010Q0205J26114R7424K0918
-82083B2872982k2117k2112K0990O6893Q4107P606j10979j10974k3957k3953P5500P5500P2631
-82070B2962117P2636J08967O3068k1079r7590p7386p7386p7391p7381M849Q1359O4146J8242
-82057B2947171P242P251M373M377j3797j3788K9242m7264j25188j25189K3037K3037j1390
-82044B2709114j1387j1390j1386l2906l2906J1081Q7591R0456J3950n5858r949M1086M1086
-82031B2828582J1445N7343O4994m2109j27223j27213L789Q0295L7261L7265M3955M3960m7853
-82018B2864491m7843p2716p2712J9095J9090Q9854Q9859j944j949K3872K3873K3872K3876
-82005B2980718n8371n8367n8368n8367O537O537O542O542J2275J2279J2280J2275l5537l5536
-81991B2751439N6266N6270m1279m1275m1270m1274J746J751J751J751J747J755J751J751
-81977B2712880n423n419n424n419J1790J1795J1790J1794K9121K9125n7900n7896k433P4068
-81963B2752449P6941M36p5110k9210L1994L1994O174O173O173O178l7081l7072l7081l7072
-81949B2665886P0023P0031P0027P0027K8430K8429K8429K8430m8077m8072m8072m8072k6679
-81936B2840740k6678k6678k6674J6352J6361j4246L1657M9823k6674p2581p2578q508q508
-81923B2671808q504q508Q4633Q4632p175p170K1515K1520K1515K1515l826l825l825l825
-81909B2880480J9126J9127J9126J9131j4942j4942j4942j4942k0680k0680k0680k0680O1560
-81896B2876062O1564l0244l0243K1398K1394K1399K1402R038R043R047R042M6339M6339o0765
-81882B3030815j37270j40616r4716r97M4907M4902r96l5425q1323p2367k6458J0838N6738
-81869B2598032O6300O6301k2633k2633L7615L7611L7616L7611k1677k1677k1676k1677R581
-81856B2758694R590R586R590k8667k8663k3881k3881K4887J01393Q1305L5411k2929o8829
-81843B2833606m5872m5877j531j531j531j526L6722L6722L6722L6726k1614k1609k1614k1609
-81829B2796184m4566m4561m4561m4561M4090M4089M4090M4090N841N837N841N841l2412l2416
-81815B2752826l2412l2407R7639R7644R0950R0954k7276j34379o9349o9349l7791L8711K1497
-81802B2787258k4402j9620j9625k2489k2490P6964P6964P0270P0269n4016j61116j41038
-81790B2616929o4531K0576O6481M5441M5441K7271K7271K7271K7270J3883J3882j32426j32426
-81777B2602333M916J12025R4806J8305j0385j0380j5167j5162J6873J6872J6869J6872o079
-81764B2842698o079o079o075J571J572L2174j3726l3812M2693K5480k0415o560L9349J0658
-81750B2903449J0659J39J39J40J39p2182p2178J5795J22903P3175l327M1616M1620k3410
-81736B3038677r9916n6881n6876k3410k3410k3409k3406j5525j5521J5076l0822N513Q2020
-81723B2772110L6115L6121N513N518N1413k5085o1424j5522m6128m6119J4718J4722J4717
-81710B2756669J4722O8267O8277O8271O8272j09600j09596j30639q4731P067Q3572M3408
-81698B2743959M3411M6721M6721M6720M6717l7432l7435l7432l7431m6038m6043m6038m6043
-81685B2640357k3087k3090k3087k3086M7079M7076M7080M7080K4128K4128K4128K4128J1696
-81672B2844530J1696J1696J1696m1854m1858m1859m1849n4416n4412n4412n4411L9303L9308
-81659B2573158L9304L9303P4688P4692K8784m7717j00316n4411M2177Q8076N7469N7474Q1382
-81646B2954063L5482r469q5965j06054J055O6081O6081P2775P2775o6844o6844o6840o6844
-81633B2799452n9651n9647L2156L2156J01011J01007R5273J8767l5738q1647q6424m0516
-81621B2816199J2073J2073J2073J2078j0039n5943p6025M80N0205M305j1000j0991l4903
-81608B2720585l4908R087Q5589J05671K9171m0642N262M4714M4709J675J679n015n020r6817
-81594B2865740r6823o4307o4307K7496K7499K3671K3674K3670K3670N2720N2719N2723N2719
-81581B3000864j9961j9958j06982j06983n5817K0680O9457O9453n137n136n1035n1040m7394
-81568B2691011m7390M4408M4418K1461K1466k4443k4438J3811J3811J05617J05618J02744
-81556B3068094J02749J0941J0947r1502r1502r1502r1497n8987n8987n6117K0388O9156O9160
-81543B2811341m8467r4366j7869N8641N5767k0734j00095j00095N091Q1602Q0641Q0641L9524
-81530B2831622L9519J5615J5616L0916P6816M8131k8376p4279p4274k7065k7060k7060k7060
-81517B2773061j239j239m7143m7142j9410j9409P2393P2394M0839M0834n064n065K4748K4748
-81503B2903306k1156k1152o3234o3229o0361J6145P8778P8778q243q244k2588k2588k2588
-81490B2763624k2584m3268m3272m3268m3268M0884M0888M0884M0889J2198J2195J2198J2199
-81477B2780299P0530P0530l6574j13075q6280m0377p0979p0974l9421l9420l9420l9416M2819
-81464B2388242M2819M2819M2824N527N527m0381m0373k5434k5435O6368O6373N0110N0115
-81451B2629101M7242M7246l4518q0421r7639k1125L2421L2421L7202L7202j0874j0874j0874
-81438B2596510j0875n136n136n136n132k744k747Q9059Q9064m6739m6734m6734m6730K2593
-81424B2573383K2597K2597K2597m180m180r1205r1197o1559J4946O3719O3719N5112N5108
-81411B2641457N5112N5112Q5288Q5292o7719o7719j7030j7034j7035j7034l8073l8074P831
-81398B2650374P830l4248l4248K6956P2861M2019l4486p5608p5607j0578O5923R4613M8710
-81385B2744511M4408M4409M1539M1540m5486m5482M1540M1539J4058o2440m8099k200m7138
-81372B2762699r3046o4357o4356l1366l1361l1366l1361M5140M5141M5136M5140K1591K1592
-81359B2639226K1586K1592J6810J6814N9840j6662p6430p6429j24241m7740M6931M6932N1713
-81346B2579942N1718J8426J8426J8431J8431M1377M1383M1378M1382n482n478n477n478n1381
-81332B2797598n1376n1386n1377o317o317r186r182j535m7435o4648J1857L2412L2416Q3097
-81318B2658621O596k2094K3809o793o793J5319J5324N8358j8148n1619n1614n6401n6401
-81305B2508164N4529N4533M9746M9752N1664k4842k4842N1664L1693L1702L6480L6479j4201
-81292B2892521j4201o0105j36610j75816j29916l3328J2572M925M925P790P794M5589M5594
-81279B2471734M5594M5589l0912l0908l0912l0907K1205K1205K1210K1209j746j742j747
-81266B2518872j742J724J720J724J724M7623M7623M2842M2846n451q1952o1869j5966M113
-81252B2543831N0012K7064K7069M4786M4785M4786M4785j23522j23519j16829j16824j61
-81240B2346263J06942P2519K6620J3227J3231J0358J0362K0999K0994K0999K1003n5507n5507
-81227B2572503n5507n5503M2038M2038M2033M2038o5066o5066o5070o5066L0579L0585L0580
-81214B2461116L0584j5319j5319j5319j5319k8713k8707k8708k8708J06130J06129J8153
-81202B2546000q8952j36655o0146M3134M3133n2494n2495k3805Q3299J26325Q0430K1138
-81190B2528912K1142q58q53q57q53l2515l2511o3117j7210K869p3628n0680m777J0519N6423
-81175B2342006L3472L3471Q2244Q2244Q2244Q2248p9254p9249p6385p6380l0481J5422L7418
-81162B2449020l9083k7612M8893J078J077N1759N1762M6986M6981L3588m2909k5699K0204
-81149B2616045j0399j0398p525p529m8651m8647m8647m8647k752k743k748k743o695o689
-81135B2361232o695o689J24317J24322L6341p0764q6065r558L2519L2515k3908k3903k3904
-81122B2459760k3904j405j410j410j405p148p147m275m278M6406R2310L9712o7392j16164
-81108B2402250l9662J18130J18131k2085j29194j11980l5478O5892O5892P0670P0673l3565
-81096B2539674l3562l3565l3561q5203q5207O604O605j5782j5772j5782j5773j0043j0035
-81083B2198598j0039j0035K9166K9170K6301K6301M7336J441j8646N7860J38066R2166m423
-81070B2603262n0321k7374k7370l0239l0238O7297O7302q5701q5706k2592k2588k2588k2589
-81057B2310555K847K851K851K855K5799K5803K5802K5803j8664j8668j8664j8664j8669j8664
-81043B2313173j8669j8659L5002L5007L5007L5007J2055J2055J2055J2060O5604O5609N8911
-81030B2654217N8919L3090p4010j05568j05568k9453k9458k9453k9453j1287j1283L4617
-81018B2355310m1886q6352m0453p938L7966M0835n069o3405o3400l992P2510N5297R392j1642
-81004B2247173j1642j4515j4507k5030k5035k5031k5030N1470N1471N1471N1476L7211L7211
-80991B2386693L7211L7212q692q688j1561j1557j9212o5111q5193q693O8770K2867l8334
-80978B2295712l8334N056N055N056N060M5217M5221M5221M5221j8853j8852j8853j8848m7542
-80964B2335537m7538m7538m7538K3760K3764l7444q3340p7606j104M4803M4800j105j100
-80951B2128351j104j100M633M638M638M638R298R299R293R299k65k65k65k65O7630O7634
-80935B2316087l9474j15976j07369o1469k3217K2691K5273P1181J11343M238q0875l4966
-80923B2087467K4321K4321J365J374J370J369m4534m4530M7273M7273k1466k1461k1461k1461
-80909B2061220O0778O0778O0783O0778J010J010J015J010n0631n0627M1176M1180J9697J9697
-80895B2328874J9696J9697m9154m9159L7867L7871j2813q9320q9320j2818q993q989m211
-80882B2119228m207R895R896R895R896j3057j3056j3052j3051K9973K9979K9978K9978j5925
-80868B2206370j5925j5926j5920l1833l1832l1837l1829q885q881q885q876O4271O4276O4271
-80854B2188559O4276j9881j9876j9881j9876l0643l0638l0639l0633J05155J05155J3348
-80842B2274426J3357l3507l3507l3508l3507n6459n6454n1678n1677n190P1315J20084J20088
-80829B2243783K9238K9237K9238K9237m5351m5356P7054J22953N2189k4312p0216p0220n3366
-80816B2304108n3361n3361n3361k6584k6589k6584k6588q9697q9701L2703P8607L1748m4755
-80803B1956585m6671K9839P0903n599n2459n2454o8716j14615n7240M9868J25893J25889
-80791B1961223M0781M0785L5043L5043n6760n6760j0142j0143j0142j0138k1614k1618k1619
-80778B1893939k1613M2455M2451m9347m9348K290K290K290K294J3663J3657J3663J3662o9537
-80764B1852809o9538k0765N5736J37499J37504o900j14005j28349n1844K5614P1518O1717
-80752B1950996O1716L376m2518k4352N2153J21004P5101o9296j15203m3475L3023k0523k0527
-80739B1961475j5746j5741j4107j4102j4107j4103O1443O1443J7456n9050p1482N020M9011
-80726B1937410M9014j674j670Q5350Q5351Q40p5671p8535k025M660m1239j5417j5418l4069
-80712B1896907j10570j27783k0676O5385O5389j9724j9719J9140J9145J9140J9140P664P668
-80699B1821106P664P669L5397L5398n6405n6406j0506j0506j0501j0502O4684O4685k2337
-80686B1859440k2341J9741R6239R6243J9741P310P305l46l41j09362j55262j00755O353N6167
-80672B1780132J0264m9024m9024J1220J1225J1220J1224k0815k0814P0992P0993N3778N3774
-80659B1945145l8028l8024j20147j20151k8344k8344P4935P4934P0153P0157K735p3772p3767
-80646B1717482K739J01231J01231N7245j9257m0623m0620m5405m5400m5406m5400m5401m5401
-80633B1607015l807l803Q3218Q3223J8193n8314m3968J935L5523j0376p3493p3493j774j773
-80619B1558306L012L008K5960J02466Q5252L9349k3765k3764k6634k6637k5758k5758O6049
-80606B1731086O6049N2656N2657N2660N2661o2579o2574o2574o2574r020r020r020r024M004
-80592B1725388M010M009M005M005M009M010M005o991o991r855r859o3409j09313j26527n0020
-80577B1370476M0093M0099M4879M4880O2094O2094O2093O2094o761o758r3782r3783m6922
-80564B1540796K9578j3451j3452L2924L2924L2923L2933N2050N2054l9757l9748m9316m9311
-80551B1601147M2487M2491N1094N1098P2133K6234m8229j24727j10385o4483n7788n7788
-80539B1423284o151P0355J7277J7281K2063K2063k3841k3841O7962O7966L5209L5209L2340
-80526B1757176L2345m2249q8153j8341N8166O2457j4035n8030n8026m3682m3685m3681m3686
-80513B1456576j0546j0551j0547j0546M3003M3007M3004M3007l8284l8280l8284l8276l1
-80500B1433252k7k7k7L677L673L677L681K9494K9498j105M4799K8542m7965k7881J8022O2013
-80484B1583296O2013k6926k6925J635J634J634J634L4150L4149L4145L4149m0444m0439m0444
-80470B1613261m0440L543L551L542L552o9493o9488K2309K2319K4222K4232K4222K4232K9004
-80456B1618568K9008K9009K9008M2397M2397m9410m9406l7768l7772l7768l7773k0554k0559
-80443B1499377k0554k0554k5336k5340k5336k5336M80M85N9773J05676O9452l7647j22759
-80430B1432381j22764j1827O4671K1641K1641l0953l0957l0957l0952j8525j8525K3553J00060
-80417B1368487J13654O546q1431q1427K0891K0891K0896K0895M6712M6711m5090m5087l1702
-80404B1380946l1703l1706l1698p197p202p197p197M6352M6357M6353M6357k896k896k891
-80390B1433782k892n7406n7402L798M9707M2792l3705j05434n9525N500N504Q365Q373L107
-80376B1244564L111L107L112M1360M1364M1360M1364q9773q9769j10807o4905L7414J13923
-80363B1215425J16784M0291k7136k7132l1917l1909N7972N7981l3831l3826m732m728m732
-80350B1288510m732N5516N5516R613R612L3521L3521n2544n2544o1155L0651K4919K4914
-80337B1395318l7845l7840p8010p8005p3224J8579N8739N8745l3539l3539J2361J2365n0753
-80324B1133352n0752n6486L5312J4538J4542K0280K0281l632l628n5269L6533R5825R5826
-80311B1296722m5706m5706N935R7738R7739N935n0851n0843n6584n6585l3633l3628l3638
-80298B1096895l3628P3946P3952P3951P3951J8480J8489p3323p3313j6770j6769j6769j6770
-80285B1182322M45M44M45M49l2l6l1l6M0130M0134M0130M0134L7858L7862n3945n3945p4027
-80268B1238301p4028k8124k8119M9334M9333M9334M9338n1076n1075M0726M0732P3682P3686
-80255B1432044L3516n8282o2107o2112o2111o2107L9734J31542P9896p3103j06579j4771
-80243B1215560J5831J5831l9878l9878O025O030J1763J1763J1763J1768n5655n5656r752
-80230B1105515r751O4837O4841k6966k6965m2460m2455L439L443l86l81R1425R1421l7678
-80216B1237879l7678L443L444j8552r5053j18961p3063Q13P7319Q3052Q3052m7960m7956
-80203B1049779m7955m7955L3323L3327L3328L3328P9226P9232r703r707J7129O3027o779
-80190B1299600q3281q3286o779L7207L7211l5469l5470J0435J0434n5552n5552n5548n5547
-80177B0928403M7609M7610M7605M7610j159j163j162j163Q405Q400l7503l7499o3324o3319
-80163B0929350K8483K8488j5162j5158j5162j5162L6480L6479L6484L6480J39J39J39J44
-80149B1072161M5082M5086Q4296Q4296J454j05649j32426j32426p6960m57K415K411N5004
-80136B0944287N5009N5009N5009N275N285q6523q6522l6633l6632R267R272p1060p1056K0743
-80122B0770730K0748j729j729M4175M4175K6957K6966j8943j8942J5364J5368J5365J5368
-80109B0953873o4963o4962j9059j9060Q190Q198p8831p8828L4967J11477J11472L4971k7962
-80096B0909483k7963l2744l2744M3758M3762M3757M3762m8521m8521m8526m8521p8167p8167
-80083B0640648k9399M7106J21458J21462L4432L4437N747N751q6060q6055l0118l0108l0118
-80070B0719183l0113M0651M0655M0650M0651J9449J9450O2480j4017m7498m7488n2275n2270
-80057B0739508J1319J1323J1319J1319m3187m3188K717K716L7139L7140n4663n4663k5978
-80044B0642821k5974J9926J9930N0048N0052N0048N0052k3585k3580k3585k3581m1386m1387
-80031B0679799l4693l4688p6766L0337J18315J18315J9818n6684n9557n9552J4080J4080
-80019B0672804J4080J4080K4837K4838k1062k1062r2786r2790r79r78M1570M1571M1576M1575
-80005B0687274p6052p6053l0149M6362M0794n105K5502K5498N410N419N415N419M454M463
-79991B0668651M458M458N8969N8969J3065J3065q2562q2563l3794M2711R9130R9134N5144
-79978B0918835k1358k8061k8052l2834l2834P323P327P332P327j6724j6725j6720j6720n9759
-79964B0678357n9759j3851j3855j4331j4332P7471P7472j4332j4331j7205j7196o8007j13905
-79951B0472196q5221q710Q1175Q1180n850n841j0147j0152L5752L5757P062P067P063P067
-79937B0608398k9480k9480J6419J6424l8087l8087N3716N3715L0289L0288K5506K5507k8048
-79924B0697080j04549j04549k8044O1964O1963O6750O6745r756r756r761r756J7020J7017
-79911B0712368J7020J7021n9485n9485n9485n9481m8970m8966m8970m8970q804q805q804
-79898B0286184q800P1046P1047k0761k0752j7892j7887K8012K8016K1317K1318J6540J6536
-79885B0473924L4706m1795q7699q7695J1755N7657K8969m7529n6141n6144L0885L0885N8991
-79872B0350769N8996N8996N8996J8830J8830J8830J8830k6112k6117k6113k6117l161l165
-79859B0492292l165l161l8069l8069l8069l8064K092K097K096K097P6686P6685L0782m5715
-79845B0480515p9191l3287j7986j7982N2127N2131N2126N2135r0356r0362O2651O2650M4956
-79832B0530127M4956m6846m6842q598q593q594q593M0296M0296M0291M0300k8559k8555k8560
-79818B0522526k8555j1346j1341j1346j1341K6908K6907K6907K6907K2822K2822K2821K2817
-79805B0647508n5592n5597n5597n5597Q26Q26j42618j42618k999J50008J15580K3774J9836
-79792B0447740J9831J4094J4093k9897k9893k9898k9893P9124P9119P3385p9622j98201j98206
-79779B0131776p9622P3385R4883R4883J04445J04451L075L085L080L084q3945q3941q3946
-79766B0284693q3941O1412O1415l0387l0386o847o838J46165J46165O2008O2013k9790k9790
-79753B0605892j47417j47418N590N594M3839M3842j09160j09164m9029m9024M2774M2779
-79741B0179098j212j212R0594R0595k4168k4160k4164k4164N0429N0430N0429N0429M9590
-79728B0512514M9590M9589M9594o5169o5160o5165o5160m5082m5082m5086m5078Q468Q472
-79715B0237245Q472Q473j4430j4426j4426j4430K3823K3827K3823K3827J3779J3784j6819
-79702B0302522K9085p251q3761l7854l7858p614p615p610p615p619p610p615p610L9241L9245
-79687B0182461L9245L9245L9245L9246L9245L9245o9901o9906o9902o9901l1653l1649l1653
-79674B0043367l1648Q032Q037Q037Q032l0216l0217l0216l0212k15k11k16k11N3339N3338
-79659B0028820N3344N3338J1261J1264N4295k2206j02538j02537j7425Q9683Q8310M2410
-79647B0188019Q939l6964o7562o7567p0431p0436K7590K7585K7585K7590M633M638M634M638
-79633B0012891R056R060R060R056R061R060R056R060m9755m9752m9756m9751J9100J9099
-79619A9924545K1969K1968L2426P8324R5542J9033j00500j00499r0P6416K1426n5077l5949
-79606A9999534R949J7600k8299k8299J7604J4614l1289k599k600J7483J7483J7479J7483
-79593B0036143j6944j6945j2162j2163J6527R3028J10242L143r8659r8654J7053O2955o851
-79580B0076713q3357q0489l982O7257O7266j9769j9759k1677k1672k1677k1676L9406L9412
-79567A9995996L9407L9406l5182l5182N6617N6625o497o492o497o492l6138l6139K3150O9053
-79553B0111635N5565n1538j34739j34733K011J09120P4692K8793k0460k0460P273l8630o9228
-79540A9919301P274N3172N3182K9623K9628K9628K9624L5366L5362L5366L5366p0782p0786
-79527B0151324p0786p0781j2450j2450L3448m3048j21192p5290J6514O2417M8072k8429p4333
-79514A9803016p4333j0264j0259j0263j0264j4085j4084P4845P4849K6674j9230m1221L5285
-79501A9810666L7194l9308l4531M1979J09394J09393K2373K2373k0662k0662o6561R940M0201
-79488B0021789n702l789M2119L8289p611r9417j45316k7698P9411M4983r16K2993O8891J25314
-79474B0153340J25315Q880r8218j55603j09690o420o416l551l543M7610M7614m4188m4189
-79461A9910941P449P453P448P453l2874l2869l2870l2865l0962l0957N6068N6064R204o7292
-79447A9801391n0084m180J9728J9728l8607q4512L0724J07225Q7147M1243M2199M2200o573
-79434B0007629q3075j41410r5507L8375J14880O3238m3865r6463n0559K2422K2417K5291
-79422A9783373K5291l403l399l399l399o7472o7468o7473o7472L1985L1985L1981L1990p705
-79408A9645415p700p704p704p700p705k918k923J5728R2229R5098J8596j0093L5806K8160
-79394A9876585j7739o3023j08922l7202L9303P7552P7557r469r465j9032j9028j9032j9032
-79381A9749053J3483J3487J3479J3487l7202l7203l7202l7198j0425j0426Q1382Q1382O0338
-79368A9856435O0343J4439o2062r2665m6765J4439J4443n0761n0753n0757n0757N4434N4439
-79355A9664452N4439N4438L269L277L278L273l4975l4976l4980l4975j5494j5490j5494j5490
-79341A9584552r761r752r751r757q8651q8646l9878L6628K6103K6108L0890L0890P2276P2277
-79327A9623528O9412O9412m6299r2202o3517J2993M1679M1679m5343m5342R164R163R164
-79314A9593491R168k2754k2750k2754k2750k2754k2750k2749k2750M6096M6106M6101M6101
-79301A9605052P848P853P848P853j57j57j58j57P3480P3475K7577K7576L8096L8095p807
-79286A9906317q4314p6658l0760j5454j5454m3313m3308M3713M3712m099q0605j29378j29373
-79273A9341026n5745n5741L6062L6067O2839O2834O2839O2844j0592j0591j0592j0591M2963
-79260A9553622M2958M2963M2963k1592k1587k1587k1586k1592k1587k1591k1587j6926j6927
-79247A9475944j6926j6927N1924N1929M7143M7147J6065o0437k0272k0276k3144o9044q6258
-79234A9376868r752P2326P2331K8335m8162p9721p9721P296P305L5034L5034n6774n6768
-79221A9303631l220l214Q8583Q8588L9452L9456n2351n2346o3822o3823o3826o3818K6063
-79208A9219353K6072K6068K6067P0059P0059P0054P0058r78r75Q4134Q4139k2970j30073
-79195A9591067j12865l6358M4925M4925m2092m2096o5048o5048K6759K6759J1813J1812J1817
-79182A9406370J1813R8838R8838J19877P3974j4484r0985p6641l0742o1339o1344n8470n8471
-79169A9357234K779K780K779K779J6168J6167p5635p5634j1086j1085q221q212R4102J40009
-79155A9444924P0198o304k06P6295R7329N1435l2721p8626q1494l5590k7940k7944K0832
-79142A9470188K0833O9600O9601k2206k2198k5614k5605k5610k5610K11K11q6810q6810k8483
-79128A9281698M8032N0891N0897O7149O7154l6130j12630m1271O5839M8620k7878n9440J7070
-79115A9420001Q6873M0974m3659m3658o29o24j4969j4969j4973j4969q3066q3061Q737Q738
-79101A9250746M916M912M916M912p2066p2065Q0937Q0942J7820J7824J7825J7824l5370l5371
-79087A9288702l5370l5366j2424j2414j2423j2414L3480L3485L3480L3489m772m768m769
-79074A9287916m768j5422j5423j5417j5423L2394L2394L2394L2393M5778M5782m6020m6020
-79061A9350558k6898k6899k6894k6898J3627J3626P4827J20735J34114N7617m9486m9491
-79049A9558538K2234K2233K2233K2234n6185n6186n6180n6181l1823l1824l1824l1823q872
-79036A9286574q872q872q871N8070N8067N8071N8066L7988L7984n3815n3814k5009k5012
-79023A9410555p0907p0912N7231N7232l4572l4576k1182k1183K4716K4721j2581j2575j2576
-79010A9283391j2576K2220K2220o4801o4801n5243K1268K4133n2369n8111j2203M8997M8997
-78997A9151122K137K141O3342J09246Q6051R550j9140K6763K1026k4873q7996q7990j8184
-78984A9233195j8179j8188j8179J1462J1462J1463J1467M7668M7672M4804l1698r8641r8640
-78971A9135668j1620j1615L37L37L36L33p9034p9038P031J14135Q5683k1421m6281m6285
-78957A9048566j338j338m7237m7241k7155k7158J8745J8744O8474O8469O3692O3692P5200
-78944A9274115j307p5895k9987M2684M2689m6249m6245O824O825O824O829J7344J7344m1943
-78930A9179852q7847l2264P4845J29346Q3452J8421J8422l0351l0351r4420r4425m8521m8517
-78917A9037642P5801P5801K9893K9898J8192J8198J5328o1178j08990j08994o667O9834J03786
-78904A9188544N7882l8706q4606n7828n7828j4799j4794j531j531M4377M4373P3062P3062
-78891A9209677j8740j8740k3046k3042k3046k3042K4771K4770K4770K4770l9851l9852l9851
-78878A9059548l9847K9004K9004K9000K9008J271J270J267J275m9415m9410m9414m9411K0276
-78864A8963426K0276O6180O6183O9044O9049k2754k2755n545n544n541n540n9095n9099n9094
-78850A9009191n9090k2629k2624O9179O9183O0571O0577J4672J4673J9930J9930p1868p1872
-78837A9089823p7615p7606J4192J4197j3901j3895n5023n5016n8846J7663O6432O6431l9241
-78824A8877595l9236N2566N2567L2479L2483j3415j3420m813m818m813m813p682p682p682
-78810A8939316p682r595r599m813m813K5785J02295Q5077L9178K2799K2795J9930J9935k0236
-78796A9220372k0231k0235k0236m9877m9881J1323N7227K8537m7965r3872r3863l1366l1361
-78783A8858572k4671k4666p456R9648J54157J08262M494m1400j8458j8448q5391q5396l6623
-78770A8882624L9882O6059O6062P0840P0844P2P7P6P6l2439l2438l5308l5308k7657p3556
-78755A8959906r0774j4269K1592K1587K6368K6373P2272P2268P2272P2276j4273j4273j4277
-78742A9197048j4269j4273j4268j4273j4269k7064k7065k7064k7060K4577K4573o7226o7226
-78729A8932141O69O69O69O74n069n069n069n064o7940o7943o7941o7942M5856M5859J05147
-78714A8839647J51050P6457l0647q5154l9254Q562Q562J1431J1431j0443j0443j0448j0443
-78701A8910308R6660R6661j3312q9819q2643q2648m1523m1523K5416K5417k0485k0487J152
-78688A8763174J154J154J154P3829P3834K5062n1444q6351q6345m2357L4145Q9607Q9613
-78675A8886229N455N460K6135P2038M6218l0284n8973j3074K8052j7851q4318q4315M620
-78662A8785392M620N9127N9130l2676l2672m2758m2754M9051M9050M0444M0444n460n455
-78649A8925483J3187J3186J3191J3191J3191J3191J0318J0322k5902p1801m3110L3390N9211
-78636A8977048N9212k7815k7809l6421l6417l6417l6421k7808k7812J8091J8092R5503R5507
-78623A9006533M6729k9767o3243o3239K3783K3787K2345K2350k3553k3553o06o02M5302M5302
-78609A9031568K7962K7967o3840o3836n8102n8098L3705L3705k8933k8932J6972J6966N1395
-78596A8938499N1399m0408m0408m1311m1311J722J722n6612j02513k7922M8584R5437R5440
-78583A8882318Q414Q419J05958J05955J01177J01182J1880o4617j08612j08608n6015K0487
-78571A9007938L278m2622q8530q8528M09M06K5271K5272K5268K5278L1801L1801L1805L1806
-78557A9020653m4700m4700m4701m4696J7452J7461J7461J7461l7050l7050K4155P0054L4670
-78544A8966470m1831j10681o4781L0847P6752j2185n8090k2229k2227k5095k5096p882p882
-78531A8676090p882p881K4583K4584K4584K4582K4583K4584K4583K4586j9409j9404j9407
-78518A8798776j9405k8970k8968k8969k8965Q9133Q9135j6061r2562k9448M7057p59p58K0758
-78504A8769994K0759K0758K0760L3188L3189J634j05468j64124j64120j9724Q7385L3828
-78492A8568059j2068K0440K0444P7819P7821P3038P3041O6341j0156n8933n8928m5782m5777
-78479A8745359M6022M6026j1358j1352j1355j1352j7095j7091j7092j7091j7092j7091j7094
-78466A8672344j7091O3439O3438O3439O3437p328p323p327p327q0005q0003l1238M5271K7098
-78452A8760824K7100L1884L1881L2358L2362L2354L2362m4144m4143m4144m4142j4502j4498
-78439A8775552j4502j4497j4500j4497j4498j4497k3848k3845k3843k3843K7792K7796K4927
-78426A8673697K4927m0105q6004j4279O2221M7875J975n9224n9227J136J138O2343J08244
-78413A8724717J08241L1738p0581p0583J79P6686N9472J3573j1296j1292j4161j4162k9028
-78400A8793503k9027k9024k9024J6872J6877J6878J6877L9824L9828L9829L9828J6878J6877
-78387A8966996J6877J6877R74R79R79R78k1977k1973k1973k1969r38r34r34r34r33r34r34
-78370A8910227r34j4709j4704j4704j4704j4708j4701j4704j4702m189m182m189m182m189
-78356A8770726m182m185m184J0396J0400J0396J0399k9767k9765k9765k9765p3759p3753
-78343A8533192k4986N1520N8210N8215O2996O2996N0098N0097m1705m1703l5969l5966l5965
-78330A8711030l5966L0971L0975L0975L0975m5533m5529m0747m0747p996O8509R0499j6599
-78317A8760817l9557L6953L0257m6245p3505p3500J3524J3523O8983O8988O8988O8986j7384
-78304A8880828j7385j7384j7383m0337m0336N1469N1472R0675R0676P86j06318j43616r7709
-78291A8685438l8424l8421p343p345L8558L8563J8475J8476J8475J8480j5950j5950j5952
-78278A8697080j5945M3337M3345M3339M3344o7741o7735K4067K4068k7572k7572k7572k7571
-78265A8656872J4026J4028J4026J4026k4224k4225k4225k4224L2313L2315L2315L2318k00
-78252A8745141j98j97j98r4393r4393k589k588L4706L4708Q0608Q0609j951j946j948j947
-78237A8773424m8808m8806k901P3599N6863J0964m337m337K353K357m3544m3545l1356l1352
-78223A8660574K9845P5754M8973k7527p3431p3428M5147M5152p50p52J5503J5506J00614
-78210A8861180J00617L6111p0988j28369q2464j9350j9349j6482j6482j5524j5525j5524
-78198A8597851j5525j3613j3611P8192P8191l47l44l43l44q5454q5454l6684L9822J12977
-78184A8655314J12976O8987p515q3063q3063L960L960n1285n1285M0519M0522M9127M9125
-78171A8748279m2677m2676k7854k7857J8046J8052J5175J5182l0723l0722k4628k4629K1275
-78158A8584243K1277p415p415p415p412P886P886P884P891m5668m5661m5668m5663j4841
-78144A8409909j4841j4841j4839L5844L5845L5844L5844M3971M3975M1102l5398j03299j03294
-78131A8395822o2177J4330Q5689L9787k1417k1411L3092L3098L3092L3097Q708Q710Q708
-78118A8589128Q712j4244j4239j4244j4239K7078K7082K7082K7083M128M131M132M131R866
-78104A8675587R869R868R871r0545r0543m4638L1864L2219j3681k6110N0391R8203R8207
-78091A8750562N4217k2285n0980n0974j2724j2722o6281j12177j00701O402R3983R3984Q872
-78078A8579176Q876l6073l6071l6073l6071J700J703J700J704J699J704J704J701K7042K7045
-78063A8511466K7042K7046M090M093M092M093M7602M7606M7600M7605M0909M0910l076p9582
-78049A8771496p6194L10j6902o2805J5611R2112O9165K3264J3698l2205l5072J0834K0393
-78036A8793705K0390K3263K3266k2166k2163k2162k2163J6089J6089J6089J6093n5635n5632
-78023A8725063n5633n5629j7382j7380j7382j7378M2065M2067M2065M2069L814L819L814
-78010A8723992L816m6869m6864m6871m6865L7284L7287L7286L7287q9784q9782q9785q9778
-77997A8330354N5573N5577N5574N5577k0931k0925k0931k0927J7321J7326J7322J7326k9018
-77984A8509218k9015k9017k9013L9835L9840L9836L9838l28l25l28l26k3279k3277k3275
-77970A8510384k3278N7887N7889N7887N7889M333M337M332M337n4000n3997n4001n3996m49
-77956A8519554m45m44m45K6223K6227K1443K1446M6305l0194l0198M6310M0567M0570M5349
-77942A8772268M5354o9406o9403o9405o9403m5378m5376m5379m5376L8776L8779L8773L8779
-77929A8513603m0597m0594m0597m0594N8856N8861N8857N8861J3537J3541J3537J3541r413
-77916A8631399r411j2281j2278m0971q6871j01218k4709K8838P4743R6735K0236k6986k6982
-77903A8510244l1765l1763L7086L7090L7086L7090K1784K1791K1785K1789j6467j6462j1684
-77890A8637604j1680L5105J11610J08741L2241p5823j21726r3994r3989p1520L5586J23563
-77878A8615718J23566R2007J5500o5781j11681j07021o1122J996J998n6340n6338n1558n1554
-77865A8289390Q3P6584L3552L3557R1886R1888R1885R1890k1277k1277k1279k1277j02563
-77852A8613042j02562K631P9137J5539o0964j3149j3146o1918o1921o1919o1916L0241L0243
-77839A8333338L0243L0243O8494O8494O8496O8496l226l228l228l224m1478m1479m1479m1477
-77825A8488985R795R799R799R799L8486L8486L8487L8489M7088M7094j05912j05914m2797
-77812A8521684m2799m2798m2797j9492j9488j9488j9488M9365M9363M9365M9365M416M420
-77799A8521628M418M420K7370K7370K7370K7369K3953K3955K3953K3956J001J006J001J003
-77785A8739773J958J962J957J960J0565J0569q1241q1236o5582o5575o2714J3795R4122R4124
-77771A8614437P0213l6890n7930j2023J358J365m4543m4539m4543m4539k1766k1762P0036
-77758A8428874P0040J5531J5532l0373l0372K142K144n9063j04960p9144k637M3261M3263
-77745A8314238O3226O3227O3223O3227o586o582n2488n2484l2405l2402N4618N4620n630
-77732A8487802q2129j02215M894J23384P7485j2408n8309m1097L5409J5323l0575J2452J2460
-77719A8442476R585R588K2018K2020l9184q5084q6642j0135R2186R2189P1145n352q225q223
-77705A8518362K9071K9072j6833j6827L81L84L82L84L9508L9505o393q2895j11589o5684
-77691A8356828l0303J5604M2375M2376M124M126L9508J16009J16012L9510p0467p0467k9345
-77678A8575890M7160P5846K9945l1260l1254k5522k5520k5522k5518l1258l1260l1258l1255
-77665A8439214M2067M2065M2064M2070l4437l4439l4437l4434M4936M4934M4934M4938l1568
-77652A8617907l1565k8701k8697J6009O1907P9123K623n2847n2847n7627n7624n2369n2369
-77639A8362923L9436L9441O5254O5259N967l9932k9904P7202J05891J05894M524M528m1378
-77626A8765105m1376p3412p3411p3414p3410p6284p6279p6284p6279O1782O1781O1782O1786
-77613A8372087J5880J5883J5880J5883q506q501q506q502J4444J4450J4444J4450n9891n9889
-77599A8339606n9887n9887M0518M0522j8767o4669P049J14158J63883J17983n99p7103q2839
-77586A8459968q2839n1641n1642M0166M0163J4340J4345J4345J4345o3598o3593K8209K8212
-77573A8340780L3945L3947n7855n7856m4983m4978R18P7426J37668R1771j946m7848l7332
-77560A8423657Q573P1686P1688M2040M2045m9762m9761k4781k4777k4781k4779j830j827
-77547A8457391j825j828n3949n3945L7860L7860O0808O0809l0993l0995j7813j7815j7816
-77534A8427749j7813k3554k3551k3553k3549M658M658M658M663Q1162Q1162P4467P4470l8255
-77520A8607372j45359j28148n1643N733N734J0517J0520nml%r567r568r566r563R8122R8124
-77503A8472696p069q3570m3408L3099j4720j4717L1181L1184L1184L1184j4718j4717j4718
-77490A8422891j4720P8399P8400P5532P5532o708n2611o9826O681P0268P0274j6752j6749
-77477A8700611m1613m1614m1613m1614K3461K3464K6330K6337J8680O4588Q1797N296p4555
-77464A8729555p4556p9338p9335k7697k7696k7699k7696n2202n2205L9600L9604j2039j2035
-77451A8336261j2042j2035K8124K8129K8126K8129K8124K8128K8124K8129n5025n5020n5020
-77438A8372132n5020M6341M6348M1564M1567M5863l0634p9406p9406P612P617P617P617O4870
-77424A8444682O4875L673m2231R406Q5915M0010M0011r720r716j01519j01521l982l978l978
-77410A8411927l980M151M151M150M153o0877o0879L0928L0930l8405l8406Q2089J27992Q4958
-77396A8582882k2143p6657l0750N4474N4475Q573o7926p1755p1756k7767M8741M7780M7783
-77383A8475954N2562N2566m8804m8802m8804m8801O4531O4532O4529O4537j4841j4841p6046
-77370A8538272j21940j28642n2135N4966N4973K9148K9147n7873n7871q6563j0059R5131
-77358A8286554R5137J0023o6482o9350P157K8194j7710j5800L0109K7237j8666P152P157
-77345A8310712Q764l7138n7222J9288P2834K6934K5019P0927J4502r2604j44243r8337q00
-77332A8118636M5103l669M2238J07261J07261J8327J8330K4065K4063K1196K1199j1319n7220
-77319A8475471p7303p95P6659L0760l0446l0440K3156K3158K3156K3156k2745k2745k2746
-77306A8468296k2743j8920j8920P2883P2885P3839P3839K5071n1431p2593p2593J4430J4431
-77293A8558474m2947m2947m2947m2943j4738j4735j4738j4735k0476k0473k0476k0469N7546
-77280A8303396N7545l4259l4255k0871k0866k0871k0866M2244M2247M2244M2249o3903o3901
-77267A8250133N8502J04408M5713l0794l0791M5715L2325j3575k8881M7628O8184K2283l8920
-77254A8531930l8917L2802L2805K8020K8023m8063j24569j41783l4672R1553R1558O445O448
-77241A8461580M1826M1830j9376o5275l6589L9918L9914L9917J3736J3735N9637N9643P4936
-77228A8765432P4943p8067p8067m8900m8898M2902M2906N6291N6293l5514l5510j5433j5432
-77215A8682946j5436j5431k1174k1169k1172k1169l0257l0254l0259l0255P995P998P999
-77202A8470362P996l0138l0133l0140l0133p188p184p186p183J03743J03745R8962R8966
-77189A8734489N7840j8660o7430o7430M8521M8522m3284m3284m3284m3281K617K622j3159
-77176A8554799j3160L2742L2742O4298O4300k7504k7502j00780j00780n4879n4878J3018
-77164A8382416J3018J3018J3023M6965M6968M6967M6966K0190K0191p1615p1609o115o111
-77151A8494272Q2823Q2825J00033N4135l0018j06523j06524j06523k2368k2368p0184j16084
-77139A8233496o1577M5529J14258O8359M290M288K3410n3090r8991k2487R2263R2267n5958
-77126A8386057n5956j450j451j448j450r985r985r5094r5096K0617J27721Q6599k0500m3455
-77112A8285124L3047P5126P5125K0617K0615p1188p1183N3011N3011P109P108l410l410j8712
-77098A8461990o4610k7318M9186L1971j3929O153N2055O6399j0102n2910n2910n7691n7692
-77085A8330592m137m139m140m140o050o052o052o050M1762M1764M1761M1769M2359M2361
-77071A8541608m9442m9443m499m497n0400n0400m1793m1793N0012N0011O7224O7225O021
-77058A8489834l9876p301O9206O6334j0162o7547o7542p2326p2324K3781K3780K3780K3784
-77045A8383421M6730M6737M6729M6737l6826l6825l6823l6823m2561m2558m2563m2559Q0320
-77032A8333136Q0322L4419m2081o5991k0087J5295O1198O6716O6718k2220k2216r1070r1073
-77019A8303066P31P37O0021O0024l1783l1776K644K647K647K646Q53Q51Q53Q56k2101k2099
-77003A8330817k2099k2096j7317j7317j2538j2533M2929J19435J36646K9543q0585q0587
-76991A8394298M523M528L1301L1300L1299L1305L4167L4169n7635n7631n996n996n994n994
-76977A8457644j8067j8069j8069j8064j8070j8069j8069j8065J7315J7315J7313J7319J22506
-76964A8504870J22506L0701L0708j2899j2899j2899j2899o6452o6451o1669o1669m4456L2046
-76951A8368538Q0818Q0819L3958L3961L3958L3963r431r433r430r433r434r430r433r433
-76937A8590558r431r433r431r433r433r431r433r428R556R559R554R561R554R559O692O690
-76921A8585830m8779r4676j11895l5386R4665R4669J0517J0516O5737J11643L9918l6582
-76909A8686177q0576l4668j7456r3960j17871m1364O3827O3829N491N493K626K627m1472
-76896A8402703q7369j04587k8079J0167J0171J4949J4953K1645K1648K1643K1647M5552M5553
-76883A8410596Q8588J2084n9402n9398K7622K7623m6970m6968m6969m6968J5189J5193J5187
-76870A8305407J5193L4316L4317n2705n2703j2471O4036J12806J12803K7695K7696K7695
-76858A8644085K7700j18618j18618o9848O659N699N700J0482J0486N3037N3036l8767l8767
-76845A8432266j0077j0080j0077j0075J5263J5263J5263J5263k2988k2988k2987k2986P042
-76832A8368102P040P043P040P042P042P040P042l6948l6947l6949l6948j0172j0171Q1633
-76818A8330889Q1631M1589M1586n0216n0216n0218n0216M1587M1589M2542M2546m9262m9260
-76805A8364571m3522m3524M8284M8280L8839L8837L8839L8839j4716j4713j4715j4713j06998
-76792A8363588j06996j9017Q8088J08168L1666l9099O806K4972k0931P758P761k3800k3799
-76779A8405165k3800k3798j8060j8062j3279j3281N5572J32079J14862O8965r491r492j2360
-76766A8635020j2358m4876m4873m4875m4871q2170q2172R635R638L2584L2589n9220n9213
-76753A8244838L1269L1269L1271L1274K581K582K579K586M4658M4658M4657M4662q894q890
-76739A8541100q894q890m0075m0072m0069m0071J3478J3481J3480J3483K959K961N832N830
-76725A8434533N832N1734Q9028j8076j32956q7048P624N3527N9261N9262O2135O2131l2544
-76712A8614443l2539l2540l2540r590r588r590r588J5292J5297N8327j8173j15719j15716
-76699A8317776j5308O1198O1674j4825n8821n8816k5349k5345k5345k5345M2905M2911M2907
-76686A8320217M2908M2907M2909M2906M2912k8340k8333k8337k8335M0516M0520M0518M0520
-76673A8583488l8809l8805l8803l8806j5853j5853j5854j5853N3473N3478N3478N3477p4
-76660A8578684p6p4p4j8608j8601j8604j8603j2865j2866j2863j2866n9249n9245j3344O3160
-76645A8383906M2121l780K6822K6820K5488K5491o6312o6314J4017J4015J4015J4017l4277
-76632A8416029l4278N7528N7525N889N886N888N886L1346L1347K8481K8479l9418q5320j11137
-76618A8404131j9336O0516O0515O6254O6251p9103p9103p9104p9103L390L388L387L392M1641
-76604A8377116M1638M1640M1645k1955k1953k1955k1948o7856o7852l0560O1248N2038O138
-76591A8367384O137N2044L8650n3152n0284M1524J01290J01287N659q6141q4230q4228J834
-76578A8357774J836N2795N2793N2794N2795L5581L5580L5581L5582J3586J3586j7973K7931
-76565A8750241o496r8300j55679j09775l5303N6500P726P730q529q528K3030k2873o8774
-76552A8330970K3030Q6145J32047P3711p9292j37627j37630j9921P1886J06309J06313N900
-76540A8561841q5903o0085j4181K9328K9331L2197L2200o056o050o057o050M2116M2124M2116
-76526A8626871M2123M2117M2123M2116M2124j05630j05626j05629j05627l6776l6771l6776
-76514A8304639l6773L5963L5965L5961L5966J3011J3014J3011J3014P273P278P273P276l0979
-76500A8461892l0975l0978l0975J536J538M404M409L6917Q2826J00032K3533q8357q8352
-76487A8447450n158J01949N5090k1414l77M5528K7650j8246J0441J0439l0683l0679l0681
-76474A8561309l0679m6940m6937m6938m6936K1917K1916K1915K1917O4707O4711O4709O4711
-76461A8689382K6454K6458K6461K6458l7617l7614l7613l7611L1240L1240L1240L1240p0806
-76448A8698912p0804p0806p0804N9249N9254N9247N9254m2118m2114m2119m2114m2117m2114
-76435A8470806m2119m2114O414O418O414O418O414O418O413O416L6538L6540L6538L6540
-76421A8584054j7014j7012j7016j7009J144J148J147J147M016M016k6586J9315L6053m0453
-76407A8516950N450N451l7584l7582l7584l7579L9279L9279L9279L9278J6330J6327J6327
-76394A8583621J6329j02252j02253j02252j02253K7805K7803K7803K7808L6585L6589L3721
-76382A8409054L3720k617m8521q7729J9376P3879k617p05P5797J03529K7027p8165p8167
-76369A8443861k5931k5929k5928k5929Q9785Q9782j5409r1912o3706J2803P9740L3840o324
-76356A8468743n2225n5096r193K1631K1637k3313N3194R5267J8767k5221k5224N3669N3671
-76343A8596307m9608j26111r5514J1598R9572R9574L9324L9328L6455L6459p536n3433p0644
-76330A8555771N857J9241J9245K4027K4027m4830m4826m4826m4826R197R195R198R197j3755
-76316A8491892j3754j3755j3754l6704l6706l6704l6706L2149L2147L2149L2151J8161J8164
-76303A8468730J8161J8161k0090k0089k0090k0089j7699j7699j7698j7699j7699j7699j2917
-76290A8305584j2915M1405J17909R7825N1927J1759l4143l7011Q894j5016j5016j2147j2145
-76277A8496910j2150j2147j2147j2145K3594K3594K3594K3596k9958k9958k9961k9953P1407
-76264A8494276P1408P1408P1412K3594K3594K0725K0727j10034j55934j01427N678Q4093
-76252A8519520L8193l4486j10990j27725n1222N1103N1100L1020j4881l4965M1540Q3016
-76240A8441223L7117k4085k4088k6955k6956k6955k6956P7758P7759j4046j4045L7593L7596
-76227A8524960L7593L7595P498P500P500P503L0447L0452L0452L0452o6615o6613o6610o6613
-76213A8485501k0709k0711k0709k0710M6346M6351M6350M6350M45M49M49M46q640q636q637
-76198A8563935q636q8965q8965K840K838K9181K9186n7840n7837m63P6044N8829J2929L363
-76184A8476439L365M94M96j6720j6716j6717j6716r0474r0471m1703L4804P3052P3055J20869
-76170A8493057M4369j1582j1577j6361j6358K9540K9545K9546K9542m472m469m472m472m472
-76156A8577364m471m470m470K4218K4218K1349K1351O048l9854o1849J4660K6009n0492k8499
-76142A8521112J7405M4179M4179m4756m4750l1367l1368N5655N5660j722p8225o1012j5106
-76129A8429884K000K007M872M873M872M876M871M874J5391J5393J5391J5393K1129K1131
-76115A8566957K1133K1132l9717l9712N2088N2093N2086N2093l9717l9712j1505j1501j1505
-76102A8624213j1503N709N711N711N711K5495K5500K5497K5500k4229k4229j11250j11253
-76089A8466583o5351J1153N7056N7056P1401K5500n3875j30377j13286l6780L3029j2872
-76077A8309237r9896r9895j0003R7100Q5623Q5624R2321R2319n221n224n222n221j0650j0648
-76063A8510244j0649j0646k7863k7859k7859k7862m3641m3638M8162M8166N3900N3902l7900
-76050A8456457l7901R792R795R6813R6816J1704o4796k1764k1762o8627o8619l9937O7172
-76037A8425143J40802R4905K31m5670m2548m2547m5416m5417N2127N2124N2126N2124k9159
-76024A8618825k9159k9158k9162J6743J6742J6745J6744P779P776P779P776P779P776M910
-76010A8649895M907l7169q3070j00284k3780L0728L0729n6293n6291K5998K6000P1902P1904
-75997A8555176R1984R1987J80J81k8032k8027k8030k8027M2734M2738M2734M2738m2734m2736
-75983A8712866m2734m2729L1855L1862n5166n5164k3129N3377N8154j8346m2255L4250N8154
-75970A8700995J2257j8204j8199O5950O5955j8203r4703r7575r7572l0636l0631J5267J5272
-75957A8469973L2479L2484K7700K7702k1670r8169r8172k1667L7619L7625M2404M2403M2402
-75944A8553113M2406M2401M2406m3663m3661m3665m3661Q7131Q7131j8060r4566m9619K6885
-75931A8544578K4972n1532r1694m5794M7922R3825N3662P758P759N3659L0591j5312p8428
-75918A8581966p8427l8262l8262K2938O8842O5973j0531n1650n1651K9635J06136J06137
-75906A8712844K9634j0497j0492j5275j5274m6833m6833r29r29M9753M9754m2052m2051j15686
-75892A8495134j15684k3881k3881O20O24O24O24O3739O3739k8065k8066k7107k7109O4695
-75878A8416006O4696P316P318P318P319j913j908j910j909M6858M6862m2071m2074K0083
-75864A8531991O5986M2080l4423n7377J9131J17628J17628M7694n9406j13915o8013R444
-75852A8618448N5350J2316l3586j08181j08177o2276J4231P6382P6389L5265m1236q5118
-75840A8449807l9213l835M2074J0513J0515J0511J0515k5350p1250n9775M7331J16182J16187
-75827A8614212J5770o0726j7759K8144K3360k2536q0873q0872n5054N2055J20427P4524m1189
-75814A8569483m1185j3454O3052O5917j0584p2517k6611O7100J13008M9888L989L989M9891
-75801A8821966O9013K3118l9999m0004j3226j3223j05029j05027j1555j1550L4349L4352
-75789A8643185M3910M3914o1276j37781r2361j5854K8138K8135K0483K0484k5416k5417j971
-75776A8468173j969j969j968n0744n0739J02266J02268O2099O2102k9700k9702L1498L1503
-75763A8693118L1500L1503l1379l1375l1375l1374q428q422q423q425O5685O5690O2819O2820
-75749A8853934P354l8548o0542J5963N7971j8533j23722j23725m2440m2440m2437m2440r925
-75736A8390470r926p056p056O6577J12480Q3793P291j6978j6978q2962j28864o6704R796
-75723A8333883R799R799K9402K9401P5305P5305p8659p8659l2757M3751J7045k8854m1288
-75710A8363473L5218Q1117Q1122l6509q2406j0207O6296R2115M6215j2122j2118j4987j4987
-75697A8582220M31M33M29M33N0158N0160M7289k9213j21020j21015p7029n24N6850N6854
-75683A8496456O1638O1636J8514J8515o8505o8505n0341K6168K9036K9035o10o11m6510m6512
-75669A8459404k1647k1648P0158P0157L9672L9674k1529o7430n8825J7679O3582O3582K5327
-75656A8658156K5331k0572k0570n7869n7866n4998K1506J19976J19978J7654n8850l6854
-75644A8655022R047P136l8767o0762j4859K8171j7728r9013r9013j0080j0077J8013J8011
-75631A8385101J05036J05036P1565m939p807p808M1443M1440m460m458l3151l3148N3873
-75618A8707723N3873q468q4967q4973q464N5604N5606J8307n8192o9192L7916J07721L1220
-75605A8753714r4056r4052l7631Q270k3291r9792r4057j7548M3650Q9555J07721J07724O2776
-75592A8712983m4326p5886p5884K7392K7397P3298P3298j3889j3885n9790n9786N3051N3056
-75579A8677029N3055N3056m5926m5919m5922m5921p671p671p668p669j7714j7710j7715j7710
-75565A8497924j4843j4841j4843j4841l848l843M2058M2058O7874O7879k3926k3926K8923
-75552A8631805K8930K8928K8928K3189K3190K3190K3189j9368j9365j6495j6496q847L7056
-75539A8767834N7140j9365n5828r920l7656l7653l0003J5898q010q4511j12249l5741O9450
-75526A8479386O9450J6855J6855k4265k4268m6058L0445J05034N9137n4665n4665L4270L4273
-75513A8641784K7576K7574K7576K7579j8325j8323P3478P3483j5818j5816j5818j5810K352
-75500A8801492K353m3549m3544p7498p7496P5509P5514O5948O5952K0042K0047l2861l2857
-75487A8819052l5726l5727l0944p6847r4061j7557M2213M2211M6992M6992M0301M0298n604
-75474A8781593n603q6055q6052N754N751o8837o8840k2936k2936N5959N5958J41069J41067
-75461A8825892O9348l7759k6284k6284o1784j07687l3099M3412P8789P8789q232q230k5446
-75448A8761425k5446k5448k5441L73L77m5529m5524l1543l1543O0262O0266J4J5J6J8O2175
-75432A8714467O2172k9630k9626M797M800M797M800n9290n9290J913M7818L823p2676r8499
-75418A8500376n2593k0081k0083j7214j7209K3908K3910K3909K3910j4224j4226K7853J04358
-75405A8572594P0885l6219q5946m0042L2634P8535N5586N5588L8370L8376n3433n3431n2876
-75392A8620621n2876o973o970o019o014o018o014J08738J08736J6933J6938n063n057n0964
-75378A8719998n0959J6812J6814J6815J6816J2033J2034p9772p9767n182n181n181n177J2033
-75364A8592136J2035J2032J2035J5373J5371J5371J5377N3622N3628N3623N3626J5373J5377
-75351A8934979J5369J5377k7661k7658J8238J8246j07633j07630j5827j5824k9215k9213
-75339A8641548k6346k6344L8682Q4588N5893k0604o0774o0769Q7452Q7457K6909K6915j8987
-75326A8835620j8988k1861k1856j8988j8987M6036R1941J09155L2655l6202l6201m0982m0983
-75313A8860359j2414j2415j7194j7194n2582j29081j03261L843M1614m283q9396m3493L3967
-75300A8458470L3968m8274m8274J1217J18324J18322J1222r6845r6838j0777R6330J00632
-75288A8647477J00634J5521J5526J3608J3613J3607J3614n1540n1538M0265M0268R3816R3823
-75275A8998694K011K020J6357J6360J6361J6361n8233n8232n8233n8228j8853j8848j8853
-75262A8778684j8850m508m506Q7296Q7300K3221K3230k2678k2678m4673m4669m4668m4668
-75249A8747833j3477j3469j3474j3469n826n818Q5979Q5983o4156o4154K7648K7650J9995
-75236A8801245K0000K0001J9997J8215J8215J8215J8216o0204o0200o0201o0202j4778j4778
-75223A8663741P2245P2245J2956o3549m6337m33r875r878p008p007p008p009p006p009J9769
-75208A8668837J9769J9768J9769J4030J4031J4030J4031l722l720r5525r5520L0706L0710
-75195A8647194L0706L0708M3616M3620j02697j02693j4717R2391R5255j1846k3684K2220
-75183A8750073j0295j0291m5679m5674m5677m5675O919O921O919O921j0295j0291n513n512
-75169A8542851k3914N2588J01362J01359R47R50R49R52L6332L6330L6331L6336n8340n8342
-75155A8806691j2439O4068Q5939M0040n6549j02451o8024o8023K0911K0914R9327R9326P525
-75142A8937255P530m9855m9854M1948M1952M6137M6142p6268j22166q0093l585m9489m9487
-75129A8640167l5626l5622N6183N6181N6178N6183l5622l5622L1195L1200L1195L1200K506
-75116A8849696K509K510K510k8572k8568k8571k8569k8573k8568k8571k8568K4653K4660
-75103A8677978K4654K4658P7251P7252K8483m8018o6672o6667K0350K0355J225J231J228
-75090A8773308J230p144p138p144p136p143p139p139p139j403j400j406j401M333M337M337
-75074A8724813M338n8121n8122L3684L3683L5595L5597L5595L5595n7642n7642n7645n7642
-75061A8592086J648J648J648J645M54M51R2256R2256K364K366K364K364l3018l3018l3018
-75046A8694496l3018N233N233N233N235k2171k2170k2171k2166M0945M0944M0945M0949l9382
-75032A8718135l9385O5809J42316K3733n2768m957m956n9226n9225j5238O1270L7359l9144
-75019A8773723l9144L7361K2537n3967l4841J1065R148l6751l3885J2022L9730L9735M2603
-75006A8789336M2602o3542o3546j4774O1730P1771P1771j5252j5252o3069o3066K8737K8737
-74993A8796183k106k103k104k103m4180m4179m4180m4179M591M591O5793J11694P3443l057
-74979A8868104J2243N8143P1118n379o6583o6584j1121j1116j1122j1115k036k032k036k032
-74965A8818452j13923j13917o9933L7175Q6781M0882l114l107M3746M3751M3746M3750k1282
-74952A8833007k1276k1281k1278j8412j8408j8413j8408j241j235M4660M4666M1794M1796
-74939A8865971l4712l4706j239j237M4664M4664L9878L9887o020o017Q684Q683Q683Q683
-74925A8985866l2438l2435l2443l2434k2400k2391k2400k2393J5854J5856J5857J5858P122
-74912A8837079P126P125P125m6430m6426m6429m6427L8682L8682L8681L8684M31M34M28M34
-74897A8829199j8817j8815j8816j8812J9436J9436J9436J9440J1786J1785J1786J1790Q7331
-74884A8966165Q7335m471q0969l7485Q427K3719K3724p839p830p839p835K92K96K92K97M4278
-74868A9000557M4287j621j616L3642L3646m2859m2860l1383l1384J4516J4520p86p81m6685
-74854A8941193m6685m3816m3814K090K087K1867K1869K1866K1869n9417n9417n6549n6549
-74841A8666594N6296J02196J14630L8123r0021j66520j68434r1929P285N3186L2149L2147
-74829A8585702L5018L5016L5016L5018N1751N1752N1752N1754j7102j7101j7102j7097o0117
-74816A8804260o0116n7247n7242N4638J00542J17755M1256l3341l3341p9239p9238m6727
-74804A8671960K9778R3848R3853M4000M4000l2502l2501k1026k1025k1031k1022m1111m1108
-74791A8746113m1109m1106M3044M3048M3046M3047L960L960O829O833K6907P2820R0025J3527
-74777A9060944m6725m6725r7406r7405q3063q3059K4043K4045L5039L5040m1465m1461K0695
-74764A8662497K0698O6597O6602k2339k2339k2339k2334O12O18O13O15P5412P5412K9511
-74750A8909836K9512K734K734m3169q9065q2374n873N5330N5331P1590P1585K5686K5690
-74737A9029547J5764J5764M62m5441q1777n275Q1750Q1749N0672k5839k8703k8703k4878
-74724A9035092k4878r6602r6594n440P1068K8034K8035K8038K8034K8035K8034J261J258
-74711A9053375J257J261q306q301j1175j1171R5686M9792k9583j06085r7477k0977K3015
-74698A8931311K3015J7757J7752J7757J7753m7273m7273m7273m7273j8503j8507P3297P3300
-74685A8945840K532K532q9270q9272k2808k2810O8994O8998J1615J1620J1615J1624k9507
-74672A8881703k9502k9501k9505M5088M5086m6716m6715O19O22O20O19n1019n1020n1020
-74658A8639359n1015P1594P1594P1597P1593O6817O6812J09847L3346m908m911r689r689
-74645A9122347J787J782r0016r0015p8185p8184J3619J3620K144K144K146K146M535M538
-74631A8834408M535M534J01119J01119O9565l7539q8732q8727l619l623J9333J9333p2474
-74618A8859232p2473l6612l6612N5193N5193k187k184k186k185j5932j5932j5932j5932j5932
-74604A8735519j5932j5932j5932M0967M0967M0967M0971M0965M0969M0965M0969o1506o1505
-74591A8892452o1505o1505r0195r0193J609J614J132J131N913N915r388O7116J41706R5809
-74577A8901611L1972L1971K9103K9107M0579M0579L7710L7714l6884q2783j1058O5443Q4565
-74564A9199629L8666l7835j14337j45855r9952K2454K2453j5799j5800K6279J02784N3052
-74552A9035739n4048j06646o0743M283M285P155P153j2097j2091r9114r9114J6592R3100
-74539A8724454N0068N0068l1700l1696l1696l1697M3851M3852J773p4727n1155N5954J05683
-74526A8823032N9780j2899n8801o4539j8637J4356l1547k8677J7223L4439L4437L7308L7306
-74513A8842781L9932L9937L9937L9936J5073J5072p6731p6730j5530j5530j5526j5529J8896
-74500A8835988J8898J8902J8897M1490M1490j9714o5609l9793L6713J08428O2534j4933j4929
-74487A9028362L0014m6482j26819n0312N4878N4883k3894k3895k3899k3890q598q589q597
-74474A8823162q591p161p162Q4643Q4646K7266K7271K0572K0573N9925m7174p8738p8733
-74461A8920499j0842j0834j0839j0838k7096k7094k7096k7094M9406M9411M9405M9411k2912
-74448A8943487k2911k2912k2911n1602n1599M0206M0205M1634M1642M1634M1643J468J477
-74435A9021461l304l309m4647j21143p3333p3331j4042O2459J9430J9427N559N563N562N563
-74421A8811915Q1107Q1112L5205m1297n4327q422N2777N2777K9831K9825j6073j6074j17919
-74408A8920437j17921k6115k6115k7071k7071J8830J8830M3538M3542N6927J02834O1712
-74396A9042357m5397r9902n4003K3459K3459K6329K6328J463J468r0343r0338m3843m3840
-74383A8677197M7964M7965J19685J19684P0916n590n1964n1970j2759O3741R5300J8799q6397
-74370A9052571q6397j1898j1898L4001L4001O7473O7477k4335k4330J3918J3923l0072j06570
-74357A8987864o6408J0097N4084N4089J5471J5477J5472J5476j742j738j737j738J0214J0215
-74343A9115096J0214J0214l5689l5685l5685l5684o3661o3656o3662o3656M3443M3448M3448
-74330A8868485M3448L1011L1015K6234K6234M4399l2097q0870q0870L156L166L160L166n9956
-74316A8829681n9952L1853L1852M5715M5719m6088m6087l054l051m8955m8954l0643l0638
-74303A8667398O1167O1164Q2200Q2203L6300m0201q7542m1635J9568J9566O8339O8335O8339
-74290A9065201q167j3308L2596Q9019Q9014P732o8775k2866N3635Q0407Q0408o609o614q5027
-74276A9286646q5028m1993m1997l7014q2917j00131k3626O7221O7222j9800j9800n936n935
-74263A8956912Q1085Q1095M7614k8888p7655p7655l7373l7373N4430N4434K0002K0002K0006
-74250A9076636K0007J8569J8570J8570J8570n7932n7936n7932n7932L8253L8253L8253L8258
-74237A9092207L8248L8258L8253L8253n6419n6419n6423n6418j0515j0520j0515j0515M9132
-74224A9026607M9131M9132M9132M184M185m1715m1715o3234o3234K8569K8573M5782M5787
-74211A9121184j17j12J2733J2737J2738J2737m3681m3685m0812m0813K1816O7729L9034L9034
-74197A9170522L9515o385n6594p9545m7749j845M5010O7966M1665l4836q2176q2172r025
-74184A8964351r015r016r020L4015L4019k9103p5002l6883R015R020l6883j9673K6232K4797
-74170A8876854k1106q199J4758J0453j2500l5928n8879p0355k4449L7467Q3368M6076O9026
-74157A8906586R7711P4764K4554k1344q912J4039j742j742l0427l0432j4650l7597m612M1293
-74143A9007489K5506K564j266k4213j2738j2737j5611j5607P3327P3327M5594l05o6292o6291
-74129A9012747k582k577k582k577q320q315n446n446J5108O1016O1017J5117K2283K2282
-74115A9171725L642K6588L2740j3165j692K1268J2657l3243q2019j04962m5199P01k6553
-74102A8962488k6548r339r334l3723J2181Q0434J03382K7361j8543l6233l6232j0412n6315
-74089A8949167o2054j6149M6958M6968j805j805j809j805J7335J7340J7335J7335K3077K3073
-74075A9073161K3073K3078k8564k8564O3238O3239k6656k6651k6652k6651k1394k1394k1389
-74062A9017874k1394k9044k9045N9894N9894J12487O6583j2782q9293j24672m8171N7025
-74050A9019356N7024l2600l2600l2596l2601m0246m0251m0252m0246o8939o8938K2864K2869
-74037A8692844R478R480R478R480Q3351Q3351Q3349Q3357j6105j6105j1323j1319N6576J33077
-74023A9198969J50291M3192j04082j04082j8970j8969Q252Q248Q252Q257n4865n4861n4865
-74010A9014767n4861j0394j0398j0394j0394j6131j6137j6131j6132R1210R1214n97n88k7370
-73996A9007664k7370k7369k7370l0715l0719J3272Q9782J01249K4748q0443q0439K074K083
-73983A8936447M948M948L3637P9541R3882J7384p5384j21282j38492o1994P7628J54134J36916
-73970A9142313R1017N3953k2543o9403o9398K312P8827R6036j1071j31084j31084m5975m5971
-73957A8937929j9198j9194P2604P2609k7352k7352k7352k7351k1614k1614k1614k1609j3483
-73944A8835409j3488q704q703P5452J51952J31869Q5975L7557q346J4605J4605j1211j1215
-73931A9285757j1216j1206K7037K7038K4168K4169m4687r0586j07800l1289o663o658j872
-73918A9076192j877K6808K6818K6813K6813m9693m9693p610O8891Q2275k4824j12805j12806
-73905A8975302R716R720R720R721L5536L5537k5664p1562q4956q450R8654R8654M9886M9882
-73891A9191696M9886M9881l2061l2062l2061l2062r110r114r110r105p197p202p197p197
-73877A9097985l5887l5887l1109l1101o8281Q221J13417J13412K8303m8198p0193L6915K9260
-73864A9106857m7246k3333K2565J4915J4915J7789J7788J7569J7577J7573J7573l5981l5976
-73851A9122585l3113l3107N4389J00297J17502M1006J8049J8057J3272J3272k7257k7249
-73839A9377703k7253k7253k4384k4384n4986r079k0563r7060n1161n1157k388k389k388k384
-73825A8980874O204O205O205O210O204O210O205O209j1965j1961j1965j1961N6886N6894
-73811A9096454N6890N6890k043k038k043k038k043k043k043k038l8859l8859l8859l8859
-73797A9038469m6510m6510J01721J01716M1984l4513q3295q3285J1381J1387J1381J1386
-73785A9035312K1901K1906K1901K1906j051j046j050j047J2698J2701J2697J2702j0255j0250
-73771A9149025j0255j0250L134L138L134L139l5115l5115l5119l5114M8341M8346M8346M8346
-73757A9193981J0089J0093J0093J0093M9N0N3N4N0N4N3N0k5174k5170k5170k5170K8380K8385
-73739A9190843K8380K8384j0353j0345j0349j0349k6602k6606q9719J7384P0463K4563N7074
-73726A9232768N7079j9427j9428K8389m8112m7641K8865O869l9030q432q427j1296j1296
-73713A9140881K4437K4443K4442K4447n9714n9710n9709n9710J4879J4879J4879J4880L7831
-73700A9097155L7835L7826L7836J0560J0564l7256L9254L9250l7252J0560J0565k3388k3387
-73687A9210122k3387k3383K2512K2520K2512K2521k1596k1591j8727j8723K7177P3080R0290
-73674A9363327J3792m9805m9800n4587n4587r4748r4748N8255N8260K2956K2965K2956K2961
-73661A9187197R572R573R572R572o3104o3104o3108o3104J3393J3402J3397J3398K0213K0213
-73647A9067082K0208K0213k743k739k743k734K0684K0694K0684K0694j5652j5651j5647j5647
-73633A9116703o7692o7693N4717J00616j1269q7775o7693k1784L9891L9892M2761M2760J9809
-73620A9133243J9809J9809J9814l2309l2308l2309l2308J3595J3590J3595J3600M8018M8018
-73607A9213857M3242M3236k0832r7334n4304n4300K5233K5232K5233K5237M8184M8185M8184
-73594A9319053M8184j5409j5408j5409j5409j5409j5409j5409j5409j783j782j782j783j782
-73580A9235054j783j778j782r2633r2629r2629r2629M5078M5073M5077M5078L5159L5160
-73567A9109816L5159L5164J21224J21229l1779l1778j1696j1696j1701j1695o7168o7158
-73555A9177921o2381o2381O353Q2859Q2850O358n2944n2934n7717n7716k258k254k254k254
-73541A9001248P4248P4252O7558O7553q881j15984r5907j9396L9888Q5790R0577M4674J4547
-73528A9320167J4546J1683J1682l4225l4221l4222l4221l744l740l740l740J9207J9212J9212
-73514A9263856J9211m8211m8207j5691o1596j9521Q7586K4470K4473J0982J0987J0986J0987
-73501A9270312N244N249N248N249J4807J4812m6393r2292j04729k8223N0196R6095R0474
-73488A9286049M4574m9140r5040j17044m0534N370N365k6193k6189k6189k6189l0019l0014
-73475A8874807J22989J22993K0805K0802K0801K0810j5539j5535j5535j5534K6543K6539
-73463A9194946K6540K6548j4583j4578o2395J4111N9894j6612O02M6505O8500q005j15109
-73450A9206364j15109M5549M5549M5544M5553J3030J3034J3033J3039n5094n5099n5094n5090
-73437A9105209l2147l2138k9277k9269J2324N8224P5437j060j064j059n846n846K645K640
-73423A9118773K640K644K5592K5596K5592K5596K5116K5112K5115K5116k0787k0784k0787
-73410A9264534k0788m629m625m624m624q1135q1126j02165n6266O3746J40252R7217K0720
-73397A9226487o4397o4392K2628K2629J1031J1036J1031J1032o178o183o177o178j4309j4309
-73383A9133751j4309j4309j4309j4309j4304j4309N8964N8969N8964N8969j1799j1795j1799
-73370A9248375j1795p9698p9694J2105J2113L6969L6974L6977L6974k0290k0284k0285k0285
-73357A9168156k119k115N7177J03077J04033l071r2966r2965k2198k2197o8097o8101o9978
-73344A8988636o9973K1829K1830P4422P4428P4427P4422J3223J3222J3223J3227l2686l2677
-73331A9247553l2676l2682K1947K1950K1946K1951n4556n4555n4551n4555K9596K9602K9601
-73318A9140571K9596K9597K9601K9601K9601J0821J0825J0820J0829J3690J3694J3693J3694
-73305A9386633n0855n0856m957m952o2332o2332K9471K9476N5767N5773R864R868J7515J7519
-73291A9375602j02973j48873l6515P0593L6170r739r738L6170L3296j2603o9915o9915J9023
-73278A9110583J9024J5198J5197O1097O1102J1373J1368l4531l4527K766K761q4255q4255
-73265A9072901l5012M1495M4363M4369J7586J7586J7587J7591N6796N6791N6796N6800J3761
-73252A9479410J3761J3762J3765o1847o1842j5943j5943R877R873q1925q1925k3594k3593
-73239A9173836P008l8890o4712J1786Q6383M0480p695L8208R6539R6540p691q4202o6983
-73226A9280607k1079J387J392M256M265j0088j0084n5988n5987l7450l7449N4353N4354l027
-73212A9169462l021M2882M2877o851o847o847o847K4707K4712K4707K4712o6741o6731k0837
-73198A9169337N5669N7581J1678L7503L7499L7498l9002q7776q7770n2396n2391L9415L9412
-73185A9166257Q4749Q4749p049p053l4787l4783J1117J1117N6540N6540l5263l5263l4306
-73172A9282565l4307l4311l4306O690O694O694O694M4948M4947M4943M4947n5467n5462n0685
-73158A9224584n0681j5301O1200J09973J09977j818j814j819j814k4765k4766O2255O2256
-73145A9507467k6678j03185q5966m0066o3019o3019L1653L1658j5324j5323j5324j5324J3366
-73132A9140916J3367J3366J3366m4014m4013m4009m4013M0143M0139M0143M0143Q7748Q7753
-73119A9341035Q7753Q7748j1700j1705j1705j1700K5591K5592K2723K2723l1788p7687m8997
-73106A9407883K7509O4438O4442k2580k2583J2805J2800R9826R9821N155p1352j20124j20124
-73093A9437916r1435r1434m2662L3844M4444M4445M9226M9230J0977J0978J0973J0982M5401
-73080A9522885M5405m6402m6402o3616o3611o3616o3611L4881L4881L4886L4886k416k406
-73067A9355744m8319m8311k7755k7752L3449P9353R0828J4327n7402j1494q459q454r4519
-73054A9241236r4519N6571J02475K7886m8615l1886l1887l6663l6664N1314N1318N1314N1313
-73041A9353193J0071J0075n1125r7033o3562J2944Q4664L8764K6329K6332K3459K3464k4353
-73028A9373222k4348k4352k4353j2998j2989j2993j2994K5255K5260N5862R958J2347Q8853
-73015A9465730J31887N5382p3718p3713J3303J3308k7460k7455k7459k7455j5984j5979j5984
-73002A9374403j5979o1407o1407L0401L0400M7614M7610M4745M4745m8557r4456j11670l5168
-72989A9191274L3687L3687L8468L8468l3251l3256l3251l3256L5600L5599L0818L0818K963
-72976A9338368p3538r3621J3487R3814M7911L4526L4522K5439K5439o6368o6363l5761l5766
-72963A9242089p6883p6887o6719R788J19756J19761N5686N5687R788R788J5997J6006m5203
-72950A9388654r1098n7635J8870O4774O4774p071p067p071p072M1701M1706m202m198L1181
-72936A9466246L1186o0621o0621l4805l4800l0019l0018J2360Q8857Q5993R487n7451j03355
-72923A9282439j25350m8845L1483L1482L6268L6264j989j989j984j989j4179j4178j4184
-72910A9193249j4178r398r401N1807R7703N5633k0878K5031K5026L035L030L035L036L1L6
-72895A9406797M0L6k2916k2915k2912k2916j1440j1440j1435j1440j1440j1436q571q566
-72881A9229446J3896N9808P9887L385J7726O3629L3031L3027L3503L3512k7698p3596r0811
-72868A9408745j4308L1594L1599L0805L0809L0813L0809P857P857J167J168N464j01635j56146
-72854A9346598j10242J3119N9018L6071L6071N105N114N109N109k7405k7406k7405k7402
-72841A9291454p4265p4261k5493N1013Q0654Q0659Q5441Q5436L6951L6955n7725n7721m4332
-72828A9414766r0235j02668k6158Q1418J57924J79919P2811l8119l8113m4813m4808l6322
-72816A9485602l6327l6323l6326l6323l6322l6327l6318M7830M7829M3049M3048M795p1707
-72803A9346180n4497q584J5952J5957J8821J8826J8821J8821J5957J5952J5000l0903m8117
-72790A9358186K8384Q7677Q7676O56O55k1461k1461k1457k1461K1569K1574l9627q5535r505
-72776A9385870O6997K1093K1093l3413l3413l3413l3413j796j792j796j791k4748k4743k4748
-72762A9279987k4743K8326K8331K8330K8331N374N379R2404R2400R2162J5656o3710j09619
-72749A9498608l6937L9564J9486k6418n4632n4627L4306L4307j7335j7335j7331j7335K5493
-72736A9409814K5493K5498K5493J5929J5930J5934J5930L0275L0274r2126j38034r2130j5629
-72723A9272651L0279L0275L497L498Q8610Q8611N8008m9096j06475o0572L0275L0274L3148
-72710A9452983L3144m7188m7183m4314m4314O7154J13057M1337l5164m7600j693l2300l2295
-72697A9375624j6046j6042j6038j6042K2211K2211K2211K2216j7600j7596j7591j7595L5959
-72684A9365882L5958L5954L5959k4290k4289k4290k4285k4290k4290k4285k4290M1414M1409
-72671A9362267M1414M1409M7152M7147M7152M7152p1428p1433K0375K0379l1267l1267l1267
-72658A9437785l1262Q180Q181Q180Q181Q180Q180Q181Q185l5806l5811l5806l5806j2859
-72644A9315883j2858j2855j2854K5013K5017K5017K5017j3241j3235j3236j3232j4196j4193
-72631A9296047j1323j1319M7965R3868K2148n4358l4037J1866j8731j8736L1950L1949L1949
-72618A9419238L1949J823J828J827J827J823J827J823J828m082m081K6521j9382l4684M1823
-72603A9471908Q7726Q7726m086m077m081m077J652J662J656J662m1737m1737m1733m1737
-72589A9470727l484l480l484l479m1261m1253m1256m1257O560O559R3581R3580M7507k8995
-72575A9510565j1786L4118Q4803Q4803L8900l7602r0205r0195o8209L8904P3323l174r9768
-72562A9464477r9758j2145R4963Q0619M117p1437k5529L5671L5676l5572l5573l5572l5569
-72549A9364368o8087o8083o8088o8083L7207L7211L7207L7211L8168L8163Q1198M696n4591
-72536A9348497n4596L2426L2429M9644M9639M9643M9639k3872k3876k3873k3872k3876k3873
-72523A9414079k3872k3877K0595K0595J7725J7726m1566q7466j2876O3624M6707M6703M6707
-72510A9504804M6708J9930n6576j28296q2392J7062O2964M0009M0017O5829O5834k5973k5969
-72497A9543951j468j469j468j463m5455m5459m5459m5455j2939j2944j2944j2940m7371m7368
-72483A9209749M4436M4435O6368O6364k5440k5439j8745j8744J03660J49568N3455k3046
-72471A9626621o8954o8949j6352j6357P0670P0673O0509j5997r0586m4687j7905j7910j5036
-72458A9455740j5036L7557L7557L7557L7557j5997j5997j1211j1211J113P7615L4585L4580
-72445A9684409R1008R1004q00p99m9091m9091m9096m9091r3083r3082q6388q6383R361J16465
-72431A9435343Q2037L6139j5504j5503j8368j8372n1363n1363m6582m6581K2269R8776Q1561
-72418A9492489L5658q832q831j1696j1700j1701j1700j1700j1696K8945K8941K6073K6076
-72405A9550326m2778q8683j05896k9385K6431K6431L1218L1213K523K528K523K528Q9549
-72392A9498528Q9548M0777l5726o1546o1545K5475K5479k0940k0941k0944k0941K3051K3046
-72379A9483321K3050K3046m4372m4368m4373m4368p076p076L8828L8828N6876N6877l4926
-72366A9494267l4926l4931l4926N6877N6876J8148J8148k7756k7756q6087q6087N715N716
-72353A9323278M2011M2015M2011M2020R496R505q2302q2303n3136n3141R9870R9871Q068
-72340A9447263Q068Q064Q068J5477J5476J5476J5481l8078l8069l8078l8073R738R739l3292
-72326A9367260M3210O9030O9030P3812P3812j7739j7734j7739j7735L1029L1038o0770o0769
-72313A9565735J7641J7649k8259k8254M4417M4427j482p7983p0813k4909L6295L6296P1670
-72300A9602430P1680k0128k0128L1034L1033L1033L1034m3560m3555m0687m0686m5491M13
-72287A9544422k2534k2539L5793Q1700P8832L2928l5927q1826j01910k5407K8146K8147L2928
-72274A9572753L2928M2608M2612M2608M2613M0695M0700k5286p1190l0549l0544R617R622
-72261A9719187j8121o4015q1229q1229p4980k9080L4037L4037J1085l4818l4814J1086M7901
-72248A9439047M7906M7902M7901N6508J0610k9556p5460m9761m9755o726o726M5868M5872
-72235A9523630M5872M5872J2401J2401L8217p678p5581p5581p8445p8446l4818l4814K8295
-72222A9321325P4203Q0892L4998J7775J7779M3120M3125j9998o5892m5818R0O3202O3203
-72209A9628004L314L317L314L318R051R056R047R056k900k901k900k901k5852k5852k5852
-72194A9588319k5848k9772k9767k6898k6898j0646L5259R8375R8380R2638M6734j9247j9248
-72181A9771381P529P525j2553n8453o5991o5986k0087k0083O690N2588N2594O694k5345k5345
-72167A9611158k8213k8214k1520k1519k1520k1515m8386m8387J5683R2193J00796J00796
-72155A9681352K9075K9076K1902K1901K1901K1905p9464p9469k959k959j4560j4556j4556
-72142A9618589j4556K8479K8474K8474K8483k6992k6988k6988k6988k7945k7944r4887m8979
-72129A9410232R6014J72515Q8368j8740p3251k7347j3959j3954m2649m2648L3853L3862J6639
-72116A9618935J6648J6639J6644k0294k0294k0294k0294l7507l7508O9596O9601l0814l0818
-72103A9590240M5693M5693L2299L2304m4202m4197n4026n4030q122q126M5427M5428M5427
-72090A9669808M5433l821l821l821l825l821l821l821l816j3806j3802j3801j3802o155o151
-72075A9617157L9748L9757N0743N0748k5758k5753m8710m8705m8709m8701L798L803L798
-72062A9563216L803K6750K6755K6755K6750k0105k0106k0105k0105J8143J8148J8147J8148
-72049A9666194K3580K3585K3585K3585o0572o0567o0567o0567M4619M4624M4624M4629k4236
-72036A9672516k4227j00733j00733j4214j4215L1684L1689K6903K6907K4039K4038l3822
-72024A9549832p9720n1031K5475N8937N8942m3380m3380k2467k2463Q4642Q4641Q2729Q2729
-72011A9765486k4375k4371k0078k0070N6433N6432k860k860m8759m8759k6647k6647J9252
-71998A9652177J9257Q7151Q7151N3680k2822q1157q1153j2306j2298k1870o7764l9083L7426
-71985A9598389J04244J04249L2519L2524n2589n2584o685L9218O9340p161o8366o8366l3938
-71972A9690794l3939J1961J1965K6001K6009K6005K6009m2850m2846m2851m2846K097K101
-71959A9617610m3802m3802p3453p3449j2243O4257L0185j5709k8142M8359R3302R3302K1587
-71946A9678002K1583k806k802M3102M3102J7276J7277n9220n9225P3938P3942P3938P3938
-71933A9992045j4996j4996r1497r1498k3127k3122K2777K2776p825p821p822p825j011j010
-71919A9745048L772L771M0107J16618J13744L7243m1176q7075r1856m5958K4811K4810K7680
-71906A9871539K7679k2404k2399k2404k2400k8142k8137k8142k8133J6325J6329m4875r0775
-71893A9594061p3565K941J10045J10049L3422L3422L3422L3417j001j006j006j001N9719
-71880A9932919N9723J0946o5555j11455j11459j2957O3548O7782l9326r1919m6011L4311
-71868A9690547L4311n4623n4623L5748L5743L5748L5747K4272K4272K4267K4276N1404N1404
-71855A9958493N504p0997p888L8019P417P417k146k146m8050j24551j38900r2988P18M6627
-71841A9576529J9746k6158k6153J9751K6440j9463R226R231N7039N7042N2261N2262M7479
-71828A9855232k9026p7795p7790l1060l1056l1056l1056J1023J1018J02825J02829j0021
-71816A9764067j0017j0021j0012P0310P0310k1497k1488q5055q5054q5055q5050m2976m2976
-71803A9405486M8826M8831o640o636o641o631M6914M6914M6913M6919R3176R3172J374J374
-71789A9853351k5408k5403k5408k5398l413l407Q8390Q8399N9705N9706N9705N9705m8800
-71776B0111724m8795m8804m8795k5852k5843k5848k5847n3101n3101n3105n3100M0614M0615
-71763A9730762M0614M0619N6509N6517l5294l5290J6348J6347J6352J6351n0114n0115n0115
-71750A9769491n0111j1866j1858j1862j1857j2168j2167j2167j2168K6086K6086K6085K6090
-71737A9727614l7031l7032l2246l2250J9392R5892R5898J9391K3576K3576J8794J8794N401
-71724A9909769N406R7213R7213l7629l7629l7629l7624n4843n4843n4838n4838j0372j0371
-71711A9718985j0367j0371J2580J2585J2580J2581J1148J1143J1149J1148J6881J6886J4018
-71698A9840946J4017m8023r3926k2202N4299L6129r774K0833K0828j0250j0251j0250j0250
-71685A9772126J8440J8435J8439J8444p2043p2038k3266N3235J2113J2114J2113J2118k9960
-71672A9750270j06466j06467k9964J5938J5944K0720K0725O6022O6027k0999k0994K1079
-71660A9691835R7581R7586K1079m1557m1558m6339m6339q086q086q091q081k1035k1030k1030
-71646A9636849k1035K4869K4874K4869K4868j8641j8642j8637j8641j8642j8642j8637j8641
-71633A9566171J07467J07472J28507Q2607j3981r0483p6137l0234l1195l1191k8322k8326
-71621A9662355J7582J7578J7582J7577l2097l2093l2098l2092M4408M4404M4408M4413J2374
-71608A9794301J2369J2374J2374N8273N8277N3492N3496j5719r2225m9185m9190l1020l1020
-71595A9786597l1020l1016j5242j5239j5243j5238L0661L0665L0661L0665J6994J7003J6993
-71582A9837241J7003J6994J7003J6994J7003L129L134L129L134j9818j9818j9818j9818n2692
-71568A9802800n2687n2697n2688r657r658K0941k4959Q62P7364P4494k007l4522l4522N2504
-71554A9755568N2503P6506P6502j5302j5296q7978q7977m2078m2069J7209J7218O3118O3117
-71541A9831041J1476J1480J1476J1476O6346O6341k5462k5457Q966Q971l6938l6933o8015
-71528A9834768o8016k2112k2113K5700K5704K5704K5704l8531l8532l8526l8527O8577O8577
-71515A9808377O5703O5708K595m3308o3396J3115N9013J3111k187k191K2552K2552o9246
-71502A9892398o9250k3347k3347P256l8648k5260N1242N1246k5259n4906r002N2199N2202
-71489A9837524N271N280N276N275J1014J1018J1013J1018J0057J0057P188P193l8715q4615
-71475A9813854j01828k5323K8587K8586L3368L3369L3363L3373L3368L3368L2412L2411L2408
-71462B0041316L2416j3492j3492j3487j3492n5121n5121n5121n5121M5288M5293m6514m6519
-71449A9796833l2645l2650J3254J3254M647M647M647M651J4089J4089J4094J4089l1811l1814
-71435A9769374l1810l1810O9075O9080O4293O4294O1429j5076j20268j20268p2779L726N2495
-71422A9761755N2499l924l924l924l925j6356j6361j6356j6356j3487j3483j3492j3483J8
-71408A9679201J8M3053M3052r541n5444J6275R2782J03777N7877l331l322O8392O8398O8393
-71394B0169580O8397L4679L4684n7124n7119n1385n1386n1386n1381j3132j3137j3133j3128
-71381A9935029R815R819R819R819k6880k6881k6880k6876M9621M9626M9625M9626j5885j5885
-71367B0033512j5880j5880j5885j5881j5880j5880n0371n0367n0366n0366K6139K6135K6140
-71354A9815170K6135Q925Q926Q921Q926m8454m8454M3354M3349Q4107Q4116L5339m1162o8892
-71340A9960306o8895J8129J8130l390l389l386l389K5299K5300K5305K5300k0357k0357k0352
-71326A9954254k0357j4614j4618j4619j4610o3867o3867j7964N8538R0096M4198Q813l7090
-71313A9894293o2430o2431K6503K6504J5027J5027J5028J5031j0789j0793j0793j0789M0848
-71300A9880236M0848n0959n0950p099p094p098p094n8735n8736n8730n8736L0199L0202L0199
-71286A9646453L0202L0199L0202L3072L3067j6899K9008M9083k7415m467M1440L6655r244
-71273A9901356n4197n4191L4746L4742j6899j6896j6895j6895k8272k8267k8268k8268P8836
-71260A9760632P8836P4059P4055j2971q9468p2259k6355k451k447M2500J19002J24138J7039
-71247B0084310l8433P476O4850J8947p6677j22580l0301J5602j3092j3084L166L174L170
-71234A9906528L174L3862L3862L3862L3862Q997R002q2805q2805j9687j9693j9687j9693
-71221A9818779k473k479k474k474J8682J8682J8678J8682N9804N9799m3474j19981n3518
-71208A9786233N3586J06183O0280j4309j4314j7177j7178l0167l0163l0171l0162m5468m5468
-71195A9731705J02762J02762P2155m346n3114n3119L305L304L309L305N5062N5063N5063
-71182B0077216N5067n2046n2041n2036n2041q531q530q527q530l1482l1478l1478l1483J289
-71168A9765369J293J293J293M7192M7192M7197M7192L32L37L37L37K3288K3289K3284K3288
-71153B0052513n0950n0946n0941n0945j0785j0784j0780j0780Q5324Q5328l610l609n523
-71140A9963512M0381N7595j8906o3472o3468l5734q1638m2433O4680M7457k9040r5026m9123
-71127A9694785P3278P3287m180m180p045p044R805l6093L3714J10219J01613K5107j8884
-71114B0044382j8875j6015j6011j07817j07818J6500J6504J6505J6504O5762O5767J9867
-71102A9995255n6639p7677l1775K9426K9431q0551q0547p5761p5765J6994R3500N0465N0470
-71089A9786826K1353K1362K1358K1358l7934l7930l7929l7930J05986J05995N7217j9283
-71077A9970449k4065k4066k8847k8842J4462J4470J4466J4466J4467J4466J4466J4470k0442
-71064A9959920k0437k0438k0437k0438k0433k0437k0438K7312K7320K7316K7320k7194k7191
-71051A9871745L4011P9913O7477r020n2054n2055K3495O9394Q6608J0102l5056l5056l9834
-71038B0019670l9838k9318k9314R1174J37078O0572m6528j01038n5139j5925j5930M6231
-71026B0021695R2131J02290m808r4703r4703o3149o3149n8363n8362J1440Q7950M4916M4916
-71013A9968101K6745K6746K6750K6746m0938m0933m0934m0933K7913K7917K7922K7918j4161
-71000B0008859j4156j1288j1291p0580k4680N6607J33113J22710P6807M1427m476j9778j9777
-70987B0263497k2642k2646q0983q0977q0978q0978k7432k7424k7428k7428N4591N4596N4591
-70974A9948359N4596J037J042J041J042k3347k3342k3343k3342k3347k3342j8566j8560N1601
-70960A9881529J28111J08024O2125l6376q2275n4542n4542j6774N9737J05636J05635Q7466
-70948B0293754M1562l7804j14310r2418j5916K8079K8074L46L41L46L46j16322j16325k4519
-70934A9875234k4523P996P992P996P997R6570R6571J17610P1706l6354j12855j12859l6350
-70921A9966731Q4139J30042M3017k883j6275j6271j9140j9136l5370l5362K5834P1738P6520
-70908B0253584J8j37684j83592j30998n4488q594q584L0616L0620L0616L0620J6873J6872
-70895A9885879J6868J6873L9824L9825L9824L9825O10O15O15O15O11O20O15O15L0036L0042
-70879B0143912L2910L2905P090N2993P8804j2989p4678p4674J1390J1395m5988m5985m5984
-70866B0071101m5985Q4548Q4547M7250m4547r7150n1242O128O133l6425q2325j9212P2600
-70853A9995421P2591K6692l3553l3552k9314k9318k6445k6444j0192L5716O4401k7401k3580
-70840A9955022K2328J9454k6440p1397k5489R8830R8829k061k061k061k061L0455L0454L0450
-70826B0154252L0458o366o362o367o362J3721J3721j7843K8066P0332k1474n8767n8762j2863
-70812B0115384j2868j2863j2864l7251l7248l7251l7248M6905M6905M6905M6904J6842J6841
-70799B0149093J6837J6845N1265N1268m0538m0534j00786j00782o0622L1186N7964N7963
-70787B0089159k8106k8102l2003l2003l2003l1999L6852L6857K424q9378n3038L8765J21960
-70774A9999385L0163j10417j56317p2168Q0843J06600O0698M279M283N1134N1139m0669m0664
-70761A9968289m3537m3533M8265M8270M2527M2536m9275m9271K074K083K075K083l664l654
-70747A9965268l660l654r402r392r402r393k2785k2786k2781k2781l3907l3898Q6590J32493
-70733A9980510J482j05622q5539r038K3472K3477j9557N6948J21018M4516k5295K0608J60348
-70720B0187328J60352J2118r4977o3427j7519k4218p0112j8480j8476k1349k1344P336P346
-70707B0024578p7768p7767J0806J17916J00697K4199o69o64n451n446R851R855R851R855
-70693B0149843j3102j3096j3101j3097n249n248n249n244J7703J7704J7703J7703L358L359
-70679B0153987m4454L2048O4563j1942j17134j17134l7643l7642l7642l7638O06O11O10O11
-70665A9811807J21103J21103K9296K9300l215l219l215l210k2745k2741k2741k2740Q2450
-70652B0091233Q2450r356r353k9915k9911k9915k9916l5649l5653l5653l5649K8541K8537
-70639A9949791K8542K8541K4712K4716J16515J16519J08392J08388P6834l0275o3741o3742
-70627B0425192p0440p0431j09448j09443M3565M3564L2084L2088n9718n9714J0088J0093
-70615B0117480J0093J0093P8944P8949j2859j2859k698k699k698k698l1388l1384l1388l1384
-70601B0133504j8004j7995j7999j8000M5118M5113R6760M952l9515l9510m5248m5248n2899
-70588B0031029n2898R4371R4370N1337m0467q0632q0632N8991N8987N8987N8987K9457K9462
-70575B0311349K9462K9462q786q791q791q787m1306m1302m1306m1301q5292q5297q5293q5292
-70561A9828729l1339l1343J21664J21669J50354J50353J10193J8386l6125l6120m1863m1858
-70549B0282700o4810o4815Q2460Q2459l008r4815m3174m3178j0659j0663j0659j0663l6960
-70536B0054215l6960N4847N4843k533k532k532k528J6904J6904o9156o9160K0729J12536
-70523B0145577O0895O0895k9475k9476O2332O2332Q773Q782q3025q3030r033r034j4771j4767
-70509B0136975o4505j56298j90731l7718J21498J21498R0900r03m2985m2980m3937m3937
-70497A9846877m481P2020N4807Q908j2132j2135P2020P2025K0860n5642j2612j2607j136
-70484B0036772j132N8152J04064O3531m3569j28682j28677r1385j4884O4492J10394N6841
-70472B0085917j9665q8516m2613K5282P1190M8234M8234L2097L2093n9705n9705M5481M5486
-70459B0163810M5482M5486k7195k7194k7195k7190K6359K6360K6359K6360n3608n3613n3612
-70446B0090609n3608L6277L6278L6282L6282Q2181Q2181n797j12900j33939n7433M5840M5850
-70433B0128103j401j401j400j397L1115L1118L1114L1119l313l309l314l313M9284M9289
-70419B0332294L381p3116q6155m0246K0954K0953k7818k7815k7814k7814k9251k9251O2552
-70406B0070854O2556J0910J0915J0915J0914N8960N8960N8964N8960n5799n5790n5795n5794
-70393B0189730L969L978J104J105j2280n8187p8266j765P1751K5848l5352l5353j5274j5270
-70379B0045738j5274j5270N4537N4538l7265l7266L7324L7328L7324L7323j3635j3636j3640
-70366B0158126j3635J5054J5050J5054J5054p8670p8661k9893M6609P2429P2434j4597j4591
-70353B0179763L1428L1428L1429L1428J1346J1350m9859r5758q2369n864O8721K2826m6990
-70340B0138879j082J18449J18449L2255m4247j216j217j9387j9382j9387j9387J652J657
-70327B0286036J652J652J5041J5041p6762p6757R540R541R541R545l4450l4446l4445l4446
-70313B0066283L0576L0584L0580L0580J3366J3371J3370J3371k0478k0469O6552O6552P260
-70300B0341498o9241n2033o124O6548O6552O4639O4640k303p8805q1674n172k0711o6611
-70287B0221203l6012l6008K9969K9974K9974K9973K8057K8061K8061K8061m458m449m454
-70274B0367952m454p1994p1993k6091N0416O1883J5988m5212m5217l6133l6130N5674N5677
-70261B0270366p448p440p439p444M629M633q7178q7169L3314L3323L3319L3323J1799J1804
-70247B0232392J1803J1809r3392r3392j581j585K1785K1784K1789K1789k6032k6027k6027
-70234B0075115k6028L3261L3260L3260L3265L3265L3260L3261L3264m153m153m157m149n2925
-70220B0245646n2926Q279N4183P323o9183o6310J0192M2707M2702M4619M4620o7459j13358
-70207B0131035n8852M8256Q2684L6780M0601Q6509P4553K8654o6978j12883p8450l2555J877
-70194B0181231M7775K0882k5021L668L668l1716l1715l1712l1716N1961N1960N1960N1965
-70181B0313190p332p327m463m458Q7443J33351N8757j7743n0263n0259n5036n5040l3049
-70168B0307771l3045k447m8341n7914J8596O4496O4496l0059l0055L1141P7050K8276m8225
-70155B0341740l2928J2980j8583r5085j09433k322J44939J44949N9835N9835j9000j8997
-70143B0467930j9000j9001L955L951L951L951K7864K7859p5424j51921j15585q481P4719
-70130B0224768P4719j8641r5143p7930l2030m71m67m0637L5869R4200R4204N3083k3423l8724
-70116B0249377P179k3419k3423N675N675N675N675K8627K8627K8622K8632J8583J8583J8583
-70102B0402671J8588j9665j9665j9666j9665L762L763L758L767n801n801n801n796P5002
-70088B0409451P5006l0185j06686m9316K7195O6399O6404r047q5548o8339k2431N8852N8852
-70075B0390607J2949o3553j15199j15190p1208N303L4939L4949L6852L6861J5813l0082n0164
-70062B0122877K6337M4507j396K9206K9206L4944L4944L4944L4944O3629O3638k8173k8169
-70049B0461438o515o505o506o510J0703J0709J0703J0708n558n549n550n554n9103n9104
-70035B0337807n9103n9104J9666J9669J9675J9669J7757J7758p4046p4045P1306P1311O6530
-70022B0394850O6530N6005k0491o9264o9264k3217k3216k3217k3212K4599K4600K4595K4604
-70009B0363902k2736k2741k2736k2737p4377p4374J7425J7430O3925O3926O3930O3925J6114
-69996B0430876J6109J6114J6114k3576k3576k3571k3571N114N118q1912q1902j702P4804
-69983B0304439N7591J1687j697j702m566m566K123K129K123K133k0828k0824k0828k0819
-69969B0286395L798L799L798L798j9149j9153j9153j9149L8226L8226L8226L8230n1668n1664
-69955B0274560n1669n1659N0245N0245m1557m1558j2867j2868j2868j2867N4070N4075N4070
-69942B0299352N4071j4781j4780j4785j4776p489p489p488p494J5463J5463J5458J5467O856
-69928B0333048O852O856O855J7371J7376m3829q9729m9419K7087R869l6031n0375m472N8645
-69914B0210104N8642J8475J8480J8475J8480n9938n9939K9000K8999l8899q4803j0210O6292
-69901B0213158N8641N8645O3423O3427o865o865o865o860m5118m5113m5118m5113L9909L9914
-69887B0329200L9915L9914L4176L4176K9395K9395O0948j5548o4320o4326j1722j1728j1727
-69874B0417748j1723m5562m5553M6249M6249K7123K7127K7123K7123O079O088q5719q5719
-69861B0356633l4082l4077l4078l4082K0290K0289J7416J7425K5066k0828l8046L8459N3280
-69848B0353665N3281N8061N8067M0848M0848n0955n0954Q697Q692Q692Q697K0168K0168K0168
-69834B0598143K0173L0687L0688o1115o1115j00324j00320n1556K4954Q0722Q0717o299o299
-69821B0479056M9163M9163m2639m2640j9687j9693j9687j9688J2823J2827J2823J2827K3226
-69808B0487874K3221K3226K3225m5629m5630m5630m5625J230J231J225J235K4182K4177K4182
-69794B0452494K4182J5908J5907J5912J5907k2341k2341k2341k2346Q261Q261Q257Q261K1646
-69780B0505627K1649o5375o5376l2390M4122K6907j8996k6643k6647k9515k9512j9477j9472
-69767B0264902P2331P2330K0694K0688K0694K0689J9539J9544J9540J9539M8230M8229m3573
-69754B0623376m3574j2014j2020J8584k7316M13P6919N6836J0937k0146k0145k3015k3014
-69741B0605821k3015k3015k3014k3010l5447l5447l5447l5442K801K806K806K811j6042j6037
-69727B0351129j6033j6038o1945o1937K9866K9866l3256l3247J5522R2022J38878J38883
-69715B0573710N1861N1862j6640j6634j9504j9503l82m6276o3495J3012N8430N8434J4448
-69702B0639323o2062o6839o6840p1621p1621p893p893p888p889O0962O0967O0962O0963l3714
-69688B0478917l3709l3710l3709M544M543M539M544M5064M5064M5064M5068q490q485q486
-69674B0550758q490l9093l9088l9088l9088o7778o7778K4030K4025K6144K6139K3271K3279
-69661B0397243r244n5139p2358M149M9096M9091N3873N3877R882R891R882R891R6903R6908
-69647B0703945N105N105o371o371r8179r8169K6140K6139K6144K6144q288q279q288q279
-69633B0576498l044l044m7035j23532j41707o5205L4253J41356J35142K8035n8031n8030
-69621B0415656O043O039O039O047M6918M6923m4880m4880m4884m4880M6923M6923r496r501
-69607B0428990r500r496N3617N3617l8190l8186o0544o0545L1258L1262J2136J2131J2132
-69594B0418682J2136L0306L0301L0302L0306L0301L0307L0301L0306p5729p5725p0943p0943
-69581B0379908q1463m961M3812M3811L1379L1379L1379L1379L7117L7117L7117L7117J5764
-69568B0670855J5768J5768J5768m7349m7349m7349m7345o712o704Q5100Q5099l5397l5393
-69555B0614760l5393l5393l0737l0733l0732l0733k047k043k043k043k3562k3563O8245O8245
-69541B0502228J3734J3739j6868K9035K6283n0218j19074p3170k7266J8637K4371k1529r581
-69528B0310321L6331P633P642m3049m3043l8267l8266L3575J10080R2862M6968L9313L9317
-69515B0561417L6443L6448k9538k9538k6674k6665K6880P2784Q9998J3496n9992n9988o4770
-69502B0540301o4769j657j652j657j657o3818o3813N6679J02583j3133j20232j00154k3652
-69489B0243369J4722J4722J9499J9504M2455M2456M2451M2455J5198J5198J5202J5198J5198
-69476B0557627J5203J5198J5202m0642m0632m0637m0633J2913J2917J0048J0048m9724r5619
-69463B0341269j09968l3463R2768J38672P1729m773n7375j1467M9733M9734K7738K7737L0612
-69450B0612946L0607P0772J16672P6510o1191j66392j66386p8406p8409m2285L4221Q0125
-69438B0428784Q0125P5343K9439n1843j28345j73297j27389o900J00207J04989N9086k07
-69426B0389992j97K0473K0473K0474K0478k3513k3518k3513k3513M2469M2469M2469M2473
-69413B0547516k6382k6382k6382k6382m063m059m063m059k7010k7015k7011k7010J6019J6020
-69399B0349737J6019J6024j2665j2671P9137P9137l825l821l4423J1480m777q1283q1278
-69386B0316791m777L2510j3384p1715p1720R568N5466P5550r52o6844k0945P2771J18678
-69373B0430997N5557R657R653N5566N2688O788n6329n6324M0260M0255L7391L7391q8844
-69360B0574706j34743k0944Q6163P6596R4K1133O7037M8863K963o0154o0150P8513P8508
-69347B0758585j3294j3290p9967p9968p9967p9963J3747J3753J3752J3748N2957N2961R5992
-69334B0669046J9485l6933l6933m1714m1710Q490Q490Q495Q490k9763k9758k9763k9763K2840
-69320B0468999K2835K2835K2835j8287j8287j8282j8283Q1333Q1337L5433L5434K6826K6826
-69307B0751554k1946r8447q6015q6016m4898m4893K3001K3001K3002n3501q0879l4971N8740
-69294B0327732J04648P9779L3885J6661J6671N8740N8744J2841J2840n7927n7922n7928n7922
-69281B0490842k1439k1439P0369P0364l4828l4823l4827l4823N8893N8888N8892N8893n0128
-69268B0634834n0124m5347m5343m9769K6737R8456N2558l6381q2284n9333n9323m3556m3551
-69255B0297574M8252M8256O174O173O178O178l3480l3476N2589J59692J33872K6768n9296
-69242B0665454n9297J9118J9117k6781k6786m2083m2083L816L817L0952L0953o0850o0850
-69229B0454497M4341M4337M4341M4341j0645j0646n3680n3679q7152m1247L8127J14629J08500
-69216B0636064L2003j1988j1988J6698J6702k9202k9201l7809l7808l7809l7804j1992j1987
-69203B0443879j1988j1988l7692l7687N4120N4115R2364R2368N66N61K4946K4949K4950K4950
-69189B0738413l3386l3386J0605Q7110O6386j0115n4107n4106J361J360m4543m4539K6701
-69176B0657754K6705K6701K6701k7806k7809j2504L3399O3396j3101n9010n9004N9575N9575
-69163B0754572l2233l2227k4577k4582q3869j29773p3349L3754O2444O2444J2275J2279l026
-69150B0534132m8925m5100L1402P4440P4436k9322p5222m9401K7100N8655J2755m8445m8444
-69137B0468061L7736L7737q163q162J1916J1920J1921J1915j9162j9158j9158j9162K1959
-69124B0520200K1960K1959K1964j1377j1372L4526L4527P8517P8517L2614m3883p1621k5718
-69111B0680813o595q3097q9791J7317J00508J00517j6154r2660p2577k6679k5717K0182Q9036
-69098B0595103Q9042K2094K2094q503L7395M3133l3368p9271p9267K8631K8631K8636K8636
-69085B0722986n1695n1696m8826m8827N8278J04181M9670n7429j04293n8385R03R02k4918
-69072B0490851k4923k4918k4914K2893K2894J14700J14705M5845M5845m5957m5957m2133
-69060B0648931m2127m2132m2132M4803M4804M0017M0022k056p8558p8562k057Q2096Q2100
-69047B0695149L8105l8392m3178m3179m7959m7956M1333M1338M1333M1337J8381J8390J8381
-69034B0733083J8386J4080J4080J4080J4084l7561l7557N4245N4246K4896K4891K4892K4895
-69021B0940740k2920k2920k2925k2920n3999n4003n3999n4003q2688q2689R115R114j2760
-69008B0473143j2760j2760j2760P7130P7130P2348P2353N406p1091n3882p979l32l28K542
-68994B0608160K541K7091K7101K7095K7096M149M144M148M145k2633k2629k2628k2633J5624
-68980B0660771J5620J5624J5620J635J634J639J634n1915n1916n1915n1920L9887L9887L9888
-68966B0626173L9887j3662j3667j3663j3667J1916J1916J1916J1920l5900l5900l5896l5896
-68953B0515477J3829J3828J00854J00854L4868m1638q5625q5620m0323L6183Q0170Q0174
-68941B0723031q764q5266q8139j1628J6581k9323k7415J8498O7262K1357m1755m1750L1312
-68928B0544001L1320L1317L1316j2675j2670j2670j2670l112l111l107l107M8526M8534m3272
-68914B0628620m3273J0394J0403J0394J0398J05070J05074N6302k0204O093O097J315J316
-68901B0887999m2680m2675m2671m2676p6483p6484p6483p6483L8270L8276L8275L8271q584
-68888B0555872q585q584q585J4363J4367J4368J4363N639N639L6241r662m4089L2416J32826
-68874B0746589J32830J5678r1425p4207K289K5242K5246L0028L0023L8370L8369n3433n3433
-68861B0812166j795j792j796j791l8617l8607l8613l8607m2438m2433M9366M9369M1594M1602
-68847B0747608n0205n0209j5782j5777j5781j5777K5816K5821K5820K5817K5820K5821K5821
-68834B0764813K5820o4401o4401o4402o4397L5052L5056K8358K8362l2843j39947j19868
-68822B0367202m3358N1309R7213J01995N6095J0789J0789l7984l7983n5193n5198K1309K1304
-68809B0508289Q0120Q0120Q0121Q0120P45P45P50P50l8329l8330l8333l8330M5823M5827
-68795B0770088l0683l0674l3072l3067J2827J2832K0482K0483K0482K0487L866L865L866
-68782B0761782L866L866L870L865L871K4424K4429K1555K1560q1723j27626n9728M7385R5570
-68768B0746966J9072l8306l8307M2020M2024L7238L7243O636o9866j26284q0380J6199O2107
-68755B0656362J9073k6831n0142n0142p107p108M8360M8355k8147k8146J0106J0107N6005
-68742B0650745N6010k8146k8147k8146k8142J5315J5314J5319J5315j4331j4327j4332j4326
-68729B0598121P7956P7951J450m4453o200P0301O7432r065l0706l0705l5488l5487j6361
-68716B0684746j6360O0140O0145L0975L0975p1347p1351l9789L6713L9582L9582J5135J5135
-68703B0814281l0768l0764k2166k2157N4339N4345j123j122j127j118l4594l4594l4589l4589
-68689B0674254k0550k0545k0550k0545N271N275Q1773Q1777p637p638p637p637k855k856
-68675B0729900k855k851J8574J8579J8574J8583J8574J8579n7927n7923L1007L1011m5495
-68662B0736330m5491n0277n0276K6225K6234N2346N2342N2346N2351K0788K0787q1534q1530
-68649B0730641j688P4822J03508N7608N2822N2827J9351n7146n3388p484n3388r9288r3553
-68636B0725644j7043J3550l2345k7567M8934J05358N9458j4179j4179j7047j7044m7591m7592
-68623B0718357K8914K8914j4120j4116L1783L1783K25K24M6128M6129N006N010N006N006
-68609B0924249m2962m2968L3539L3539K932K936M8840M8840m2011m2011l9142l9137K3975
-68596B0870619O9874Q7089J0591p4943p4939K4510K4514O06m5298R213Q5715P2806l699l2390
-68582B1024268l2384J0645J0645J0650J0650j3178j3173j3168j3173l6125l6125l6120l6125
-68569B0837287J9818J9822J9818J9822m7124m7121m4251m4247p3902k7993N1376J27883J02057
-68556B0913245K5560k1299k1300n5731j01627k9906M6595O6673K0779m0426m0426l4158l4159
-68543B0693820l4153l4154O007O007O008O012O7207O7212O7208O7212l9896l9892l9892l9892
-68529B0758814j8498j8497j8503j8493K7405K7406K7406K7405K8362K8358K8362K8362m8144
-68516B0859745m8140m8139m8140J7766J7767J7766J7770J7766J7771J7770J7771J4897J4902
-68503B0887272J4897J4901K0635K0635o6381o6386K8407J04913Q4825L8927O411l9488p9653
-68490B0969915j25557j20775p4872j1758j1755j0802j0802Q1004Q1005L7454L7454L7449
-68478B0877960L7454k712k712k712k712K5498K5497P1401n100r6908n1004O6620O6619m6339
-68464B0960850j22849j02762n6864k6260J9642R9970J76471J35834K8726n9252n9256k7693
-68452B0966557k7698N9328N9333P2900l600n2369n2374m5679m5679m5674m5679l6592l6596
-68439B0766178l6592l6592R307R308R312R307N841N846N841N841K3055K3055K3060K3055
-68425B0845822K4487K4492o2534o2533K3535J00037J00037K3535k6296k6293O0729O0729
-68413B1085747m2554m2550m2550m2549M8777M8772m3030m3025L1563L1558L1564L1563p525
-68400B1045761p529p525p530q4030q4027q4031q4026N6064N6069N6063N6073J4942J4947
-68387B0941221N7981j8520j06983j06978m656P1846J03404N7505l6215q2113q5944m0035
-68375B0750513k743M3160L5505L5510L8378L8379l3943l3942n4982r079P9856J56361Q4641
-68362B1127614k2467j10448j10445o8365Q135M5428M5432N0214N0209K290K294K290K294
-68349B1024475K290K294n75n74n842n1735p1819M683J3290l2614k007k012q5570q5562l6803
-68334B0671919L9712Q2738Q2742Q7520Q7523k7235k7230k7231k7235n5924n5921L1101L1105
-68321B0893584M1472l5029j7815K8088M3384M3390M6253M6259L0952L0957o0850o0845l2165
-68308B0997635l2160l2156l2161K7249K7248K7253K7249K7248K7249K7253K7248o703o694
-68295B1105758o699o699o698o699o699o699J6074J6078J6073J6078J6073J6078J6078J6078
-68281B1194175K4681K4684K4681K4685k1224k1214k1219k1218l1860l1855l4733l4724j1776
-68268B1063083n7676r4973J2132J03458N7554l4252q0147j9908K6000k689k689K11K20K15
-68254B0970539K16M0381M0381M0381M0381K604K609q9199q9198Q346Q347Q342Q346K4721
-68240B1017197K4721K4720K4721J8983J8987J8983J8983K4716K4725o7081o7087k1178k1178
-68227B1040212k1183k1179K4452K4451l6749q2648q8390j1884R0437R0442Q194o8303o8307
-68214B0879545Q198J02870J02874N44p5954j08590o2691j486j486J6684J6689J6679J6689
-68201B0910565N9238N9242N9239N9238j7263j7264j7263j7263l2030l2021l2030l2026r078
-68188B0941284r074r070r073K7738K7742K7747K7742K7738K7747K7742K7743L4733L4737
-68175B1205476L4733L4737m7510m7502m7507m7502m476m472r6274r6279N6728N6733N6733
-68162B1053618N6728P1765P1760k0038k0037m4907m4898m4907m4898R97J001R97J001R97
-68148B1039179J001R97J001j0775j0780j0776j0775O5730O5731O5725O5731j0780j0771j0780
-68134B1229658j0771j0775j0776j0775j0776l3337l3332l3336l3337p4454p4459L0737J07243
-68121B1031510P7117O11m3376m3376r905r904r909r904o677o681o676o681r2745r2746O0262
-68106B0830920O0267L6829L6835L6829L6839M6393M6397M6393M6398Q979Q980Q975Q979K0456
-68092B1280469K0455o6574o6566l5491M1018Q9782Q9787J2325J2324p9474p9478j5292j5283
-68079B1188002j5288j5288N8345N8349J2442o4056r3706m7799M5913R1820P7472L1572l1545
-68066B1296233l1541j0129j0125j0129j0120j5866j5863j5862j5863L5775L5775L5774L5779
-68053B1303838M8207M8211n6984j33486m7062K9440J0313l5586l7499Q405Q400l7498p9577
-68040B1029122l3674K9440K9439j9328j9329j9333j9324j9297j9297j9292j9293R388R397
-68027B0918619R393R397k1210k1209P0597P0597K6611K6607o0415o0414n9580J6927J26899
-68014B1052819J26899M5607M5617M2747M2743q3968j29863n5274K1228P839P844J2621J2620
-68001B1149479K955K958K959K959k0949k0950o6848R653P8499L2605k8600k8595m8683m8683
-67987B1018759m8682m8679O183O187O182O187M4440M4435M4440M4436o3625o3625o3624o3621
-67973B0869393N1130N1134N1130N1134l2960l2959l2960l2955K0595K0599K0595K0594K5377
-67960B1049847K5376K5376K5376K425K429K424K429n1488n1485n1489n1480L2668L2668L2667
-67946B1027743L2673J7842J7847J7842J7852o6310o6305o3441o3436L6830Q2738J08558J6756
-67933B1117189k1502k1497R4214J40117O9825k1973j20474j20475m3973m3968M7834M7834
-67921B1123151L8024L8033L8033L8029l0823l0822l0818l0822P9150P9151L8989n2818j8390
-67908B1278067j8390k4128k4124J5979J5984J5983J5984r837r837N0411R6315N2319l9483
-67895B1415243l6609N5192P2403P2406L5111n6693r7343j43238j69058p7251K110R3926J02529
-67882B1268728J0722n3348p448N2804N2800j3182j3182j3182j3182l0041l0042N6028N6028
-67869B1323503J7776p4028k2391k2386L0203L0212L0203L0211l8648l8643l8644l8648j7609
-67856B1171111j7604j7609j7605L5941L5950L5941L5949l744l740l740l740r483r478o609
-67842B1221540o604O1492J07400M4283m7515j02987n7083L165L165n8044n8039n8039n8040
-67829B0994694l2219l2218K8030P3928L1132o0670l1976J3918o155o160l291l291P224P228
-67815B0980174O3647J09551Q1822p1190j25696l3893P7112P7112k2342r8842k1385N5121
-67803B1071191L5995r909j6603K9300O10O11M7466M7471M7470M7470k8676k8680O3126O3131
-67789B1369973J7227J7227J4354J4358q9400j35300q0798K6315Q9423M3528n1152r7047l3650
-67776B1105058l3647l6515l6511P471P475P476P475k092k088k088k087L6160L6166L6165
-67762B1128418L6161J3092J3092J3092J3092L6044L6044L6044L6044p2977p2972p2972p2973
-67749B1069229M1777M1782M1782M1782j7052j7052j7052j7048K1196K1201K1201K1201l4267
-67736B1218680l4266l4266l4261J9288J9288J9288J9288J3429J3429J3429J3434j5257j5260
-67723B1216243j5261j5257O9372O9376k2435k2427j8605j8606j8606j8601o0181o0176L1621
-67710B1116457L1626k5753k5754k5749k5748L8796L8796k0491o6395k1453Q5657J54506P8010
-67697B1332505k4913p0818m9782m9779O641O645J1422J1426Q8884J65386J79731P2626p6555
-67684B1603419j22459m2132L780m9360j25867j40207l3103O1568O1569L7665Q3563Q4521
-67672B1422957Q018r9089r9085j06740j06731p5182L1927O9457O9457j5651j5647m8167m8166
-67659B0987358M3641M3640M6510M6505M6505M6514j6607j6608j6608j6603k0666k0667k0671
-67646B1132243k0662J7582J7587J7586J7587K5713K5713K5713K5717K5709K5717K5713K5718
-67633B1387636o1313o1308o1308o1308K2844K2844K2849K2844r191r191r195r186M2447M2446
-67619B1281910m9352m9351N79N84N83N84n154n159n154n150M885M885M889M889O2265O2264
-67603B1308997k9543k9538l8504l8505N3298N3299K7477K7478l3723p9622q1063m557M1346
-67590B1176840M1347L6564L6565J28368J28367k0366k0370k5147k5152m0448j16955j16950
-67578B1182663m0448J5970J5975K0752K0756K0752K0751K0757K0751Q320Q324Q320Q324Q315
-67564B1340282Q324Q324Q319N451N455N455N455R0559R0564k196j09304q9741q9742m634
-67550B1272571m624j0372j0371Q1436Q1440k245k240k241k236k5192k5192O6615O6615m7188
-67536B1436776m7187m7188m7183j6585j6586P0436P0440K6450n0057l5712J0197j1809n7702
-67523B1284290k9018k9013J1561J1566J1561J1566O3203O3202k8600k8599J2037J2046J2037
-67510B1377839J2046O299O308O299O309j1988j1983j1988j1983j1988j1983j1988j1983l6852
-67496B1282364l6848l6848l6847L9649L9658L9654L9654K8757K8761K8753K8761j7146j7142
-67483B1411180j7142j7142j5714j5706j5714j5705J2975J2980J2985J2980J4529J4538J01554
-67470B1496598J01554q418q4920m1885m1889n1929n1929l161P3350P6209P6219j0807j0807
-67457B1518185M068M067M068M072P893P893P894P897p7696p7695M4709R0617j190p7695l1792
-67442B1435295l1793n8210n8210j01244k4735L9331L9330M1244M1247K995m2913o0123J6383
-67429B1238597R8623R8622J1597J1602k0428k0425k0428k0429l214l215l215l214j1822j1817
-67415B1340834j1826j1817J1125J1135J1130J1135m9958m9949m5176m5167J8897R5404N2369
-67402B1338136N2373O3364O3369N8583N8591J5549o0949j09717j09721r222r222r227r222
-67389B1332685k6436k6436O5367O5371J8512J8507p0423p0426j23981p8073j1135R5969J56339
-67376B1345840J56334R2261M6361p8912j55414j53506p6995j7708N8790M6361M63j4844j4838
-67363B1234193j7713j7707K5111K5111K5112K5111K5112K5111K5107K5116K7980K7976K5111
-67350B1480731K5116n1395r7293j14508l8001K2242K2243K7019K7029j8880j8879j8880j8875
-67337B1227669L8500L8495L5631L5631J02574N6670k4618j01119r4703m8804J2397J2396
-67325B1290719Q2208Q2208r595r594J0488J0483J0484J0493m6892m6895M4915M4916n0600
-67312B1423338n0595n0600n0595J041J042N823N828L4513J11014J11015L4517p6416p6416
-67299B1423509J0605J0609k5443k5440k5443k5439k2575k2570Q984l6915J333R3145L8626
-67286B1402986L8635j536j531j535j531M2810M2819M2810M2819o4294o4289o4289o4289j1216
-67272B1338369j1215j1220j1211O5286O5286O5286O5290J625J630J630J625k1322k1322k1322
-67258B1508415k1322n064n065n069n064k5147k5148m5230O74K698R4510J31807k1206o7104
-67244B1512685o7104p6668p6667J7528J7523J7528J7529J7528J7523J7528J7529L273L273
-67231B1439008L4827j1067L6744J28542R4124M8221k5417j17219o8452o8446K316K317K317
-67218B1497815K317Q894Q890Q889Q895Q889Q890Q890Q894K88K82K83K88K82K88K83K87p624
-67200B1565920p623p624p624p623p619p624p619k4838k4837k4838k4837M5930M5931M5930
-67186B1551005M5931j2284j2289r8353r8349j07912j6109Q5256Q5257J104J100j764j765
-67173B1420828L9353o541l7153N4658M1495l5011J3765J3762Q979Q980Q979Q984L6713L6713
-67159B1614504L0019L0019j0147j17251j20120j3011K6553j9347j5526L0378K7505j8390
-67147B1445186J0295J0299J6985J6989J6990J6989J6989J6990J6989J6994K9520K9525K9520
-67134B1690260K9525m6981m6981m6981m6977M0040M0040M0040M0044n859n859n864n854j2437
-67120B1656156j2437j5305j5302m0165q6069j03283k6777Q5584Q5584j4825r1327p9855l349
-67107B1338630M0637M0641J0452J0457J0457J0456O2090O2098O2094O2093j3451j3456j3451
-67094B1669747j3452L2452L2452L2448L2452k6009k6000k6005k6000n1831n1821k1223o7122
-67081B1490088j9791N6719J0812J0816o0909o0908o0909o0903J8538J8543J8538J8543J2800
-67068B1391977J2809J2805J2805Q5481Q5481L9578l6920n9880j3968J08433J08437N0694
-67056B1797732N0699m1113m1104o6929o6925L8267J14767P0777n720p5536k9632R69R70L839
-67042B1751061L843l969l964l965l964J0376J0385N0541N0546O8712k3091o3252o3252k0227
-67028B1759780k0217k0222k0222Q0546Q0552M0381n1422q2024q2019M045M046L6555L6561
-67015B1766340n5247n5242r8282r8281o474o470J2333J2334l3566l3565K3809K3814k2090
-67002B1429413k2090J819J818M683M687J00315J46219J17529l5478j34334q8436l2016l2008
-66989B1462121K5363K5367P1266P1271l1056l1055l1056l1052J7713J7716J7717J7717M9639
-66976B1651671M9639M9639M9639k6867k6862k6863k6862p5640p5630o9901o9893J3299J05106
-66963B1520475P9285L3386k245k236n109n105n114n105n109n110M6532M6533M6532M6532
-66949B1784142l5712l5707l5707l5708L4006L4010l287r5089o9272k3365L6879L6879r025
-66936B1583044r020r029r020l286l282l291l282j495j491j495j491j495j490j495j491m4525
-66920B1486366m4525m4526m4525L1977L1980L3409L3413j4013Q935K4712k1183j02951n7043
-66907B1322026M1446Q7357P1572P1576Q4484O1533M153m1742k8838n886N5319P8266N1013
-66894B1852279P3964M0974m930L5236J2284m4139m4134p1392k5489K2323K2328K5192K5197
-66881B1919693r168r168k7815p3713j06709q3752l3552J2351K9565K9561L2434L2435L5298
-66868B1747460L5308O1119J5221j2154j2154j5027j5019o5232o5223J0794L3749J7493k8412
-66855B1707923k9848J6060j158m7058m2756L147J1481L4432N0209M306j4340j4341j7209
-66842B1660848j7210J6738J6738J3869J3874l345m9244m9249l340K5224K5228K3311K3315
-66829B1696757J3748o2749j32566q6657K1879R8380Q5472L9573K8573N1520L2879L2874J6760
-66816B1836443k9147l323l322o192o191o192o191Q154Q148Q149Q158j4802j4794j4803j4794
-66801B1749301J1139J1139J1140J1143l4764l4760l1891l1891j3245L2654O838O838R703
-66788B1703344R711R702R712N4371N4371N4372N4375j6396j6392j6393j6387n4650n4641
-66775B1775099L7158L7157L7158L7162n4646n4640J3608J3613J3609J3613l8033l8028l8029
-66762B1754801l8024m1858m1854m1854m1853J3608J3613J05416J05415O169O165O169O169
-66749B1812082O3544O3552k8263k8254n0254n0254n0254n0250l1128l1123O0675O0680l6386
-66736B1704367l6389l6386l6385M5854M5855J30966J30967R3190j3918j01891j01891l2084
-66724B1792255M4422M4422l2084j12999j12995p807O8698O7742O7742j9280j9279n9925n9921
-66711B1660991n9920n9921L5703L5707L5707L5712O5825O5834k5978k5974k8847k8842L2362
-66698B1738359P8262N0528k5974p1876p1873o5187o5178o2314o2314L6610Q2513R9727K3226
-66685B1684509p381p381j2159j2158j3595j3595j0726j0722R0635J36548P9164k7935n5795
-66672B1819409n5790K9318K9323O24O33O33O29k9974k9969O1833O1833L3144L3143L3149
-66658B1987938L3143k3751k3746k3751k3747k3751k3746k3751k3747j6100j6096j8969j8965
-66645B1760961j7057o2951q3043o533P0566K4663o2359j6455M6658M6658M9527M9526R3518
-66632B1893679R3518J710J715L0401L0400L0400L0405K07K02K06K07p6300p6294p6300p6295
-66617B1807861j2706j2701j2706j2702J0250J0246J3114J3120j9760K6149M8139k8366r3392
-66604B1736546j6886N5790R891n8489j2585Q3048J28946P1572K5664P5397K9493p0499j47000
-66591B1910888j49873p3368O8164O8164j8857j8857j1207j1206j1207j1206K8950K8959K8959
-66578B1828303K8959K5484K5493K5489K5488K537K541K542K536L1707L1707L1707L1707M2222
-66564B2138422M2226o546q3048j46411j46412m4090L2416L5281j0614k5919N0586P5922L0028
-66551B1941841O0621O0630J1853J1853J1853J1858k8430k8429k8429k8430O955O955n4250
-66538B1956451j00149j34101n7595K3688O9592L3246L3256L6120L6121J3712J3716J3712
-66526B1937769J3716J3712J3716J3712J3716l502l497l502l498l498l497l498l497K7697
-66512B2006049K7698P0732n765r0882r0882l857l857n769n774n769n770N1606N1610N1605
-66498B2040975N1610n8573n8570K627M8539O5744j0753n6661n6657N3312N3312N3316N3316
-66485B2181537J675J674J675J679k8927k8933k8927k8923k8928k8923k8928k8923J4102J4107
-66471B1985037J4107J4107n6661n6657n6656n6657k8591k8586O3216O3216N7478N7478N7479
-66458B2028310N7478m6757m6756m6761m6757m6757m6756m6757m6761p668p669p669p668L2497
-66444B1713549L2492L5366L5362P7444J23344O8833l8271p7481l1572K7711K7716k0258k0258
-66431B1953977k0258k0254o6161o6157K5646K5650J2252J2262J2257J2262l0778l0773K8510
-66418B1848435P4423j1655j18755r8672k2166J9908J9907K4690K4689m3205m3205O1981J38492
-66405B1874867J32749N6248m6078m6075M6721R2629J8031n8466m1261m1252m6039m6033q746
-66392B1887295q742Q3061Q3065K4730K4730n873M0027R1546J5050q7277q7277m4247L2260
-66379B2048348L5128m1374o9111k3208O6687J12590M1823o5282j19792p3888Q082Q081J0955
-66366B1939039J0951n25n26n21n25R3190R3195J391J388n4075n4075n4075n4075q059q055
-66351B1904643q050q055q059q055q050q054j365j361j360j356M4539M4543M4543M4543K2422
-66336B2051468K2417O5457j1049m4517m4516m9302m9298j3918j3919j3918j3918P8845P8845
-66323B2042677L2937m3560k5632K0271j0335j0327j3200j3200q418q418R752Q6253Q6253
-66310B2145053R752l9977l9973m4758m4759j07566j07562M5441M5441J1018J1014J1017J1014
-66297B1905155l5842l5842N5965N5961M319M324M323M320n6406n6400r6567k0064P9388J25296
-66283B1937930J04253J04253O0266O0267J03296K6795o7876o7877p2663p2658K802K801K802
-66270B2124391K802o8o7o7o8j980j980m7883m7879p9443p9437J2365J2364L1851L1846k9354
-66254B1927393p5253j21157m4656O2449O2453J8462J8457J8462J8462K8021K8025K8025K8026
-66241B1997169l9349l9344l9348l9344O7755O7760O7760O7755K4725K4725J9949J9943l9348
-66228B2160808j15850j12981l6471L2493P8396Q0313L4405p668n3572j931J05173J12824
-66216B2275939O6925L3449j2450o4088o4091o6961o6956m5208m5212L561Q0066J39354J39358
-66203B2373686R2494J5993m4251r0155r4937m9033o959o954m091m090l250l256l255l250
-66189B2168692m9154m9150m9159m9149N351N357N352N360Q1854Q1862Q1853Q1862m0978m0974
-66175B2238979m0978m0978l8110l8104l8110l8104o4887o4882j8987j8978j9939j9939P1863
-66162B1868846P1868L6125L6125L6124L6125q6284q6281N523N527K8469K8479K8470K8474
-66149B2037590P9159P9160J18364J18364L3283p3821j05380j05375n7564n7563n7564n7559
-66137B1951094Q7789Q7793Q4925Q4924N554m0350o0432J6073N7550J1647l651l650l8082
-66124B2241184l8078N3725N3729O8065O8070k6602k6602o8681j14579q5898r384K5484K5493
-66111B2165926K8357J04864Q7645J1148l2843l2842J2100J2099J2100J2105O0868O0877l3799
-66098B2468605l3799m2290q8188n9503J7003R8286R8290J1265J1265M3775M3784M3776M3780
-66085B2656049o9067o9061o9062o9062L9954L9960L9959L9959K0832K0833p0970p0975p4799
-66072B2364550p4796J7008J7007j1678j1682n7582n7586K1668K1667O2790O2794l197p9698
-66059B2271265j23684j23685k4236N2270J01043J01038K546K546l28l24k2219o8115q5333
-66046B2082784q827P0544P0548j6478j6477j8390j8391n9512n9507j177P5326J04014N8116
-66033B2262573m889m881L8150L8150l924l924r0950r0950o7521Q984N7756N7757N159N158
-66019B2206648N159N159P1378P1384P1383P1387m3376m3371m3376m3367L3131L3130L3130
-66006B2428399L3134N4170N4169Q266Q270r308r302q5809q5804k5565k5561k5564k5556K0819
-65992B2314758K0814k2210k2216N7160J03058O0985m6119j10597j10588q3815p310M0503
-65980B2194423M0502M5284M5288O2018O2017j4479o0388j5440O1065M0983m921k0226k0218
-65967B2415908M8634M8628Q468o8038p0903N599M2415l484p7121p7121J8507O4410L8594
-65954B2394496l7911m6232l27M5571M5571k0410k0411o6309o6315n1969n1969K4537K4532
-65941B2172854P5222P5217j284j284q697q697q692q697N0591N0596N0595N0591L0037L0032
-65927B2548384m6470m6469l439l435l439l430k6377k6373M229m1674P094Q3599O3522J7613
-65913B2523335n814n814q679q683K9569K9570K9574K9570j0003r994r999r994o3553o3549
-65899B2445536o3548o3549O1722O1725O1726O1725L5909L5905m0596m0601k1004k1003k0999
-65886B2492948k1003K7769K7770K7769K7769O726O735O730O730l1523l1518l1523l1518j9454
-65872B2464407j9445j9446j9449L502L502L506L502q454q450q450q449q455q449q450q450
-65857B2352472O6435O6436Q7474M1571m5450j21956j24820m8320P620P623J2406J2405J2405
-65844B2326301J2405J2406J2405k541k537k537k536K240K249K245K245J760J769P8270P8271
-65829B2522415L2362L2372L2366L2367o905o910n2809n2808o906o905q3411q3407K3217K3216
-65815B2398254K3217K3212j9813j9818j9818j9813k0891k0896k0891k0891L2659L2659L2658
-65802B2379828L2663N5611N5610N5611N5610M3183M3178M0310l6193j13811j13816m2092
-65790B2455692m2092j9140j9139j9140j9140J4807J4812J4807J4807P5052P5055l2052l2044
-65777B2482285k2130k2130Q472l7431p786O8721J22270P6372j091m6990n2733o829L2380
-65764B2593380j3523q6199q6195l4630N7178O0050l1756n2800o891N3356N3352J4623J4624
-65751B2534569P4871J20771J15033K3230m6577r2481p1324k5422n4106n4111j6819j6809
-65739B2490825j6815j6814k3032k3033O8775O8774J1395J1395J4269J4264K3962O9861O748
-65726B2700574q5055j04185n8277r03r02o1627j07530m1549N0263N5036N5045O0778O0778
-65713B2522446J35251J35245P1177q1827j33467q7565M234N0142N8745N8744O1613O1618
-65701B2856356k8277k8272k8281k8272l8747l8751l8747l8751o232o237Q5571Q5575M1580
-65688B2788515M1580M1580M1580j1970j1974j1970j1970J2531J2536p9272p9271n0582n0582
-65675B2630731n0587n0577M4570M4566M4570M4570M4570M4570M4566M4574m1373m1378m1373
-65662B2761999m1374j1731j1728J9827k6072q0107J1701J04459J04459L7521n4286k644k640
-65649B2809384o829o829o829o829P3502P3498j8300j8305o4209o4204K7599K7594L9075L9075
-65635B2897393L9074L9075k6827k6831k6826k6831j01415j01420r617r613Q1234Q1234Q1233
-65622B2889863Q1229k7782k7788k7782k7783o744o748o744o748J6204J6208J3335J3339J8116
-65608B2910175k7783m7870K8636O0195J4295m6914m6905n086n083n082n087j0821j0820j0825
-65594B2791025j0820N0860N0860N0856N0860m8593m8597m8597m8589K1928K1933K1932K1933
-65581B2876991K1928K1933J9063J9059l9748q5651r9997k3490L1972P7875Q2652L6758k7913
-65568B2911432k7917l0782l0787J7030J7030J9898J9899J25095J70993J10745L641j24502
-65556B3181775j70400j02507k6000n922n917m7044K9462J07880O1973P76P73m6088m6083
-65543B2932678m6083m6088O2933O2934O0064O0064k5475p1374q8592j2087O2507O2502k4518
-65530B2989465k4515K2337K2341K2341K2342J00755J00755Q957Q953L5725L5730n6078n6073
-65517B3233035l3125l3121l3131l3121l4082l4082l479m9379m9383K7123P3026P3022m683
-65504B3098620m678m683m678q4058q4053l8150l8154O4172O4173k7635k7630j6154j6159
-65491B2880933K9745K9749n284n276Q6523Q6527J06605J06606J4803J4807K3886K3885j0537
-65478B3382972j02340j39637m7834M7793M7799K4464K4461O4630O4631J9683p2124j67747
-65466B3146751j67748j09896j8089Q3272Q3281P2757P2756K6854K6858m5823m5823m5822
-65454B3079328m5823M4072M4067j6181o2076l8172N3630J13879O7975k0002o5905j25198
-65442B3029594j25188o9022Q3986J41361M9563q2410q2410L659L659O5340O5340J16976K5175
-65429B3225623o5672o5672K0388K0397L659L655M9558M9563K3742K3737J8004J8004K3262
-65416B3348248o8546j08707j08702j6904j6904K9000K9004L039L040M8943M8948k1825k1820
-65403B3146814k1825k1816J2122J2127R8192R8196k6126j17929j20798k8990K2166k3738
-65391B3028395k0864K5040K2166k3737M952M961K9336K9341K9336K9345O385O393O389O389
-65377B3183827j6010j6011j6010j6006O941O945O942O941p404p403p404p399p404p399p404
-65362B3095742p403M89M85M85M89L2044L2048j3860j3856j8161j8161P3641P3646M2083M2087
-65347B3321798m9720m9715o0616o0617O1788J07692Q4740Q239l7665l7664k5713k5713k5709
-65334B3211125k5713K2103K2104K2103K2107J8395J8399J8395J8399j9854j9854j9853j9854
-65321B3268002K1263K1268K1264K1268j683j684j688j679J2629J2635J2634J2630O5232O5227
-65307B3527318l9959j16469j08819l2313P2882P2879j4143j4143j05945j05946r5551r5548
-65295B2944243l744l740M6941M6940j4264o0163o1124J5382O1286O1281Q5Q1M5984M5985
-65281B3125173P0826P0826k0980k0977p0709p0705k4802k4806n6360n6360L5442L5442L8312
-65268B3030322L8311p592p588l2335l2336J3568J3568N9468N9471l2335l2336l8073l8073
-65255B2994040q1104m602R2939R2938m6676j53784j08643M4363J04608J04612j3968j3968
-65243B3010755j3972j3968q1867q1862O5398O5408N9664l2138p2303p2303j3133j3133j3137
-65230B2793409j3128k2696k2696O9107O9111R4928R4932L120L130n4255n4254n4255n4250
-65217B2852203k1232k1232k1233k1232J7016J7021J7021J7016K676K676m8966M2838K3715
-65204B2858287K3710K3715K3715J4031p7772j17938j17938J2118J2118J2118J2118L2201
-65192B2710483L2201Q3837p965N424N424l10l10l3741l3740l3736l3737O5713O5717K5551
-65178B2850811o6251J5988J5988J0250J0255k4178k4173O7626O7634K1604K1605K1610K1609
-65165B3010378M0731M0732n1072n1066R172R173L439L439M1688n0115r0281r0276Q0902Q0901
-65151B2987745j0901j0901N70N74N2212l9586j15141j15136j9512P2299N5080N5085l0984
-65138B2881404l0984l7081l7076l1348l1339M993R6804R6795N002L556L565k178k173J648
-65124B2921588J652N3289l8513j15428j15428J240M7147J9409n7087l7014Q894P934P937
-65111B2705620J0807J0807J0803J0807J0802J0807l902l897j032j029k940M2958O0172j6325
-65097B2844458o9408o9403J7618J7618N0133N0133M5351M5352m854q1355n9359j3456K2880
-65084B2795708R9386J02255K5753k8762k8757l3538l3539o2228o2229K9574K9579L156L157
-65071B2839515K87K92k2664o8564q5777r272N2885N2886l1267l1267o69M5235O2448j4053
-65057B2790015q4511q4511J5898R2404O3710j2787n6778n6777r918r918Q1880Q1889L7889
-65044B2848485L7899n3909n3909L0360L0364L0360L0369p888p889p889p884o0486o0482P19
-65030B2748220M6621M0880l5618q1521q1521K7155K7149K7155K7158j535j536j535j531o793
-65016B2732748o798o793o793o793o793o793o793N8116N8111N8116N8115n6643n6638n6643
-65002B2747726n6639l3211l3215l3211l3207p00o96R1107R1106N2324N2329N2328N2324k6090
-64988B2922275k6090k6090k6086K6503K6508K6508K6507o007o007o008o007J7537J7542j32593
-64974B2828492j32596j23038p7130M6231J53335J15078L8580l493l497P3964P3961p9043
-64962B2910844p9043n8735n8731n5857n5862R163N5068P5150j352n0604m701N6504N6504
-64949B2798348J993J994J993J998P8612P8616K9848m6658l6138l6138m0920m0920R285R285
-64935B2811198J2158J2154K5538P1446Q8659J2154q4430q4435K586K595k0361k0361k0361
-64922B2808540k0361p8693p8692J3105J3115j5584j5575j2715j2706L8091Q3995J01204K4707
-64909B2848431q0488q0488O537O537P0602P0611O5820O5829L0441m6061l026l026J6832J6837
-64895B2985388J6832J6837l0980l0979j18001j18000l8159L8356m683m678n639n635n639
-64882B2695020n635L8469L8468L8473L8473l0382l0382l0383l0382j4125j4125j4125j4125
-64869B2665239q382q387q387q387j8022j8017P3785P3780N4659N4659N4658N4659J5925J5930
-64855B2993712p1096p1091k4236N2266R235R236k0770k0765k0770k0770m3721m3722m3721
-64842B2683787m3717M5212M5216M5212M5217q337q338q338q333l2263l2264l2268l2263J5552
-64828B2674075J5553J5548J5557K7980K7985l3220p9123n8084J8421O4321O4325j7560j7559
-64815B2718219j7560j7564r909r909Q1894Q1898J087J086J087J086m1943m1948J9256O5161
-64801B2831941J8592n7910l7830Q077K1461K1461K4330K4335O160O164O160O160O160O165
-64787B2891426O160O164M5248M5248M5248M5253m4642m4642M2379M2384j4520r1017j11109
-64774B2863580l996L4253j1647p826L8078O834l9066j0380j0381l0463l0458l0464l0458
-64761B2737606q0192q0183l1420M5087M9863M9873N4645N4649Q625Q630L843L848L2533m3969
-64747B2813438j13780o7872J5800R2300J12384N285q5571q5566o0707M6402N7550N7555k7563
-64734B2759655k7554Q2410Q2419L6511l9990o1030j5126M6074M6079M3205M3210m8602m8593
-64721B2898668M714M714M714M719m8835m8835m8840m8836o281o281Q5521Q5526N3007N3010
-64707B2986685l8796l8792q6176q6173N626N630J7106J7106J7106J7106l4535l4536l4535
-64694B2712822l4531L713L718L717L722q714q715q715q714P5437P5437P2573P2573k1147
-64680B2933176o7050q7129j0627J9970k5928k1147K4761O2956O2955k5977k5978K707K712
-64667B2845401K707K712k1677k1672k1676k1673k1681k1672k1672k1672M4664M4669M4664
-64654B2811422M4669O416O416O416O416l0401l0400l0405l0400j3191j3187j0317j0318M7924
-64640B2761060R3828L6443p0651j19428j19428l3364P3749Q4260Q4264R0954R0959K2103
-64628B2994749K2103o9699o9695K9633K9632K9633K9641R43R47R43R48r097r096r092r096
-64613B2963397r092r096r097r091j5966j5966j5965j5966K2283K2287K2287K2288J2724J2724
-64599B2977751J2724J2724J8457J8462J8462J8467m5253m5252M6550M6554K7424K7428K7424
-64586B3161922K7432l654l655m5729j22234j32754k5646Q8148M2254p6178p6174J2755J2760
-64573B2859247o28o29o33o24m8449m8440k546P3965J30378Q4485P978o8523p2236k6328L4872
-64558B2921889L4876Q1728Q1732Q1732Q1732j06659j06655j4857j4852k8245k8241k8241
-64546B2955939k8240o0460o0459o0460o0455n2808n2805L8994L8998J702J702M5688J22198
-64533B2829534J26971N0474k6032p1930p5402k9498L3615L3620J3532J3541J3532J3537N0829
-64520B2976323N0833N0829N0833l3323l3323l3323l3319n7366n7357n4492n4493j23348p7439
-64507B2571035L838Q0350N7393J1493M2092M2096K0097K0100J11904J11908M2926M2932M2931
-64494B3201095M2931l5487l5483l5487l5487o2740o2736o2745o2736l5011l5002q0911m404
-64481B2695797N2342O443q863O7643J33625Q7726n990n1893l5159J0744K7953K7958l2290
-64468B2976036l2291p8189p8195M5769M5769M5765M5768J778J778L2381j3524J9948R6450
-64455B3109243P3502K7599M647m1257o4204o4208p6699p6703M5706R1609N4308k2193o8092
-64442B2993258o8092m1319m1320J9886O5788L9012l7494q3393q3393k3747k3746k3747k3742
-64429B2667951K6934K6939K6934K6943l8571l8567P331P337j6572j6576P5230P5231K2669
-64416B2853213K2669K2673K2669K8407K8407K8407K8411n5269n5269n5265n5269p453p453
-64403B2798878P9572P9568M0480l6022l6021M0480J03593J03597J6576J6576k9812k9803
-64391B3147662k9808k9803j21610j21610r0052J7052N9670N9673K0465K0469P7839P7844
-64379B3087791L1940L1940m2652m2649m2648m2649q225q225L7678L7678N4533N4533o672
-64366B3142373n2566m1100L5407O1227J5328n0182n0183p147p148o8353o8348o8352o8348
-64353B2772608N091N092N091N092M3344M3340M3344M3345l5550l5551l5554l5550J8004J7999
-64339B2860145J8000J8008K340K343K344K339K2427K2422k3478k3477N5418N5417l6390l6385
-64325B2941473k0132k0132k0128k0128l4616l4611N7190N7196l058l048M2846M2850M3802
-64312B3029504M3803m3219m3214J8938R5448P8226L2331m4535m4534m7403m7399p4180p4175
-64299B2879591k8282M8230O4482J8588M08M13k4451p0350q7569j1059Q0412Q0417Q5194Q5202
-64285B3121226k9560k9561k9556k9557n9206n9203n9202n9202K1124K1125p0679p0678j3900
-64272B2653171j3901P7907P7907J36238J36238Q4596Q100p1275j17179j39175o2668K5309
-64260B2795268K5309L0086L0095O8765O8775k3037k3033N653N657N653N657o6072o6063o3198
-64246B2799515o3198K1910O7814M3906l2596o8339Q162N2158N2153j3833j3828M7376R3275
-64233B2994475N1673k4824p0732p0728j2396j2396j2392j2396m3349m3340M8458M8463m140
-64220B2836376m135N6109J02017P6187j5611n0034n0039J4035N9935Q5759o048o2116o2112
-64207B2980323l3422N8386N8376l3422o7845o7850l9640l9641l6766l6767l9641O264P6075
-64194B2784430J67877R1017p86l8078l8082j0349n6248q4942O869M8939L040n4336n4340
-64181B2765011N8507J04410M1292n0514q5297l9398K0850K0855N0493N0496N0497N0496k8878
-64168B3008820k8878k8874k8874N1453N1453n927Q5881J28044L6246n9386n9382j7313j7308
-64155B3115955j7308j7308j2051j2046j2050j2046j2051j2046j2055j2046j9939j9935j9944
-64142B2925130j9934N8475N8479N8475N8480j1809j1808j03615j03615r0227r0222q0668
-64130B2647141q0659M3668J96675J56509O4711m1440j33244j07427o1519K0716J12528Q9571
-64118B2907230M3672O371O375O38O37k4469p0368r6189m382N0124N0123N5862N5867N5862
-64104B3037353N5861l3071l3072O7338J13241M7255m4548r8954r8955j2886j2886L4931L4930
-64091B3056537n6876n6877J6280J6285J6280J6284J0542J0542J0542J0547M8795M8790M8795
-64078B3196466M8795j4322j4318j01344j01339l3449M3058K2K7r34r29r34r30K1273K1273
-64063B3062415K1277K1272o2879o2880o0010o0015n024M0879N8089j8412q1526q1525q1530
-64050B2690131q1526k0805N5700J04473J04468L4665L4662L4661L4661n7142n7141n7142
-64038B2819665n7146P2915P2914P2914P2914m7731m7731m7731m7731l740l740l740l740j8085
-64024B2830207j8084M3115Q9019O2242j4260o0158o0159j02601j02596P373Q3882J00131
-64012B2858111J00141J3114J3115j2706j2706j2706j2706M503M512M508M508J1772J1767
-63999B2975227J1773J1776P5842P5841k9349j05852q0510m010L9982L9986k2180k2175k2179
-63986B2944172k2175L0539L0540o1268o1263m4054m4054M7754M7753K0020K0020p1787p1783
-63973B2764414L9147L9142L9146L9146j5763j5764j5764j5763j5764j5763j5764j5764K2966
-63960B2817852K2965K2965K2970K5834K5834N6437J0537k4729N1776R7675R7675k5686k5686
-63947B3176419k5686k5681o2983o2983n8196n8201k6643M9864N2728k3769n7335j1435L865
-63934B2869964L871Q647Q647J00450J00450k824k828L6380L6381k6737j33840j33841k6732
-63921B2837988P0086P0090L0885L0881O5308O5309L8531o8573j38860o2358M0920M0924m6101
-63908B2975030m6097m6101m6101m9n0m5m9J7164J7165J7164J7169P2151P2151j9652j9652
-63893B3010198J1903J1907k9215k9211J5252R1753J08972J863r7590r7590j2482j2477M7767
-63880B3021050M7767J863J864m3084m3080m3084m3075J298J306J298J306m440m432Q7363
-63866B2983920Q7371k4999k4990k2131k2125Q472N4376P4458k042r1103m5198P7206P7211
-63853B3130426J6958J6962J2181J2181j3164q9666q9665j3160P0032P0036j6989j6985n2796
-63840B3036351n2799o897o896L8051L8051L8051L8051J7011J7012J7012J7012J7012J7011
-63827B3224033J7012J7016p1567p1562p1568p1562M939M934M939M943l9528l9528l9533l9528
-63813B2833440R8178R8174R3396R3401L210p3291l0261l0257r222r217r222r218l6955l6951
-63799B2975205Q948Q953m8432m8426M3380M3376J6594J6603k9300k9305K254K258K254K259
-63785B2966621O1061O1070O1070O1065m6034m6038m6038m6034j4120j4121j4120j4116j4120
-63772B2956146j4116j4120j4121K8914K8919K8910K8919L9433L9434o470q2971j11302o5402
-63759B2842173L1186P7089J3016J3016O1784O1793q504q499q499q499J7317J7321J7318J7321
-63745B3135333l9775l9770l9780l9770L0988L0993L0993L0993M1989M1988m9814m9814l8343
-63732B3046211l8338l3557l3552l2605M3901J18490P2595q9q6N6329J02237N7290m9815o1290
-63718B3247721j5386O604l9294p0853L6255P1405P1410m4305r0200p2990L515M9410M9419
-63705B3202711J3075J3078J3075J3078J8812J8813J8812J8817o0680o0679o0680o0675M0687
-63692B3128244M0691M0686M0691N0250N0254m1553m1549P4158P4158l1033j07535j03144
-63680B3174318k6638J7353J7349j6119j6118j6118j6119k734k730k734k730k730k729k730
-63666B3098791k734J4241J4242J4246J4241l1657l1658l1657l1662K0936K0936K0940K0936
-63653B3110141p9474p9473m7915N9188J37666J37666q647q643O649O654O654O658n4551n4550
-63639B3138023n4551n4547q647q647q648q643M0602M0601M0601M0605n302n298n302n298
-63625B3135549j8687j8691j8686j8687K7213K7212L0086L0082O24M6532Q3820k3280l1891
-63612B3251196J4018j8503j8498J9270J9275J9275J9274k6629k6628k6625k6629P197P202
-63599B3213195P202P201L0149L0153L0149L0154k8663k8658k8663k8658k8663k8658k8663
-63586B3147577k8659j9526j9526j9526j9526N6976N6975N2198N2194L3067m3430m6303L0203
-63573B3232694Q203l7696p094p094k6822k6817L784m2118J4300R0806O7858K1951l1599p7503
-63559B3182853n4551n4546J9077J9086J9086J9082O9479O9479O9480O9479l7629l7624l0935
-63546B3321816l0930m633J02470P0912K5012M9873R5780J10121L3620o8110o8106p2891p2888
-63533B3492046L610L619L610L619m2770m2765l7984l7983l7989L8523K1304k4595j6235j6235
-63519B3309775k1973k1973Q629l7274n7353J9149J6280k9623k7711J8192J01389N5489o8833
-63506B3264163o8824j3725j3725j3726j3725k6153k6157M444m1454K1659R8160R5291J8790
-63493B3285018K0702K0703J5921J5925j024j019j019j019j024j019j024j019j500j499j495
-63478B3345608j500m7403m7399m7403m7398P224P228P229P228n6849n6841M8346J24852R5682
-63464B3338604J9184k4810k4806L1608L1617L1613L1612L938L937L938L937L938L937J069
-63450B3459316J073k4752p0656q4996q495N2706R8613J20605M4103m0170m0174m4952m4952
-63437B3417269m4956m4952m0170m0170rP6497L3462L3463Q1278Q1279J02313N6419l4877
-63424B3676846j11383r7037n1134K5367K5367K8236K8237j1449j1449j1449j1449M5926M5930
-63411B3570559m5876m5877j7308j7304O9713O9718K9551m6949k9741J6164R2669R2664O3980
-63398B3801963m3129q9984q9985m876m871R258R267R262R263p952p951p947p951J9301J9306
-63383B3612974J9306J9306k0859k0860k0859k0860j03700j03696j1898j1894J2967J2971
-63371B3362898J2971J2966O6521O6521O6520O6525m0583m0583m0583m0583M0987M0992M0982
-63358B3615551M0992k047k043k047k043n1296n1296n392n392M9118M9118m2689m2689q3810
-63344B3464035q3807P997P996K1385K1385K1380K1385M3856M3861m7951m7947k047k043k047
-63330B3467438k043Q4579Q4578p228p224l1137l1132p7031p7036j8705j8700P3103P3107
-63317B3512569R3181R3186M7286M7282K218K218M8117M8121L01L06r1498r1497k3603k3603
-63303B3664584O8205O8204N3855N3855o8546j14449m2680L3826P9721P9730K9039K9040o2758
-63290B3871626o2758j4475j4466j4466j4471K9521K9520J16546J16541K8685m7820r6594
-63278B3927389r6588P641P646l825m9733q136J29575J84081J07580N8803N8812N4025N4026
-63265B4431296l3701l3704l3701l3696q840q836Q2962Q2972k4138k4141k4137k4137k7006
-63252B4321193k7006O4796O4801L8617L8617p283p282m4579m4579J324J325p5658p5662k9753
-63238B4218871k9754J800J805m4103m4099l816l821Q1297Q1292L4436p2671j04231j04221
-63225B4012785k3423k3423K2480K2485k9157k9161p5060p5060r914r913r914r909j5656j5651
-63211B3731509j5651j5647J8296J8295k7603k7603l6210l6215N0811N0816N2041k4461r6184
-63198B3642194n0281P4036J19940M8216k8286m3586m3587m8369m8368n9840n9844L1963L1958
-63185B3566146M943M948M943M948j2271j2270j2266j2267k4226k4223o7252R249J25916J25916
-63171B3682234Q1929N424q6644q6639L81L82J9504J9508J9508J9508p9950p9945j00988n5086
-63157B3359126m0735L5761J10354O4455J334m4561n0304m400P076l8827l8828P076j6832
-63144B3350695o2736p269R9835J55301P8796n5085j00984p9079k573P5842J21745P8710L2812
-63131B3686010l0306l0306r267r267r267r263j5009j5005j5005j5000m1903m1899m1903m1903
-63117B3360707m7637m7641M4166M4171L1733L1730L1733L1739l9034l9030m1903m1899M0655
-63104B3359490n248k9157M7354J04724k375j13309o7405M6393R2292O9345O9344O8384O8393
-63091B3708225k3419k3414L8859L8859L8864L8863k1384k1385o5376j41873j39964o3463
-63079B3363392j9472j9473j6603j6603P5199P5204R2750R2750R2750R2750o9816o9821o9820
-63066B3603187o9817j921j922R47R48k0092K5812M5890l0611j26837q0937J5647O1555N9637
-63052B3481486N9638O2507O2511l2645l2641l2645l2641r693r689r693r689P8283P8284P8289
-63038B3731662P8288K2817K2822o8981o8981n3204n3209m6509m6506J302J08411J62921J17017
-63025B3907850N967l9937j6985j6985o0019o0015o0019o0015k2723k2723o8626P884K9870
-63012B3523524j6024j6028K9875P5801p01j01114j01110o438J00665O9107K3208L1810P7713
-62999B3690288M4243M4251M077p2421j16415j16407j1341O5160O5165j1337o6808o6808K0218
-62986B3471865K0222L9344L9339L9344L9344q21q18q21q17K5142K5143J8453J8453n2319
-62972B3681053j59419j59419n2315K8968K8973p372O9138J23640J23648L6619L6623n2198
-62960B3697939n2194n2198n2194M3434M3435M3434M3438L2915L2910n8888n8888l0203l0198
-62947B3602742l0198l0199O354O353L2173j3725n1026n1022m9109m9114k3289N3213J23020
-62934B3526173P7121p992q4493k7118J8790J1610l4288l1420J4484M2213M2218M5082M5086
-62921B3637466k5682k5681k2813k2812l7158Q742P1863P1859P7400L1500q661n4564o6997
-62908B3634462o6996l884M2025K9583K9587l3525p9429r9507r9511n3608K2893P9074P9079
-62895B3480243L7956L7957M1782M1782m122m121k0379k0380k0374k0379o035o029o035o034
-62881B3525832L2511L2515l0607p6502m1126M782M781m1117n9297j3388Q2239J28143P3632
-62868B3622398K7729l5379l5384o578o577o578o573k5704k5699L7413Q3317L7413q490k5704
-62854B3625604k5699K8806K8806N4628Q728n7779n7775L1155L1159J7770J7771J7771J7766
-62841B3738711m1998m1997m1998m1997m0089m0085K3028O8932M4668j239j8448j8449J0237
-62828B3599276J0241J0237J0241K9363K9368K4581K4582j1754q8260q8256j1759J9809J9809
-62815B3577478K4586K4591K4586K4590K4591K4590j9405j9395j9405j9396j9405j9396j9405
-62802B3589205j9396l7215l7207l7216l7207j4264j4259j4260j4260L7854L7862L7854L7862
-62789B3515353l0998l0993l0997l0997K7971K7967K7967K7966N0919N0919M6137M6141J0753
-62776B3708108o5748o5748J0753J4578J4583L4661Q0564R8134K1631q5472q5472M6497M6496
-62763B3773565M6496M6496O0841O0841l0966l0961q5472q5472m1486L5020K8322m8184r2176
-62750B3636864r2175O326O322l4796l4796L7405J13905O8007q499o586o587j1364j1368j208
-62736B3661450j207j204j207N3302N3303l8504l8500m553m557M1351M1346J3618J3617p8189
-62722B3710066p8190o4680o4679K7122K7123m431m436m436m427N1031N1031R2148R2153P6852
-62708B3902247L45m3640m3637Q832Q5337Q8206J1705m9500l596N2822N2832M530p1971p4845
-62694B3919667p4840m8063m8068m8063m8063L4293L4297L4298L4293m4122m4121l9339l9340
-62681B3622829k6431N0075R8842R8847J8516J8516k7388k7383m4601m4597P7803J23711P5891
-62668B4014630o10p9025j24928j16802p0894P521Q4022P9235L3341Q27m5078m2321L588K0801
-62654B3764307K0797K0801K0796k5102k5102n500n500M0403M0404L3709L3709P2919P2914
-62641B4059555n980j13080j67590j21691m7094j198k4146k4146m3277m3273J09735J09735
-62629B3687550J24079J24080P2438m063q0655j26553j00737j00733n5790K0716O9483O9489
-62617B3699304k6625k6624j1319L4581L0755m5747m2882L3629Q4188Q4188k838k833j1440
-62604B3796337j1440r6553r6548k4353Q2752J11440L4944m44m44n227n221N028N029N028
-62590B3800328N029q4861q4862O941O946K7976K7980K5112K5111l6089q1992k9399P7709
-62577B3685929J32574N6069m7206m7206l8603l8598l8604l8598q3551q3550n1987N5116J37352
-62564B3599137J37360N2248N2247M0386M0395n509n514r4447r4447r4443r4447o3844o3845
-62551B3405277K7962K7958O6211O6211O6211O6210K4730K4734Q4979J30881O2027k9777k1169
-62538B4002445k1169j1135j1126j1130j1126J7556J7559k8339k8340j04863j04855o7557
-62526B3637920K4240J3721l2179r226Q2580J53336J07445J1808l4091K2327K2333k6441k6440
-62513B3947333m4494m4489J414J410K1493K1492p0310p0310O1654O1658J5759J5755L5833
-62500B3954198L5842L5837L5838M157M162M158M162l4096l4091l4090l4087K8542K8546K8541
-62486B4027619K8551m5091m5091Q17Q13Q6756Q6760j1740j03539j06413o0508k61k65m8076
-62472B3810332m8077n3819L7993J32659J32660P4328p8674j32808q6904l0486l0481l5267
-62460B3691456l5263k9525k9529M3151J34954J32085M0287j9010o4909r6467m661Q7255Q7263
-62447B3937087M7094M7097J6491J6496m3749q9652r8263o456R2040R2045L8487L8491L8491
-62434B4125699L8490L3445L3444n8358n8358p5572p5568p5572p5567K4837K4842K4838K4837
-62421B3911437k8712k8712k8712k8708L7867L7867L7866L7872m6285m6286m6280m6285l2897
-62408B3730032l2897l2896l2897J05766J05766P8993k8115q3155o650R6629R6629k8644k8645
-62395B3939916k8645k8645K7774K7778k824M3080O1240j5256q6976m1077J0681J0686J3550
-62382B3931282J3555L6497L6502n5301n5300K7895K7895K7899K7895N6585N6585l5218l5218
-62369B4061553m3380m3385M8427M8427J3994J3999J3995J4004o088o084o084o083n9638n9638
-62355B3984019n9638n9633N0456N0456N0456N0461l3700l3696l3700l3696k8914k8919k8914
-62342B3845038k8914K4635K4635K4636K4640K2781K2777K2781K2776l0773l0773l0772l0773
-62329B3882694K3737K3733K3737K3733N9122N9117Q0156L4257m8584j25090j07871o1973
-62317B3866768r379L6529J00594J00598O1869j4637K577M8481K3616K3617K6485K6485o4155
-62304B4229448o4150o4154o4150N1556N1561N661p0844l9770O137k4465k4465m386m382m382
-62290B3979215m382L1357L1361L1356L1357O1003O1007n9490j05389m4192O2915M2832l3668
-62277B4085282r8699r8695q804q805L9914Q5823J03031K6535n7627n7621K9399K9403K7482
-62264B4096618K7487K7486K7491n028n029r6831r6827J0870J0870m8423r4317j0169R6939
-62251B3941137J25624J25629P0642P0638K1865n4632n3679n3680n8457n8457n460n459n456
-62238B4060255n455n455n459n460n450j98j98k02j93m6101m6096M5701M5711l1159l1160
-62223B3969081O0648O0648R007R006R007R011N5862N5866l5941l5936L5784L5783J0920r6185
-62209B4152561j39408l2299Q4363J30266N6630j9867o5776o5771p45p45p45p46P7669P7673
-62195B4253060P7669P7673k9677k9669k9677k9669M4916M4920m6891m6882p9402p9402p4620
-62182B4052349p4616J9095R5606P8382L2488n4097n4097n6967n6962K7186K7190K7186K7190
-62169B4089933j0107j0111j0106j0107J9540J9535P8827J24731P1176l5927o4617o4612l6884
-62156B4161271l6883l6889l6879J5715J5709J5710J5719L2923L2924K8142K8151J0564o5937
-62143B4180240j09927j09928p9326k819M5944M5953M8812M8822m2989m2985J001J005R2804
-62130B4076607R2809L9613L9613L9614L9613K2400K2404K2395K2404p8971p8962p8971p8966
-62117B4101602N1089N1089M8221M8220k6903p2806r2889j6379Q4026L8128k3078k3077m0292
-62104B4126951m0291l7422l7418P7332J23235N3424k3073J9836R6337P4347K8447R316R317
-62091B4480338O447O452K29K33r1573r1570r1573r1569K29K38K5816K5816K5816K5817O0239
-62076B4291385O0244O0244O0239J9603J9598j00890j46794k9170P7934M0637n262j7578j7573
-62063B4312617k0446k0447L3108L3112L3108L3107K982K985K986K986M9841M9845J069p5428
-62049B4441425p4463p4459p9240p9245K9776K9777K9776K9776J567J562J567J563K4519K4514
-62035B4308415K4519K4514r550r554r550r554O0262O0257J1485o5017n5453n5453n5454n5453
-62021B4164414K1048R7554R7554K1048l9357l9353l9353l9358j104P5401N8188J2288j584
-62008B4387386j581m449m450j0191j0183j0188j0187J5988J5993o9120o9121j3653R3450
-61995B4309694P6237k65p45p46n522n527K11K11K16K11m1652m1647K343P8845K7204m9298
-61979B4349770j481j482m7390m7385m4516m4516n26M5374O2588j3914m8822m8822L8204L8203
-61965B4235285R514R514R518R514K0505K0514K0509K0514l6866l6865N4937N4937M5441M5441
-61951B4482412m6366m6362r069r065K1533k4366l0589M5922J14768O8873k5803p1706m8755
-61938B4421427m8754l8711l8711l8716l8711R097R105R101R101q7008q7003K883J09995J09986
-61924B4303081O4092M795M799J8332J8332J8327J8332p0606p0602N1798R7707Q288o8213
-61911B4398462k2314k2310l0921l0917O0886O0886K6580K6579m023M1876J04038K7536n3752
-61898B4582606r9646j06350j06345k110P4391J28902Q3002j3586n9485o8878o8873o6965
-61886B4276663o6956n7402J9104J00387J46295P1698K5798N4488N4488K846K847m4965L1536
-61873B4616827N6041k0464j20874j20869n6801J9702N356m0543m7717j814O1299O1303J2527
-61860B4423973J2531J2526J2536J3810J3815J3811J3815p0341p0337p0342p0341K2417K2422
-61847B4280295K2422K2418l2089l2084K9112P5020L0544m5958r1852r1856J4291J4291J4291
-61834B4208845J4295Q6487Q6491Q6491Q6496n3128n3127n3128n3123q2886q2881Q921Q926
-61821B4208679M1431M1441M1432M1441M7169M7179M7170M7178m2720m2716m2720m2716o42
-61808B4391606o38n9934j05828l5070P2039J55234J55234Q3515k3594n5148n5148o9498o9488
-61795B4383282o4716o4711L5519J12024J12025L5518j6122j6119k0900k0900p515p512p511
-61782B4452362p512n9157n9153L2654L2650K3684K3688K3688K3683k2215k2216O9588O9591
-61769B4581335K4636K4644n958L9946l094p9595n9507j3609m997m988k128k119K0823K0828
-61755B4536217K0829K0828P45P45P46P45n2809n2804n2809n2804L012L017L017L018N6566
-61740B4438259N6572N6566N6572l8110l8100l8105l8105P0912P0916P0912P0916L2057L2057
-61727B4803319n9745n9741r3217r3213m7313K9192K2494k3405P193P201j8628j8619j8628
-61714B4436890j8619R2902R2903M6999k9498n6279j0376N0829N0829k1857k1851j06961j06960
-61701B4398951J9266J26378J26370J9274j03125j03126j8013j8009q03q00Q4310Q4309N5619
-61688B4670601n1484j39462j39462j05038k8533Q1445Q1440L8047L8051m8975m8970m4197
-61676B4303463L2313Q1081Q1085R357R361R361R361l2717l2717l2717l2717M786M791R1811
-61662B4505902R1812J7218n9283m2069L830M786M790J0524J0529n6419j0510P0772J47279
-61649B4699161J73687J27793M431j02677j27541j27537m2428m2429K0685K0689K0684K0689
-61637B4645207R208R214R208R213o4505o4504K7298K7302N0250N0254N0254N0250m0597m0597
-61623B4727455N1206N1211k3383k3383k3383k3382o8447o8451o8452o8442j1072j1072Q0736
-61610B4521141Q0735P5949P5949j5853j5849J1880J1880m9320r5224n5287K1223O7122O7127
-61597B4701473q427q428q423q422K0738K0747K0743K0743O7598O7598K1704n4807k3369K2538
-61583B4852006J7753k8146j04653j04652j5714j5715p5967p5962J5844J5840k4326k4321
-61571B4431987k4321k4321L3480L3485J20506J20510R4690J8183l0589l0584L6349L6354
-61559B4815729L6354L6353l2497l2501l5366l5366n3900r9799m7201N9903J08670L2170j27528
-61546B4625021j27532j0866O5641K2606K2606J4004J3999J4003J4000P991P988P992P987
-61533B4685440M6245M6240M6245M6240J8987J8988J8987J8987q6204q6204N599N599K133
-61520B4787282K132K137K133j5081j5081j5081j5082K25K20K20K20n1422n1417M0386M0381
-61505B4712172K820K819K815K820Q557Q558Q553Q558J9072J9077J9077J9077l879l874l875
-61490B4822347l875J9194J9194J9194J9198L2582L2583n9221n9220j9059j9055j9059j9054
-61477B4765749p584p578p584p578O0930O0927l0872l0876N5193N5193l6610l6614m4260m4265
-61463B4744171M7542M7542K4591K4590o7212o7212k545k542Q9257Q9262N1008N1009m0795
-61450B4988666m0798L27L24Q5436Q5436n415j12518j39291j39296k6305N0200L2982j2913
-61437B4766835j1004j1005j3873j3869M7327M7331M7327M7331m85m85q5597q5589J7083J24192
-61423B4875519J06978L0477l0728l0728l5510l5505k038k043q5234q5234n4636Q3069J84441
-61410B4918828J38537K9327K9327K6458K6463m2392m2397m2393m2392q2559q2558R245R249
-61397B4852743L6021L6022L6021L6026Q2401Q2406r406r397o6781o6777o6781o6777n8650
-61384B4817071n8650L3153L3152j8484j8489j8484j8485j2324j2320j2325j2320O2269O2273
-61371B4826037k9533k9534l8145l8137l8145l8140M0273M0278M0273M0278j0888j0888j0887
-61358B4742842j0883j0893j0883j0888j0883n630n626n630n626Q4265Q4264p538p539O1286
-61344B4880638O1285N6504N6504O1281j5216o3988o3989M1203M1203M1203M1202q521q526
-61331B5120783q526q517M7775M7776m4027m4027m5939m5939m5940m5935j7730j7726j4861
-61318B4877167j4861O178N2081j9638r6144m2361L547k7060k7056O9525O9528O9525O9528
-61305B4989959K9840K9843K9839K9844j5104j5103p6309j22207q0255l749M2155M2154k7657
-61292B4853250k7657k7657k7653j9050j9050P2752P2757j836j832j841j831J7025J7030j3573
-61278B4890834L2331N1453k5049j25458j25458P943J15050R7833K1335j3096j3093j7878
-61266B4896747j7874J6190J6195k7801j04297j35861n9355K0020O5919K7666K7670L0531
-61254B4755750L0539R1736R1744o7o3L0126L0122L0122L0126P175P170P175P175o9812o9807
-61239B4979211k1039N5467R5632R5628o694q3192m3393K509N98m5298n9651j3748M6501M6505
-61225B5049036o3952j09856n2477N4632N4631N4627O1322O1326M6460M6460m5342m5342N57
-61212B5112082N61N61N61q80q75o2076j07979r0770j4260Q9975Q9971K4344k1551m3551L2955
-61197B5009068O8334q166n2154n2158J6218J6221J6217J6222L3426L3436L3431L3435J1238
-61184B5174768J1242J1238J1243J6980J6980J6981J6980j12599j12599o3832J2679K7020
-61172B5027081K7024L1801L1801O4554O4554k7248k7249j3864j3855j3865j3860m297m301
-61159B5128276m301m292J8650J8655J8651J8655o2956o2951o2956o2956K1201K1197K1200
-61146B5006073K1201P812P812P808P812M0328M0322M0328M0327k6018k6019j13039j13039
-61133B4941708p848O8653N1439N545O977O973M104M108R3037R3042N060j02039j07450l0948
-61119B5032361P2330P2331K5470K5475K5471K5475P5199P5204m7210r3105n8681J7820O3728
-61106B5311868O3723J2208J2203p4817p4823o3341J3159j181m7084l8002P902P898l8002
-61093B5091711n2346o443J13093J13098J3061o3441m6231l28M7489M7488N0357N0358O28
-61080B5358494O29O28O34l1887l1886l1887l1882j8138j8135M1149Q7057P682r9422r6557
-61066B5136479J0556J1983J1983J8677J8682J8678J8682J8677J8682K3406K3405K3405K3410
-61053B5376705M2532M2531m9271m9270n4057n4053L7750L7750j9625j9629j9625j9625k298
-61040B5249815k295k294k290k5246k5246k5246k5241k6683k6678k6683k6679O3212O3216
-61027B5161662k8595k8591N1210N1215N1215N1215K8259K8263o3544o3539j9558j9548j9553
-61014B5180111j9553J2957J2962J2967J2962J9530J9535J9540J9535j8718j8713j8718j8714
-61001B5215683J9535J9535J9535J9540j8718j8718j8713j8714K0568K0572K0572K0577k379
-60988B5298875k380k380k375r47r43r47r39r47r43r47r43n365n370n365n366N7748N7747
-60971B5378213N7748N7748P6398P6393j5408j5405m2186m2186m2186m2181o6894o6897K4909
-60958B5338066K4909O3158O3162k8645k8644m6335m6335m6334m6335J1041J1045J1040J1040
-60945B5290833N0371N0371M467p2034q6383m0476N3236R9143J3550l2348l660l663j3223
-60932B5310184j3222M6065R1969M5571o1528j33257n6746Q6698Q6697l32l23K4537K4536
-60919B5450849K4537K4537r891r887r895r887J03310J03314N4538k1960q4125q4120K900
-60906B5534220K900N6931N6930l4872l4872n2086n2086L9717L9721J3770J3775J3770J3774
-60893B5611592O6368O6368K0469n6037m4561J343k9260k9260o5600o5601j6827N9678N2382
-60880B5571054N2382m6114j22616n6634N0469J03068N7164l1294l1294l4158l4163J7479
-60868B5495343J7479J7478J7484j5764j5764j5763j5768p3139p3143J8664J8664P2214P2213
-60855B5520198j9589j9588k3415k3414O8388O8393Q7991Q7995o5012o5012j9113j9108j9113
-60842B5559601j9109K1053K1052O6957r550l5366J0533N751m0147p0086p0085J8848J8848
-60829B5478300l3745l3746J2154Q8664M5626k79J639M7538L1280j4623p2955p2950m0919
-60816B5435984L5586P9572P9577p54p7261l4225l4221o012o016Q1009Q1009K3630n2872l5658
-60802B5569348J0246M7852M7856m1086m1077j8134j8125O8891O8896K1555n4946m0605N298
-60789B5625969L385m2514l9645O259J14912J14916O6139j0358n8179j04073q3039q3034L027
-60776B5513765L026L026L030M3192M3192L7458L7454J3132p8670j38918r3015J0268J02067
-60763B5499007P9119L3215K7477K7478K4608K4609J661J657J661J657q746q742q741q738
-60749B5687182J9944J9948J9948J9948j5440j5431P0628P0634K7598o4208m1257M647k3216
-60736B5780925o9125o3382j7479M512N0420K7460K7468l614l614l614l615j16456j16456
-60723B5493430m9518J03494J95890J95889M2886m8916l5536l5528m1270m1266k7401k7401
-60711B5724753k7406k7396k7406k7401k7401k7401J8291J8296J8300J8296K9772K9772o2031
-60698B5631038o2036j1350j1350Q0457Q0457J3514J3514J3515J3514N0452N0451m5180j36979
-60685B5680017n0914M0888j6491j6486q845q836q841q835o6216o6215K5587K5587M8840M8836
-60671B5618076j1409n7307j11819k0015P8481P8486K5888K5889K5888K5883R0918R0914N0752
-60658B5910625m1050j13133j13134L4136L4131M9437M9437M3699M3700J5009p6793n0977
-60646B5785087n069O0908O0913k8025k8021n1206n1206n1206n1206J9558J9562J9557J9558
-60633B5719204o259o263o259o259J6689J6688J6693J6689L4980L4979L4980L4980J2028J2028
-60619B5924898J2029J2028q80q85q80q84k3832k3832k3832k3831k443k442k443k438N0151
-60604B5890484N0160O165p0333p5123J387P1190K5291m7385m7385n0254n0254p346p340p346
-60590B5681911p336l0297l0293l0288l0292M611M611M611M611j127j123R0676R0680M5859
-60576B5796814M5859M5854M5858n5507n5511n5512n5503l870l870l870l866M7767M7771m4036
-60562B5748378m4031l031l035l030l036o0410o0410L1393L1397R6899R6898R6899R6903J270
-60548B6023054J271J270J275o7867o7863k1964N4542N7406J1512k1008o6907l5828J0071
-60535B5878964j8615j8615K4416K4420K4415K4420o3441o3440o3445o3441J3061J3060J3066
-60522B5724825J3061Q9562Q9566Q9563Q9566k3279k3275k3275k3275O1483O1483l0324l0320
-60509B6065361k4586k4581k4582k4586j4542j4543j4542j4543m3232m3227m3232m3233J9886
-60496B5755818J9885l9407q5310N540J12644P5352K9444M8575M8571M5706M5701K2755K2754
-60483B6108028K2754K2750o4954o4954o4958o4954M7888M7889M7888M7892k1448k1443P0360
-60470B6112738P0363m08m04r2207r2207n8982n8973L2820L2829Q2554Q2554Q2553Q2554l035
-60456B6272749l035l035l035k0249k0245k0249k0244l6327l6318N756Q2257N6442n0663j06130
-60442B6097674o0230n3536r9436j10911l4409J03301J49200P9388K887o798o793j1579j1575
-60429B6037183l0701l0701l0705l0702n6046n6045O6363J12263R5048J8548k7357k7351o116
-60416B6033681o106o110o106o115o107o106o110j3761j3757P8041P8046K0667K0666K0671
-60402B6181494K0667L6802L6808n5000n5000l363l358l359l358K1026K1025K1026K1026K1025
-60388B6257461K1026K1026K1030j217j212j217j212l9465l9466l9465l9465N6639N6643N6643
-60374B6327749N6638K4129K4128K4128K4128n1300n1301p309O9192J26571N0066n5126n5125
-60361B6506568j8305j8309J2293l3606l3611M2896Q8799Q8794J6141J6141p5662p5662j2549
-60348B6503928j2549j2544j2549m1235m1238N0568N0569J6140J6141J6141J6145N5709N5705
-60335B6660931l6093l6098K1282K1281K1282K1281l4185l4185P893Q4399Q2482k4618j05909
-60322B6649743j05901J6693J23792J09452L2946m346M1553J02758J02753j3909j3910j3913
-60310B7027711j3910K0514K0518K0514K0514q531q530Q3272Q3272L1630L1635L1631L1630
-60297B7371870J033J033J028J033N2669N2670l9133l9133j3061j3061j3060j3057o2789o2785
-60283B7225257n8004n8008p2824L672J08869J08868J9935n6572l9357O546p925p920n051
-60270B7167486n051k7998k8003k8002k8003l6605l6610l6605l6610m095m094Q7712Q7708
-60257B7071230L9833L9834L9838L9833l5716l5712o6310k0410l3804j10305j07431l0930
-60245B6789950K0711K0707K5493K5488j2405j2401j2401j2400N6445N6450N6455N6450M5450
-60232B7103992M5455M0668M0673L5891m0610q9387q9383r563r567r568r568L6336L6336n5467
-60218B7026238n5467o4554o4554o4554o4550j6738j6738j6738j6737n5108n5112n5108n5112
-60205B6425168p8059p8064P4948P4948N8690N8686l3112l3112j0165j0165j0165j0160n7061
-60192B6372377n7060n7057n7060l507l511l506l507K6135K6140O6300j0200j02965j48863
-60179B6043716q1925n419j235m7138j6536j6540K4586K4581K4582K4586o973o977o972o973
-60165B5945363L1276L1276L1280L1276K3908K3908K3913K3912k0078k0079k0078k0078j908
-60152B6083891j913r3711r3715r9449r9448p651p646Q7385Q7384M3394l3108k7369M9131
-60139B5887175R3123R3123j0156j0156j0156j0161m8408m8405m8409m8408o1739o1735R1277
-60126B5806965R1273L1025L1024M26M6331L2456m4040k6831J9073J1422l4482l1608J4291
-60113B5947325O8200O8204k0734k0729p350p345p341p345K7554K7562K7563K7558J6083J6082
-60099B6155287p5715p5721o6206o6211K5596K5597K7509K7508K7509K7505p0508p0512K1291
-60086B5912929K1290L8509L8505L8504L8509j7196j7200j7196j7201k2933k2939k2934k2938
-60073B5927709P1738P1738k0070k0065l7283l7278l7279l7279L4585L4585L4589L4585L4589
-60060B6054864L4585L4589L4585L7934L7935L7934L7934j5616j5620j5615j5620m3712m3709
-60047B6160468m3712m3708N5745N5745N5745N5745n3271n3271n3276n3271J5579J5584J5580
-60034B6129682J5580k6863k6862k6863k6862J1386J1386J1391J1390O6853O6853O2071O2076
-60021B6341218J4260o2247j33966q8067J5692O1595O4460J8565j7784j7775k0648k0644O4935
-60008B6219594O4945K0949n5547n8421J8085Q7892M1993k1385k1381k4253k4250J9737J9742
-59995B6287700J9737J9742j6123j6123m1939L955J091J091J091J096q113n4017k8195k8196
-59981B6142797q113q113q113q109k2458k2458j9589j9589N9782J05685P5082P5088J10107
-59968B6451999L3602p3507p3502m0992M912k0905k0904l8123l8118r433n5332o8721k2821
-59955B6028155L7426L7432j0030n5934n5934j0026M5433M5436M5432M5441O5996K0091m3021
-59942B6195897m3016k0074K5834k860k851j3465n9364l0678l0670K1919O7827O7823K1923
-59929B6198245K313K321n52n48J2832J2841J2836J2836Q2765Q2764J2002j25705j72565r6059
-59915B6036326k0518K5389M5949M5953M8813M8822J7254J7263M5948N0l5393J0510P647l8262
-59901B6255751r568r572r568r568j8655K7244M4463l2040q8466q8462k7262J8641k3791k3796
-59887B6005351k0927k0927m1010m1009K4976P0881P7094P7094P7094P7098R1439M5536k0451
-59874B6402239k0442l6619l6619J1202o5303o6261J0242Q328o8173j09770o3872N8538N8533
-59861B6082023j711j710j711j710K9964K9965K9965K9969Q3519Q3519P6820P6825j8803j25907
-59847B6371017r1484m5580j2114j2109K1358k4541m229P2272N2189O290m7264m7264n0128
-59834B6188413n0133j3793j3792J6809k9093m8221K8286J35389J35390M8247M8247M8243
-59822B6493992M8247M257M256P130P125j4870L1033M8252k8259n1210n1206n5988n5987L7534
-59808B6424306L7539L7535L7539p19p13p14p14n3312n3312n3307n3311R2045R2045R2049
-59794B6596956R2045o3234o3234o3234o3230n0802n0801N4393J30895Q5948R447l4540l4544
-59781B6546065l1676l1675l1671l1676N0097N0097N0097N0102o4658o4657o4657o4653Q975
-59768B6370110Q979Q976Q979N6791N6796N6791N6796K6548K6548o5259o5250j22634j22629
-59755B6301542L0373L0378N6670N6675N1888N1893L5636m0866K159K169n6585n6576n9449
-59742B6405907n9445k8851p4746q9091j2589O5344J11252R0214R0213Q921Q930Q926Q930
-59729B6533915m3672m3668m6541m6536Q925l6973p4270L2834O4392J8489N1004N1004n1323
-59716B6417580n1318n1318n1318N1906N1906M7130M7129O003p0499k7464k7464J0309J0308
-59703B6362890J0309J0313J0304J0313J0309J0308q580q575q576q580J7241J7241j3357L2546
-59689B6444106N1664k4833k1964N4537O0271O0280O5057O5057q073q072q073q068q073q068
-59675B6705748q072q069o8797o8792o8797o8797L0661L0661L0656L0661J5355J5359J5355
-59662B6583132J5360k2894k2893k2893k2889K1093K1097K1093K1102j859j854j854j855r846
-59648B6574040r841r846r846M3708M3708M3708M3712L4621L4621L4620L4626J13995J13996
-59635B7085822K1236q5867r6153r6149j02847j02843K348K348K348K353J868J872J868J868
-59621B6640072P0723P0723O5946O5941J7241n9256m2047L852j3357j3357j0493j0483K3935
-59608B6809440K3939j24290j24282l7265L9236l794l794M3183M3183J34989J34986O6134
-59596B7001665O6130k5668k5668k3755k3760k6625k6624j01218j47121j59549q3043O3239
-59584B6488003J39744R6710R6710N3675k2821q481L7422O7064K1165r8371r8372k2826N3680
-59571B6803302L6466r437q603q598j1471j1471M2082M2083M2087M2083k4860k4855k4856
-59558B6883952k4860k2947k2943O8860O8864j8116j8112j8116j8107r6531r6530r6530r6526
-59545B6492358M0224M0219M0220M0224M0219M0220M0224M0224j4651j4645o0550J5957J14454
-59532B6854697O8550o7244j43740n3855K2646O56m5244O51O56k218k209J1215J1220R8241
-59518B6754022R8241o954q3452o6242k0343L7040L7036L9906L9909R6324R6328O439j00666
-59505B6927588p8553l2654o0383o0383J5162R1663R4537J8031k2135K3769J8988k6912q7160
-59492B6821558q7165k047J05056J17148M0646n7856n7855j4821O1685O4550j1952k5340K0563
-59479B6974170N4986n2113j18103m1594O1685O1686j8768j8763j8767j8767r204r200r204
-59466B6838044r199J5660J5660J5661J5665l471l462Q3560Q3559R891o6615j15387j15388
-59453B6764178O061O066O061O066n4183n4182n4183n4187o29o33o28o29p925p924p920p924
-59437B6537485L0328L0329L0328L0333L7503L7499L7503L7499L7498L7504L7498L7508O299
-59424B6965114O308O299O308n2988n2984n2984n2988K9731K9736l1473p7368j9042N7470
-59411B6761139N4595k1905p0319p0319J6702J6706J9571J9576O5474j1027r4227m8323J2876
-59398B6650519J2877q3707q3704O9300O9300N8628N8636N8632N8632j14458j14453L2811
-59386B6673013J39920P6322l0782o874O9632L3292L3291L8069L8074n6486n6477n6482n6481
-59373B6838031K7670K7675K7671K7675J0456J0462J0461J0457M723M719M723M723K8061K8061
-59359B7065568o3746o3737m4614m4615m4620m4610j01995j01994j0192j0187J2760J2764
-59347B6560782J2760J2764o721o725Q5081Q5081L3445L3440L3444L3440k420k420k420k416
-59333B6867115p7013p7009J4794J4799L6641L6641N082N0986Q4458p346j05846j05842J8946
-59320B6756406J8952J8951J8952R388R383R388R393j8704j8705j8704j8700N0146N0151N0146
-59306B6926443N0156K335K334K335K335N3976N3971l7830l7822o0509o0505k8950p4849n8596
-59292B6734824L3215P0508P0508m091m081m081m086J652J657J652J657j5202j5203j5202
-59278B6853727j5202q9792q9791K012K016J8264J8273J8269J8269J8269J8269J8269J8273
-59265B6809125P2847P2847L5555n6253r9287n3379O865O869j9917j9907j9917j9908j4178
-59252B6701362j4175j4169j4175N909N909Q773Q777J5472O1375Q7192m611m8122m8121n3864
-59238B6697532n3860k222k218q9239q9243j2792O3719M9370L466K514M8414K2597K2597M2675
-59224B6703310Q8579Q8575M2679m9131m9123L9806L9811J2073J2078J4942J4946J4942O0846
-59211B7034333O0850J4947l4787l4783l7651l7651o3472o3472K514M8418O959O959R833R832
-59197B6922829k2687k2682k2682k2678j5993j5988j3119j3119k1726K4177Q7290Q7291p386
-59184B6943527n3280k7464k7464K8954K8955K8959K8959O479O488L2304j3600p0974p0975
-59171B6840868N0474R6378K4743k1156M661M660j3505n9413o2278j6374M3389k510k510M3394
-59157B6930821O9210K3311l9806l9807m9127m9132p4948k9049K3549K3549K6418K6418j4704
-59144B6826703j4704j4700j4704L8850L8846L5981L5981L3799j2104J3721J3716k7406k7401
-59131B6926578k7405k7402k1663k1668j8798j8794L0930P6829P3965K8065p8445j24349j7241
-59118B6780602Q9858N1610q6096j36776o0276M7785M7785N2566N2567K3876K3877K3881K3881
-59105B6935140J1436J1444J1436J1444N9252N9256r3751r3751k2032k2027k2031k2031Q0290
-59092B6904075Q0296J01334N5431l9604j16102p5944p5941q1678q1678Q216J15316J29185
-59080B6922906Q3281K3988K3994P7543P7547J17709M1207m8961r4855r6769n0864n927L9982
-59067B7110781J7029J7035J8457J8466l1262M5239L9501o7602k573k573m4296m4292m4291
-59054B7029619m4296J4995J5001J4996J5000Q5759Q5764k4209j00715j21753j21754j9428
-59042B6828979N7074M1666m230K1587K1587r976q6474o6390k0487L412M9321N5058R155R154
-59028B6909436N5058N2190O285K5529K5534K2664K2665K2659K2660K2665K2664k5632k5632
-59015B7158745k5628k5627k5633k5627k5633k5627l3539l3534l3534l3530Q1216Q1220Q1225
-59002B7114494Q1220J6666J6670J3806J3802p0350j16254j33468n6962R976R977M5360n43
-58989B6944394J7627R4128P4050K8146j499j500m364m369M9186M9186M4404M4404O8083q414
-58975B7393462L7480L7486k0851K5053M2262l4234q4924q4920j32736n6230J5485J5494K0272
-58962B7173099K0271M4655M4656M4655M4660l9501l9497l9496l9497n549n550n549n549n550
-58948B7186258n549n545n549J6266J6262J9136J9135n5458r550J0529o5973j11400o5502
-58935B6943060L1087P6996L6820L6830L9694L9699J5427J5427J5427J5431L8379L8383L3597
-58922B7376257L3601l1428j07934q7852m1948J3514N9422O2287J6388L6233L6237L3372L3368
-58909B7431517J0416J0421J0417J0420m8871m8871m8872m8875M683M678M683M678J9858J9863
-58895B7336145J9863J9863l089l089l094l089L1339L1339K6552K6557n5686j32189j29319
-58882B7162103n2813K2902O8806M7767M7771k918k914k914k914K344K344K343K344N5893
-58868B7350144N5903N5897N5898k1923k1919k1924k1924k1923k1919k1920k1919k7661k7657
-58855B7287153k7662k7661K5892K5893K5897K5892L2551L2556L2551L2551L2551L2550L2551
-58842B7563265L2551q571q566q571q567o0212o0208L1594L1600L0759L0760L0755L0759j755
-58828B7625593j756q8781q8776n5310K1196J26388J26387L1716m4790l0445J5462l86m6280
-58815B7590218j7600j7591k0469k0465k0460k0464M0736M0740M0740M0736l7678l7678l7674
-58802B7523091l7678l2300l2299N9503N9507P862P870P867P866k3217k3212k3212k3213M5639
-58788B7524074M5639M5638M5644j042j042j041j038l9294l9290l9295l9290k9731k9727k9731
-58774B7410474k9727L9124L9124L9124L9124O011O012O012O016l2241l2241l2241l2237O4824
-58760B7497158O4828O4819O4828m032m027m028m027q064q054q060q059n9696n9696L2106
-58746B7555996L2107j7147j7142j7142j7142O4141O4146J5369o1133q9702q9701k681k675
-58733B7417294L057L062L058L057O3782O3782k8016k8021K9354K9359K9359K9358n1152n1147
-58719B7516186M0655M0655N7868N7869N7869N7869k6283k6284k6287k6283k6288k6283k6284
-58706B7644979k6283l1428l1420l1428l1424L1689L1693L1689L1689P9025P9029L0256m6249
-58693B7761817m5293m5288n0070n0070n9809n9813L1999L1994L9649L9645L9645L9645O6422
-58680B7740473O6422l6857j13358r2324J4781R7980R7981j0201q6707o9488k3589M5266M5261
-58667B7675640m3672m3668m3191m3196j2594n8489l3633M2873Q8777Q8776Q468Q472Q468
-58654B7643031Q468J4205J4206J4206J4205j8785j8785j8785j8786n2256n2257N1022J27528
-58641B7707217J04455k649k9422k9426K133K132K133K133L2735L2735L2735L2735l6121l6120
-58627B7817405l6116l6120K0568K0572K0572K0572k379k380k380k379O1685O1694N6913N6908
-58613B8055135M89p6012l2982l2982o7288o7289o7288o7288J6863J6868J6864J6868j4695
-58600B7697263j4695j4691j4690P5199P5200j3735j3734k5924J9984M0067l6439r1902m6002
-58587B7635901M5805R1708Q2141N639r8600r8591J7110O3019J2333r4770r5610J1498L6359
-58574B7613942L6362q589q584q585q584O712O717R8515R8524K3926K3930K3926K3931m5136
-58560B7877007m5131m2263m2266m014M1889N9104j7403p2864p2869p7647p7646R8308R8313
-58547B7722518R8313R8308k9475k9476k9471k9475N4676N4682N4681N4681J2122J2127J2122
-58534B8056333J2127l5693l5690l5689l5689m2451m2447M9361M9356M9352M9361m2451m2447
-58521B7953333m9140m9141m9141m9140K9273K9273K9278K9274J0982J0986J0987J0986J0982
-58508B7928792J0987J0986J0987l3485l3480l3485l3481K0070K0074K0069K0074N4829N4834
-58495B8017771N4829N4834m4624m4624m4620m4619j3546j3541j3546j3541L8096L8096n3703
-58482B7917262n3706L668L672L669L672L6183L6184L6187L6183K9970K9969K9965K9969p6178
-58468B8066669p6178k7410M9095J14885J14889M8898L004M912p1585j23231j23227k1865
-58456B7958856k1866k1860k1861M1252M1252M1252M1257j0151j0147p283p278K1412O7311
-58443B8112146Q4525Q023p7090p7089R931R936R936R936p7090p7085k6000N0505N0510k5995
-58429B7985099l8429l8428J7995O3895N7680j8821o4725o4725N083N082R2108R2108J7869
-58416B8111791n8627m1419M490k0379k0375j7510j7510m117m122m121m117Q0986Q0992L2218
-58402B8118180m4283k8586k8582l3364l3363l9102l9101l9097l9102L7881L7880L7880L7885
-58389B7945126L7876L7885L7880L7880j8183j8180j8188j8179j8183j8180j8183j8179k883
-58376B7948309k882k878k883M8755M8763m0179m0174j4893L1011N3007k3495k9233M7268
-58363B8020496K5273k0626M714M714J846J845P583P584P583P583q5777q5778O030O030k8398
-58348B7880702k8398O3405O3409Q8750Q8745J31784N5278o2345o2345K4676K4676j2289j2289
-58335B8243759j2284j2288n7231n7232n7231n7231N405N406N1305N1309P8082P8082L2183
-58322B8292034m4324q6518m0619K0586K0590R110R110N5013N5013k2925k2924k2925k2925
-58309B8198296k1012k1012M0188Q6096Q5395Q899l7005l7005j00117j00122n1346K5152N1934
-58296B8128341N1928N6715N6711R7837R7832n5175n5175o5573o5573j9675j9669N7788N7788
-58283B8324100J1889J1884m8359m8360k460k456R972R976O9264J15163J02843m257r4150
-58270B8455049r4151m1558m1552m1553m1553l1043l1033O0769O0769R3280R3284Q8503Q8503
-58257B8617714n57p7058n9845j3940k1592k1591j8723j8722l5941l5936l5936l5936L2914
-58244B8274851L2919L0046L0050j158m7062o7140R361Q1081L5182n940L9968Q2517Q2518
-58231B8577193L6614l9882l4150l4153q0049q0048n0052K6458K9323K9323L6973L6978q930
-58218B8445598q926n9130n9135L2672L2672N4667N4664Q764Q768j9360j9360o5263o5264
-58205B8341367p7695p7696P5312P5311M5666M5665k33k34l3709l3705l0836l0835O6107J12011
-58191B8476496J29221N2719j6132j6136k0914k0918j3738j3744j3743j3743j3743j3743j3744
-58178B8488138j3743o1739o1739o1734o1739k3486k3487k3481k3486O6880O6884O6884O6885
-58165B8401037j967j971j967j971N083N082N083N087M3335M3335M3336M3335k092k088k087
-58150B8580570k088k088k088k087k088p372p373p367p373J5584J5580J8448J8453m1795M104
-58135B8571020K4191n2320j12559o6659N2876N2876J0681l5222L2676J09178Q9096j8009
-58123B8657825j05990j05981m0485m0480N1323N1323N8969N8973N8973N8978m584m580m584
-58110B8689680m579k7536k7532k7531k7531l6143l6138l6139l6138M2276M2276M2276M2280
-58097B8599521m943m939r1964r1960k0245N6266J3227J3232Q445Q450n2755r8659o7099R406
-58083B8275983R401R406N2077N2082M9212M9213l0167p6061k1556Q5553J48661J02762K5305
-58070B8731871n1197j11446j11445o7455R047L2830L2838L7615L7616K6139K6140o0882o0881
-58057B8470790j1638O4873N0528M625m7974k069O1047O1043j2136j2136j2135j2136k4568
-58044B8578114k4568K3248n3254r1030j4529R0667R0666K8506K8506n8516n8515j7753N8749
-58031B8580291J02735J02745J1889o4613n0272m360l3534p9438p3695k7796K6714P2613M9666
-58018B8612945M9666M7785M7785m4018m4018P619P620P619P628m2586m2585l9717l9712R0339
-58004B8626370J36242J46762P0261n0833j57937j25423p9523l5532J0367N3406R9310J47116
-57992B8840586J47122M0013l6484m7008m7009n1789n1785j6792j6787j6788j6787L6762L6767
-57979B8800021L6763L6766R029R034R029R033j9656j9656P2146P2151J3689J3694J3694J3694
-57965B9069431L2820L2820n8987n8982l7947l7948l7943l7948O2466O2467J3694o2812r8291
-57952B8842840r8290j1265j1265j5094j5091j5090j5094J3119J3119J3119J3119J3119J3119
-57939B8740365J3120J3119L3076L3081L3080L3086N65N71N65N70m1036m1032N0775N0770
-57925B8920675N0775N0775m1032m1032L8140L8141L8136L8146k4977k4972O6830O6831M9616
-57912B9226052M9617m2186m2186j7326j7322j7326j7321m8284m8287L8738L8742p166q3662
-57899B9012083j03750L358J02331N6432k864k856n3545n3541n3545n3540K2449K2448K2454
-57886B8917914K2449l4926l4926N6876N6881K3882K3885o7917o7921o2179o2184K9624K9628
-57873B8831086J1094J1094J1095J1094J6832J6832J3964J3967o119n2023q3578K3527J07683
-57860B8926548J53577J55495J09600n055q1553p0081k4173m9042r4941q9203m3304K6503
-57848B8914371P2412M9455M9459j6527j6527j6522j6527o012o007o007o003K6503K6508K6507
-57834B9075083K6508M6586M6590m5216m5212O425O424O425O425K577K582K577K582N4218
-57820B9194574N4219l7584l7579j2725j2719j2720j2719P4297P4306K5533n0972l9264l9254
-57807B9167393m4040m4040K6723K6728K6727K6728J6204J6212J6208J6208l5438l5428N6369
-57794B9236554N6374m1140m1145m1144m1140P1702P1697P1702P1702O3095O3090N6401N6401
-57781B9654149O5007m2096j30078j30074l5644M0857O0940m6160o2417j6522m9028m9029
-57769B9259905o9596o9592o4810o4810K133P8634O1420J5522j0040j0030P8895P8903M306
-57756B9290840M310M310M315K393K397K394K397M8297M8301M8301M8301m777m777m777m773
-57741B9487452k7729k7724k7725k7724N1165N1166N1165N1171N1165N1170N1170N1166r48
-57728B9784940r42r48r43r51r43r48r42p0284p0274p0274p0278O223O227O227O228J562J562
-57711B9525242J567J567k1389k1389k1385k1385L1204L1213L1208L1213m5297m5293m5293
-57698B9431783m5293j2347j2342j2343j2342m1032m1028N0771N0775J5867J5866J8741J8736
-57685B9425812P0377J16281J30621N4120l3022p8926j03786k7284k425m8319o0756J5750
-57673B9458443P3126P3125j3896j3896q158q158q158q158P7171P7174P7171P7170O407O407
-57659B9865770O407O411q5400q5395O406O407K1708K1709J8839J8839J24151P8248n904q2410
-57645B9915786r3886r3885r8668r8658J8479J8476J8480J8484k7423k7419k7424k7419J6980
-57632B9511903J6985J6985J6985L4194L4199L4194L4199N4757N4757l7049l7046l7049l7045
-57619B9660969N4761N4758k7365k7366k7365k7361k1631k1623k1627k1628j9714j9715j9715
-57606B9515378j9710N1049N1053N1054N1053M2720M2730j6563o2467j9436Q7672J59396Q2891
-57593C0016820k1349k1345O5677O5681k6130k6127k6126k6126j0474j0466j0466j0465m737
-57580B9954367m728m728m727l2946l2942K8263P4167O8424q077n3976n3981J5221J5216J5220
-57566B9974773J5216j994j993Q9809Q9814R8892R8896P090P089k474k474k469k470q6747
-57552C0280958q6747Q885J00684O0527l1285K0361K0361n940r7742j00612q809Q7775M1877
-57539C0290293j8373j8367k9988k9987k9987k9983o4415o4415K7392K7393J1130J1134J1135
-57526C0092962J1135L0256L0262L0261L0261R8991R8995k375r4178j43907j43902m8278M3533
-57513C0034016J926J930P665P668n9274n9270n9274n9269P8723P8729P5855P5859K5174k0729
-57499C0129729n2288L9523P3947j7860p5240k9327L8558Q4466Q7331M1436J4296J4295N689
-57486C0354555N688O3068k8739o8900o8900j3914j3914j3914j3914R038R038q2769q2764
-57473C0053659L3817L3821L3822L3821K8079K8084K8083K8084K9516K9516k039M3866N5332
-57460C0457461l6466j60784k06687q6792O6215R2036M6133l1330p7229p7228l1326M8521
-57448C0002524R4425P1477P1473N1390N1395M6613M6608p695q4193q4197p691M2038M2034
-57435C0336201m4984m4987p215p211p215p215j5818j5822M5383R1286J1072o5429p9770K7334
-57421C0215610R0446R0447N338N339M5504M5503m6303m6303m7255m7259r0294j3784Q7650
-57408C0294639Q7654O28O33k4231k4236k4231k4232M0795M0798M0794M0795l5708l5707l5707
-57394C0342684l5707k0532k0527k0528k0523N5975N5978N5974N5979K4420K4415K4420K4420
-57381C0546448L0158L0158L0153L0158p5271p5271J6536J6535N060N060N060N060N0959N0964
-57367C0671767l7975l7970r3441m7533L6614J13124J19092J19096J17183J17188M2595o4510
-57355C1055230j19024p3111l6305R604J2473l3431l3431l3431l6300l6300K7248K7249K7248
-57342C0757719K7249K7248K7249K7248K7249l4432l4432l4433l4432O6934O6938O6934O6934
-57329C1023973M4938M4943R51p5554j09981l3472P1716P1715k4393k4389k4393k4388j4830
-57316C0926836j4825j4830j4830J8229J8224J8228J8229L1612L1613L1613L1621R4726R4730
-57303C1271176k6719p2618L0656J22464R0904M5006l1622p7520n4574n4568m0229m0228m0229
-57290C1121899m0224N4448N4443l7359l7355L7233L7234L7234L7234M2980M2981M2981M2985
-57277C1436714l3521l3521l3525l3516N204N208N208N213j7744j7744j7743j7744J4412J4412
-57263C1281313J4413J4416q539q540q539q535J6324J6321J3456J3460l7229q3129j06080
-57250C1109112j4273Q2693J28597O8352k3450j71676j71680m9271J03736J24771J24771M2537
-57238C1354219M2531L1056L1056L1060L1056K5435K5439K5439K5439n1067n1062n1067n1062
-57225C1418472K1609K1614K1614K1614k4290k4285k4290k4290O8856O8859O8856O8860M3995
-57212C1727194M3991m7812m7807l341l344l341l340o0720o0724K8213K8219M6743Q39l0714
-57198C1614056O1088J20380K8573r0007m4103J02686J48589L0006o1793n5103L6703L5744
-57186C1926819n6055j46277o9776L4463L4468o662o659l785l789J0556N6454j5261r1766
-57173C1662730r4641m8732J2468J2469l3795l3790l3795l3790M9401M9406j1795n7698n3402
-57160C1385036K3109O9013O9008M5100M5100M5104M5104n2867n2863Q338N4237K8420m8081
-57147C1663758j19806p3906k9911k9915k7047k7042j4614j4614n7649J8857J45927J45922
-57135C1579960O0815m6290l0032J5867R172l6726p3543p3547J5391J5391j7124j7124P4683
-57122C1476893P4679O8437O8443k3361k3365L4019L4015L4015L4014N44N43N48N43N48N43
-57107C1781058N48N43r141r137r137r136r137r137r137r136m9307m9302m9298m9303k4437
-57092C1487404k4438O4495O4501K559m3340o0549J5947P3332P3327j3694j3693J3559J3559
-57079C1652969J0690J0690p5374j21278k2777J14925J13614O7710L6152r752k096k102m970
-57066C1768401m966r271r271r272r271r272r271r271r272N253N258N253N262N257N253N258
-57050C1726058N258J1951J1948J1951J1952n262n262k0563o6462o8021Q482N4384N4390K9524
-57036C1760328K9521J16546J16545K6176n0331p291p296l5025l5029l5029l5025K6463K6458
-57023C1897011o0558o0558k7096M9414R8183R8187m7179m7169m7175m7169L511L511M9410
-57010C1862323M9414P454P457q4350q4349l5577l5577J0322J0326M4750M4750j150j154k6970
-56996C1767669k6970O4837O4833L6008L6017r891r887j279j284j280j280L6965L6969L6973
-56982C2028400L6969M2707M2711m9096m9096K4654K4658K4658K4658o901o897k119k119R352
-56968C2142539Q5863O0042m7067j07310o1407k119k115l686l681M2217M2222J9270J9266
-56955C2184034O5169O5174k245k250k249k245m5284m5275m8153m8148m8270r4173j06601
-56942C1869484l0099N4052J30559J35335N8839m4445m4444N4052J30559J13344O241k0536
-56930C2412941k0536k3702k3697k3697k3697j1269j1265M9935R5839P0970n527j12635j12631
-56917C2261029n531n527M0372M0377j1871j1862j1867j1862Q9504Q9504M0731l5770m8211
-56904C2419016m8203L5955L5949k2386o8285l9595L6906P8028P8032q997q989l91l81l86
-56890C2486273l87L6907L6910L6911L6910l9600l9591l9591l9595r590r590m813m809N8304
-56876C2504649J34815J52024M4916o5057o5053K0052K0056J4313J4318J4322J4318J2572
-56864C2816245J2576J2576J2575J2576J2576J2576J2576k8546k8542k8550k8542J7358J7357
-56851C2824811J7358J7362k2692k2686k2687k2687q347q342L7557L7562P2460P2466j9342
-56838C2952793j9338m5163m5158M6644M6645M6568M6568m5239m5230l9501l9497N2306N2306
-56825C2964704J3577J3577J3577J3577K2184K2184J9311J9320m0938q6833n8147J8359J05379
-56812C3039831J05385J8354J8359p462p462p462p458J84J93m597m589P8571K075j01209j01204
-56797C3021509J6419J23518Q9100M3192L7454L7458L4585L4589l664l663l669l663O851O856
-56783C3436872O856O851P5712P5706P5707P5707j8965j8965J1638l4266q3995p489R4833
-56770C3696202R4833K0087n6418j3384j3380l7292l7292l7292l7288M5908M5904m5899m5895
-56757C3578794k9641k9638R2764J38671R9579K3073k2826k2826l5258l5263l5258l5254P4715
-56744C3761632P4710P4714P4719k4739k4738k4739k4739k5408k5407N190m0704J0928Q7438
-56731C3898857M1531M1535O3526O3526O3530O3526n1228n1224n1229n1224j6208j6203j6204
-56718C3982511j6199L7346L7350L7351L7350N2648N2647N2647N2656r07q98r07q98p762p759
-56703C4307176p763p758J5189J5193J5189J5189K2364K2363K2360K2363J7582J7582O0617
-56690C4537646j5885o928o923j1705j1705Q7748Q7749Q7748Q7753L3718L3719L3713L3723
-56677C4970371J0767J0766J0771J0771k7006k7002k7006k7001J1247J1247J1247J1251k142
-56664C4948281k137k141k142k142k137k141k138L2524L2524L2529L2524L2524L2524L2528
-56650C5160980L2529K9179K9175K9179K9179K9179K9179K9175K9183N0838N0847N0842N0847
-56637C5630311k712k707k708k707N0838N0847N0842N0847N0842N0842N0847N0842L027L030
-56623C6032281L031L026j9921j9921j9922j9921K9323K9327K9328K9331O7576O7580O7580
-56610C6278698O7581M5311M5310M5311M5311m1710m1710j1108n7011m0754L5748j0156j0151
-56597C6350670P8782P8782P8782P8787Q4879Q4875Q4880Q4879P23P27P23P27O1924O1927
-56583C7132067O1928O1927Q378Q374Q373Q383q787q782q782q782M4763M4772M4768M4772
-56569C7433372K2292K2301K2296K2296K2296K2301K7078K7078M5127J21628J38846L1743
-56557C7958654q3977q3968J9306R5812J26891J26890J31672J31676J1180J1179J1180J1184
-56545C8467679j12j08j08j08L8146L8140L8146L8145O6354O6355O6354O6355P2092P2088
-56531C9029418O9224O9228K6907j8996N0815J27317J13928L7427N9422J05326J06278J06282
-56519C9882576J09146J09147J9257J9256J9257J9261J12160J12159K0357K0352P1993P1999
-56507D0586920P1993P1994O4343O4343O4348O4343J02596J02596J02596J02600O3625O3629
-56495D1525926O3625O3629O3625O3629O3625O3629R1358R1358R1363R1358R1358R1363R1358
-56482D2547204R1363J70755J70756J89877J43978N8870m8238l1024M5481P4647J20547J02380
-56470D3636596J02381J28196J74105J91314J14809J04890J04890J30711Q4808O9506J46008
-56459D4988214J91911J91916J84261J84261K27295J50789P8113P8118J95737K41635J69997
-56448D6882247R3500J13578J59477J91997J91992J94865J94861K14949K14944K14944K14948
-56437D8882302R5408R5408K02512K79017K45425J99526K23430K23434J74661O7558Q4767
-56426E0773448J61273K41124K41124K01919J25413J29234K05744L05193L05198K97628K05820
-56415E3193118K05825K97628K40248K40249K45991K45986L71740L71741K70370J78568K11083
-56404E6072547K11082K97152K97148L08385L08385L08385L08390K75870K75871K75870K75875
-56393E9214960K69656K69652K69656K69661K00797K00801K00805K00806K50929K50939K50938
-56382F1849600K50934K50930K50938K50939K50934K11253K11249K05515K05511J11800J9993
-56371F4069596P1630P1635J89137J89136J89137J89136J16447J16461O4819J56622J61398
-56360F5585154J61403Q396Q401O483q5319j25485j25481l7418l7404l7418l7404L1437L1438
-56347F5346783o6103o6104j54084k45879j94246j94241p1841p1841j73207k65005k61310
-56336F3582922k61297k61309k61306k38354j46555j46551k38349k42655k42655j56590j56595
-56325F1230706k10144k10144l01943l01942l28854l28850l28854l28850l46064l46063l97705
-56314E7801293l05898k11707k11702m20176n11979m54609l01592k49955l41758l89817l89812
-56303E4012288m81619m81619m70143l78336m29982m29978n06483n06479m14677m14676m28070
-56292D9070226m28065m28064m28061m08804m08803m08804m08800m62353m62353m62358m62349
-56281D4301412m57576m57572m57572m57572l88721l88721l85847l85848l73424l27512l10307
-56270C9910740l86804m92004m91994m04979m04974l55730l55726l55730l55725m14066m14057
-56259C5478951l04088k27583k01295k01299k88325k88316k75893k75884j84090j84081k36203
-56248C2811894k36203j90304j90299l25137l25137k36203k36203k37756k83660k26285j19173
-56237C0205534l8850l8845q0924q0924j80382k26280j97596j21084r6230r6221r1447r1444
-56225B8865307r7347r7348r7347r7343j04042j04037j49941j49941j04042j04041j2240j2234
-56213B7735404p2483p2479p2483p2483K4222K4223o7585o7580l8895l8891P009P013q2886
-56200B7212106q2881l6983l6978n4196n4187n4196n4192o0760o0765L1043L1046Q091Q095
-56187B6795243l7813l7804j473j472M4431M4435J396J401r0406r0406k1794k1789K4106K4115
-56173B6632170j1274j1270Q0529Q0533M9451M9450m2352m2347l9488l9479N2320N2324M4035
-56160B6854602M4036j863j863k0514k0509n0636p3588p7889l1985O5075J10979P9419L3521
-56147B6908785k344m8242p7418n4456r038L6866L1127m5374r9408p6452j868P4643J03328
-56134B6740149N7424K9696O743L871K6826J7128J7129J351m4547m5985q0M8687P1639M7731
-56120B6977762K4779L6259L6255J4264l1639k0168K788l076k6018q809q809J4619O0522O0527
-56106B7129256J4619m2761m2756m2756m2757m8494k595O3391O3392J4722J4722M4848O7796
-56093B7190627P5446K9552k2099m5041m5046m5042n79n79l2134l2133l2138l2133r545r541
-56079B6989615l6799R106L4445J1499K7271K7280K6795K6795K6795K6799K6795K6800K3926
-56066B7247122K3930j6046o1946o0513j4605N6634P9586N2333O429l9950N949N3289P6241
-56053B7408453N6634J0735n0945n0946l5770J0138M7430R3334O7513K1609l8635l8634k9076
-56040B7471840J6832J8260k7635o6368m3416O789N2692J8053J8049K0918K0918K6656K6660
-56027B7560248K6656K6660j0640j0637j0640j0637K7612K7613K7612K7616j3626j3627j3626
-56014B7640584j3627P3395P3394J33643K6539j50376j50376o7181L9928N4268Q369n024P1486
-56001B7735022O5102J9194M9800M9801j2360j2361j2360j2356N0753N0752m1045m1046o6871
-55988B7822025o6871n666M0238O1635j4874q6590m0691J8601J8601K1466K1470R5103R5102
-55975B7979549L300L305k9220k9215k9215k9210L309L308L309L314l4940l4944l4939l4940
-55961B7742771N4951N4950N4946N4955L1999L2003L1999L1999m5338m5343m5342m5338M4548
-55948B7953760M4552M4548M4556n2036n2037l264P3242J22966J22966R6194j0915m2945m2949
-55935B8298638m9639m9644k8599k8605O3203O3198L4993L4989n6813n6814N66N61N65N66
-55921B8227165K8892K8896K6023K6027o9605j15504m0915L5586R1533R1529M512M508K9372
-55908B8368019K9372o2431o2435K3199K3199K3199K3194l6089l6093l6094l6093P6753P6748
-55895B8374448P6748P6753j6010j6011J4587l1307o8007Q495J10817J10817Q494o8006p0881
-55882B8510937N626L2403j3501J7102J7101J9015J9014j01478j47377p5792L1320O0002O0010
-55869B8434382Q4866Q4870L8967l7534r5875m9967P2438P2438j6500j6495j6500j6495M417
-55856B8543012M423M418M422J0161J0160J0156J0160m5306m5306M6496M6500J7807J7811
-55843B8634914J7806J7811L884L893L888L888N7438N7438N7442N7442K3967K3971K3970K3971
-55829B9011723O753O757O757O757p2496p2497k3724N2778O9035O9035j7986j7987o1025o1016
-55815B8902864J80M6087K5044n1457r0667r0662R599J16708J88427J11926l1519p7417p615
-55802B9051498O8896N9328N9328O4110O4114j4309j4305j4299j4305n7698n7694n7703n7693
-55789B9079268m0485m0484m0484m0480O2794O2798J4022o2475j17947j17942j2751O3755
-55777B8809589N8834N8830L3009P8916N7874j8624o4532o4527N6917N6922N6917N6921Q0825
-55764B9257871Q0830m1580q7479n599P0903K5004K5003l3332l3328l3332l3327l687l690
-55751B9184257l686l682J9266J9265J9266J9266K3522K3522K0657K0653l2901p8800r6014
-55738B9134591j9508M871M876R658R657m4853m4853j8076Q9033J55369P8867k4411k4411
-55725B9310810L9659L9662L9659L9662j3415j3416j3415j3411n1668n1664n1669n1659M5760
-55712B9254895M5759M5760M5765p795p789p795p789K5681K5677K5677K5682n8475n8475n8479
-55698B9288299n8471P0746P0741P0745P0746M1099M1095k0105o6000o9834O672N2575N2576
-55685B9550884n3573n3576n3577n3567j5243j5238j5239j5238N3612N3617N0748N0744r024
-55672B9475330n4924p2137M364J04773J04778O0788j5715j7990j7986k2773k2767k8510k8506
-55659B9468725k8506k8505N1340N1346N1340N1345m8112m8113m8108m8108L1676L1675L1680
-55646B9519675L1676k7613k7612k4743k4743M0758Q6666L2156p4952j20852p4948K510P9020
-55633B9416998L7054L7059M1836M1836N1403N1399N1404N1399k6539k6535k6539k6535l9927
-55620B9634313l9923N1879N1879l5087l5088l5087l5084L9506L9506L9501L9510K2287K2292
-55607B9760404K2287K2296l1262l1262l1263l1258K2409K2413K2408K2413n43n39n38n39
-55593B9767426K0496K0496J7626J7636n1228r7123j14341l7831K9758K9758L4545L4540J34949
-55580B9806707J34954Q3312O811n9180j05074j09860o3953J6370J6370J9243J9243N967N971
-55567B9776881N976N972J9360J9360J9359J9360J41765J41765N3788n3316l9932L6573P8652
-55554C0225563P8652J3851J3856J3855J3856k8223k8223k8223k8218n5000n5000L6808L6807
-55541C0210361L2982L2977K8201K8200k047p8549j22535j22535k2126N4380L7162q737k4995
-55528C0042739k4994k7864k7863M0991M0992M0987M0992j809j810j805j805L6444L6448L6444
-55514C0228087L6448k7630k7626k7630k7626M6007M6011K972K982O9793J15698N8317m8781
-55501C0447022j18598j18588l3490l3480K856K855K851K860k9659k9660k9659k9656M400
-55488C0040054M400P269P274N6998J02901L1177m5324n9670j3765M4565M4566p2101j18001
-55475C0030343m6285L0225N6158J0259n042n042R3455R3460M4686l1814o3378o3373o8160
-55462C0075492o8155K5561K5560K5560K5561O9425O9426O9425O9426N75N70N70N75l3377
-55448C0356194l3377l3377l3373k2858k2857J25368J25373L4639m1863m4736m4728m5688
-55436C0318717m5688K11K16L4163L4162n7644n7640j221j221R0581R0586r895r891r891r891
-55421C0365654O1824O1833L1227P7130P8086J585m4319m4318K5488K5489K5493K5488M571
-55408C0695231M570M575M571l3682l3678l3683l3678O3859O3862O3863O3863k0299k0289
-55395C0789085k0289k0294J9355J9356J9360J9355o4801o4796o4797o4796j3160j3155j3155
-55382C0527268j3160Q6298Q6294Q6298Q6298m9616m9617m9612m9617j1368j1363j1364j1364
-55369C0615375M0274M0278M0273M0278k5713k5709k5704k5708l6300l6296R604R604j4305
-55356C0605951j4304M6900R2804M4031l2470n8295j2392K3948K3949K6817K6822O5188O5191
-55343C0904140J9284J9288j5140j5139p4432j20326p4432L2673O1366O1362j1314j1315n7218
-55330C0718797n7213n8623n8619L3180L3184P4306P4301j7501j7497m8579m8584M3228M3223
-55317C0713603j1287j1283j1288j1278N329N330N1233N1233J00005J00001N329N339n6352
-55304C0935914j02254j16596m0093P5617J21520P1796l5312n6980j1076K8128j7770k3509
-55292C0829385k3508J9526J9526J9522J9526J9521J9526o299o295l425l426M5459R1367J9643
-55278C1060048n6859o1644j5737m36m40o0208o0203j4309j4300l7261l7251l7257l7256K1888
-55264C0648775K1892K4752K4761Q5001J30909P6398l0706q7609m1706k8312k8317o4658o4653
-55251C0666527K7150K7150p4104p4095k5331N1174P1258P1257P6039P6043N9302N9305l2501
-55238C0979174l2498j03269j03265n7362n7361J3142J3146N9049N9050Q8691Q8696L9918
-55226C0987111l6578j11652j11647k1762k1753O0482J06381J23599M7098q1889q1885K0437
-55214C0877942R6944O2516J6612M2428M2438l3117j09618o6584o6583J2787J2787J2787J2791
-55201C0914130O7513O7517O0819O0827j9508j26607j06529l0023K0657O6566P1338K5443
-55189C1072143o5407o5407k2377k2368L9541L9546J00747J46654J10310L3808j6878j6872
-55177C1333440l5047j11545j57452q0946O075O074J0857J0860M3179M3182M3179M3182m633
-55164C1150405m634r1654r1654L1702J08213J08203L1707o4882o4877K2144K2143k007k002
-55151C1152807m7906m7906L7202L7207L7207L7207r5q9r5q9J7119J7124J7124J7124Q293
-55136C1282234Q297p8728p8724J9773R6274N3240k3261m0952M952k5654k5650L035L039L035
-55122C1200910L040k6373k6373O2570O2565j5849o1753R968Q6477J00338N4439o766o766
-55109C1436427J8098J8098p3704p3704q791q787L7117L7117L4244L4248n7559n7555O986
-55096C1342235O995O991O995O986O995O995O991o5452o5443K6355K6359J2967J2971J2966
-55082C1351906J2971l767l767l766l763K4918K4923K4923K4923l4621l4621N7187N7186L4230
-55068C1528862L4239L4230L4235M6667M6667p3830j19725q8175J8934J04041J04047J7977
-55056C1688169n8529o1398o1393m019m013Q7784Q7789L2317L2322n9481n9480k7931k7922
-55043C1564215k7927k7922L5389L5384j0515j0511M6860M6869m4943m4938n2118n2108o214
-55030C1451521o205n257n253Q6549Q6550M310M306M305M311N8816N8820l0117l0117m778
-55016C1677761M1127J2436o4064r8493r8492n4506K2004N8525N8524O3306O3311J5489J5495
-55003C1712423J5489J5495j8934j8933J2625l3278p6313J5494J13991J13991M616M615M611
-54990C1865892M616m1288m1284l8419l8419q5274l9376Q7811J79619J63360J0354j12056
-54978C1915536j12047o021o012o016o012L542L552L547L547J4542J4547J4547J4547L071
-54964C1854870L071q8736q8732j2832j2827P8975P8976K1596K1600K1596K1600j832j832
-54951C1895493j831j832j5216j5220P6586P6587O272O272O273O272m7282m7282m4408m4409
-54937C1856275L1613P7516J7268p4535p1666K0141N4564N4569J9297J9302J9301J9302K8865
-54924C2071812K8865o2938o2938k0864k0860P0939P0943L6515L6511L6516L6520l2345l2335
-54911C2156341l2345l2335l2344l2336l2344l2340L2210L2209L2210L2210J06798J06803
-54899C2304737J4996J4996m5131m5132m5131m5127l057l053l053l053j85j84o0432j06332
-54885C1974859j08248j6442J12658J58561J18741M2240j7048r3553r8335k1830K2162K2157
-54873C2095922m4786m4781J6424O2322J3551o2952m2868L035M3075M3075M5948M5949J3429
-54860C2187343J3433p8369p8374K3949K3953K3953K3953M1167M1162M1167M1167k8025k8021
-54847C2248458k8021k8021M0830M0835M0830M0835L3179L3184L0311L0315p8706j24605p2012
-54834C2207412L5097Q0394L897l8181l8181k3841k3836k3837k3836M5491M5495M5495M5495
-54821C2337064J2980J2980p5954p5954O250N2162P2241m265m7296j392N9809N9808L4944
-54808C2443377L4944n6858n6855N17N21N16N21k950k950k945k950k5897k5897j9203j9207
-54793C2264684K5259J32368J15159L8648K4307K4308O5425j1072q8300m2397M7493R3401
-54781C2689283J7847q9253j17942j17938m4314m4305M7493M7497J3066J3069J3075J3069
-54769C2440647J3905J3905J3905J3905r1286r1287N21N16P0328P0328P0324P0328P210P216
-54755C2610465M341M346k191m8090o8173Q333M1800m099K6499K6503L5106L5110L5105L5110
-54741C2740165o4347o4348n9566n9561k4065N2440N2436k4056m5104m5105m9881m9882K9009
-54728C2388135K9013K9008K9013r240r240r240r240L9412L9411L9411L9416j7012j7011K8896
-54714C2590732J05398J70899J25004K8416j7488l2788l2789l5654l5658j7487j7488j7488
-54702C2813609j7487N459N469N464N464l2789l2789l2784l2789r837r837r833r837J0847
-54688C2658330J0847J0848J0852n8004n8003n3227n3217o847O9663K6625K6629O9663O9659
-54675C2723818O9659O9664J3240J3236J3240J3241p3781p3785K9493J06004O1532m5571r8173
-54662C2821817n2261k3581k3576k0711k0707M6169M6172M6164M6173M1387M1387Q4426P915
-54649C3040774m2765m2765m7547m7547n0415n0416j9814o5712k0658N5858P076P085M2459
-54636C2765613l434k3522N2988O6368K0469N1071N1072N5853N5853l1169l1172o0469J6038
-54623C2985559J19316J19316J8902q8202j59921q3416m530M1382K0339K0338M0422M0422
-54611C3069927M0421M0426P067P071P072P071P067P072P071P071J2325J2333J2329J2334
-54597C3256657N0582N0581N3451N3451j7564K8344M2680l3817p2075j17969j39969o3463
-54585C3090889L5986L5995M0767M0771l3821l3817l3822l3817r5502r5498J1602Q8112J35919
-54572C3153764R0020K8816K8820p521p520p525p520l6210l6210l6211l6210r873r873n091
-54558C3101656n092n5772K0725J25921J25920P6196l10m9082m9082L0292L0293L0292L0293
-54545C3412250L3638L3641L3638L3637O5197O5196L6506p0597j69094j23196k703k698o0078
-54532C3285337o0077j1310O5200Q4148Q4143k873k878j4350j4354j4353j4350M297M297M292
-54518C3397169M297M296M297M297M292M4341M4341M4341M4341O089O088O088O092m6509m6505
-54503C3527355m6510m6505P044P045M175M176K0841k5057m5140L1365J1274l4621m018m018
-54489C3407406K9448K9449K9453K9448Q3003Q3002Q3007Q3003l7135l7130l7131l7135l7135
-54476C3671553l7130l7131l7131N2760N2759N2760N2759o6776o6777L8419J14916L2111m4399
-54463C3778693k5269K0631K5412k0491L421L421n666q2172r9381P717N7452N7447O4141O4150
-54449C3849506O882O883O888O882l4234l4235l636m9532l9977L6534J3577l2322l9977q5876
-54435C3607363j03086k6584O8775J14678R3639R3634J2356J2351J2356J2356J0439J0443
-54423C3918720J0439J0443L3391L3390L3395L3395K3468K3473K3468K3473N5983N5983r7024
-54410C4181997r7016j396j392j392j396l3907l3907k9125k9121l6641L9869K5525k0379P350
-54396C3969069N3257K4568K4569p77p77p77p72p77p72p77p72L3885L3893L3889L3893l4966
-54380C4165856l4958l4966l4962K9588K9587K9588K9588k3967k3966k3967k3962P5438P5441
-54367C4234338P5442P5442O587O586O591O591l8841l8832l8837l8836l1186l1186O0621O0621
-54353C4315101Q1893Q1894m0511q6411j6603N9903N9902j6598j783M4126J3519J3518k1860
-54340C4486090k1861k1861k1861M661M656M660M660l3592l3593l3592l3588L4782L4778L4782
-54326C4409121L4787L4782L4783L4782L4787L4899L4899L4904L4903o4554o4549o4555o4549
-54313C4464440k1520k1519k1520k1519L2034L2035L2034L2035j5642j5638j5638j5638j5642
-54300C4428302j5634j5638j5638J2572J2571J2571J2576q21q13q13q17l7754l7750J08558
-54286C4461472J08559N3096n4008j11387o5483J8K2m0143L6358J17646J17646l0580l0580
-54273C4562636j3420j3420P8383P8387J7178J7182J7182J7183l7809l7799l3027l3022Q095
-54260C4627729Q4601M1571M1566M4314M4319L9532L9537j6890r3388n0357n0353l6017l6008
-54247C4680156l6013l6012L2838L2843L2843L2842J5652J5651J5652J5655N3905N3909N3899
-54234C4963820N3909o820o820o820o815n8462n8457L3346L3346J1229J1229J1228J1229n980
-54220C4979162n980n985n981k7980k7976k7976k7975P1472P1478P1477P1477J6904J6905
-54207C5169022J6904J6904K6462K6468K6467K6467q4938q4942O1371O1371j3222j20327j00239
-54194C5027768k3737K6826P2726R4721J8219k9596k9597l4378l4374J962J958R3769R3764
-54181C5280031M9774M9778l9159l9156j02529n6620K4662J01164P9173L3265N9090N9094
-54169C5498567k6979j03480q6272m0363j6459j6460L2313J08819J56271J10368l0203j06708
-54157C5479414p6107p6110q0888q0884O7338O7333K3347n3154n8897J7613O1595O1605P1320
-54144C5423525P1329J0120l5779P255Q3757R8102r002j15154j15149j4740O1761M2635l264
-54131C5505396K7338K7339r366r361r361r362L8451L8455L8455L8450R8699R8699O897O896
-54117C5887625n0483n0483n0484n0478k7635k7639O1304O1299l731m9630o6840R662P8513
-54104C5721000P8513L4522m1980o8752o8756k4766N1740J07800J07800K0774K0779L5119
-54092C5973793L5123P8154J652k9906k9907l4688l4688K4604K4604K4600K4608r9861r9853
-54079C5858235n1085K5421M5495M5504N0286N0281N52N57N56N57O290O295O295O294l6385
-54064C6015148l6381N5422N5427N2548N2558q648n4551n782P0723N3513P606p6546l0643
-54051C6150394J08976J85482J50677J04778O9394K3495k8151k8146l3885l3879o2099j07997
-54039C6499039n0618N6486J08123J08123K3015K3019j2845j2846j2849j2846M2617M2622
-54027C6801040m9186m9181l9146l9147Q1351J27249J17691J0582p9312p9303n338n334n338
-54014C6786628n334m4548m4543J356P7866P7858L1962k9246k9242k8290k8286k8285k8286
-54001C6709610J356J360J356J356Q6469Q6469L7696l8805j2509j2508j7291j7290L7216L7220
-53987C6901705L7221L7220o227o228J00877J00876J7681J7681L2982P8885K0550n5956l8738
-53974C7238529P161Q118l7786l4917J0991J4093J4093J2181J2185k51p6753p6757k43O2386
-53960C7153030O2385l9936l9937K7963K7957m8543m8539m5226m5225O78O73O4752O4747L4145
-53946C7168924m2352n9571j3671J634J634m9051m9050m9051m9051M3232M3232M3232M3228
-53933C7033319M979M984M979M983m8574m8575m8571m8575n540n536n541n535q0210q0210
-53919C6676377m6739K9767N8453N8452O3234O3239l4787l4782l4787l4783J8768J8767k7132
-53906C6774047k7131k5821k5821M7816M7816j3388n9292k1996Q5113J12846L6336j6257K9650
-53893C6943918O7899O7895K4864K4869j2746j2742q9248q9244J6900J6904n4820n4821k703
-53880C6846925P3804N6589J0685J3555J3555J0690J0686J9409J9414J9414J9413j3105j3101
-53867C7087933n9001n9004j9796j9795r6297r6302J2720J2720J2719J2720l4109l4100k9318
-53854C6691090k9323O061Q2563O2484J6585n419n1314p4265p4266m5576m5580O1528O1528
-53841C6656096N4232N4237Q333Q333O82O83m5217m5221k4182k4182K1726K1722J20218J20219
-53827C6927679P3363l3741p8432p8428q620q616r577r576n5476n5476N2580N2589N2584N2585
-53813C6873438M9715M9715M9716M9715n392n392n388n392k524k523k519k523n0820n0811
-53799C6939015m911m917L4298L4297o8029o8025m2451L4051O7522O7526j8543j8543j8542
-53786C6932748j8543l718l722m9621m9621N7483N7483j9024j9014q625q620q621q620l843
-53772C6846122l839m9742m9738m5917m5917O1187O1191L6327L6322L6322L6332N2068N2072
-53759C7022790N2073N2072j481j482j477j477j4875j4866j4865j4870L8684L8688p220p215
-53745C7124479n4914n4915K1592K1591P0359P0360P0364P0364L892L902p2604p2605k0006
-53732C7181859k0007K8762K8766K074M7978L9366o7732j58584j12676P813P812o8213o8209
-53719C6849009q926L6982J4026r3073j16025l9523K6341P2241P7027L1123N298N307O1721
-53706C6921528J07629Q3716k3387l4863J1045M1638m256o7374o7374L5281L5285L5285L5286
-53693C7109439j5400j5400o1299o1299j7793j7789P4014P4019l448l444l444l448L008L013
-53679C7060729L008L013M8907M8916M4130M4130m0026j16523r6445n0542L008M8912N1781
-53666C7052998N881l1639l1640N7294N7299Q1202Q1202L5304m1199p6586l0684L0517L0526
-53653C7220475N1557N1556K788p3713r9656r9655j2634j2630k0285k0284P1522P1522P1998
-53640C7202561P1998j9804j9804l8931l8931l8931l8927K4308K4308K4312K4312k1591k1592
-53627C7133288k1591k1591L1958L1963L1962L1959L1962L1959L1963L1962K0599K0609K0603
-53614C7407605K0604J7739J7735L8773p125k8169j04666j07539l1033N8856N8857O3638O3638
-53601C7468913j7007j7012j7007j7008j7007j7007j7007j7008l6134l6133l6134l6134Q9140
-53588C7277455Q9140k662k658J6100J6105k9798k9799l2668l2663J3231J3236q279q283L7619
-53574C7316076L7620K3275K3280l7930q3824o4550J1957N7859N7860J1000J1005l4904l4899
-53561C7293825K1520K1519O7423O7423J5782J5781J5787J5781O5865O5865O5870O5870j0637
-53548C7787674j0636j0632j0636l3588l3584l3588l3583j0637j0636j0632j0636j1844j1840
-53535C7555202j1839j1844j7578j7582j7577j7578P5662P5657K9759m6743p3525k7617J3496
-53522C7507893l2393j26478j26477l6587P0517Q7734Q7731M8525M8530Q360Q360l7543l7539
-53509C7470633k3194k3199O8604O8613O2273O2273J6374J6379K981K986m2918m2913k6660
-53496C7612232k6661O5142O5152r447r446n5350n5346N9288N9287N9288N9287O0244O0244
-53483C7943914J4341o2161q5113l9214k3908k3908k7738k7729O4065O4073o87o86o87o83
-53469C7793879N051N056N051N055k1245k1246k1246k1241K5610K5614O7692J44194J28709
-53456C8120933K1614j27577j27573l0989l0988l0984l0984K3993K4003K4002K3998K3998
-53444C7883446K4002K3998K4003L9097L9106L4319L4325N6311k0186j23465j23469l1186
-53432C7860301P5922N8704j7793n2229n2221L4800L4800P723P722P727P723J3460J3465J3460
-53418C8013564J3465J0111J0116J0115J0116l5788l5789l5783l5788L0890L0889K88M6190
-53405C8032596O9143p363m8485m8476L7103J13610J10736L4239q2428j28336n8525J7982
-53393C8041796M0812M0812M5590M5598O8541O8545O8541O8546P5240P5235j6567j6563j0829
-53380C8595297j0830j0829j0825M6222M6223M6226M6223K3270K3275K3271K3275q284q288
-53367C8824226q284q283L7615L7616L7620L7619M3233M3236M3232M3237O6184O6188O3315
-53354C9326754O3324P4315K8411J1198Q7703K03414K03414J15433Q337J266J267Q6374Q6379
-53341D0297589J38016J38020J42798J42802J52361K28867L00586K54687J59056J13156J64793
-53330D2232731K71901L06441K60542J61085J15190J24748M8247k1564r8066j61664j61654
-53319D3077937j66445j66441k28602k28597k89807l35701l31975k55468k09565k09566k79376
-53308D0376394k79373k79376k79377k17696k17692j25893j25890j31627j31631j31627j31622
-53297C8324590j56613j56613j56612j56608m9509m9505m9509m9508P394P395P390P395l8514
-53284C7491173l8508l8509l8505K3168K3167K3167K3172K15K20K16K20p911p911p915p907
-53269C7437552p911p911p915p907n9431n9432n9431n9431l965l969Q7839Q7838O2017O2018
-53255C7459961O2017O2022J2288J2289p9514p9510k308k307K474K473M387Q0892Q0888M391
-53241C7620443q5508q5503O2718O2722K2557K2556K2557K2561L5106L5105K8412K8416L6062
-53228C7828204p1038j25552p9644M507N0407N3276P377P372P381M503M508K0366K0365J7497
-53214C7749529J7501j3101n9005o1873j5971M5711j93p3350n0398J1759N7667M6186K3240
-53201C7677702n096n096o528o529M7026M7026M7022M7026K3594K3598K3594K3594K3593K3599
-53187C7984125K0725K0729M2545l358O690K9637J423m4476j7223j7218l839l830l834l830
-53173C8008266n271n266M777j8179n3442r9346j00773n4878j7582j7578l9097O807P2784
-53160C7681222R5744L9798l6704j7102K8798K6889j9014l826M2070J02322J02317R3716M7807
-53147C8184037n0685r6585l4432J1472m306k7257J908J908r61r56J2073j0883k6661J9243
-53133C7977915K0676k5228k2355K3549N850N855Q724Q723q494q491q490q486n1138n1139
-53119C7867471J4852O0747P0310P0315J0066l5833j7667K8236K5367k0536m5401m5396m5396
-53106C7937135m5401k4245K1663P1868R4820O2781J6877m2887m2886k9026M7484J06295Q3339
-53093C8257817j4677o0580l6192l6197l2039l2044l2043l2039O7409O7414O7410O7419K859
-53080C8254517K865K860K869m791m786r1811r1807o5156J1350R2633J38537J06022O0122
-53067C8413424K2826k3073o6592o6583K2345K2350L219L224L219L224K7307K7307K7307K7306
-53053C8446810j0946j0946j0941j0946m5374m5369m5374m5369Q4681Q4687Q4681Q4691k7563
-53040C8532722k7558k7563k7558N6589N6594N1812N1812J2603o3899m9553l655M3205k698
-53027C8602853o5811o5807J2477J2482J2481J2477O744O744O743O744r038r038r033r038
-53013C8511980r038r034r038r033M3443M3439M3443M3438K322K316L2924j2980R491Q5993
-52999C8769666Q0260L753o5097j11001j09088o3185J5988J23092J05882K9373n8601j04504
-52987C8616538j7483K8424J5988J5989J8857J8857o5300o5295K6508K6508P026P022P022
-52974C8640661P022m454m449m454m449k7882k7881O3921O3921J2284J2284J2280J2288J7546
-52960C8768638J7546j3052L2852J293p5213p5208J293K2804k3096j8309K7590Q8794Q8794
-52947C8844726j43j44L1532L1536L1536L1537M3964M3968k2p6524j03306k6799M9702R5610
-52933C8997173R8474N2575j0542j0542m4731m4737m4731m4732j2221j2217j2221j2217J8862
-52920C8918193J8857J8861J8862J5993J5992j4609L1289N2930k3576o4693o4698k5484N1013
-52907C8948930L6672r231N595N1493M8624K726j48j44N6275J02178P6547l0558q2194l6291
-52893C9170474O6983J12891N8381m8724j09927j09928k4815k4815J7258J7259J7259J7263
-52881C9159559J2176J2177J2180J2181j0775j0767j0775j0767L089L098L094L098L093L094
-52867C9183755L093L098L9645L9645L9644L9645n0245n0245M1557M1558K5775K5781K0999
-52854C9403705K0998m5p6541p6547m0O0266O0262k6755k6759K2970K2970o4051o4056o196
-52840C9250181P0305K7276K7271K6319K6315K6319K6314k0572k0572k0568k0572M8279M8283
-52827C9494578M8283M8283J0511J0506J0506J0510k2009k2004k2004k2005j02690j02695
-52815C9339770o2529K9278J19163J19168O326j46681j45725P282J25858J25862L0230L0234
-52803C9578236L0230L0234p1985p1989J9818J9822M6591M6595M6590M6600L5114L5119n6688
-52790C9734287n6679n6688n6683L5119L5119r231r227r231r226n5135n5130L0930L0940N5318
-52776C9604483l6484J5153J5162J765J773L6192J28000R7630N823k8604k8600P4678P4679
-52763C9961650j7124j7124l1949l1950l1949l1945l7687l7683l7692l7682M507M513M507
-52750C9662392M513m1392m1391N0411N0416m580m570Q1489Q1495K4114o7688o7692K4114
-52737C9751631J338J343P080P076m4561m4561m396Q7407Q7883Q7883J823J819r5r4r4r0N8592
-52720C9999984N8600l3206l3202j5993j5992P5814P5810M3295M3300m8508m8503k3643k3643
-52707D0054113k3644k3638K3162K3168Q4372J30271R3931J7429k8474k8470R774R779R779
-52694D0351552R783q5854q5849N954N953K5852K5857K5861K5857o663o654r527r528J0556
-52680D0283150l5348n5427K1075N4542Q648L9245L9245k1416k1412k1412k1412n9664n9665
-52667D0150149n9665n9660M7919M7915M7920M7919O7046O7046k4761k4757l5101l5101N6706
-52654D0293575N6706o73o74o73o69j2626j2629j2626j2625N0488N0492M3793M3798K6948
-52640D0512605q0161j34662q8758L995M9900K6952K6948K7908K7904K7904K7909J8341J8345
-52627D0465130J8341J8345L9020L9021q3384j29283n7564J8943J728m4175m7044j145O1973
-52614D0299906O1977M5715M5719M5715M5720P982P983p9042p9034n6091K0415R2139M6236
-52601D0505340L682m2222o2305J4201J25131J25130L8105L8109j6702j6697j6702j6698k2440
-52588D0655932k2440k2440k2435q571q576q571q571k5785k5784k5785k5785J9293J9288J06313
-52574D0596083J06314J6423o0082m2868L030j2266j2266n2432K4070R1969R1969M943M948
-52561D0759835l4204l4203N7604N7600J9351J9351p2457p2451k9902k9898N7124N7123P395
-52548D0762268o9107n1893n989O129O133R002R002R002R006R002R002j6818j6815j2037j2037
-52533D0643850L9604J16106J18980M2473l076M2833M0915m983n3752p853N5265N5260m9926
-52520D1035696m9931m9926m9931J5099J5099J5099J5099j9997j9998P1810P1810K0168K0168
-52507D1090265K0168K0168j5696j5692j5692j5692j3783j3779P5154P5155r88m6892o4105
-52494D1078591J2397M1086M1086M5872M5867L314L313L314L313l4939l4940l4935l4939J8623
-52480D1157023J8628J8629J8628K4361K4366K1497K1497m4013q9908l5406P1702R3697M7794
-52467D1348495j1494j1494r464r465P7557P7561K2094n4407l7198Q705n639n639r4577r4568
-52453D1200467K5915K5919K5924K5920q688q679q683q679M3910M3915Q9818Q9814Q4075Q4080
-52439D1705028L8177l8325j06224o0320L1483P7385K910p3592p3588p3592o9767o9766k3859
-52426D1265950N2638Q8022M2119K6822K6822K6822K6822K2036K2040J9279n7222j28947q3043
-52413D1350160j4187L1707N4663N4667K2624K2629K2624K2628J9760J9759J9760J9759P5101
-52400D1721654P5105j6702j6697m3479m3479m3475m3475j0488j0483N0716R6625J10004L3507
-52387D1859333p3601p3596R118R119R119R119N3109N3106N3109N3105o4513o4519o4513o4518
-52373D1702977p139p139P7974P7970O8527l8576r5956n0052j7537j7537j4668O1833R6737
-52360D1837414N0838m0969q6869J7367R3872P3785K7886L709L708Q45Q39Q40Q39Q40Q44K7617
-52344D2013405K7616K4748K4752m5059r0963o2278J4233P5073P5074J8650k7248J0044Q6549
-52331D2144596O6462K0568n6894n6895j3864j3856O8375O8379k3423k3423p969p970L7934
-52318D2202020L7935L2196L2196j3707j3703m9091m9092m9086m9092J6900J6895J6895J6895
-52305D2148161K8250K8249K8255K8249K8250K8254K8250K8254l7260l7252l7256l7252K8730
-52292D2253882K8730K8730K8726Q4821Q4816L8918L8917l8545l8540j24609j24610j11221
-52280D2150015j9418K6485K6485O2822J54628J48890N7087j1408j03211j08949j7147L4495
-52268D2400774L4491M0233M0233O0311O0316O7m5836O761R8565Q9957j845k9916j21718j58058
-52254D2474335j58059o1469R1533J20227P4320J3115l2780r833r833L1290L1289L1289L1285
-52241D2626709L8581L8576L5712L5711o8523j14426m8440M3362M3358M3362M9096M9100N9620
-52228D2831798N9620r3388r3387j3294j3295L2610L2609m1028m1023m1028m1023L1653L1653
-52215D2642477L1653L1653M5042M5041m6765m6762n2862n2854p2945k7038K9381J21188J24053
-52202D2771262L2250k5129k5125l0867l0863k177k174q8242q8242M1266J33072J67501J4493
-52189D2867025l5236l5236M7008M7008m5755m5756m5750m5751J9270J9274J9275J9275o187
-52176D2778464o187Q5616Q5615J1023J1027J1031J1027j8624j8619j8615j8619L4931L4935
-52163D2983005L4935L4935l0046l0045l0046l0041J7770J7771J7771J7775k313k312r4119
-52150D2905040r4111L5937L5945L5941L5940J14476J14476J14472l8527j18858k7060L547
-52138D3117218L547M6581M6577M6577M6582m1400m1396m1400m1396n1197n1193j1027Q0776
-52125D3108849O1649O1649O7392O7387m3546m3542m3538m3541k0595k0590k0590k0591K3756
-52112D3134149K3755K3760K3756j4498j4493j4493j4493N1485N1493N1489N1489N7226N7227
-52099D3467852l8401j30204j70621p8813J6814J6819N1237N1247J37306J37311K7330o4465
-52087D3423412j8570j8565m5347j37145j37149m5342R3199R3199R8936R8937j5817j5818
-52075D3373930j5822j5813K6257K6260K6257K6260k433k425k433k429J5934J5939m5266r1170
-52061D3333046j1794O4711M4624j275o1524o1519M0799J17304Q2877O376l7616l7610k0766
-52048D3457633k0760k0761k0761k6499k6494k6499k6498O9129O9134O9129O9133M7134M7138
-52035D3660158R0169J3671q8520q8516m7395K9112Q0744L4846k6355k6355k3491k3491k3486
-52022D3561091k3486M5365M5369M5361M5369n5404n5404L6399L6398K3015K3010K3010K3015
-52009D3773108L5442L5443L5442L5447O752O758O757O757P2775P2775j9028j9028r464r465
-51995D4030471j01271j01267o7801o7800K4007K4007N7474N7478J1570o4927p2222k6319
-51983D3703400L4881L4885J8628J8624J8624J8628J414J410J414J414K1498K1492N2095O196
-51969D3954603L1550J08046Q7969M2064L817L812R47R43n5476n5476n5476n5475p660p664
-51955D3996524Q4143Q4148K020K020K021K020L0710L0710L0711L0710l2883l2884k8106k8101
-51941D4173763J0151Q6653O9439K3540j5548j5544j8412j8409k4150k4151k1281k1282O3347
-51928D4268116J09254L7530l8976l6102R797k0802k0801k756k757J17J16J5418O1317J00526
-51914D4479997o577q2132n621R7657R7658k1879k1879k1878k1879m2186m2182m2181m2182
-51901D4324736L6228L6237J23258J23254k977p9478l6444l6443L3359L3368L3364L3368k1987
-51888D4599843k1977k1987k1977J6266J6271J6276J6271l4415l4414l4414l4410j1466j1458
-51875D4438409j1463j1462J3047J3047J3043J3047Q1899Q1902Q1903Q1898M440M441M436
-51862D4808587M445j22751j22746k9983P7116J26249J26248K5834n0663o1186j5284K0101
-51850D4785967O6000J16205J16209K7271K7271j4808j4803j4802j4803j9320j9310j9315
-51838D5021762j9311L9021L9021k2180o8083m6568K9938J32255J32260N0021k6485p5258
-51826D5186393p5253m8364m8360P4046J19944M9186k7325p3224p3224k7320k7320J6666R3172
-51813D5139017J04648K8142j5845j5849J9472J9468p2335p2335J1822J1817J6603J6604J6598
-51800D5207827R3105P5891K9991P036P040M166M176K9628K9628K9633K9628q621q620q620
-51786D5521888q621m1135m1136m1135m1135L3453L3458L3453L3463o9987o9987K1820K1825
-51773D5386224M4768M4777m7035m7031M7161M7160M7161M7165M7161M7165M7161M7165l942
-51760D5755060l942Q7865Q7865k029k025k025k025n855n854n850n851L2399L2398L2398L2403
-51745D6024932n222n221n222n222n226n221n222n221J5817J5813J5818J5817j6697j6698
-51731D6013025j6697j6698n5310n5309N895N1798J7371n9134j3232j3231L3628L3624L3629
-51718D5959359L3628Q5266Q5265o537o537j5441j5440j5436j5440J7070J7075J7074J7075
-51705D6156981J9463J9468J6594J6599o358n2256o9471P036L8289L8293M3075M3071M1157
-51692D6311941M1163n0641n0644m3470m3475m0601m0601L7813Q3716J00931K4424l2820l2816
-51679D6264920l7598l7597O9502O9506O9506O9511j5130j5126j0345j0344k8515M7991R6760
-51666D6533041R6759r271r267r267r267n5175n5170L3767L3763R855l6044n3257K3248J11221
-51652D6604936J11225K4200K4204J6357J6360J6361J6361l5281l5280l5277l5280L1662L1662
-51639D6752210L1657L1662L1657L1662L1662L1662J6240J6244J6235J6244J6239J6240J6244
-51626D7055858J6240O2143O2143O2138O2144j4363j4359j4358j4358L4136L4140L4140L4136
-51613D7399780j1763j1763j1764j1758M1786M1791L7005L7009k2283r8784r8789k2278P4185
-51600D7342374P4184M6452R2354P1312l5788o4478o4482M9800M9796M9801M9796J5373J5373
-51587D7691867J5369J5377L8348L8351n3455n3451M4090M4089M4086M4089m683m682m683
-51574D7854712m683O9910O9911k1897k1892q629q625q630q625L7270L7279L7274L7274o4572
-51560D7996077o4567j5800O0706J24771J24781L7754L7755J6917J6922J6918J6922N1345
-51548D8420501N1349N1346N1349N6127N6131n073n0977k2287N4214J00122J00118j8584j8578
-51535D8825758j8588j8579N7918N7923N7923N7923P8957P8962j2841j2845p108p103p107
-51522D9131193p103k8528k8519k8523k8520M7978M7983M7982M7982M0327M0337M0327M0332
-51509D9363248J25440J25440L7463o9642o5936J0568N2639N2647l781l780l776l776R2804
-51496D9709558R2813R2804R2808M3080M3079m3942m3941k4218N2284J01056J01056M8458
-51484E0264895M8458M8463M8458Q3362Q3366Q3362Q3366O861O860R729R734K8017P3919R1134
-51470E0969984J4632j4062j4057P2968P2963Q6828Q6832Q6828Q6833Q1090Q1094J72902J72897
-51457E1957732J31685J31686L9878L9883l0886l0885O0918O0921J34555J34554J34550J34559
-51445E2899150J00126J00127J00127J00131J20685J20690K12488K12493K12492K12488J20690
-51434E4511687J20690J38855J38856J38860J38860K09619K09623K09624K09623J67837J67838
-51423E6361972J67837J67841K74941K74941K74941K74945K98849K98849L39015K62513J68793
-51412E9165437J22895J43929J43933J16676J16676K08479K08483K02736K02750K02731K02750
-51401F1037475J83614J83619J80745J80745R4690M8777K4873J01380J34540K7446n5745n5758
-51389F2086401J9791R6301J08734J620j35129k11621k01106j55212j34173j34164k16407
-51378F1125035k16412j26644j9526l9622j16119k00272k46170j76368r9861j07032j07037
-51367E9669972j02250j02250j54849j54852m7740K8757N433m0467l5689J0214P3332P3331
-51355E9222942P6201P6201L996M000R5803R5803J81868J81867J81877J81872K63025K63043
-51343F0828498K19999K96501L86400L86395L47186K70694K37213L13715L93094M38993M23687
-51332F4542375M23696M23692M23688M67238M21326L37178K60672L04664L04667K99873K99886
-51321F8508955K45371K45371J53569J53569J95651J95642J90861J90870J35748N9261k4905
-51310G0249963p0799q1319q1324m5930j22446k19981k96492l50037l50032l49095l49076
-51299F7933432l53867l53862m59067n35582n18354m72464n03058n03062n00194n00189n26499
-51288F2707234n26481n26499n26485n27446n27447n70480m93975l84838l84842m41260m87159
-51277E7310322m81426m04925l59021l59017k78214k78213k78214k78210k17009k17014j25206
-51266E4033853j25202k6822k6818k6822k6817L7251L7257k2036o7940j1520R5587J85478
-51254E4055449J85477J52006J52011O0203O0208J48540J48540J48540J48545J42802J42802
-51243E5545123J42806J42807J67662J67671J67662J67671J21763J21767J21763J21767O0752
-51232E7049214O0755O0756O0752m6349m6352m6348m6353j57281j57282j57281j57278k03185
-51220E6213768k03180k03181k03185j41146j41140j41146j41141k27209k27210l19013l19013
-51209E3947204k77895k77895k77891k77895l41003l41008k49206k49205k56255k56254l48057
-51198E0794640l48057k96420k96416k04612k04613k41914k41905k41910k41909j90273j90268
-51187D8096343j90268j90268j96608j96603j89913j89909j98520r1412j518j522o0814j06713
-51175D6482275j26796n0290l7863q3761n3159n3159k7325k7320k7321k7324j05735j05739
-51163D5756483j00957j00953n7922J8583M1530Q7439J38115J38119M8224n8874j14943j14943
-51151D5679901k9830k9835L9021L9025L9021L9025k2660k2660k2660k2655P6793P6793P6798
-51138D5916077P6798j688j684j688j684j683j684j688j684O3822O3823O3822O3818k0330
-51124D6214347k0334j7461j7465P516N3419P3507k999q9069m3165M8643R4541L0472m6033
-51111D6285919j31j30K7599K7603K7603K7599K9148K9152K9147K9153r106r100r106r101
-51097D6476249P153P156P153P156M5406M5409M5405M5410m7713m7717m2932m2926n3451K3050
-51083D6474808P1823P1828P2779P2780P2775P2783L3571L3579k7635p3529q6716j0214L5689
-51070D6814321L5694L0908L0907J17929J17933N1471k5035j0690L5213L4253j1642p4764
-51058D7146498p4760Q078Q077Q077Q077m9298m9302M2500M2509L8199L8200L5330L5334J2379
-51044D7249898l3517n0739K5772J32929J32933M5904M5912k6772k6773k6768k6768l8249
-51032D7403762l8244N3564N3558K4865K4873K4869K4873M2200M2204M2199M2204J9248J9257
-51019D7779432J9252J9252m660m652m656m656L3597L3597L3598L3597k9013k9013k9009k9008
-51005D7817658M5580M5580M2711M2712k8052p3956O33P7139L3148L3148L7934L7930k1484
-50992D8090681k1479k1479k1479L5896L5900J22921J22922Q2755O255m2519m2518k8173k8174
-50979D8291509k8173k8173M6375M6384M3506M3510J4821l1083m8292K8214J10444J10453
-50967D8599495K3428K3432K2467K2476r9934j45837j07706l1199M7215R3118K5219k0680
-50955D8451494Q010Q009O0123O0127O0127O0128N0559N0564N0564N0564P0247P0247p9891
-50942D8970872p9887o8415k2512J396p5105j14794p691Q0295Q0291J8125J8134J09937J09937
-50929D9020583M6936M6941J6334O2241N2675k3828o9726o9726j1395j1396j1395j1390P6
-50916D9036930Q5R1884R1888P5154P5159P5155P5159k8124k8124l0993l0989n2032r7931
-50903D9253221m0556O6552J30621J30621O6552K0653k4657j01160j21242j4138R6791R6795
-50891D9560053J1682J1683m8566m8562m8561m8566L8459L8460k2741o8644m4741L1770P7664
-50878D9439390P7669M8018M8023M8022M8023N3756N3765N3757N3760K07K11K06K11k3585
-50864D9901433k3575k3585k3576o33o29o28o29J5625J5629J5624J5633J5625J5629J5629
-50850D9937572J5629L9254L9254L9250L9254R0891R0896r12r11M5M5M5M4q5067q5064l9164
-50834E0081061L7346Q9575M3677m6218r2117p965R9144J53649J07746K1201K1205J8332J8336
-50821E0544972K4070K4074K4070K4074J2764J2765J2764J2765m6528m6523m3659m3654M0498
-50808E0552452Q6401J4678o1825n6091j0187Q1620J27523Q0542M037m1863m1863J4556J4556
-50795E0764536J4560J4561k5130k5129k0348k0343K3643J00145Q2931L7036K2004K2005J06161
-50782E1096632J06161O5039j1467o0235o0231m4933m4934m4934m4938O708O703R8510R8515
-50769E1166596J8898J8897o6211o6215J2203J19312Q4879L8985R815R814L7544q356j661
-50756E1374500P4840P1971m525n8552n8546K5600K5610m7075r2975k1254N5251N0470M566
-50743E1399881R348N5251L2295L2304L5164L5173O4572O4572O4572O4576l4881l4876l4886
-50730E1753065l4877K9669K9668K6800K6804R586l6314n3531K2978J15410J15415L0301p6798
-50717E1958176r3059m7157M4647R0554N8035J2132J5000O0908P6205P6210j2733j2724p5249
-50704E2150945p5249J6554J6563M3331M3331M3331M3335J0821J0815J0821J0820n3253n3249
-50691E2218916r3419j6908L6600Q2500J04500K7994o5726o5722P9636P9635M7120J217k0774
-50678E2415569N5727Q0587M090M086Q0591J07966L1460m7910r3814j25373j25373m0260O6849
-50665E2414195J06048K9548r658r662P7364J23267M8673k7827m1032m1033O1295J37796J17713
-50652E2986687P1810k4771p0673p8805p8805J0129J0134k8120k8124k8119k8120M7309M7304
-50639E2807836M7309M7305n9795n9800n9799n9795K3881K3877K3876K3877J09946J09941
-50627E2978659m3061m3062m7618m7619m7614m7619N5664N5665N5660N5664J2625J2630R9651
-50614E3049625R9655O9048p448q2046l6139L0674L0679L3552L3548K2072K2072J13878J13879
-50601E3493049L3543L3548L3548L3552l7220l7216m0085m0085J1903l3993n1205K5295P6932
-50588E3501566P6937j0084j0084k8739k8734k5866k5861R6535J42442O7855q652k8380k8376
-50575E3690559l3157l3157j0210j0205j0205j0205k1206k1200P0597P0602J3222J3223J3222
-50562E3721880J3227L4414L4419n7389n7383M0152M0156M0152M0157j446j441K9157j6743
-50549E3859312r096O7410J13313J13313j8776j8777j8776j8776R909R913P045P044J7084
-50536E4120142k8816m8902K7603N6293J0389J5176O1074J5274J5279J8148J8148O9784O9789
-50523E4419381k2017k2018M283M279M283M279K7230K7235o4572o4572M3843M3847M3847M3847
-50509E4493175M9586M9585m2218m2217n2261n2261L9546L9541M3372M3366m8431m8436n1673
-50496E4420674n1672J01329J01335R2727R2728k9678p5581K833P9339L3436L3440j7250j7245
-50483E4766415j7246j7249l91l95l91l90R4281R4281L3076j2823l95P6111P3246l264n8726
-50468E5026140n8727K8299K8295R509R514R510R509K0990K0985o6036o6040J863P8365O1146
-50454E5113322J5252n792n791q657q661K1587K1583K1582K1587l0059l0055O1748O1748M5491
-50440E5294885M5490M5491M5495m7273m7269J504P8006R7859R7860J0833J0843l8890l8891
-50427E5555943l8890l8886M2868M2873M2873M2877O5825O5820O5825O5829k8851k8847k8851
-50414E5826408k8847J7052J7057J7052J7057p337p331p332p328j3074j3070j3069j3066Q9796
-50400E5873968Q9800k007k002N5372N5373N5372N5377q9028q9032m0255L6250M2940M2941
-50387E6085069M7722M7726P8800P8800L2901m3604p2290k6391L1945L1944K2382k3522m0736
-50374E6250746L5770J14184J14185l4042l4037l1343l1348J21664J21660O0459O0460l1343
-50362E6717015l1339r8286r8286m9513K6988J15922J15926K8901K8905L1172L1173L1173
-50350E6849751L1177L1172L1173o0635o0625J2526J2522J2527J2526J04329J04329J2527
-50338E7093299J2526M00M04M04M04J7614J7613J7618J7618M0565M0565M0570M0565J7618
-50324E7357783J7618J7613J7618J7255J7258J7259J7259O3153O3162O3158O3162m7771m7771
-50311E7636756m2990m2990J8215R4721P7503L1604J454J464j414j410J5804J5804J5800J5808
-50297E7836129K1057K1066p0741p0741j3366j3361j3367j3361K4528K4532J16330J16335
-50285E7965040N8955N8955N2262N2261L6960p0140j41868o5362J27810J73710O2781m4323
-50273E8267041l0383J5521j4124j4125K6992P2901P2896K6997k3693k3683k3688k3688o0985
-50260E8267979j5081M8036M8036P0144K4249l8868l8868j0183L5721R905R900K1375K1381
-50247E8453726K1376K1380P3969P3974K9987m6519o3813J2697N6684N6688M086M090M085
-50234E8702410M091j3124j3124j0259j0255j1210L4692R7801R7805P5689K9794N2737N2742
-50221E9089789k2808o8707o8712k2808N4654N4654N7519N7523N1781N1785M6999M7008L2735
-50208E9361412m3762q9661q9666m6630p28L6570Q2468O1429J5530m7587m7587O923O919O923
-50194E9212553O923J2235J2244M0928m970n6611j0713N2405N2409J4632J4632J1759J1763
-50181E9370189K3239k2659k2665K3239P1401P1401P1397P1401P2357K6459l9533l9528k0882
-50168E9655816k0882m9567l668L0755j5144J3545J3546N8668N8672l0265l0266L8590Q4489
-50155E9804289Q1619L5721j9746o5650l9828l9825L8585Q4489N8668N8677K9781K9794K9781
-50142F0086355K9794K9785K9790K9785K9785M0314M0300M0314M0305k2808k2808k2808k2804
-50129F0305299j1938j1925P9869P9877M1621M1620n0182n0183m0610m0628m0614m0620J6756
-50116F0278342J6761J03777J03790m185q0685o3477j7569O7536O7549K4500n1987o4909j9009
-50103F0360434P4714J20609Q0448L4553k5699k5691J2671N8573L2753m3753r0608m4700J6500
-50090F0560804J6500J0281J0282N6180N6181l2753l2744l2753l2744L7000L7014L7010L7013
-50077F0727271j239j244j239j239M1306M1315M1315M1315k7536k7540k7536k7540L1873L1868
-50063F0841150L1873L1873L1869L1873L1873L1868K707K703K703K707L1393L1393L1392L1393
-50049F1168770K8353K8362J15383J15383P313o9183k6148k6149O367O366O362O367K9318
-50036F1396864K9314K9318K9314l4158l4154l4158l4159L4689L4697L4692L4697M5208M5212
-50023F1577376M0435M0435O6251j0250q4843l8936L8729L8729m301m306R087R083l6816l6812
-50009F1603861n6899n6899L4904L4908k2476k2471K3427K3437L1918L1913L1918L1918K0437
-49996F1709896K0442m0762q6662m4588L1918P7817P7817N2956N2953R8856R8861J8870J8862
-49983F2087236J8866J8870o2426o2412o2413o2421K2691K2696K2683K2695L9901L9905L9910
-49970F2085781L9910O8702O8721k3095k3091J4210J4201p7601p7593n7518n7524j1606j1619
-49957F1951878M0978M0987M0978M0979K4864K4865K4860K4864P3637P3632l1558j08060q0336
-49944F2142568l825M0165M0166l826l825M2074M2078N9880N9890N9884N9890k1399k1394
-49931F2492326k1398k1398k6656k6656k6656k6660k6656k6656k6656k6655Q8772Q8767Q8772
-49918F2502590Q8772L5218L5218L5218L5218r725r730o856o860L1393P7296R7379K0882k3235
-49904F2902778K2664J7888k8017j9409j9409K3621K3629J7412J7407J09209J09214M3228
-49892F3220215M3223m8575m8575L0301L0311L0310L0302j3689j3676j3681j3689k5637k5636
-49879F3181504k5632k5642k5641k5632k5632k5641k3132k3126k3127k3123L0423L0423L0432
-49866F3026454L0427j2132j2135j2123j2127N6720N6719N6729N6728M9881M9886M9891M9890
-49853F3434808m9567m9572m9562m9563K5022K5021K5026K5026n9130n9135n9126n9126J0798
-49840F3110920J0793J0803J0807K73K79o0922j06821j03956k7455N0963R6872J19814P3911
-49827F3186281p368q3869r7990r7989j0969j0968J6765J6774k6270k6261M7367R3267K5371
-49814F3024141n1129l9659O7459J55428J55432N4959N4955l6848l6847o5533o5529K6266
-49802F3243095K6278m4498m4498m4498m4499N231N239N227N239m1705m1688N0101N0115Q3573
-49788F3212712Q3587L7669L7683p0391p0378k1622N4896Q7398Q7412R2175R2193l4701l4706
-49775F3553927k9920k9920O416Q2922Q2921O416k2749k2750k7531k7527m580m579m585m579
-49761F3553882o87o87o87o78q9625q9612l560J03552J31758K4653o1411o1403k0293k0285
-49747F3464917k0289k0290n5615n5615L6188L6192N2445N2454R3567R3577O7746q755n7528
-49734F3678994n7527j2581j2576J09825J55733R9457K2952k2952k2943l4427l4419q0331
-49722F3789205q0327J3865J3873P5078J20973O6462j0034n5939n5942M1539M1540M1548M1544
-49709F4043385L5802L5801L5802L5810p713p700p714p709L0549L0548L0544L0540l0270l0288
-49695F4217387l0275l0279K0406K0402K0401K0411J4183J4192l1720l1707n4668n4663L7144
-49682F4131214L7140m4265m4265m4269L2245O7612K1726j9409K6508O6664O6664n2872r8775
-49669F4145918k3221N3276P9096L3202m5948m5944m8818m8817m5944m5948m1163m1166M256
-49656F3928779Q0762Q3631P130l6866R043J00845J46744J09331L2829j3074j3075J5616J5611
-49643F4467306L14m5580k4070N2432P5379K9484k4074o9973p2842k6935J17866J17861J20740
-49630F4717908J20739R4914R4909M9020M9015N5229N5224J1242o5259r9691k3189P5311P5316
-49617F5210688n9646j66755j23712j6608N379m0525l0952J4951J07225J53124J51225J05317
-49605F5309711R684o6821p2551p2555k465k456N8745J04648O3526j2985m1661M230L9142
-49592F5318192o762j26298j26297J2365Q8866M5836M5832N3361N3370K4671q2419j21646
-49580F5179071p5733j6442j6446j1660j1669L4244L4234N559N544R7361R7348M1566M1558
-49567F5404535m333m342K7218K7221K7213K7221n8371n8368n8367n8371J8134J8138J8126
-49554F5325654J8138K2795K2795K2794K2795M5751M5746M5747M5751K4698K4716K4707K4708
-49541F5716795q2392q2397q2401q2387K5107K5111K5116K5120M8059M8063M8067M8068p875
-49528F5672054p880p884p870L8024L8019L8024L8024l2138l2142l2147l2147l8836l8832
-49515F5594269R926Q6442R9822R9825J2805J2801n93n84n79n84k0410k0397P1392P1410q930
-49500F6006615q926L6982L6974N0362N0371M449M472Q4785Q4789p008p013k2198k2197k2193
-49486F6270264k2193M2828M2837M2832M2828O3881O3867k7931k7926k0294k0276l3673p9573
-49473F6337471n0177N6939J69772J23878J8677k7226J5809O1716N0717N0721p624n3522m4916
-49460F6702235L1590P2716P2713N172p1334k8299k8304k7342k7334k7339k7342P1154P1154
-49447F6789440P1154P1159n348n343n347n352Q356Q351Q346Q351j4605j4596j4601j4596
-49433F6885369K9866K9861K9862K9870K9871K9866K9870K9871k3k2k882k887K1982k3922
-49419F7116552m4013L2497O9789K3890l7310l7310K846K856Q9867Q9877O0185j6329m7874
-49406F7305523j980L6273r631o7966o7953m0718L5801Q4556Q4570L4841L4836j1058j1063
-49393F7406031n8044n8040n8043n8035P1050P1065P1046P1064R6881R6876N0972k5528l1258
-49380F7646037J4636P5837P5846L3458L3453L3458L3454l7310l7310l7311l7310K1502K1501
-49367F7839941K1502K1502J2894J2895P4099J19999R5493J8992k6912k6907k0218k0217k0218
-49354F8102845k0217k048k042k048k047m8907m8908j30P6367Q8099Q8098R2880R2885K2117
-49340F8436944K2121K2116K2113L8369L8379L3597L3592M899p1599o8729P780P7099J23002
-49327F8719683J23007P7107L2156m4341r1205r1210j316P5199N7982J2073j4704j4700P4239
-49314F8913970P4238M9069M9069M9073M9069m6559m6559m6559m6564l4127l4126n438J01667
-49301F9026223J44697R8798O990l8908j5001L0899K213K209m480m486m480m477L2816L2811
-49287F9305824L2812L2816R9749R9754R4972R4982N2346k4146j27424j27425J670J08779
-49275F9644709R4433J7933n3797p893N3316N3312j194j195j199j194N8453N8452l3350l3350
-49261F9847436K4029K4025K4029K4025j1354j1360Q0448Q0448K8811K8807K8811K8806N3554
-49248G0250515N3550N3554N3554N9288N9292k9646k9646n0685m778J5297o1200j30056q4156
-49235G0154883R563N5467K7612j8287l2636M3870J29938J29935M2913M2913L7176L7175k4025
-49222G0636497o9928j3510O2996J34721Q8812o438o438M9971R5875O950j00158q0080l578
-49209G0795692Q5840Q5845M4713l1792l7517Q383O9578O9574O4087O4087O4078O4083P6515
-49196G1423166P6519m5894r1798n0668K5835k0074k0074l0589l0584O1209O1209L6372L6354
-49183G1430983L6367L6354l3440l3454J2459Q8961J10471O4572L372L367J1979J1974J1979
-49170G1755944J1983J6033J6047J6033J6046k9870k9853k9870k9853R8282R8281R8281R8282
-49157G2105766M6639M6645M1858M1863l6282j12788j82599j36692j8112N8390M8822K927
-49145G1906437K7787J04289J69323J23420k7680j34783j03220n7321l2111l2093O2579O2569
-49133G2069196J18032J18046J13259J13255O3050j3452j023M4880Q548o7957m7884j980K9718
-49120G2545688K9713n9220n9216L893L893R5699R5709R8075R8093O294O286L4015L4023k7190
-49106G2905755p3084k2764N3743J20676P4791j9898r6396n3357K3141Q0986Q1005K4577k1335
-49093G3077840l2803M3704Q9607Q9598L4410L4401Q0313Q0313O663O681q5127q5135n5009
-49080G3285456n5000R5130R5129M0624n280J8624R5138J06722L0217j3757j3775M2653M2662
-49067G3764543Q1858Q1867M0264o6844j21350p5446j0416L5478J2535J2536K2808K2808K2817
-49054G3823458K2817l1689l1689m929J02187J33742N7244m6038m6038M0992M0982M0983M0983
-49041G4143005M6119M6128M6119M6128m562m561k5601K0303Q4857J61363J64227Q7721N478
-49028G4816724N486O92P09J5131J5130J5131J5139p830p821p812p821K8519K8519K8519K8519
-49013G4966934N1471N1471M8597M8607k6113p2007q6357r850R9161J45074R5336j1763m0929
-49000G5259632M966L5568Q1485J10161O4258l4230q0134J8561J8552J5696J5696M4386M4377
-48987G5598974J29486J29494R1726j5391j01460j01451N657J12757R8407K1910j9100K6822
-48975G5977831M4970M4979J00445J46349Q8970j8139p3597p3596J1503J1502j5265j5256
-48963G6230696L0629L0629N0654N0663R6557R6557k6k7M5885M5868R2256R2247j2931q9436
-48949G6760221m9280K7226P1226P1217J6828J6827O2723O2731j338j338j347j338P0858P0858
-48935G7176074k0950k0949P749P750P740P740O0954O0962O0944O0945J21206J21206J42227
-48922G7793598R6342N6176k0338p1972p1971J3137J3137J3138J3146O5371O5371O5380O5381
-48909G8095896M2419M2420M2428M2428M8158M8166M8167M8157P6847P6856P6856P6848l5937
-48896G8729709l5954K5269P1154Q7425J0910q9490q9491K6212J33319J62010Q5512J4735
-48884G9131320J4745N5853N5871J43242J43242N4308N4309K7531P3426R3522J7007k9839
-48872G9834537J6047N7182J1278l3673l3674J16465J16474J34559J34550J34550J34559L5101
-48860H0657955L5092L5101L5101k2278k2279K1713R8210J21170M4655O74O73J3703J3703
-48847H1033193J3703J3702Q0637Q0645J72444J72444J56190J56191O4383O4393P3947P3946
-48835H2155818P3947P3947n379n361Q6429Q6437N1040N1057R5031J71555J66750R0263M6263
-48822H3137797M6271O0613O0612O0612O0612J36399J36400J36400J36399Q8584Q8583Q8584
-48810H4237866Q8583R5282R5273J87090J87080Q8583Q8584J32574K09071J52294P5778R4905
-48798H5732963J40818J41751R5866J24556J24547R4914R4905R7769R7779J78100K24005J52293
-48786H7300266P5779M7807R3720J54897J54925J94120J94120K81150K81142K00334J23837
-48775H9102097J43907J89828K07984K53889K30945K30946K64358K64367K64359K64367K58630
-48764I1675677K58620K58630K58629K84922K84922J97900J97901K23735L00223L48991L48999
-48753I4639149L16360L16368L23049L23058L22106M29205N21964N21964M87537M87546L95729
-48742I9084035L95730L17329L17320L22097L22106L97148M73654N22440N22432N13828N13829
-48731A03701948N13820N13829M88955M88964M88965M88964L74206L74214L71332L71341L06185
-48720A08482723K60291K38291L14806L62604K86106K06737J60833J89523J89532P9550L044
-48709A10774040k3733K2170Q3375Q3376M1090M1100M1090M1100r2795r2786r2795r2786r0397
-48696A10642049r0388J400J410m4502m4494m4494m4485o9960o9959K1847K1838N4363N4371
-48683A10388996N4362N4362N1965N1974N1965N1973R8829R8839K21229K67133J89999J13502
-48671A11695128J13501J90008K52164K06261J45056J45065J53667J53667J53659J53667P3336
-48660A13435179P3336P3336P3337J06919J06929J5122J5130J3209J3209J3209J3218j10152
-48648A13841981j10162j40746r4860o0423j36930k44028k44038j69319j69309j72193j72192
-48637A12127781k19999k65903l45282m21780l67264k90776l15632l61535m14129m60032m37090
-48626A08228359m37071m10959m10968m10959m10959l57413l57414l57414l57404l74628l74619
-48615A03968551l74618l74628l91832l91832l91842l91832l28114l28104k36306k36298j77023
-48604A00346122j77005k68821k68804k86035k86035j94219j94237j21547j21539j21547j21548
-48593I8184785j48872j48854j48863j48864r5309r5309r5300r5318r8174r8182r8183r8165
-48581I6815392j67037j67029j67038j67029k77729k77747k77729k77738l15991l15991l15982
-48570I4088352l15991m21187m21168m21187m21178m75692m75693m14479l68584m19148m95654
-48559H9438391n41549n41558n43470n43461m51664m51663m23458m23441m66488m66480m63624
-48548H4121535m17711l36429k59922k77173l23075l84263l84281l25940l25940l25941l25931
-48537H0434929k07850k07823k07850k07823k36540k36522j44723j44724q9374q9382q9365
-48526G8572953q9383o0692o0684o0693o0684q5557q5540q5566q5539j08510j08500j08500
-48514G7573105j08509j4879j4870j4888j4879M8229M8238r9996r9988o753O9763P2617l888
-48501G7433302Q549N4452K3841K3858M2375M2384M2374M2375k6472k6481k6481k6462m5132
-48488G7562482m5113m5122m5132O9637O9628O9627O9637Q7793Q7802Q7784Q7803M9540M9540
-48475G8155906M9540M9541L9977L9986L7103L7113j141m7044o7122R375L7229q665j033M4889
-48461G8375654O9744J15639J35735N9230n334n316j0120j0093M3443M3443M3452M3443l2542
-48448G8866378l2524l2542l2533K4847K4837o6951o6970n756n756Q6043Q6051Q0304Q0304
-48435G9005732J9109k6795K2332R8838J24645P8760N2935N2934M167M157N604N603N1489
-48422G9499510N1506N595N594N603N595o9835o9834K1982K1964Q5082Q5090J72111J72112
-48409G9992075J33373N6886k4416p0310l4930J0973P4090P4091M2177M2168M2177M2168n639
-48396H0374883n639n649n639M5042M5050M5033M5050P3723P3731J2526l3368k2592N3913
-48383H0696064P9738L3827L8612L8603L5756L5748j2553j2554P9254P9254j0641j0632j0632
-48370H1059844j0632N2710N2719N2710N2729J7330J7340J7330J7340N5583N5593P0884J16798
-48357H1628278R0963J4466l1438l1437P1612P1621O8747O8748J9019k6876m4099L2408J05087
-48344H2037099J05088J8067J8067J6145J6155J6154J6145L0010L0018j3011O3486J44777
-48332H2498200J44778l457l449p282p273K3328k2583m7448K9067P4961P4962j338j338j329
-48318H2749799j347M2662M2644M2653M2644N83N75N352N361P2294J48800J45936O9421k4649
-48304H3342728p0543p5339k9417K0285K0312K3158K3177l9960l9941J13053J13062P0983
-48292H3471558P0984O8110O8110n289n1193J410J08518J45801O9305l3979l3979j9638j9629
-48279H3840089j9639j9620M8256M8274j2939n8843m930P1576J12694J12684M6712k9785j5454
-48266H4119075L0459M5759j52n8484n8484m2222L4275J13645J59558J21180M4673j221j230
-48253H4506831j6523j6531M4673R0577M8014k8474k5610N0887J14014J14004K6984K6983
-48241H4935829K227K245K245K236M8148M8140m3668m3658N4353N4353N4363N4362M6703M6711
-48227H5264589m0318m0318l6430M0066K2853k3041l1653l1653p4683J823Q3573J29485J34271
-48214H5398564Q8359N7757N7765N0115N0106N7757j8731o7518o7517k0653k0653k0653k0653
-48201H5524045M1019M1027M1028M1036O9700O9717O9727O9708m283m284N6931J02816Q1786
-48188H6199973N280m0624m0614K3445K3455K3446K3454M6398M6406M6397M6407j2410j2419
-48175H6378594P9407P9379N0708N0707N0708N0707o9798o9780o9789o9780o6925o6925l5352
-48162H6291861P1737J38627J38618N0653N0636R0819M4907l2551j09056o0289M6819P3606
-48150H6796387P3596J9082J9090J9091J9090J9675J9692J9683J9692J3946J3954J3936J3954
-48137H7080868O9888O9888K3994n2513l7211Q683k1910k1910K5214K5206K5215K5214K5206
-48124H7245832K5224K5205K5215R3594R3576R3594R3585o1330o1331o1330o1331P525P516
-48111H7465544R6459R6458J28965Q3079L690p2806j6864N9633J1827J1826M5293M5301M5293
-48098H8003698M5293N3429N3428N3438N3428j8291j8292K9516m6981q7614j1116R4061R4079
-48085H8298076J2786J2787J2787J2796K865K864K856K873k873k865k864k874J2428J2419
-48071H8374061p2672p2681j2436R4680J80732J80732J58336N1238p2133j18036n2998K3500
-48059H8662323K5412n1094q1687n199P4180J20093Q9490Q9482R2345R2355L7840L7849Q0879
-48046H9264268M373r0298r0299N7927N7927J07647J07656J5849J5849n1093n1085M0713M0714
-48033H9430148N441N442N450N442L6053L6044J23074J23065N4685k1793K1210K1236k3724
-48020H9821773k3724k3724k3715J4772J4762J4772J4762q180q181l394l403P9316J55832
-48007I0021668J52940P6461J8111k7782o753o744o8631o8648j9863N6634O3324O3342O8110
-47994I0322169O8119J1682J1692m7601r3504q5854K1264J11140J11149M1449M1468M1450
-47982I0554623M1449J4682J4673J4690J4673n4174n4174O8227J14148N0053k6445k3563N2926
-47969I0781788P3947P3928P8733P8715k8384k8385k8384k8376M5240M5266M5239M5257O8199
-47956I1222783O8200O8209O8200j967j966j958j975K0985K0985K0985K0986P2617P2636P2618
-47942I1721338P2636K6714K6723K6723K6723L3557L3557L3565L3557j2338j2347j2338j2347
-47929I1985723J1557J1566J1556J1566K1129K1129K1129K1129j2581j2580J35636J35646
-47917I2362605J8965n7523m0319N586L4759L4751L7625L7624O6305O6314k5493k5484M3183
-47904I2558898M3201M3200M3192j7052j7061M4161R0056J00096K3580k2314k2305K4550K4550
-47891I2916752K4541K4550P8814P8813j2984j2984L8648L8648L8657L8657J2831J2832J2823
-47878I3290598J2841J2832J2831J2832J2832Q5854Q5853Q1077Q1067J6999n9499j6468j6469
-47865I3613180l1779l1769p4800J697J17408J17417L0396L0377K1902K1901K1910K1892J6163
-47852I3875895J6172J6164J6163N9193N9194N9202N9193j7312j7304j7295j7312K0554K0545
-47839I4133052K0554K0546P0292P0274J57304J57295R1322J4816l3960l3952k7262k7262
-47827I4613019k7262k7262O0828O0845O0828O0845J4924J4942J4933J4942M7439M7448M7448
-47814I5003917M7448m3398m3398O1788J38304J22301M5814n9382n9391L1465L1464L1456
-47802I5308388L1473K1892K1901K1902K1910K1892K1901K1910K1892J1737J1745J1736J1737
-47789I5562016J7483J7474J7474J7483l0817l0818J3182Q9679J01145K4649p5751p5761R384
-47776I5656822Q5907M2869M2859J14580J14597J14588J14579K1354K1344K1354K1344k4559
-47764I6347638k4541k4550k4560J9073J9082J9081J9073K4810K4820K4819K4811K1937K1955
-47751I6493448J13753J13744N9239N9247K8645P4539Q5773R276o2444j6541N6132N6131l2793
-47738I7038149l2803J7412J7393J7402J7412J1664J1674J1664J1665L7840L7848L7849L7849
-47725I7273018R150R159R160R159P9918P9918j1880j1880o142o142o151o142K4649K4658
-47711I7470452K4649K4649M7600M7601M7610M7591L8999L8998L8998L8989L8990L8998L8998
-47698I7983122L8999j8983j8983j8974j8983L969L969Q755Q755P5689J52195J52204P5688
-47685I8427422m0022m0013q08P5689J24726M8229n6966n6966P103P102P103P112O618O627
-47671I8522956O627O627O627O627J1413J1404O9151J45640J62862N5763l7965l7957M7152
-47658I8976927M7143J7510J7501J7501J7510O9143O9143O4365O4366L205p3291n6077j0174
-47645I9224772L5730L5729L8595L8603o20o11o10o11P5887P5895P5886P5895K138K137K137
-47630I9680952K137K128K137K137K138L8477L8477L8478L8477R0110R0119j688j679L9286
-47616A00061686L9285L6421L6421J5373l0512m4871L1644J01442J47346J69345R2849O762
-47604A00663191O788J985J993q2279q2280l3512M2994J07064J07072J7169J7178r123n5027
-47591A00703213p2241M265Q0763Q0780o268o250P7189P7197P7188P7198L3197L3207L3197
-47578A01192635L3207j6056j6046j1261j1260N3760J30276J47471M0373k4057k4056l0746
-47566A01464240l0755O8703O8711O8703O8712o843o842o843o842l017l017J47112J47130
-47553A01969152J87924J42021N7874j8633k8196k8196l2982l2973R573R572R572R581O3127
-47540A02317416O3126O3135O3127M7951M7950M7942M7951M7942M7942M7951M7951l5730l5721
-47527A02818933l5729l5730L3126L3125L3126L3126m329m319m310m319M9226M9235N2090
-47514A03013251N2109P4575J20470J37684O1195k8716k8699l3485l3485P7198P7206J5993
-47502A03505296k9902N486Q1984P9119K613j6514j6522P0516P0508K4613K4604K4604K4613
-47489A03851018N998N990R4932R4932N0941N037j2176O4330J20281J20263J25050J25058
-47477A04651654L1348L1329o0468o0468L1347L1330L4203L4212P2456J18360M8544k7945
-47465A04935902o438P0067M8068K173k4604k4604O4321O4338n2252n2252n2252n2252O2507
-47452A04982722O2507O2506O2507J16537J16528P0633n873k6911J9000Q0206Q0187N3303
-47440A05673852N3294N3303N3302J1225J1224J1225J1224l7552l7544M9477M9478N486p1019
-47427A05836975n0941n029K1848O7750P0616K4720K0887K0895J8013J8022K9974K9974J15082
-47414A06218786J15082Q1615k5492n7048n7038j1269j1261Q0538Q0538J7429J7421J7420
-47402A06466721J7420J04451J04441J2643J2643N945N944O5237J11149R1610j5490j00598
-47390A06882116j00607l1752M4745R3531R3531J16950J16959K5143K5152j6936j6917j6927
-47378A07214988j6926N2997N2998N3006N3006Q1687Q1697j0120j0111J8569J8579J8579J8578
-47365A07627527Q7426Q7425m373m373J1134J1135J1135J1134J04855J04854J04845J04864
-47353A08257588j2778j2769j2769j2769q2585q2585l3808M2698P2213P2223P7009P6991K9183
-47340A08377842K9193K9183K9184N2144N2136N2135N2135l2973l2973J1018Q7524K8861m7637
-47327A08687772m2869L3647M5122M5114M9908M9899m1431m1414m1441m1414P346P345l5685
-47314A08681899M0812J35008J35017J7384k8510j7043N9463J05366J05366Q1454Q1471j0362
-47302A09387325j0335M7026M7035M7035M7035k6014k6005k6005k6005P3444P3453P3444P3453
-47289A09754886K0850K0860K0841K0860K0841K0860K0842K0859K6472K6472K6471K6463Q0026
-47276A10107603Q0026Q0017Q0026R1026R1008Q6248Q6231j1296q7811q7803j1305L9744L9752
-47263A10583466M4521M4539k7199k7191L404m2492l3413M3093k810k802J967J975J967J984
-47249A10591009J8471J8462J8471J8480l5083l5092l5084l5083j6432j6442j6432j6433l9393
-47236A10419419l9385l4607l4598M0524J17031R9817N3913L0953L0970K8097K8098K7612
[truncated: 444,926 more chars]
