# Supplementary material for: Possible dissolution mechanism of alkali lignin in lactic acid-choline chloride under mild conditions
Source: RSC Adv. 2020 Nov 9;10(67):40649–57. doi: 10.1039/d0ra07808e (PMC9057700; doi:10.1039/d0ra07808e)
Supplement: RA-010-D0RA07808E-s007 [file RA-010-D0RA07808E-s007.jcamp]

##TITLE=	2674-5-HSQC.2.1.2rr
##JCAMPDX=	6.0	$$ NMR Plug-in 1.14 of MestReNova 12.0.0-20080
##DATATYPE=	NDNMRSPECTRUM
##DATACLASS=	NTUPLES
##NUMDIM=	2
##ORIGIN=	Bruker BioSpin GmbH
##OWNER=	nmrsu
##.OBSERVEFREQUENCY=	600.16999999999995907
##.OBSERVENUCLEUS=	^1H
##.SOLVENTNAME=	DMSO
##.PULSESEQUENCE=	hsqcedetgpsisp2.3
##LONGDATE=	2020/08/06 04:13:00.000
##.ACQUISITIONMODE=	SIMULTANEOUS
##$ORIGINALFORMAT=	Bruker XWIN-NMR
##$PARAMETERFILE=	(acqu2s, ASCII, c:/Users/10157/Desktop/2674-5-HSQC/2/acqu2s, 0)
$$ ##TITLE= Parameter file, TOPSPIN		Version 3.2
$$ ##JCAMPDX= 5.0
$$ ##DATATYPE= Parameter Values
$$ ##NPOINTS= 129	$$ modification sequence number
$$ ##ORIGIN= Bruker BioSpin GmbH
$$ ##OWNER= nmrsu
$$ $$ 2020-08-06 09:53:11.065 +0800  nmrsu@CZC3361HFZ
$$ $$ D:/NMR_data/2020-02/2674-5-HSQC/2/acqu2s
$$ $$ process C:\Bruker\TopSpin3\prog\mod\go.exe
$$ ##$ACQT0= 0
$$ ##$BF1= 150.912866534
$$ ##$FnMODE= 6
$$ ##$NUC1= <13C>
$$ ##$NusJSP= 0
$$ ##$NusT2= 1
$$ ##$NusTD= 128
$$ ##$O1= 10563.9009621541
$$ ##$SFO1= 150.923430434962
$$ ##$SW= 164.822796691379
$$ ##$SW_h= 24875.6218905473
$$ ##$TD= 128
$$ ##END=
$$ 
##$PARAMETERFILE=	(acqus, ASCII, c:/Users/10157/Desktop/2674-5-HSQC/2/acqus, 0)
$$ ##TITLE= Parameter file, TOPSPIN		Version 3.2
$$ ##JCAMPDX= 5.0
$$ ##DATATYPE= Parameter Values
$$ ##NPOINTS= 13	$$ modification sequence number
$$ ##ORIGIN= Bruker BioSpin GmbH
$$ ##OWNER= nmrsu
$$ $$ 2020-08-06 09:53:13.785 +0800  nmrsu@CZC3361HFZ
$$ $$ D:/NMR_data/2020-02/2674-5-HSQC/2/acqus
$$ $$ process C:\Bruker\TopSpin3\prog\mod\shimcntl.exe
$$ ##$ACQT0= 0
$$ ##$AMP= (0..31)
$$ 100 100 100 100 100 100 100 100 100 100 100 100 100 100 100 100 100 100
$$ 100 100 100 100 100 100 100 100 100 100 100 100 100 100
$$ ##$AMPCOIL= (0..19)
$$ 0 0 0 0 0 0 0 0 0 0 0 0 0 0 0 0 0 0 0 0
$$ ##$ANAVPT= -1
$$ ##$AQSEQ= 0
$$ ##$AQ_mod= 3
$$ ##$AUNM= <au_zg>
$$ ##$AUTOPOS= <3 >
$$ ##$BF1= 600.17
$$ ##$BF2= 150.912866534
$$ ##$BF3= 600.17
$$ ##$BF4= 600.17
$$ ##$BF5= 600.17
$$ ##$BF6= 600.17
$$ ##$BF7= 600.17
$$ ##$BF8= 600.17
$$ ##$BYTORDA= 0
$$ ##$CAGPARS= (0..11)
$$ 0 0 0 0 0 0 0 0 0 0 0 0
$$ ##$CFDGTYP= 0
$$ ##$CFRGTYP= 9
$$ ##$CHEMSTR= <none>
$$ ##$CNST= (0..63)
$$ 1 1 145 1 1 1 1 1 1 1 1 1 1 1 1 1 1 -0.5 1 1 1 1 1 1 1 1 1 1 1 1 1 1 1
$$ 1 1 1 1 1 1 1 1 1 1 1 1 1 1 1 1 1 1 1 1 1 1 1 1 1 1 1 1 1 1 1
$$ ##$CPDPRG= (0..8)
$$ <> <> <garp> <> <> <> <> <> <>
$$ ##$D= (0..63)
$$ 3e-006 1.5 0 0 0.001724138 0 0 0 0 0 0 0.03 0 0 0 0 0.0002 0 0 0 0 0.0036
$$ 0 0 0.00089 0 0 0 0 0 0 0 0 0 0 0 0 0 0 0 0 0 0 0 0 0 0 0 0 0 0 0 0 0 0
$$ 0 0 0 0 0 0 0 0 0
$$ ##$DATE= 1596658404
$$ ##$DE= 6.5
$$ ##$DECBNUC= <off>
$$ ##$DECIM= 2773.33333333333
$$ ##$DECNUC= <off>
$$ ##$DECSTAT= 4
$$ ##$DIGMOD= 1
$$ ##$DIGTYP= 12
$$ ##$DQDMODE= 0
$$ ##$DR= 22
$$ ##$DS= 32
$$ ##$DSPFIRM= 0
$$ ##$DSPFVS= 20
$$ ##$DTYPA= 0
$$ ##$EXP= <HSQCEDETGPSISP>
$$ ##$F1LIST= <freqlist>
$$ ##$F2LIST= <freqlist>
$$ ##$F3LIST= <freqlist>
$$ ##$FCUCHAN= (0..9)
$$ 0 2 1 0 0 0 0 0 0 0
$$ ##$FL1= 0
$$ ##$FL2= 0
$$ ##$FL3= 0
$$ ##$FL4= 0
$$ ##$FOV= 0
$$ ##$FQ1LIST= <>
$$ ##$FQ2LIST= <>
$$ ##$FQ3LIST= <>
$$ ##$FQ4LIST= <>
$$ ##$FQ5LIST= <>
$$ ##$FQ6LIST= <>
$$ ##$FQ7LIST= <>
$$ ##$FQ8LIST= <>
$$ ##$FRQLO3= 12726.0760000944
$$ ##$FRQLO3N= 2
$$ ##$FS= (0..7)
$$ 83 83 83 83 83 83 83 83
$$ ##$FTLPGN= 0
$$ ##$FW= 125000
$$ ##$FnMODE= 0
$$ ##$FnTYPE= 0
$$ ##$GPNAM= (0..31)
$$ <> <SMSQ10.100> <SMSQ10.100> <SMSQ10.100> <SMSQ10.100> <> <> <> <> <> <>
$$ <> <> <> <> <> <> <> <> <> <> <> <> <> <> <> <> <> <> <> <> <>
$$ ##$GPX= (0..31)
$$ 0 0 0 0 0 0 0 0 0 0 0 0 0 0 0 0 0 0 0 0 0 0 0 0 0 0 0 0 0 0 0 0
$$ ##$GPY= (0..31)
$$ 0 0 0 0 0 0 0 0 0 0 0 0 0 0 0 0 0 0 0 0 0 0 0 0 0 0 0 0 0 0 0 0
$$ ##$GPZ= (0..31)
$$ 0 80 20.1 11 -5 0 0 0 0 0 0 0 0 0 0 0 0 0 0 0 0 0 0 0 0 0 0 0 0 0 0 0
$$ ##$GRDPROG= <grad_out>
$$ ##$GRPDLY= 67.9858856201172
$$ ##$HDDUTY= 20
$$ ##$HDRATE= 1
$$ ##$HGAIN= (0..3)
$$ 0 0 0 0
$$ ##$HL1= 0
$$ ##$HL2= 0
$$ ##$HL3= 0
$$ ##$HL4= 0
$$ ##$HOLDER= 3
$$ ##$HPMOD= (0..7)
$$ 0 0 0 0 0 0 0 0
$$ ##$HPPRGN= 0
$$ ##$IN= (0..63)
$$ 2.01e-005 0 0 0 0 0 0 0 0 0 0 0 0 0 0 0 0 0 0 0 0 0 0 0 0 0 0 0 0 0 0 0
$$ 0 0 0 0 0 0 0 0 0 0 0 0 0 0 0 0 0 0 0 0 0 0 0 0 0 0 0 0 0 0 0 0
$$ ##$INF= (0..7)
$$ 0 40.2 0 0 0 0 0 0
$$ ##$INP= (0..63)
$$ 0 0 0 0 0 0 0 0 0 0 0 0 0 0 0 0 0 0 0 0 0 0 0 0 0 0 0 0 0 0 0 0 0 0 0 0
$$ 0 0 0 0 0 0 0 0 0 0 0 0 0 0 0 0 0 0 0 0 0 0 0 0 0 0 0 0
$$ ##$INSTRUM= <spect>
$$ ##$L= (0..31)
$$ 1 1 1 1 1 1 1 1 1 1 1 1 1 1 1 1 1 1 1 1 1 1 1 1 1 1 1 1 1 1 1 1
$$ ##$LFILTER= 500
$$ ##$LGAIN= 5
$$ ##$LINPSTP= 0
$$ ##$LOCKED= yes
$$ ##$LOCKFLD= 1872
$$ ##$LOCKGN= 108.27067565918
$$ ##$LOCKPOW= -20
$$ ##$LOCKPPM= 2.49000000953674
$$ ##$LOCNUC= <2H>
$$ ##$LOCPHAS= 262
$$ ##$LOCSHFT= yes
$$ ##$LOCSW= 0
$$ ##$LTIME= 0.25
$$ ##$MASR= 4200
$$ ##$MASRLST= <masrlst>
$$ ##$MULEXPNO= (0..15)
$$ 0 0 0 0 0 0 0 0 0 0 0 0 0 0 0 0
$$ ##$NBL= 1
$$ ##$NC= -6
$$ ##$NLOGCH= 1
$$ ##$NOVFLW= 0
$$ ##$NS= 96
$$ ##$NUC1= <1H>
$$ ##$NUC2= <13C>
$$ ##$NUC3= <off>
$$ ##$NUC4= <off>
$$ ##$NUC5= <off>
$$ ##$NUC6= <off>
$$ ##$NUC7= <off>
$$ ##$NUC8= <off>
$$ ##$NUCLEUS= <off>
$$ ##$NUSLIST= <automatic>
$$ ##$NusAMOUNT= 25
$$ ##$NusFPNZ= no
$$ ##$NusJSP= 0
$$ ##$NusSEED= 54321
$$ ##$NusT2= 1
$$ ##$NusTD= 0
$$ ##$O1= 2820.79900000554
$$ ##$O2= 10563.9009621541
$$ ##$O3= 2820.79900000554
$$ ##$O4= 2820.79900000554
$$ ##$O5= 2820.79900000554
$$ ##$O6= 2820.79900000554
$$ ##$O7= 2820.79900000554
$$ ##$O8= 2820.79900000554
$$ ##$OVERFLW= 0
$$ ##$P= (0..63)
$$ 13.2 13.2 26.4 12.1 24.2 23.1 35 70 20000 26 52 80000 80000 1000 500 0
$$ 1000 2500 100000 600 2000 0 0 0 2000 84 100000 13.2 1000 1000 0 1730 20000
$$ 0 0 0 40000 0 0 160 2000 0 0 3000 200 0 80000 0 0 0 0 0 0 0 0 0 0 0 0 0
$$ 0 0 0 1500
$$ ##$PACOIL= (0..15)
$$ 0 0 0 0 0 0 0 0 0 0 0 0 0 0 0 0
$$ ##$PAPS= 0
$$ ##$PARMODE= 1
$$ ##$PCPD= (0..9)
$$ 0 60 58.6 0 0 0 0 0 0 0
$$ ##$PEXSEL= (0..9)
$$ 1 1 1 1 1 1 1 1 1 1
$$ ##$PHCOR= (0..31)
$$ 0 0 0 0 0 0 0 0 0 0 0 0 0 0 0 0 0 0 0 0 0 0 0 0 0 0 0 0 0 0 0 0
$$ ##$PHLIST= <>
$$ ##$PHP= 1
$$ ##$PH_ref= 0
$$ ##$PL= (0..63)
$$ 120 120 120 120 120 120 120 120 120 120 120 120 120 120 120 120 120 120
$$ 120 120 120 120 120 120 120 120 120 120 120 120 120 120 120 120 120 120
$$ 120 120 120 120 120 120 120 120 120 120 120 120 120 120 120 120 120 120
$$ 120 120 120 120 120 120 120 120 120 120
$$ ##$PLSTEP= 0.1
$$ ##$PLSTRT= -6
$$ ##$PLW= (0..63)
$$ 0 22 95 0 0 0 0 0 0 0.00015333 3.1292 0.3168 4.0504 1.9251 0 20.575 0 0
$$ 22 1.0648 0 0.22254 0 0 0.024727 4.1108 0 2.1731 0 3.1292 4.0504 15.454
$$ 6.1332e-006 0 0 0 0 0 0 0 0 0 0 0 0 0 0 0 0 0 0 0 0 0 0 0 0 0 0 0 0 0 0
$$ 0
$$ ##$PLWMAX= (0..7)
$$ 54.2 309.2 0 0 0 0 0 0
$$ ##$POWMOD= 0
$$ ##$PQPHASE= 0
$$ ##$PQSCALE= 1
$$ ##$PR= 1
$$ ##$PRECHAN= (0..15)
$$ -1 2 -1 0 -1 1 -1 -1 -1 -1 -1 -1 -1 -1 -1 -1
$$ ##$PRGAIN= 0
$$ ##$PROBHD= <5 mm PABBO BB/19F-1H/D Z-GRD Z114607/0138
$$ >
$$ ##$PULPROG= <hsqcedetgpsisp2.3>
$$ ##$PW= 0
$$ ##$PYNM= <>
$$ ##$QNP= 0
$$ ##$RD= 0
$$ ##$RECCHAN= (0..15)
$$ 0 2 0 0 0 0 0 0 0 0 0 0 0 0 0 0
$$ ##$RECPH= 0
$$ ##$RECPRE= (0..15)
$$ -1 0 -1 -1 -1 -1 -1 -1 -1 -1 -1 -1 -1 -1 -1 -1
$$ ##$RECPRFX= (0..15)
$$ -1 -1 -1 -1 -1 -1 -1 -1 -1 -1 -1 -1 -1 -1 -1 -1
$$ ##$RECSEL= (0..15)
$$ 0 0 1 0 0 0 0 0 0 0 0 0 0 0 0 0
$$ ##$RG= 187.42
$$ ##$RO= 0
$$ ##$ROUTWD1= (0..23)
$$ 0 128 2 2 2 2 2 2 0 0 0 0 0 0 0 0 0 0 0 0 0 0 0 0
$$ ##$ROUTWD2= (0..23)
$$ 0 2 2 2 2 2 2 2 0 0 0 0 0 0 0 0 0 0 0 0 0 0 0 0
$$ ##$RSEL= (0..15)
$$ 0 1 2 0 0 0 0 0 0 0 0 0 0 0 0 0
$$ ##$S= (0..7)
$$ 83 83 83 83 83 83 83 83
$$ ##$SELREC= (0..9)
$$ 0 0 0 0 0 0 0 0 0 0
$$ ##$SFO1= 600.172820799
$$ ##$SFO2= 150.923430434962
$$ ##$SFO3= 600.172820799
$$ ##$SFO4= 600.172820799
$$ ##$SFO5= 600.172820799
$$ ##$SFO6= 600.172820799
$$ ##$SFO7= 600.172820799
$$ ##$SFO8= 600.172820799
$$ ##$SOLVENT= <DMSO>
$$ ##$SOLVOLD= <off>
$$ ##$SP= (0..63)
$$ 120 120 120 120 120 120 120 120 120 120 120 120 120 120 120 120 120 120
$$ 120 120 120 120 120 120 120 120 120 120 120 120 120 120 120 120 120 120
$$ 120 120 120 120 120 120 120 120 120 120 120 120 120 120 120 120 120 120
$$ 120 120 120 120 120 120 120 120 120 120
$$ ##$SPECTR= 0
$$ ##$SPINCNT= 0
$$ ##$SPNAM= (0..63)
$$ <> <Gaus1_270.1000> <Gaus1_180r.1000> <Crp60,0.5,20.1> <Bip720,100,10.1>
$$ <Squa100.1000> <Squa100.1000> <Crp60comp.4> <Squa100.1000> <> <Squa100.1000>
$$ <Squa100.1000> <> <> <Crp42,1.5,20.2> <> <> <> <Crp60_xfilt.2> <Sinc1.1000>
$$ <Sinc1.1000> <Sinc1.1000> <Sinc1.1000> <> <> <> <Q3.1000> <> <> <Crp60,20,20.10>
$$ <Bip720,50,20.1> <Crp42,1.5,20.2> <Q3.1000> <> <Gaus1_180r.1000> <> <>
$$ <> <> <> <> <> <> <> <> <> <> <> <> <> <> <> <> <> <> <> <> <> <> <> <>
$$ <> <> <>
$$ ##$SPOAL= (0..63)
$$ 0.5 1 0.5 0.5 0.5 0.5 0.5 0.5 0.5 0.5 0.5 0.5 0.5 0.5 0.5 0.5 0.5 0.5 0.5
$$ 1 1 1 1 0.5 0.5 0.5 0.5 0.5 0.5 0.5 0.5 0.5 0.5 0.5 0.5 0.5 0.5 0.5 0.5
$$ 0.5 0.5 0.5 0.5 0.5 0.5 0.5 0.5 0.5 0.5 0.5 0.5 0.5 0.5 0.5 0.5 0.5 0.5
$$ 0.5 0.5 0.5 0.5 0.5 0.5 0.5
$$ ##$SPOFFS= (0..63)
$$ 0 0 0 0 0 0 0 0 0 0 0 0 0 0 0 0 0 0 0 0 0 0 0 0 0 0 0 0 0 0 0 0 0 0 0 0
$$ 0 0 0 0 0 0 0 0 0 0 0 0 0 0 0 0 0 0 0 0 0 0 0 0 0 0 0 0
$$ ##$SPPEX= (0..63)
$$ 0 0 0 0 0 0 0 0 0 0 0 0 0 0 0 0 0 0 0 0 0 0 0 0 0 0 0 0 0 0 0 0 0 0 0 0
$$ 0 0 0 0 0 0 0 0 0 0 0 0 0 0 0 0 0 0 0 0 0 0 0 0 0 0 0 0
$$ ##$SPW= (0..63)
$$ 0 3.1822e-005 1.4143e-005 21.251 34.772 0.0038333 0.00015333 21.251 3.8333e-007
$$ 0 0.0038333 0.0038333 0 0 11.901 0 0 0 6.142 2.257616e-005 3.509391e-005
$$ 1.638637e-005 8.837033e-005 0 0 0 0.0015154 0 0 0.14642 6.1332 2.9752 0.2694
$$ 0 1.4143e-005 0 0 0 0 0 0 0 0 0 0 0 0 0 0 0 0 0 0 0 0 0 0 0 0 0 0 0 0 0
$$ ##$SUBNAM= (0..9)
$$ <> <> <> <> <> <> <> <> <> <>
$$ ##$SW= 12.0157698109985
$$ ##$SWIBOX= (0..19)
$$ 0 1 3 0 0 0 0 0 0 0 0 0 0 0 0 0 0 0 0 0
$$ ##$SW_h= 7211.53846153846
$$ ##$SWfinal= 0
$$ ##$TD= 2048
$$ ##$TD0= 1
$$ ##$TE= 298.1312
$$ ##$TE1= 298.1312
$$ ##$TE2= 0
$$ ##$TE3= 0
$$ ##$TE4= 0
$$ ##$TEG= 300
$$ ##$TE_PIDX= 1
$$ ##$TE_STAB= (0..9)
$$ 1 1 0 0 0 0 0 0 0 0
$$ ##$TL= (0..7)
$$ 120 120 120 120 120 120 120 120
$$ ##$TUNHIN= 0
$$ ##$TUNHOUT= 0
$$ ##$TUNXOUT= 0
$$ ##$USERA1= <>
$$ ##$USERA2= <>
$$ ##$USERA3= <>
$$ ##$USERA4= <>
$$ ##$USERA5= <>
$$ ##$V9= 5
$$ ##$VALIST= <>
$$ ##$VCLIST= <>
$$ ##$VD= 0
$$ ##$VDLIST= <>
$$ ##$VPLIST= <>
$$ ##$VTLIST= <>
$$ ##$WBST= 1024
$$ ##$WBSW= 4
$$ ##$XGAIN= (0..3)
$$ 0 0 0 0
$$ ##$XL= 0
$$ ##$YL= 0
$$ ##$YMAX_a= 198488
$$ ##$YMIN_a= -253093
$$ ##$ZGOPTNS= <>
$$ ##$ZL1= 120
$$ ##$ZL2= 120
$$ ##$ZL3= 120
$$ ##$ZL4= 120
$$ ##END=
$$ 
##$PARAMETERFILE=	(audita.txt, ASCII, c:/Users/10157/Desktop/2674-5-HSQC/2/audita.txt, 0)
$$ ##TITLE= Audit trail, TOPSPIN		Version 3.2
$$ ##JCAMPDX= 5.01
$$ ##ORIGIN= Bruker BioSpin GmbH
$$ ##OWNER= nmrsu
$$ $$ D:/NMR_data/2020-02/2674-5-HSQC/2/audita.txt
$$ ##AUDIT TRAIL=  $$ (NUMBER, WHEN, WHO, WHERE, PROCESS, VERSION, WHAT)
$$ (   1,<2020-08-06 09:53:13.685 +0800>,<nmrsu>,<CZC3361HFZ>,<go>,<TOPSPIN 3.2>,
$$       <created by zg
$$ 	started at 2020-08-06 04:09:46.786 +0800,
$$ 	POWCHK enabled, PULCHK disabled,
$$        configuration hash MD5:
$$        CD 2C 61 0B 31 39 5B 44 3F F0 B7 32 DE 46 86 7E
$$        data hash MD5: 2K * 128
$$        D8 3C B9 13 26 E1 6A 3F 21 F5 38 28 EB D5 23 A0>)
$$ (   2,<2020-08-06 09:53:14.825 +0800>,<nmrsu>,<CZC3361HFZ>,<audit>,<TOPSPIN 3.2>,
$$       <user comment:
$$        ICON-NMR User ID: luowei
$$        data hash MD5: 2K * 128
$$        D8 3C B9 13 26 E1 6A 3F 21 F5 38 28 EB D5 23 A0>)
$$ ##END=
$$ 
$$ $$ hash MD5
$$ $$ 35 4C 22 61 5C 09 B8 87 80 E9 70 53 C1 AD D8 9F
$$ 
##$PARAMETERFILE=	(auditp.txt, ASCII, c:/Users/10157/Desktop/2674-5-HSQC/2/pdata/1/auditp.txt, 0)
$$ ##TITLE= Audit trail, TOPSPIN		Version 3.2
$$ ##JCAMPDX= 5.01
$$ ##ORIGIN= Bruker BioSpin GmbH
$$ ##OWNER= nmrsu
$$ $$ D:/NMR_data/2020-02/2674-5-HSQC/2/pdata/1/auditp.txt
$$ ##AUDIT TRAIL=  $$ (NUMBER, WHEN, WHO, WHERE, PROCESS, VERSION, WHAT)
$$ (   1,<2020-08-06 09:53:13.685 +0800>,<nmrsu>,<CZC3361HFZ>,<go>,<TOPSPIN 3.2>,
$$       <created by zg
$$ 	started at 2020-08-06 04:09:46.786 +0800,
$$ 	POWCHK enabled, PULCHK disabled,
$$        configuration hash MD5:
$$        CD 2C 61 0B 31 39 5B 44 3F F0 B7 32 DE 46 86 7E
$$        data hash MD5: 2K * 128
$$        D8 3C B9 13 26 E1 6A 3F 21 F5 38 28 EB D5 23 A0>)
$$ (   2,<2020-08-06 09:53:14.825 +0800>,<nmrsu>,<CZC3361HFZ>,<audit>,<TOPSPIN 3.2>,
$$       <user comment:
$$        ICON-NMR User ID: luowei
$$        data hash MD5: 2K * 128
$$        D8 3C B9 13 26 E1 6A 3F 21 F5 38 28 EB D5 23 A0>)
$$ (   3,<2020-08-06 09:53:20.175 +0800>,<nmrsu>,<CZC3361HFZ>,<proc2d>,<TOPSPIN 3.2>,
$$       <Start of raw data processing
$$        xfb same F2: SI = 1K WDW = 4 SSB = 2 FT_mod = 6 PKNL = 1 PHC0 = 2.459297 PHC1 = 11.4159 F1: SI = 1K ME_mod = 2 NCOEF = 32 WDW = 4 SSB = 2 FT_mod = 6 FCOR = 0.5
$$        data hash MD5: 1K * 1K
$$        BF EF 24 9B D3 7E 61 D9 D1 F6 E5 D5 B9 0D 4C ED>)
$$ (   4,<2020-08-06 09:53:20.415 +0800>,<nmrsu>,<CZC3361HFZ>,<proc2d>,<TOPSPIN 3.2>,
$$       <abs2 F2: ABSG = 5 ABSF1 = 10.70791 ABSF2 = -1.307917
$$        data hash MD5: 1K * 1K
$$        21 B2 D2 F3 2F 09 95 DD 0C AD 19 60 FA A6 67 66>)
$$ (   5,<2020-08-06 09:53:20.635 +0800>,<nmrsu>,<CZC3361HFZ>,<proc2d>,<TOPSPIN 3.2>,
$$       <abs1 F1: ABSG = 5 ABSF1 = 152.4172 ABSF2 = -12.41713
$$        data hash MD5: 1K * 1K
$$        9E F1 2D D0 BC E2 D0 E4 14 FA F8 31 27 FE D6 62>)
$$ ##END=
$$ 
$$ $$ hash MD5
$$ $$ 0B CB 1A 57 C6 57 1B 58 EC C0 2F 10 CF 6F 5D 3A
$$ 
##$PARAMETERFILE=	(clevels, ASCII, c:/Users/10157/Desktop/2674-5-HSQC/2/pdata/1/clevels, 0)
$$ ##TITLE= Parameter file, TOPSPIN		Version 3.2
$$ ##JCAMPDX= 5.0
$$ ##DATATYPE= Parameter Values
$$ ##NPOINTS= 10	$$ modification sequence number
$$ ##ORIGIN= Bruker BioSpin GmbH
$$ ##OWNER= nmrsu
$$ $$ 2020-08-06 09:53:20.725 +0800  nmrsu@CZC3361HFZ
$$ $$ D:/NMR_data/2020-02/2674-5-HSQC/2/pdata/1/clevels
$$ $$ process C:\Bruker\TopSpin3\prog\mod\proc2d.exe
$$ ##$LEVELS= (0..255)
$$ 160275.93 -160275.93 186638.56 -186638.56 217337.39 -217337.39 253085.64
$$ -253085.64 294713.87 -294713.87 343189.22 -343189.22 399637.93 -399637.93
$$ 465371.49 -465371.49 541917.07 -541917.07 631053.09 -631053.09 734850.45
$$ -734850.45 855720.68 -855720.68 996471.98 -996471.98 1160374.45 -1160374.45
$$ 1351236.04 -1351236.04 1573491.08 -1573491.08 1832303.24 -1832303.24 2133685.54
$$ -2133685.54 2484640.03 -2484640.03 2893320.49 -2893320.49 3369221.83 -3369221.83
$$ 3923400.75 -3923400.75 4568732.54 -4568732.54 5320210.29 -5320210.29 6195293.18
$$ -6195293.18 7214312.11 -7214312.11 8400942.09 -8400942.09 9782752.26 -9782752.26
$$ 11391846.37 -11391846.37 13265608.73 -13265608.73 15447572.69 -15447572.69
$$ 17988432.12 -17988432.12 0 0 0 0 0 0 0 0 0 0 0 0 0 0 0 0 0 0 0 0 0 0 0
$$ 0 0 0 0 0 0 0 0 0 0 0 0 0 0 0 0 0 0 0 0 0 0 0 0 0 0 0 0 0 0 0 0 0 0 0 0
$$ 0 0 0 0 0 0 0 0 0 0 0 0 0 0 0 0 0 0 0 0 0 0 0 0 0 0 0 0 0 0 0 0 0 0 0 0
$$ 0 0 0 0 0 0 0 0 0 0 0 0 0 0 0 0 0 0 0 0 0 0 0 0 0 0 0 0 0 0 0 0 0 0 0 0
$$ 0 0 0 0 0 0 0 0 0 0 0 0 0 0 0 0 0 0 0 0 0 0 0 0 0 0 0 0 0 0 0 0 0 0 0 0
$$ 0 0 0 0 0 0 0 0 0 0 0 0 0 0 0 0 0 0 0 0 0 0 0 0 0
$$ ##$LEVSIGN= 3
$$ ##$MAXLEV= 32
$$ ##$METHOD= 0
$$ ##$NEGBASE= -160275.93
$$ ##$NEGINCR= 1.8
$$ ##$POSBASE= 160275.93
$$ ##$POSINCR= 1.8
$$ ##END=
$$ 
##$PARAMETERFILE=	(cpdprg2, ASCII, c:/Users/10157/Desktop/2674-5-HSQC/2/cpdprg2, 0)
$$ 1 pcpd*0.339:0
$$   pcpd*0.613:180
$$   pcpd*2.864:0
$$   pcpd*2.981:180
$$   pcpd*0.770:0
$$   pcpd*0.691:180
$$   pcpd*0.944:0
$$   pcpd*1.020:180
$$   pcpd*1.494:0
$$   pcpd*2.846:180
$$   pcpd*0.738:0
$$   pcpd*0.510:180
$$   pcpd*0.283:0
$$   pcpd*0.808:180
$$   pcpd*1.328:0
$$   pcpd*1.536:180
$$   pcpd*2.871:0
$$   pcpd*0.721:180
$$   pcpd*0.788 :0
$$   pcpd*0.858:180
$$   pcpd*1.091:0
$$   pcpd*1.484:180
$$   pcpd*2.843:0
$$   pcpd*0.729:180
$$   pcpd*0.593:0
$$   pcpd*0.339:0
$$   pcpd*0.613:180
$$   pcpd*2.864:0
$$   pcpd*2.981:180
$$   pcpd*0.770:0
$$   pcpd*0.691:180
$$   pcpd*0.944:0
$$   pcpd*1.020:180
$$   pcpd*1.494:0
$$   pcpd*2.846:180
$$   pcpd*0.738:0
$$   pcpd*0.510:180
$$   pcpd*0.283:0
$$   pcpd*0.808:180
$$   pcpd*1.328:0
$$   pcpd*1.536:180
$$   pcpd*2.871:0
$$   pcpd*0.721:180
$$   pcpd*0.788 :0
$$   pcpd*0.858:180
$$   pcpd*1.091:0
$$   pcpd*1.484:180
$$   pcpd*2.843:0
$$   pcpd*0.729:180
$$   pcpd*0.593:0
$$   pcpd*0.339:180
$$   pcpd*0.613:0
$$   pcpd*2.864:180
$$   pcpd*2.981:0
$$   pcpd*0.770:180
$$   pcpd*0.691:0
$$   pcpd*0.944:180
$$   pcpd*1.020:0
$$   pcpd*1.494:180
$$   pcpd*2.846:0
$$   pcpd*0.738:180
$$   pcpd*0.510:0
$$   pcpd*0.283:180
$$   pcpd*0.808:0
$$   pcpd*1.328:180
$$   pcpd*1.536:0
$$   pcpd*2.871:180
$$   pcpd*0.721:0
$$   pcpd*0.788:180
$$   pcpd*0.858:0
$$   pcpd*1.091:180
$$   pcpd*1.484:0
$$   pcpd*2.843:180
$$   pcpd*0.729:0
$$   pcpd*0.593:180
$$   pcpd*0.339:180
$$   pcpd*0.613:0
$$   pcpd*2.864:180
$$   pcpd*2.981:0
$$   pcpd*0.770:180
$$   pcpd*0.691:0
$$   pcpd*0.944:180
$$   pcpd*1.020:0
$$   pcpd*1.494:180
$$   pcpd*2.846:0
$$   pcpd*0.738:180
$$   pcpd*0.510:0
$$   pcpd*0.283:180
$$   pcpd*0.808:0
$$   pcpd*1.328:180
$$   pcpd*1.536:0
$$   pcpd*2.871:180
$$   pcpd*0.721:0
$$   pcpd*0.788:180
$$   pcpd*0.858:0
$$   pcpd*1.091:180
$$   pcpd*1.484:0
$$   pcpd*2.843:180
$$   pcpd*0.729:0
$$   pcpd*0.593:180
$$   jump to 1
$$ 
##$PARAMETERFILE=	(datafile, ASCII, c:/Users/10157/Desktop/2674-5-HSQC/2/pdata/1/2rr, 0)
$$ 
##$PARAMETERFILE=	(format.temp, ASCII, c:/Users/10157/Desktop/2674-5-HSQC/2/format.temp, 0)
$$ EDIT_PAR COMMAND FILE
$$ 
$$ DI_MODE         LONG
$$ ED_ENTRY        ACQU
$$ ORDER           FILE
$$ 
$$ 
$$ HEADER		"F2 - Acquisition Parameters"
$$ T_NAME		Date_
$$ 		TYPE	R64
$$ 		CLASS	ACQU
$$ 		SUBRANGE 0.0 50000000
$$ 		REL	"Date_=itodate(DATE)"
$$ 		INV_REL	"DATE=datetoi(Date_,DATE)"
$$ 		FORMAT	"%14.0f"
$$ 		TEXT	" "
$$ END
$$ T_NAME		Time
$$ 		TYPE	R32
$$ 		CLASS	ACQU
$$ 		SUBRANGE 0.0 1000000
$$ 		REL	"Time=itotime(DATE)"
$$ 		INV_REL	"DATE=timetoi(Time,DATE)"
$$ 		FORMAT	"%14.2f"
$$ 		TEXT	" "
$$ END
$$ NAME		INSTRUM
$$ 		TEXT	" "
$$ END
$$ NAME		PROBHD
$$ 		FORMAT	"%14.14s"
$$ 		TEXT	" "
$$ END
$$ NAME		PULPROG
$$ 		TEXT	" "
$$ END
$$ NAME		TD
$$ 		TEXT	" "
$$ END
$$ NAME		SOLVENT
$$ 		TEXT	" "
$$ END
$$ NAME		NS
$$ 		TEXT	" "
$$ END
$$ NAME		DS
$$ 		TEXT	" "
$$ END
$$ T_NAME		SWH
$$ 		TYPE	R32
$$ 		CLASS	ACQU
$$ 		SUBRANGE 0.0 1e8
$$ 		REL	"SWH=SW*SFO1"
$$ 		INV_REL "SW=SWH/SFO1"
$$ 		UNIT	"Hz"
$$ 		FORMAT	"%14.3f Hz"
$$ 		TEXT	" "
$$ END
$$ T_NAME          FIDRES
$$                 TYPE    R32
$$                 CLASS   ACQU
$$                 SUBRANGE 0.0 100000
$$                 REL     "FIDRES=SW*SFO1/TD"
$$                 INV_REL "TD = nextpow(SW*SFO1/FIDRES)"
$$ 		UNIT	"Hz"
$$ 		FORMAT	"%14.6f Hz"
$$ 		TEXT	" "
$$ END
$$ T_NAME          AQ
$$ 		TYPE	R32
$$ 		CLASS	ACQU
$$ 		SUBRANGE 0.0 1000
$$ 		REL	"AQ=aqcalc(SW,SFO1,TD,DIGTYP)"
$$ 		INV_REL	"TD=tdcalc(SW,SFO1,1.0e6*AQ,DIGTYP)"
$$ 		UNIT	"sec"
$$ 		FORMAT	"%14.7f sec"
$$ 		TEXT	" "
$$ END
$$ NAME		RG
$$ 		TEXT	" "
$$ END
$$ T_NAME          DW
$$ 		TYPE	R32
$$ 		CLASS	ACQU
$$ 		SUBRANGE 0.0 1000000
$$ 		REL	"DW=1/(2*SW*SFO1)"
$$ 		INV_REL	"SW=1000000/(2*(0.005+DW)*SFO1)"
$$ 		UNIT	"usec"
$$ 		FORMAT	"%14.3lf usec"
$$ 		TEXT	" "
$$ END
$$ NAME		DE
$$ 		FORMAT	"%14.2f usec"
$$ 		TEXT	" "
$$ END
$$ NAME		TE
$$ 		FORMAT	"%14.1f K"
$$ 		TEXT	" "
$$ END
$$ T_NAME		CNST2
$$ 		TYPE	R32
$$ 		CLASS	ACQU
$$ 		SUBRANGE -1e38 1e38
$$ 		REL	"CNST2=CNST[2]"
$$ 		INV_REL	"CNST[2]=CNST2"
$$ 		FORMAT	"%14.7f"
$$ 		TEXT	" "
$$ END
$$ T_NAME		CNST17
$$ 		TYPE	R32
$$ 		CLASS	ACQU
$$ 		SUBRANGE -1e38 1e38
$$ 		REL	"CNST17=CNST[17]"
$$ 		INV_REL	"CNST[17]=CNST17"
$$ 		FORMAT	"%14.7f"
$$ 		TEXT	" "
$$ END
$$ T_NAME		D0
$$ 		TYPE	R32
$$ 		CLASS	ACQU
$$ 		SUBRANGE 0.0 1e38
$$ 		REL	"D0=D[0]"
$$ 		INV_REL	"D[0]=D0"
$$ 		UNIT	"sec"
$$ 		FORMAT	"%14.8f sec"
$$ 		TEXT	" "
$$ END
$$ T_NAME		D1
$$ 		TYPE	R32
$$ 		CLASS	ACQU
$$ 		SUBRANGE 0.0 1e38
$$ 		REL	"D1=D[1]"
$$ 		INV_REL	"D[1]=D1"
$$ 		UNIT	"sec"
$$ 		FORMAT	"%14.8f sec"
$$ 		TEXT	" "
$$ END
$$ T_NAME		D4
$$ 		TYPE	R32
$$ 		CLASS	ACQU
$$ 		SUBRANGE 0.0 1e38
$$ 		REL	"D4=D[4]"
$$ 		INV_REL	"D[4]=D4"
$$ 		UNIT	"sec"
$$ 		FORMAT	"%14.8f sec"
$$ 		TEXT	" "
$$ END
$$ T_NAME		D11
$$ 		TYPE	R32
$$ 		CLASS	ACQU
$$ 		SUBRANGE 0.0 1e38
$$ 		REL	"D11=D[11]"
$$ 		INV_REL	"D[11]=D11"
$$ 		UNIT	"sec"
$$ 		FORMAT	"%14.8f sec"
$$ 		TEXT	" "
$$ END
$$ T_NAME		D16
$$ 		TYPE	R32
$$ 		CLASS	ACQU
$$ 		SUBRANGE 0.0 1e38
$$ 		REL	"D16=D[16]"
$$ 		INV_REL	"D[16]=D16"
$$ 		UNIT	"sec"
$$ 		FORMAT	"%14.8f sec"
$$ 		TEXT	" "
$$ END
$$ T_NAME		D21
$$ 		TYPE	R32
$$ 		CLASS	ACQU
$$ 		SUBRANGE 0.0 1e38
$$ 		REL	"D21=D[21]"
$$ 		INV_REL	"D[21]=D21"
$$ 		UNIT	"sec"
$$ 		FORMAT	"%14.8f sec"
$$ 		TEXT	" "
$$ END
$$ T_NAME		D24
$$ 		TYPE	R32
$$ 		CLASS	ACQU
$$ 		SUBRANGE 0.0 1e38
$$ 		REL	"D24=D[24]"
$$ 		INV_REL	"D[24]=D24"
$$ 		UNIT	"sec"
$$ 		FORMAT	"%14.8f sec"
$$ 		TEXT	" "
$$ END
$$ T_NAME		IN0
$$ 		TYPE	R32
$$ 		CLASS	ACQU
$$ 		SUBRANGE 0.0 1e38
$$ 		REL	"IN0=IN[0]"
$$ 		INV_REL	"IN[0]=IN0"
$$ 		UNIT	"sec"
$$ 		FORMAT	"%14.8f sec"
$$ 		TEXT	" "
$$ END
$$ HEADER		"======== CHANNEL f1 ========"
$$ NAME		SFO1
$$ 		FORMAT	"%14.7f MHz"
$$ 		TEXT	" "
$$ END
$$ NAME		NUC1
$$ 		NONEDIT
$$ 		TEXT	" "
$$ END
$$ T_NAME		P1
$$ 		TYPE	R32
$$ 		CLASS	ACQU
$$ 		SUBRANGE 0.0 1.0e10
$$ 		REL	"P1=P[1]"
$$ 		INV_REL	"P[1]=P1"
$$ 		UNIT	"usec"
$$ 		FORMAT	"%14.2f usec"
$$ 		TEXT	" "
$$ END
$$ T_NAME		P2
$$ 		TYPE	R32
$$ 		CLASS	ACQU
$$ 		SUBRANGE 0.0 1.0e10
$$ 		REL	"P2=P[2]"
$$ 		INV_REL	"P[2]=P2"
$$ 		UNIT	"usec"
$$ 		FORMAT	"%14.2f usec"
$$ 		TEXT	" "
$$ END
$$ T_NAME		P28
$$ 		TYPE	R32
$$ 		CLASS	ACQU
$$ 		SUBRANGE 0.0 1.0e10
$$ 		REL	"P28=P[28]"
$$ 		INV_REL	"P[28]=P28"
$$ 		UNIT	"usec"
$$ 		FORMAT	"%14.2f usec"
$$ 		TEXT	" "
$$ END
$$ T_NAME		PLW1
$$ 		TYPE	R32
$$ 		CLASS	ACQU
$$ 		SUBRANGE 0 54.2
$$ 		REL	"PLW1=PLW[1]"
$$ 		INV_REL	"PLW[1]=PLW1"
$$ 		UNIT	"W"
$$ 		FORMAT	"%14.8f W"
$$ 		TEXT	"power PLW1 "
$$ END
$$ HEADER		"======== CHANNEL f2 ========"
$$ NAME		SFO2
$$ 		FORMAT	"%14.7f MHz"
$$ 		TEXT	" "
$$ END
$$ NAME		NUC2
$$ 		NONEDIT
$$ 		TEXT	" "
$$ END
$$ NAME		CPDPRG[2]
$$ 		TEXT	" "
$$ END
$$ T_NAME		P3
$$ 		TYPE	R32
$$ 		CLASS	ACQU
$$ 		SUBRANGE 0.0 1.0e10
$$ 		REL	"P3=P[3]"
$$ 		INV_REL	"P[3]=P3"
$$ 		UNIT	"usec"
$$ 		FORMAT	"%14.2f usec"
$$ 		TEXT	" "
$$ END
$$ T_NAME		P14
$$ 		TYPE	R32
$$ 		CLASS	ACQU
$$ 		SUBRANGE 0.0 1.0e10
$$ 		REL	"P14=P[14]"
$$ 		INV_REL	"P[14]=P14"
$$ 		UNIT	"usec"
$$ 		FORMAT	"%14.2f usec"
$$ 		TEXT	" "
$$ END
$$ T_NAME		P24
$$ 		TYPE	R32
$$ 		CLASS	ACQU
$$ 		SUBRANGE 0.0 1.0e10
$$ 		REL	"P24=P[24]"
$$ 		INV_REL	"P[24]=P24"
$$ 		UNIT	"usec"
$$ 		FORMAT	"%14.2f usec"
$$ 		TEXT	" "
$$ END
$$ T_NAME		P31
$$ 		TYPE	R32
$$ 		CLASS	ACQU
$$ 		SUBRANGE 0.0 1.0e10
$$ 		REL	"P31=P[31]"
$$ 		INV_REL	"P[31]=P31"
$$ 		UNIT	"usec"
$$ 		FORMAT	"%14.2f usec"
$$ 		TEXT	" "
$$ END
$$ T_NAME		PCPD2
$$ 		TYPE	R32
$$ 		CLASS	ACQU
$$ 		SUBRANGE 0 1e38
$$ 		REL	"PCPD2=PCPD[2]"
$$ 		INV_REL	"PCPD[2]=PCPD2"
$$ 		UNIT	"usec"
$$ 		FORMAT	"%14.2f usec"
$$ 		TEXT	" "
$$ END
$$ T_NAME		PLW0
$$ 		TYPE	R32
$$ 		CLASS	ACQU
$$ 		SUBRANGE 0 309.2
$$ 		REL	"PLW0=PLW[0]"
$$ 		INV_REL	"PLW[0]=PLW0"
$$ 		UNIT	"W"
$$ 		FORMAT	"%14.8f W"
$$ 		TEXT	"power PLW0 "
$$ END
$$ T_NAME		PLW2
$$ 		TYPE	R32
$$ 		CLASS	ACQU
$$ 		SUBRANGE 0 309.2
$$ 		REL	"PLW2=PLW[2]"
$$ 		INV_REL	"PLW[2]=PLW2"
$$ 		UNIT	"W"
$$ 		FORMAT	"%14.8f W"
$$ 		TEXT	"power PLW2 "
$$ END
$$ T_NAME		PLW12
$$ 		TYPE	R32
$$ 		CLASS	ACQU
$$ 		SUBRANGE 0 309.2
$$ 		REL	"PLW12=PLW[12]"
$$ 		INV_REL	"PLW[12]=PLW12"
$$ 		UNIT	"W"
$$ 		FORMAT	"%14.8f W"
$$ 		TEXT	"power PLW12 "
$$ END
$$ NAME		SPNAM[3]
$$ 		TEXT	" "
$$ END
$$ T_NAME		SPOAL3
$$ 		TYPE	R32
$$ 		CLASS	ACQU
$$ 		SUBRANGE -1.0 1.0
$$ 		REL	"SPOAL3=SPOAL[3]"
$$ 		INV_REL	"SPOAL[3]=SPOAL3"
$$ 		FORMAT	"%14.3f"
$$ 		TEXT	" "
$$ END
$$ T_NAME		SPOFFS3
$$ 		TYPE	R32
$$ 		CLASS	ACQU
$$ 		SUBRANGE -1e38 1e38
$$ 		REL	"SPOFFS3=SPOFFS[3]"
$$ 		INV_REL	"SPOFFS[0]=SPOFFS0"
$$ 		UNIT	"Hz"
$$ 		FORMAT	"%14.2f Hz"
$$ 		TEXT	" "
$$ END
$$ T_NAME		SPW3
$$ 		TYPE	R32
$$ 		CLASS	ACQU
$$ 		SUBRANGE 0 309.2
$$ 		REL	"SPW3=SPW[3]"
$$ 		INV_REL	"SPW[3]=SPW3"
$$ 		UNIT	"W"
$$ 		FORMAT	"%14.8f W"
$$ 		TEXT	"shaped pulse power SPW3"
$$ END
$$ NAME		SPNAM[7]
$$ 		TEXT	" "
$$ END
$$ T_NAME		SPOAL7
$$ 		TYPE	R32
$$ 		CLASS	ACQU
$$ 		SUBRANGE -1.0 1.0
$$ 		REL	"SPOAL7=SPOAL[7]"
$$ 		INV_REL	"SPOAL[7]=SPOAL7"
$$ 		FORMAT	"%14.3f"
$$ 		TEXT	" "
$$ END
$$ T_NAME		SPOFFS7
$$ 		TYPE	R32
$$ 		CLASS	ACQU
$$ 		SUBRANGE -1e38 1e38
$$ 		REL	"SPOFFS7=SPOFFS[7]"
$$ 		INV_REL	"SPOFFS[0]=SPOFFS0"
$$ 		UNIT	"Hz"
$$ 		FORMAT	"%14.2f Hz"
$$ 		TEXT	" "
$$ END
$$ T_NAME		SPW7
$$ 		TYPE	R32
$$ 		CLASS	ACQU
$$ 		SUBRANGE 0 309.2
$$ 		REL	"SPW7=SPW[7]"
$$ 		INV_REL	"SPW[7]=SPW7"
$$ 		UNIT	"W"
$$ 		FORMAT	"%14.8f W"
$$ 		TEXT	"shaped pulse power SPW7"
$$ END
$$ NAME		SPNAM[18]
$$ 		TEXT	" "
$$ END
$$ T_NAME		SPOAL18
$$ 		TYPE	R32
$$ 		CLASS	ACQU
$$ 		SUBRANGE -1.0 1.0
$$ 		REL	"SPOAL18=SPOAL[18]"
$$ 		INV_REL	"SPOAL[18]=SPOAL18"
$$ 		FORMAT	"%14.3f"
$$ 		TEXT	" "
$$ END
$$ T_NAME		SPOFFS18
$$ 		TYPE	R32
$$ 		CLASS	ACQU
$$ 		SUBRANGE -1e38 1e38
$$ 		REL	"SPOFFS18=SPOFFS[18]"
$$ 		INV_REL	"SPOFFS[0]=SPOFFS0"
$$ 		UNIT	"Hz"
$$ 		FORMAT	"%14.2f Hz"
$$ 		TEXT	" "
$$ END
$$ T_NAME		SPW18
$$ 		TYPE	R32
$$ 		CLASS	ACQU
$$ 		SUBRANGE 0 309.2
$$ 		REL	"SPW18=SPW[18]"
$$ 		INV_REL	"SPW[18]=SPW18"
$$ 		UNIT	"W"
$$ 		FORMAT	"%14.8f W"
$$ 		TEXT	"shaped pulse power SPW18"
$$ END
$$ HEADER		"====== GRADIENT CHANNEL ====="
$$ NAME		GPNAM[1]
$$ 		TEXT	" "
$$ END
$$ NAME		GPNAM[2]
$$ 		TEXT	" "
$$ END
$$ NAME		GPNAM[3]
$$ 		TEXT	" "
$$ END
$$ NAME		GPNAM[4]
$$ 		TEXT	" "
$$ END
$$ T_NAME		GPZ1
$$ 		TYPE	R32
$$ 		CLASS	ACQU
$$ 		SUBRANGE -100.0 100.0
$$ 		REL	"GPZ1=GPZ[1]"
$$ 		INV_REL	"GPZ[1]=GPZ1"
$$ 		UNIT	"%"
$$ 		FORMAT	"%14.2f %"
$$ 		TEXT	" "
$$ END
$$ T_NAME		GPZ2
$$ 		TYPE	R32
$$ 		CLASS	ACQU
$$ 		SUBRANGE -100.0 100.0
$$ 		REL	"GPZ2=GPZ[2]"
$$ 		INV_REL	"GPZ[2]=GPZ2"
$$ 		UNIT	"%"
$$ 		FORMAT	"%14.2f %"
$$ 		TEXT	" "
$$ END
$$ T_NAME		GPZ3
$$ 		TYPE	R32
$$ 		CLASS	ACQU
$$ 		SUBRANGE -100.0 100.0
$$ 		REL	"GPZ3=GPZ[3]"
$$ 		INV_REL	"GPZ[3]=GPZ3"
$$ 		UNIT	"%"
$$ 		FORMAT	"%14.2f %"
$$ 		TEXT	" "
$$ END
$$ T_NAME		GPZ4
$$ 		TYPE	R32
$$ 		CLASS	ACQU
$$ 		SUBRANGE -100.0 100.0
$$ 		REL	"GPZ4=GPZ[4]"
$$ 		INV_REL	"GPZ[4]=GPZ4"
$$ 		UNIT	"%"
$$ 		FORMAT	"%14.2f %"
$$ 		TEXT	" "
$$ END
$$ T_NAME		P16
$$ 		TYPE	R32
$$ 		CLASS	ACQU
$$ 		SUBRANGE 0.0 1.0e10
$$ 		REL	"P16=P[16]"
$$ 		INV_REL	"P[16]=P16"
$$ 		UNIT	"usec"
$$ 		FORMAT	"%14.2f usec"
$$ 		TEXT	" "
$$ END
$$ T_NAME		P19
$$ 		TYPE	R32
$$ 		CLASS	ACQU
$$ 		SUBRANGE 0.0 1.0e10
$$ 		REL	"P19=P[19]"
$$ 		INV_REL	"P[19]=P19"
$$ 		UNIT	"usec"
$$ 		FORMAT	"%14.2f usec"
$$ 		TEXT	" "
$$ END
$$ 
##$PARAMETERFILE=	(parm.txt, ASCII, c:/Users/10157/Desktop/2674-5-HSQC/2/pdata/1/parm.txt, 0)
$$ 
$$ Current Data Parameters
$$ NAME        2674-5-HSQC              
$$ EXPNO                 2              
$$ PROCNO                1              
$$ 
$$ F2 - Acquisition Parameters
$$ Date_          20200806              
$$ Time               4.13              
$$ INSTRUM           spect              
$$ PROBHD   5 mm PABBO BB/              
$$ PULPROG  hsqcedetgpsisp2.3              
$$ TD                 2048              
$$ SOLVENT            DMSO              
$$ NS                   96              
$$ DS                   32              
$$ SWH            7211.539 Hz           
$$ FIDRES         3.521259 Hz           
$$ AQ            0.1419947 sec          
$$ RG               187.42              
$$ DW               69.333 usec         
$$ DE                 6.50 usec         
$$ TE                298.1 K            
$$ CNST2       145.0000000              
$$ CNST17       -0.5000000              
$$ D0           0.00000300 sec          
$$ D1           1.50000000 sec          
$$ D4           0.00172414 sec          
$$ D11          0.03000000 sec          
$$ D16          0.00020000 sec          
$$ D21          0.00360000 sec          
$$ D24          0.00089000 sec          
$$ IN0          0.00002010 sec          
$$ 
$$ ======== CHANNEL f1 ========
$$ SFO1        600.1728208 MHz          
$$ NUC1                 1H              
$$ P1                13.20 usec         
$$ P2                26.40 usec         
$$ P28             1000.00 usec         
$$ PLW1        22.00000000 W            
$$ 
$$ ======== CHANNEL f2 ========
$$ SFO2        150.9234304 MHz          
$$ NUC2                13C              
$$ CPDPRG[2           garp              
$$ P3                12.10 usec         
$$ P14              500.00 usec         
$$ P24             2000.00 usec         
$$ P31             1730.00 usec         
$$ PCPD2             58.60 usec         
$$ PLW0     0 W            
$$ PLW2        95.00000000 W            
$$ PLW12        4.05039978 W            
$$ SPNAM[3] Crp60,0.5,20.1              
$$ SPOAL3            0.500              
$$ SPOFFS3  0 Hz           
$$ SPW3        21.25099945 W            
$$ SPNAM[7]    Crp60comp.4              
$$ SPOAL7            0.500              
$$ SPOFFS7  0 Hz           
$$ SPW7        21.25099945 W            
$$ SPNAM[18  Crp60_xfilt.2              
$$ SPOAL18           0.500              
$$ SPOFFS18 0 Hz           
$$ SPW18        6.14200020 W            
$$ 
$$ ====== GRADIENT CHANNEL =====
$$ GPNAM[1]     SMSQ10.100              
$$ GPNAM[2]     SMSQ10.100              
$$ GPNAM[3]     SMSQ10.100              
$$ GPNAM[4]     SMSQ10.100              
$$ GPZ1              80.00 %            
$$ GPZ2              20.10 %            
$$ GPZ3              11.00 %            
$$ GPZ4              -5.00 %            
$$ P16             1000.00 usec         
$$ P19              600.00 usec         
$$ 
$$ F1 - Acquisition parameters
$$ TD                  128              
$$ SFO1           150.9234 MHz          
$$ FIDRES       194.340790 Hz           
$$ SW              164.823 ppm          
$$ FnMODE    Echo-Antiecho              
$$ SWH            24875.62 Hz           
$$ FOV      0 cm           
$$ 
$$ F2 - Processing parameters
$$ SI                 1024              
$$ SF          600.1700000 MHz          
$$ WDW               QSINE              
$$ SSB                   2              
$$ LB       0 Hz           
$$ GB       0              
$$ PC                 1.40              
$$ 
$$ F1 - Processing parameters
$$ SI                 1024              
$$ MC2       echo-antiecho              
$$ SF          150.9128665 MHz          
$$ WDW               QSINE              
$$ SSB                   2              
$$ LB       0 Hz           
$$ GB       0              
$$ 
##$PARAMETERFILE=	(proc2s, ASCII, c:/Users/10157/Desktop/2674-5-HSQC/2/pdata/1/proc2s, 0)
$$ ##TITLE= Parameter file, TOPSPIN		Version 3.2
$$ ##JCAMPDX= 5.0
$$ ##DATATYPE= Parameter Values
$$ ##NPOINTS= 9	$$ modification sequence number
$$ ##ORIGIN= Bruker BioSpin GmbH
$$ ##OWNER= nmrsu
$$ $$ 2020-08-06 09:53:20.635 +0800  nmrsu@CZC3361HFZ
$$ $$ D:/NMR_data/2020-02/2674-5-HSQC/2/pdata/1/proc2s
$$ $$ process C:\Bruker\TopSpin3\prog\mod\proc2d.exe
$$ ##$ABSF1= 152.4172
$$ ##$ABSF2= -12.41713
$$ ##$ABSG= 5
$$ ##$ABSL= 0
$$ ##$ALPHA= 0
$$ ##$AQORDER= 0
$$ ##$ASSFAC= 0
$$ ##$ASSFACI= 0
$$ ##$ASSFACX= 0
$$ ##$ASSWID= 0
$$ ##$AUNMP= <>
$$ ##$AXLEFT= 0
$$ ##$AXNAME= <F1>
$$ ##$AXNUC= <13C>
$$ ##$AXRIGHT= 0
$$ ##$AXTYPE= 0
$$ ##$AXUNIT= <>
$$ ##$AZFE= 0.1
$$ ##$AZFW= 0.5
$$ ##$BCFW= 0
$$ ##$BC_mod= 0
$$ ##$BYTORDP= 0
$$ ##$COROFFS= 0
$$ ##$CY= -3
$$ ##$DATMOD= 1
$$ ##$DC= 0
$$ ##$DFILT= <>
$$ ##$DTYPP= 0
$$ ##$ERETIC= no
$$ ##$F1P= 0
$$ ##$F2P= 0
$$ ##$FCOR= 0.5
$$ ##$FTSIZE= 1024
$$ ##$FT_mod= 6
$$ ##$GAMMA= 0
$$ ##$GB= 0
$$ ##$INTBC= 1
$$ ##$INTSCL= 1
$$ ##$ISEN= 128
$$ ##$LB= 0
$$ ##$LEV0= 0
$$ ##$LPBIN= 256
$$ ##$MAXI= 10000
$$ ##$MC2= 5
$$ ##$MEAN= 0
$$ ##$ME_mod= 2
$$ ##$MI= 1
$$ ##$MddCEXP= no
$$ ##$MddCT_SP= no
$$ ##$MddF180= no
$$ ##$MddLAMBDA= 0
$$ ##$MddMEMORY= 0
$$ ##$MddMERGE= 0
$$ ##$MddNCOMP= 0
$$ ##$MddNITER= 0
$$ ##$MddNOISE= 0
$$ ##$MddPHASE= 0
$$ ##$MddSEED= 0
$$ ##$MddSRSIZE= 0
$$ ##$Mdd_CsALG= 0
$$ ##$Mdd_CsLAMBDA= 0
$$ ##$Mdd_CsNITER= 0
$$ ##$Mdd_CsNORM= 0
$$ ##$Mdd_CsZF= 0
$$ ##$Mdd_mod= 0
$$ ##$NCOEF= 32
$$ ##$NC_proc= -4
$$ ##$NLEV= 6
$$ ##$NOISF1= 0
$$ ##$NOISF2= 0
$$ ##$NSP= 0
$$ ##$NTH_PI= 0
$$ ##$NZP= 0
$$ ##$OFFSET= 152.4172
$$ ##$PC= 4
$$ ##$PHC0= 0
$$ ##$PHC1= 0
$$ ##$PH_mod= 0
$$ ##$PKNL= no
$$ ##$PPARMOD= 1
$$ ##$PPDIAG= 0
$$ ##$PPIPTYP= 0
$$ ##$PPMPNUM= 0
$$ ##$PPRESOL= 1
$$ ##$PSCAL= 1
$$ ##$PSIGN= 0
$$ ##$PYNMP= <>
$$ ##$REVERSE= no
$$ ##$SF= 150.912866534
$$ ##$SI= 1024
$$ ##$SIGF1= 152.4172
$$ ##$SIGF2= -12.41713
$$ ##$SINO= 0
$$ ##$SIOLD= 1024
$$ ##$SPECTYP= <>
$$ ##$SREGLST= <>
$$ ##$SSB= 2
$$ ##$STSI= 1024
$$ ##$STSR= 0
$$ ##$SW_p= 24875.6218905472
$$ ##$SYMM= 0
$$ ##$S_DEV= 73269
$$ ##$TDeff= 256
$$ ##$TDoff= 0
$$ ##$TI= <>
$$ ##$TILT= no
$$ ##$TM1= 0
$$ ##$TM2= 0
$$ ##$TOPLEV= 0
$$ ##$USERP1= <>
$$ ##$USERP2= <>
$$ ##$USERP3= <>
$$ ##$USERP4= <>
$$ ##$USERP5= <>
$$ ##$WDW= 4
$$ ##$XDIM= 128
$$ ##$YMAX_p= 287814914
$$ ##$YMIN_p= -31987406
$$ ##END=
$$ 
##$PARAMETERFILE=	(procs, ASCII, c:/Users/10157/Desktop/2674-5-HSQC/2/pdata/1/procs, 0)
$$ ##TITLE= Parameter file, TOPSPIN		Version 3.2
$$ ##JCAMPDX= 5.0
$$ ##DATATYPE= Parameter Values
$$ ##NPOINTS= 13	$$ modification sequence number
$$ ##ORIGIN= Bruker BioSpin GmbH
$$ ##OWNER= nmrsu
$$ $$ 2020-08-06 09:53:20.735 +0800  nmrsu@CZC3361HFZ
$$ $$ D:/NMR_data/2020-02/2674-5-HSQC/2/pdata/1/procs
$$ $$ process C:\Bruker\TopSpin3\prog\mod\proc2d.exe
$$ ##$ABSF1= 10.70791
$$ ##$ABSF2= -1.307917
$$ ##$ABSG= 5
$$ ##$ABSL= 0
$$ ##$ALPHA= 0
$$ ##$AQORDER= 0
$$ ##$ASSFAC= 0
$$ ##$ASSFACI= 0
$$ ##$ASSFACX= 0
$$ ##$ASSWID= 0
$$ ##$AUNMP= <proc_2dinv>
$$ ##$AXLEFT= 0
$$ ##$AXNAME= <F2>
$$ ##$AXNUC= <1H>
$$ ##$AXRIGHT= 0
$$ ##$AXTYPE= 0
$$ ##$AXUNIT= <>
$$ ##$AZFE= 0.1
$$ ##$AZFW= 0.5
$$ ##$BCFW= 0
$$ ##$BC_mod= 0
$$ ##$BYTORDP= 0
$$ ##$COROFFS= 0
$$ ##$CY= -3
$$ ##$DATMOD= 1
$$ ##$DC= 0
$$ ##$DFILT= <>
$$ ##$DTYPP= 0
$$ ##$ERETIC= no
$$ ##$F1P= 0
$$ ##$F2P= 0
$$ ##$FCOR= 0.5
$$ ##$FTSIZE= 1024
$$ ##$FT_mod= 6
$$ ##$GAMMA= 0
$$ ##$GB= 0
$$ ##$INTBC= 1
$$ ##$INTSCL= 1
$$ ##$ISEN= 128
$$ ##$LB= 0
$$ ##$LEV0= 35
$$ ##$LPBIN= 0
$$ ##$MAXI= 10000
$$ ##$MC2= 0
$$ ##$MEAN= 0
$$ ##$ME_mod= 0
$$ ##$MI= 0
$$ ##$MddCEXP= no
$$ ##$MddCT_SP= no
$$ ##$MddF180= no
$$ ##$MddLAMBDA= 0
$$ ##$MddMEMORY= 0
$$ ##$MddMERGE= 0
$$ ##$MddNCOMP= 0
$$ ##$MddNITER= 0
$$ ##$MddNOISE= 0
$$ ##$MddPHASE= 0
$$ ##$MddSEED= 0
$$ ##$MddSRSIZE= 0
$$ ##$Mdd_CsALG= 0
$$ ##$Mdd_CsLAMBDA= 0
$$ ##$Mdd_CsNITER= 0
$$ ##$Mdd_CsNORM= 0
$$ ##$Mdd_CsZF= 0
$$ ##$Mdd_mod= 0
$$ ##$NCOEF= 0
$$ ##$NC_proc= -4
$$ ##$NLEV= 32
$$ ##$NOISF1= 0
$$ ##$NOISF2= 0
$$ ##$NSP= 0
$$ ##$NTH_PI= 0
$$ ##$NZP= 0
$$ ##$OFFSET= 10.70791
$$ ##$PC= 1.4
$$ ##$PHC0= 2.459297
$$ ##$PHC1= 11.4159
$$ ##$PH_mod= 1
$$ ##$PKNL= yes
$$ ##$PPARMOD= 1
$$ ##$PPDIAG= 0
$$ ##$PPIPTYP= 0
$$ ##$PPMPNUM= 100
$$ ##$PPRESOL= 1
$$ ##$PSCAL= 0
$$ ##$PSIGN= 0
$$ ##$PYNMP= <>
$$ ##$REVERSE= no
$$ ##$SF= 600.17
$$ ##$SI= 1024
$$ ##$SIGF1= 10.70791
$$ ##$SIGF2= -1.307917
$$ ##$SINO= 0
$$ ##$SIOLD= 1024
$$ ##$SPECTYP= <>
$$ ##$SREGLST= <13C.H2O+D2O>
$$ ##$SSB= 2
$$ ##$STSI= 1024
$$ ##$STSR= 0
$$ ##$SW_p= 7211.53846153844
$$ ##$SYMM= 0
$$ ##$S_DEV= 73269
$$ ##$TDeff= 2048
$$ ##$TDoff= 0
$$ ##$TI= <>
$$ ##$TILT= no
$$ ##$TM1= 0
$$ ##$TM2= 0
$$ ##$TOPLEV= 100
$$ ##$USERP1= <>
$$ ##$USERP2= <>
$$ ##$USERP3= <>
$$ ##$USERP4= <>
$$ ##$USERP5= <>
$$ ##$WDW= 4
$$ ##$XDIM= 1024
$$ ##$YMAX_p= 287814914
$$ ##$YMIN_p= -31987406
$$ ##END=
$$ 
##$PARAMETERFILE=	(pulseprogram, ASCII, c:/Users/10157/Desktop/2674-5-HSQC/2/pulseprogram, 0)
$$ # 1 "C:/Bruker/TopSpin3/exp/stan/nmr/lists/pp/hsqcedetgpsisp2.3"
$$ ;hsqcedetgpsisp2.3
$$ ;avance-version (12/01/11)
$$ ;HSQC
$$ ;2D H-1/X correlation via double inept transfer
$$ ;   using sensitivity improvement
$$ ;phase sensitive using Echo/Antiecho-TPPI gradient selection
$$ ;with decoupling during acquisition
$$ ;using trim pulses in inept transfer
$$ ;with multiplicity editing during selection step
$$ ;using shaped pulses for all 180degree pulses on f2 - channel
$$ ;for matched sweep adiabatic pulses
$$ ;with gradients in back-inept
$$ ;
$$ ;A.G. Palmer III, J. Cavanagh, P.E. Wright & M. Rance, J. Magn.
$$ ;   Reson. 93, 151-170 (1991)
$$ ;L.E. Kay, P. Keifer & T. Saarinen, J. Am. Chem. Soc. 114,
$$ ;   10663-5 (1992)
$$ ;J. Schleucher, M. Schwendinger, M. Sattler, P. Schmidt, O. Schedletzky,
$$ ;   S.J. Glaser, O.W. Sorensen & C. Griesinger, J. Biomol. NMR 4,
$$ ;   301-306 (1994)
$$ ;W. Willker, D. Leibfritz, R. Kerssebaum & W. Bermel, Magn. Reson.
$$ ;   Chem. 31, 287-292 (1993)
$$ ;C. Zwahlen, P. Legault, S.J.F. Vincent, J. Greenblatt, R. Konrat &
$$ ;   L.E. Kay, J. Am. Chem. Soc. 119 6711-6721 (1997)
$$ ;(R.D. Boyer, R. Johnson & K. Krishnamurthy, 
$$ ;   J. Magn. Reson. 165, 253-259 (2003) )
$$ ;
$$ ;$CLASS=HighRes
$$ ;$DIM=2D
$$ ;$TYPE=
$$ ;$SUBTYPE=
$$ ;$COMMENT=
$$ ;$RECOMMEND=y
$$ 
$$ 
$$ # 1 "C:/Bruker/TopSpin3/exp/stan/nmr/lists/pp/Avance.incl" 1
$$ ;Avance3.incl
$$ ;   for AV III
$$ ;
$$ ;avance-version (13/06/17)
$$ ;
$$ ;$CLASS=HighRes Incl
$$ ;$COMMENT=
$$ # 169 "C:/Bruker/TopSpin3/exp/stan/nmr/lists/pp/Avance.incl"
$$ ;$Id: Avance3.incl,v 1.9.8.3 2013/08/30 09:44:49 ber Exp $
$$ # 36 "C:/Bruker/TopSpin3/exp/stan/nmr/lists/pp/hsqcedetgpsisp2.3" 2
$$ 
$$ # 1 "C:/Bruker/TopSpin3/exp/stan/nmr/lists/pp/Grad.incl" 1
$$ ;Grad2.incl  -  include file for Gradient Spectroscopy
$$ ;   for TCU3
$$ ;
$$ ;avance-version (07/01/17)
$$ ;
$$ ;$CLASS=HighRes Incl
$$ ;$COMMENT=
$$ 
$$ # 27 "C:/Bruker/TopSpin3/exp/stan/nmr/lists/pp/Grad.incl"
$$ define list<gradient> EA=<EA>
$$ 
$$ 
$$ # 31 "C:/Bruker/TopSpin3/exp/stan/nmr/lists/pp/Grad.incl"
$$ ;$Id: Grad2.incl,v 1.13.8.1 2012/01/31 17:56:17 ber Exp $
$$ # 37 "C:/Bruker/TopSpin3/exp/stan/nmr/lists/pp/hsqcedetgpsisp2.3" 2
$$ 
$$ # 1 "C:/Bruker/TopSpin3/exp/stan/nmr/lists/pp/Delay.incl" 1
$$ ;Delay.incl  -  include file for commonly used delays
$$ ;
$$ ;version (13/08/07)
$$ ;
$$ ;$CLASS=HighRes Incl
$$ ;$COMMENT=
$$ 
$$ # 9 "C:/Bruker/TopSpin3/exp/stan/nmr/lists/pp/Delay.incl"
$$ ;general delays
$$ 
$$ define delay DELTA
$$ define delay DELTA1
$$ define delay DELTA2
$$ define delay DELTA3
$$ define delay DELTA4
$$ define delay DELTA5
$$ define delay DELTA6
$$ define delay DELTA7
$$ define delay DELTA8
$$ define delay DELTA9
$$ define delay DELTA10
$$ define delay DELTA11
$$ define delay DELTA12
$$ define delay DELTA13
$$ define delay DELTA14
$$ define delay DELTA15
$$ define delay DELTA16
$$ 
$$ define delay TAU
$$ define delay TAU1
$$ define delay TAU2
$$ define delay TAU3
$$ define delay TAU4
$$ define delay TAU5
$$ define delay TAU6
$$ define delay TAU7
$$ define delay TAU8
$$ define delay TAU9
$$ # 40 "C:/Bruker/TopSpin3/exp/stan/nmr/lists/pp/Delay.incl"
$$ define delay INCR1
$$ define delay INCR2
$$ define delay INCR3
$$ define delay INCR4
$$ define delay INCR5
$$ define delay INCR6
$$ 
$$ 
$$ ;delays for centering pulses
$$ # 50 "C:/Bruker/TopSpin3/exp/stan/nmr/lists/pp/Delay.incl"
$$ define delay CEN_HN1
$$ define delay CEN_HN2
$$ define delay CEN_HN3
$$ define delay CEN_HC1
$$ define delay CEN_HC2
$$ define delay CEN_HC3
$$ define delay CEN_HC4
$$ define delay CEN_HP1
$$ define delay CEN_HP2
$$ define delay CEN_CN1
$$ define delay CEN_CN2
$$ define delay CEN_CN3
$$ define delay CEN_CN4
$$ define delay CEN_CP1
$$ define delay CEN_CP2
$$ 
$$ 
$$ ;loop counters
$$ # 69 "C:/Bruker/TopSpin3/exp/stan/nmr/lists/pp/Delay.incl"
$$ define loopcounter COUNTER
$$ define loopcounter SCALEF
$$ define loopcounter FACTOR1
$$ define loopcounter FACTOR2
$$ define loopcounter FACTOR3
$$ define loopcounter FACTOR4
$$ define loopcounter FACTOR5
$$ define loopcounter FACTOR6
$$ 
$$ 
$$ # 80 "C:/Bruker/TopSpin3/exp/stan/nmr/lists/pp/Delay.incl"
$$ ;$Id: Delay.incl,v 1.13.8.2 2013/08/30 09:44:49 ber Exp $
$$ # 38 "C:/Bruker/TopSpin3/exp/stan/nmr/lists/pp/hsqcedetgpsisp2.3" 2
$$ 
$$ 
$$ # 41 "C:/Bruker/TopSpin3/exp/stan/nmr/lists/pp/hsqcedetgpsisp2.3"
$$ "p2=p1*2"
$$ "d4=1s/(cnst2*4)"
$$ "d11=30m"
$$ 
$$ 
$$ "d0=3u"
$$ # 48 "C:/Bruker/TopSpin3/exp/stan/nmr/lists/pp/hsqcedetgpsisp2.3"
$$ "in0=inf1/2"
$$ 
$$ 
$$ "DELTA=d21-p16-d16-p2-d0*2-p3*2/PI"
$$ "DELTA1=p16+d16-p1*0.78+de+8u"
$$ "DELTA2=d4-larger(p2,p14)/2"
$$ "DELTA3=d24-cnst17*p24/2-p19-d16"
$$ "DELTA4=d4-larger(p2,p14)/2-p16-d16"
$$ "DELTA5=d21-p2+p3*2/PI"
$$ # 59 "C:/Bruker/TopSpin3/exp/stan/nmr/lists/pp/hsqcedetgpsisp2.3"
$$ "acqt0=0"
$$ baseopt_echo
$$ 
$$ 
$$ # 1 "mc_line 63 file C:/Bruker/TopSpin3/exp/stan/nmr/lists/pp/hsqcedetgpsisp2.3 exp. def. part of mc cmd. before ze"
$$ define delay MCWRK
$$ define delay MCREST
$$ define delay d0orig
$$ "d0orig=d0"
$$ define loopcounter t1loop
$$ "t1loop=0"
$$ define loopcounter ph1loop
$$ "ph1loop=0"
$$ define loopcounter ST1CNT
$$ "ST1CNT = td1 / 2"
$$ "MCREST = d1 - d1"
$$ "MCWRK = 0.066667*d1"
$$ 
$$     dccorr
$$ # 63 "C:/Bruker/TopSpin3/exp/stan/nmr/lists/pp/hsqcedetgpsisp2.3"
$$ 1 ze
$$ # 1 "mc_line 63 file C:/Bruker/TopSpin3/exp/stan/nmr/lists/pp/hsqcedetgpsisp2.3 exp. def. of mc cmd. after ze"
$$       "d0=d0orig + t1loop * in0 "
$$       "phval5 = (ph1loop % 2) * 180"
$$       MCWRK ip5 + phval5
$$       "phval3 = (t1loop * 180)%360"
$$       MCWRK ip3 + phval3
$$       "phval6 = (t1loop * 180)%360"
$$       MCWRK ip6 + phval6
$$       "phval31 = (t1loop * 180)%360"
$$       MCWRK ip31 + phval31
$$       MCWRK
$$       "phval0 = ph1loop * 1"
$$       MCWRK setgrad EA
$$ # 64 "C:/Bruker/TopSpin3/exp/stan/nmr/lists/pp/hsqcedetgpsisp2.3"
$$   d11 pl12:f2
$$ # 1 "mc_line 65 file C:/Bruker/TopSpin3/exp/stan/nmr/lists/pp/hsqcedetgpsisp2.3 exp. start label for mc cmd."
$$ 2 MCWRK  * 7 do:f2
$$ LBLF1, MCWRK  * 7
$$ LBLST1, MCWRK 
$$   MCREST
$$ # 66 "C:/Bruker/TopSpin3/exp/stan/nmr/lists/pp/hsqcedetgpsisp2.3"
$$ 3 (p1 ph1)
$$   DELTA2 pl0:f2
$$   4u
$$   (center (p2 ph1) (p14:sp3 ph6):f2 )
$$   4u
$$   DELTA2 pl2:f2 setnmr3|0 setnmr0|34|32|33 ctrlgrad 0
$$   p28 ph1
$$   4u
$$   (p1 ph2) (p3 ph3):f2
$$   d0 
$$   (p2 ph7)
$$   d0
$$   p16:gp1*EA
$$   d16
$$   DELTA
$$   (p31:sp18 ph1):f2
$$   (p2 ph1) 
$$   DELTA5
$$   4u
$$   (p31:sp18 ph1):f2
$$   2u
$$   2u pl2:f2
$$   (center (p1 ph1) (p3 ph4):f2 )
$$   p19:gp3
$$   d16
$$   DELTA3
$$   (center (p2 ph1) (p24:sp7 ph1):f2 )
$$   DELTA3
$$   p19:gp3
$$   d16 pl2:f2
$$   (center (p1 ph2) (p3 ph5):f2 )
$$   p16:gp4
$$   d16
$$   DELTA4 pl0:f2
$$   (center (p2 ph1) (p14:sp3 ph1):f2 )
$$   DELTA4
$$   p16:gp4
$$   d16
$$   (p1 ph1)
$$   DELTA1
$$   (p2 ph1)
$$   4u
$$   p16:gp2
$$   d16 pl12:f2
$$   4u setnmr3^0 setnmr0^34^32^33 ctrlgrad 7
$$   go=2 ph31 cpd2:f2
$$ # 1 "mc_line 112 file C:/Bruker/TopSpin3/exp/stan/nmr/lists/pp/hsqcedetgpsisp2.3 exp. mc cmd. in line"
$$   MCWRK  do:f2 wr #0 if #0 zd 
$$ 
$$   "ph1loop+=1"
$$       "d0=d0orig + t1loop * in0 "
$$       "phval5 = (ph1loop % 2) * 180"
$$       MCWRK ip5 + phval5
$$       "phval3 = (t1loop * 180)%360"
$$       MCWRK ip3 + phval3
$$       "phval6 = (t1loop * 180)%360"
$$       MCWRK ip6 + phval6
$$       "phval31 = (t1loop * 180)%360"
$$       MCWRK ip31 + phval31
$$       MCWRK
$$       "phval0 = ph1loop * 1"
$$       MCWRK setgrad EA
$$   lo to LBLF1 times 2
$$   MCWRK 
$$ 
$$   "t1loop+=1"
$$       "d0=d0orig + t1loop * in0 "
$$       "phval5 = (ph1loop % 2) * 180"
$$       MCWRK ip5 + phval5
$$       "phval3 = (t1loop * 180)%360"
$$       MCWRK ip3 + phval3
$$       "phval6 = (t1loop * 180)%360"
$$       MCWRK ip6 + phval6
$$       "phval31 = (t1loop * 180)%360"
$$       MCWRK ip31 + phval31
$$       MCWRK
$$       "phval0 = ph1loop * 1"
$$       MCWRK setgrad EA
$$   lo to LBLST1 times ST1CNT
$$   MCWRK 
$$   "t1loop=0"
$$   "ph1loop=0"
$$   MCWRK
$$ # 114 "C:/Bruker/TopSpin3/exp/stan/nmr/lists/pp/hsqcedetgpsisp2.3"
$$ exit
$$    
$$ # 117 "C:/Bruker/TopSpin3/exp/stan/nmr/lists/pp/hsqcedetgpsisp2.3"
$$ ph1=0 
$$ ph2=1
$$ ph3=0 2
$$ ph4=0 0 2 2
$$ ph5=3 3 1 1
$$ ph6=0
$$ ph7=0 0 2 2
$$ ph31=2 0 0 2
$$   
$$ 
$$ ;pl0 : 0W
$$ ;pl1 : f1 channel - power level for pulse (default)
$$ ;pl2 : f2 channel - power level for pulse (default)
$$ ;pl12: f2 channel - power level for CPD/BB decoupling
$$ ;sp3: f2 channel - shaped pulse (180degree inversion)
$$ ;spnam3: Crp60,0.5,20.1
$$ ;sp7: f2 channel - shaped pulse (180degree refocussing)
$$ ;spnam7: Crp60comp.4
$$ ;sp18: f2 channel - shaped pulse 180 degree (adiabatic matched sweep)
$$ ;spnam18: Crp60_xfilt.2
$$ ;p1 : f1 channel -  90 degree high power pulse
$$ ;p2 : f1 channel - 180 degree high power pulse
$$ ;p3 : f2 channel -  90 degree high power pulse
$$ ;p14: f2 channel - 180 degree shaped pulse for inversion
$$ ;     = 500usec for Crp60,0.5,20.1
$$ ;p16: homospoil/gradient pulse
$$ ;p19: gradient pulse 2                                 [500 usec]
$$ ;p24: f2 channel - 180 degree shaped pulse for refocussing
$$ ;     = 2msec for Crp60comp.4
$$ ;p28: f1 channel - trim pulse
$$ ;p31: f2 channel - 180 degree shaped pulse for adiabatic matched sweep
$$ ;                      1730 us at 600.13 MHz, otherwise: 1730*sqrt(600/x)
$$ ;d0 : incremented delay (2D)                           [3 usec]
$$ ;d1 : relaxation delay; 1-5 * T1
$$ ;d4 : 1/(4J)XH
$$ ;d11: delay for disk I/O                               [30 msec]
$$ ;d16: delay for homospoil/gradient recovery
$$ ;d21: set d21 according to multiplicity selection
$$ ;        1/(2J(XH))  XH, XH3 positive, XH2 negative
$$ ;d24: 1/(8J)XH for all multiplicities
$$ ;     1/(4J)XH for XH
$$ ;cnst2: = J(XH)
$$ ;cnst17: = -0.5 for Crp60comp.4
$$ ;inf1: 1/SW(X) = 2 * DW(X)
$$ ;in0: 1/(2 * SW(X)) = DW(X)
$$ ;nd0: 2
$$ ;ns: 1 * n
$$ ;ds: >= 16
$$ ;td1: number of experiments
$$ ;FnMODE: echo-antiecho
$$ ;cpd2: decoupling according to sequence defined by cpdprg2
$$ ;pcpd2: f2 channel - 90 degree pulse for decoupling sequence
$$ 
$$ # 171 "C:/Bruker/TopSpin3/exp/stan/nmr/lists/pp/hsqcedetgpsisp2.3"
$$ ;use gradient ratio:	gp 1 : gp 2 : gp 3 : gp 4
$$ ;			  80 : 20.1 :   11 :   -5    for C-13
$$ ;			  80 :  8.1 :   11 :   -5    for N-15
$$ 
$$ ;for z-only gradients:
$$ ;gpz1: 80%
$$ ;gpz2: 20.1% for C-13, 8.1% for N-15
$$ ;gpz3: 11%
$$ ;gpz4: -5%
$$ 
$$ ;use gradient files:   
$$ ;gpnam1: SMSQ10.100
$$ ;gpnam2: SMSQ10.100
$$ ;gpnam3: SMSQ10.100
$$ ;gpnam4: SMSQ10.100
$$ # 188 "C:/Bruker/TopSpin3/exp/stan/nmr/lists/pp/hsqcedetgpsisp2.3"
$$ ;cnst17: Factor to compensate for coupling evolution during a pulse
$$ ;       (usually +1). A positive factor indicates that coupling 
$$ ;       evolution continues during the pulse, whereas a negative 
$$ ;       factor is necessary if the coupling is (partially) refocussed.
$$ 
$$ 
$$ # 195 "C:/Bruker/TopSpin3/exp/stan/nmr/lists/pp/hsqcedetgpsisp2.3"
$$ ;$Id: hsqcedetgpsisp2.3,v 1.9.2.1.4.1 2012/01/31 17:56:32 ber Exp $
$$ 
##$PARAMETERFILE=	(title, ASCII, c:/Users/10157/Desktop/2674-5-HSQC/2/pdata/1/title, 0)
$$ 
$$ 
##$PARAMETERFILE=	(uxnmr.par, ASCII, c:/Users/10157/Desktop/2674-5-HSQC/2/uxnmr.par, 0)
$$ ##TITLE= Parameter file, TOPSPIN		Version 3.2
$$ ##JCAMPDX= 5.0
$$ ##DATATYPE= Parameter Values
$$ ##NPOINTS= 552	$$ modification sequence number
$$ ##ORIGIN= Bruker BioSpin GmbH
$$ ##OWNER= nmrsu
$$ $$ 2020-07-13 13:17:50.606 +0800  nmrsu@CZC3361HFZ
$$ $$ C:/Bruker/TopSpin3/conf/instr/spect/uxnmr.par
$$ $$ process C:\Bruker\TopSpin3\prog\mod\confwiring.exe
$$ ##$ACB= 0
$$ ##$ACBTAT= (0..23)
$$ 0 88 72 88 50 0 0 0 0 0 0 0 0 0 0 0 0 0 0 0 0 0 0 0
$$ ##$ACBTBA= (0..23)
$$ 0 0 0 0 0 0 0 0 0 0 0 0 0 0 0 0 0 0 0 0 0 0 0 0
$$ ##$ACBTBLK= (0..23)
$$ 0 36 34 33 39 0 0 0 0 0 0 0 0 0 0 0 0 0 0 0 0 0 0 0
$$ ##$ACBTCTL= (0..23)
$$ 0 6 6 6 6 0 0 0 0 0 0 0 0 0 0 0 0 0 0 0 0 0 0 0
$$ ##$ACBTDI= (0..23)
$$ 0 -1779670022 -1779670023 -1779670023 -1779670252 0 0 0 0 0 0 0 0 0 0 0
$$ 0 0 0 0 0 0 0 0
$$ ##$ACBTDM= (0..23)
$$ 0 10 25 10 10 0 0 0 0 0 0 0 0 0 0 0 0 0 0 0 0 0 0 0
$$ ##$ACBTFHI= (0..23)
$$ 0 365 600 365 93 0 0 0 0 0 0 0 0 0 0 0 0 0 0 0 0 0 0 0
$$ ##$ACBTFL= (0..23)
$$ 0 248 248 248 8 0 0 0 0 0 0 0 0 0 0 0 0 0 0 0 0 0 0 0
$$ ##$ACBTFLO= (0..23)
$$ 0 6 180 6 91 0 0 0 0 0 0 0 0 0 0 0 0 0 0 0 0 0 0 0
$$ ##$ACBTINP= (0..23)
$$ 0 4 2 1 7 0 0 0 0 0 0 0 0 0 0 0 0 0 0 0 0 0 0 0
$$ ##$ACBTOUT= (0..23)
$$ 0 1 1 2 1 0 0 0 0 0 0 0 0 0 0 0 0 0 0 0 0 0 0 0
$$ ##$ACBTPO= (0..23)
$$ 0 300000 100000 300000 5000 0 0 0 0 0 0 0 0 0 0 0 0 0 0 0 0 0 0 0
$$ ##$ACBTPW= (0..23)
$$ 0 100 100 100 1000 0 0 0 0 0 0 0 0 0 0 0 0 0 0 0 0 0 0 0
$$ ##$ACBTSB= (0..23)
$$ 0 0 103 99 0 0 0 0 0 0 0 0 0 0 0 0 0 0 0 0 0 0 0 0
$$ ##$ACBTSDT= (0..23)
$$ 0 2 2 2 2 0 0 0 0 0 0 0 0 0 0 0 0 0 0 0 0 0 0 0
$$ ##$ACBTY= <no>
$$ ##$AMPDFLT= no
$$ ##$AQSBDCH= (0..95)
$$ 0 0 0 0 0 0 0 0 0 0 255 255 255 255 255 255 255 255 255 255 255 255 255
$$ 255 255 255 255 255 255 255 255 255 255 255 255 255 255 255 255 255 255
$$ 255 255 255 255 255 255 255 255 255 255 255 255 255 255 255 255 255 255
$$ 255 255 255 255 255 255 255 255 255 255 255 255 255 255 255 255 255 255
$$ 255 255 255 255 255 255 255 255 255 255 255 255 255 255 255 255 255 255
$$ 255
$$ ##$AQSBDHW= (0..95)
$$ 5 1 0 0 0 0 0 0 0 0 255 255 255 255 255 255 255 255 255 255 255 255 255
$$ 255 255 255 255 255 255 255 255 255 255 255 255 255 255 255 255 255 255
$$ 255 255 255 255 255 255 255 255 255 255 255 255 255 255 255 255 255 255
$$ 255 255 255 255 255 255 255 255 255 255 255 255 255 255 255 255 255 255
$$ 255 255 255 255 255 255 255 255 255 255 255 255 255 255 255 255 255 255
$$ 255
$$ ##$AQSBDID= (0..95)
$$ 82 88 83 83 83 83 86 86 66 66 255 255 255 255 255 255 255 255 255 255 255
$$ 255 255 255 255 255 255 255 255 255 255 255 255 255 255 255 255 255 255
$$ 255 255 255 255 255 255 255 255 255 255 255 255 255 255 255 255 255 255
$$ 255 255 255 255 255 255 255 255 255 255 255 255 255 255 255 255 255 255
$$ 255 255 255 255 255 255 255 255 255 255 255 255 255 255 255 255 255 255
$$ 255 255 255
$$ ##$AQSBDNO= (0..95)
$$ 1 1 1 2 3 4 1 2 1 1 255 255 255 255 255 255 255 255 255 255 255 255 255
$$ 255 255 255 255 255 255 255 255 255 255 255 255 255 255 255 255 255 255
$$ 255 255 255 255 255 255 255 255 255 255 255 255 255 255 255 255 255 255
$$ 255 255 255 255 255 255 255 255 255 255 255 255 255 255 255 255 255 255
$$ 255 255 255 255 255 255 255 255 255 255 255 255 255 255 255 255 255 255
$$ 255
$$ ##$AQSBDSL= (0..95)
$$ 2 3 4 4 5 5 13 14 255 1 255 255 255 255 255 255 255 255 255 255 255 255
$$ 255 255 255 255 255 255 255 255 255 255 255 255 255 255 255 255 255 255
$$ 255 255 255 255 255 255 255 255 255 255 255 255 255 255 255 255 255 255
$$ 255 255 255 255 255 255 255 255 255 255 255 255 255 255 255 255 255 255
$$ 255 255 255 255 255 255 255 255 255 255 255 255 255 255 255 255 255 255
$$ 255 255
$$ ##$AQSBDTY= (0..95)
$$ 67 214 50 50 50 50 147 145 216 7 255 255 255 255 255 255 255 255 255 255
$$ 255 255 255 255 255 255 255 255 255 255 255 255 255 255 255 255 255 255
$$ 255 255 255 255 255 255 255 255 255 255 255 255 255 255 255 255 255 255
$$ 255 255 255 255 255 255 255 255 255 255 255 255 255 255 255 255 255 255
$$ 255 255 255 255 255 255 255 255 255 255 255 255 255 255 255 255 255 255
$$ 255 255 255 255
$$ ##$AQSBUAD= (0..95)
$$ 16 52 36 37 38 39 160 161 32 32 255 255 255 255 255 255 255 255 255 255
$$ 255 255 255 255 255 255 255 255 255 255 255 255 255 255 255 255 255 255
$$ 255 255 255 255 255 255 255 255 255 255 255 255 255 255 255 255 255 255
$$ 255 255 255 255 255 255 255 255 255 255 255 255 255 255 255 255 255 255
$$ 255 255 255 255 255 255 255 255 255 255 255 255 255 255 255 255 255 255
$$ 255 255 255 255
$$ ##$AQSECL= (0..95)
$$ 0 3 2 2 2 2 0 1 1 255 255 255 255 255 255 255 255 255 255 255 255 255 255
$$ 255 255 255 255 255 255 255 255 255 255 255 255 255 255 255 255 255 255
$$ 255 255 255 255 255 255 255 255 255 255 255 255 255 255 255 255 255 255
$$ 255 255 255 255 255 255 255 255 255 255 255 255 255 255 255 255 255 255
$$ 255 255 255 255 255 255 255 255 255 255 255 255 255 255 255 255 255 255
$$ 255
$$ ##$AQSECLS= (0..95)
$$ 2 1 2 2 2 2 1 2 1 255 255 255 255 255 255 255 255 255 255 255 255 255 255
$$ 255 255 255 255 255 255 255 255 255 255 255 255 255 255 255 255 255 255
$$ 255 255 255 255 255 255 255 255 255 255 255 255 255 255 255 255 255 255
$$ 255 255 255 255 255 255 255 255 255 255 255 255 255 255 255 255 255 255
$$ 255 255 255 255 255 255 255 255 255 255 255 255 255 255 255 255 255 255
$$ 255
$$ ##$AQSETH1= <no>
$$ ##$AQSETH2= <no>
$$ ##$AQSSPLT= no
$$ ##$ATT19F= (0..1)
$$ 0 0
$$ ##$ATT1H= (0..1)
$$ 0 0
$$ ##$ATT3H= (0..1)
$$ 0 0
$$ ##$ATTX= (0..1)
$$ 0 0
$$ ##$ATTY= (0..1)
$$ 0 0
$$ ##$ATTZ= (0..1)
$$ 0 0
$$ ##$BACSAIR= yes
$$ ##$BACSCAP= 24
$$ ##$BACSDEL= 0
$$ ##$BACSFCM= no
$$ ##$BACSOPT= <>
$$ ##$BACSTY= <tty01>
$$ ##$BARPTY= <no>
$$ ##$BFREQ= 600.17
$$ ##$BGAETH1= <no>
$$ ##$BGAETH2= <no>
$$ ##$BGAETH3= <no>
$$ ##$BGAETH4= <no>
$$ ##$BGAETH5= <no>
$$ ##$BGAETH6= <no>
$$ ##$BGAETH7= <no>
$$ ##$BGAETH8= <no>
$$ ##$BIRDS= yes
$$ ##$BMPC= 0
$$ ##$BMPCTY= <no>
$$ ##$BPSUTY= <no>
$$ ##$BSMS= 2
$$ ##$BSMS19FLock= no
$$ ##$BSMSETH= <149.236.99.20>
$$ ##$BSMSTY= <no>
$$ ##$BgaChMap= (0..7)
$$ 15 15 15 15 15 15 15 15
$$ ##$BgaChShimMap= (0..7)
$$ 0 0 0 0 0 0 0 0
$$ ##$Bla01Eth= <149.236.99.250>
$$ ##$Bla01Nam= <BLAX300 E 6-365MHZ INR>
$$ ##$Bla01PN= <W1345092>
$$ ##$Bla01SN= <0666>
$$ ##$Bla02Eth= <149.236.99.249>
$$ ##$Bla02Nam= <BLAXH300/100 E 200-600MHZ INR>
$$ ##$Bla02PN= <W1345083>
$$ ##$Bla02SN= <0751>
$$ ##$Bla03Eth= <149.236.99.20>
$$ ##$Bla03Nam= <BSMS/2 LOCK TRANSCEIVER 600>
$$ ##$Bla03PN= <Z109890>
$$ ##$Bla03SN= <00450>
$$ ##$Bla04Eth= <no>
$$ ##$Bla04Nam= <>
$$ ##$Bla04PN= <>
$$ ##$Bla04SN= <>
$$ ##$Bla05Eth= <no>
$$ ##$Bla05Nam= <>
$$ ##$Bla05PN= <>
$$ ##$Bla05SN= <>
$$ ##$Bla06Eth= <no>
$$ ##$Bla06Nam= <>
$$ ##$Bla06PN= <>
$$ ##$Bla06SN= <>
$$ ##$Bla07Eth= <no>
$$ ##$Bla07Nam= <>
$$ ##$Bla07PN= <>
$$ ##$Bla07SN= <>
$$ ##$Bla08Eth= <no>
$$ ##$Bla08Nam= <>
$$ ##$Bla08PN= <>
$$ ##$Bla08SN= <>
$$ ##$CFASMOD= (0..7)
$$ 1 1 1 1 1 1 1 1
$$ ##$CFASMUL= (0..7)
$$ 1 1 1 1 1 1 1 1
$$ ##$CNFTXDR= (0..7)
$$ 6 6 6 0 0 0 0 0
$$ ##$COMDIG2= 0
$$ ##$CPDBTY= <no>
$$ ##$CRCOTY= <no>
$$ ##$CSW1= (0..31)
$$ 4 4 0 2 2 0 7 0 0 0 0 0 0 0 0 0 0 0 0 0 0 0 0 0 0 0 0 0 0 0 0 0
$$ ##$CSW2= (0..31)
$$ 0 0 0 1 1 0 0 0 0 0 0 0 0 0 0 0 0 0 0 0 0 0 0 0 0 0 0 0 0 0 0 0
$$ ##$CSWNUM= (0..7)
$$ 3 3 1 0 0 0 0 0
$$ ##$Ctb1Eth= <no>
$$ ##$DATSTAT= no
$$ ##$DIGI140= (0..7)
$$ 0 0 0 0 0 0 0 0
$$ ##$DIGIB12= (0..7)
$$ 0 0 0 0 0 0 0 0
$$ ##$DIGIB16= (0..7)
$$ 0 0 0 0 0 0 0 0
$$ ##$DIGIFA= (0..7)
$$ 0 0 0 0 0 0 0 0
$$ ##$DIGIHA= (0..7)
$$ 0 0 0 0 0 0 0 0
$$ ##$DIGIHAF= (0..7)
$$ 0 0 0 0 0 0 0 0
$$ ##$DIGIHRD= (0..7)
$$ 0 0 0 0 0 0 0 0
$$ ##$DIGIIA= (0..7)
$$ 0 0 0 0 0 0 0 0
$$ ##$DIGIO16= (0..7)
$$ 0 0 0 0 0 0 0 0
$$ ##$DIGISA= (0..7)
$$ 0 0 0 0 0 0 0 0
$$ ##$DIGISAF= (0..7)
$$ 0 0 0 0 0 0 0 0
$$ ##$DIGISL= (0..7)
$$ 0 0 0 0 0 0 0 0
$$ ##$DIGITYI= (0..7)
$$ 0 0 0 0 0 0 0 0
$$ ##$DIGITYP= (0..7)
$$ 0 0 0 0 0 0 0 0
$$ ##$DIGITZ= 0
$$ ##$DPPFAC= 1
$$ ##$DRMSETH= <no>
$$ ##$DRU= yes
$$ ##$DRUETH01= <149.236.99.89>
$$ ##$DRUETH02= <no>
$$ ##$DRUETH03= <no>
$$ ##$DRUETH04= <no>
$$ ##$DRUETH05= <no>
$$ ##$DRUETH06= <no>
$$ ##$DRUETH07= <no>
$$ ##$DRUETH08= <no>
$$ ##$DRUETH09= <no>
$$ ##$DRUETH10= <no>
$$ ##$DRUETH11= <no>
$$ ##$DRUETH12= <no>
$$ ##$DRUETH13= <no>
$$ ##$DRUETH14= <no>
$$ ##$DRUETH15= <no>
$$ ##$DRUETH16= <no>
$$ ##$DRUETH17= <no>
$$ ##$DRUETH18= <no>
$$ ##$DRUETH19= <no>
$$ ##$DRUETH20= <no>
$$ ##$DRUETH21= <no>
$$ ##$DRUETH22= <no>
$$ ##$DRUETH23= <no>
$$ ##$DRUETH24= <no>
$$ ##$DRUETH25= <no>
$$ ##$DRUETH26= <no>
$$ ##$DRUETH27= <no>
$$ ##$DRUETH28= <no>
$$ ##$DRUETH29= <no>
$$ ##$DRUETH30= <no>
$$ ##$DRUETH31= <no>
$$ ##$DRUETH32= <no>
$$ ##$Description= <Cabinet 600 HD OB>
$$ ##$DppType= 0
$$ ##$FCUMEM= (0..7)
$$ 16777208 16777208 16777208 0 0 0 0 0
$$ ##$FCUPAL= (0..7)
$$ 0 0 0 0 0 0 0 0
$$ ##$FGSVTY= <no>
$$ ##$FQMIX= 0
$$ ##$FUNCMOD= <>
$$ ##$GCUTYPE= 10
$$ ##$GCUTYPE2= 0
$$ ##$GPREDEL= 0
$$ ##$GPSCUTY= <no>
$$ ##$GRADRES= 5
$$ ##$GTUTY= <no>
$$ ##$GradAmpGain= (0..1)
$$ 0 0
$$ ##$GradAmpMaxCurX= (0..1)
$$ 0 0
$$ ##$GradAmpMaxCurY= (0..1)
$$ 0 0
$$ ##$GradAmpMaxCurZ= (0..1)
$$ 9.99999904632568 0
$$ ##$GradAmpType= (0..1)
$$ 2 0
$$ ##$HDIETH1= <no>
$$ ##$HDIETH2= <no>
$$ ##$HDIETH3= <no>
$$ ##$HDIETH4= <no>
$$ ##$HFAC= 3
$$ ##$HPCU= 0
$$ ##$HPCUTY= <no>
$$ ##$HPTXLP= (0..3)
$$ -1 -1 -1 -1
$$ ##$HPTXPI= (0..3)
$$ 0 0 0 0
$$ ##$HPTXPO= (0..3)
$$ 0 0 0 0
$$ ##$HPTXTY= (0..3)
$$ 0 0 0 0
$$ ##$IF451= 0
$$ ##$IFREQ= 1
$$ ##$INTFPR= 0
$$ ##$IPSOETH= <149.236.99.252>
$$ ##$LOCKCONF= <DLM>
$$ ##$LOCKTY= <no>
$$ ##$LOCSWID= 0
$$ ##$LOCSWIF= 0
$$ ##$LVDSSPLITETH1= <no>
$$ ##$LVDSSPLITETH2= <no>
$$ ##$LVDSSPLITETH3= <no>
$$ ##$LVDSSPLITETH4= <no>
$$ ##$Location= <South China University, Guangzhou, China>
$$ ##$M2FAC= 0
$$ ##$MAS= 0
$$ ##$MASETIME= 10
$$ ##$MASITIME= 10
$$ ##$MASTY= <no>
$$ ##$MAS_CT= 5
$$ ##$MAS_SG= 0
$$ ##$MAS_TO= 0
$$ ##$MEMPRM= 0
$$ ##$MHFAC= 0
$$ ##$MXFAC= 0
$$ ##$NAMPD1= <HPLNA 19F1H>
$$ ##$NAMPD10= <>
$$ ##$NAMPD11= <>
$$ ##$NAMPD12= <>
$$ ##$NAMPD13= <>
$$ ##$NAMPD14= <>
$$ ##$NAMPD15= <>
$$ ##$NAMPD16= <>
$$ ##$NAMPD2= <2H>
$$ ##$NAMPD3= <XBB19F 2HS>
$$ ##$NAMPD4= <XBB19F 2HS>
$$ ##$NAMPD5= <>
$$ ##$NAMPD6= <>
$$ ##$NAMPD7= <>
$$ ##$NAMPD8= <>
$$ ##$NAMPD9= <>
$$ ##$NFCU= 3
$$ ##$NFRED= 0
$$ ##$NMRCH= 2
$$ ##$NMRMEM= 16384
$$ ##$NPSGU= 0
$$ ##$NRCU= 1
$$ ##$NROUT= 0
$$ ##$NSGU= 4
$$ ##$OrderNo= <10110061>
$$ ##$PAMPF1= (0..15)
$$ 75 56 96 64 64 0 0 0 0 0 0 0 0 0 0 0
$$ ##$PAMPF2= (0..15)
$$ 0 0 0 0 0 0 0 0 0 0 0 0 0 0 0 0
$$ ##$PAMPF3= (0..15)
$$ 0 0 0 0 0 0 0 0 0 0 0 0 0 0 0 0
$$ ##$PAMPF4= (0..15)
$$ 0 0 0 0 0 0 0 0 0 0 0 0 0 0 0 0
$$ ##$PAMPF5= (0..15)
$$ 0 0 0 0 0 0 0 0 0 0 0 0 0 0 0 0
$$ ##$PAMPF6= (0..15)
$$ 0 0 0 0 0 0 0 0 0 0 0 0 0 0 0 0
$$ ##$PAMPF7= (0..15)
$$ 0 0 0 0 0 0 0 0 0 0 0 0 0 0 0 0
$$ ##$PAMPF8= (0..15)
$$ 0 0 0 0 0 0 0 0 0 0 0 0 0 0 0 0
$$ ##$PH4= 0
$$ ##$PHF4TY= <no>
$$ ##$POWCHK= yes
$$ ##$PRAMD1= (0..7)
$$ 6 0 0 1610612736 0 0 0 0
$$ ##$PRAMD10= (0..7)
$$ 0 0 0 0 0 0 0 0
$$ ##$PRAMD11= (0..7)
$$ 0 0 0 0 0 0 0 0
$$ ##$PRAMD12= (0..7)
$$ 0 0 0 0 0 0 0 0
$$ ##$PRAMD13= (0..7)
$$ 0 0 0 0 0 0 0 0
$$ ##$PRAMD14= (0..7)
$$ 0 0 0 0 0 0 0 0
$$ ##$PRAMD15= (0..7)
$$ 0 0 0 0 0 0 0 0
$$ ##$PRAMD16= (0..7)
$$ 0 0 0 0 0 0 0 0
$$ ##$PRAMD17= (0..7)
$$ 0 0 0 0 0 0 0 0
$$ ##$PRAMD18= (0..7)
$$ 0 0 0 0 0 0 0 0
$$ ##$PRAMD19= (0..7)
$$ 0 0 0 0 0 0 0 0
$$ ##$PRAMD2= (0..7)
$$ 0 1048576 0 536870912 0 1048576 0 536870912
$$ ##$PRAMD20= (0..7)
$$ 0 0 0 0 0 0 0 0
$$ ##$PRAMD21= (0..7)
$$ 0 0 0 0 0 0 0 0
$$ ##$PRAMD3= (0..7)
$$ 2147483644 2131230719 2147483647 603979775 0 0 0 0
$$ ##$PRAMD4= (0..7)
$$ 2147483644 2131230719 2147483647 603979775 0 0 0 0
$$ ##$PRAMD5= (0..7)
$$ 0 0 0 0 0 0 0 0
$$ ##$PRAMD6= (0..7)
$$ 0 0 0 0 0 0 0 0
$$ ##$PRAMD7= (0..7)
$$ 0 0 0 0 0 0 0 0
$$ ##$PRAMD8= (0..7)
$$ 0 0 0 0 0 0 0 0
$$ ##$PRAMD9= (0..7)
$$ 0 0 0 0 0 0 0 0
$$ ##$PRAMLED= (0..1)
$$ 0 0
$$ ##$PRAMP1= <tty10>
$$ ##$PRAMP2= <no>
$$ ##$PRAMP3= <no>
$$ ##$PRAMP4= <no>
$$ ##$PRAMP5= <no>
$$ ##$PRAMP6= <no>
$$ ##$PRAMP7= <no>
$$ ##$PRAMP8= <no>
$$ ##$PRAMPTP= 1
$$ ##$PREPTY= <no>
$$ ##$PREREC= (0..15)
$$ 1 1 1 1 0 0 0 0 0 0 0 0 0 0 0 0
$$ ##$PRESHLD= 0
$$ ##$PTS160= -1
$$ ##$PTSA2X= (0..7)
$$ 0 0 0 0 0 0 0 0
$$ ##$PTSF2X= (0..7)
$$ 0 0 0 0 0 0 0 0
$$ ##$PTSFMX= (0..19)
$$ 649.9 649.9 649.9 649.9 0 0 0 0 0 0 0 0 0 0 0 0 0 0 0 0
$$ ##$PULCHK= no
$$ ##$PramDutyCycPerc= (0..15)
$$ 4 2 2 2 0 0 0 0 0 0 0 0 0 0 0 0
$$ ##$PramPeakPowerW= (0..15)
$$ 4000 500 500 500 0 0 0 0 0 0 0 0 0 0 0 0
$$ ##$PramPulWidthMs= (0..15)
$$ 10 0.1 0.1 0.1 0 0 0 0 0 0 0 0 0 0 0 0
$$ ##$PreampMod01PN= <Z103205>
$$ ##$PreampMod01SN= <00282>
$$ ##$PreampMod02PN= <Z003473>
$$ ##$PreampMod02SN= <01077>
$$ ##$PreampMod03PN= <Z003506>
$$ ##$PreampMod03SN= <01285>
$$ ##$PreampMod04PN= <Z003506>
$$ ##$PreampMod04SN= <01284>
$$ ##$PreampMod05PN= <>
$$ ##$PreampMod05SN= <>
$$ ##$PreampMod06PN= <>
$$ ##$PreampMod06SN= <>
$$ ##$PreampMod07PN= <>
$$ ##$PreampMod07SN= <>
$$ ##$PreampMod08PN= <>
$$ ##$PreampMod08SN= <>
$$ ##$PreampMod09PN= <>
$$ ##$PreampMod09SN= <>
$$ ##$PreampMod10PN= <>
$$ ##$PreampMod10SN= <>
$$ ##$PreampMod11PN= <>
$$ ##$PreampMod11SN= <>
$$ ##$PreampMod12PN= <>
$$ ##$PreampMod12SN= <>
$$ ##$PreampMod13PN= <>
$$ ##$PreampMod13SN= <>
$$ ##$PreampMod14PN= <>
$$ ##$PreampMod14SN= <>
$$ ##$PreampMod15PN= <>
$$ ##$PreampMod15SN= <>
$$ ##$PreampMod16PN= <>
$$ ##$PreampMod16SN= <>
$$ ##$PreampModBisDat= (0..15)
$$ 20131105 20131023 20131029 20131017 0 0 0 0 0 0 0 0 0 0 0 0
$$ ##$ProdigyEth= <no>
$$ ##$RCUCDS= (0..7)
$$ 0 0 0 0 0 0 0 0
$$ ##$RCUCFS= (0..7)
$$ 0 0 0 0 0 0 0 0
$$ ##$RCUCSS= (0..7)
$$ 0 0 0 0 0 0 0 0
$$ ##$RCUI2C1= (0..7)
$$ 0 0 0 0 0 0 0 0
$$ ##$RCUI2C2= (0..7)
$$ 0 0 0 0 0 0 0 0
$$ ##$RCUI2C3= (0..7)
$$ 0 0 0 0 0 0 0 0
$$ ##$RCUI2C4= (0..7)
$$ 0 0 0 0 0 0 0 0
$$ ##$RCUI2C5= (0..7)
$$ 0 0 0 0 0 0 0 0
$$ ##$RCUI2C6= (0..7)
$$ 0 0 0 0 0 0 0 0
$$ ##$RCUI2C7= (0..7)
$$ 0 0 0 0 0 0 0 0
$$ ##$RCUI2C8= (0..7)
$$ 0 0 0 0 0 0 0 0
$$ ##$RDCU= 0
$$ ##$RFSINPUT= (0..1)
$$ 0 0
$$ ##$RFSVTY= <no>
$$ ##$RGTYPE= (0..31)
$$ 9 0 0 0 0 0 0 0 0 0 0 0 0 0 0 0 0 0 0 0 0 0 0 0 0 0 0 0 0 0 0 0
$$ ##$RG_max= (0..31)
$$ 203 0 0 0 0 0 0 0 0 0 0 0 0 0 0 0 0 0 0 0 0 0 0 0 0 0 0 0 0 0 0 0
$$ ##$RG_min= (0..31)
$$ 0.25 0 0 0 0 0 0 0 0 0 0 0 0 0 0 0 0 0 0 0 0 0 0 0 0 0 0 0 0 0 0 0
$$ ##$RG_tab1= (0..255)
$$ 0.25 0.28 0.32 0.35 0.4 0.44 0.5 0.56 0.64 0.7 0.8 0.89 1 1.12 1.28 1.4
$$ 1.6 1.78 2 2.25 2.56 2.8 3.2 3.56 4 4.5 5 5.6 6.35 7.12 8 9 10 11.3 12.7
$$ 14.2 16 18 20.2 22.6 25.4 28.5 32 36 40.3 45.2 50.8 57 64 71.8 80.6 90.5
$$ 101 114 128 144 161 181 203 -1 -1 -1 -1 -1 -1 -1 -1 -1 -1 -1 -1 -1 -1 -1
$$ -1 -1 -1 -1 -1 -1 -1 -1 -1 -1 -1 -1 -1 -1 -1 -1 -1 -1 -1 -1 -1 -1 -1 -1
$$ -1 -1 -1 -1 -1 -1 -1 -1 -1 -1 -1 -1 -1 -1 -1 -1 -1 -1 -1 -1 -1 -1 -1 -1
$$ -1 -1 -1 -1 -1 -1 -1 -1 -1 -1 -1 -1 -1 -1 -1 -1 -1 -1 -1 -1 -1 -1 -1 -1
$$ -1 -1 -1 -1 -1 -1 -1 -1 -1 -1 -1 -1 -1 -1 -1 -1 -1 -1 -1 -1 -1 -1 -1 -1
$$ -1 -1 -1 -1 -1 -1 -1 -1 -1 -1 -1 -1 -1 -1 -1 -1 -1 -1 -1 -1 -1 -1 -1 -1
$$ -1 -1 -1 -1 -1 -1 -1 -1 -1 -1 -1 -1 -1 -1 -1 -1 -1 -1 -1 -1 -1 -1 -1 -1
$$ -1 -1 -1 -1 -1 -1 -1 -1 -1 -1 -1 -1 -1 -1 -1 -1 -1 -1 -1 -1 -1 -1 -1 -1
$$ -1 -1 -1 -1 -1 -1 -1 -1 -1 -1 -1 -1 -1 -1
$$ ##$RG_tab2= (0..255)
$$ -1 -1 -1 -1 -1 -1 -1 -1 -1 -1 -1 -1 -1 -1 -1 -1 -1 -1 -1 -1 -1 -1 -1 -1
$$ -1 -1 -1 -1 -1 -1 -1 -1 -1 -1 -1 -1 -1 -1 -1 -1 -1 -1 -1 -1 -1 -1 -1 -1
$$ -1 -1 -1 -1 -1 -1 -1 -1 -1 -1 -1 -1 -1 -1 -1 -1 -1 -1 -1 -1 -1 -1 -1 -1
$$ -1 -1 -1 -1 -1 -1 -1 -1 -1 -1 -1 -1 -1 -1 -1 -1 -1 -1 -1 -1 -1 -1 -1 -1
$$ -1 -1 -1 -1 -1 -1 -1 -1 -1 -1 -1 -1 -1 -1 -1 -1 -1 -1 -1 -1 -1 -1 -1 -1
$$ -1 -1 -1 -1 -1 -1 -1 -1 -1 -1 -1 -1 -1 -1 -1 -1 -1 -1 -1 -1 -1 -1 -1 -1
$$ -1 -1 -1 -1 -1 -1 -1 -1 -1 -1 -1 -1 -1 -1 -1 -1 -1 -1 -1 -1 -1 -1 -1 -1
$$ -1 -1 -1 -1 -1 -1 -1 -1 -1 -1 -1 -1 -1 -1 -1 -1 -1 -1 -1 -1 -1 -1 -1 -1
$$ -1 -1 -1 -1 -1 -1 -1 -1 -1 -1 -1 -1 -1 -1 -1 -1 -1 -1 -1 -1 -1 -1 -1 -1
$$ -1 -1 -1 -1 -1 -1 -1 -1 -1 -1 -1 -1 -1 -1 -1 -1 -1 -1 -1 -1 -1 -1 -1 -1
$$ -1 -1 -1 -1 -1 -1 -1 -1 -1 -1 -1 -1 -1 -1 -1 -1
$$ ##$RG_tab3= (0..255)
$$ -1 -1 -1 -1 -1 -1 -1 -1 -1 -1 -1 -1 -1 -1 -1 -1 -1 -1 -1 -1 -1 -1 -1 -1
$$ -1 -1 -1 -1 -1 -1 -1 -1 -1 -1 -1 -1 -1 -1 -1 -1 -1 -1 -1 -1 -1 -1 -1 -1
$$ -1 -1 -1 -1 -1 -1 -1 -1 -1 -1 -1 -1 -1 -1 -1 -1 -1 -1 -1 -1 -1 -1 -1 -1
$$ -1 -1 -1 -1 -1 -1 -1 -1 -1 -1 -1 -1 -1 -1 -1 -1 -1 -1 -1 -1 -1 -1 -1 -1
$$ -1 -1 -1 -1 -1 -1 -1 -1 -1 -1 -1 -1 -1 -1 -1 -1 -1 -1 -1 -1 -1 -1 -1 -1
$$ -1 -1 -1 -1 -1 -1 -1 -1 -1 -1 -1 -1 -1 -1 -1 -1 -1 -1 -1 -1 -1 -1 -1 -1
$$ -1 -1 -1 -1 -1 -1 -1 -1 -1 -1 -1 -1 -1 -1 -1 -1 -1 -1 -1 -1 -1 -1 -1 -1
$$ -1 -1 -1 -1 -1 -1 -1 -1 -1 -1 -1 -1 -1 -1 -1 -1 -1 -1 -1 -1 -1 -1 -1 -1
$$ -1 -1 -1 -1 -1 -1 -1 -1 -1 -1 -1 -1 -1 -1 -1 -1 -1 -1 -1 -1 -1 -1 -1 -1
$$ -1 -1 -1 -1 -1 -1 -1 -1 -1 -1 -1 -1 -1 -1 -1 -1 -1 -1 -1 -1 -1 -1 -1 -1
$$ -1 -1 -1 -1 -1 -1 -1 -1 -1 -1 -1 -1 -1 -1 -1 -1
$$ ##$RG_tab4= (0..255)
$$ -1 -1 -1 -1 -1 -1 -1 -1 -1 -1 -1 -1 -1 -1 -1 -1 -1 -1 -1 -1 -1 -1 -1 -1
$$ -1 -1 -1 -1 -1 -1 -1 -1 -1 -1 -1 -1 -1 -1 -1 -1 -1 -1 -1 -1 -1 -1 -1 -1
$$ -1 -1 -1 -1 -1 -1 -1 -1 -1 -1 -1 -1 -1 -1 -1 -1 -1 -1 -1 -1 -1 -1 -1 -1
$$ -1 -1 -1 -1 -1 -1 -1 -1 -1 -1 -1 -1 -1 -1 -1 -1 -1 -1 -1 -1 -1 -1 -1 -1
$$ -1 -1 -1 -1 -1 -1 -1 -1 -1 -1 -1 -1 -1 -1 -1 -1 -1 -1 -1 -1 -1 -1 -1 -1
$$ -1 -1 -1 -1 -1 -1 -1 -1 -1 -1 -1 -1 -1 -1 -1 -1 -1 -1 -1 -1 -1 -1 -1 -1
$$ -1 -1 -1 -1 -1 -1 -1 -1 -1 -1 -1 -1 -1 -1 -1 -1 -1 -1 -1 -1 -1 -1 -1 -1
$$ -1 -1 -1 -1 -1 -1 -1 -1 -1 -1 -1 -1 -1 -1 -1 -1 -1 -1 -1 -1 -1 -1 -1 -1
$$ -1 -1 -1 -1 -1 -1 -1 -1 -1 -1 -1 -1 -1 -1 -1 -1 -1 -1 -1 -1 -1 -1 -1 -1
$$ -1 -1 -1 -1 -1 -1 -1 -1 -1 -1 -1 -1 -1 -1 -1 -1 -1 -1 -1 -1 -1 -1 -1 -1
$$ -1 -1 -1 -1 -1 -1 -1 -1 -1 -1 -1 -1 -1 -1 -1 -1
$$ ##$RG_tab5= (0..255)
$$ -1 -1 -1 -1 -1 -1 -1 -1 -1 -1 -1 -1 -1 -1 -1 -1 -1 -1 -1 -1 -1 -1 -1 -1
$$ -1 -1 -1 -1 -1 -1 -1 -1 -1 -1 -1 -1 -1 -1 -1 -1 -1 -1 -1 -1 -1 -1 -1 -1
$$ -1 -1 -1 -1 -1 -1 -1 -1 -1 -1 -1 -1 -1 -1 -1 -1 -1 -1 -1 -1 -1 -1 -1 -1
$$ -1 -1 -1 -1 -1 -1 -1 -1 -1 -1 -1 -1 -1 -1 -1 -1 -1 -1 -1 -1 -1 -1 -1 -1
$$ -1 -1 -1 -1 -1 -1 -1 -1 -1 -1 -1 -1 -1 -1 -1 -1 -1 -1 -1 -1 -1 -1 -1 -1
$$ -1 -1 -1 -1 -1 -1 -1 -1 -1 -1 -1 -1 -1 -1 -1 -1 -1 -1 -1 -1 -1 -1 -1 -1
$$ -1 -1 -1 -1 -1 -1 -1 -1 -1 -1 -1 -1 -1 -1 -1 -1 -1 -1 -1 -1 -1 -1 -1 -1
$$ -1 -1 -1 -1 -1 -1 -1 -1 -1 -1 -1 -1 -1 -1 -1 -1 -1 -1 -1 -1 -1 -1 -1 -1
$$ -1 -1 -1 -1 -1 -1 -1 -1 -1 -1 -1 -1 -1 -1 -1 -1 -1 -1 -1 -1 -1 -1 -1 -1
$$ -1 -1 -1 -1 -1 -1 -1 -1 -1 -1 -1 -1 -1 -1 -1 -1 -1 -1 -1 -1 -1 -1 -1 -1
$$ -1 -1 -1 -1 -1 -1 -1 -1 -1 -1 -1 -1 -1 -1 -1 -1
$$ ##$RG_tab6= (0..255)
$$ -1 -1 -1 -1 -1 -1 -1 -1 -1 -1 -1 -1 -1 -1 -1 -1 -1 -1 -1 -1 -1 -1 -1 -1
$$ -1 -1 -1 -1 -1 -1 -1 -1 -1 -1 -1 -1 -1 -1 -1 -1 -1 -1 -1 -1 -1 -1 -1 -1
$$ -1 -1 -1 -1 -1 -1 -1 -1 -1 -1 -1 -1 -1 -1 -1 -1 -1 -1 -1 -1 -1 -1 -1 -1
$$ -1 -1 -1 -1 -1 -1 -1 -1 -1 -1 -1 -1 -1 -1 -1 -1 -1 -1 -1 -1 -1 -1 -1 -1
$$ -1 -1 -1 -1 -1 -1 -1 -1 -1 -1 -1 -1 -1 -1 -1 -1 -1 -1 -1 -1 -1 -1 -1 -1
$$ -1 -1 -1 -1 -1 -1 -1 -1 -1 -1 -1 -1 -1 -1 -1 -1 -1 -1 -1 -1 -1 -1 -1 -1
$$ -1 -1 -1 -1 -1 -1 -1 -1 -1 -1 -1 -1 -1 -1 -1 -1 -1 -1 -1 -1 -1 -1 -1 -1
$$ -1 -1 -1 -1 -1 -1 -1 -1 -1 -1 -1 -1 -1 -1 -1 -1 -1 -1 -1 -1 -1 -1 -1 -1
$$ -1 -1 -1 -1 -1 -1 -1 -1 -1 -1 -1 -1 -1 -1 -1 -1 -1 -1 -1 -1 -1 -1 -1 -1
$$ -1 -1 -1 -1 -1 -1 -1 -1 -1 -1 -1 -1 -1 -1 -1 -1 -1 -1 -1 -1 -1 -1 -1 -1
$$ -1 -1 -1 -1 -1 -1 -1 -1 -1 -1 -1 -1 -1 -1 -1 -1
$$ ##$RG_tab7= (0..255)
$$ -1 -1 -1 -1 -1 -1 -1 -1 -1 -1 -1 -1 -1 -1 -1 -1 -1 -1 -1 -1 -1 -1 -1 -1
$$ -1 -1 -1 -1 -1 -1 -1 -1 -1 -1 -1 -1 -1 -1 -1 -1 -1 -1 -1 -1 -1 -1 -1 -1
$$ -1 -1 -1 -1 -1 -1 -1 -1 -1 -1 -1 -1 -1 -1 -1 -1 -1 -1 -1 -1 -1 -1 -1 -1
$$ -1 -1 -1 -1 -1 -1 -1 -1 -1 -1 -1 -1 -1 -1 -1 -1 -1 -1 -1 -1 -1 -1 -1 -1
$$ -1 -1 -1 -1 -1 -1 -1 -1 -1 -1 -1 -1 -1 -1 -1 -1 -1 -1 -1 -1 -1 -1 -1 -1
$$ -1 -1 -1 -1 -1 -1 -1 -1 -1 -1 -1 -1 -1 -1 -1 -1 -1 -1 -1 -1 -1 -1 -1 -1
$$ -1 -1 -1 -1 -1 -1 -1 -1 -1 -1 -1 -1 -1 -1 -1 -1 -1 -1 -1 -1 -1 -1 -1 -1
$$ -1 -1 -1 -1 -1 -1 -1 -1 -1 -1 -1 -1 -1 -1 -1 -1 -1 -1 -1 -1 -1 -1 -1 -1
$$ -1 -1 -1 -1 -1 -1 -1 -1 -1 -1 -1 -1 -1 -1 -1 -1 -1 -1 -1 -1 -1 -1 -1 -1
$$ -1 -1 -1 -1 -1 -1 -1 -1 -1 -1 -1 -1 -1 -1 -1 -1 -1 -1 -1 -1 -1 -1 -1 -1
$$ -1 -1 -1 -1 -1 -1 -1 -1 -1 -1 -1 -1 -1 -1 -1 -1
$$ ##$RG_tab8= (0..255)
$$ -1 -1 -1 -1 -1 -1 -1 -1 -1 -1 -1 -1 -1 -1 -1 -1 -1 -1 -1 -1 -1 -1 -1 -1
$$ -1 -1 -1 -1 -1 -1 -1 -1 -1 -1 -1 -1 -1 -1 -1 -1 -1 -1 -1 -1 -1 -1 -1 -1
$$ -1 -1 -1 -1 -1 -1 -1 -1 -1 -1 -1 -1 -1 -1 -1 -1 -1 -1 -1 -1 -1 -1 -1 -1
$$ -1 -1 -1 -1 -1 -1 -1 -1 -1 -1 -1 -1 -1 -1 -1 -1 -1 -1 -1 -1 -1 -1 -1 -1
$$ -1 -1 -1 -1 -1 -1 -1 -1 -1 -1 -1 -1 -1 -1 -1 -1 -1 -1 -1 -1 -1 -1 -1 -1
$$ -1 -1 -1 -1 -1 -1 -1 -1 -1 -1 -1 -1 -1 -1 -1 -1 -1 -1 -1 -1 -1 -1 -1 -1
$$ -1 -1 -1 -1 -1 -1 -1 -1 -1 -1 -1 -1 -1 -1 -1 -1 -1 -1 -1 -1 -1 -1 -1 -1
$$ -1 -1 -1 -1 -1 -1 -1 -1 -1 -1 -1 -1 -1 -1 -1 -1 -1 -1 -1 -1 -1 -1 -1 -1
$$ -1 -1 -1 -1 -1 -1 -1 -1 -1 -1 -1 -1 -1 -1 -1 -1 -1 -1 -1 -1 -1 -1 -1 -1
$$ -1 -1 -1 -1 -1 -1 -1 -1 -1 -1 -1 -1 -1 -1 -1 -1 -1 -1 -1 -1 -1 -1 -1 -1
$$ -1 -1 -1 -1 -1 -1 -1 -1 -1 -1 -1 -1 -1 -1 -1 -1
$$ ##$RG_tabA= (0..255)
$$ 0.25 0.28 0.32 0.35 0.4 0.44 0.5 0.56 0.64 0.7 0.8 0.89 1 1.12 1.28 1.4
$$ 1.6 1.78 2 2.25 2.56 2.8 3.2 3.56 4 4.5 5 5.6 6.35 7.12 8 9 10 11.3 12.7
$$ 14.2 16 18 20.2 22.6 25.4 28.5 32 36 40.3 45.2 50.8 57 64 71.8 80.6 90.5
$$ 101 114 128 144 161 181 203 -1 -1 -1 -1 -1 -1 -1 -1 -1 -1 -1 -1 -1 -1 -1
$$ -1 -1 -1 -1 -1 -1 -1 -1 -1 -1 -1 -1 -1 -1 -1 -1 -1 -1 -1 -1 -1 -1 -1 -1
$$ -1 -1 -1 -1 -1 -1 -1 -1 -1 -1 -1 -1 -1 -1 -1 -1 -1 -1 -1 -1 -1 -1 -1 -1
$$ -1 -1 -1 -1 -1 -1 -1 -1 -1 -1 -1 -1 -1 -1 -1 -1 -1 -1 -1 -1 -1 -1 -1 -1
$$ -1 -1 -1 -1 -1 -1 -1 -1 -1 -1 -1 -1 -1 -1 -1 -1 -1 -1 -1 -1 -1 -1 -1 -1
$$ -1 -1 -1 -1 -1 -1 -1 -1 -1 -1 -1 -1 -1 -1 -1 -1 -1 -1 -1 -1 -1 -1 -1 -1
$$ -1 -1 -1 -1 -1 -1 -1 -1 -1 -1 -1 -1 -1 -1 -1 -1 -1 -1 -1 -1 -1 -1 -1 -1
$$ -1 -1 -1 -1 -1 -1 -1 -1 -1 -1 -1 -1 -1 -1 -1 -1 -1 -1 -1 -1 -1 -1 -1 -1
$$ -1 -1 -1 -1 -1 -1 -1 -1 -1 -1 -1 -1 -1 -1
$$ ##$ROUT14= (0..7)
$$ 0 0 0 0 0 0 0 0
$$ ##$ROUTER= -1
$$ ##$RX22TY= <no>
$$ ##$RXFMAX= (0..7)
$$ 647.5 -1 -1 -1 -1 -1 -1 -1
$$ ##$RXFMIN= (0..7)
$$ 5 -1 -1 -1 -1 -1 -1 -1
$$ ##$RXINTLV= (0..7)
$$ 1 0 0 0 0 0 0 0
$$ ##$RXMSTY= <no>
$$ ##$SCMTY= <no>
$$ ##$SGUC1= (0..15)
$$ 33 34 18 0 0 0 0 0 0 0 0 0 0 0 0 0
$$ ##$SGUC2= (0..15)
$$ 17 256 49 0 0 0 0 0 0 0 0 0 0 0 0 0
$$ ##$SLCBCONF= <SHNV>
$$ ##$SPECTR= 10
$$ ##$SY2FLAG= 0
$$ ##$SYNCTRIG= 11
$$ ##$SamChgEth= (0..3)
$$ <no> <no> <no> <no>
$$ ##$Sgu1PowerLevels= (0..7)
$$ 90 74 58 42 26 10 0 0
$$ ##$Sgu2PowerLevels= (0..7)
$$ 90 74 58 42 26 10 0 0
$$ ##$Sgu3PowerLevels= (0..7)
$$ 90 74 58 42 26 10 0 0
$$ ##$Sgu4PowerLevels= (0..7)
$$ 90 74 58 42 26 10 0 0
$$ ##$Sgu5PowerLevels= (0..7)
$$ 0 0 0 0 0 0 0 0
$$ ##$Sgu6PowerLevels= (0..7)
$$ 0 0 0 0 0 0 0 0
$$ ##$Sgu7PowerLevels= (0..7)
$$ 0 0 0 0 0 0 0 0
$$ ##$Sgu8PowerLevels= (0..7)
$$ 0 0 0 0 0 0 0 0
$$ ##$SguType= 3
$$ ##$ShimPowMaxUA= (0..63)
$$ 130000 130000 130000 130000 130000 130000 130000 130000 130000 130000 130000
$$ 130000 130000 130000 130000 130000 130000 130000 130000 130000 130000 130000
$$ 130000 130000 130000 130000 130000 130000 130000 130000 130000 130000 130000
$$ 130000 130000 130000 130000 130000 130000 130000 0 0 0 0 0 0 0 0 0 0 0
$$ 0 0 0 0 0 0 0 0 0 0 0 0 0
$$ ##$ShimPowMaxUC= (0..63)
$$ 130000 130000 130000 130000 130000 130000 130000 130000 130000 130000 130000
$$ 130000 130000 130000 130000 130000 130000 130000 130000 130000 130000 130000
$$ 130000 130000 130000 130000 130000 130000 130000 130000 130000 130000 130000
$$ 130000 130000 130000 130000 130000 130000 130000 0 0 0 0 0 0 0 0 0 0 0
$$ 0 0 0 0 0 0 0 0 0 0 0 0 0
$$ ##$ShimPowMaxUG= (0..63)
$$ 524287 524287 524287 524287 524287 524287 524287 524287 524287 524287 524287
$$ 524287 524287 524287 524287 524287 524287 524287 524287 524287 524287 524287
$$ 524287 524287 524287 524287 524287 524287 524287 524287 524287 524287 524287
$$ 524287 524287 524287 524287 524287 524287 0 0 0 0 0 0 0 0 0 0 0 0 0 0 0
$$ 0 0 0 0 0 0 0 0 0 0
$$ ##$ShimPowRcbType= 3
$$ ##$ShimPowRes= (0..63)
$$ 1e-020 1e-020 1e-020 1e-020 1e-020 1e-020 1e-020 1e-020 1e-020 1e-020 1e-020
$$ 1e-020 1e-020 1e-020 1e-020 1e-020 1e-020 1e-020 1e-020 1e-020 1e-020 1e-020
$$ 1e-020 1e-020 1e-020 1e-020 1e-020 1e-020 1e-020 1e-020 1e-020 1e-020 1e-020
$$ 1e-020 1e-020 1e-020 1e-020 1e-020 1e-020 1e-020 0 0 0 0 0 0 0 0 0 0 0
$$ 0 0 0 0 0 0 0 0 0 0 0 0 0
$$ ##$ShimPowRng0= (0..63)
$$ 1 1 1 1 1 1 1 1 1 1 1 1 1 1 1 1 1 1 1 1 1 1 1 1 1 1 1 1 1 1 1 1 1 1 1 1
$$ 1 1 1 1 0 0 0 0 0 0 0 0 0 0 0 0 0 0 0 0 0 0 0 0 0 0 0 0
$$ ##$ShimPowRng1= (0..63)
$$ 1 1 1 1 1 1 1 1 1 1 1 1 1 1 1 1 1 1 1 1 1 1 1 1 1 1 1 1 1 1 1 1 1 1 1 1
$$ 1 1 1 1 0 0 0 0 0 0 0 0 0 0 0 0 0 0 0 0 0 0 0 0 0 0 0 0
$$ ##$ShimPowRng2= (0..63)
$$ 1 1 1 1 1 1 1 1 1 1 1 1 1 1 1 1 1 1 1 1 1 1 1 1 1 1 1 1 1 1 1 1 1 1 1 1
$$ 1 1 1 1 0 0 0 0 0 0 0 0 0 0 0 0 0 0 0 0 0 0 0 0 0 0 0 0
$$ ##$ShimPowRng3= (0..63)
$$ 1 1 1 1 1 1 1 1 1 1 1 1 1 1 1 1 1 1 1 1 1 1 1 1 1 1 1 1 1 1 1 1 1 1 1 1
$$ 1 1 1 1 0 0 0 0 0 0 0 0 0 0 0 0 0 0 0 0 0 0 0 0 0 0 0 0
$$ ##$ShimSysFunc= (0..63)
$$ 1 2 3 4 5 6 7 8 9 10 0 37 38 35 16 15 14 13 12 11 28 27 26 25 24 23 36
$$ 22 30 29 20 21 34 33 32 31 17 18 19 0 0 0 0 0 0 0 0 0 0 0 0 0 0 0 0 0 0
$$ 0 0 0 0 0 0 0
$$ ##$ShimSysMatrix= 0
$$ ##$ShimSysType= 4
$$ ##$TFXNUM= 0
$$ ##$TRIPLO2= 0
$$ ##$VTU= 2
$$ ##$VTUETH= <149.236.99.20>
$$ ##$VTUTY= <no>
$$ ##$WBREFAM= (0..15)
$$ 100 100 100 100 100 100 100 100 100 100 100 100 100 100 100 100
$$ ##$WBREFLM= (0..15)
$$ 1 0 0 0 0 0 0 0 0 0 0 0 0 0 0 0
$$ ##$WBREFPH= (0..15)
$$ 0.01 0 0 0 0 0 0 0 0 0 0 0 0 0 0 0
$$ ##$WBSGU= (0..15)
$$ 0 0 0 0 0 0 0 0 0 0 0 0 0 0 0 0
$$ ##$XFAC= 2
$$ ##END=
$$ 
##$DECIM=	2773.33333333333
##$DSPFVS=	20
##.ACQUISITIONSCHEME=	NOT PHASESENSITIVE
##NTUPLES=	NDNMRSPECTRUM
##VARNAME=	FREQUENCY1,	FREQUENCY2,	SPECTRUM
##SYMBOL=	F1,	F2,	Y
##.NUCLEUS=	13C,	1H
##VARTYPE=	INDEPENDENT,	INDEPENDENT,	DEPENDENT
##VARFORM=	AFFN,	AFFN,	ASDF
##VARDIM=	1024,	1024,	1048576
##UNITS=	HZ,	HZ,	ARBITRARY UNITS
##FIRST=	23001.711907285582129,	6426.5682307747556479,	-21.5
##LAST=	-1849.6173837591325082,	-777.92771273483776895,	-2266
##MIN=	-1849.6173837591325082,	-777.92771273483776895,	-1999135.125
##MAX=	23001.711907285582129,	6426.5682307747556479,	17988440
##FACTOR=	-24.292599502487504992,	-7.0425180288461319833,	224.85550000000000637
##PAGE=	F1=23001.711907285582129
##FIRST=	23001.711907285582129,	6426.5682307747556479,	-21.5
##DATATABLE=	(F2++(Y..Y)), PROFILE
-912@N8m0j3k8J3NL5l6%MoQ%QJ5k9LJ8rJ3j7pk6O3n9N5ql1L1Omj2l0JJ7rK5l9RK6l0RK3p9
-868f7P1n7K0nL2mj7LL3K1J2n1rK7j8L9j6l3J4j6j0%M1k6K4l2L2j0MjMk1K0pmJ4k8K5Mj0J8
-827A6kLrJ0j8rL2Nk1Oj1KJ2k6K0J8m5L3M1n4j1nj9L3m1RKJ0K1K5J2k8l3K9l8K6NK0l5Rj7
-786b3k1NOJ6N6k4l5nMQJJ7nk4L7p3N0MK9l0nJ4Lj5l9k2j6Q3jJ8qrk5j0K8J1J7j5n9L5K2K7
-744B7K1p5RJ8nk8M7Jkj3L7R3pl7M3r1j2j3l2J5Ol8O3k1j6J6nL8n7J9K5k7j2J1K7j0J3%k2
-705Fk4jj5L4Mk2K0PLj5k8ML7K1k9PnL7l2j5k8k0K6L9j7%K1k0K9k0J0jjk4N1j6KK3n1k6M9
-664B0%j5JO1o7Rj0l1J5JJ6LL0k2N3q9OK8L5j6pk8J4M1k6l8j2L7K8m8L2k0jJ8j1Pj7ok2K2
-624iJ9j8kJ7jRom1K3L7l1J9NJn3J7LJ0L4ol7K1L0m9M6m3K1j8K3j4rj7kL0Jk7KK6J7l0J2j
-582Ik1OM8k2L1k1l3%j7J5PJ9k0LMl0K0lk1J0N4k8j5KJ8K3m7PqJ0l9L3k3L4M7m3po4N3M4q
-541B7Jl6J1pK2k1Ppn0N3qJ8J5k7J0m7L0K0j8k3K6OL3k8Mk3k4O8l2%pl6N0kL3Lo1J0j8oM1
-500GJ6j6Rm8N9l0j0j4kKN9k5L5k7j4N1l2j5J1J1n7L1j4J8J7m4J3J8j1ok5N2m3M9k0k1J7K2
-462B3k9Qj4J6Mk1mNoK1ol8K6j0mL9k6L4j7rj2k1L6nNj7n3M5Qjj2L6L4l3QQK3k9j2K6Pj2n
-419A6m0M3j3J7j3k7J1L3k0NKj6j9j2mR5k5m6k7L0k3L5Pj7N3m2j0PMlm7M2l0N0prlJ4nK0k5
-378AMj8l3K5L9j4oJ7pK5m2J8j1J3J9Ll4qnnkK8lj3k0M8nmk7K4mOn5K0RK6J8m5J8J0J0l9J9
-335@pJ4K7j6Kl8K2k0rM0K1k4O2K8p0j4k2j3lK5j3j3ol4N1J1n4K9K7J5n7L5nMk2N2m5l0j2
-296f2K0K1J0K7j4Lk8J1K7j1M6r4N9LJ0k8OqJ0l6K9m4L4j2K2l4J8L2k1O8m5J1l6RpK1k6l7
-258d6K5K3J2l8J4J3J5qj9j4J9Kl0K8J2j3j2L1k1MNj1k3O1ol8K9l2K8MK2J6n6QL7m1pmJ1n
-218eLPk7JoJ8jK8k0%j3J5%k2k0M9o2MO6K2m6JK5RLo8l1O8K5Jl6L9k9j4j2L5j4J6l2qjjM2
-175IJ8m0L6pNj0k7M3j7RPnMJ7j7j5l9K4K7k8k9J8K4Mj8k0J6l0O0Qk2K8k5K2k3j5J8rL0j4
-135A7j7l4K0K5j7NK5Jl2QP3p3jK9k8l8LJ5J6J8K6k4k2Qj2nRMJ6kj3k0L5J4k9Mk4nL7j2j0
-94a0L4j6ml9P1n6MK3j4NJ2k5J9l0J9K1J0q2M2QL5Nnn6j0L2K1J2k3Ml6L4j4NK6l6K3j3J5l3
-54b2L8Lqn0L7NJ1L9k9Kln4N8o0kMN5j6J0j1j9kK6k5ojL5l6pj1L0K5k4J5MMpL5l5k4KK5j1
-11@j2K9j0K6l3rRK7k7LK0pj5jNk5J8JK3nj9j6K5Kj2O3m3m9L7LLQm9L7k3JL3j8j6L8j6Kll0
32b5J7L2k0qp5L7jK3J7j0om7J3rL7K1l6JL9J6kk2M3m2J7k4J1qO8m5m5lM6l5RK9Rl6j1J7M4
73C6m2QJ6l4MJ2L9j1k5OK0k9J0mJ1j6M0k5j6%j0J1ql4J7l5M1M9k9j0J0PkJ%J2j5
110E
##PAGE=	F1=22977.419307783093245
##FIRST=	23001.711907285582129,	6426.5682307747556479,	45.625
##DATATABLE=	(F2++(Y..Y)), PROFILE
-912@O0m4j4k6J4QK7l0LMj1RKNJ6k8LK2j4J3j6j1k3N2l9M4jl4K6NLj6k7MJ3k0L7l9NK9l4J7
-870fJ4p8Q2o5K4j2L5qj2KL3K2J4o1mK9k6M0rl4J9k2q%L8j7J7l1K8rQJ4qk3RkmJ6l3L6jrQ
-827FmJ1j0K1k3oK1Oj0KqmJ1j9J5Qk6K8M0n5pmk2L0l8OnJ3J9K9J1k7k6K6l9K0J1K1l4Nj7j8
-785d2pRK7M6j9l5mNJ4lQjj7L4p4M7QK4k6jJ0oj2l3k3j8Q4PJ1nj3j7j7K7J4J4j5n6L1K4K1
-744B1J4n9QK1ml4M2Mjj0M2J03j3m4M1r6rj6l2J6J0l2O5k2j8J9j0K9n3J7K2k7lRK6pLNj6k5
-704a4mj6L4Nk3K1LK%l1kL2K8l4J1j2K8j8k1k2j7K4L2j4QJ5j7L0j9J0lmj9M4j6oK4m3k6M8
-664A8mj1MP1n6j0j2k2RLJ2jL8k0M9r2MK5L4j3nk1J2L4l1k4j6L4K6m2L2k0oK1j1Ok2Kk5J9
-624a1K7k3oJ8LLml9J9L6k6J5Mlm8K6nJ1L8j5k4J2L2l9L6m0J7k0K1j2oj4nK6kj7JJ8K3k7%
-583@kpNL9j3L2l0k4Jk2K1PJ0j5J1ok5J4mk0J4M7j9j5kJ7J3l7NoPk8L1k8K8N1l6j4n6N1K7
-542B2LNm3J1mK6j7J0j6n0N3j2J8J6k1Pm3K4K2j5k6K1RK5j8Pk7j8O0l2%pk9M4KK6%m3Nj8q
-501c1M8%j5K1n4N4k5pj0oJN7j8L0k7j1M0k9rpJ6m1K4j2J4J7l6OJ2q%k6M6l8N2k3k6K1J8k7
-461iJ2j5J6Lj8oOmK2j6k9K2j1qM2j8K9j2j6ol2L5%J1j6o1N1J2pj4L3L5k7OMK1k2qK5Kj2n
-419A5m3M7qJ6j7k4QL5l1J0Mj1k1j2kR4k6m8k2K3k0L9Nk4N9l9j1KPKm4L2k7L7MkmOJJ1j8J
-377Dj7k9J9M1j7LJ5j6K7l4J6k7J5K4Rl7Lj0rLK3%k2j1M6j0jk9K9oNn0K2JL0J9m7J4J6J0l7
-336a5J9j1K1J6j3Rm6K0k1lM4J1j4O2L3p7j7j8j5%J8j9lql5N3Rn0K4L7Po2M3oKj5M4m3l2j9
-296g0K0K3J5L0j7Kk1QK8j3L8q5M8PJ0k3J0rNk8K2l6K4j1K5l0J3L2k0O8n2J7l2LrK7l1m0L3
-257a9J8J6l8J1PJ6%k0j4K0%k9K9Oj3qL3j9LKrk4O5j1l4K6k7K5kK3J2m5J2K1l7mnRjjJ4l3
-215b5j%J9j0L3j7Nj4J0%j7j3M6o8%O4J4m1JL1O%n5k8O0J8Ql5L2k3j3j2L6j3Kk4rkKL7K3m3
-173a6L5qOll4M8k1J4joJ1J4k1ml7K2K0k8k7J6K5Kj4k1J7k3N5Lk3K6j8K3k1j6J3pK0oj0l2
-133b7J8K4k8KL4%l1J4O6p2jL0k7m1JK0J4K6J9rl7Nlj1LJ0J0Jnk0L5J5l2Ol0JK7j4jL8k1l
-91Fl9O4m4LK4k0KJ2k4J6k5J5K2Np9M6QL4J0po2lL0K0Qk0Ml5L3j3MK1k6J6j4K0k5K6Mnm7L0
-49eKJ2L8k8J0rm4N4o1l%N6j5J3j2k4KL5l0j1MK3k8roL2J9k6J7MQj2L5l5k2%K7j0j1K0qL3
-7C5k5j8PK3k3%K3nj2mRk8K1nJ8j0rj8K1Qj2O2m1m5L2mPJ2m9L6k3PK8j4j3L0j3Kok9J6L4k7
35bqn8L5rK0K7k0nn1K1rL6K5k8j0L6J4Lk3M9n0J6k3RlP1n1l9jL7k5J5J4Ol0j3J8M0l9RJ6l4
77a4J4kL7pk5KK6l1J2oJ5j8L1rk3kk0K6j6l8K9l8L9N0l2mPRlLKPj6
110E
##PAGE=	F1=22953.126708280608
##FIRST=	23001.711907285582129,	6426.5682307747556479,	-344.625
##DATATABLE=	(F2++(Y..Y)), PROFILE
-912aO1m5j5k4J4QK2k4NOj7J0LKJ8k6KK5j7J2j6j4j9M2k1L3Pl8K1MQj9k3RPl1M8l7jL2l8K6
-870aNp4R0p0K7j8L6j3pLL3K3J1o5%L1l4M2ll6K1k6oKL5j0J1k8K3j0J3K8j9k5qQkJ9l8M5o
-829Gr%pJ9j1K8k3mJ1NJklj2Rj2J1jqK3L9n6lkk4K6l3Lj2J5J3L6Rk5j8K3l9J2J7K3l2%j7j5
-785c8j9J0L9L5j4l4jMJ8mkLj2L3p2M2J2K0k5MPj4qk8k3j8P9J7Jjj6qk2K5J4J3j6m9K4K3J4
-744A3Ol7NK5km1L5NjqM4J12on8L1r5lj8l1J8J4k9O9k4j9K3j6K0m9J3K2k6MOK5moRqk6pj7
-702c2L3Ok5K2kKJ8l4rK5L6l8J4k1K0lk6j2j5K2K1j3J8J0j7L2j7Rnoj5L6j4j4J9k8k7M7rq
-662@QP9m4k8j2j1%LJ0nM4j7M6r4JK0L5j1lj4J0K8l6j0k1L1K6l5L0k2j1K5j1Mk6Rk7J8L4k8
-622ej0J7Qm%l6J4L4k1J2Kpm2L6j4J2L6j9j1OL1k9K5l5J2k2J8rjj1qK1lqjRK9k5j1kQJL0m
-578B3L3m0j4Mk9K6QJrJ9j6k0Pmj9J8M0j0j7lJ4Lk5LnNj5K8l4K0N6k8k0n0M8J1J4Qm9RJL0
-536B2j2J0k3n1N3j5J7J9j5Kl7J6K6j2k5J0J3J8rQl2j2N3l0%qk0L7OK0lk7Jj9rN4j4j3K9n6
-496b8M7k0morkN5j3K1k3pL0k7jk1J7k6J8j0J1J6k9%PnNk8M0l3N5k4l3K7J2k3J6j7J7Kj5q
-455a6OkK2k5j7J6j2j1M4j2K3ok3%m2L3PJ5j5o5N6J4j4j4K8L7k1L%J7j4mK4kj4km4M8lJ4j9
-414A0k0NL3l8J4Nnk4j2KR2k9m8j5J6j9M4Ll1O5l5j3nJ1Qm0K2k6K6J3MnlRKj1jj8k4J3M3j9
-372aJ2J1k0K5k8J3l8J4L1J4l9J3j6j5J0J9Kl1jM5j5Kl3L4qOm6K4pL5K0n0J0K2J0l4J8j6L0
-333B2Mj1J5n4K1k3LM8JoO1L9q2k0j6j4KJ1k6Rj0l6N4Qm6J8M3Ko5M9p%oL6m0l5k6K0K5K0L0
-292A8j8Kj6OK9j5K6p1L6RJ2j7J3rJj8J2k9J5j0K8k5QL0j9O7n9K4k9jj2L3l6m1L9J1K2l8J0
-253a2%J7Ok0j4K1kk7K8Lj4nL4j5JJqk6O8j7k8K2k1K2qK4Rl5J6Ml4JoOLnK3l9kNK0k0L7j3
-209@J1j7NJj2oM2p1mO1Nl5%L7Mmm2k5N1J1J5l2K3j5j4j2L8j2j4j4j0jNL2K6m6L5j0QMm2N4
-167C0k6K0rqJ8J1k4Nl3J7J5k6k5J3K4Jj0k3J9j6M9jk3K4j2K4k0j5OlRKmk9J7K1m0KL9Kk9
-126hK0N8p0lL1k4m3JK3J0L3J2Pn2MKj4lJ6LMMk2L5J7l5Ql6PJ8j7QM3k6km1N7l2MK3k3jJ0
-83Fk3J2k0J3K2jp4M8RL4J4ro8NK8J9Kj7Ol6L2j2LJ6j6J1j6K4j8J5Okm5K5%J1L5k6J9j4l4
-42a6M8o2lmN7j4J7j4k9QM0l1j8QJ3k2j0%L3J3k9K0KJ2j7L7l6k0jK8qj1J1nM2k1k7OJ9j8l
-1eK5krpJ2l1K6j2J3j5%j8J8J2j2O1l8m3K8j2J0J6m7L6k5J2K2rpK0j0Kpl0J7L4l5pm0L4j7
39d0J4L9l1mn3L0j0L5K7j7k3L3J2Qk7N4n5J6k2PjP1n4l3LK8j2J4%Mk2j4J7L7l8J1J7l6K3j7
79iL6lk4jL2l3J3rK0k0K2Mk8jl0M1k3m1M0m1L7M7l4KLJ1mNNJj7
110A
##PAGE=	F1=22928.834108778119116
##FIRST=	23001.711907285582129,	6426.5682307747556479,	-1078.125
##DATATABLE=	(F2++(Y..Y)), PROFILE
-912dO3m7j4k0J2PJ5j6J0Ok2J0LJJ5k3MK6j8Qj4j6j4L2mK1J1l7J4LJ3k4j7J5Jm3O1l6nL3m0
-871c0L1jo9R4p1K9k1L3j5lLL1K2Ro5PK9l9M3ll4K1k7kJL1mPk3J6j0J6M0l0k5k5K0LJ9m3M9
-830A4j0prqK3j0L2j9kKOJ0pJj6LoRrPJ9L8n4lLk8K3k8Kj9J7QL8Nj8j0J9l9LK4K4k9lj8j3
-785c5k9J3M5K5rl1LMK0nj1OoL1o6L4J9Qj9NJ0k4nk1k2j4P0K3p%j7%k5K3J2J1j5l8J5K0M%
-743Bj4NK5km3K4MkqM1J22J3p8J6r1Oj6l0J9J7k3O8k4j8K7k3Pm1J0K1k6J2OK0jj6J5kk4rj7
-702b8K9Pk4K0m%L5l4j6J6M2m1J6k6J1J1l3Jj1K0Rj5K9Nj6L3j7Ppoj0K7j2j7Qj1k7M3j6kJ2
-661HQ2k9m3j2kqMQrM8j2M3r3mJ6L2q%pJ0J8m0Ok5K7K4k7K5k0j6K7j0Ll3J9k6J5L9l1j4J6
-620AJ0qKl1QK9j3P%rl5M2j8RL2k3NJK9k3J4k8J0k2J1oLnj2J4mNlkL4k1k0jJ7%J9PL3n2kO
-574A0l4K8RnmK7k6j4Joj6K2L1kj3rJ1lj3mlOkK2l8J3N6j7k9m1M3lK5Rn2ONL4j0J2l0m8N1
-531aj7J7J6mnl3J2K9j0k1kJ4J5lOl2j1M9k6jpj2K8RJ3kj4lj9rN9k9rL2n4L7j2%mrnM9qJ0
-487C3j6kJ8k3Ml0J6j2J2pPJ3k0oKLNk6L1k5N5k5l7L1Pk1K0j8J4Lrj2QkK0k9pJ2j3j4M6rJ6
-444A3lk4Pn1K8J3J9j5o4N8J8k2j5K6L7j6lmJ4oJK1nj5Jm2M7%J1j9j8LL0m3J8PKk5j5OQ5k7
-402C3m7pPj6M4Kl6O8l0j2j0J1J1l0J0k4J1K4Rnj0J7j0llj8j4LM3k1J9Pk2K2k0Qm4RL3K2l7
-361fK3k3k4J6J8Ml8RL9j7Nl6L4oOm0K7j4L5K1m9NK7Rl0K1k3L7oj0J7n7J9k3RM9oLN5M2q3
-320C9k4j0j3LNl2J9j3l3N3Om0J0M5Jp1N9j1jKK8l4l4l7J9L3J8L0j9MpJK6j8J6n5K1J4J2r
-280CJ3qko%k4Qj0L2k0KK6j7O7o4K8k5nj0L4l7m3M5MK5l5OmJ6J1j9j2J8jk3K6kj5JL3j1%l
-237Bpk8O7j8j9J4j3J7j3K4Nk2J8j4l0PpLQqK9m0oQK2k8M0j0J8k1K%qJL6p1pN6jl1kM3Mqk8
-192a6k7M5MK2l0J5rj5qL8j3k7lj3%RK6K8m5L3j1OJ0m4N4k7K2j4j0K3Qk4J3k7J3Ok4k0PK7
-152Bjpk4J9rM1ok0K0mK4j9j4kKjJ0Jk3J1J6m9MM0Pk4K7M6o6nL0k1m1jK4MM1OK2o7MJ0j9r
-108b1K1jOJ0k2L5J6l4Ql9J1J0j8J4M4k9%m0M8k0PJ9k5mJ0k4Rj4J0K0np0N1RL1K1j0p3J0K9
-68@J6lj2Ol5L1j4MJ0lMk0K5j1QR%m3J9jJ0K9k0K2j8k1L9n9jrN5j3J9j6k8J2M4l0k3RJj4p
-25b9LL4Nl1K4%J0j6L4l3j9kK9qrOoN4k4l1MJ6j4oK9%rrJ2k8K5j5Pj5Oj8J4J3qN6l4l4J8j5
18a4RJ9l9L1k5J6J2jmJ1qMqk6J4L2m0mk4L2k3PM9m1jn1L5rL2K6pl3K9J1J1k6N2n3J2k1OKO7
61F1n7k3MJ9MRj0Jj4j4J8K8l4J4J6l6K7k9L1Nk0oL8l5J3j1K1k0J1K0l1jl4N3l3m2M8m1L3M3
101B6l6PKJ1nRMkj6
110@
##PAGE=	F1=22904.541509275633871
##FIRST=	23001.711907285582129,	6426.5682307747556479,	-1811.5
##DATATABLE=	(F2++(Y..Y)), PROFILE
-912hO6m8j4j4RNRj0J5Pk7J1LjJ1j8MK8j9Nj3j7rK4J1QJ6l8QKJ8l1rK0mn2P2l6rL2l6L2oo3
-868f6R4o9L0k5L2j9LNK7K0Mn8J2K5m4M7nl6K3k6J%K6KLj7Qj0J8N0l8k3m3L1J4J5m8N2j3o
-828dj7pK6rL1j3KrOJ8j1Qk2jkQj5K0J4L7n3lRl0J8k1%k6J9KM1%j1kJ6l8pL0K6k7oj8j1l7
-784f9J4N2J5nk7NMK0kk2J0lL0n8K5K7lj4PJ2l2kj5k2oN6K6j0%k0Nk2K1QRj4k5QJ5omNOK5
-740B4km5J1Npj1L7J33M3r9oq4J4j2k9K1J7j7O6k4j7L4l0ol2NK1k5J7OJ5%k3K1Lk3j0j4K3
-701@Qk4J9pmN3l3k3PN0m3J7l1KK5m0J5qJ7jj7L9%j6L3j8OrnnJ6pj8pPk6L9k3LJ5Q1j4n4j2
-657GJ1j8MPj3N1rM2r1j0J0L0nL%J0J0m4K0k8K3K2j7J8j8k1K7pLm1L0k5J2M2l5j7J7J1j1M
-617Dk6JK3mLjj3k6M8k2NK3k1J9kK4j7Lj7Nk2NkPJj8QnJ8oj1L8j7k9KK5lRJ5L3o5J1J0m2L1
-572BJ2j1JL4l4qopj3K6K1Nrj5J0qjj2jOJ0J9m3ON4pl6l1M0j9L5Qn3MRL6rJ3l4m3M8j8J5J3
-528IPj2k7OL2oj8j4J6J2LKl3j0M5k1%pnK1J1Pkkoj9rO4m3nL2m9K6nOmqpM1n%rLOj8J0l6J3
-480hJPoNRj1j2lJ0Ok5K3j4N1k5m1L6Jj8K2j8J2Moj4RjJ6k9%J0j4j6M8rQKk6J5n8K3J8K2j8
-436a4n5N4K1k8j6K3L8j1qpQKQJ7rj5Ml9M6JQj7j6JK2m4K4ORk5j7QP9k8m4Klj2M4Jm0P0k4
-393B4j2j6J2J4k1kk0oL6J4oj7K5k1Mmj7ooM2k3K7Kk0J5j1Lm8%L8L0l5L4l1l6K3J8Pm4J8L2
-352A6j7Ol8L4oPl4K9k0L6K1m6jL1Pk5K4l0M5j5j0J8n9J8k5J5N0j2QM8M4p8k8oj0Ljl6K9j6
-312b4l0N3Jl3JM4Lp3O6j6kJ0K2k7l3m8J4M6J4K7j9NKlK3k0Pl8MJ7J3kJ3nnQj5j8Jj2L7j4
-270fnK3j6O7o9L1j9rqL3l6m4N2mK8l4NqJ3J5j7j1J5jj8K3nj5NL1m%ppl0O4j9j2RoJ1j6K2
-227B1Lj0K0l1k6J3p%J2j1L5l9rJ1K1l4M3qK3k6%jmPK8o8qN2qk7lM8Kj2j5k7L8lK8k7Okj6
-184a1mL9j3m1Qj5KJ1J9L0m2L0j2LJ6m6N3k7K4j9j1K7Nk4K0k0Rlk1j4JK9lnk4K1mL2j1j7J5
-143GMK4j8j1j1Rj0J6Mj5NJ0n8RL7J3k0L4L5o2qL0j8l8%K3lM7%L7q2NJ8k3j3K3oRJ6k3L6J5
-101D7l3Rm3J5Lk1K1M5l3Mm0M0rJ0J5k5oQk6QrPJ8ro5N3QK9K7j1p6J4K8J4rpQl4L0j6OMOj
-57Dk3K4mKJ1Lm0J4kJ0K0j5K7k3qL0n6Jj4N2j0K0j7k9J8M3k4k9Rj0nmPL4ml1K8mOj6L5l0k0
-14b0kL1qp%mO2k8l4KJ4j0rL3Jqj1J2k5K5j8Mj9J2j8J0J5mM9k9k5Rj9QK3k9K4k5J8KPK%nN
30A1j0k2J1L1m4loL0l1JN8m9Km8M1j0K7K5Lm2K5RJ5k6N0n0Rj9NLO0n8j3PJ0J8Jj8jlj5J9J9
73B2l1J7J5l6L1m2K7J4j7j2M5l8J3j2K3k0jL4l2kl8O5m1m0N1l9K8L9l8J1KJ2oJ2Moj6
110b
##PAGE=	F1=22880.248909773144987
##FIRST=	23001.711907285582129,	6426.5682307747556479,	-2683.125
##DATATABLE=	(F2++(Y..Y)), PROFILE
-912a1O6m8j1rNKOoK1Ol0J1LlNj2NK8j7jrj7mJ5K4oJ9l4K%K3m2LK6j1n6Q0l7j1K8l1L2j1n5
-868f2R1o3L1k8K7k0QPK1J9mm6J6K0m5M8j0l5K2k1L%K1Okq%j0J8N5m4j8n9M1K6Rn0M9j5mk1
-827b7nK2nK8nOj7OK1j3J1k3j0ONj7K9J0L4m7pJ6l3J6j5kk9J9nM2pjOJ3l7j5L4L0k8oj9rm2
-784g0J5N1Q%k2PLJ9Jk7QKK9m8J4L6j5pMK0m2Jrk1ML9K5j0lk0Qj6J9LRj3j2KQrpJ6QK1ml9
-738a4mOj4j3L6J48P5j18k7q6K1j0k8K1J5j2O2k2j4M0k9k5k5JK0k2K1OR%l0K8Qk1j0j2J6R
-700Fk2J6pqO5k7k8oN5m1J5l2mL4m5K9oJ5j1k0M6jj8L3j7Kj3%%Okj7k3K4k4L3k9QJ7P7ln9
-658A8j1K3k8MOj6N1nM4q9j5LK7kPMJ3Km7L3l0J9K0rJ0j4k4K2kMm8L9k2RM4m0j6J6Rj0Nk1
-616a7nJ6L%lj4j5M7k3JJ3j8L2lJ8j5mqLk0mKJ0Nk1LmL0j1j9M0j1l4MK5jjK1L2p5K1J5m7L1
-572aJ3j4NL9l8kj2j0j0K9J3J1nk0OpPj9JOK3J1m6MM6Nm4k2L8l2M2Rn3JJ2L6qJ2l2l9M5j8
-530a8J1RJ8j8k1KL3lj3k6J8J0Nll0j1M1j3jnKJ2J1K%Mnk0rO8n2lK9m2J6KJ1omqK9krkPlj3
-483@J2l3OJ0Lk%Rpj5oJ7Lk1J4jM1k2m2L9nj5K4j6PM%j6J1kJ0k5MQj2j9N0j0JLk2J7n9J8K0
-438a9K4k0m2M6K3l1j7K0L8qj4j0MQJ5J3j0j6Ol2M0KMj5j4LJ2m2K9NJ5k3j9RO5k4l9J1j1p
-398b1L8Jm1O8j6j1j9J0J5qj6j7j8M3J8pk1K9k7Rmj7Mj6M0k3K9jj5Njkm6j1L7M1l2M3m0m9
-358d9L0K1Rm9K7K4j7Rm0L1mRk8L1k6L5K0m1pL3Nk0K7l6N1k0j1J7n8J5k3J9M6j4J4L6M3o8
-320D1l3%oKql6L7j8k6M8jk5j1L9Rp4P3k3kJ7J7k0k8n9QO1PK2j7OJ3j1J9k1%k2j0J8J6LJ0
-279A5kmK0k9j3lj4M0j0qJ5j4O8p0L1j4j2mK9l1m5N5j0K9l3LpQJ4j1rQNj4J7qj4J1K6Lkj0
-237Fnl4O0j6oLKLj6J7L%K2m4k5J9okJ4j1L9l6j2QK4l7M2nK6k9%o%J4J9o1j0M5j2k2oN2Jj5
-193Cll1L3pL1k5JKj8KM0j6m8J8j7NJ1J2K9l7K8j2kK0m4M7k5K4k1j2K8Mk0K2j1Lj1j7pqL4
-152Eomk3K2JK2j4j3J0J0K5j8rj9J5j5K0OrJ%o0J5L0J8j4M2K1n4j1K6j3l4KJ8j0N0kM7r2R
-111eK1k4j7K6j0J1K0k3L8Rk6Nm2J7mk2K4M4l2Pl8K9JJ8Mk0j0Pk8QlLJ5qo4N4OK6L4j2p6J5
-69b2K8Rj3%J0l4L1k0RkJ6ok7K1L%J1Nl8J0%PJ2j0K7k3JK2n1Lj8M8qJ9j7k3K0M0j5l5Pj8j
-26b2LJ0L3j4l1L3pmj0L4k7j9jK9qlkoP0l6l1jJ2pj1L6Jpj4J0k0K3j8%j6J2j6RJ4JL8k1j7
16a%k0LK7j5J3k1J4nJ4MqkRj2j6OK7m5%NL0l4pO4n4Nm0M1j0K3K1J0m6K0QJ6k2M3m4Nj8PJN0
61D6n4mRLL2j0k2lNj3K0J0k8K0J3l6L0m9K3J9j1j7N1m0J2j4K1j7j1M6l2jl8P3m9l7N0l3K1
100a5L2l6J3KJ3pJ5Lpj7
110d
##PAGE=	F1=22855.956310270656104
##FIRST=	23001.711907285582129,	6426.5682307747556479,	-3554.75
##DATATABLE=	(F2++(Y..Y)), PROFILE
-912a5O7m7ql%jJjK7Nl2RMo%nNK9j6opj6KRL1j7K0k9oJK6n2J4L1j6n7Q7m0j3K5k3K7j4m7Q4
-867B7n3L0k9K1k0J3J0J3J5rl1J7J4m3M7j5l4K0j4NjJ6Pm%pj1J7N7m6j2p4N3L8Ln4M4j6kk4
-827c2jJ8lJ9OJ2k6PK3j5J6k4j9J1Nj9L4QL3m3j1K4l6J3qml2J8j0M2j2OJ3J0l4k4L9L5l0p
-787Bj8qm1J2M8KMj7QKJ8Ol1NMK9l6JM6k7%JL0n1Mok0J4K2K1pok1J0qJ7kJ0j1JoKKqJ0J2J5
-740C4ok8j8Qj7j3M2J75R5j28m3j00J4j7k5J9J2pN7k1rM6k0m9j8mK0k1K5NKkl0L2J2j9rqP
-701gJ1j9J3qj2P3k0l1j8O1m0J4l3j1M3n2M2mJ5k1k2N4lk0L4j9mj4ONoOj3m2L9k1K7l5J3J8
-661aP1Nn9j0L4l6MNj9M9jM6q6j9lK3KRPJ7on1M6l2J7J8jJj0k6J8LMn5M8j9PM4m5j6J6Qj0
-618cQj7j0PJ2nmj4nM4k2lMj7M6mJ0j3j1M%j9j2OJ3J0k5lkM2j5k6M2ql7RK4jj1K7K7q2L2J9
-574A7n2L0J4j7J1M3m2Nj9j3oL0NJ7%k5LoJ7k9MOL4Nm8JL8J5n1j2L7m4M7Qn2%J5L4rJ1l0l4
-532d2M2j5NOK9k5j6jL3Jql5J9ROj0k7j0L7ojlRJJ2mLJ0mk2qP1o0KK0l2NRJ7qjrJ6%j6NJ1
-485A5j2pJ3l0JJ8jJlPlj7rK4kj6PJ1L0j8m3M3rj4K4j3JNMj7J1jLj7MRj1k0N2j3pMj9K3o1
-440e3J2K2K4k3k4L4K6l5j6J8L6nj8j6JJ6J9Rj0j7Qk4L4Lkj1j4NLl7L2LK1k1k1J0N1k0l4J9
-400Ej7mL3Km3O5pj0k3QJ7Ml0j1l2N1K0pk5L4l5J5nj6J3k4L8k4L0oqmRom1k5L6N0k7N0m7o3
-358f0L7K3J3n2L4J5j6J0m1K6KJ0k3L3l2L3K0l5j5L7Lj5K9m1N6k6j2J7n6J3k2K3L7j1J8K2
-322E4L9n2l9PkKj4l5M2k0k1M4mj9k2L3J6p3P8l0jK4J2j5k1o7JP4JJ4j4QK3j8J4k5%j1k2K0
-282a9J9OPKnL3m3rnj8M4nj2Qj3O8p1L2qj6%K4k5m4N8j8L0l2LoJJ4poJJ1rJ0j0j3J6K1J0l
-238B1j3ml9N5j2KnJ0mj7J3LJ1K3n8k2K4okJ5j2M3l1j5OK6m1M2mK7k9Lj4MJ9Qn2j1M0j4j9
-197b9pN4%j8Ol3K9j2L3k1nNj9RL9j6n5K7k1RJ0OK8l2K5j2oK3m0M0k4K5k1j5K9Mj6K3klj7
-156@j6Kj7L7rjk2K3LJ2j6qPJ5K3j8ok5K3k0K2Oknqn8J8K2K4rM9Pm6j4K4rk9MJ2j7N3pN5r8
-112a9J4K4k4k1K8j4J2K2k2L9Ok0Jm0J8j0k3K8M2l2J0l5J8J1K4oj5j2Nk9OL%J2qo3N6MK4L9
-72E3j2p5J4K9Nj7OJ1l2L2k4J1qK6j1l0J6J1kJ1Ol5NKNLlK6k3RJ3m4Ok0M2oJ8j8j7K0L8nm0
-29dLk4LRJ3L2k3l2L8j1j4mL5k4k0JK8j0JkpP6m6k7mJ3nj5M0Kqj6Rj5K1j9kj4J1j3OJ3PK7
14B9j4rrj9kL0JKk0J2j4K2Mj4JJ2j3j1KK3m3JJ3L1l6j5O8n7J0l4M1j0J8J7J3m6J7PJ6j7L5
55D2l7%j6J0jL8n1PRmM5k2k4lJ4j3K2jk5K3J2l6L1n6J6K5lk3N7m2Rj5K1j4j8N1l1Kl5P6n5
96a5l0M5k6J4K2l2J4KJ4qJ9Jrj7
110f
##PAGE=	F1=22831.663710768170859
##FIRST=	23001.711907285582129,	6426.5682307747556479,	-3949.875
##DATATABLE=	(F2++(Y..Y)), PROFILE
-912a7O6m4nKnklJL3Kl3RNpp%NK9j3j1nj2NML5k6K0k4j3KK9o3K7L3k1m9Q8m4j4K0j4K0j5l9
-868e1P4m0K8k9J4j9J8J2OJ0j5j3J6Ql9M3k1l0J7nOjRQoRj4j1J5N2m3pq2N9N2on3L4j5jk3
-827c4OOLPJ7J6l1PK1j4J9k4k9J9Lj4L1PL1l6j8L3l8J2jpl2J4j4M1j9J5J8Ql1k9M1M0l3oj8
-786a3ql4OM1kQj2RjJ5J3k8nQK7k3j0N2l5PnM4n8Lmj8K3RJ0Lj3k1J1JJ4nJ0qJ2q%K8j4j4J6
-741C1Prql2J3j3mP2K10Q7j27m4j30k1l5k2J5OlN3k1lN7Jq4j6nJ6j7K5Onnk8L6J3j6rkjJ2
-700@j7J0pj4P4j1l3k8O2l3Pk9j5M8n7N2kJ3k5k5N8kk3L3j9j1j4J4Nj2J1pn6M9j7K1l9J4K0
-661eO1Qn3qM4m1JNk0M2OM7p9k5qJ9ORJ0K0j1n2N1l0J5J7Knok5RJ1No1N5j4LM1m9j1J4OpQ
-617Ej1j5kJ9roj1NL6j8oj0qN2kKj1j3J1lj6j9J0J3J4k8pJN3k0l1M1ml7J3J8Jk0K8K3q3L8
-575gK5n4K4J7j8J4M5m0J0k5j6JK7kK2Lk9KkK1l7NQM1Jm8KK3K4n2oL6m9M6Rn1%J7L0j0Qk3
-533hl0L8j1JkL8k8j1kL2Mmm2K0PPj7k4oK8MjJJ3rJ2qQQkk2oP1o3NJ0k2kJ3K1j1Nj1MJk0J1
-486@J0j6%J0k0pK3mLnRlj8rK8pj1jK3J7j2m0M2j1j4K4j0oQQj8J2mmn%J0pk0N2j6j4Lj3K7
-441A4o0RJ8K3k5lK1K5l6j4J5L2kk2j6lJ9K4Lpj7Rj5K5Mprj3Rpk8L4%K4j7k2J0L4j5k7K5k1
-399i%K3Nm0N7Krk3NJ5J8m1qm2N5K0nk8L4l8J8kj5K1l2L5k3K7r%j4J9pl2m2L1N8k1N4m9q0
-358g2M4K8J6n2L7Qj7J3m1J9PJ5k0L4l5K8J9k8k1L8kqL0m3N7k7j5J5m9J0k1K3K9pK0PL5l4
-320D0m1J1JLj9l1M2j8j6L7pj2l2K4K3o8Q0l9LK8Rqj6p3mQ5pNrRL2k3Ok6%jl1K0K4OJOjL9
-276E2n2nmk4M7kj5Kj1O7o8K9lj9NJ7j6m1N6k2K8l1LkoJ2lmpK1qMj1j1J8J5J7nj5%m3M6mO
-232A3rJ5j4j1ONJ9K2o5k2K8ojJ4pM1k6j5%K8l8L7lK7k6Mk1NK2jm0j0L2j4j5pN4mk1J6l4K3
-190Aj5L3j8qNj9J5L9j8n6L2k2J3PJK3k1K1j2j1K4l4L0k0K1j8j5K7Mj1K2Oqk3j2J1k5L9j3
-151eJk0K4NLk1kLJ9K4k1mk7K8j8K1MKj0j8m7K0J3K5lN4ml7j7K0mk5RMk2N0qN7r8K0K4k1k4
-108b6K7j5J4K1k1L9Jj0ml5J4j4k1K7L7k6J2l2QJ8L1j9pj2%k8PPmJ0mo7N7KK3M3j2p3J3K9
-68A0%k1J4J4l2L3k8J5j2L1j4l2QJ9%RNl3MMLn%K3j9J5Nl5Ok0L4lJ3j6pJ8L1Pm4kk6NJ6J4
-24GK9l0k9M0j4k9PL3j7k2LK5j2Pjj0P8n5j8pJ2kj7M1%oj7NqJ6j7krOj2PRJ4J6qkj5j8qL2
20BJ8j0j7Ok0K7Lj6LJ5j4mlJ9m0LJ5L4l5k3O8n5J2k6L8rJ3J3J3m1J5MJ5j1K6k8pj2J0jK5m4
62a9J5Rj1N4l3k1lK0j1K2pk5K5J2l6K7n5RK7Mk7O2m3Oj4J7qk5N4k7Ml0P5n7k4L5j5OJ1k6J5
103hNJ2qK2kqj7
110d
##PAGE=	F1=22807.371111265681975
##FIRST=	23001.711907285582129,	6426.5682307747556479,	-5412.375
##DATATABLE=	(F2++(Y..Y)), PROFILE
-912b4O6m1jQrmpKL7jl2RNqj4NNK9qj5mpQjL5l2J9j8k0NL2p4L7L5k4l8Q6m9j4J5mJ2j5l1O3
-867A8k8K7k8Oj6K1J7lMk0LJ7%l0L6k7k7J5MP%%J0rJ9k0j0RM5l8Kq7O1O5j5n3K6j6Kk1J4p
-825b7RqK9K1l7QJ9j3K1k2l8K6%oK3PL1k9k6M0l9J1Orl0J0j8M1k7K2K3Ok7l4M3M5l8mj6pk6
-784d0kL1lJ2qJ0nJ2J8k0j6RK5pk4N8m2J6j1N6o4Klj7L5o%J2j9k2J0RJ5nJ0oK0pOP4k6o1K0
-741D6lrJ5m3K7%J6J33K57M0j15k7j77r2p1j7J0l%M8k0OP1L1j29j6qJ5j3K4Oj3rk0L8J3j3
-704bj1NrJ4j4Pnj7P0jl1l7O1k7Kk6j7N0n7N6%J2k9k5N9jk6L3k1j6j6K2Pk1K0jo6N4j4J5l8
-663d1J1K1N2Pm2qN1m4%Mk0L4J0N1p3k8j2J3J0J0J1K4j6n0N2k9J5J4Pj3%k6KJ8No3N8qJL5
-623D3n5mJ4MmQpj9rK5j4ooJ2K4j2pk2%N7%oj1j5J9mj3k5J3J1J6k9rLO2k3l5L9kl5J7J2Lk9
-579a9L0J5p9M2L0n6J8K1k0J7M6l8J6l1j9QK3qK6Pl2jKK7m6PRM7nm5MRL1n4%L7n2M4Qn0%J9
-537a2K5j0Mj5k6L5rkj0M8l3okK9NKm7K1NPk3k0kK0J2kNK0k1J1j0J1OJk3nP1o2Pjj3qJ7K3
-493B3j6J4j1j0%k2J6J0j9OOj0j3K7pOoRlj7rL0j3mrL5Jml7M2j3j4K2nj3RJ1j6J4pj3PnJ3
-449Emk0N3k0j9KrK8n3MJ5J9k6J7OK5l6j2J4K5Jk4j6oK2K8lmj6QnJ5Nj1qj2J4j7j8L6mK8j3
-406A4k4QJ8j1k0L1k3MJ3Pl7M9J1qk2%J4K9m9mm7N4J9ll1L4l9J9%j4L0m0L3k4K4j3Qk2L0q
-366A0k2n7K5O3j1N2n0r4N0L3J8n0M1lj6J6m0J1J4J9j8L3l7K2J9k1k7M1rjK8m2N5k4j7J4m3
-329a8Ok0K4J6KK0qL0j5m5J7MMk4k4M2j8rK9j0pm2J7K9o1Q0m6NL3Omj0p6oR3j6kpJ1L6k5k
-287Ik6LPl8K0K8OoJ0%M5n8jkl0M7%j6mqO6o5K5Kk0QJ1rl7N6k8K7l0KKj2QLjj6L1qmj0qK1
-241@QK3rj5Nm7L6NRj1J9k3pjQK6J9o7k2L1ojJ3lM0j9j7pL1l5L1%K5k2Ql1OK3j0k6j0K7j3
-198ij1pN1rk3K5l4J7j8L3j5j2Nj7J9L9j9n4L7k5J8KnK0j1J6j1j6K5k8K0j6J9j5j6K5NoK0
-159A9J3j2k9rJ9l3M2j7Mj9K4Qpk3MjK1K5k3kk7L3j5J7%Pj4k6l4K2KK3LO0j7k7j9J6%k0J2
-118@lk8M9qN4r3K5K3j7k5K5j6J3K0k0M0n%pl0J2j9k0K4L5k0J4k9lK4L7l1Lj2mk8QJ2rPKp0
-76g0N7jK1M6j2o8J0K8lk5K2J6l1L4l2K0j7L3j5l2JK5KOMl1LPKj4NJ9j6J9lk5Rk0K6kRj5K
-33fJ6K4J8m8mk8OK2J6K5l6k7M1j7m4K0L1j0k3MK1j4J1Kj2P6o0rj1J3%k1M1jnj8LkJ1j5jn
8a6Jj0QOJ9NkNk1j6j2L3L4k4j3%k4L1kj6NJ8j4LpJ5l5MJ3L7l3l1O6n0J7k0L5rRPJ0l4J4KJ3
53B1mJ6j7j4rJ2mJ2l7K3J0j7N8m1j7lK5j0K3j3k5K6J1l5K4n4LK9J2l1O6m4Lj4J4lk9N2k1P
93Ek7P3n9j5K5okKk1J6PRpK4mpj6
110c
##PAGE=	F1=22783.078511763193092
##FIRST=	23001.711907285582129,	6426.5682307747556479,	-7141.75
##DATATABLE=	(F2++(Y..Y)), PROFILE
-912c1O3l4KJ2j4nqJL9nk7PRj2j9RLL0nj5oJQlL1l3J6j2k6PL4q3M7L4k5k3Q0n4j1RLNj4k3
-868c8N0j6K6k6kj2K4K2j1mk2K0J2qj8K5l0k1J3J4MKpQrK6k3j0ML5k9J0q9N9P8k4m9J3j4L
-828a4j3J9k0J4k3L7K3l5PJ4rK0j8m6L2kNJ0J0L0k2l4M6m0J1J4j4k5Mj9M1l6K8K4Pk2l4M0
-790A0M8m1lj2pj4j4K0jJ3lRqQK3ol1RK5Ql7O1m5K3j7O8o7%nj7M3j4j1K3k6k3J0J7J3JOlK4
-747E7kJ9J41n2j23K1j1qM2m7M3K8N0K31L11n1r6J2k38k02j24j1Kj6OM4k1J7Q9P0j84j9rJ3
-713a8j0K1Qj9j7pL5J3j1j0J2j5J2rLjj7N7J3k8m6N6j5pk0j7M9n8N8JJ0k4k8N6Lk9L1k0k3
-674a1j6L0Nk5K6Rp3N1pQl4OK1M4Jl1mN4m6jNk0K4J5N2o3l1j4OJ4QJ1K7j6m8M9k5J4J1Qj5
-633A9Lk4qK9Jo2N9l%K6o0PJ3JJQok1j4K9j7pjJ9Rpml4J1N5Kj4rj3K3oqk9J5OJ8k8j1OO8k6
-587A6l6L6jl0J7PNl4K7Oo8M0L4n3J0K2j8J9M3l0J8l4k3J4J8j4L1Ql1nRK7m9OJ1M5om1PlL3
-546C3n1LL7n0L7J1m8kK0J8q%ok4L1lpj7N2l2l%K4NOm6K0KPk8j4LJ0K0lPK6l0Qj2J5%Pk3n
-501a0O7n6Rj4mj1J9K2j8K1j2k3Kj9J7Qj9J2jJj6K8j0PoJ3rj3qK8j7Jj3M5j7Nl1L8j1j6K0
-460Ijj8J1J1j2J3j0j9K0j3J6%j8N1k4k3%lK6m3KPJ5k6L4pK3l3pJ0J7Mk6j4pK1L1p%j6OLQ
-417A1Pj5pj4K0k6nL6rK9ok7OMpj3L3k1NKJ0l0L9J7pj8nJ2L9n5km9N1J6Jl1K8l4J7Mj2L3m3
-374a6K9k2J5j3J2k7M0oj2o9J8O5jM4m5j06N6L6J9m4L9j1j5J9l8MJ7K7j5K7l7J6J7j3k9M0
-338B1j7OK4l7M7j6k0J4l5Kj7K0JJ5J8k2K7Km7K1MPk6j6L6j2mJ8j1lm7QL5n3P8n3J0L3Mjm
-297A0p5nR3k2j2kJ2L7k5rk5RRm1J9L3Kj0J1OM4o0JLl5M4Jj4j0nO3n7K0Nk1J0Njl1M9k8K2
-255B0k7JPj7KQKk2M3j2j2pnK1KK6j1j4J0n0K8J3Qj0K0l0%j1J2L0J7o4k5L1m%J1LL6j3j6j4
-213a3L2k7K2JK2j4J1m0PJ9j4j5pK1rpoM5j6k3L1l1J0j9L0j5rJj2K2L5j9m5L4k3K1mpJ3jJ3
-172A4j2j8K3k1J2j5J7j1j6K2O%J6J9j4l3pK7l9M2k2Qj7K4Rj5k5RkK0K6k5kk2L4rJ3mNj3l4
-131c0j4J9oJ6RO1k4j7k0J1Lj6J7j2k9M1pN0q4L2J6rk6K3j7J3J7j7L7pQj3k1Pk2j8K2K9j1
-92A1J4k5j4K9M2m3J3j1qk7J0J5j3NJ0p6N7nK3M5j1o3QK4ok7K9J9k9L3l3K4k0L3j6l1oK9O
-53A5JLk9LQLk1NJ6rJ8qj4Qj5J5jMj4J3J3J7K6m7j1k4MK7J8K0m0k2L8j7n8L3K7nk2OJ6j7J6
-10aNj4P2o4%j1RLk0L7n%j9jMQj4KlmqQLK4l%J0k3j5j4L1M9l5j1qk3L3j0j1OK1j4PrJ3k8L
36b0PM0k7l8N8l9J8j5L1j0RJMk3J4kJ2%Qrj9oJ4lkk8K7Rk1N8m6j0kK5pK1j3k7K5J2l5K0m9
79c8jK6J7l2O8m3jj2RNl1M5j5J1k2O5n6qJ6jppj5J4J1QpK4npj6
110e
##PAGE=	F1=22758.785912260707846
##FIRST=	23001.711907285582129,	6426.5682307747556479,	-8413.75
##DATATABLE=	(F2++(Y..Y)), PROFILE
-912c7O1k8MJ6j6nj1jM1rk4PJ2j5k5J2JL1Jj6oQQoK7l6J3ok9J1L2q7N3K9k3oP3n9rOQnj0j7
-868c2L7lK5k6qrK9K5j9j3j9L3Pj4rJ4l2j3J2K0MMj6QrL3k9qkK6k2J8q6N5Q5k9m5Jj3NoK3
-826Bl1K1m0M7K3l4QQmJ7j3n4L8mJ6lJ2L0j5m2N1m0J1K1j7k1kj9M2m4L1K4Qj6l5L7N2m5ko
-786A2rlk4J0JJ3KQj3NK7J0m6J0K1K2m7N9m2K8k2P8o8jqj9N0j7k3L4l4k3QK3J4J1%%K7JM4
-745A19K18r1j92K2j9nO8m5O4O9R8L60L67j80p9P2l04l48j87pok9J0L9j9K5J15J11k44k7p
-714c2J1oJ6J0k5k5OL4J1rj0J9k0J1m%Jj6M3K4k3n3N0nj3j4j7M7n6N5KQj9k7N1Pl3K9j8k9
-674a9j7L8Ml0L2J8p5M5%%l0JK2L6nj9mN6m4lOj9J3J9N3n3l2j6%J6QJ1K9j7m4M2k0J5PPj7
-633A4Rk3j6L8ln7N7LkJ7o8J9J4kOPkk5j9L3k0pNK3p%jm5K5N0Jk0oj2K7qml0J7jJ9k6j2J0
-589b2P2k9l6L2%k6J9JPm0K5kn4L6L7n0LK2j6J9M1k2J9l5k6J9J1j8L5J0l2pJ7K3n0NJ2M4r
-550C5l5J4j8L5n0OL8m5K9J2m6kJ9J1mmKk3K8Jrk5N2k7jLJ8MJ0m5K0%Pl1rQjK5kJ1L1m0Nj4
-506gJ8mJ2k4lO2m8J1k8Mj4K0K1k0K8j1l5Lj7J7Oj6J6rJ2j8K9j3QoJ6j4poK5k4Qj8N1l0J3
-465Hk4L3rj8J9Kk2J1J2rJ3j3k6L5k2J8Nj7N0k6k7lJK5l2k%J0k4M7j8K0k7kNROk4j1rJ9L4
-423A7j3Nj5MJ0jRj7rj4K6l3J0L3j5K9Kk9LqnpL4j9QpJ1k4L0K2nj5j0RM8n9%m6M4J1Ql2K1
-380A1k6J3Pj0L7m7K5k0Qj5J8l2M9n%p9J0O5PL6l8j14N9L9K0l9L8j9j6K2l3mK1L3j4K4l9J0
-342BJ6ol0L9k4J0J7k8M0rk2J5k8jj6J6j3K8J5l4K3J9m9K6MRk7qL0qKQj4Jm9KL3m0P3n8J5
-301b1L1LLJp3jQ9k7k3MJ3L2k0j6k4J4J2m3J8L9lj6J4RM0n9OQm0L9Jj1j5kO1n1J5Qk1J2kQ
-259A2k5M3l0J9k5%J2k3lJ3Mk8N6j6j9njJ9mK8j5j0J5n2J8K4PrJ9l6Pk1J6L4J3n9k5L0m%J0
-218a1RL1nj5k3L2j8J4LJ7mJ4m9OJ6j8lnJ7oknL8k4k3L7k8Kj8K5j4olpK3L2j8l6L3k3K4j1
-176bpPQRj3k0K1j3Kj3J5pj5J8QOJ0K2j5l4nL6m7M3k7J2j5K5Rk4k6J3kK0K4k7Jj7L4jOrLj2
-132Al9OJ7j4PJ2O3l2ok0POj3K2k0l1L4lM0p2L7J0jk5K0j7J2J4j5L3j0J6j7j0Kk7j4J9K3k
-92A3J5k3k4L2M6n5K4j0j0k5J1J9j8KJ8q0N7j0K3M4rn6LK0pk9L6K2k8L3l5K9k5L2j6k8j3L2
-54A0J1m%k7MRMk6NJ4nJ7j3jNj0M%Jj4K5QRL2m5j5k0LK9J9J6m3j8L5j7p1M7K2Kk2RJ1k2K0
-10bQj5O4o3Rj2PNk1L3qLj8mJ0Lj3Pjj0oR%K9j1KJ1k2j2j7K8O1m5pj5k2L4k1kPK3j3J2j1R
34Ck1LjM2k2m2M9k8K0j1K7j1Qmkj2J5oRP%%k5lJ3jj3k0L2Ok4N3m6mjK5oK0j1k9K1J3l4J7m2
79c6nK1K2l1O8m2nrNJ3l3L6qJ5j9N6n1%NOj3j5qJ2J5NpK5nqj5
110f
##PAGE=	F1=22734.493312758218963
##FIRST=	23001.711907285582129,	6426.5682307747556479,	-9218.625
##DATATABLE=	(F2++(Y..Y)), PROFILE
-912d0N4k0QJ5j6mroL8j3j6MJ6j9k6J3kL2Mj3rJ8OrJ8l3J2ll1J4L0q8N6K4j9J0O1o2oOJ0j3
-870hoj2K7MK3k2j3nL0K9k5k2j4M0Jj7K%l2mJ4K3JRk5OrL8l1ppJ7j6K6p9M7Q7l1m0j0rMKK7
-826A3m0K4n2N0K1k7MOJJ4qn8M2pK3j4J5L0qm7N0l9J3K7k1j4j0j7M3n1L2K2Rrl2L2M9m4k%
-786B0pOl6jQJ0PQj8KK8K8o0RJ9L3n6N5l5L3k8Q4o4mj1k2N5j7l1M1m1k3QK6J3K9j3OK6PP5
-745A69K96j42k57J9k3JR0l6Q4J20J53N10M17l27p2J42l62n17k53%j8m2J4L7k0L4J47J47l02
-716Il9kRlJ0Rk5l2J7L3PprK2j9Qj%Lj3K6L4j9n6M0Qk2qj5M3n1M8LOrk6M2J2l9K8j4l4j5M1
-672@%l1L8K7p4L4Pnk2qK2K9j1qmN4m0lOj8LK1N3m2l2j4qK0ORK8j3l9L0j2J4LNj6J3k1k4M7
-629B4qm9N1RjLp2L3J3lJ0Pkk8j9L2k0pJ2K3k3NPn2L7L9Jk2ppK8rJk9J7rJ8k2j0J1P3k8l7
-586a0K8%k2J9kRm1J9j0l6K6M0m3oK3j5J7M0j4J9l3l1K3Kk1L9J0k7rK2J6m4KJ3L6pk9K1k9
-547eL1m2MM0l8J8J6m3lJ5O%qRk3K5Nj1l1M9k1%QJ0MJ0l7J9nPl1kJ2j2L0mJ6L3m6Kj5K0qJ5
-503A9k2lN4l5J0l9Qj1J6J7j6L2j1m3Lj2J6Kj1J9j8K2j8K8j4OlJ8j8kmJ6k5J3k1N3m0K1j6
-464iK5nj9J6Lk0J1RlJ0j4l1M5k8J9Qj5M8k8k8oOJ8j6mrLj9N2k3J5k0Pk%Pk2mj0J5L3j6J0
-421Ij3%J6qJ1j9j1j4L1l7K4K8j9K5J0k8%j9njL2j2Rj7J4j7K0K4lrj5ON2n8Lm2L4OJ4l1J4
-380Dj7OJ1pL7m6K1j9mj2K1l4N6%Qq4MO0J6K2k8j17O0M0J9k9L3k7j5K6k9rK0M1j1J4l6NJ3
-341A3jk8L8l2J4Nj4K8Kk4J9k3mj0Pk7M0J1m1K1L1m9L0JJ2k6%K1jPmj4Lm7kK7k6O5o1K2K7
-300A0KNLo4NP7k8l4QJ5K5j4k3j9J9J0m0J7M0pj8J2J5L2n2QJ4m5L2%nj9%N6m0RRk0J0nJ4j6
-258bL3k9J4k0jJ5k5j0J6Ql2O7k2k7kMJ7j2K7j5nJ9n2QL3MmJ5m0J5k9J8L6Qm8l0K9lJQJ6K4
-216B7jj2k7K7qONJ3J1J4n8NQj6NjJ2JJmK9l2k1M0k2qj6K2j5%j1KK1K8j8k3K8k2K8j9o%J7
-173A0Nj4j9J8onj2J0Jj6J3RJ4LK3j2l5nM1m8L9l2J8j4K6Pk9k6J6jJ7K3k8joL1Rjj5lom2K7
-130a6Rj6oJ4O3l5Jj9MQj1K5k6k9K5%L0n7M3%Qk4J6j6J0J1j4K8j0K2j9jml0j0J7J6QJ2j7l3
-89b3L3M6o2L3pj4k0J0K2k2JK6q5N6j5K5M1rm9%J5ok9M0K5k5L0l5L4l0L0j8k0j9L4J6j4kk4
-50a1OJ0Mk8KJ5jJ2j5J1LpnJmj2L4LNL3m0k1j3JK9K0J1m3j2K8j5p9N8J7Qk3J0Ok4K3J0j5N3
-7D5n8J7j0JQj9K5j3J0j8oJ5lj1J3jj5nRJK8j3JRj7j0j5K3O6m9ok0j7L2l3ROK5j3J5j2Qj2
35a0Kj1M1j4m5L7j3K0rK3j0OpqkJ7j0NJ2nNk9KJ2%k1j0L3Kk5M3m2NkK1kJ7pl2J6J7l5J3l0
79c0oJ2K4k8O6l8ro%K4l6K6kJ9j7M4m3OlJ0j7j9mJ1J7MoK3nqj2
110c
##PAGE=	F1=22710.200713255733717
##FIRST=	23001.711907285582129,	6426.5682307747556479,	-10023.5
##DATATABLE=	(F2++(Y..Y)), PROFILE
-912d4N0j2J1J3j4mqj2L7j7rKJ9k3k7J3lL2Pj1j0K7Mj2J0l1J2%l4J9K4q3N6J6j6K5N3o5jN
-872aRj8lqJ7J1K0j7j8jL1L1l0l1nM2nk0J4j4l1QJ4K6kJ3l3Mj0M1l1mj3J1j1L3p3L8Q5l1l3
-831Ek0oMRK8m7K8o3N3J9k1KKQQko2M7j1L3k7J7L1jn3M9l7J3L1k4pj6j3M4n8L1J9J1jk9K4
-790A8M7m5%RqJ2m6qJ5PJ0Qk4jK9M5p2RJ4M3o1M6k3L4l2Q5n7nj5k5N5j2l6M6m7k2QK7J3M7
-750H8k7RK7J1J07L64j97l07J3k3RJ03k0J01J72K11O57M51m69p7K09m04o78l14Ql0n4J8L4
-721hk1M4J82J67l49n0KPJLJ0k4l8K7L0LnrK6j7LMjMqRM1j4n8L0K0l0jj3L8m6M1LLKk4L2J6
-678C2m4K6ql6j4M3ol1M2L4o6J9J5j1j3j7K4K3j8jlN1l6kQj7rK4N2l1l2j2j5K3MQK8j1l3J9
-638InJ2%Kj5J8j8l3N5j6l5M3J3jrp6M7J3mJ3Ojl0j9L3k2pJ9K3l8J0J3n7M9K6jk4mlL0j1O
-596A1k7J6j8J8j8rJ2P3k7l5K2Jj9J7lJ1m2J4j7j6J6M0l5j4K2j3J5L7oJ7k9l4K7qk3M3J0k3
-558Fj2K9Rm0%J4K7ok2K8l6K3l4KM2l0QJ8l8oJ2%PrJ3k5K2J0j3l7M2j1JJ3%KJ2k9J9rQl1O
-515a5J5k3L4pJ9L6n0kj6K1j2J8k0jM4k0Qn0J2rJ4J3j4L6j0n0NqJ2jlK0k7L1j8K7j5M%K1k3
-474dLjPk7J9k3N0m5K6pJ6%k0J3Mj8J0PLPj5l4N5l6K0J0j2M4k7k8j1J1J2koj8lj3N2k6J2j2
-432gJ3pj1J0j7Lj1J0L2k2J5j1mK0j3J6k1j6j2L4l8L7K2k4K1K0k8mk4qNK7oJ1k6J6j0J1K5
-393B8jlj9LN5n7Ol7K5%K1l0OqjJ4lL7m6J8j7j7pJ9k9O0KJ6q5lN4K5Oj6j16O0L9J7j8K6l5
-352a1j3L0k2j4J8M7rMl3JJ1Lk6L8m1J8o%J6J3k5K0j7oojm0N1Qm7K2L7m8L3kJ6k5PJ3PJ2j6
-310A7j5Mm2lJ9j5N8o3K8K1JQNn7J7O0k9m2J2J5J4nk9j2K2Ql6J7M0j2k1J2J9K2m4J1K0m8K4
-271AlKk2LN1l2NRj8QqJ9rK6k7Rj6mJ8k6j4J9Rl6P8k7l5KQJ4j8K4j6%K5n1jM2kLJ0m4K4l7
-227c7K0L7Kl7l3K7kJQK2J6Lrl2K3LkQPK6J4o5KJj4J3JRQMkK0m2j8M3j5j9j4J7j4Oj9J3J6
-183dK2j5j1K3k0L1k9koK4%j3j9J4Kj2j1PPj6RJ0K0mK2ql4nM6m9L4l6K3j3K8Nl3k7J8JJ3K3
-141A5l0kNK8J6pj9rjm0M3Kj6k1J4O4l6Pj7jJ1j0K5k9k6J5MK1m1M8j2J7k1J2j5PRj3K2j1K6
-100C4k0J0rl4oJ4J1J7Qj2m1L4M3o7M3oj5j6J0K5k7JL0q4N4k1K7L5om2lRnk8M2K8k3K8l4L9
-60D3l5K7j8j4k3L6K0k2nk1QRNl0%J5MPj8K4Klj7Lqj0M1l%L3l3k4pjK6J9J0m3pK1j1q4O9Q
-16gJ4k3J2Jk7K5J1j5M2n0K4rlJ0j8J7j7J7j9pK0rrJ9jj9mPLK8j4%Nj1rj2J5O8n0lk6j2L1
26em6K2MK7j2J7j2PlJk2M0nm8K6%K1j2K0qLqj2PK0j5JJ7rRl2NJ0Mk6kL2lk5L4l9J4lJ5KJ4
72B5%l6J1K1l7J2j8qMK5k5O3l6j1kmL5m0J4OK2j7L4l4J1j0J2j8k1kPK2JoK2npj1
110a
##PAGE=	F1=22685.908113753244834
##FIRST=	23001.711907285582129,	6426.5682307747556479,	-10409.125
##DATATABLE=	(F2++(Y..Y)), PROFILE
-912d6M5nJ5Rj1nmj8L2j9k%K2k7k4RlL2Pnj2L6jj3%k7J4kl1K1J7p2N0QrL5M1o0JONk1%mJ0
-867fJ2J7j2k0KL1L2l1m0MM0rk0K1k4l0J9J6K5nJ7l9KrM0l0jj7NpL8o6L0P7k6k7k7jKJ4K5
-826B2m8L2p2N2J5j0l%J4KJo0N1j5L9l8K0L2Mn5M2l1J2L2k5%k2pM3o1K8J3J5Ok6J7L9m0jJ7
-786C4mJ2n4j3K3LJ2Qk8pL1N8q0RJ1N0o3L4j0L2l2Q2n1lk0k6N4pl6M6n0k1QK3J4O7m3J2K8
-747A03J3J36M09k49l31Nk0J9J06mJ13K16K62P77M65n78j01K61m19q10l53J5m2o1J9L1k1N0
-719A1K17J71l78o2ROJkQj6m5L2K9kmoK6j2lQJJjpM6j0n7K0K9l4Lj1L3l7K9M%J4k1K0K0n1
-677b1K6kl3j4M1j1l1M5M0n7NK2j6nk5K6J8k1KlM6k9jQj6j8K5M6j8k9rk0K4JRK4qk5NKJ1o
-635H%j1K2j6l8N9k3j8L1J8jk2p7O0J2mJ4NJl2j5L0k0rK6J9n0J2K4n9N7J2ok1kjL1j2J1k3
-595hJ3k5J9j5qJ4O7k3l4J8%j7J6jJ0m0Pj9KMM0k8j7J8rJ2L5jJ3k1l9K8j7k2M3J1j8j2L2%
-555B8k9mJ4J6nj4L4m0J4k4kM4k4%K0l3qPmJ6j1J5k6J6J4j3m0L4%JJ6j0%J2j9J9j4Qk5J4J2
-514Il1L5pK0L6n1mj6J9j0J7j6jL4qQn7J2mRPoL6j1n0LmJ0kNJ8l6L6j4K5j5%MK0k2P%lk6K2
-469bk3M2m3K8JRKk0J2Kj0OMRLj5l3O0m0J9J2j0L7k4k6j3J3LJ4rk4j1mM7k6RmK4j9j8J0j0
-427a8J1j2NK8k6J9pqK1j5K0k2k0j1L5l6M9J2k6J4L0k5j0k3j3OK3KJ0l1J8nNK2KLk3JN5n3
-387GPk9J5qK8k6lMj2J9kL6m3J4j5k9%J4k0O0NJ9p9qM6K8noj10N9L6J1pJ9m2rL3j4j7J2N3
-346D1opk9jQMk0L5m6K0j9J5NK1k4K3j3qJj1m9N9Jm5K2L9m4L5pJ9k1J2MJ4J6k9j2Ll1lNkM8
-303B3o1L4J4jJ2Lm6K6M2k7m8J4J5%Pl3nK3Nl1J8L6j4k0QK3J3l6J3K4m6J3nPk2NM5k1%Oj5
-262bKpK1%J5k2Mj0oJ9k5j6J7J1l6Q5l1m2NJ3Qk2J7j3OK8m5j1N0qJ2Jm6L2m3K0L8mk5l7K7
-221b0%kQK8QNpl3J6J3oRKM2J1o8kqpJ7MOJ5QjRn0j5M4pk9j1J2j4J3k6K3QJ6j2KJ5j6L2l6
-176dLj1K9nj5j3J0Pj4j5NJ4j6NQK7rJ8ll0pM8m5K6m0K9j2L1Jl6k6J8NPK1k9nJ7K4K2j2k2
-134Fj7Ol6N4mj4l3J1O1l2J0j3mJ2rK4l1k3OQJ3k6N1k1K3j8Pj2MNj1J4pK6k1K1j3l7jJ1NK4
-92A9Mpm6L3L8o8M7kj6j0RK6l1LL1p9M9k6L0K7nl2oJjk5M0L0j8K3k9M0m0K4k0mk3L4K4l0q
-51Fj9J0POk8mJ9MLk0L8l%k5Mj1qM4omK7k1k7kJJ7J7J0m0jJ1pq2P6kK0k2J2ll0K7Qj1K9l8
-6a8K8mj1J3j4Ok3K5j8pK2j3rK5lk0mNPK3j1mJlqqRO1m4lk8oK7n4L1MK6j1J6rQKkk9L6Mm7
40c2J3J2K3j4J3nLrj5J5K3k1lJ9qRl2QOPk8PL0rk3K1l1K2mQMJ1Ql9MK7m2J2nqnK2j8N6k8j4
86a0JpM5m4JJ4K2j4K0k1J1j3J2j9j9lPK4%nJ9mqr
110@
##PAGE=	F1=22661.61551425075595
##FIRST=	23001.711907285582129,	6426.5682307747556479,	-10337.125
##DATATABLE=	(F2++(Y..Y)), PROFILE
-912d5L8MJ6Mqljk3K7k2OmK4k9k1PmL0QLj7M5nj5qk3J5lk9K5J0o2M4knM5L2n6MRjk4MjKJ4
-866EJ4ok2NK9L3l2m8J7L3j3j8K7l6k6L2J8K0pK1m5Kj0L9k9Lk0LoM0n9K4O2j7k0l3M%J6K2
-826B2m6L5p6M8J0jpJJ9nMn6N2j9M2m2K1L1J0n6L4k6J2L2k6Pk8%M1o2K4OJ8J4k2J0L1l5kK5
-786D0lJ0n8j6K9kJ5Rl3j0L0O6q0QNN4n9J9LL1l1P2m2%k3k6N0ll2M1n1j8RJ9J3Q4n9J4L1J5
-746A21J56M19k86l27kj5K8R9J2J16K42K96Q45M59o32j39K89m08q87l62K2n2o4J6K8k0N3K46
-718B53J58l86p2J7NLrOmm9K9L0pllK6oj0J2LkOk0M6nn4QL8l9QrK7k7J7MmK7j6PK3n8K6Ok7
-674b5j7L6j5l0M5M7m8rL0k2Ml3K8J5k5NlM0k3%J0j5k8K8M0pk6ok6K5jRK1mj8nOQj0lpK5j2
-631Dm1O1l0kJ8K3ll1p7P1J2nJ5LKl3j0K7j9rL2J2n7J3L3o1O7nj0j8JKL2j3J5j9J0l2J8j0
-591a4oJ3O2j9l2J4jj5J3JJ1l7Jk1J9qL8j9k0J4pRL4KJ0j3m3K9k6k1M4J1j2j3L5qk0pJ4Nm
-550A3oL8l9Kj4nM5j8qK3k9j0JqK7j1J5k9J1J6j1m3K4J2JK1j9lJ2j0J8j6Pj9K1J0m0L6qK1
-510B8L2m7nj7J7rJ7j1jK3LNn8QKNKJL5j2m9MjOlJ2J7m4L9rK3j5mQK0k2J1Kj3k6K5k2L0l6
-466b9K9Q%Mj9J1JlKKJ5%j5l3O3m1J7J1oL0k0k3j6J4nK8j1l0j6LL7k2OOL4l1k6J0lJ9j1jK4
-423A3k9K3nj2K0j7K7k3k4j0L5l3O0Lk8OL8k1j4k0j7OJ7J0J0l8K0JjK0LJ0k7kN3m7Rk2Oj5
-383a5L5k1j3J4k3K4jL5l8Rj2m1QRj1N9MK1o8j3L6L2j7Nj02N6L3NNJ1n0mL6pj7MN6kj7k5k
-342bNMj3L3n2K2l3L0pL2k5K7rj0Pk0n3N9jm1K1L8m0L6j1K1j8J9nK1K0m1j1Mj8kj1J0L8n9
-302c5L7J0mJ6Jl6L5K2k3n1J6J4j4J8l6LK3Jk6K0L2j7k0NK7Lk6J4K8m5KoJ2k2QL9j2nMj2k
-261bqK2RNj7%mj0J9k2j6J5J1l4Q8l4m8QJ8Lk6QrJ2L1l8k0N6j5K1pm6M0m8K0L6j0j3m1K8%
-220a8lJ0L3lOnk8OJ7nJ1lN7Rp1oj7%K1OLK1J1jJn9j0M5Jm0qPj3K1l3L3%PqJ5Pj3L5m4Qj5
-174a2L4j0j7rPJ3j6j7KK0j6KNL3j5J4Lk4rM8m1J7m4L7j2L3jl7k6J8QjK0k6pK8J8K6j7k4k3
-133a8J4k9N9j0j1m5RN8k7J1j0pJ3qK1l1j6lJ1NrN2l3L0j4Kj1LLj2PmK5k0L0j7l8MRlL1%l
-90A8n0L3L0o4N0Jj7mQK7l5LL0o9M4l1L2J8mk2j0nMk2L7L2j4J8k4M1m5K2k2Ok3L0K9l8j2j5
-50a3J2NOk7nK2Njk2M9oKl2Nj4nM6j1pK2j1l0MLPJ5J1l8OKkp7Q0j4K5k0J4pl4K8OrJ8k4L0
-5A4%j9J7j2ml0L4j6oK4j7j0L1ok2lLJ1J8qqlOqj%N3l8kl0KK4o1M0JK6j2J6qJ1Qml7L1J3m5
40b7JK4K2j6PlKqj7K1K6k7oK0pJ0l0QKJ3k8J3K5j2k2Rk3L0pJOPJ7m2mL4m7J1J0qj3J8j1M9
84B8k2j5Mj1N5m7j0J9K3j3QrJ1j5J0j7j4oMK7lmJ7mpr
110@
##PAGE=	F1=22637.322914748270705
##FIRST=	23001.711907285582129,	6426.5682307747556479,	-10065.125
##DATATABLE=	(F2++(Y..Y)), PROFILE
-912d4L2J1J6JmkLk8J8k0J2pK4l0j5KlK6QJ2k0N1j0j5j7j9K0qk3K4Lm7L4rjM8K2m6QJ1j0k2
-870a4OKkJ0J1jk0OK7L1k9n3K6K2j2j7L2m4k3M4J9J6rK2m7JrL4k6Pk0JoM0n2J8M6pj4l6Rl
-828a4J7J5l8L4p7M3OQj3MK4j1Lm7N0k1M4m6K1L0J3n2K1j7J0K9k4J2l0OL9o2J9JK1K0j7%K2
-789D3k9jK9KLn9j6L6qJ7J1l8j4K8O8p4OKN4n4NJ6K7k6N9l5Ok7k4M4Jk3L2m9j7J1J3J3R6p0
-749E8J0L8J4J61L97l02k95j2nL6Q3K5J09K45L07Q47M30o18j82K84l73q91l38K6n9o1J2K4
-721c0j9N4K62J28l68p7K5MKj1KJ0n3K1L4j3kKK3Jj8J5QqJ2l0M7mm8lM3l9J0qK2j6OMqL7j1
-680FnK4o5K7J3j6j8K6j8k8M1N3l8k1L5k5Rl7L1J0k4NmL3j6KJ0j4l3K8L2Kk0nk7K2kJ2J5j
-640A9j2j2J0Kj3nlK6pm1N8l7J7NK6lm2p1P6J2mJ2LLl4mK3j5j0L7Mo0J3M0n9P2j9j8rJ%L5
-598A6j2J8j5Ql6J6pmJ2N5j5k8Qjj5J1QQl3lk1L0j6L3j0j9RmOL3JNjm9K8l3j8M3J2pj3L6j5
-555B1j0j0J3nkJL8l3j1lj0M8j5j4K3k0j5mj0L6oRl0MJ6om4J5K1KK2k7mJ0%J6j7Pj1K9Km4
-513a8L3pK0K6m1mj7J3nJ4mjJ0J3Mn8LPKlJ2K9j4m1KkMjJ7J4m8L8mK2j4rJ1J6j5J2Lk3k2K6
-469@k0J5k4K4J7qJj3J0kPl%K0mj5k7O0l9J3J0lK1j3k0j8J3j0L8j5l2k0J4K2j8NJ4M5m4k9
-429b8QNK6j3mJ8l2K5jj6J6j4L1k3k8oK9k3O6j0k7jM6j6k1j1k2KJ2J7Pl6J9MnJ6OJ6l1mN0
-388D7m0J0j7%k2M0j6j8K2l3K7%L2l2Nrn2K0jJN3MJ7n1j5K4L4k4J1r0N3K9mJ7Kn7ML6Kj6n
-347a2N6Jk5k1JJ%lK8n2K0m2M1j5L7k3K7nj0J3k9n2N5nl2K2L1l4L4j1K0j2K0j1K5K3n2oKm
-307AJk7J9K8n3L8NoK1nk3M1Nk0n1J4J5k8K8l5J0K0kk0K0K4j5j5kK8kk0J5K9l9rqJ7k2J3L1
-266B1nrJqpnK0J5lj4jMj5J6j6j2QJ3l1Q5l3n3J0K0%k8klJ7L2k9k8N9j9L1j6m5M6n1J7L4j5
-224Akm6L2JoJ2L5j2Pok2oK1%J4qO7Pp0j2k3RJ9QMK4J2Jqo4mM2Pm7nLj1K7l8M1rJoK5knL3
-177D1m9J5j7L3j4j8kLJ6j4k0JK4j6JJL5j7QJ0j9j1M5l5Qm6M4j2L6ol5k4J6J2qJ6k1j0L8J4
-137B3K5k1k2k8K0j8N6j5nn5MN4j7QnrJ3qJ4k5j1j2J4%NN2m3L2plpjKj1%kK1j8L7j7m0QQq
-93a2L3lJn1L2J8n5M6Nj5JRK6l8OK3n6L9l4L2Qlj2j1j2Rj8L2L1oJ1j8M0n1K2k6J6j9K6L2m4
-52A4j4j3J3KMk1pK9Kmk6O0j0Ll7Qj5lM1j2oJ3%l0NQnJ1J5l5J0nKo7Q1k4K7j8J4rl5K7%lR
-7aj2K9Nk5J9pj6l2M0j7lK6k1j0L5j1j9ljJ7Rjj3pJ5rPqL8k4ok5NK2o3M4JK1j0J1mJ5J2pm1
37b5K5J9m2pK9K4j9%Kjnj7K6K9l3j0J9lPk6J0mJ7k4J7K1j8j6kj8L7j1lONK3m3j2M2n3J0K4
79@rj7J0kL9j3j6Pj3O0m7k1K6K0j2kKPj3Rj5qj1KK8lkJ3mqo
110A
##PAGE=	F1=22613.030315245781821
##FIRST=	23001.711907285582129,	6426.5682307747556479,	-9793
##DATATABLE=	(F2++(Y..Y)), PROFILE
-912d3K6J8J7m%kQl3J2j9J7j0K2l0rkkK1RJ9k4N7j5j4k4j5K6j4j8K5ol1K5j8JN0J4l4J0J2
-872B2j8j7PLoPPLj6OK2L1k6n5L5Qj0j2L2m8k1N7J7J0j1K3m6Jj0K7k2J1j8%pL8m4J3K7Lol7
-830b0J4oJ6Ql1L4p6L7KJ8j9PK7j8Ol9M8k5M4m5J9K6J9m7QqPK3k1J7l2J3L4n6J4pK4K5j2q
-790B0J1k2jL4Mmn8j4M3j6J9J4m2j8K8O2o5QjN1m7oK6K0k2M5k7J2k9j9L7Kj5K2m4j2J2PJ0
-751B5J00p6MN0RJ51L48k95k42k1NM0O5L0R5K22K94P77L88n42k18K47l22q21k84L0o3n4MK1
-721c3j6N2K60Q8l24q2L4M%j3jK4n5J3L5j8%NK1Pk5J8J3j4J8l7M4lm0j4M6l7J1pJ6mnMj3M7
-681A9mj7K4p3K9K2nk1J6k0k7L5N8k8l2L9k7J7m3L5Ok3MmK5j0NJ0j3l8K9K2J1j4lk9K0lJ4
-642FJ0Lok1J3mj6n%K7ll9N5m3L5j0K8ln0o1P8J1mRKMl3KJ8j1j0M1on7J1M5n5P2l2k2jKkL8
-598A6j1K0j2Nl9J6njJ0M5j0k5M%j5PJ6Lk8oj7L7k4K9jj7LjKL3j%J1n3K6l9j5M0J4jj3L4k1
-555A6Kj3J2j6%OL7k5k1Nj4N0j3k1K4j0j9rj1M4kMl2lJ6jm4NL1KK5l5pRQJ6j8OkL7qm7L0o
-511HJ8J9l5kj6R%J2JJlJ6Pn6kJ3lpK1K5j5l5JkJ%K4J0n2L5JK2j2j4J4J2qJ2Ll2j8K7j8Jj0
-466b7J7K4j4lpJ0pJ9rkK7j0j3k1N3l3RQjJ2oj6j9J2j9M8j7l3k3K3Pj2LK1N7n7l3OJ4L3j7
-425DoJ4l5K7Kk0J3j3L7k3l1lK3j6P0k0k4j0N3j0k6lk5kMK6Ml5J7PpJ1QK4l5pM6l2J0j3mk9
-383b9M5j0k5L1m4L0KK8k6Jno1L2j0J3M5JJ0l0j6J3L3k8J6p8N0K4j2K7oo4J3L7J0j5j6N4N
-345D5l1j7MklNK4n1K0m8M7k4M3k2K8jj1K0l7m8M4ok0K0K3k7L2j2J9oK2j9K8K6o2jKJ1Km4
-305b7K8J9m7L9JqK5j1j3M4pj6m8J1J5m2L8l3J8J4nj5K1J6j4j0rL2pj4J5K9l5j8pJ9k2J8K4
-266A8Kj3mkj3kJ6K1j0rlJ2j9J2rq%J4k6P9l0n5J0K3ml0j3NK0L2j8l5O1k3M0k2m5M9n2J3L2
-225A4j9Om8L5KqJ6L5k2Pqj0k1K1RJ6j4P7Lo7j7k9K0J7RLK6J3Jj4o8KM0J3n4kkj0L4m3N1j9
-183eqmL5j1KL3n3K2j7L1j8k0NjK0j1k3jK6j5jmL6j7KJ7j1j4M0k6km9N2j3L9j0l3k3J4J6j6
-142a6J5j7j2M6PK3k3j9l1K7pM7j9Kn9lN0qMJj2J2qRk0oj9J7nK0N1n2L2jqmlJj2qJJ8j6M2
-98C7j5m1J1Pj3L4nMn1K9Rm5M2Pj4OJ0K5l9QJ3l8L3l7L2lllj0j8J4j3K6K7KNj2L8n6K4k9K5
-56B3j5K1L5n1j7rJ3%Jj5qL6jnl1O9j2Km1J1j7%L7j3pORk9PJ2j8OK0l1J5j3On5Q0l5L0j6J5
-13A5j1l7K6pL%JK9J0l1J9kk7l5M6j6JK8k7j0L8j5j5loK3JNj8j1K4rJ3j6K5j2qk2J0K1o2M4
28a8%J7rQkJ8J4qm3J6K7l8j3L2K5k2oOmjj7L0L1l9j4J9JMk1J1j0K0j9K0J5k2rj3j1M3j4j0
70fOLK8m2k0N0n9RL9j0k2KPK9lj8Rj6O5m8k9L1J7j0j0J2Kj0Pj3jj5%K9m%Rmqn
110A
##PAGE=	F1=22588.737715743292938
##FIRST=	23001.711907285582129,	6426.5682307747556479,	-9005.625
##DATATABLE=	(F2++(Y..Y)), PROFILE
-912d0K0K5J5oKkJ3l6Mj3J9j5J8k8joKJ4OK7k5N8j9j3k8j3L3k0j1K0j1j7J5k3%M9Pj9J1J1
-872B3k3j2ONoJNOj1MJ7K8k2n4L9lmj0K8m7j9O7J3Oj2K1m2JrJ8j8J7j6Jj0L6l9J0RJ2ll3K0
-829@j1J3Jk1L2p3L2%K3k4J1L0k3Kk6M5k7L9l9J6K2J9l7nJLJ5j5J8k9K0K4m5Pj3K6K8qj4K
-789A9j8LL4Orn6j0M5k3K3J7m5k2K6N2n1J0lM3l6j8L4J5j7L0k1K0l0j3K8KnRl8oJ3%RR5p4
-749C8pO5KJ26K80k64j79k6J3M2M3L1P5J77K56O49L40m19k37J84k65o89k08L2o4l9pJ6j3M8
-719@K42M5k64q2M3Nmj2pL8n6KL8k2JJ2J8Rl1J9K1k4K3l7L7kl2k1M4l2J1pJ1Pj3Ok0N2Lk6
-679eK1p7K9L0Qk4Nk0k5K6O3k0m0M1k7K0m4L8Kk2MoK0mNJ1j2l8K7J4J6rkk7J3jJ7NNkk3J3
-637Ej0k0lLK5Ll4M6m4M8k0K8mn6m7P3J1kKKOl3RJ5pj2M4j8m7QM7n1O7l8k8QMqM2qK0rJl6
-593a8J4mJPL6ok1jKj6NK2%k2pj4L8k6K3Oj3jkML0qlK1n4K2m3rL5J7JrL0k2J0j4Pk2%RL4j5
-547B4l0J2j6N3j7k2K1%k4j1j1N0Mnl0j0J3Nm2jL6LK3l8qPJ6J1j6OOM1j6m8K5lJ2J1k6Nj8
-506hOPNRKj5J6Rm9rJ7mpK8J7j7k5jpJOK3Pn0K9NK0pk0J6RJJ0Kl9j2K5j5j2LQL0j8j0LJ0j3
-459a4L1j6jL0j6j0j3M3k4LOJKKj1k0J0k4N3k1l1k2L1oj1OK6O6p0l1KK1L8j9qOl4K8Nk2Op
-417a5L9k4l0KJ2oP0l0k0j8N8ll1Ok5rjL1%k9J3QqRRK8l7j0M3k4J0j1pl1M6nk9L6n1L1KK5
-375B4j8mko5M3j9K4L5nKqj4JL0k6J6o4M7J9k3L8j5o8K3L5J8j2k7M7Rl2j4J0qrJ7J7m3J8n1
-335e4M8l0M5j7K2KqK4m1m1L0nqJ7J4k0K8j0J6%K1k2K9K5o8N%K7Ln9L5Rl8L7jj2L1j7mM2j4
-294D1j3m1OJ4n2M5k9K3OorK3Kqmj5L0oj1J5K7k7k6oJ8k1K3J6Oj5rNj7JJ0K5j4pkJ9k4Qkj
-250bqJ4j9O6k3n6RK5qk9k1RK6K7om0N8k4M9k6m6N2n1RK7k1J2n1M0Mj1K0L2l0Qj0Kl9J8K5
-210A1J8k1Q1%o0k2l3K6J6RNK4J2Kj8o8PL6J7n9JnoL7m4N4k6j5lM1j8QL2n3K9j5K5k2k1J2
-170fnK4qk5jK6j5%j1L5j4lK2nj5L4j7j3m9N7j3M2j4l0k0J2J6k0Rrj1M8LJ7k6j1l1L0ML3j8
-129B2Qo0j1M4NlNj2J1ojj3kk4K0qL1M8n5K7Oj3joJj3j3NJ2j4M6j3m0J3Oj5K9oOm5K3jl1L3
-85eJ0j2J1J0K3l9J1%j9K9l9K9j1lOj3k0J9qJ9K0J3mmL4n9K4l1L1pJ5L7n5j9nJ2llrnM1pl
-42A1l5P3j2jm0J2j7MK6j1nmK0k5KK0l2JK7k7J7j8Qm3P7m2L0j3J5j0l8K3j3QnJ0K6J3l3K0
-2A9Jl6l3M6j4OK8l2rL9j9j0kj2K8pJ2k2j1K7qJ9k2J2kj1j3J2J7n4L8JJ2rJLK1J6j0m2PL3
39B0l4j6L2K5k3j3J3rJj3L4L0m3j7J7Ojj1J0j7K2j5K3J0k5kk0oM5j7j2LLK7l8k5N5o4RN0j3
80Ak2lJ3J8Oj7J0j6O2m4l4L5J0pj4J7mnPj1Mj9jK7lJRqpm
110A
##PAGE=	F1=22564.445116240807693
##FIRST=	23001.711907285582129,	6426.5682307747556479,	-8218.375
##DATATABLE=	(F2++(Y..Y)), PROFILE
-912c6J2L1J4pKkJ7l8loK2k1J5k7Pj0OOLL3k5N7k1rl3j1M0k7mJ8j9lPk6lM6%lJ1Rk6pMQnp
-866a1LJ0pKJ3K5j8n1M3j6LqK6m7j8P7QKj3K0l8KqPj4K4j5Kj2L2l2Rj0K0Jk9K4j3Qnj4L1o8
-823e5K8lK9k9J5L1k8jj3M3l0L5l2J1J6K1k7j9J0JPj0J7k6K8J4l3%j8K7L0mk0oj2LL4Qj4n3
-783b5mM7l2K7K1m7k5K3L9l5J2nL5k3k8L8Pj0J8j8K7l0mJ9jNnl0jJ4nOQ3o5k0Q1mQ8K09k16
-743A66j16l2K2L9K7K2N5J17K02M85K91k74k34J08k12n16j23L1o0k5j8J2qM0K08Rj98p5M9
-714hOrrj1M9n7rM1k6LJ9J4J1l5J9K9l5K8l8L2jk4k9M2k7J1pOJ8k0Qk6N4J0l4K0q4L1L6K2
-674B0k7nk0k3J4O6j0m6M0k7K5m6M1jj9KoJ4KOJ2j2l7K5NJ9kjk7PKK1jQkk1J2j8k0%LK4Pk7
-630b3L6m7O1l2L0on8l1O5Rjl%Ql3J6J1lj3M7k8l4KM5m3N8m1l0J5Nj4M6nJ8nml2J4nKLK9l
-587B6j7oNj7KK8mj7oqL5k8J7J4pnjLK6j5nL1n6K0m6oK9K2LoK5k3J8j4Lk8KJ1K7nl7K1j9N6
-543D8k2k3J8J0k8j3j0N4Pj1k9j7J1J0l8nL7NK1l9rLK3Qj4OJ4M4k6m8K0JPJj8J2j7%J5jJ7
-502B4Mk8J2J4m1j6K1nqL6Rk0j5jj2%J1K2Nm7K3QJ9mk5J9MJ1Pjm4lK3j4k5J9lL6k4j7J3J0
-460cj9M2k2JL3k1qnL3j5lMKrJ0nk1Rk9N4k3k7k2M0k0qPL2P4q3k8kK6M2j9qll2K6Qk3JlM0
-416B3k4k8OLKO7l8j4k7O3Ll6J7k5j7nL6lk4J0QrNJ1L3m0j1L8j6J0j2nl5M5Kl0L7n5L1%K3
-375A9rj0Lo9N4k8L5K4j2pJ4j3pK5k2J3n1M5J5l3M7k2p2L3L1K7j0l9M0J2l2rJ7j4j5K7J0l4
-337a7J7n1M4l1M4j3J5NmK7m2l5J6nNJ4Mj2K4nJ0MJ9k4K8K6p5J3jL9Ko8L9Kk9L3lj5L8k4M
-296A8L5j7j0l1%J3n8M9k5K7%qmK3rlKk1L0nj0J4K4j8l4lJ5k0K9J0Qj8j4J3k0LMK8j7ojK8
-254B1k8MMNj5J3j2N2j6n4OK6j1k7k7J3K9K1Qm6N7k5N7l0m6N3m8LK3k3J7n5M6Oj3K4K9l9J0
-215A2j2J9o5J5M4K0k8Q1nn1k6l5L5J2PPK2J1Jj9o7J3L0K2o2MqmM0m3N4l2k1lM6k7J6L1n1
-176a7L5j2J9k6k2J6qK8lk7jK4j3Jj9L3rj0L0Jj8K6ok3m9O3j5M4j7k6j8J1J7k5M%j2N1nJ0
-136C2k8kk6L0J3J8j7J4n7j9L9J5rRj2J0mj0pLk9K1j0M4M4o1K2J3j7Mj0Kj4j7POj3M8ql8J4
-95@Oj8K3pRl8J6j0j4K1J2j1J7RK2l9J5j4JK4m1K7k2lJ7j4k2K3mJ0J3K4j1LK9o2K7l4L5LJ0
-54C2L8n9k1jJ1ppjlM5j1%m2P7j2lm0J4j7QJ4qkj1K8k3kK8m6nL6k4K1k3Rl1P3m9L0rJ4rl7
-11b5K0j9J3j1J8K3J7l6K0Pm5l3M7j4J2K9l6rL9k3mkj6L4j8J9k5j1L0pK4k6JPj5nJ2J7m5L0
28fKOj0nPK4J6j0l8nM0k8j7K9K4k5k0J9j3Nj0L8K9m9j9J5J1pkJ0k3K5j2K4Mk5Nk8jM8j9j4
70ejLK5l4k7O1p0OO1j5k1rJ8QJ5j7J2j9N9l9l8L9Llj7K2j3KOqJ0k3lK5lMPj2nl
110A
##PAGE=	F1=22540.152516738318809
##FIRST=	23001.711907285582129,	6426.5682307747556479,	-7402.375
##DATATABLE=	(F2++(Y..Y)), PROFILE
-912c2PL5RkkjJ8l7qLK1k5Pk1J4j4J1mJL7k3N2k4ml4j2M7l1KJ2k2Qjk6j0M5nJ3J0Mk7kLJ0
-868Bnj3LJ2jkPK3j7m3M1k5J2nJ9m3j8Q5%Jj4J7l1Kplj0K9j2Lj2K4k4Pk4K5Mk3K9j8Kj0oK8
-824Io2K5kK9l2J9L0l1nKL7l1L0k4OQK0j1l2J8l%mJ4k0L2Lj9mk4K8K9jk3j1j2J0K8Qj4m8J
-782b7M3l7L0K5m8k8K1K6k2J7nK4j0l4L5LoJ1j7L2k9OJ1oJ1j5k3PJ2qNO3n1l3R7j2M7J43j61
-743I7o3l2K6L4J6RL7N5J38L10K49j32k08L1j70l31m2K7n1j0k9QlL4J58j6j32o4N1Qj3nj6
-710b9N8o0j5M2k7NK5J3Ol7J9L8m6L0l5K6kj3l5L7k0RpJK6k1Ql2N3J7l8J5q4L0L9L5l1j3j5
-671b8k4KP1nm7L5k5K5m1M0kj7KoQPOJ3j3l2K1kJ9Mkk2kNK6nJ1nj7J0k6k0NNJ8J2j8K3m5O9
-627C3m2K9on8j3N4P%j2JJ2l1J9P%j2M8l7j9lM0l5M4l7l0J9Qk2M8JJ3mpk4J2nK%K1%j5pOj8
-583a3JL3rj0nkK7k4RJ9JqlOJ9k3nL8n5J8m7jK1K8KlJ9k0K2j3kl0KJ2J8Ml8K7j9N8l0k2J4
-540A6J7k8j2j1N3J1j6k6k2NJ7l2qL5J0J4l7j0JK9Kj1PK0M3l3m5J4MJoj5K5j9lK1pK4Ml5L
-499@K1l2k2K2koL7Kk0pkj7%J6J9Kl9J5QJ8Jk8J8%K2Lmm5NK1j5l1K9j3L7k4k5K2J1k4M8k8
-457gOL4k6mJK2nqJMj8J7jk2Ql0N1k5k1j8M3k8qJ0L4P9r2k2pL0M2j9oj3k8K5J0k3mJL9k4k3
-414b5J1j0J0O0m2ql3O4Rl7K1k0k3qL8pj5LPrNJ1L6m2j2L3pQj5%l7M0Pk8L7n5K7%K2kj4Po9
-371f2O2l5M2J3k0j4L4j0j6K0j4Qm0M3J1m2N3k8p3M2K6L2om7K8J8k8qK4j9k0L5Lk3J7m6L3
-334gk9M0pMRkK9l9k8%kJ5J0nmJ8MJJ0J6k5K6K2p7K2jM6Jp5M3oj9K6jj6M2k9QK5j3qk1nJ2
-290A0o3N0j7K8pr%K1j8NPk6K8kj1J3K0rl7jJ0k0L7LQk1j9K2k1LkK8j6pKL4l2%J1J3k3J2n
-247aL5on0JK6j4k1l1J4L2J4K1m9M9k0O1k9m9N4m5jJ5k1J9n7N2Qj3K9J9m3J0qL7j02J4O6K6
-209D2m1P5nm5k7l4M1POJ1J6QMk3n9J7K2K4n9Nj2JL8m1N3l4k6nM8l5K6K4m2M0mQl0k4J9j2
-169b3L4Jk6%J8j2Nk6K9lj4L2Qj7J7Jl0m6O4j6M5j9k2j4J0J5k7kJ0j0M7rKl0Qj7K6J8Kj4J9
-128C4n0k6L3K6j7J1j1Rkj9JPl5K3j1N3M0n9J1J9k0Rj3Jj4j8Qjj1M7ll4J2Qj7J1lQk8Pj7L
-86b8QJ3rK1J0J9l7J7k7J7K1l9K1k9mK7j7k0K5%LML4j5QK1o2K9l4L6J2OL8o0k2KRj0j2OKM4
-44B8j4Nm8P5j0ml8J5j7J3JlJj9L5j8rL6n6j1M2j7J9k4Rk3O6m9K7mJ3pl5J6k3J6j3K0K2J7
-4C4l4J8J0m9k9M4j4J8K9l8rL7k7Ljj9L5k4K3k6pK9pK8l1nJ3j9MJ0J9l4J8LMj3j2J1K6J5j1
36B2l2j3M3k4j3K2K4k6k6K5j7PnM1K5n1k1J1J6j0QQk8K4qK4kk4J4l2%M7j9j0rMJ8k6k6O2p3
77e0NO7j8j8j3K2lK4j6J3k1N0k9m0M1mJj6K4k0PPmJ2k4pK0%NQj7ll
110@
##PAGE=	F1=22515.859917235833564
##FIRST=	23001.711907285582129,	6426.5682307747556479,	-5824
##DATATABLE=	(F2++(Y..Y)), PROFILE
-912b5JL7OKp%K1l6j3J3J9k9jj6K1j6J6j3mM0k2M9k7Kl4j3N0l2QOk5J7ok5j7M2qK7Qlk5Nj
-869hJ4nj7LJ1NoKK1j6l3L5l0K1mJ3l8k0R0qKj5J3k4Koj2oL5rLj3J7j7Pl4K6Nj6L3k1mj4J
-825a7K3n4K2jK9l4K1L0l5rJ6L3l2K5j7KjJ9Nm6K7oqKJ1j4L6qmqk8K7K6Kk5j5j2J6K2Qj3m3
-783b8NL9m4L4L1m9l0K0J2j0K2nJ2Ll8L1kjOj7L4k5J5Lj0J6k6j6J5J0j0LM0l3m7J13k0PR3
-744A53j08k4l1L0K5J1oK3KP5J52K16j9j65l4j39j61K2K0m0Nl8MLK4J07k7p6n2N2J1j9Jk0
-710b3N8o0j7M2k7OL0J4%l7J8M5n7L1l0K2lnm0L1j1PpmL4k2Pl5N0K1m1J2q3L0L9M4l2j9rk4
-670d5j2P3Jm9L2k4K6l8M1lj5JnMJ0OJ3j3k6J9j0J8Rlj8j1QL0qJ3pj3Ql2j8J0MJ1J8rJ0m1
-628c5P1m8K7nn7PM0LJj9%J6k9K2OJj1M8m5kqL2k7K8l1k5K1Qk9N0QPlj3j3J0oLlJ3Lj3rRk0
-583a7%L8j4mlKJ8j9LK4Rj1mPJ1l1kM4n3J6m7LJ1L4JKJ1j5K5j1ql1MJ1QJ0l5L3k1N9l8k0R
-540IK5k9j0j0M8J3j8k0k9jK4k6oK8J4Ql2j0mL5npQK4L8l7m1J0Qoj2j5L9j9pK7j3K8Om3mK5
-498A3k2k7K4JmL9ok0Jmk2JK0J4%k9QPJ7Ml0J8lL2kqm5J3J9j6l4L6k3M0k6l3L3J0k9N4l4J2
-456aL5l0kQRNj2%Mk6K2Lk1Pl2M7k6j5j3M8l7rJ4L6P8r7j5j2L2M0j8kk1k5K2J2k1pLL5k2j7
-414b1J5k2J6N3m5jm0O6J5m0K5j6k7j0L9rplNqLJ2L8m3j4L0JOj8Nl8L5J1k7L4n0K3jK1Nj8
-373@J0o5O5l8M6Lk9k2N3ok3J5qMl0M1Rn1N9l3p4N1K2L4ln5J9K2k4pL1k4k5M3orJ9m3K2k6
-333c3L6kpJ3KK6l3k1j5JK4Pj5MJ3J4j0J5J3k4K3J9q0L1kN0kp5M4j2rJ9%j8M7l5J3J5rorj2
-291@J1o2M8j1L0j5j0NJ8k8J2J4l2K7Kj2J1J6%l9KLk0M5mRk6k4L1j6%j0K9j7pOL9l4mJ7K0
-250B4l1J2%J8Nm5lK3j5j6k9J2L3NL4n2M3j7O7k7n2N2m1oJ0k0K0n9N6J3j5L4J1m9J5jO3j59
-212h7K1Q9L0n5O6pl6k7l3M7LMJ3J0NPk6n0K1J4K6n7Pj4ML6l6M6l3l0oM8m2L4K0l3M5Lml4
-172a1k6K2j5L9Ok5JJ1j0Ql4K5Nj8L4J3j5QQl8m3O7j7M5k2j7rRJ2k9oJ9qM1j3ol2K0rK4J9
-131C3j0j2K3m1l1K5L4k2J2rQKk8ORm0K7j2O0L8n8%K5k3J3j6Jj4j8Qpj0M5Mk9RRj8JjJ1j9
-89a5jk4K1pJ3pK5J1J4l3K1m2L3J9l8J6l5pL6j8j7K6KlqM7k1J3J4o1L2l5L6K1KL8o1k3QMj3
-48a7j6J3RL7j4J2n6P4qpl4J6j8J9j2KMk6M0j2j6M3o5j6M9j4J9k3Oj7O0m8K4KJ0ml2J2k5J8
-8a1j7K2K0J6l1J8J3n2k6M1j5K3L0m1qL4k9RJk3L6l0K7k6lK7qL2l3qJ8k4J1PK0k3OO%j6j7
32b4J3K7J4j1k6k0M7k0rJ5K2k7l0L0k0RjM4K2n5k2PK2j6J9Ql4K2nK4qk0K2l7KM5j9oj7NJ1
73Cj8k3O1p2JP1k0j4j5K2j2L3j6J2k4M0j7l9M3j3Oj4K4k7J3J0lJ2k4qJ5JORk3%k
110b
##PAGE=	F1=22491.56731773334468
##FIRST=	23001.711907285582129,	6426.5682307747556479,	-4295.625
##DATATABLE=	(F2++(Y..Y)), PROFILE
-912a9jL6MPj3JK0l2j4K0J6l3j1qK5j5J8j9pL8j6L8k8J0l2j4M7k7J0Kk6K3j0j9k8L9pL7Kp
-872Gj9QmJ7oj8MQJ2j1lK0j8j9K5l3L1lNl2j9Q9j6Mj6J1j7Jmk1kM1o%j2J1pMm2K4PqL5k4j1
-827gj4MK1m9K1KK6l3J9K9l7j1K7K7l0K1rnqJ5K1n5L2rj3PQrL9j8J1j2l1K4K2Ok7j5j6K3J6
-786A3Mpl7J0L0m8L8L4m9k9J6KlL1oJJ3l8K3kjOj7L3k2K4mj4J6l2rK2Qj2LJ5j3n9J24k8k5
-745A1O1o2jk8K9J4J5k1J7l7K0L2J89N4j11q1j18k7O2J1k3J3m3KPJ5N6k8l0l8N1J3k4Mk0N4
-709C8o2j3L8k5RL3J5ql5J8N1o7L1k5J6jLm6K5lPrpL9k1Pl8M3K7m1Pp9K9L7N1l3k2kk5k3P3
-668A2Km6K6k0K6l3L8lj3KoJJ4OJ1j3j8J4j3J3J3mj0k4J1L7j0J4j3rQl7j5J4OKK2%kl7P2n3
-626a5K4mn2K4K4J%k5jK3k8K3MKrM7n0J3j1K1k0J3k2j8J9J0l2M7J4Jnj6kJ1rLoQLj0j2J2j9
-583a9kL9j7KkQNj1lK9J6j3oRKl7KM5m8J4m4MLM1lPKoK3j1j1k8NJ0lJ2k7L5k1O1m7j8MK9k7
-538Clj3M2J3j8j5l1pK8j6nJ8J9Jk4j0pL9j3oJ1K6L2l9l6NJ3j0k0j8N5k1qL0j6L2Nm8j4L1
-498Ej2k8K1O%L7j3j8Mlk5JK1J1mj5%MJ7Ok9J6mL8nj5l9K1J6j8l2L6l0M0k5l8L9J1l1N2l9
-457b1K1L4l4JJ5lJ3j7KLl2K6Ok2Ql0L7k5opM6l8j4J8L7P4r8oj6L0L5j3Jl3j5J8J3k0oKK9
-416A3k0rJ7l1K1M1m2Mm3O3J8l8K5rk9j0L7j2KqJqOJ0L7m0j6K6J0Lk3J2l6K6J0k0L0m3J8l
-376a0K1J1k2J5o0O6l9M7nm0k4O6lk8RJlk2L9Qn6O1l5p2N6J6L4Jn8QK4j6nL3k7k7M6j1LK2
-336B4l9J0k3L0Qk4J9NK0k2j7k8PK7Mk2J1RK5k1J7J1k1J8J1p6L9kM9np1M4j7%J2Kj8M8l5J2
-296B1MkoMj6Qo0M5nK8j9j1RJ4l5J9J9l4K4Oj5J0J0Rl7Nok0N1j0J0l3k7M0qnj6K9j5j0J0M1
-254B6l3pK1K5l4QOKJ4l7j0K2j7rk4NL6oM6n3L4j1O7j9n7N2l6j1%j3J7n6N8J5j4L7%n1K0J5
-214B8R2k36L8J11L7p7N6qk9k4k9M8%KJ7LJJ2l1l8K4OK5m9Qj6PK8k9L7k7l2rM8m8M0J5k0M7
-175B8J3j6m0k6J9j9M7Pj8JMj1J3l7J6J4j8L2J7j3jJ3m2l7O6j7M2k1j5nJ3Mk7j0K5kL2j7j3
-136Al3L1JJ7J7j9pK4l1l3J6M0k6J3qRNl6J1Rm5L0qO2L5n3j4K9k4J8j8jj2j5Pj2j0M1Rk2N
-95CRj6j0KJ4qj4k5L6k2J2oK8J3J1k9K2n2M2K0l4Pl7rM3k0j1K2Moj8N5k3J4On4L1l0K9L0j
-54B8L8o0k2J1%j6j8J6J8K5j1J8o1O9ool2J6j9K5k5QQl0M3nk6M9o8k1N2rJ7k1Lj5N1m0J9Q
-14A1Pkk5Pk5J8k0K0J9J2k2J4J4n0k0L3j5K8K9m2mK7l0J6Jk3L5l3K7k4LK2rL4l4oK0k9J5M
25CK4j6nJ0%k3k0J4K5J2qj8k6M8j8lPK1k6l4L5k4QOM7J5n4k3JK8k0K8Nl5J9mK1j1j6L0l9L
67a3L8j4Jk7PJj1j6N6o6nP1k1j1j1J8j8L7j5J2k8K9ml5M1j8Rj0K1l2J8J3jRj9j2QMPJ0k8L
109bm
110f
##PAGE=	F1=22467.274718230855797
##FIRST=	23001.711907285582129,	6426.5682307747556479,	-2767.25
##DATATABLE=	(F2++(Y..Y)), PROFILE
-912a2oL6%J3j9KJ9k8j4K9J2l8k0%K8j4K1k5j1L5j1K9k8J8k8j7M2j8J2mk6K7j3j4l7L7pM7
-874A7mj2j2J0qK2pj7MNJ8j7pK1k2oJ5l1M0pjk5k0Q8k5Pj5Qj0jjk9JM5klj1MLLm5J9QlL7k5
-828Ij7j3NJ7m1K1MK3l3J7K7l9j2L6K4k8J6jj2j5J2L8o5L7j2j6J1NnL9k7K6j5l1J9J7Rk7j4
-789a1k0L0RJjk9J4J7m9M2L7m9k9J6pJL7nrK2l7J4nKRj9L1j9L3j1j6J5l8mK8Oj3MoKo5J29
-747E7l4m5M5l0Qk3K7NJ9l0J4n6k2m1J66Q6n9j08j05O3P8KoJ7m4%J1PJ3k0kk3M7J7l1J0k1
-710hM3o0mL3k3J1L7J4j6l1J6N6p6L0j9J3kJ1n1K0MOqj0M1j8Pm0L5L0l9Lo9K3L3N4l1k4Ok5
-670b8l6P3Mm2J8j5K4k6L3kj2KmkJ6OJ1j3j0Qj5QJ7nll6J4M1j2J6j9mRm0j2J9NqK6Qj2l2O7
-627C7n3K1lm8M0RlKl1jK7k5K2LKpM5n4K9j4Rj3kj2rJ5J1l6M5K1poj8J0Rj2MrKMpj5J7j8m
-582b3M0k0O%J3plqL0K2j3pJ1j0m1RM4m4J4m0NpM8pJ1oKK0j1j1k6OJ0j4J0j6L8k0O1n5j6%
-540eK8k1Lj6L4Rj4pl4j4L3omQK4oj6j1rM3k0oJ4K8K1l7l0jJ8j6k1k5P0k1j0L2k1L6On2k3
-499c9L7mk9J8J2LL3j8j6Qnk6JK2OmkqJJ6Qk8J4oM4qj9l4K8J3k1k5L3l7M1k4m2M4J1l3M8m4
-457c1L2L3l9MK1j6K0j9MLl9L0Qk1Rk8K8k4J%M5m0j8K1L7O6r5Lk0K8K8rOm3oJ4J2j5nJK0j7
-415a1%K0m0K3L0l9J0m6O1K1l7K4ml0qL5j4J0j4kqRQL7l9j8K4J7jk9K3l6J7Rj4K3l0J2nK0
-375HJ8k6J8n1O2l7M4j3m7k5P5Jl1MQqj7L7Pn8O1l7o7N9QL4Mo0jK8j1mL5k8l0M9j8J6K5l4
-335bkj9K5J6m1K4QJ5j1j6l5J0K7Mk8J8KL8l2K0Pj8J2Op3M9mM5j0o1M2k1RLNj9N1l7J2oOo
-293A3J5k0Pn7M2%K5k3j1J0J0l9K7K3l6K0Rj7J0NJ6l4Pj5j9N7j6J1m0l0N0jj1k0K7j2j4J5
-255a6M1l2qK4K7l5OJ1j4K5l1j6K0j8kj9kL9j8N8n3K5mO5j3o1N3l1j6prJ5n4N9J7j0L9j2n2
-216iK5M0J28l36O5J32M2r9M5rk3k2k4N0m%K1nkJ9l5k7K6lK5m0Qj7RJ9k2K9k1l2j2M6n3M6
-178b0J0qN0K2k8m4l0J6k2N5Rj1JnrJ8m1PK4j9L1J8rrJ7m5l1O4j7L8k0j1jJ6lk5j4L2%K3j9
-137A0j8l5M1J1J1J0k1mK4k1l5PM7l1J5oQJ0m3J5Rn1L3nO2L4m7k7L3k5K3k1kj1j3Pj7j1L8
-98DJ5j7KRj4k1NJ7Kk5k7N0l5J2oL0J5Qk6K3n8M8K0l0%l8j2M9k1nJ9Nqk9O4k5J3jm7L1k6K1
-56iL8lL7n9k1J5nj7k0K1K3J1nK5o8O4lok8J6k1L1l8J5J1l4M6Jl5N4o7k5N3oJ6j8jj6M3l2
-16a7J5J4M%j9Lk4J9k4J6J9Qj4J1J4m6j6K7j5L1K9m3jK1l1K3Lk5L1l2K6k2J0J6j1L6l3kK0
22B1l6K0KK5rj5J5%l0k2J4K3J0nj2k9M8j6KJJ9k5l6L9k6OJ0N1Qn4k1oL3k4L6Nl6J4mK0j5j1
64a0L6m0LL2rQl7QrkrM8n5j2O9k2qpJ4k5M3j4J1l2J9Ql2M1k6J4pK0l7K2J6JNj5j3KNPRl3R
109dn
110i
##PAGE=	F1=22442.982118728370551
##FIRST=	23001.711907285582129,	6426.5682307747556479,	-1610.625
##DATATABLE=	(F2++(Y..Y)), PROFILE
-912gpL0jJ7k3LJ7k3j2L4Pl9k7QK8j2K0k7j4K9mJ6k6K5k3j8L1oJ3rk3K8j5nm6L4mN0rj5mR
-870@j0K5j0j2PjK2k1rK2l1J0Kk3M5j0ok0j9Q3l1Rj5QolJl4MM9jpqlJ4Jm3J0RKL8k5k1j1M
-825a5J4l4K1MK0k9RK8m3j1M4K1k6J2Oj9j9QN3p3L9j3j7J3NkL6l2L6j6l2J5J1J2k5j3k4L6
-787@MlNk0J5Km6M5L7m7k6J2r%M5nj8K8l4Mn%J5j7K5j5L7j4j7J1m1JL3Mj3Mk2J3o6J28l9n6
-745d5M5j5J1j7K2lK6l8J8n9m8p3J48Q3j7j19q9J05P7rJ2J5m0jJ4Kk0j0J5rM1J9l3Rj7K8n8
-708c0RK3j8J4L6J5k3k5J4N9q0K6j5J1%J6n6J6PJ1j0j1M0j2Jl7K7L1l5jn4J6K5N5l0k1J2k5
-670a9m4P1Ml6J0j1K0j6K4Kj1JllJ8MJ0j1mNj5%K0nPn0J4M6j3J6k3mJ3m0qK3Mj7K9J5k1k7
-628b5N7m9J8jm2M9koJl4%L0k2K0JjkM2n2L8j5lqj4kMPJ2l5L8K7j4rj9K1Rj4Kj0%Loj6J9j4
-583a7nL6k1J1KJ4j8Oj4L4K5j2pQj8m3J5M0l6J5l5Kj3N1j1J5j4J1J5j3rk1PRk3OlL8j7N8o2
-542Fj4mK7j5J3k2K5Mqjl3j9L4OnmL1j3qrj1M6k8qK0K5Rl0k5mK1k0j9l8Q5k1j0L0k1L7Mn1
-500a8k9L9Kk6J4J8LL0k1j4Rok4%K0LpJ0j0mJ4Qk3J2oM4pk7k4L4Rk5j5K6l9L9k2m1M4J2l5
-459c3L9m5M4K8m2PK6k6K3j9Q%l9K9Qk1J2k5J9k1OQM0l7k1K1L6N4q8J0k1K4K0kRn4PRJ0j0
-419g%lJ0j5J0K0m4K3J7l1J3m5N6K0l2J9Jk6oL0j3J4j8lj0J3NL4l4j9K1K3ol1K8l1PNpJ4j3
-378a1NpK1K1k8K1m1N4l2L8j6n5k1P6Ol5MJ0j3j1L4Qn6N6l7n9N6LL1On6rK8mjL1k7k9M7k3
-338a5K8K7l2rj5J9K4n6L0RNMj8l8J6J9Ol1K3lM9m0K0Oj5O%o7N5mL7j4m9L8k3J8nNj7M9l3
-297IQj3J1mK3j9Kn1L5NK3k7j0J3Ll9L1K5l5J8Qj6Q%K4k7Ok3j9O0k0J2m7l1N8J0k2k1K4pj6
-256c1J6M0k9oK3K5l1LJ5k5K8k1k2J6k0Qj0j2L8k5O3m9J8JN9lo4N3k6j9j8jJ2m9N5K0nL9k5
-217D1n0L1P3J69m55J03J48M6j22L5j2j8j5k0M9qJK3j1mK7m5j2K4rK4k9J0j8QOj2K0j3l1j6
-181f2M6n5M8PNN0L0l6n2l4J0k2O2NKJj4rK4m2lL3j6K5J9lj6J7m6k3O0j7L2j6rNJ9j4j9j7
-141b5L7LJ4k2k1l5M7K0MKj9jK3j3l2lN0l1J3nJ0J3m5J4Rn8L8%N8L1l9l7L5k3K5k3nrqOk1
-100b3j2L5J7rlRj1l0PK2Rl6k4N8m3J0pL1J7Mk1K2o0M9K1k4ql7j3N0j9%J4Mql4O7k7J0nl7
-59c5K8j9J1M3kL6n8k0J7rj7j7J9L1qLL1p1N7mjk4J2k1L4m3J8J5l7M5Rm2N5o0l0M9JJ3j4o
-19a1j9L3k1J1K1%Jj1kj8J6k8QK2JjOJ1l8rJ7j5L4K6m0MJ3l0K7Mk3K4k8K2j7J4Qj0L7l1MJ9
22C1m1J7MK6pj9J6Nl8k2J2J8RJpl0M7j6OkJ5k4l5L9k7MJ4N4%n2j9j3L7k3L8Nl4RpK0j7oM2
65C0m1LK3jJ2m2Qj9N%L6l9k0O4k0pJNk8M5j3J0l8J1K0k6L7k9J8nJ7l9K4K1Jjqj5oOQQl6J3
109gm
110a1
##PAGE=	F1=22418.689519225881668
##FIRST=	23001.711907285582129,	6426.5682307747556479,	-454
##DATATABLE=	(F2++(Y..Y)), PROFILE
-912brK6mK0k6OJ3j8rL8Lm0l5J6K8j0K0k9j6K2KNk5L3j8j9J7J0J2j2k2L0j7Kn1L1lN2j5j8
-872a2NQj2K7j2pQnK6k4j1K4m0K4rj6N1j5j2j4j9P6l5J2j4OkpNl9PN3%j2nqK5jm2KJ0OL9k6
-828A5k4qLJ0k6K1NJ6k5KK8m8oM7J9k2OJ1k4k3MO8p9L9j2j7J5N%L2l7M4j5l2RPJ3k2j1k9M3
-787BkoJ0j1J8j4m4M7L9m6k3J0j0lN2nk7L4l1nnjK1j6J9j3M1j7j7Pm1ML7Jj2Ol5K1o3J25m6
-746An6M9j0Rj0J8j3L3m0K4m8o1p1J26O4Oj15p3J16N9j6K8Ql4jJ7mm0%K1NL4K0l5Rj4J1n1
-708c4K1J3j3J5L5J5k8j8J1O1q3K2j0R%K1o0J3J0J5j2j2L8qkl2J7L4l2nl9J1J5N4k8j7J9k7
-670a1m8O5Mk9KmJ5rJ6Nj0JkmK1JJ0j1LJj6oK4pJ8o4J4N0j4J8l0mJ8l8lK4Lk5L1K0k9k0M7
-627B7m5J6%l7N9j4rLl7JL2j8J6jlKL8m8M4j4j5lk6RJ6%J3l5L1L4k3j0k2L1Rj5Jj1kLnj9K3
-584dj1oL2k1J4KJ7k7J5k0L5K7rrOk6m4K5L4l0J8l1jj9N4j4J8k3K2Rk1kj5QQl2%J2L7j4N2
-543F6o3j3qK1mK1l0J6%jPl2k3L4J5nj7M0k0Jrj2M8l5j1K6K1jk4k0oK4k2j6n1R8k2j0K7k1
-503a1L7Mn2l0L7Rk2QK5MK4k4j0J0pk2%J7%j0K3j2j0J2Oj7J1oM2ml3j6L9Ok9mJ8m0L6j9m0
-462e0M4J4l9L0m7N6K3m5J0K9l5K7j9J3ll8K8Pk1J5k2Rj6J3J3L2l2k4K2L4L9p5J8k6K0J1M
-425A9J3o4K0NQnMojj1J9K0m8K3Mk2J6m5N1J9k7J2Mk1jK6j4J9k1nj3J8LL0k9k0K0K6j2l3L6
-384A7k7m%JPLkqJ9K4k9K4l2M4k5L0j7n9j6P3J1l7KJ1j6nL0Qn3N2l6n0N2lK6Pm9j4K7KkK7
-342A3k5k7M5k7L8K6k8j5j2J5L2p1L7J0oJ8k1l7J9J0J0l3K7j0O1m9K1Nj1Jpo1O2mK7j9l1K9
-304A2k4K6j4Pj5M6l0Mj7J7nL0j7jm5L0QJ7k7rJ5ml9L5K7l3J5Pj5PnL0j9Nl1j9O4k6J4n3l2
-263f4O6K1l2k3K1lj8J8L7k5mK1K2k6%J6l2L1j2k7J3k3J6jk1M0l4O8m6J0ON3Oo5N3k0k3l0
-225a1QJ1m4M9K2JL8l8m6L8J07K14n83J49J59M8j46K8j3j6rj6M8j2KK5j5oL6n5%K2j4K5j8
-190a2J1j8Oj0jJ1lk9k0M6n6N2JJ9M9L5m2n9l9Lk3O9LJ3Jk2rK9m2j1M2j3J9J5Mk1J7m5j5N6
-150A1j8K5j2oJ0K3k4j4j9M0NLk3k2l0M8K7lqj1KJ9rk5j4N1k8J2mJ1J6m6J3Ro5M4LN3K8l1
-110D1m6L6k1K8k5polMk3j4L0K0lqJ0ol9RK8J6m9k1O6n2RpL2J9%j6K1o0M5K3j5j7l3j6N1j8
-69a7OPKol7O8k8Prk8K4j1JM7lL7n7j8K0j3j9j3J8L7k9J4L5p3N1mLk1Rk3L6m6K3J7l8M3J6
-28B8m7N4n0l3M4MJ0j0j1k4K6j0OK8nKjoj4J3l2KK6oJ0JRl0mRj7L5K6l7POk9L3Nk2J6k3J8
14Gj2J9%j0L8k9J1J7m5J3OK6qk1K0Rm6k1J1J3OPkl0M5j6J0oJ2k2l3L9k7jJ8N6pm9j6k0M0k4
56b2M1Ol2LrK0k0JM5m1KJ5OJ7m7Rk8J2QK2j7l0N6j8nPjl0M5j2Qm2NL1k3L5l3K2nJ6l8K3K5
99B7Jp%j7j3RPMl6J8l
110a0
##PAGE=	F1=22394.396919723392784
##FIRST=	23001.711907285582129,	6426.5682307747556479,	550.25
##DATATABLE=	(F2++(Y..Y)), PROFILE
-912BrJ9mJ7k3QQj2oL8Km1l8K1K6qJ6k5j7J3Qnk3L8j1j9jK7Rj4j8L0j9Qn2K7JN0k3j8J5Nj5
-869a3L0j7%J1j1K9k5j2K6m8L3j9mN2k0j7qj7O7l6J2j2OjrOl9QN3Jj6kj1L3jl7rJ3OL8k5k4
-827imjQj7J8MJ3j9rL0n3JM6J8j7LJ4l0k2jP9q2L7j1j3J4PlK9l8M7j3l0LKJ4j7rl1M4lj0J2
-784A%K0l3l7M8L7m4j8PpoN6pk9L3k6j3olK8j1J1j1M1j7j7Lm0PL9jj2Pm1K2n2J14n1m7N1j2
-743a6PjJ1j7L5l7K8k9o3n1J02L6J6j05n5J05L8k5M4kk5jJ9pm8MK4J3K6K1l5Mnqm3L3Mj1J9
-704EL1J4k9j3RN9p9J7j0J0KK2o3J2RK2j3j2L4nrk3J0L5k9qk0JON0k5j2K3k6m8N7Lk2k%RK
-662fLJ1j0%kmK2%QrQkj4j2K4nK8p6J1N3j5J7l2rK5l1%K4Jl0L1K3l2j6L5l6J0Ll0O2k2j2J
-619el3LL1j5J2kqJ0L2m2M4j1k5jl0J5K7qJ5l0K1L6k7j2k1L4J1j5kj0mLmk1K5mqK6k0J5LJ8
-577B3l3K1k4L7K4nqkk8l9K9K7k1J9k5qk1N3j5J9k7K7Ll0RqROl8qK7L4j1M5o0j5j0J3QK8l9
-536a4J1nOJ3l0k6L3K7rk8M7k4Rj2rM9m1j8L4J6j1j6j5pK4k1j1o5J05k0j0K4k0L6Km8l1L4
-498b1J3j6LL1KK0k7nQpj6lJ2kj1L4j3j5J0LrQmL6%l9nM1Ll4QQl5L0j6l4L9J8m1J7m8O8J7
-455B8m7J1L2l9K5j9K2ql4K4Pk1J7j9KqJ5J7K4k7k6K2L2K3o1K3k6J4JJ1J7p3L2JP%Qrj4oK8
-414FJ6m5J8nj1J4m1M5J5j9NLj1KK2j3K0k2oj6K2%K5k2k1J7K9j8l2M2k2j5oRkK1pj0J8K5k8
-373BK3k2L3j6K0j8o0nO3J4l7MOj5jK5Rm6M4l3m0M4oK1Om1j6K5OJJ6j9k3L8k6M3K5k5j7j3
-333a1J2M1q1M2Rj5K9k6l2K2lJ6l2K9j5O8n3J9Prmj3n2O4kJ7k4j2J9k6L3j8Nj2M1k5%j9J8
-294GkL2j2nl9K7OJ4k6rJ8j1l7M0K5l0J4Kj3PqL3q%l6j7O1k9J7n8l2P1L5m6k2K1jj7J6L2k0
-253@JJ6J7j6nJ5l4K9jl1J0k7K3Mk5L9l7O6m1OQM4J4o3N3j3k7m0J5J0l6L9K3RL4m8m1M3J42
-214A75K58p07K00J62M4j63K4j7j6Jj4M6j9PK5j6pM6o6RJ8j5K5oJ3j5lk4QOMk6k3M8n4N2L
-177a7K3M8L8m1o9m7mk0P1JK5Jk9rL2l7j9M7qJ2J0J1k4J6m4oM8j5J5ooJ9K4l5pj8M0Nmk4k2
-136b5k5M7L1rj6jMJ5j0j4k4N0k3J1nJ4J8m5QJ1p0M7RM2K7k4n2L7j9L1k7j1k%Nk6j4K6K0L
-96A4j1Rlm2QL5J9n8j7O8n3Pj0L2K2nj0J6n2L5K6ok8k5j4M4j4J0jJkl5O3k8Kj0j9J8%qM4%
-54B2L8n8j5K1j6j7qJ3M2m9K5L7p1M4qJ0j8Nk3L5m7K7J9l8M0K2m9M9l5l5L3J0Qqj5k9J8JK
-15a8L4qJQqrRl6pL0j0K0mMj9JJj7L3K4l2J3lk6L5Pk0Pj4J0oK3qrL8k8J7J7m9OJ0K6j3j6J9
29C3J5n3j5PONJ5jk8M1j6J0kOk0l0L7k5oK0N6j1m6j2k9M3k0L6Rk8kj3K1k1OM6m1LNJ4J8m7
71a4Pl0J5J3RNl8M8j5pJ3ok8M3j4Pm5ML5j8L1l3K5pJ4l4K1K7Kj4Rj8j9RPll2K2%
110i
##PAGE=	F1=22370.104320220907539
##FIRST=	23001.711907285582129,	6426.5682307747556479,	1554.375
##DATATABLE=	(F2++(Y..Y)), PROFILE
-912FqJ2oJ4j9J0MqmL9Jm1m1K8K3qJ4k3j7MJ4j4k0M1mk0j8M5Oj7j4K9k0J3n1K6LM5k7j9K4
-871BKj9L2k1QJ3j6L1k5j3K9n7M2k9RN1k6k1kj5N8l6J1j0OJj3Rl9RN3Jk3Lj3M0ll0j9J5QL5
-829C8k2k5%nNpJ6JJ1j2k1L3o0RM5J7j2kJ8l6j9oQ9q4L4rqJ2J1oK2l9N0j1k8m%J4j3ol4M7
-787Clj5J4J0K1n0k9M6L5m0j4Nlj1O0ql3L3k2j9ooL5pMj1L9j5j5kl6RL9lj1Qm2J8l9J03n6
-746a4l5M9j8QQNk2L8l2L1j2n7k9Q0J3J1r2l5Q6J7k9N5j2j5kK0rm7MK1K1J8K2l3kKk3l4M3
-707@qpK3K5J2k9nNN6p5J5j1J0MK5o7J2PK9j3j3K9kj6j2LL4k5j1jqmM7k3pK8k7m7M9Lj3pN
-664a0KJ0j0J7j0j%nK3jOpJ2nj2j7K5mL9q7PN5j7J7l1j9L4k2JK4Jl5L0K3l4j0K1k7OOk5O4
-622C4k9j5Kk9NL0j3Qlj3J6K5l1M1ql4%l0K0L6j7J7k5J1L9l2j4j9L7J2j6lrnLmk2K8Kj1K0
-581Dj7J5KJ8l9K8k7L8K1jqqk8l6L6J7j3K1k1j3k3N3j8J9l2L5lm1K1jJ0Om3j8M1L2pL2n1j6
-541a5j3MJ9L5m7NrJ3J8k6k7L1L6j3l9N5k7J5j5nM8m6k4M1J2k0pj0rK5k1mp8J10k1rJ9j8L5
-502A8Jm3k7K6J7j0mL7jJ7l0jOnroPmj3M3j2k0Pj%PkK7Om4NM2%l8K0kl1K6j2k8L3K2m3Lm9
-457f5P9J1m9J2L5m3K3j8L1j1k9J8Nk1K1j5njJ6K1J5k1k6J9K9Rm6K6k7J0pJ5K1q2M7mNNJ3
-418A6j4k5jL5J2m2J6j4%J2l9L9J2j1mMlNJ7j0J9k4lj9K4lK1j4k3J6L0k5k7M4j9k1j5J7j2
-379b9M0j2j0J5K6k6K1j3K2pQj5n8MN0J8l6NKj6NK0Rl8L7l0l0L5j0J7Nl2j4K0RLNj4j9L3k6
-338b6M6K0k0j6j3J0M5q6M6Pk5M2l0k6K3j7K1l0L0j8P0n2J6Roj0j6m2O4kQk5LPk7L9k2LrL7
-298B8k0nj8J8%L4prl3K4MJ2k5rJ9j8l3M3K3k7J5mj1OrL6Knm0j6N9l2K0o2l3P6M7n9j9K0K
-257fj6J4K4j4OJ1J0nrJ4l5K6Pl4Ql1K9J1k9L9m2O4l4%J0L4K0n9N6pl1n1K4Qk8K8K2J8L0n8
-217B4l4M7J72K97q13K46J60L5j73K2k0j8J2j3M3k5J2K6j9oN9p9J7J3j5K6MJ7j3j1m0J9JJ0
-183a7k3k5N0n0N3PK4M4L7l9p7n6j1j2O9mL8Kl5rL3l1k4N1mLOJ9k7J4m2LM0j2OjnK6K5m5j
-142@j8L9Oj1k5j9j7M2K9j1k2ROJ0j1nl3M8j7J1pJ6K1m3MJ2p4N1J1L3K4j9n2L5j5L3k9j2%
-103@MMk8j5K3J9Qj4QKm5QM1J9o4j3O9n4Nj3L2K6j0nJ3m6K6K9Ll8j8j3L9j1J3qJLl3N7k9l
-61hj1rJ1J1j6M1%M0n8j2K1j8j6jQM6p0L6L8o7L8j2J6j5%k2L2m2K7K1l8L6K8n0M4k1l4K2J4
-22A0Nmk0l3QJ2jM0j2kJ8j1mQm0j6L4j4L0q%j0Npj6L0K3k7J9j1k4L8Pj8knLKK3j8oM0k9K2
21C9J8n2jJ3K6j9j1J7K4n9j0NlMK3Jk6L8j8J0JKj8k6L4k2j2K1N8j7m3ql6M6j9L0J4k4oj6K2
62@k1J0M7m1LmK2J5m3Ol3J7J7nL0m6L8j0j0K0j2k6M0j4Om7NL8j5K7l1K4j0J5k8J7K9Jj9J7
102B9j8k7RQqk8K6L
110f
##PAGE=	F1=22345.811720718418655
##FIRST=	23001.711907285582129,	6426.5682307747556479,	2301.25
##DATATABLE=	(F2++(Y..Y)), PROFILE
-912A0rOoNqJ1jm%L4Jl9l8L1J9qOj4j6nJ6j9j5M1Jj7l5O0Kj8j0K9k2J5m5K2OL7l1j6L1kk0
-869a5L2k7J8J3j9K9k0j3L2o5M7l4J8M7l0k6Lj1M9l2QqPJj7J1l7J0M9Jk5Oj5M5mk4k6J8PL1
-829C4k0k1LqKNRmJ1ol0L3o4J8M0J8prK1m1j2rR4q4L0pkJ1J3rJ6l8M7rk4j1%J2oml4M5jj6
-785a4RK2K2o6j9M2L2l9oJLj3N8j0l1K7j6k1j0oL9kkj1L5j4j2nl1J1L7mj1Rl9J1k4Q9o1j8
-745c8L9k4J1J7%k1L4k5L2Ln0j2N6Mkq1j8P1Kl2O2k2o%J8j0m0lK4K3J0K1k9j1J2l7k3N0j8
-706a3mK6J7J1k4kLN0o6J2j4J1OK4o8J4KL8j4j3K5kk2kjL4k4j2J7j7j2M3k1kK7k2m3L8Lnp
-665iPoK0k4K2j0jjlK1jLkJ2oj0k1K5kN0r6JN6k0J6k7l0M1rKK2kl4K6K1l4nRj6JQk1O4l4j6
-620a3Jk2J0K4j1Mmj7K4J5j8L1km0%k6K0M3k4J8j7%L9l4j5j6L3J6j4opoNmk4K9Qj2J4j5J5
-579B%J7m0L1k9M0J4Loj7k5k6L7PmK2j6k1k1M7j5J5l3L8qn0L2OJ1Nm5k4M9K9kJ8m0j8j3oL1
-538eL9n7Lj2J7K4k3k5K7M3j8m8O2k6J8j8jM6m8l2M7Pk2lopK1j7Mq8J08j8rJ2j4L2%l6k0J6
-498b7J6Jj0L8oJ7l2LLljj0Moj4M9qk6LmPO%J7J2m7J6M0ol9L1j1k3J8qj9K5K8m7j0m6Q4Mm7
-454b8J1L7m4K1j7M0j7j9J0Kj9K3j3qQJ4K2Pj5k7J6K7ml1K7k6Mj2J8K2q5N6oKJ0J5j5l6LM1
-414A4Pl4Rj7RPl4L1Rjj1jPOJ5oJ2j9kk2K6oJ6nk3J3K8l0k0M3j5k7j8K0k0N5j6qJ2K2k1J9
-372B4qJ3Kkj3n3J5L4K0l4Rpj1PJ7Pk8K9k6k1K3rJ4%k1j2J6ROprj3K5k2M4J5j6j2j6J0M9q7
-330c9M8Nl3N0l3j9K1k9K9k8L1k2O8m7J1J2lj4j9l1O0%Kk9K2rk7M4k6KmK8j5pj6J7JL2%j2
-290B1k8K1JJ0k1rJ8k3k7M5J9k2J4j2pOj1L8J1j1m1j2N0l1K2o1l3P7N5p0j4J9Mj1PJ8qJ2K
-251A8NNj2J1l0J8J5l5Ql6L2J4k9L7m0N6k6jPK4K2n0N5%l5n7K9Qj8J5K0K5K6o6k5M8J94L24
-213E56q86K84J50J9j71K4k5j8K2j5M0l2K1K2j7lO7q8J8Rj0K6J5K2j0k4n2K5%J3k0k4N2m5
-179e5N4J3K0L9L2l2q4o5j7kO2nM6Kl8qL0k1k8N2%lkK6k8J5m0RL2qmMnL5K4n2Nj7L4Mj4k5
-137a5j5pL4K3j1k6K1ONj5Om0M4j0J1rJ8J9l7%J4p6N3J4K1K1j5m8L0qL3l0j5MONl0j4J8J7
-97BJ1j4ONm3OM8J6o7rO5n2Nj5L0L0j5%Pl6J8K8J3m7j0j0L0lJ1j6JPk4M8l0j0plOK1k2L2K
-54A5M4n9rK1k0j3OKM6q4M4L5n9L3j8K3j2pj7K6l5K6K0l4L0L0m5L5ll4J0J6Mkk3l7KJ8kM4
-14A7j4mK5j4JOm2k4L8j6L5j0njQj2j5K5K0j9K5j9k1L8Pj5j1NmQK1k7%M0l1K5K0n2rJ7K3k3
27A6mJ4K8o0jKj2LL2jk3L3j9PJ1oj6k1L0j7j9K2N4j6m1km5M8j3J9J7j5j0j9K3k0J3M4m0Lj0
68a1K7J0l5Kl0J7J7j7N3m9K7nj4K2j3k2L6j5Mm9J1L6j2K2k7K5j7J6k0J4K7jk1K2j5l0PQj7
107a7j8K5J1
110A
##PAGE=	F1=22321.51912121593341
##FIRST=	23001.711907285582129,	6426.5682307747556479,	3048
##DATATABLE=	(F2++(Y..Y)), PROFILE
-912A3pjomJJ3oJJK9Kl5l5L4J5rjpj3j2J8k3j2L9Nj3m7O9kj8oK8k3J7l8K0QK7l5j3L9ok1L0
-868A6l4K9J4k3K8j5j4L4o9M9l9K8M2l5l0RoM0k8MoPJk1J3l4J0M6Kk9J0j6M7nj6l2K0OK7j8
-828A2j6Mj1%J6MrJ0Jm1L6o9K7L5J7jj5K2m5mj3R8q2K5nMRJ6j1Ql7M4nk0j9jJ2%ll2M1Lj8
-785a3NL2K1q0pL7K9l7JlRj4N4j0l0K2j1k2j2qM3Lqj1K9j1rpk5J0L6oj1J1l4KrP5o5lK7k9
-743b9J5K6mk1L0k0L1J3m1oL7Mj5p5mO0pl1O6l0K%J6ql2j0K4K6JK0k4j9K2m9j2N3k7jK9RP
-702B6j8LJM2n5Rj7J2RK3o9J6nM7j4j3K0lk8J0oL5k4j4L5k5j9L8j8JK6j8l7K8KMoOj1K8l7
-661a6K7rkllK1%%%J3pqk2K5%N6j00mN5k4J4k2l9M8KJJ9ll1K1J8l3%jplJ0j7O2l8j7Jj4J5
-617a5J7q%ok1L1NmJ9Nm4Jk2J7M8l0K2j1rL8l5j5j2K7J7j2pnqPlk6K9J4j2Qj2J3kJ6m1L4l0
-574b2M2NPmk5k0j3L3kMK2j1k8j9M2j3J1l2M0j2o1M3J3J1Nm4l1N5K7KMk8j9j5j4M2M1o6Kj2
-534d0K0K8j9k5K3N0k3n5O8k5J9k1NM2m8m0N2Mk6LloJ9j3J2r6J03j8qPj0K9%l0j3NJ7J0j7
-495b0M0j1J8l5Q%kPj2Jqj5N1ll1JrJ5NMMK0n1K4L9j1l8M0k0j5J2mj2J7L6n0k2m5Q8mm5J1
-453b2L9m5J7j4M8k1j0Kkj6K5j0j0J6J1K3mqk5J3K3j2k0K6k5Jj5J8K3q8O5r%J5J6j5m5PM5
-414A7Jk6Mk0J9Jl0K4OQj8oJ8PJ3lOj5%k6K8rJ0Nk3RK6l5j0L8rl1k1K3l0O9j9oJ0J7j7J6l
-371A8NJ0j3qm7K6J7K3l3J3j6pJ1J2Oj9K1k0j3J2rJ2mj1rJ0J0Pj9kpJ7j7M1Pj1qj8RN1q1M8
-329A4Jm1N8l6j1J9m2L6k5L2k6O3l9PJ4jj8j9j9N4Kkl2L9k6k7M8l0J%K0j0rj3J6KL0Nj4k4
-289cK0lRj9qJ8k7k3M6J6j8J4k0kMj1L9K1j8m2rM2l1K7n9l5P7O3q1pJ8NoJR%J8rKJ5j6J0k7
-246@J0K2l4Rm3L3J6k5L6l9M7j8lMJ4K2l9N6Pm0o4L6Pj0NJ6L3K0p2j5M7K04L35r14L08J34
-210A05mj56K7l0j8L2j7L6l8K8J9j4%P3r4J5OlK6K5K7pl8o2L3jJ4j9k3N6l8N4K5J0L1K1k3
-173G8q8p3k0J0N2rN5Kl9rK6ql2N1Mj0j0L3k7J5l7J5K3lj4RmM3K0n9J1j6L0Kj6k4j1KK5J7
-133A4j2k3K9O%k1J7m7M0jJ2j3J9J8l2mJ6p2N1J5J0J6j2m2K7kL1k9j7OQNl1j2J4J4J4j5MJ0
-93A1m0KN4J0o4pO1n0Oj8L0L1k0OJk6PK9K2n4lqK3KJ1k2KJ1j6L8l3j4lLjL3k5K1JM8o1nK0
-50A3j9j1J3nM5r2M9L0n0K9k5K9qj3j3J8k7K5J9k9K2L4m1K6J4l3kJ8L%k6l9nK3kM7j6pL3j7
-10A0OLm3l2M3j6L9j5j0RJ0j6j4K0J8j2L1k7j7L6Qj2j9J5j3J5J7l5OM2l7K7K4n0j7K2J9k7
27HKQL6o0O%k1KM2mk0K9k1LK1j4j2j6K5j3k5K2N2j7l8Ln2M9rRK1pj2k3K5j8J5M0l8Kj6L2J
70A7k2jk8J6J7k7P1n1J7Jj9K0j0j7L1j6Lm9K0L0rJ6k3K4k3J8j1QK6lk3K9j3l4NQk5rK6J8
110H
##PAGE=	F1=22297.226521713444527
##FIRST=	23001.711907285582129,	6426.5682307747556479,	3590
##DATATABLE=	(F2++(Y..Y)), PROFILE
-912A5oppj3J5J1qL%K6Ll0k8L3J0j0pjqj7J6k2pL2J0j0n4P3nj9kK6k2J4k8J7PK0l6qM2pk4
-869a3K6l7L6J3k2K3oj3L2o9M6m0L6L3l7l3J4%L1k1jmPJk3J0k8J1L9Ll0J3j6M5lj1l5K2MK1
-829B4j5j0Pj4kK6jj7J1Pm7L5p1L5K6J8Nk4K5m8Oj4R5p8K1kPJ0J6j2Kl5L7lj4k6KRPmk6L3
-787ARj8kM0K1r0NK8K7l6QoJ2j1M7j2k5J5nk1j5rM4Qj2j2K1poqj8J2L1nj2Rk5pMO3o7RJ3l2
-743c4J7L6qj8K4j5K9J5l4rK6J0k6p0KN7j0k7O5l5J0kJ2nk5j5K5K3mJ8j8k7K9n4lN2l1%L0
-704A0JOj0L%L4m4Pk2J4J1K3o8J7j4N5j2j3J6pl1K1qL5k6j6N0l3k1L3j6MJ9ql1J6NJ0lOj9
-663fL6m8L0pkolJ9LnNJ0nqk0K2LO0r9j0N2l1J4j2n0N0J7jJ6qk2J4J2l0NqJnQj2O0m2j6Jm
-618b2K0Rj0jqk3L7nQOJ0m3Jj4J1M8l1K1lj7L5l3j5nJ5J9pj0kj0J0kk7K7K1j4Mj0J1nJ4l6
-576b6L2l0M2kQJl2j5KK8j0J1J9pl4j4L2pKk6L7j2o6M8J9J1Mm0l6N8K3Oj0j2k2j4k1N0L8p0
-536c5Kj1K2L0j8k0K0N1k7n9P1k0J5k2J1L5m5m6N3Kk2L%lJ3qK0r8R0j6pKlK3Kk4noJ6J8k2
-495a8L7j7K3l8J1k%J7j6Jj1j4M7Kl2lj3K0QOqK7n3L2L4j8l2M4k5rOKpJ0M3n4l0m2Q7j0m1
-454c6RM0m2J3j2N5k7%lpj2K5j1pK3PK0j0mk2J0K0j7j2K1k2%j4J5K2q7P1j1kJ9J3j1n2RM7
-414A8nj6lj8K4nk3J6LJ9k5j2K6PJ1LnpNl2K9j2PJ3k4OK1l8LL1ol2k0K2l7P8j9mOJ2j3J2%
-371A6%J6j9ol6L1LK2k8J4k4jJ3J1Kj1J4j5qKoJ3j2%mMRQl0K%RrL3Jpkk1ON4p2M5%m5O0l7
-325enJ5n0M2k1L0k7N1k7MJ6Jk1k0oM5Mjl5N2m2k7N0l0lOJ1pj0qJ2OK4J2j6k1J9pRj6oJ6l0
-282a6j8M7J1j6J7k8LKrL9K7k5l9oK9k9K9n1l4P2O7q9JJ7NKqLNK3j8jK2j7Oj7kK7l1J0n0L2
-240hJ6j8L2l1L6j2jmOK0k7N3J7m9o3L9RkoJ1L7J6p4oM2K03L30q95L14J12k8j30L0l5j5M0
-204d1k0L1m6L8J3j0OP5r5PMOK6L3L2mn1o7L6JJ2j8k2N8k9N6L7mK2Oj4q5q0k1K4L7rN6Kl6
-164c4oJ5Nl2M8Pj4k0M0k6J7l4J7J7%k2J1kN1J5o3J5j4K4kj3k5oJ4J3Qrj8L3Pok6K4m8L3Q
-123BJ3j6J9J4k4qK0o7M7J4%J3j3l2K2NK9k7k1J0RNl2j1J1J1J3j1KJ0l2kN7Ln7oN4m5Ok0L0
-82eL3k5J0nj7jK8L2o0JnJ5J2Ok7MJ5rK9l6j7KNnM3k6QJN1o1kJ8j7rJ8qL9r2M9K4l9K5l2L4
-38Dmj9pQj6K2J5k2J6L2l1J4K9k9j3J7N%k8m0rK3KM6j4j3L8j8RJm1l9M5j2L7j6j2J4J2j8j2
2b4J2J5lL5l2j4L4Qj0k5K4k0J9J2m3J5M4m6K8K7m6j9K3J2k6OKL8n4J4jk9%N2qj8K4k0mL2k0
43A4j1qJ9qk9K0M5j3l6Pn9N0knK5Kj4k4K5j3J4L6l8Kj9L4rpqk0J5J1l2Q5n1ROk4J4lj2K7j8
86cKm6K8K2pJ1j7K2l1K1kLK4rj8L0j0l2%Pl1KK4K8
110A8
##PAGE=	F1=22272.933922210955643
##FIRST=	23001.711907285582129,	6426.5682307747556479,	3674.375
##DATATABLE=	(F2++(Y..Y)), PROFILE
-912A6nj1qk3K9J0j1NkK2Nk5j9L2Nj2j3Nmk1J4j9lK3J5pn5P0pj8%K5k1J1j8J5NJ2l8kM6qk7
-869a2K2m1M2J1k0K0Kj3K9o4M0l8M2K2l9l6K1NK3j4pjPJk6Rk3J1L0Ok9J6j8M4mnl6K3LJ6j3
-828FmRj7lL7qk5J2J4n4L6p2M2J7J9J0l3K8n0J4j4R2p4J8jJ2PJ4rll3K9Jj0l3OOJ4mk2K6J5
-786A5j8rM6J9r4J6J8K4l4J6j1J4pL9j2k2RKk0j9rM6J2j6j3J4lmqj1J2K6lj5Rj6j8J8N0o8
-746b5K1jl5K0M5j3j5K0j0K5J5l0j6J8K0l2o9MN8j1k0O2m0J9mOkj6k2K6K1j0J7j3l5L7n4M
-708c5M6l3KL0pNkK%K5l3Ok6J5J2K4o7J8k2O3j1j4J3j0l5L2j1L6k9j5N8l7k1K9j5NJ2%k2M
-668hOJ9JMk7M3n8L3njj1lJ8Oj0ROkpj9K0OO2r5j6M9l8J4jn8M9L0lJ1j2j2OQk9J0j4RqPoN6
-622C9m5j6KNK5Jj1krk4M3j9K2oJ5m1KqLM7l1K2Mk4L1l2j2KKK1lj4Kj1J3kk8K5K7j5%pQpJ1
-577El2L1l0M3j1J1Ml7qJ8J7j8K0J4ll9qK3kok1L5j4o6N0K4J0Nl7l7N5K0J2k4Kk3j4k1N2L2
-537C2p0JpK1L1j6j6J5N1k9o0P3j6J1k5J9K6m1n1N3Kj8MJjQkK8j00P7j5okLJ8Mj7Jj6J5K6
-496A2k8L4k1K6m0J3mLK5k0Jj2j3M2Ql4nj7K5RPj9L3n3L7K9k4k5M9l1kjQkLN1n9l4m1Q5j6
-455al7PL9l7Rj0O0l0J0j1j2pK6j1mL1JJ6j7Jk0PJ7j8oJ6k0Jj2RJ9q2P4j2mK2Rnn7J0M9j2
-413Hpqj5L0j3j8J0jL0l0j6L2NJ0Pj5%J0l6K8j4MK2k6MJ5m0J5K3kl2j6J8m1Q2j9kLOoQljK3
-369C2k7mk5L8j3K2k4J7l3NJ6RljOrnolJ5k0J0j%NJ2m1PNKlK7mmLk4MN4n7M0mm6N8l7MQn4
-322d9M6j8K8k8L9j5JJ8Lk5j8PL5NJl6O4n9k7N1l0nJ1Jkj0mQQJ9J7j7j9K0j3J1j5mJ6l3j3
-281c1M6Oj3K1l7PJpL8L4l2l6kJ5k7L2m0l6O7P1r8J0J5OJ0j9jJ0K8k8jK8k0Lrj2L0k7J3n7
-241d2L0J4rK8k3K5ojj0lJ8j4N0K5n7n9L8J1Pj7OM1J2p6ML6J91L06q30L04Q5n1r8L4m0j2N0
-204c3k5K6n3M7PnJ2P1r1lMJ6K4M2L5ko2o7L9JPk0j9O3k2N9M7j6Qj2pp3q5j9L6K1rN7Jl2o
-163c8LK0l0M3Qj7k7M5k5K0l1J8QPl0J4jN7Qo5K0j2J6ork4jK3J%qoL3Pj1l3L1m7K6J7J4k1
-121cJ8J0j5j2K4n6M0J3j0Qj6j9J7J2K5k5k2J3POl3qJ0NJ1o%J2k6oN9km9pM5l8Qk2K9L3l0
-80@J6j0qrK5M1o6N%QK1kl0RJ7lK0l7k0POqN2k7njN3o1KJ6j4nK2j4L4q7M7J5k6K3m0L9jk4
-36b0%loJ8J3j6QL0k1MM2k6k1J4NKk9l8j4K4MM6j3j8M1k1J3kl7m4M8qL4j8j5J8J5k0j0NJ4
4bMM0l8j2L1Rj0l1L4k9K5On1K6M4n5K9K9m0j8K1Ok1QoL9m7K3jl7kO0j4j4J8k0rM3k7rkJ4l
47A1l4J8L9j0l3J2o5N1Lk0L1J1j4k5K4rJ2L1l5Kk3L4j7Oj2j2J3Nl2R0m8LJ1l1RMoK4k2Jm1
88d4L6J3qPj2K1l8K5OlK1j4j3L1pk9nPl4J0K0L7
110B7
##PAGE=	F1=22248.641322708470398
##FIRST=	23001.711907285582129,	6426.5682307747556479,	4006.625
##DATATABLE=	(F2++(Y..Y)), PROFILE
-912A7mj4rl1M1Qj3PqK0Qk0rK9Kj4j9R%k0Rj2jJ3J6lm9O0oj7JK2j8OrJ4JOl5%M8ok9J5m3M5
-866HPj4J4J2j2K2n4L2l2M2J1l7m1K8J2J5pj3KNLk7Mj7J1K1Rk6K0k1L8kll2K3KJ1j2NPj7m
-824gM2j1l3J5J9n5L2p0M5QK0J5m2L3n3K2j2Q4o6J6kJ4QPlpl1K1Jll6R%K3nj5J6K0j8j4M9
-783C6J5r2K6QK0l1K0j3J2%K8j1j7MRj8k3rM5J5j7j5Q%molJ3K1jj8Opk5K4M2o4K8j3l8J9N1
-741B5j4j1J7qK4J1k8k2J5K9l3o7%N8j0qN2m0K4mlLj0k4K4J6j0J3om0L9n0RL8l1MK8j3LOj
-700EJJ7k3Mk7J4J3K5o3J7k8O6qj5J2j5l5L9j1L5l5j4O3m0j5K2j1LLJ2j8nRK5Ojl1M6o3L4
-660A3nMj7lJ5J2j6J3%Jpj4J6RO0q6k0M4m7J5J1o3M4M2pPj6j%Lk7J4j6J4j0KKN4n1j2LJ2L1
-617B3qj5%rk3M5l1L5j7J7l6MlnM0k7K2Rk6K4k8qQj2K1Lj7Oj4J6jk8K2L2j7KpNj1Rk6K6k7
-574b7M4k0J1Rm0mL6Lk0K5PJm1kJ2Oj8j2K9j3o1M6K7J0Nl2l6N0J7J7l3J1k2j4j8N0K3o6jk
-534d3K1L0j5j2J4M5k9n9P2j0Mk5K5J7l5n4N1Lj1JKKJNL2r5O1j4omRJ2Rj3Nk3J3L4l1K5k5
-493a1L1m1J4nNL3k4Nj5j0L4J0l2pj9K4J3Rl0L8n0L9K2l2j0M5l2KoJ4JkN8o3l5l6P5k2k9M
-453c5L9l1NpO1l3J8j7j5kK6j2%L5mJ2k1Lj6MJ4j3pRj7LmlJ8p4P3j4lK4jLn6RM7j5Jj3rL1
-409A3j9j4LjL8l2k0L6JJ1J1k5QJ6m0K5j5LK7k6KOl8K6J3Jk9qJ2m6Q2j7LlKkLpLK5k8lj5M1
-365B3k4J8j8J6l8J1J8RrOJkpj1%J9k9J8%jLJ0m5QJ2mKJ9nkNk2lN3l9L2nm5N4l4OLn3M6j4
-320a8K8l1K4%lK0Ok8j5J6K3QOl8P2p2k6N0k8qJ4okq%OJ0J4J8j4j8J9j7J2j2kJ4l1j1M5jj0
-278FK3m2RMoL5L8l8l1KJk3L3k7l7O0O9j02J8J4NK0k9mJ2L1l7KK9j9Jlk1L1k1J6o3K6J3%K2
-237A7j3J5lJj7pJ2jM2L5o7n1L8J2J3k4%M2J0p5J2K7J73K71p33K78N8o9o4L7m5lN5k9J8n6
-201i1N3%%K0O2q2j6PK5K3M8L5%o9o0L7JJk2j6O4j4O1N5k4pl5jn5q3j6M4PqN1Lk9mj0L3k7
-160c9L8J0j8l6M8k2K4k7J4KJ3l7J5LO0%o2K2j2J0rok2LL1rj0mPK9Qj4l8L2m1J6K4K0k8J6
-120A1Oj0j2K9m3L3Oj6Lj9oJ2J7K0k0k4J6MPl2mQJQjmJ3j8qN5ql4j0L6l3J0k1K8L1l3K0j4
-78Dmj1K2M5o6NJNL0j1k9J2J8KJ3m1j5QNj1N9k4j7lN2n8MJ3rlK4j5K5p6M0Qj3K0m5M0Lk7O
-35a4j1KJ3RqJK4qoN0k1k5QOLk9l5j5J9J0M0ok4M1k3J4nk7m9M6%K5j4j7K1J4j8pmJ2J2M1l9
7Fj0K7Qj0l3L7l3K6Ln9L8M4o5K9L0l0j2J4lj2Pj4L8l7L2%m5lO5j7j2J1j7j5N2l2pMJ0%l4J3
49fL1ml2J5o8N1Pl2L6J7j4k3K2lQK6l3Kk2L0k7K2j8mJ2mk5Q7m1lJ3l4%J4lK2k4%l4M0Pj0K
92@oK0m4K5J6pJ6k1mK8kk3j2Ol4J7J4M6
110C5
##PAGE=	F1=22224.348723205981514
##FIRST=	23001.711907285582129,	6426.5682307747556479,	3881.375
##DATATABLE=	(F2++(Y..Y)), PROFILE
-912A7lj7rl7N2Mj5J0j3J8J0j5%K7jj7k5J4Nk0Nn%MJ6Jm1M8nj7KK0j4JlJ4k%l3MM9ml3Qm0
-867d0M3NqQK2j2J5m5K6k8M3jl4m5L4J8RJk0NMMk9Jj2J2J0J5k3K3k6L4k%k8K4%NqJ2Oj8oM8
-823D2j5m1J8K4n5K8o5M6jK1K0n2L7n5L0rP5n9J5jJ3QjNj0l0J4KLm0J3nL1pqNK7j7k0N1J0
-782D7q6L5lJ6k8K6j8J2PJ7j0j4%J5j5k7qM3J7j6j7%MlnNJ2J8%k0KMl4L1L3n9L4k1m2J7N6
-741B5j7pJ5nK2Pk6k6J5L5l0o6oN8j1LM4l9K9nj3Qnk4K0J3j0Qjl9L7m3J1L1k7NK4k0NJ3n%
-699CJ0j2Kk9J3J4K8o0J6l5O9nj7J3k0l4M4j0L2l9j3O3m0pJ7j0JpK4j2j5J2L1J1ol6M9o4L0
-660A1kJ0k4nJ3J8k1J6pOpj0J2J4N3p4k2L6n6J8K4o5L7N2j3Lj8J1qjk6J8j7J9j2mJ0N1n4p
-620b1KJ9L5j6j8Krk0M7m5M4k3J9l1OKj4L3k3K0J4k7J8k3mJ6k7K1Rk0Pj7K1Jl0J8L6j8LpM
-579Dj3Pk1K2k7M5k7J1J4m2JN3j3k3L1%Mm3OjJ3k9jK3j2n3M0K9QOk5l7M4J4K1m3K3k2j3rM4
-538IJ1n8lLJ9K8j6pJ2M0k7n6O9olk4L0Pk7n6M7NlkJOqJ2L7r0M3j2lnJ4NJ4j0Pk7RM2l3J7
-494A1k8L6m3J3oRM1k8Rj8oK3J4l1qj8K1J6J0m0M3m7M0J6l8LM2l4Mj0K1MrO3o4l3l3O5k7k0
-454c7%L7k3KnO1l6K6k3j7KK5j2MM0j0Pk4Nj3JJ3roJj5OMj4J6o8P2j4lK5j0J2n4OM5j7Pj8
-411a1mL3k6qljM5l3k1L7mJ1J4l4J6K1m4K3j6JL4k8%%l6L6LLk4%Om8P7j4Oq%Jkj0OK7k9km
-366a0L9l2J5j3J4l9J6J8Rj5J2lNj0j4MK3l7K5%mJJ2m9PJ8rOJ2mkOk1j0N3k2K5pl9M6l0Rn
-323@m7M4j1K7l2RJ2mK0Ql0j3K6J2J0J2l8P5q3k5M9k5j1J8j4%oMKJ1RJ9j2j6J8j9J4j2JJ2
-283A4k9rM2orK7m6J1LkL2M2m4k7Nj1k1L6j3l9N1O7j04K5J3NK8l7pJ3L2m3OL0k0jMl1L2j4
-243EK0o9K1J1RJ6%MjLk5j1QJ1L3M4p7l8L4J2K0l0lM1Op3K1J7J52K27o17K41L1q1k9L9n1N
-205g4O1l1J1o0N8oMK5N0o7k9RL4K1N4L1Jp1m9L5jok6j4O6oO1N8k8k2n9Kl0p8j1M9nqM4Lk3
-164b7lk4M5k4L3J2j8m2M9k1K9k2J0nJ9m3J5OO2qn7K2j2Mj1jk0NL9k0j6JJ9K3Qj9l9L1l4Q
-124b6K9K4l4J4Jlj3L5l1K6Jk2jk4POK2J6j6k5J8KQl3%PmONpJ3j1j0N0j2j8j4K6k7J1k0K6
-82BK9l6K6j8Jj6J9M9o7MMLL9k0k7J8J5MQm3j2J1Lj3O5k2k8oN1n4ORm%K6j5J3n9L1%jJ8n0
-39c7M1Ql1J2j8RQMjoJ9Oj5N1j3k4kQMk8l1j7J5J5L4Jk9M0k5J5rj7n1M3PJ6j1j8K3J3j6lj3
3b3RK0M2m1qK4Qj0l5M0l9K8Jo5M9M1p5L1K9k0mNrjMk4L6k5M0Jn2lO9k1j0Mj5k0O2l8nJ0NM
47A9l4PK3Ll2J9p1N2J1m4M0K3j1k2J8JPK0l0Jk1K5l4L7k4LJ2j2j4P5l3pJ7l8j0K4%K2k6jk8
88c3M5jj1jlK0m8K5K3j0J2k8MK6%j6j6Ol3K2QN4
110D5
##PAGE=	F1=22200.056123703492631
##FIRST=	23001.711907285582129,	6426.5682307747556479,	3514.5
##DATATABLE=	(F2++(Y..Y)), PROFILE
-912A5mj8j0l8O0jj7J4k3K2J0j0J0K2nj5k7J1J0j6jNknJ7Lk9L1%j7%J9j0jjJ4rjk7MM8Jl7
-869hKl6L9JJJL0j2Nk9J6j9L9j2l0m9M0K4MRk7QKMk8nqJ4jK1j7K7l3K8%%k0K3jKrK0Kj7oM8
-823D3j4m6J9K6n0K1n7M4qK2K3o0M0n5L4nO5n2J8mJ1Rj2J4j2k7RKQm2J5qL7qknL1j6k1M9M
-782D0p6M1j1J2k3K7k1RJ3Ooj2kK1j2l0rM0J9j5j8oOjmJ2J1J5Kk3kJ2l6L1K5n0L7k6m6J2N9
-741B1j7lJ4nK2Ol0k1J4L7k2o6j1N3j3J6L3l4L3pk2J1%k3J5RoMKl7L4l4RK2j8OJ9k5NJ8rL
-699CLo%k6J0J6L1n7J4l9O7jj9J4k4k9M5j0K9m2j3N9l8MJ1pmj4L5j1k1J5L6J2j0l6M7n9K4
-660I%J9l2rJ3K4k8J9j3J1qnRJ5M6o0k2K9o4K0L5o4L0N6j8jk0K3j4mk6K3j5K0j5j1K1M9n7
-621a5mKK3L8k2k2Qj1j4M5n7N2k7J9k5J0%k0K4j5J7J5k2J1j9KK1l6J5J7k5J1k2K4Kk7J2L8
-583B3j7NqKj4Nj5J5k4M5l4J1J8l8JO6k8k0L3rPm1J2j3K1l9J1J4j0m1L1K8POj9l3L4J2K5n0
-543b1K9j8j2ML2km5qRJ6K6j7nJ3L1k0n3O3kqk2L1jk0n2L8RNoJNj3J9L9q4K8j1kkJ9lK1j1
-500@Qk9PM7l4Pk9M0m3J2pJ2M6l0J4k0kJ3J3k6rj6J5K0Qm5M3m0L8Rm2J9L5l4Jj1K8Lj1O5o4
-459A1k6l0N1k9j0lL1j5JkN6l6L0k5k0RK2j3RM0j3Jk4NrjJ1jj1nj3J1J4k8J3n8O7j5jK4j9
-418aK0m8LM0j7J1k2LL0k9lrJM8l0k0L5rJ0J6m1K2K7m7J9j4%L7k8jpl1M3qNj8RJm8O8j3J1
-376A5j3kMnj8J3K6k6lNL6l7J0oRl5J9J7J0j9J3nJ1j4j3OK6m1K8jklRm5MK3j2PPklPj5k1M8
-331A2jJ5ol2L7k6J1j5l6M0rK6l3lK2oK0J0l2j0L4%J3J8l7P5r0k3M6k2j3K2k1JmNKJ0OJ7o
-290A7j8J8k0J4j1MJ0k6qM0j3rL1m7J3JMK7M3m6k4Rk3j8L5Jl7M0O3j03L2RML5m3oJ1L2m7J2
-250FK7j9%Ml3K8pK4p0J5PJ7J2RklLk9j4LK3K1M9q2k3K9J3K3l1qL7Mo6K5QJ29J86n01J99Q
-210B1q5%L8n4J7O3l3Kn9N9j1NL4L1m8m0J3M0K0N5K4Ko6l5L1mj3l1j0O3KO0N5k6l9q0K%o7
-171f4oM9j3qL4Mj8ll5N1k0L0J2j5m6M8k0L3j6KrK5m6J3J0N9j4m9K1j3jj4Nj6OM2k6k2NL1
-131FJ4J0k3l7K4k2kL3K8l9J0kKj2M0j7J9qk5ml0J9KK5J1j0k8K2jQl0LOp%J2j0J3prL9j2k
-88Ij5J3k2J5j8K5K4l9L1j9Jj6J6M5o0%KQM5k9k2K3J2KOm4nJ0jj1O8k1l5j2M8m8PPJJK6j3
-46A5Lm0K0pPJ9n2L8J3l2J6k1ROlRj2J2J9k4M9nj8j5RPk7k6j7RK2K5Rl2L5k7J6j3ln3L6J5
-4iPpj8K3J1j2Jk1PK6L9l8rK3Nj0l3L7m0K6Jp0O0L8q2L2K5qRqj8J3jl4L6j5M5Mn8kP0k2j0
38A3lj0k5O6m1jJ5%Pl0jJ4J1l1K1p1M8J4n0M1K9pk2J3OKJ8k8Jj8J9m2N0k7OJ4k0%O0k7pJ5
80B2l7j6K8LK4k9lj9M4nj2oJJ9m9K3L1j4Ql6J5K0Mpk2Nk8K4KN8
110D8
##PAGE=	F1=22175.763524201007385
##FIRST=	23001.711907285582129,	6426.5682307747556479,	3147.5
##DATATABLE=	(F2++(Y..Y)), PROFILE
-912A3lj8j1l7O5qj9J9l0K3J2pK0J7qj2l0QJ4j2nJ3mj3J6Nj6J5Oj9jJ6lnjJ5j5%k1MM5Nm1
-869hok9L4lJ0oL7j1nj4Qj2L6k2k6n2M6K9jJ5l3J1jPk7j1nJ7j2K7j0L2m1K0JJj4K3kjqK6j
-826A9j5pM5j1n2K2K8m3J2m8M1j5K2K5o7M4n5L8lN5m3J9oRRk3K3j2k5NJJ3m4J9j2M3j1Nj5
-787a0L3j5k0M6lo0M3j9Qj9K9k4OJ9nlj3kK9rl4rL8K0j3j9j3R%mJ9J0J3Mk5pK1m1L2J6l8L9
-745B9l1m9OO1j8KJ4mK2Ll3j5J5L7j5o4j6M8j6K8K2l0L7ql2J5Mk0QPjkMl0K5k3QJ2rPJ5l0
-703a7OK3j4Mkkkk3QJ7L4n2J3m4O4Lk1J6k7k3M4rK4m5j3N4l4J4Mlrk1M6qk9J7M0J2j5l5M6
-662D1n4J9LK9m1j3J2L2l7K3j9J5pjOJ6L7m6k1K2p1K2M8o0J7N8k1mk1L4k0qk5K8j2J9j6k0
-624c6L4M5n9KjK7L9k8k4J3j2pM2o8N5k5J7j8J4kk7J7j0J4J7j8Nj5PK7m6J0K4k8J3k6K7Mk6
-585b3PL9j6QrJj5JqQk1M5l8PK4l5%Q0m4j8L7j7Rl9J8k5L0n0K3Npk8K2K6MQj4k9K3J1K9n3
-543b4L1j6j0J8K0j4l1j3J3J3K3j7mJ4K2j2m7N4%j2j9L3j0j3m8K8J4J5j2KNk0K5M0p7J3j0
-506b6J%K3j1K8j1Mk5MN0l5jl1M5m2RpJ4N2l2J9k2JNJ1k2qj3PK4Nm9M3l2L5Lm7L6K7l3jj3
-464a5L4Jj4O6o3j6k8L8l2JoK5o%%N0l6L2k6k1J5J8j2J3L9j7nk1MolJ0Oj4j2j1J6K5m3J2n0
-423e2O1j4jK5l0L0m3%L5j7J5k6RK7l2Lj4KN0k7j6L1j5J0J6m7K9L3n0J6j4%M1k9lj3k4M9j8
-384cMj1J7nm6N9j2J6j7kNrk5J9K5k0nJ2L3m2NK%k7K1J6J1k4J6rJ8j9j1QL0m6L0k%oOm0%K8
-340@j5QKKnPrl0M3J8Opk4K7k2J3k2k4L3qK6l4j6L2pK0J1l3pL9j0J6K5l6P0r1k2M3j9j4K5
-299A1k8KjOJRLJ4%k0J8k0J4j0QPk0rL6j9rL4m6J3JQK4M4n0k1J3l4j3L4J5l8L0N8j01L8OL
-257A1M0m8mRL0n0J9K4j8JNl6K4%K9p1J1JK3QK0qnKl4j4%L2RN3q7pK4J2K6l1j2L4%n9L0kJ10
-214A01J48l93J55j0p9K0L7n7K7O4l4pn4N6j5OM0J2k8m8J6M3J9N6J5Jn7j8K8j0j7l7qN8QN7
-178I5M9k0n3r7%L0n5%M7j9pK4Lj4jm5N6j7K7J0rm8M4j9L6j1oj2L1m7RJ4N6k0m1K0j5pj3J0
-138a5j2OM5l3k5J1M3JJ1k5l4J7j0j2L6L1m4QrRj2M6lJ1j5k7ol5K8lK8Oll1K5nQk7OOrnJ8
-95@j3J2lpK8j1J4j8Lj9J6j3K4J7m0L7k0Jj6J0M0n3lKJ2N1l8j5K7QkMm4NPlj2P0j9m1j6M4
-53B6m2PONKK6j0rj9Rj3J4J9n4L6J8l0J5j9QKrJ8j7JL4l3M5Kj0k7J0J0k4k1j7MK8J5J7l4L1
-11B0l0J6j9J3n4K8K3ljj7K2RqMk8NL0L7l5qK0Mj1l2L2l9K2Np3O8L3q8L5K1MK1k1k7K9pm3
29d3L5nM9No3%P0k5qj1mk8O5m0KK0nQk4pNJ7l1K2p0M8J5n3L9L2kj9ORkJ5k3Jj6J1m3N8l1R
73a2J7k8J9M0k2pJ5l8j8L0MK6l1lj2M2qj4j1MK1n0K1L7j6Mm4K5J5PLk8Mk2K4mN9
110D9
##PAGE=	F1=22151.470924698518502
##FIRST=	23001.711907285582129,	6426.5682307747556479,	2980.75
##DATATABLE=	(F2++(Y..Y)), PROFILE
-912A3oj5j3l2O6j4j9K2l9K7J2lK7J2j2nk9jJ8prK1pj8J4NoLJ2k1kJ2NomJ5k2Lj5LM1J0m4
-869hj3j9K6qJ9j2M2j1j5KJnL1l0k0n4N0L4pK0l7J3mJ0k8j5lK0k0L1%L5n1J5J%nK0%mqL0m
-826A9j2qL7nn3K2K8l3Jl7L5j8K0K7o9M5n3L6JM5l4K0qNJ0l4L0j2k2LJJ7m3J9j2M4j2J1k3
-787a2L2j5j5M1rm4M4k3Jj2K8k7KK2j1%j8KL5pl4j1L3K2rk1j8J0KmK6NJ4Mk5j2K5l9K8Qk3
-746eL6l3n0JN9j7OJ5mK2Ll9nJ3L7po4j7M0j9M0J1k4M0qm3J7Rj9LNPrMj9J4j1LNJNJ1l2OK6
-701A4j8NpJnj5LJ8L8m8J0m4N7Qk3J8k8j6M1j0J9m6j3M4k7K5jjj4k7N7rl2J8M0J0j7l1M0m3
-661iJ1MM2m9j9J3L6m2K6k5J9oKMJ5K9l3j8J5p5K4N6n4QN5k6lk3M0k2rk4L0oJ5j7l0M8M0n5
-621a3NmK8L4k6k8J9j1jL5p5N7k0J5j4K1ql1QmJ3J3r%j2J3K9n0JL4l2J3l0K8Pk4KL7j3J1j2
-580FKj4jl%j9M4l8MK8l0mQ7n5j1L6k5J2l2K0l5L6n8L3knj7J6K1LRj0k6J5RL1n4L1j4nL0Q
-538B3k4j5k1J5RK4j9mJ5J3%m2M4%j5j3L1j7rl8J8J7K3j7JMk4K9L9p0KqLNK4j6L3j4jk0LN1
-496C9l2rl1M6m0OpJ5N5l2K3k2NkOj8oplK6Jn1M1k2L1lm6N1J6l3qrL9kj4O1n7pk4K4l2J1p
-453b8J4M%KL9l1K9k3k1J7J7j0J4L6j7j0j9JkmRJ1j6j6j0K0L5n6Rm2N5j5LK2l7L6l4nL1j3
-413eJ3k9J4K3l1Qj9OM5j9j0K5j8OJ4m7L1L6m9J1j1JM1k9mj7j7N0k6OnK3om4M7j2K1k2KMj3
-372fl1K6K1j3pJ7K6m1kJ0qj7K1J5J1k8J5qK2k3nPL1m8L1mLrKk9pL1j3LJOqNKm1L8L3mmj6
-327EJ6j4J0l0pK5qK5l4k4L6pJ9J2l4mM3j9J8K9l2O3q8k1L8j6j3K6l2M%LNOJJ0Ok1J6j7J4
-286Ij1J3Nj6rL1k3j2L6m1J2JJ2K0M3n1j8J5m1rL2K6l6J7N5r6M2JLM2m8mOK8n1K7J8j6L%l1
-245a6J7PL2o6PpK7OK7rj0ll2j5kL9lN2r0J1K0J0K6k6j5K9ln0L0j1R7J19l04J13k0o9L2L2
-207a8n3L3O5l5j6m5M9j6MM6ron3J9M1J8N5LJm2kK2j3k0m5mN1J1N3L8j0o6j09kN7l6LL9j6
-168hj0J6Lj2jm9N3j4K7Rln0M2k1L7kj5j5L4m6PJ8M7k3k9J6j9j1qJ2oMM1l3k3J4M9j0J2k7
-128Fk9RLk1L8K9m6Mj1J3rM9QPk3k8ql6L1nK7KMl3K8qQk2ONrrK5j6J1n%J3oK8j8rj6J8qK1
-82A8Rl9M2j9lj3OK8m0pkK1N2m5pL2JoLm3J5Nqj0P0k1m0k1L8l5PNJ0KK4pj7k%j7J8J9n0K9
-38BK3k8J4j5M%j5K6k0rM4l7L7RJm0QJ6k2j4j8jL3LK4l1K6l4J5k3K8n0J3L1j1Mj5K2NlRl4
3b3KL2L2k9qK0Jj2k8K3l5J7J0p5P5K7r0L6J7J5L1l3l2M2j7m8L5KN1Oo7NO7k5rj6Jk9O2l9N
44aK5rQj8j5jK2l1K2o4M3J4m9L6L3Lj8%RpJ7j9jj1Lm4O5l3QK4l6L6K1k1kRl4j7K8LL1l2no
88a4L7qj5j4OK1m8J9M0j8Km8L1J0QJ2l1Mj6K1pN5
110D7
##PAGE=	F1=22127.178325196033256
##FIRST=	23001.711907285582129,	6426.5682307747556479,	2813.875
##DATATABLE=	(F2++(Y..Y)), PROFILE
-912A2pj4j3k6O6k3j8K6m6L0J3jL2Oj6Nk8j0K1jj4K9j1k2J1NOrJ8k4kRJ4oj0J3k8Rr%L6J3
-870C6m4k0qJ9j3K9k0M6j1k3J6nJK6l6j4n7N3L8j1K4m1J5oJ2k8j9kK4k7L4RL8o1J0LjJJ8K
-830GpnL2qj0rL1jn4K4K7k4rk5K9k2J9K8p1M7n2L4NL6k6K2j0%J0m5L7j2j7LkK1m2K1j4M6j4
-789@J7l0L1j7rL7j5k8M3k6nnK6l0kK5j5Kk3NM2ol4j2K9K1mk2k2J0LmL2KJ4Nk7j6K9l7K4J
-747IrL3l4n0nN8j8J0J6mK2Lm7NJ1L6Ko3j7L3k3N2%j8M3qn4J9J3j7mOJ5j5KqM%llJ1QOl3N
-702a1K7k1Oj2Lqo%J8L9m1Pm5N0J3k6K2l0qL7j2J4m6j3L7k2L6rJj7k8O2j0l6J9M2Lj6k7L5
-662B7l2LNN5n7k3J3M0m8K8l0K3mN%J5K2k2j4Qp8K7O3m8KM7k9nk0M3k3j0k3L3jJ1k0l9O4L3
-622D1n0RqK7K9k6l0K6j1QK7q2N5j1J2qK4j5l2%KRJ1%mj1K1L1n3pM1l6J4l4K8Rk1mL6j1J6
-581B2j6Mj3l%pj7M4l7%L0k2rQ9o3mL7l5J6k6K3m5M1o1M0j0mlJ0J5%J1ok2NQL2n1K6j2JM5
-539C3nl6Jk9J8NK4k2mJ7OJ0l6L4kj5rL0k2ol0J0J8L3k3%Lk7L2L7o3rnNRK7k3L7j7nj3jN2
-496C9k9j6l0M6l6KoJ6N6l1K6k2Rq%j2mlj3K8ln2L9j1K4qm2O3Ml1j5nM3oj3N4n1Nk1J2l3K3
-454a2j0LJ4JKL0k7K5k1k0K2J3pJ3L3j8j4j4lKnQJ5j8k1pK4M2o6Pl4M8j5OK0m5M1k6rK7rJ2
-412Gl2J7J8l0J4k2PM0j0lK0k2LRm7L4M0m9Qq%M1k7nk1rN0l4OKK8om2L6j3K5k5OLj6l8L3J8
-369Foj0K0K0l9j0J7j6oK1J2J2l2J5pK6k5kOL2m7L0oNj2jj7j4L5j4k%J2j1LJ2n2L1M8j2lo
-327A3OqQl8J1J6rK5l4k9L8qJ6J4l3lM5k7K1L2k8N5q3j8L3j2j4K7l5OJJRJJNJ2k2J4j4J4j4
-285eJ8Lj2qK4k7j3L9l7J1JJ8J4M3n2j6J7m8mK8L7l6PN2r0M5nJM2m5%JK4m9L4J2j4Opk5J2
-244dJ1L6n8Mj6L0JL2qj5pk9j5kM3j5M8q8K8J5QK5k1j6K3pm0L1k0Q7J00k37P7k6n2L4K7m9
-206f5L9O4l5k3l7M3j8LN1k8J1n0J9L7J5N2qJk7J5J6j5k2n1kM1J3M8K7kp2j17jP8j8NK8j1
-168Dj1RMj0lm7M2j0K6QNn0L8k2L7Nk4j5L7m4KK1L8k5j6J3k2j7lJ5JJL8l5k0J9N3k3J4k8k4
-127a9JJ6l0L8K6m7Lj4J7pN3J8Ll1k8ql7L3pK5kJ1l8L2qPj7OMpj3L1k0RoO%%M0j9j9j3J9l
-83EJ8Jl8M7j7qj1KJ6k8roL0N3n1JL5nj2Lm1K7%j0j0O8k4l7k6L3k7PMJ4KK2mk5J4rk0K1J8
-40B3m6K4K8k5Rqkkk0L4k2k0N5m1K7J5J4n3RK0k0qj7nL6pK7k5K2l7J4k8M3m9jL8j9J1j4K2
0BKKJ4m0jL4K6k2qJ8jj0k7J3l0J1J9p5P8J9q5L6J1K5L7m1l8N4k4n2L4QN1Np0J1O3k4rk2Pk8
41b7N4l5QK8j2Qrk3qK8l3K1n7L9J2m1L1L0J0j7qQj0J8j3koom0O7l5NL2m2N4Jk1KMk8j2K2j
84dL6l3n%L0pj6j7OK5m5J5M1j7%n3L9NQK0l4LrJ6j0N1
110D5
##PAGE=	F1=22102.885725693544373
##FIRST=	23001.711907285582129,	6426.5682307747556479,	2509
##DATATABLE=	(F2++(Y..Y)), PROFILE
-912A1rj1j4j6O1l1j7K9n0L3J2JL1Nk0J7k5k2K1Oj4L1j3k4QNJ2j6K3k4mMK4nj6J0l3J7nlL2
-871B1J3m2k6MJ0j6L6k2M4j2k6K6rMK2l9rn6N3M1j6K7m3J5qJ5l0k0kK8l1L7J6M0p1PNkOJ4
-831DOqmL3j3nj1K2Nn1K4K4j3k1j2K0k3J8K8p0M8m7K6RK8k0K4j0nJ1n2L5j1j0NmK4m0K0j2
-791b8M1j1J9l4K6j8JL1j9j5M3k6j4MK1l2mK3j4Ll2J3M7ol1j7K6K2Jk4k4RNnL6lJ8Kk6j8K9
-750A9l1J8oMK7l3m6j1N5j9J2J8mK2Ln5J4RL5J0o2j5K8k4N7qj2M5qo2K0J6j6j0J0K2k2%Lq
-710eQnrK0J0Kl5LK8k2Qj6Jj0NmJ8L9l5Om4M0J8k7K3k7lL4j5Pm2j5K9j4M2j5Lk0k7O6j0m0
-668c0J9M1pj2k0K6k1kOO7o3k9J6L7m8K9l3K6kPkJ3J4j3rKp7K9O5l9kL6l3lj8M1k0j1k0L4
-628fONk4m4P6K4l9J1j3K2K2k1k9L0qJ4J6q4N0KQmK5k1l1pPOPJ0qrK8K9n2j5M7l7J4l8K4J3
-586Fj8rL3oJ6j8Pj1nLj3j5M1l3mL2j6j4Q4o5NL5m0J6j6K3n2M4o1M4j6lOQPkJ5nk0kQL2m8
-543b7J9j3J1N4j5m3J6l6J8%K6k2qJ9JK1l1K3oj2mK5k4nj7KJ8L7k4%lk8L4L3n5j6lQJ6K5k8
-502a4M0k2rolN1k5k0l0M5l1jqJ5N8k8K4j8J1j0pplJj8K6qn0L5%J8j2l5P3ql2k1%M4rj2M3
-460C7m0J6j9Ll2L1qj1K1KKJ9j9J7j7j6K4J0mJ0K7j3j8rpNoOJ7j7k2nK5M6p2Nk8M4j8J0J6
-419A2m7M2j7j3K3jMl2J8J2k5J8k4J0L1JMJ3k0nLm2L3M0m6Qo%L7k4nj9mM4l8QOK9kl8K6j6
-377bK7k7J3Lk2m0L4J5%j0J9J4l4j7K2k3QJ8RRl1J3pL0k5LLL0m4K8qRj5lpk0M0j3j2MJ5j4
-335hKK2o1K4N6j7jJjjMm2K5Qj1K5l3l1L6pJ4J2k9lM3l0K2L3k3M7p6j6L0j0j4K7l6J0%lJ2
-294@mLKJ8k6J2rJ3j7K3KprJ8l2j4L8k6QKK1J0M1n1j6J8m8kK4M3l5%M8q1M4rkM0l9KlJ8m2
-251b4L7Pj2J1j6j7OJ6L7m8Lk7L0%L2mj8j4k3j4jM5k6M0q2M5J2JK5j6j6J7j1k9K8k4Q0R1j94
-212e3M9k5l4L0K0m0M0O1l4l0k6L4j6%N2m2K5m4J9K9J3M7k1LrK8Pj3j9n9jL1J5M2J5Np5j16
-174i2jQ9KNK0nj6RNj4ll8K4pK7OJ2m7L3k4L5J1k8j7L7l9kK4K6k4mJ0k8j9MJ5QlL1l1j3K1
-132aN0l2J5k8j7oK2l2L8J7m4Kj4J9mN5K4%l6k8pl5K9nK0mJ7m2L3oOj1LNlj7L5k3Qj0J3j5
-90iRN0j9k8j1J9NJ2ql4N0j4j3qkJj6j0qL8N0n3J0L5j2j6Jl5L9pj1j2O5k8l0k9K9k3NPJ4L
-48FK1kl2K8j4k1J9J8m0J7L1j8%Nqok4M0k3k9O2m4J7K0K7o3MK7j7kj8nL6j8K6j6K1m0J3l0
-8c2N3m5j7M3k3J5j1K2lQJ7m2mL3J8j3pJ9ork3Kk3MK7p1P8Rp6L4PL2M0m7m2O4l2n3L7QM9L
33D3p2K0N7k2rk8J2k3M1l0J2L1j6J0kl1j3L1l2J8m8L3Rk7K5K4J6j6j5Oj7K4qlkj2l6O5l2j
73a8L8m5O9j6k5Rlk0lJ2oM0l2mLK2nj7j7NK7m1J3M0j7jn4M2JRK3l3KmJ1rM3
110C9
##PAGE=	F1=22078.593126191055489
##FIRST=	23001.711907285582129,	6426.5682307747556479,	2204
##DATATABLE=	(F2++(Y..Y)), PROFILE
-912Irj0j4oN5l9j6L4n4L6J1KK9Jk2L1k2l3K1J3j7L1j3k5OMJ6j9K6k6nLL2lk3Pl8K7koK5J2
-870B9l8l1J8Kk0M2k6M1j2k8L4j1QJ8m2ln7N4M2k0K8m5J6rJ6l1k2jL3l3L7K3M1p8MOkJ0RJ0
-830A2rlL3j7jj1J2J0m7K5K0ml2JJ3k4J6K8o4M4m2J8J3K1j5K5rj0J3n8L3j5jJ0pK6l8J9rL7
-790A3j0K2l7J9j9J2K5k0nM0k4k2J2J7l4nK1j4Mm0J9N2ok8k1K2K4Ok6k6PQpL9qK1Jk5k0K8
-750A5k5J3j3J8K0l3m0j5N1k1J4K1nK2Mo4K3NL4J7n9j2K3k5O2j5rM7oo9J8J8j4j3J3K8k8j
-712aJ4k1J8j0j4K9J2ll6KK8k3J0k1%j2J6pJ6L8k7Nm4L1K3k7K3k5MK9j6jl7j5J9oM8k2Ok3
-672b0k3O6j2m2J9M0j7qj4J9j0rOQ0o8l2J7L3m8L0l6K9JQnJ1J0qmlp5L1O7l3kK1l4kj3L6j6
-631a0j1j7L6J0kk6m8Q8J4l0J6k0J8J5j7k8L4pJ9Pq4M4J4OkK6k8k8j1RLMJ8j0qL5K7n2k2N4
-591C6l8J3m2K0J7j5j4K9jJ7k1J2qqLj7j4M0k7rL4j0k0P4o2J3L3m5J9qK3o0M5n5M4k1jJ1J0
-552cjmJ8mj8rPL1m3J1j3K1N9k1m7K7m3J8nK8k3j1K0mL2k4J1j0qKK1k7nnpJ9M2k6jol0L5K9
-509C3m7k2%J1K0K3l2M2k6j5MoM9k0k1l1M2k5mrJ3N9k6K4j6J4j1j5kjNk5K5j3m7L0J2J1j5
-470a2k5P7k0l0k8OM5j3j0L1l0K7j7ml0L7nk7K9MKQj1Pj1j3K6O%OK2rk1mj2RqNJ8j5k2lK6
-427A1M7p5Mk4L9j9J4J1m7M2rj8K1Mjl3J9Qk1K2k4J0J9J4J3Oj8j3kl9L1M1m2OmJL4k2mj9L
-386a4L8m2RRL0Jl4J8j9K9k9J9Nk6m4L6J2Oj3K0Ql1k4K9l1K1J6OOl1J2oL3k6PKK8m0K6j0J1
-345A7j7pOk7M4j2k1PJ8j6JL4p1J7O2k2LPpMJm6L9%j3K5l3k9L0nJ1J1k5mM0l4K6L2j7L9o7
-304Aj4K6pj5K6l6J4kpJ7j0N%K3l0J0mJ1k0K9%jj0J3l7j5L7j7OLK4NM1n1j7J7m4JJ8M5l4m
-262cM4p0M2j3mL4l0MqJ3l5L9LrJ3k4rJJ8L7l6Ol9K9kL0Jk0k3j4j4JM8l7K8p1N7J3rK4rj5
-220iJ1j5j8K5k8P5Q6j64K6j7k0K2J4l0M0N5l1l6j4K5j5mN6n6L6l4J6J9J0M2l0OOL7jpj6o5
-182c%J9J5L6OPp1j10LQ9J8PRKj8J1Mj8lk4JmK7NJ9m3K7k6L1J7l2j8L9l5oK6J3k0RNl3k1J1
-139b9J6J3oK4k8nK3M4m0J7k8rj2K9l7L6Nl7Mj4K1kN5K9km0k7ol2K5nJ5qK4m7L5nPlkMKj7
-96a3L7k6Pj6K2k8J6N5j7l5rK0J1Nj5k8N2j1k0moj3lj0j2M5M7n4J7L4j8j8kk9N0j2j4j2O0
-57E3l3k0l1K4k1NRJ4LK0%l5L5j6k0J6J6l2J1L4j4rJ9j5qk8M4k1l7O5m4PK3L8o9jL4j5Lj8
-17a4oL6k8K2kJ9m2J1l1O1m2l2M8k7J8oK4rJ2K1m4qL1J1mpK1j0ok2j0j5%L5o6P6%o6L2LL9
23B3L7m8m5O8l8n1L9PM6jp3L0N1k0rl1J6j8K7k4J7L2j9J2Om0j9L6l2J5l9K7Qj3J8J7K1j5k4
62fLk1L0kmJj8l1O4l0qM5m6P8k8k8J4j0j2OKj3M4k8nOJ4jj9j6LL0l8J1L9j5ln2M0jRK2k7%
106a%PrL7
110C4
##PAGE=	F1=22054.300526688570244
##FIRST=	23001.711907285582129,	6426.5682307747556479,	1918
##DATATABLE=	(F2++(Y..Y)), PROFILE
-912Hrj0j1LM6m4j3L4n2L6QMK2Jk3M2j7m3J8J9j5K7j2k4LMJ6j7K5k7lkM1kk7Jl9L7kpJ9Mk7
-869hl6K9kk3M6k8L4j2k7L8j1RJ5m0Jn5M9M4k3K6m4J5rJ8l5k1%L7l2L4K9L9q2LQkJ1NJ3qJ
-828FK7k0Lj1MJ2m0K6J3Ml8J1Pk3J4K5n4L6l4RJ5J6j2K5qj0J3o0K3j6J0J4qK7l8J8mK8oK2
-788B6l7J2k1K2K2k0KL6j8l2K2J0l6lJ5j0Mm8K4N3lk3k7J9K4J3k7k7NJ1j1M1j4K5kk2j9K3
-750Ij5Ok0L1J0k8l4j8M6k1J2K5pK1Op2L1%L3K3n3j0J8k4O4k1oN0pp2J6J9j3j6J9L1l4lK3
-711A9k9K3j2j5L2J3ml5jK6k1J1k5lj3K7j0J5L3j8Nm4K5K4k5K2k0NK7j9qk9j7J4KM7k7Qk3
-672b0j6O1j2m2J6L9k7loJ0mj2PQ8o8l7K1K3m3K9l5K9MPmPJ0rJqo6L0O3k6JPl7%oK7rrj4L4
-628AJ5ql1m5R3Lj4J5k7J3Oj2k1L4lK2mq1L9K4OjK2l2k2j4RKJK4j2pM0K3m8k8N7l6J3m4J1
-587a7K1j2j6K5MJ3j9J6orLj9j5L8j8j3L3rk2N9n5K1L2m8K1JK0o5M4m4L8k3jJ4J4qpK3pj7
-547a0j3PL0l8Jj7L5N9k3m7L4m7J4qL0k1j5J8lM0k2Nj6lQJ5k7oOj1J6M4k5jj2k9L3K5l6k8
-507c8KJ3K4K1l5M0k9j8J3j0M7j6j8l3L9k0mj3J1N9k0J8j1J4qk2KJOk8K3j9m2K4K2Nj8j2P6
-468D6k8l0l0J0M2j4qJ8k1L5j4ok9M2mm0L5OjjjnmqK4MM%J8mk4Kj4J1j1LJ6j1j9kK5M5p4M
-424a3k1L5k0J5Pm3L7%k1J8J4j1l2J7Lj4K6k3RPK4K2krk4j0l2K6L9l5OjJK6j5mj6PL0m3J2
-383hJ1K4Qk9J2k4L1l0K5Rl3m2L2RRj2J7Mk5l0L1l4L3J2Ljk5RmL4k2J0lK3l2K3j2J3j9qJ3
-342Bk8M6ql3J2J6j6JM3p6RO2k2NJ2j1J0lm7M9pj5K3l1k3K2mRNj6oL4l4K7L0j2L4n8j2K4o
-301Gj7K4l2J8mj2K0j4PKK3l2QJRk3L2KJj0Pm0j6L5pNLK4LL8m8j9J7l8KJ3M3l2qM2n7L7j5
-258aqK8k1Oj2Qk6L7JqJ8l5KlJ9L4k1Qn0K6jK2Nj8l1lj4OM3m2J6n9O6J6k1K3mj1Nk2mJ9k8
-215c5O8Q4j44J0pj0J5Rj9L4M9k8m0lJ8j4pN8o4M1k4J3ROL5l4RJ8M2j0Mj1p1JRJ2L3kOo0j02
-174a02PQ0L0J0JPk1J7Nk5lpk4kK7NK3l9K5k9K5K1l1j9L7k8rK6Jj5J8Ll8k2J8J5J9rJ3j9L
-133fK3L4m5J8k7mj3L3m0L5j2k9Rj1K1jN4L0ml9k7nk5J5%PqK6m9L5mROrLRj8L7k8Rk6L0l7
-90b4K4N5j6l7pJ9J7mk0k1N2qk3kj1k5Mnj2M9L9n1K3L1k3j8nk1N6j6j4j5N4l8ql3K3k2NJ1
-50a7J3MK0%l8M0j7j8J2J3k3PL2oj9L2j8j2l0M5k0m0O5m3jK4M5o9rM1j1Oj9mL3l6J2J5J9m2
-10a4Qk9O4l9m4M8k4J7kK8j5J5K3m4j0K7MMpK5j6jk0k0pnM1n7O9j0n1K8%M1L1m5m4O7m1m6
29e1M0NM0pp4M3M4j7ql2J8j2J1j7K2L3k3J3J1m4k0L6l1J1k9K0PLRRK7j7l0kk7L9MmLk1k6N8
71A4k5j6N1m5Q3l4l5K1j8lJ6qk1M7k3nRNJk0j4KL0l3J1L5j4lm6L5kRJ8k2%JLoK9
110B7
##PAGE=	F1=22030.007927186081361
##FIRST=	23001.711907285582129,	6426.5682307747556479,	2089.625
##DATATABLE=	(F2++(Y..Y)), PROFILE
-912Ij0qj0J1L8m8j0L4n1L7NMJ4Lk6N4j1n2J6K2j3K2rk4JMJ3j2K3k9%mM7jl0lm0M8mj0J2m
-870Hj5m0M1nk6M8l0K5j0k3L7rJ0J2l8On3M4M5k8K5m3J3pJ8l9j9JM3k9K9L2L4q2MJ0lJ1%J7
-830A4qNK2k3Qj3lJ5l3K7OJ0m5K2Kk3J2K2m2L0k8jJ8J3j1K4nj1J5o1J2k0K1K1j2K7l7J8jJ9
-790FkK3l7Ok5L5J9j8NL1j2m0L1Ll8kJ1mLn6K7N5kj9l1J5K6J9k9k8LJ4j4M3j8K7mk0j8J8n
-749b%k7M2Jk4k5k1M0k1J1K7rK0Rp8L7nL1K8m6qJ5k1N9k4mN2op4J2K0j2j6K3L1l8lL2l8K8
-709A6j4j8L6J5ol4mK5j9J1k8nj4L8j5J5K5oOm4J7K7k4K0j5RK4k2j5k1j8RJ0M4l2J1k4rN7
-670B8j4m1J3L8l8KMjJj3PR4o7l7K2J1l6K8l3K7QPmLRrNj2n8L0N9k0Npl8K%J5jpj0L3J9j4
-626A0l4m2R6j0MJ5l4Plpj3L4lK3j2p6L3L5OkJ4l1j4j8QKlL1j4oM5J8m5l1O0l3J1m6KK5qj9
-584b5K2PJ1j9K0kj0Jk1j4L4qj6L0nk4L9m4K9K9n0K3J0J6p0M3k8K7k4%J6J9j6j0K9j0j6j7
-546b4PK7l2j0k0M9N3k2m3M0n2J0j1L3j9j9J6lM8j9lk0KJ2J2k7rJ7j4J4M4k4Jj9k8L2K0k6
-508gl4OJ4K9J7l7L7l2k0K2j4M4j0j6l4L5j4nj6PO1j6J1oJ5ll1PKNk5J6k3l7J9L1%k0LO9l6
-467A4k8l2J6L9j8nPj3M0qrk7M6jn6M1Plj0Rj6KlK4JQqJ5Kk7Rj8J4j3%J3oj6JK1M0p0Mj7L2
-422Ak2J6Ml8L1Pk3J5K3k0l1J4%qK9k1QoL4K8pLl7j9k4K2L6k8OK%J7qjj3RK3m4J4J3J7J6k4
-379A4Pk9L2l1L2J5m0m0K8MJ1j2J7jk0l6L4l5M1RJpk0NjL5j7J2pJ7k4K0j3J4k1j0K3l2M9m
-339B0m5J7J4j5JM8p8JO1k1QJ5j3J4pm4N5j3j7K1k8j8J4lOJqpK8l5K9K6nK7m8j0K2nj8K0k8
-298a8K4qj5K3k0J0MK5l5MOPk5L5LMr%m3j5L1LLMK5%L5m6j9J5k9KOL9k8j1M1m3L0j8j1K1j1
-255dPj5Nj8L4joK1m5J3qJ9L2oJ2o2K2%J3J0j6l7Rj6J0M1m7Lm4P1K3l7K3jojk7QJ3k7O2Q0
-213A07j27JJmRMoK6M2k6m2QJ3j3j0N8o7M0j3J2lKL0l7J3K6M4j9J7op4KkJ0L0mkm6q9J1O1
-172b3M3J0nJ2k3K4Nl1jRm8%K6MK6l4K2l1J8K3k8j9L4k1j1K5rj0K8jm2k3K5J3K5j3Lj0J1K3
-132B6K3m9K0k7Lj5L2l9L4l2j8J5pK1%N2L0pl7k7mj9PMkqK9n1L3%J1J4j6LJ5j6L5l1J1l5L7
-91A5m4K9N4j4l8mJ7K3j2k5j3N1ok7Jj5l6J2jj1N2L1m7K6K6k7j7qj3O3k1j5j8N0m3Ll2K0k5
-52c9QJ4J0NJ9jl7M0j6j5PJ0j4LL1%k8M3k0j5l1M5j7m1N9m0mK2M8o6j8M8qJ0j9lK7m0JL1K1
-11C0m1Ok6O1l3n7M9k2J5LL1k1J9K5m3j3K3mJ2nK8k2Mj9l0KpM5n0O3j9l6K4lM4K0l7m5O5m3
28gm0M1JL5j5p4N7L8j5ol4J9mprK6L4k6J6J2m6k1L6l0Pj9J2PJ7LjL2j8l7ol2N0QoOk3k1N2
71A2j9k4N6m4Q3l7m1K9k6PK5j7l2N0j8mJ3mKk3rJL1k9J0L2j3lm1L0jRRj4%%%%K0
110B0
##PAGE=	F1=22005.715327683596115
##FIRST=	23001.711907285582129,	6426.5682307747556479,	1999
##DATATABLE=	(F2++(Y..Y)), PROFILE
-912HrrmJ4L0m9pL2m4L2KOLNk6O2nn7J2K6j1J5mk4%NPlJ5k8MpN3lk9rl6N7j0j1Qj6Jm4M8n
-866ek5M6l1J7j1j6L2mPJ1l2Qm9L6M4l0K2m0J0mJ7m2j8NM5k4K5L1K6p5MJ3lRnJ9oJ0J5k4J2
-825B0j5oJ1k2K8kJ2m8L1mj9RJ9k8K1k0j1K0J0j1K2%j0J8o1lk2L0K8j3K5l6J7LRKK3l6kk5
-785c6M4J6j1LK6nm8L8kl9KNLjn9K6N5Jj5l5J1K9K3l1k6jJ7j6M1k1K9pj6j5J2Lmk9M6pj9j6
-743b9k3L6k2RL0j3J8J3q1M2j0L0K8l7nJ2j5M8k4nN5np3OK1j1j6K9K6l9lL6m2L0j4j6L4J4
-705C4ml2pK1j2J0k9rj4M3j5J4J6NQm6J2K8k0J8j1RK3k5j9j4j8PJ8L4l4J2k2JM7j3l9RL7m6
-665b3OJ2rJj1PR4o2l6K2kk6K6l0K3J2NjkJ2j2Oj5m6K7N2j5J1k0l7NPJRopL3K0k0l8l3R4k2
-622A2K0J4m1LqnlL1jK0j8o9K7M2RmMk7pj8LMlL1j5nM9J4m3l2N8k4Pm5rK9pj9K1J0Mj6K4J
-578A8rmj9j5L1Jj5K4mk4J8l1L4K8m9K3J7J2p2L8qJ3k2%J5K4k3j1L5j5j6j8RK2k5k1k2O0M2
-539D1j6l6L9n3Oj1L3j5k3J2%N3j8pk5OJ8Pk5j2K5j3RM2j9%k4k7L0J6j3m1J0J5L0J2l6L1l3
-500a2j9K9j8M2pj2l6L1qmj8JO1rK%J1Ml5RJLj8Rk8k9J3L8nk1J8N9m1k7k8J7L2j7jmpM2ml
-456A1k8M5%o4M3Rpj4J6k6PLK1jJ1j6J3Rk8J5k1J7j9kJ2jj2LJ6L3o2Nj6K9k2J6jl0K2J5k4
-415b3J4L0l0k6RljL0j8Mj8M3L4j1J6n0k7j9J8L2j9PLJOLkpRJ5m3J7J2J0K2j7Ml5L2k9L4K5
-373E2m8l5K0KRj0J5lj6l7L0l2M8Ojj7j2L%L6j1J3j1J0j5J9j6J5k3qK6l1N0Jn7K2J0j4MM8
-333D2p6lN4j7QJ5j0J5qm2N7j6j8J7k5rMkMpLqK1l4L1K2jK4m0j0K2lk1J6k2K9j2j8K5k4J2
-292eJ0K2l7JJ1Nk6L5NNpnm5j4K7J1MLK3jL0m0k2J2j5jJL1k4j1L9k8K1j8j6J7kMj5JpK7ll
-248@K3n1J8rJ9K6RJ6o8J6JJJ1nm4K0j8J5L5m8rk9P1L4n3K2%knl1J9Qk4N3P2j09mQkMLOJ6
-205A5L3k2m3J4J3j5j1N8o5L4kJ0j5kK5l2J4L0M3k9L3jp5LrNL0nj1k7p9J4M1M7J3rJ2k2L2
-166D5Ol7KK6p0KJ9PK5k9K2l2J1K2k2k0L0j4j0K1j8mL5lm5k2K9J1K9j5njJ6K2J0m9K0k5Pj1
-126a5K6l8L5n3qK5mK1KM8K6rl2k9lj0jQrrK9n1L0KJ5K3k5KK3j6L2l0J4m5M3m9L4M7j2l5k
-85@J6K7k2k6nM8nk7Lj9m1J2NoN1K2m2K7K0k9j3j0nO4k4j6k0M2m3J0k8K1l2J2J6NQJ8kl4L3
-44A1j0j2JQojK8Pl8N4j6k3k7L9j3l7N0l5oJ6M9n8k6N1lJ0k0KJ7l8j3M6K5l7%j8N2k8o3M7
-4a5j6QRL2k6K1K5l9j6J9qJ5lL3k8J1k2l4QpM5m0N4k6k3K0kM2Qk6m5N8m0l2L8%K5k0p2O8L2
36C1j2ml2J8Kk3kL1L3l0K1Qm3k2L5k5Jj1PQL0mj2L5j9l9j3l5N8J1pRk2j9M6j2l0N6m0P7l4
77B7m4L4l4J5L4k3m0M5j0kJ7j3Kk5kjK9k5J1K8j1ml2K2JRln%%lLJ6
110A6
##PAGE=	F1=21981.422728181107232
##FIRST=	23001.711907285582129,	6426.5682307747556479,	2366
##DATATABLE=	(F2++(Y..Y)), PROFILE
-912A0j0rJJ7K2m8nK9l8L0lPpPk4O3Mn9QK7pOKk5JPjOOk7RqN6ok5j4l2O6j7j2Kk9K0m6N1k
-866Ck5M2k9Rj2j1K8%MJ0k5J0m5K8M3l3J9l8PJJ4m4j6J0M7k0J8K9K0o7OJ5kMrK1nJ6Qk6J7
-825B2j7rQj3L1j3J4m7L6pj7PJ6j4J1j2k0K1Qj1K1LqK3o1j6k5L7L3j4K4l5J6P%NK2l3j0k6
-785d3N3J5mjJ9Ln4M4ql9PlJ1mo2K4N4Mj0l9QL1K8l3k5nK1j9M0k5L1rj3j1MJ3rl2N0j3j4q
-743b3k2L1k4PL1j6J7J7q1M5j6L0K6k9kRrL8k5nN6mo9jK1qj4L2J8l9%L9m5L1j5j4L1J5ll0
-703@qJ6oJ0l1j2j2M8j7J3NJ7Rm6PK9j6J5oPK2k7k3oj8NK5K4l5J3k0J1L8j4l6OL6n0QJ9j8
-662a8lnNR1n3l3K2j8j6K4k5J9J5MJoJ4j6Pj7l4K4M4j0J7l2l5OJ5j3J8nkL1K1k4m1k4R1l5
-622DL5J2m7%j3nJ0K7%J5k3o2K5M5J4nj0j9jj8jQnL1j7mN1J0m0l3N8j7Nm5j9L3pj8J8J3lj2
-580a0K9Lqqj8j5K7J2j6J8lk5%j8L8K7m9K4K4Pp3L3J0%k0%J4L0k8j2L9k1j7j7J0J6j7l0k5
-541f9P0L2j1k9L9n5Kj1L3j0k4PLN5j8j0k8J0K2Lk2j6L1j1MM0j5Kk9k6K5J3Km9J4J5L2Ol5
-502hK5l4j8L5k2M1mol9K6jkk2nO2jqMQJ2l9J2%kj1Nl1k3OM5j0k0K9M7m2k5k3J9K5j8Lj4k
-459b6M2KMl0M3Kp1M3Rj0j9K4l4J2QJ8mJ5k4J0J7l0K0k2K1k5oJ2MqNJ2K4n4Pj4K6k4J5lk2
-418c1J2K3k4J2L8m1k0NpOK9j3%k8M8L7j2L0o3l4j4J5K7j0PN%mJ4jnJ0Qm1K0J2JK7j1Kl9L1
-376B1k8L6L6n5k9J1kOoJ4mj4l8K9k8N1Mmk5nJKL5mJ3j5MoJ8j9J5k5pK9k9N1Oo8K6Nj2PM4
-333D1p1pM6j0QJ5rJ7rl6N4j9j9J3k1%mkLj6J3pJ2l2L2J8MK0l3qK3mk3J1j7L6j9j9K6k6J5
-292dJ7J8l9kJ7Kk8L4PPorm7j1K1J8MLK1jK3l4k3J1lnmK3k0rL7j5J4j8j9J2NJj4kKJ8kjK6
-247B5n8K3j1K1J7K5J8p3J2Kj1J2Mm8L1k1K0K9m8k0j4O9M4o9K3jMj0l4K8Lk0M2O4r1mJ1mM
-208fKJ6OK3j8m3K1J3j7j1N8o1K5NJ0k3oJ9k3J4L0L9l7N1Lp5Nj6JK9mk0ro7J5J8M9J9j4J2
-168C3k1M0Om3PL7q4MJ0RK4k6K4l3MK0j5k0K6qj0J8k7MM1om7k0L2QL4j8j4QK2J8%n0K1k3J1
-127doK0l7L7p4KL5%K0KM3K3j2k6l0kkj0J4j8qK8n2K7OJ8L2l3jL3j5K8l1J8n4M6m9L8L8j5
-87B9k7JJ4L1l1k9PM3ok7Pk3m4J2J1kM9J3l6K6J2l0qj2LO2k2j8k3L5m5J9k3K1m0J8J9kJ0J8
-47A2ml1K6mrnMNnK3J2m3N9j0k8k5L4rl1L9l2kOM7m6l5N5JJ0k1MJ0l6k8N9L0l2lj0M1k5o5
-5f2M4j1JJ4L4l1K4K3l4j8J5j4J9%L7l4J7k3l7J4oM4l1M3l1j0J5lM0lj5m4N0l8k3L6kJ7k6
33ip1Q0K6rll0J8Ql9ML6L3l5K6Jl6k2L3k1mmJJ4L6j0k0L7k1m0j8l9O5J6qJ1k1j7M1pl5N7l5
75a1O6k9m7M0m2K3M2k7m9M0j%K0k1Kk9PkK6k2J3K3rmk5J4NRj4%KjnQJ0
110A2
##PAGE=	F1=21957.130128678618348
##FIRST=	23001.711907285582129,	6426.5682307747556479,	2208.75
##DATATABLE=	(F2++(Y..Y)), PROFILE
-912Iqj2RJ7J5m6jK3l0K5pJ0j9J1k0N9J2n7MK7lkJ0k8JJ0rJ7qk3J4rN6j0k0j6k4O9k4j1lm2
-870c4L9m9N2Kk1L5k9Kj3lK0PjRj6J2m1K0M0l4J4l4LOJ2m6j4J7M5j4J3K2J3n5PJ6%kj2K2m
-829FK1Jk6K2k0qKmL3k2J2m1L9j1j3NJ2%Jok5K1Oj2J8QnK9o1k6k7L9L8j4K1l5J7QqRK0k9j6
-786b1k4N6J3OpJ4Rn9M8j1m0J2pJ4pn8J6N2Rql9ML2L1l2k4qK1k0L8k4K8j2rolK2j2l4N0j7
-745gj0%k0K7k5ML2j8J4J9p6M5k1L1K0k0JN%K3k1j0O1no4oK1pj0L4Ol5LL8m3K9j4j1K5J3K
-704C0k6j2J2JQk7j7j0M7j5J2pK6J4n0PK5pJ0kMK3l0k5Jj7ML1J1l4J3j5J7K7j1l3LL8n2OK4
-663Dk4j0LNQ1m1k6J9l3nK0k0J3J8LMrJ8k0Pk2k2K2L6oK1l9l2OK2k5K6k%K8K1k6m2j3Q1m4
-622cM6Rn0kj5rK5K1KPk3n6K4M3J9nk4rOj8qJ3kK4j9JM9Ql9l1N3n%m2k8L5rj4J8J5j2pL1N
-578B4pj1j5j5K2K2j6J1lk2j8pL9K8m7K4K7Kp2K6L1j5j5JJ2L2k9j3M3k8j8j5J2J1j2l6k4P3
-540BJ8lj9L4n3loK9ok2JNN4j8ql3J4K5%j9j9L3ojL5pJl1k6K0J0J8n6J7J5K9%l0J6l2j3L6
-498Ak4M0ljm1K3LKk5j1O2Oj8QLJ8l7J4lrMnl3j7MM7j4j9L7L5m2k2j4J7J7j7Pk0JL6RJ4l4
-455aL8Mp3M0J1j5k0K9m0J8J1J5pJ7l1J0K2k8K3k3K6l3j0J5PnQMJ5m2Rj3K3k3J2pj2KL1k3
-415a6J0M3m9j4%pRK9qql3N0L8j0M3p4m0j3J4K1jRNjj4K6klJ1Ll9K2J1pK9l%m1L0k7L5M6o0
-372A4k1Knk%J5mj3l3K0k0M9Lnl3LjML3MJ0j5nLK0k5J6k6kK5k7N1J2p5K8%j1J1L6o3oL3kQ
-328FJ1mJ7j0k9M8j9j9Qj6Pj0kJk4K3pNk7K9J5RJ7k9qK8ok6Oj1M0k2j8K3k5J5K8J1m1nK0J
-286A0k8L2RPlj3m7rJ5K4MNJ5%J6k7k3PJ0qpJ4j7oL5kNj7k2J0Rlj1mJ0RlLK5n8K2j2K4QL6
-241D4K1p2NLk1J0J6m9L9k3K3K3m7k6jO3N3q0K3nJ0j4l6L4%j6L1N2p1jJ1qMNK4oJ6j6m0K4
-201BJ7k2rN6n1J0J2J0l0j0J5j0J3K7L5m4O5Mp0Oj8lK9pk4J0n8J3lM4K7j6Rj8M6Mm4J4M1q9
-161a7MkJ2K0k2K6l2jJ5ok0K3npJ2l1J1M2om8j5K8PL4j6k1J6K4J5rm7K0k1J3KQl2L6q6QM5
-120b3MJ8JM0J7j5j8l3jOj7J9k4qK4m8K2RK1L9m0mL9rK1k8K1o1M7m7L8L0k1j5MJ1L1l7k8J7
-80BL6qk3Rk7m1QJ7MM6Lk8J8Nk8mj0J0N4j8j9k6K7m2K3j4K1n0K8J7pJ3J5ok4J6JorjJ3nJ7
-37GJ5m7O2jl5j8K5pj9K2k5OpM1l2m1N4OQk1P%k9l8O7L1k5ojK6k1o2M1nqJ8L2l1K2K1k7k1
4a6J2j6K0ML9m0K3k5l4J7mL7k1L4l6%J2lL5j0nm6M3l1j5L0kQk9o8Q6K4r%k5J4J4n1OL9L3l9
46EL2j2k4j9K9j6p%mK0L9j7k5L6k2l8k3l9O9J7qJ2j6j7L4%l8N3k9N2k0m5M1m7K9M5k6n5L1
85cOMK4k7ll2J9lK1k1J4K0ooj7PJ0Rk6MOopJ3R
110I
##PAGE=	F1=21932.837529176133103
##FIRST=	23001.711907285582129,	6426.5682307747556479,	1594
##DATATABLE=	(F2++(Y..Y)), PROFILE
-912Gpj5J5J6J0m0JJ6k2K0j1J2l0J6j4M9K0n2%K5KrJ7l2LJ5j9K7k1k1K1qN4j6j3j6j8P0k9
-873B3j0on6O0n1M8Qj7K6k6mj6MJ3J2nPpJ5l8J2L8l5J0l0jJ1J1m9j2K5M2rOJ5Pm0RJ7Kqj8
-831a7K3lK7ok4K5k3npPL6l2Rl6M1j2rLRJ1j0Lk9J9Nj3J6J1%L4o1l5k7L9M1j4J8l4J8J1j9
-790a0J4J9k6k3k2O0J2J5j4PJ6o1M9j4m0J8j1J9j1n4RM8J3ml9jL4L3l1k2j2K2k2L6k4K5j2
-753dpjj1L1j5l2M6k1mQj8K4k7JL1j9J0K4p1M4k7L2J3j1LMQQj7j4O4nn8j2K1nnL3rl0RL7m2
-710a4K8j3qJ9J0Pk1j5PQOk4k1oM4j5J2j9L6J6n2QK2%NLjK3l1k5Pj6KL8jl5J6j3K4J7j0k8
-668a0jM1n0KK9l0j8J1MO8k7j9J6m7NJ6j4PK1JQj2K1k2Mk6rJ9K6jK5m5k9PK9l6L4jJK6K0k7
-626A7m3lP1n2N6Mn1mj5j3M0J3Lkk1n1K7L8K5nl8KJ2j8j4J9%J6k1OM7Ol9k8M8Oll9l8L7j1
-585a6rJ7J6k1%L2Poj5j1j5J6L3j4Lnj8l5OL8K8m4K3L0kp1J9N0l0j1LJ1L1k8j3M7l6j8j2J3
-545gPpm1j9P1NKj0L2n1qjK4jj8nON1k0nl4J6K7kj7k2L5koL1%Kl3k6J5QL3o4K0J4K8ok6Pk9
-500b6rL8k7M1lLm3J9PNk7j6O2J2k7J2lK6l7J6pj6J9j2l5j0%M9j7j6M3K0m1j7nJ5Rj6J2k5
-460b7JK9J6K6m0L4Ko9L5J3k0k0L1m1K2J4J1j0J8l7J0K8k8K7k5L2m1j4J7J1jJ1mOl1J1j1J9
-422Ek2Rj0mpL9k3J0M7n7pkrJ1K7mj3l5M7L7pN5q2m4j2J1J5QJ0Okk5M0mjJ2kl7K5Qj3L0Nj
-378C4m4K9k6L2N4o0j4qpj0OJ7oj1k7J2j2M6Kpm1J1mOL3J1Qj6j3J1K2l1J7k8LK2k4N1J7q2
-338b7K9kj3J5K9n5oK2NQPJJ7j2k0M2k1j8Lj1J3j5lJl3L3nkk3K7J2J1J5k4qL3j0k8JnM3k5
-296Aj6J9k3J5L9Lm3pK4jk9L1J0O%j5m7oJ0K7NORKRk0k3MK2j4qPj5kL1J2mj4k6J0J1qopJ9
-251bmlPK5n9K1j4K9%M4K2o8jNl1OK8m9M7k6K5J7m6k6QN6O0r0K5j1J5j6l6L9lj1J9L9n1NN
-210@j0NPL1j6Pj2l5K6K1k9oN4m1mJ6J2l5j3J3JJ2K3K9n2P9Oo6Rj9qL0qk7K6n1Pj8M0L3j8
-169A9Nj5N1Km4K1L7q2Mj6J4J5j9K9k9pJ1Jj8J8kkOl6J7M4pm7j0K5ML4j4k9K5K5Rj5m4K1k0
-128a9J5Rlk8L5r2J2N2QJ6KL6J0j9j0l4jJ2k2K4k9j0K1m4J6J2K5M7m7qM5oJ7k6K6o9M5m1L7
-89A4J9k6mQJ1L0m4k7K9K7j1j9J3k9l7LK1J0M2ok2J3lk6JrJ7M7j5k0k9K2m0K7pK0n9L8J5j3
-49a9J6J3pj8MQlj3nK0oJ1J8m7O1Rm2j1J5mpPk0J4k1L6j7m8N3J2Nk2Rrj9m6O8L5j7rOJ1j7
-6Dn4L5Kj8K2K7l1K3J7j9k2J0j9J7RM2m5K7k6k9K0mK9j2K6l9PRjL0j8Pm8L6k6pK6k%l1o5R0
35aK0pKj9J0J8o2RM1L4m3L8k9pj8K5j0rLrK9L5k2k8L4k3l5k7l6O8J9rJ3j1j8K8Pl9M9k4L8
76C4j3m2M5n3L2M9k5o1K4J2OK9l2ol6L0mJ5k0J6J7mqr%J5Rl3JJ1qrJ9O
110G
##PAGE=	F1=21908.544929673644219
##FIRST=	23001.711907285582129,	6426.5682307747556479,	1336.625
##DATATABLE=	(F2++(Y..Y)), PROFILE
-912Enj7K3J1Nl1KPj5J7j6J5m0K0mL3K8m4lK0Rj5K2l6OJ8k6L6l5k0K9oM9k3lj6rO7l4rj0o3
-870e8P5n1L9J7j2J5k4nk1RPJ8rMLJ7l3LL4l4Ok5nJ7Om6j3L4L7oLMKk3QJ8Mj4k0K1kL1rk4
-826bK8k6jj5J4M1m2Pk8L8j3l%OK1k0Rl0J8Lj4J4J3OL8o1l9k6L5M2j3J5l3J8J1k2J4J9k4k7
-786b9j7N7J2K4k0%J9n9M7j3l9K0j0J9j5m4kM3J7ll4oL5L2k7k1j5K1k0L1j8J7j3mNj6L6j6
-748fk8L8k2JJ2j4K0k5jK9k1NK7o2L9l0L3NmMMJ7pj3j9O9qn0j6K0jjK8k3k0J3L1l6K5j2mJ1
-706HPJ2j5j7KJ4Lj8k3lL5j3J2k9M4J9n3QJ6J0%NlK3l4k2J0j4JM4j6l0J5qK7Pok5kM3m2pL3
-663A8l3k7J7ON1j1j3J2n7J3J0pJK0JJ4j4K3k4Jk9%J7J8LK5m7k3OL3m1L7K%K5J7k6m1NO0n8
-622a6N9%m7oj2k0N5OLj2j7m9L6K8L0nn0J4J5j6k0K5LOk5J2M2Pl7k6M0K0rl4m3L8j6lJ9J4
-582Ik8OL1Qmj9nj6J1M1j2omj4m8J5L6K8l9K0K9lp0J1O6m1nMJ1K8k5j4N0m2j9rJ6Lnm2j2O4
-540EnPmK8m7j1OJ5Mj2rOM4k1jl4J6K8lj5k3L3LqK4QJl0k9J1NM8p0K2J1K6j2k1%k5lL6k8M1
-496A7nPm3J5RJ1k9k1O0J9l4J2qL2l3J9j5k1L3j8l4njM6j9j2M5Nl7j3OJ2%j3J4k6KJ9K3L7
-456E6m7K9%o1K8J4k3j8K9l8K5J5Qj3J5l9J2K9k4K8k5L6m8j6K1J3JJ2rlk1J3qJ4j8Lj1Lj5
-417c3M7k1QM8o3Kmj1J2K3Lk2l2M3L1lO5q5m8j4J2J0J5J1Nll1M9ojJ3kl7K6Pj7K7J3mm2K7
-376A8k6K8N8n5pj6j1j8J0K2pj0j8JmM0Lpm6J7oPL1J7Nj2k4K0K3l7J8k9QJ5k0N0K2q5K9oj2
-335a4K0J5m4lJ0J3PMMJ5j2j1L3k0j6koJ6j7lJm0L8%j0j7K4J1J2J3k2j0L9j2l0m%M2k4j2J2
-294@j7J2M9mm2j0K6lk7K7J1P%j6m4mNK8QNKMJj1k3KL3k1ojj0JK7K2j1j0k9J2Rj5JpK1j4l
-249a5J1K3n2J4j6L5j0N0K4o2nLl4jM0m7N3l0K5J2m3k4J4M9O0r1K8k1K1j9l4M0lpJ0K3l3J5
-211Cmj2NJ3L2k2jrl0K6K7l8%N1k9k1K0J2l6j5RJ5J0J6K6n6Q6Oo0J1j7rK7j1k4L7m4kk8L3
-171cM1k0%rN1ml8K8K6o4Jl0J6Rj7L3k6qLJ1k0J6jL%l6K2M0om5kJ6LL0j0l1L0K2Lj5m2K0j7
-128b0J5J8j6k4L3r1J4N6J1J6KL1Jk0kl6jJ8k4K7l3j2J8l8J1J4K6N1m9j3M8%J0k1L0p3L8l3
-90a8L4J0l3RJ1J0K7m7k6M1J7j3j4J4l0k9kK2J5M1j6j4Jqk2NmJ9L7qk3k9J4l3K6LJ6o4N1Q
-50bj6J9Opj1qJ6lj3j0K5nMJ8m4N8J7m4mMkOrj4K3l6L1nn1N0J9Jk4J1j7pm8O2L3mj1J2mj5
-6Am0K9Qk7K2J9k6K1J2rk5J0j9J1J6M2n0L2k7j8J6kJ9lJ8m0J0PKK3k1J4n1L3j8jJ8Jrk8o1
34i1Q9J7oNj4QJ8o8RM2L4m5M1m4J2j6J8kj0Lj2M0K4k9k6L0k2l0k9l0O2J8qJ5nk2K5J2l8M1
74A6j7K4ol5M3n5L2N0k0o2J1J9RL2l4j2l9M1mQj9J6J5jrmmJ9Ql4pJ5rrK2M
110D
##PAGE=	F1=21884.252330171155336
##FIRST=	23001.711907285582129,	6426.5682307747556479,	1079.375
##DATATABLE=	(F2++(Y..Y)), PROFILE
-912Dmk0L1MLk3M%j1J5k1J8m9K6LJ7L5l5oJ5J5j9K7m1QK3l4M4m8j9L8nM3l1Pj4%O1l6qj2o9
-870f4R0n4L0K4oMk2nk6J3JK5j2KJ0J8k8nL2l3Kk1rK3Lm4j4M4L0pKpknPJ8Pk0k1J9kL3j2k1
-826cK9k7Jk3K3M4n1Ok0L4j3JjMK5k8J6k9J7%j4J2J3J1M1n9m0k1K7M0j2J3l2K0J0k6J5J8k1
-787@l1j2N3J1L2k5oK3n7M4j2l9K4j1J8j7l2j4L7K2kk9j1L6L0k3k0j7K0j9K7j3J0j5%Rk1M1
-749A1j7k4L1k3NJ7j0J8k6kK6k2jL1n3L3l3L6mJNLK8k3pk4P3j0m1k1J9KKK6l8j1J7K7l2K2
-709A1j0jMMJ7rk0lK1Jj4k4%K4j0J3l8N0K0n3J1RJ9mPpK3l6j7J2j1kM9k9k6J5lL0lkk2lM8
-666D1l7j5L6l7l5K5OL4NnLo1K0K%nK1%J9j6K4k4kl4J0J3J2PK5m9j6NL8m5L8OlK2J4k3l8J3
-624fM8o4O0nm1mj1k8P0kNk3j3m6M4J8L5nn8K3J9j7k6L2Pok8J8L8Pl6k3L2L2j4k8m7L7k1N
-584b2K1J1l6J4K8Qkk2%j5PM7rj5lj2n4K1L3K8l6J9K8oo7LP6m6%NJ0K5k2j3N2m8k0oJ8j%m2
-542d3lN1j3J0KK6m4j5J5OQnj3NL6k1Ll2J6K6lj2k6L2Qj0J7J5Jk7l2PKO3p5K4PK2j6j5qk0
-500c1LL4k8M1qQm2J2J2J5l0k6N9K5m0J2j6L8k8K2k2k7M7k2l4jjM4k2pM1nl5pJ7J0rj0J6k6
-460b1KOL0M8n3K2jn0J9J6k6j5K5l1K6J5Oj8J4m2J3L2k2L0k5M1n5j9K5J5KJ5j6j0j1J3mRj4
-421ilj2Rk2N5j9PM7o7J0nj2J1J9Qk9k5L5K5LO9q5m8j8J3MK3J0Mkl7N8j1%J4kl5K6Nk1K5J9
-379C7om0K6k7K4N7m6Jk5j2k8J6K7rj0oj0LL4Kpm9K1pQK8K3Kql4K8K5m4K0l1J4Rj7M8K7q6
-338b2K8rj3K5Kl2jkK0P%PJ4j2%K2k0j4pjK0j8m%m3M0Oj6j3J9J0J3J1k0j1M5j4l1j1NM1k4
-296cpNj0RN9j3m0j3K9nk5K3J2NKj5m3j%K8J1OoOolk2%M0k9knoMK0L1j7nl1J5Pk3RrK6k6k
-249b0J5K1m6Ok0M4k1N5K5n3rJl5rN1m5N8l4K5Ol9j8J7L9N7q7L1l2K7k0l2M0ll%Rj5K5j6j3
-209a8QJ7L0k7onk7K8L2m8NM8j8l7K3J5l7j5NK7QJ0K2n8Q9Mn4J6j3j1K3j7j6M5m2ol6K5M9
-170C8k1olM9rl0L5Qm0jm5K0Jj5L6k0j1lJ8j9J3jRpl6K7L7nm2NP%K6nl3L6J7lj6l7J9j4J5
-127fK7l0j9K8q2J3N7J4J6JK7ok2Ol8kK4k6L2l8j5J7l3OJ6K7N4n1j8M9ONj6L4p6L2k5L0Jm2
-87b3K3J3J0K3m7k6N3Oj7pJ7l0k2oK2J8M0k5prj3j8PKK2K4jk5k8Nk5K5J3J3p0O3%j7K2%oo
-45gk0K3kj3j5K9mkJ6l5N0K5m7NqjJ9k3pL3n2K4Rn4M5K7mk6J3k5Om6N2K7J2j4J8j8j2k6K2
-4fJ5l4K0Qk0K0QJk7J2k2NK3M1n4L7k7rJ2%RMJ2m1J3NMJ7k0J8n4L0j1PRNj9k1n9Q6J5nPpM
40A1J6o9OM2L4m6M4o0L2j5J1Pj2Lj4M9J1l3k2K5k0k4k9k5N5J6pJ6jk4K2J7l6L3j1J0Jk7M2
79B8n7L1N0j6o0%K2J2L5l7j5m0N0nJj9J6J2Lj0joK4Pl0j8J9j2rK4M
110C
##PAGE=	F1=21859.95973066867009
##FIRST=	23001.711907285582129,	6426.5682307747556479,	1203.25
##DATATABLE=	(F2++(Y..Y)), PROFILE
-912Elk4L8lJj3MppJ2k4K0n2K9J1kM1k6oQK0k0K6m4J3K5l9M9n8j7M3jL3l4J4j1ON4l3rj5o8
-870f4R8n5J9L1%qj7ml3J6lL1j5mK0J9k4j0K7l0kj5j1K4Jl8j6N3K0oJk1%J0NJ7Rk3k1J4mL7
-828B8j4j8K8k8Ok9K7M8o0Pj2K8j1PoLK7l4J9k2J2mj1J3RJ5M1n3l8j7J7L8j1Rk9K2Pk3J0J9
-788B0k0l4mM5J2L7k8j1K2n0L8rl6K2qJ4j7j8k5L0K4mj9j7L7K6j7j8j7J5j8K5mkj4JJ4k4M3
-749A1j7j7K1k1QJ9oJ5k5%K2k4oL1m0K4l2L5j2NNNL1l1jk8P5j4l3k2J5RNJ8m9%K1K1k7J9j0
-708@KkJK2lk3qK6jok5KJ1qJ2m2N4K0m9J0LK7qJ0j0K1l7j1RpnN5m0k1J5JL0j0Kk2JN0k8k5
-664gL6l7m2L1QJ8K0%po2K4lLqJ7JK5j6K3k1nm0J5J2OJ2K3m7qJM0m3L6J0j0K2J1j9l3J4M0
-623D0o6N4rk8pql4Q0qNl3lm8N6QL3lo1K9J8j5k9L8J0j8l1K5L0Rl4k0K4M2j9k2m6L6l0J5K3
-583CPl9J7K3J1kk1Lj4KN0pk3Kj1n6K5K7K8l1J4K6no5lP9m7LJ0RJ9j6j1N0n2k0kK0l%l7PL5
-540Ej8J2KK6l9j9K6oJ2Kj2JK7k1Ql0J2K5kj1k6K8J1qJ0K0Jk2l4L%P3p5K2LJ9j8j0j5j4J0
-499b2K8k7M3j3Pl8RJ3J8k8l0N4L0m2J1k0L8k1K7l1l1N9k6l1%ML7k4jL6j6l1%K4Qj7qK0k6
-460a7LqL6N6n8J7kl6RJ6k7j1J7j9K6J2Mk1Qm0J5L1j7K9k3M4n9k2L1J5JJ6k0j7lJ6kLqqj1
-419b4J0k6O1j6QM1o7J6lj3PJ5J2l5j4K3J8J1O8q0m6k4J5KK7J0Knl6O1j3lJ6Kl5K4Mk0J9K4
-379C6ql5K3k8J9N1l1Pl0j5l5J8L5j1j0Pk0OK6Npn0K4j0RK7K5j%m3L3K4m9K2l1J8Kj6M8L1
-339F6q4K5j0j4K9j2j8Jj3K6PkPJ3j2RJ3k1j0j1MJ7j4nJm5L8J5k3mJ2J0J2Qk0j3N3j8l1j4
-299b8PL5k0%ljMO4j9l7j4K8lk5J9J1OKj3l9kkK7J4Nj4J0j3Mk0jM4l5LqJLJ5L6k2jl1J9Jk8
-254b1J7j0K5l3lJ8J9l6lk5N5l1N4K6m0j4ll0j6N6m0O1l7K2%l3rJ5L1M7p5L3m3L3k1k8L5J
-216cknkkL3k7j2QK3K5k9j0lk1K7L7n7RM6qn2K7J4l4j3%L8NOJ8n8Q5Lm6J8qqJ4k3mM6l9j1
-173El7J8N3k2rKM3j6j8M0j4rlo0K2nj4L8j4rj1K4j9J3mJ6j3l5L0L2ml6J2ljJ7Kl2L9J1j0
-132A9j1l3J7j2J4L5m2j5K4o8J0N4J5J7KK4j7k2J2l8%K5k3L3m0k0J7k8NJ6K6N4m8k3M5J3J
-95C8rL5p4K2j7K4on0L6J5J0J8m5k5O3mk1jK0k9j4qJ7K1M0l2%k2j5j4PJ1K0J4Ok8k7%j6K0
-55b0K2Qp0P3rj6K5j0lkl0L0lj1j9L1lpJ4k5M1L0m9J3j8jL1l4lM1o6K1J8n4L9L5j0k6J3l0
-15c4J9m0L8J7K9j3J7k6j3qJ5J9l8J7orJ6LJ1k8J4k0oL2L8n6L8k6JQKkJ1Nl9J2MPRj4J9n8
26c5L2lPLRk7j2n6P8J2kRjKJ1o7JL9L7m7M7p5N3j5MJ4j0Kj7N6kl7j8K0j6j9k6j8M4J2mJ7M
69Fk9K0K1l2K4o%Mj7M0n7K7N0j1n6j1K3J5L6l7j8l9N4mok0J4J3Nj0JpK7Ok2k9K0j3pK2N
110B
##PAGE=	F1=21835.667131166181207
##FIRST=	23001.711907285582129,	6426.5682307747556479,	869.625
##DATATABLE=	(F2++(Y..Y)), PROFILE
-912C%k6M3j1JkLj7lJ1k7K2n5L3K0k2M6j6qJK7k0K4m6J5K6m0N1o3j9N0JK4l9K3qJ2M3k6j2
-872A9j5o4R9n2ML7Pk0j1%m1J6nL7j7rK7J8j8j5K3k5oj0j3K6jl2j7N9J0pLl5JK6KJ4J4k6k1
-831a8RoL8j3j5K8l0J2l7L3N0o7RnK0qJ2rKK3l6K3j6Rqj0J4MJ9L8m4l3j1ML4rOk6K4Nk2PJ8
-788A8j8l6ML6J1M2k9j7K2m3L1ml5K1mRj7ml6K2K8nj0k1L7K0j1j7j6Rj5K2Nj2j4KJ7k6M4j7
-748grJ0j8J3K1nJ3k3%J9k4j1L1k9J6l1L5k0QLQL3l9Nl1P7j8k5k1J2J5PJ0n8RK4J6k2J5rN
-707EplK8Mk7j3K9lJk5MmmJ5m6N6J7m3J1oL6j4J3j2J9l9lOlj0N9m7j5J5KL0j7Pk1LN4k0l5
-664cL8l8m5L3J2ML1Mj5o1K6j1Qj3J5KL0j6K2j8qm3J8J0%J9K1m8JkM3m1L3J3j6K0Qj4k8J6
-624GL1o6M8j5j5ppl9Q8j3Nm1Mn0O9lL1jn9L1J8j5l2M4J4k9l6L1K3J2l1k0J7N2k3j7m3L4l8
-585d1K3K6Km1K2J6J2%k3Qj3lN4ol1Orn4K5K0K9k7J1K3no2qP8m4PJ2RJ3rj0M9n7k0KK2n%l1
-542c0J6J9k2J4LK5l5k1L5j7J6Rj2lJ8k1J2k8J0K3jj0k6K5J3oKK6Jj6l8JlQ1p5K2%J5j9pk0
-501b4qJ6K2k3M4j9Nl3MJ5K1k5l3M9L2m3J1k6L9j4L1l9l4O6k5k9KQL0k5NK6k2k9PL2Pk5oK3
-461A3k6Nk2M1O0o2J5lk2kJ8k9pRoK6PLk6Ol7J5L0j4L0k3M9o4k3L6J3JJ8k5k3MJ8Jlkj3j1
-419b5J2l0O6j0PL4o6K3kj4LRJ7m0jJ0RJ9O4p2m0l0J7lL0J0%ml4O1j9lJ8Ol4K0Nk0J3K8j1
-378B3k9K2k9J3M0j3J2l5j5l9J8M1j3j0J9k9J0J9Pqm9K6j4J1K5K6mRn1L7K4n5K4l0K4pj5M6
-340C1L7q1K1j0j6L3k4oLk3L1OlOJ2j4K0Nk2oj6RJ5rp%m2L3K1k6MNRJ2Nk0j5N8j9l0j9J0K8
-297Fj7Qj1J0kO7k8l0j3K7kk4J4J1OJj1l4knK5J6Nk0J2k0J1j8jM6m2RrPMPL9k5Ol2K4ol4K5
-253@j0K5m1lK1J6k6j1l1O6m1N3K6k8j7ok4k4O0l6O4m1J9nk6jJ2K5L1n8L5n4L8k1k3L0LJj1
-214a3j4J2M1l8j2RK7J8l0j0jj5K6M1o7J4M3%o5L3J2l0j0oM7JLJ5n6P8%l8K1jpPk9QM1l4j4
-173Gl6J2N7k4j2OL5k2mM3l8K4mp3K5j3j3M0nrj9L1k0J2oK3k0l3L4K6ml1J7j1lJ0Pk9M1Mj6
-132Ink7J5j1J3M1n2j1J4m8PM9J7J8LK0k6k1J8l8%K5k1L5m2k5J8k1LJ6K4N1m3k6L8J9jlL8
-93G0p4J3rJ9j2n9M8J5J0J5m2k5P1j2k5NK2k7nj1J3K2M2l9Nl1j8j0QJ8J8KJ4k9k5ppJ5L2j
-53Io6Q2j9j4K8j9j%l7L5mrk1L2lj1J1j4L3L0m7K2k8kM1m3LM8q0J9K3n2L4M3j5k9J2l3L3l4
-13d3K5NM4j4J8l3j3J0QK4m2J1k0LJ5lJ9k8J8k0j6M0L4n8L9k4J4JKj3J7Jl6J0LRLoJ5o1L5
27gNQnJ4l5Jn5O9RJJ0MJNo3mL7L7m9M9q5P3j8kK2o%k0O1j7m0j0J4j2j3k5j0L2J0lJ7Rl3J9
71eK6k9J4Jj0PqL9n7K2M8pm9j9K1J6L6l5j9l8N9nj3k0J2J3Pj1MqL0Lj0l9K0j7nK1O
110A
##PAGE=	F1=21811.374531663695961
##FIRST=	23001.711907285582129,	6426.5682307747556479,	1137.75
##DATATABLE=	(F2++(Y..Y)), PROFILE
-912Ekk5M6j8KPJk3lJ2k8K1n2L4K6l7M9j0ppL3j8J9m7J8K5l9N1o5k1N5LJ5m2L0mJ5L2j4j8
-872A9j7n3R7n1rM2Rk8oPn1J7pM2j8j4L1J9j4j8J8j8j0mj3K3%k6j8O4%j0Nm7NL8jJ0J8k8j9
-831a6LpL8j0j2K2k6J3m0L7M9p1J4%J1mJ7j2JJ6l6K4pOj2qJ6mK1L2l1k6ooK7oLk3K5Kj5jK0
-788A8j8l6J1K6RM5k7k3K0l3K4%l2J7KJj7J2m3J3K6nLk7L6J4mj6j4Kj3K0J5k3j2JJ9k5M3j7
-748hjJj5J8J8kRk0KJ6k5j5L0j5Pk8L0k4QKJ0L1m1Rl1P7k2j9j9RK5LJn9J8K4J0j7J3qNj1m
-705hL2Rl1j5K9lPk4Mj8kJ5m2N4J4l4Qj2M2j6J3j1J6m2O%%j4O3n2rJ5MK5j8J0k1ON6j4m2L8
-663C8l7m3L2J4mM1Kk5n3K6j8J0j5J1LL5j4J8j4rm8J6J3lK4J9m8J0pM2l2K5J7k4J9Orj9J1
-624A0K5o3L6j7Lj0pm3R2j7Om7J2n3Q0qK2Kn2K9J5j4l1M7J4l7l6L3J6J5k6k1J0N9k8j2l5L1
-586@m6L1K9nl8K2QJ5%k1J1j2pN4pl4J2rm9K3J4K7k2OK1ko1j1P2l7QJ6RPlrM4n6k0MK5mmk2
-542b1K2Kk0J4kK8l1k1M2k6J6J7j0j0J2k0J4k5QK0%j0k4K0J3klK7Kj1m0%nQ5p0J9mJ0j7mk2
-501b7kJ9J5j7M3k3Jk7%J6K2k1l3M1L3l8Ok9L7oL6m7l3O8k5k4%J5K2k5RJ6k2l0J4L4Ql0nK4
-461A5k4Pl3M4N9o3J3kj0j2K0k7okJ1K5JKk9%l1J5K7qK7k3N3o5k3L9J3mK0k6k8RK0KpLj7r
-419b4J0l0O9oRK3o1K8Jj6lNK0m2J3lKK4N4o0l2l5J7mL1Qjpk4N3k0qK2J3l5J4Nj5OK9j3k1
-377dK0l2J2K3QJ5l6j7m1J6M9j6j0L0l4PJ3J0qm5K6j8J2K2K5lJ6n7M0J9n7K6k7K7j4j8M7L9
-339F5p4J6qj7L5l5QJl0L3QlLJ1j5K9kk3lj8J3Rlojl7K4L0l0J3mJ0J0Kj9j8O2k1k6k2RK1j4
-296a7J7j9K0qO6l4j9j4K5kk1J0RQkrk9moK4J9Lk5J3k4J7j5jM3m6J4pJ5%%L9k5J0l1K8j3l7
-254b8L1j0K2m6jK1J5j6j7l7P4m8N0K6j7j9j1j4k9N8l1O4m1J3rj9J0NJ9J3l8L6o2L9j8j8K3
-217a0PKj4k3K2M6m7rQK8J0k5j1Kj1K6M3p5J6M1Np4M0Qk5mj4N4kLJ0n1O5jl3K5L%ml3J9L3
-175E0l0j2l4QN8k5j4J1K6k9J0M4o1N3lq2K6k0j2M1Lqk4L5k1J5j2L0k4l1L3K2nk4K2k0lJJ2
-136Fk2L8lk0Kk2J1rJ4M3n9qNk7NM0J9J9LJ7l4j9K1l6KK3j7L6m5k9K1j6MJ4J9M7l2l2K8K7
-96C4kKL7o9MkJ2j4o5N3J6J1J1l6k5P6j9k7QK6k2krNK1M5m3Rm2j5oMK5J4nK0l0k2j2JJ0L8
-54A5j0n7Q6k7j0L0k9KKm3M0nqk1L0jj3QlK4K6m4K8l3mM7m6NN2q8J9K2m6K9M9k0l0J1l3M4
-14bk8J2j1N8j0J4l3j5K3NK4m0Ol8J8J1pK7k6K1k0k6M9K6n6L7j9K3nLk3K0kl2Q%J1jMQo1L9
27hJ2Qj3J8m0J2n2N8OMJ1PKln6j1L1M0m7M8q9Q7j9j0K7%jk2O1k6m0pQppk0nK1N%J7J2l6J9
71eK7k2LOj5P%L7n3J3M8nm1k4J7J6L5l2j8l3N7mj9k1J0J1J2j3NoL1kPm6J5j8lJ7P
110A
##PAGE=	F1=21787.081932161207078
##FIRST=	23001.711907285582129,	6426.5682307747556479,	1405.75
##DATATABLE=	(F2++(Y..Y)), PROFILE
-912Fjk5M8k6LJ7%k8lJ0k6K1m9L6L0m9M9noj5M0j5J3m7J9K2l5M7n9k6O0NOm4L4jJ8K1kk4j6
-871Cm1Q9m7k2M6J2l7%J5o1J8qM5j8j9L5J8rk0J3j2j2Lj4K0%j8k2O8j0j3Qn7RN0nMK2k7j6
-831a0kj1L6nrJ6k4J7m2L9M7p4K1LKJK1j4JLl3K5LKj8lJ9j2K1K5j8k1%j5J9kjj7K6%j0qK1
-788A9j9l5J9J6PM5k2k9J8k3J6Nl0J3Ppj5K7m9OK2pJ6l1L4PLj3j2nj1J8K6l3j2%K1k5M2j8
-748iQpj1K1J5jOj6OJ3k5j9K8n%k2K4k9QJJ1K7m1J4l1P6k6j3j6OL4kon7K5K4Kj3J0pPj3pL7
-704B7J4l5j7K7lJ4k5Pl5KJ6l7N2Pk3Pk0M8k0J4j0J2m5J7qMj8O7n6kJ4NK1k1J4k1QN9qm9L7
-663D0l4m0K8K0j1M9ll3m4K4k6J2j6QML8j2J4rrn1J3J3nL0J8m8J7j2M2k4J8K0l1J7Llj1PK0
-623C3n8K4k0K1j3j1m0Q9j8Pn1J9n7R1j4J4Lm0K3J1j2l0N0J5m5l7L6RJ7k0k2LO5l3ok7L0n6
-585e0L9L1j3l4K3%J6Kk0J3j0j2N4ql7J8rm1J9PK6j6KJ8%n9j3O1k7QJ9J1JKpM0n6k1PK8lp
-543Bj3K5j2j8J5rL0k7k1N1l6J6K4pj5Lj8J6k2NJ7Lj2k1J4J4LrK8Lpm1%rQ6o3J7qPj6jk5M
-500b7K4Qj1M1k7mk0mJ5K3j6l3L4L2l2Kl2L6jM1n4k9O6k3j8lK1J6k6J4Mk3k9K1L6Ql6kK4k3
-460gJ1m3M3N7o1J2jLk3K2k5nj4K9K4oKl2nk4J5K1kK5k2N6o4k3M2J1rK2k7l2J2K1Mj4J3k2
-420a6oQl2P2%J0J2n7L4Mj8j1JK3m3K6j5oL0M3m6k2m1J7oL1Pkqj4M3k5rK6J9l5RNj1JK8j4
-378A2j4J9l6J1PK5J9l7j7l8J1N5j9rM0l9MPJ2qm0K6k1J2J9K4kK3o2M1J5n8K7k4K9k1j9M7
-340B1M1o7J1oj7L6m5K4kl8L4J0l%Rj6L8pk5%k0J7MJmlk7J0M0l3J9j0RRjj9k1O7k2k2k5QJ1
-297a4qK4k7L3j6O4m3pj3K4jj8NQQnpk3opK3K1Jk9J3k7K2j1%L5m5K0mK1mpL8k5J3k8L1j9l9
-254b9L6j2K1m9kK2J4qk1m1Q1n4M6K4ok1j4ll3N4k8O4m2Qj1j3J8jJ5oj7L6p0M3j6j3J5J1K
-215@j5l0L1M6n2oPK9%k0rNpK3M6q4K0L8Rq2M9Lk0Kk1N8nMQm7M9lk6K9OOj4l7L1K1k6qk7K
-171a7N7k6j4J4J6l3K3M2p9P6%q9K8k6j2M1J1nl0L8k3K0j8L6k9k9L3J7nj7K5k7kj0J8j6L4
-134B2qk3J0j7OoJ3M5o5nnqLL2K1K1KJ4m1j7K4l2KK2j3L5m7l2K4j1OJ2J3M1k1l5J6L4mQL6
-93G2o3nMNj3p2N9J5J1Rk8k7P9k4k9J0K9j6Jj0%J9M7m6J2m9j2kjL1Rj1K6l2j8j5POM3j8m8
-52d5Q9l7nL2m0PMm8M3ook0K6Jj3OPJ5K0l9L0l5pN0m5PN2r2J8K2m2K5N5k4l2J0l2N2k0Jk8
-11d4P2qJ0l3j6L6JK4l7%n4L1Rj2L6k6K5j9l4N6J7n4L5j4L0j1Ll1K4ml0PlJ4nJ3Jo1M2K0O
29A6k0K2m5K4m9M7LPJ0J0Mj1m9j6K3M3m5M6q7R6k1j8L2M%k4N6k9m1kJjlj5%RLLJ6J3l8K0K7
72B1j8nJ2k0QPL3m9NM7ml0k8J1J5L2k9j4k6N2nk3k1PRJ6j4OmL0oK1m5Qk2%J2R
110b
##PAGE=	F1=21762.789332658718195
##FIRST=	23001.711907285582129,	6426.5682307747556479,	1378.375
##DATATABLE=	(F2++(Y..Y)), PROFILE
-912Fkk1M4k8JK4kk9oJ2k3J7m1L5L2n6M8nnj9M5j3Nm4J8J8k6L9m8l2O2Pjm4L6KJ6J1J6l3j6
-871@k6P5l9l2M5J3m1PK0p2K0oM5j7k3L5J8nj8Onj3Pj0J2Lj1k4O7j6j5Po3J4N8j0lK7k5j1
-831fpj5L3JoPj9J7m0M0M1p1K6NnRK1j8Lj0k9K5J3mk1KK1k2J9J9mj2Lk2J1%mrK4l%j8K3j8
-787@l4K3RMM3j7l1J4j4J0Qk5NJ5j5j4L9m9mJ6nK7l4L2jJ0j2pj4j0J8L6l9j4%K0k2L9j8J3
-747Bj0rK4J1%Kj2J0J1k5k2K6Noj6J5l0NJJ2J9l5J7k6O9k7j1j1LM4j0j3m8K9K2nj0RpOj3o
-705a0M0J7l8j8K4lJ7k1Nm7MJ6k5M6krKk4N0k2J5qQm7K7j6Nk2O9n6NJ5LJ6j8J6k4J1N9mn2
-664DL6l0l2J9K4j0N3j4l9l2K1l1J2j7OML8pRonn6J0J5oL4J6m8K4j5L8j5J1K2l9J8JJkKJ6
-623C0n3J3k1M1j7j7l7Q4j8On2K6o2J01j5%Ok3J3Mrk5M8J3m8l3L3LJ9j3k3kO5l5kj6K8o5M6
-584gL3k1k8K1rJ9Lj7J4j0j3N0j3l6K7j2k8J1KK3j1jJ7Lo0j1N0j8OK1J1%NoL5n3k3J0K9Jj3
-543AmK5k2j4J5j6L3k2k0N3m0J5K8lk1kj7J5j8NJ1Nj1j9J0J2Pj1K6Lmm0Jj1Q1n3J5j0Lj3%
-502gk3PK6%kL8l1qj3qJ6K1j1l0K4K9k3kl3L1NM6o0k3N8j7j5nK8Rk6J8qj9l0K8L0J3l7mK5
-461A7k4J6m9M1M8n5J2MJ1l1K3k0pk3M3K2j4Nl5qj8J3J7MK1k2N8o0k1M1J0j4K3k4l8J5K2K
-423Ej6K1k4mMl1O9QJ4mm7L5Pk0j7kK4m1L7k4j4L3L2l1j3m2J2mK9Mkj0kK9k6j0K9K6l5JOn
-381AnK5j5oJ8m0J2rM2J8l6j6l1LO0k1qM7m1kMJ4pl4K4k4J2J6K0%K8o3M2Qn8K9k0L1k8k3M9
-340A6M2n9Olj6L5n1L5nm2L1J3joJ1k0M6rk8Lk0K0mOjpj4mM7l4K4j5QPmj7k2O7k3j4k8NKm
-296b7L2l1M0k1N5m8Qj1K0Kj8LNRqnj6j0qK4K1jl0J3k8K3pLK5m2K1LK5qj3L4k3J5k4L1k4l7
-254b8L8j2J6m8%K0J5lk1m5Q5o0M3K4Jk1j8Ql4M5k3O1m2Nj4nK4qJ0k0%L5p2M4j4rJ0J1Kj4
-214a4l5L7M5n5kOK6rj3nPnK4M3q6J8L5J1q3N5%j7Rk8N7oPLl9L1kk3L2OJ5k3l9L9Pk2Kk2J
-171a2N2k7j2J5Ol5L3L7r0R2Lr0K7l2rM1J7ll5M2k5K3k3M0l0k8L0J5qj0K7l1%k1K1pK8j3k4
-132a6J6j1KmJ3M3o6nj4QLK2K3K3KJ1m5j5K5k6LJ8rL4m9l4K9rQJ2NL3rl6LM1nJ3L1n3j1N%
-89Ij1p5O1J3J1Oj8k9P7k4l2J2L0rKqnJ3N0m4J3n4pjoL6Jj1K7l0j4j8J2LM5k6l7Q8m4KL1m9
-47a0J3Km8M4onj8K1Kj1PJ0J1J0l2K8l2rM7l7OM8r0J9J6l4K1N8k6l3Pk8N7j4om2P9nLk7j9
-6b3M5jK1l0no8M4Nj4M1k4K8j9m0O2Nm7L1pL3j6Ll7K5mk7PoJ6qK2qn8M5K7jk3K6m7L0m5L8
35djJ1RJ2Ok0l9k3J6M4m0M1p8J01k4k6L3J2%k6M7k7l7lmOjqjK%PJ3J4l7K0K6j3j3J6k1PJ1
78HL1m5lM7oj9k8OJ1K7k5ok0M4mk7k0MOK0j4PkK6j0L5l8nk2KPJ0
110c
##PAGE=	F1=21738.496733156232949
##FIRST=	23001.711907285582129,	6426.5682307747556479,	1351
##DATATABLE=	(F2++(Y..Y)), PROFILE
-912Flj8M1l1JL0ll1qJ2j9J6l5L4L1n6M4onk3N0j0ml9J7J1j7L1l2m0O3Qpm2L6LJ5KL2m2j6
-871dj0O1l2m1M6J0m4J5K5q1K2nM4j4k8L6J6jj7JJj4J4pKOmk5O5k3j7Qo6J7O4j4j0L0k2nj1
-830a2k0K9Okjj5J7l6M0L4o7L4Mj1J5K1k1Nk4k4K4K4j0k6QK3l2J7J2J1nNk8NKolK2mQk7K5
-788A7j7l4K9%LM0j2l5J2oOJ2k1mK2k4j2N1m6j4RmL8l8L0pJ6j1jk3rJ7M7m4j6kJ9j8L5j9K1
-747Gj4pK6P%koJ3Rk3k5K2J4j2rNl0JLJ2J2l0K0k2O3k9qo%N3j9j8l4L0J8j1pPpOj4nM4K1m4
-702A1j7K0lK1j9No0OJ6j2M0j2Njk9N2k4J5nLm9L7k5Ok5P1n4J1J5KRj5J9k7J4N7jn5L6k4k3
-661iRK9oN3k7m4j9J9l8J2j6MOL6mMl%n9OJ5oL8J7m9L0j9L5oLK5m7J7%OOmJ4m6Lk2N9k3k5
-617b6k8P3j5On3L2o4J06j2j5OoLknk1M7Pm7k8L0mK1ok4pO4l6%lK7p4N1L5k9k2J9j8K1Nj2
-576dJ4j0j6M7j9l3L5j4j7LkJ9mnJ7On9rL7pKK2J3jPpL1n0k4J2L0Nj7LK1k6j1J7k4L4j8j9
-534b1N7m5J3L1Jk4qj3J3j5LQNj0j7OQJ4j4K4Ljl7Kj4P6m5J3j2Jj1Jk0J1K8rOL5l3j2oj4J7
-491eJ9nk6J3K5j4pl1K8PN1o6j3M8j3j1qL6Kk5K0j8j3l3L3K5J7l9mK4k4K4n4L7L6m9J6OJ8
-452B7l8K6j5j0l3N8K0k2Ql6j2j0J0J0RJ8k1N9n4k0L9Rk0K5k1m2J7K1Kk0L0k7J%l2O7J5J7
-414E5j9l8L5J1k2k2nK4l7M7l3k0L6J9j7km3QlK6Jjj2J0J3k6j2L3L3l6oPKj1K0j5KJ7m3J5
-374ik3N3J7l3j3k4pO4k1rN0l8rKJ5pk7K0k5J2J3J7JL2n9L7Ln8L1j5L1l4k6N0M2n1KJj6L5
-334B4n7M8j2m5K8J6Kj2J2k3N3j1l0Nk0K2j0J1%rkj8N5l5K8k0QMnj5k4O5k3qk8Lq%L9l6M8
-293B0k6M6n3K2rJ7Mj6%LJ0j1nqj5qK6K1ml1J1k8K5kMJ6l8K3PL1j3j9K9k0J7k0K8k6l3L9j4
-252@J2m7JJ8J6Kj8m5Q3o2L6K3Qk0k2J7l3L6k0N8l9%j5JL0j6Ql3J6L3p4M5j2nNJ2Jj3l8M5
-212fL8n4JNK1j8lkRmK4M2q9J6L3J1q3O2nj3J6l6N7rJ1%l1J1%k0L5NK3k9m2M8rk0J4j6JM6
-170D0k8j1J7ml6M3L1r8J01Qr0K7l7pL9K5jl9M4k6K7k8M4l2k7K8J1rmK5l2Kl1K6JK1j6k5K1
-131@olkJ2M2o5mk1J6NJ5K4K5JPm7j4K7k1NJ4oL2n1l4L4pJ1J1mK5Ml7j1M9qJ8K5m2j5Porp5
-87g9N8J2J1Mpl2P4k4l3J3L2lKqqON1m1J4n7J%j3M1qj3L0k8rk1J6JM5l4k2Q0m7RL0n8K0%m8
-44d3M5onj5J6LpQJ4Nkk6K5k5j2M3l0OM1q4K1Rk6J7O1k9l2Ok6O1j3qn2Q1kkk2k1N1mJ8k2q
-1Ip9N4Jj7M7k2L2k0m4O7pm0K8kL4j9Lm3K6mk5QrJ7rL0j7n3M9L1pk7L0n0L9m3K9mJ4QJ1J1
40C7k9k9k9QM6l5L6o7J01k5l4L3J8Kk6L4j8l4mj1J3JljnjJ1J0J3l7K0K5qk0K0k1OJ5K8m0j0
81a0M6rqk7jRK2k2Jj0L3mk8k0JLK5j3O%K3j6M6k4j8k5M%J2
110d
##PAGE=	F1=21714.204133653744066
##FIRST=	23001.711907285582129,	6426.5682307747556479,	1602.375
##DATATABLE=	(F2++(Y..Y)), PROFILE
-912Gmj3L4l0kL5ok8j1J2j2J2k7L2K8n1L6j0lk5N4rj1l3J3NpK2j2m9O1Qqm1L6LRlM7n1j4M
-870bM7k5m4M2Km1K5K5q8K6lL9j2k7L1J5Kj3nPj4J9mrJ2jk3N8k3k0Oo5K1O6j7k0L3j6Jj3k6
-829c4K6J2%j2pJ5l1L9K3n7L8Lj6K5J6k3Pl7j7K2L1j6k8J5K3l8J3PK3JNl0kNj1PJ8mJ3l3K5
-788A6j6l0K9nKL4pl4J0%LJ3j5j3K7l1qN8m1k2%jM6m0K8j4K0qLk8j2J9N5m4k1lJ7j5L1j9K5
-747Ij2pK6LjpJJ5Rj9k8J8K0j5lok8lOJ2Kk0J8j3N3l0qj%O0k9k0j7K8J3j5oNoLj1jM4K2m7
-702A4j6J5jJ9j4Jo5NJ6LL3k3J9nk8M9k7J6jkn0M4l0Mk7P0m9J6J4KKrJ9k8J5N4ln2L5j8j4
-661ClL5jN1m0m5qJ6m0J1j6LRK9J%mRo3KJ6lM0J6m9L4k2L2%mK6n2J7%RJ2qJ3l8oj9P2l0l5
-617c0j5N9j2Om9L5o5J08pl0NJ2qqkj3M1jm2k0K3rK2Jk4rN9l6%RK8p9N2L3l3j7J5k4K5OqJ3
-575A1j1j6M2k7k6M2j8mpmJ5JqK0Pn9lK4%kK3J3JOoK7m6k5J3L0Qk0J0J5k8oJ9k9L1j4j5N5
-533C9m5J0L2Jk4j0j1J0j4NLPj0j3JLJ9j2J8M%l2Kj6O7l4J2j2lrLj6J2L0j7J4K9l4j4jj7J9
-491dJ3Kk1KK1mj0l1K3J0N2o5mL3pj0qL9%k2J9k8ml4L6J7K1l8nK2k4L0n5L0K6m2J8J0K0l9
-451a1K7j2j2m0P0J4k6J0l6j2nPNJ4J4k1O2n0j7L5Qk5K5j5m8J8K0%k2L7k5Kll1O0K1K4l4k8
-412@L3J4k5k5pK5l2N3l9k4L4J1pJ0m1J%J9J%j3J8jk5j2L5L7l3j4PRj5J3j1PJ5m5J8l3O0J4
-371C2k9j1j3j7O5k1pM8l4j7LJ6pk2J9k7J2QJ3NL1n1L1ln4L1rK9l8l0N2M1m3kNj5L5o0N8k1
-331Cm4K2K1Pk1J4k7N9j1l4Qj8K2j7J4Mj4J2k9N7l2K8k2NLnj3k3O0k3Jk9%j2jM3l5N2l0L3
-291B8n7L8pJ5Nj4kKJ1j6n%j8rK6K0ok8Pk5K4KPOl0J9J3L2j6k2K2j5J5j3K3k8k6L6j5Rm3L
-249c2J5J9Kj2m2P6o1L0K1J1j7k4K4l2K6j6N2l4lj7PL2k2Pm0K5L0p2M3plLRKj3l6M9K8n1N
-209a8NJ4k5OKJ0oK7L9q9J3L1Rp9O8rj1K2m1N4j2J4jk3oKk1L8MK9l5l9N0k1k2K9r%L9k9oJ4
-167A7j0l3M6K4r8J02J2q3K3m0mL6L0%m1M5k7L1l1M3l0k6K3J0j2MK1k9Nm0K7PJ4j6k3K3jq
-129i%J5L3n9ok6K2PQK5K7kNm6j4K8j3NJ0kK9n4l0L6oJ3J0j1J6J4l4k3N5j1K1J6k6j8Nj0m
-88dp1N1RJ2MKl5O7k1l4J2L3N%j0pkN1l4J2n5Qkj8M1j6rL0k5mk0J4KL9l7qO9m7J5K7o3K5l
-45Cm4M2moj0J0L%RJ2Lj2k1J6j2j5L6j8JL3p1J9Kj5J1O0k6l3Ok3N9j2pn4P5%pj4k3N1mJ3j2
-2B1j1q5N9jj7M9j9L2k1m3O8j9k9K2OK9k0Lm6K4%k5J2j3J6rL4k4m4M8L6j6k6L1m9M2l9K3r
36a0J8OJ0J5l5k1l3jM8k8K9n1R4k6m1L2K1Pk5J8mk8j1j5K0%LnpkJ4PJ1l4K0K2lk6K3k1PJ5
78A3K5l3j7M6j4%k3pNJ7j9J2nK3lk7k0%kK8j3QJJ6j8N2nl3k7PpJ3
110g
##PAGE=	F1=21689.911534151255182
##FIRST=	23001.711907285582129,	6426.5682307747556479,	1853.75
##DATATABLE=	(F2++(Y..Y)), PROFILE
-912HnqK7k9nL8pk5j4J2mQk0K9K4m3K8j5ok0N6rj9k5RlNJ3On5N9Prl9L6KKpO1n9j3J6L4j6
-868B5m8L9ol8L5K4r4L1jL4j0k7K7J3Mqj1J4j5K5jk1J7Mk3M9k1k2No3K2O6j7k9L4rJ0j7l2
-829c5K1J9Kk2%J2k5L8J1m6M2Kk1L4J2k5Qm7j1J9L8k1l0K0K4m6ROL1PNl1qQj6J6J4lJ6l9K8
-788A6j6k7L0j0%L0ll4QOJJ5j0k1L2l8oO5l5l0rLN3m1K5k1K5oRl5j5K2O0m3k4nJ6j3K7j9L0
-747A2j2oK5Jmj1OJ7J1j6k9J3K6j8Mj9k5pJ0J2qj1J7nM2k9j0OjO6m1j8JK6Pk0nLoJrMM5K2
-703F7n0j6J2jJ9j1jp1OJ7J7K5l6L4qk8M7l1J7Lon1N1l7Kk8P0m5K1J5JnlJ9k9J4M9mm8L5j2
-662B0lj6L8NM8n4m3MJ3m3Rj4LJ3K1MnlJ8o7kJ9kM0J5m7L7k4K7NrK7n6J8kJ1K0j2J1l0j2j3
-620c1P9l4m5kM2rOm6M0o4J04Km5LL0k0j2JpL5ql6j2J6j4K3J0k5j2N4l6jK1K9q5N4L2l7j2
-581a2J1l1K8QlJ2j3j7L8l7j8M9k1Qj6nRQj0K2Qn9NJ2PrK2J6MKnK3m2k5J3L0J2k4J5Rk9jK1
-538A5l3K7rj1N3m5QL1Jk3j2pOj3NjRrrllK4j0J3M%k6Lj9N7k3J1j1oqLj2J5L1k5K2K3l4j5
-494fMk2K1PRj6qJ6Nj4k8J9J3N1o4PJ7kpj0M2kk0J9l6Ml4L6RK6l7oK0k4L7n4K0J5l3K0J5K0
-452B9m1L0rj6m2P6Rl0J4l4j3JLkK0Qj9O4m6j4L0Pl0K7j1n2J8J8jk5M6k4Mol1N3K7K9m9j7
-412AL1J6k7k7rK4k3N4m3k6L3LLK1m0pMJ4kLj6K6j4k3j3L8M1l1k1PJ6k0OrJ3J5m6K2m1O1J1
-371B5k5ojk8O4k0pM3k7k4LJ8qj6J8k8J1LRRK8m1K6j0n1L4oK9m4l3N5L9l5nPj2L3o2O7k9m3
-330d0J6K5J2l0J7l0O4j0l8Rj6K3k3J5Rj8K4m0O0l1K6k1MJmrk4N4k3J0l0lj7%M6l4N2l0K2
-291A8o0N3oJ1Qj3l%J2k0pQk1rK7J9qk5Kk2K4NRkk2J5J6L3k0k4J8j2J4qJ6k6j8L1j4Om0NJ2
-248a8K0Jll5O4n9K4J9J4j5k4K9l0J5j2M4k6lk1J2L3k8Pm5L2K4o4M0llOJMj2l4N1J8m6QNP
-207cl3J7PJ0qL0L5q8QK9Pp3P2j2rK8m6M9j6K0lj5k3Nj9L8%L6l8l7N2l2k4M4nJL1l0jJ2j6
-166@l0N1J4r4R7J9p8K2m5jL3L6Jm2M6k9L5l5M3k8k5J9Qj5J0J6k5J0m8K7J4Oj3k2K3Lj2KJ7
-127A0K5n3ok8K2RKK6K9nKm5j2K8oQM%K7n8k4L8mJ3J0k0J0K4l1l5O0j6K4Pj1j8Kj3%o7M6N
-85b1J2OJ1m0O1j8l4J1L3J2lj1pj0N1k6J0n2J5lk4M0k4mK9k0jj9J2LL4m0ON8m7K0K4o8L1n
-45Bm2M1kqoOJPJ3R%k2j6Q%j8K9plK6n8J7noPN8k4l1Pk1N6j2om9O2Jj0pk5N1pJ0lj2q8O3n
1a9j8N2j6L1j9m2O8l2j7J8J2K3k2Mm8K3Kk5J6j6J6qL8l1l7M6M1k4k5L3m8M4l6J7j3K2LQK0
40D1m1j1l6rM9k3K3l4Q3k5m7L0K4J1k5NJ1k3j7j9K5jPqrkJ9KQl1K2J9jl0K6k0PJ5K1k6k2M5
82C3k1Rk0j0JJ2j7K4KJ0mk3j8lpL2j2QKJ0k2N4J8m6k9Rj4J4
110h
##PAGE=	F1=21665.618934648769937
##FIRST=	23001.711907285582129,	6426.5682307747556479,	1847.75
##DATATABLE=	(F2++(Y..Y)), PROFILE
-912HolJ9k6pL9j0j9j6J0MNj3K7J6l1J9k0j2j2N7j1k3j7KrJ6LK6o1N6Nol6L3Knj0O8o2j1K4
-870A3K4rm6L2j4l2M5J7r5L6%K9j1k2J8J4Kjj5J8j3K9Kl4K4Ok1L8j4k4%n6K3O2j7l8L5kJ9
-831B2k0l6J6K4Nl1NQj7L7ll3M2Jk2M4Mk6J0n6lJ5M2k8k8K5K2m9LPL7J1Ll1j1J1k0K4QjJ5
-790B6l8K8j6k1K6j1jK4lk9PQLJ4ll0L3m1kO6k6l7j6ON6m1K2k4K5kJ3l7k1K6O2l5l2nJ3j1
-750b4K4j8L0nj1K4Jqj4J0J8J3j1l0QK8j9J1l1k0j1J3J3j7jJ2OK8k6j3J1jO8m9j5J8K2Jk3
-711A2nKmlnRM2K1n0j4J0lJ6pmp0LJ7L1J8m8M5pk4L8l2J7Qj2m7N3l9mk6O7l8K3J6%j2MJ7k7
-668a2J2M2om5L6mLk6M2RM2o4l8J1J2m3J0j5MK0QOppK8o9jJ7JL8J3m2L9k7K2Pj2K6n5J6jJ3
-626CK1j3J0k2j3qP9l4n7J4K5nMm0M0n8R6Rn5%M3k9j7OJK5j8k4kPj5K1J6k3j3M4l3kK9L1q6
-585d3N2K9l8j4J0l3K9J3JJ1j8j5L2m7oN2k5K1k6nMJ4j1K6On9J4LJ1j6K0J7J0nmK2l7k7J4
-546a8K8J3k3J7Kk6MK2l4K2ppM8m0MK9lj7j2lJj3OmJ1poqrK9pRKKk2Nk0M4j4J1qrj0OoJ3L4
-499B9l2K7J8l3j4Ok5K4JJ3j1j6J3J0j6k5J5J4M9n8J4KLqrM0%j6J6m1J2l1L5jK9l4pJ9k5M1
-459B8m8RPk7K3J7J7l6K8lk2m0P7%k7J6l0j1LjpK3Nj8O6m2j1K1Rl5K8nn6J7J4mk2N1k1Lml3
-417d1M4L0L5n7pK5J9l0k7rK1j2N1m4k7K9jQL1l5j7QRlNj8K9k5j8j3M0M0k7k4NK1k2kmJ7J1
-376A5m5K7m4N7Qk0kPl4N9j6oL3j9k8NJ7pj3J6k5PkRJ1K1k7J9j5m6L3JK6m8l3N6L6k9rJ0q
-335cL2o1P1l8l7RK8J6l7K0l4O6pl9Rj5K2k6J1J7k4L5m6O0k9J8j4j%jlk3M6k3J8l2mj7lM6
-295Gl0M8k8J0n7O0jPJ0j1nJJ1k2j2J7k2j2K8J8j1k0lj6J9J0J0oj5QJ8L0k0k5J3oRjPk1j0
-254a3K4j4Nl6PRK4oQk4M9n5J7J7J4j2k0K7k5NqL5j8lk3J6L1l2Om1L1J7n1L4%mJ2qNj2k7N2
-212A3Nm0J2Oml5K6J2Pj2L5K9q2KK7Mo3P2j4rL0m5M2j8K1kol8Qj7L6mM0l8l2M8l9k8N9J%K3
-170C2l0NOj8k4M9Oq4Q6K3o8K1m9LK9L8Jm3M8l1L8l6L9k5k1J1Qj7J4J2k0J7n5K6J7jqj8J8
-131aJ0j8KK1J6m4qk6J6J1jK7L0rjm1j3L0%J1jKK3n9j7L7kJ1J0k6MK8k3m3O4k3K6mMj5kj7
-89a1Pn9L6LJ1QK0m4N0j3l4J0L2J7mj6kj7M9j9Qm5K1qk6L5l0MK6j3%j5PPK2l8J8M5m2K1K1
-48D2o8L4ql8L8%rkKjJ5J5Mjk9j3jJ4j9K1MrJ7l8J1j0NJN1j7l0Pj9N1j3ml5M3Jj2jk6M7qO
-3A8Mj0q6O2pj8N2j3L0k1l4O4m4nJ5J8J5k3Lm5J8Pk6K1j6J0mL9l6k7M0M3l2j9L2m5M3l4J5
35Dj5K4%MK4m2nl6j6M8j6J5j6O8k3n1K9K1J6k3pK8j7k6k2L1nJ1j1j0%K2mOk6K1J5Kl2K8k2
76hJ0J3J7j8k4M2k6J3j2j5kQj8L7MJmj9j7kj4L4rR%Lk3N3L8n5l1J1k1J6
110i
##PAGE=	F1=21641.326335146281053
##FIRST=	23001.711907285582129,	6426.5682307747556479,	2299.25
##DATATABLE=	(F2++(Y..Y)), PROFILE
-912A0qJJ2k1j0L7j0j2j9PJ3JnK3Rj9Rk6j6kN5j3k6qnj4K6pM6o7N3Jjl2K9Kj3j3P2o3rL2J4
-869C3lm2K8k4k6N4Rr3M2jK0qj8J1J3KNk0K1j2L4Nm7L1Qk0K8ok6nm8K3N6j6m6L7LL0k1m2J2
-828a9K8Nl8J2LqL4j7k0M1%k2N3mk7J0n6KRM4l2k7K9K0n2jJ1L8J3Kk8j5J2k5L2KNPl5K9j4
-787Aj7K3j2jJ9kk5NRMJ5Ml7L3m4JO6j7m4k2J1N6m0J8k7K5JJ8l9k6K9O4k8l8oJ1j0K2j8L0
-747A2Kj6K0Krj9J5J8J7ql1ML1k0J6m3j5j3J8J2k5PQJ7J4k5j5J5JO9n8j0L6J7nk6oJlnkJ5
-705A3L8K1n2j0PnJ3lqo8LJ6M3J1o0N6pk0L1l4J7J2j5m5N5m1qk6O5l2K5J6%j9J1J6k4PL5q
-665B6m0L7MRl6M1J0L8p2l1K0J0m2Rj6PK9qQj0j1L9p1JJ5ML5J0l7M1l0J8Oj2K4n3J6jJ3K3
-625B3j3Qj5j1jP2l3o7L0QjJl2L9n2Q7J6o6kN7l7k3J1QJ6k7j3Pkj5J9K1k0j3L5l1mL6L3q4
-585c5M7K6l9j5Ql4L0J8MJ0k3j3K8n6ON4l0L3l8ljK2j1K8Mn8K5pJ5k3J7J8J5j1mK2l3l0J6
-546a8K6J4k4J8lk2QK4l1J1lkM2l5JK6pj1j3Jkj3OpJ3ojj2j6L1jO%Mj8Nk1L1nJ0lj4j1J0k
-501a4J3L6m0L2J2l2j1Rk8K6nJ8nk4RJ5j9k1J2J4M5n2K3j3OorL7Jj0J2m6K1k9L4j1L2l1pJ6
-461A0k5M4m2%jj9K4J8J2l1K9Jk7l6P5qk4J8k4rLmj2K6Kj7P0m0j0J3J0m0L0Jo0J5J1ok1N7
-421A3j8Kkl5L5L2L9o4MJ8K2l2k5j0K1nM7m5k6K5lJ2L9k9k8J2NnQk1K9l2j0j5M1M0k3k7KK5
-381A6k3j0KJ9Qm2L0m6N3Mj7NJ6m1N2j1nK2j2l1QJ6oj0J4k2MrRJ4J5j4J2j9m2L3PK4n4l1N7
-340eL2k3j3J3mL1o2P4m3l3KL1K1m5K4l5O6nm1Rj3K2l0PK5k9M3m9N8k7J0ql%JKk1L6k4K7l4
-299a3lj7nM5k5L9k2%n4O6JLJ3j0nKQk3j7K6k3j5K9J7j3j6rj0J6J4J2j1nlK0K5j9k5J0jLO
-257A1mj4%J6j4Nl3ROK6j1J9j5L5n0J0J4J5rj8K5k1kmK3pjk6J9L0l8Pl5K8J0l9K8LmJ7j7O
-215@j3j8N2pl6J7Pj5l5L4J5Mj7M2K3p7mK7Jn4P2j5j1L3m4L5k1K3kMn0J1j7L6j1M1l3k8M4
-176A3m6l1P2PkJ3k7J0Jk1j7M8kp4P5K6n8K0n4PK4M0Km2M9l3M0l5L3k2j8OQk0J7Oj3K4o0K4
-136a0K0qlj4J2J6k2LK5Nl5rk4J1J3nK8L1j4ll6j5L2PJ2nLJ9o0qL4jRJ0l1jL2j6m9O7l2K7
-94A5j4K0j2oj9J4n3K8%J0RK9m7L9rl3J0L0K2pk0Lk5M8j0Nl8K7j2k9L1l7J1K3oLj3KJ1J2l7
-53b5K7L5l7K2J5o6L8j0l5L6Kj2K%lK2J3J%l5j1j1K9j9J1J4j5J1k0Nj5J6nM6j2k7Qj9M4j5
-13E%j7K0%j3Nk6M2rJJ2pq2N9j0j6N1rK5k2k4O1n9RJ2K3Nk2Lm3J5J1k8K6j6O%L5l5j9L3M5
28D7m1j2L1m0M0l0J3j9K7kjK8m3Kl8k0M8j0MJN3k0n3K6J7K2k1j3M1j1l6k5L5pJ3j3j1LK6j1
68@Mk1K1ROl3K9k4J4J1J2j0k6M0l2J6oj9lNj8M9Ornj4j4jk1L5pRjkk4M8N6o2l0J2k8J8
110a0
##PAGE=	F1=21617.033735643795808
##FIRST=	23001.711907285582129,	6426.5682307747556479,	2219.5
##DATATABLE=	(F2++(Y..Y)), PROFILE
-912IqLPj6j2L4j2nj8LK1%lK2Kpjk9k5J1N1j6k7Kj3j6L2j3N9o9M8jMk8K6Lj8j9P2o2mL3J1
-869C1%l7K3l2j9N9%q7M6%J1qr%J3%J3k3K1j0L8Mn5L5J0j5J5Mk7j3l6K3M6j3n0L1J2L9k3m5
-829b8RK9Pm3J6%jL1k9pL5%j9N8j1k7Rn2OMM3l8k2L1J6m8qJ9L5J5jk6j3J0k8L9mJ0nk6K9j2
-787Cj3J6rjJ4pj6NOQJ4J0m1L1m4MO1rm6k6J4N4l8J4k9K4NK0l7l3L3O2j7m7mQj0K1j6K6J3
-746B3k6J6Qj5k2K0J6K1ml0jL2j9J7n1j0j3K4Ql0J6JK6Kk2k0J9LO6o2kM6J3j1k6ojko%K2L1
-704E1J8n0pQqR%j2o0jJ6N2No9O1kj3J8l3J6J5j9l8N3m0j4k1N7k5K6J7jk3J4J6k0JK8rl7M1
-663B0J0J1m3M0QL0p1k2K5Qm0J2j9J0M0k6Rj2j7M8p1OJ2QK8Mk6M1l0J2Lj0K0m6J3%J2K3j0
-624A0MpqMO1k9p4M4oJlk5L7m1P3K0o8pO5m2k5J5J6Ll4jJ6j1j3J5K6j7j1K4k7pL8L6p9M2K2
-583C7l7k3J0l2K9K4PJ1l1j1K4o2J6N2l1L9m6JnK8j1L1%n4L3j1J2k9J4J9K2k0kK3l0l0J4K3
-545DJ4k2J7nj9J0K3k3J%KL4k6kK2j4mj2Pqj3NqJ4kKj6k1L1NOmQj6Mk0J9kJ3Mk1j4J4LJ0L9
-499C9m4L3Pl1nRl1L1j2K0Kl0OJ5j8j8RJ5L7m1K7k4QpoK9OoPm6K7k2K9j7L1k8oJ4k5M4l6q
-457a6nj2K3J5Rk1K7Kl0k8O7j8j7K1j7mJrj4K5Jj3P0m0pKJ2m1L1No2J2Qrj9O2j3mMl6K4L2
-415A8M1o4J3J1K3l4k1rJ8NL8m4k1J8lJ3M4k2l8J7JpJ1k2K2l3kj5M2L5j9k6%K6k3j8QK0Ml6
-375b9L4m8M6Lj7J2K2m4M4olRok9RJ5mrJ2j7%j7J0J6QKLj9l8L1J1K3n9k5N3K8j9j4J4JL0n9
-333b6O9m7k5mL3K5m9K4l5O3jm1Qj1K0l0%L2l3N0m9N1k3%%pJNRj9K4k3L2l3mj1rM0j8K6j3
-292Aj0m4O4MJJ5pqNNk5k1L2k0k1L0J7j4j4j2nJ1J8J4j2%j0J7J7j4k2PMlJ1j2rJ0Oj3Pl0R
-249b1NK8k0L1lK0m4MJ0J3nj4K0j6j0JJ1LMk9K0K8m2Qk8K3Lk1J8MlK7l1Nj2pN1j9l2K0J0k6
-207a6l4M1K0%k6M9J7p0qK4km1O7j2j6L2l7K8k6K2JJ2n7J4j6L2j6L8k6k0L6m8l5Q1J2lMk5
-169dJ6nk1j0M4j0o1O4K7m8J9n7J0K0L9Jl9M9l3L8l1K4j8j3JPk1J9%mL2o3K0J8j0JrLK0k4
-129iMK8nk4j1j8LJ2nK8L1k1ll0j7L2J5J2pLJ4n8%K8KNRl4mL2qm9O6m3L0j9L0qj0k0J9m4J9
-86b5kQJ3L4m9K7ol1J1K7K3pk4Ql0M6mKk8K9j6k8K2m0K0K0%LooJ4%l0L1K5l0J9J2o2M0j0l3
-44c3L2Nj3MjoK8PJ%l4j2j9M2k0MK2k3Rknj5K5j1L7lk4Rk0L6j6JNlkj1Qk6L7j2%J6kp6N4j2
1a9j6N0nJ8k2j2N1o7K3J0K5mk0Lm0J0J6l1L1j3%LL0l2j2K4M4m5lK7l4L6k6J0j8K5nmL1m2N
42Bl3k4M8plJ2L6j3n4K7QK4j6j5N1qm3k7L8j0J4j3j3QK8j9Mj7K1MPl1K8k5K0POlk4L7l8J6
84A0%k3jLk2O4Lj6nqj1jk7L6oJ2opk3M3O5o1k9J3l4K0
110a1
##PAGE=	F1=21592.741136141306924
##FIRST=	23001.711907285582129,	6426.5682307747556479,	2139.625
##DATATABLE=	(F2++(Y..Y)), PROFILE
-912IrMKj1j4L2j3%j5kK9jkJ9mNj1l1l2K3M7j9k7J1k0j6L4j7P0o9M3lQk5K4Lk3k4O8n5jL4
-870B1RJl0K0m0j4O5j2p8N0JJqjj2J5kK1k6J9rM2Mo3L9J1rLJ5k8k1k5K2L7qn5K5K0M9k5m8
-829b4PK9Qm3J7mOK8m1NK8%j4O2j9k6Qm3PjL9m1j7L2J2m3j4K5L1J6kk4j1J0l4M7j2J6j9j6
-789a5K9rqRojJ0j0j0NKJ2J4J7m5K8m4PN6km8k8J7N0l7J3l1K0J0K3l4m0L7N9qn4kOj2K1j3
-748a2K1K2l4J1J4j8k7K4J4K6jk9oL3j8J9n9lj4K9Nl4K4qL6j1j8k3K0NO4o6NN7Pj6k6ol%q
-707dKK8K5J6m9kRj3MMj5n1lJ4N9%p8O5KoOl2J4K0k3l1M9l6j9j7N0k0K5K0%l0J9J4j4oK0r
-665Gl3M4J7Pm6L6LK5o7j2K8Ql6J4k2J3N2m6Rj3k1N7p2J1RJ1K1mj4M1l1PjpJ6l9J2JJ1K1q
-624IJJnJ0M5k3p9N8k0Mpj8L5k9N7K2o8j0P0m5k6J8K3rm1J0K5j7j2J2K8j6oJ4k3rL6L6o8L4
-584A7J8l4k9Rk8K8L0QJ4l8rK1o9K7M8l3M5n5PrL3rL3mn1M1j4J2l6J0K0K7k9%K6k7l1J4J9
-545BJ2j9J5oj5J1K2j5j0LPK5j7nJ7k0Lj1J2j2j4NqJ6JMj9k8L2J2PqJ2j4Kj9OJJ5J1k7j8J9
-502a3OJ0M0m6L3%k8jJ2l3L5k0K2Ql4NJ3j9j4QJ4K9l1L2l6J0qkJ9J1jKm5L2j5K4k4L1k4nJ3
-461A0k5M3l0j5qoK2J2Mj1K6Kl3j8N5k7qK3j2Kkj1j6K4jqP1m0oqJ2m2L3J1o3ONj1j5O5j0r
-419iJ0l6J3L0M1n9K0MK5l6j5rJ4J6K8m4j7J2%J3M8j5m9K3nqJ4k3J4l2J0j8M0L1j4k5kK6k4
-380hk4J5K1kl0L8n0M0Jj4J7K4m1L2JknJk7J2J3mqJ0j0nk4J2J7JJ7oj9l3K9J5K2o2j9N0K2
-339A7j6j6J5OL0n9O5m9j6j1L5K8n4K7l4N9Jm1PrJ8l0qM0l7N4m4M3j9j0Qj2LRJ6j6J3k5L8
-300B6l4lnj2L3j1J3lj8l3O0OkJ6lj1QJk3k7M0j8k7L0J6j6j1j6KQK1J2pMk0J1J0pj9OPqJ5
-257A1k1lJ8jj0Qk9J0LL0k9M2QNl6lOJ3krJ4j1j7MJJ4J0l4K1K5m6J0k0J8omROnL8m4Nj3NM9
-212D0k9k9K3J3l6l0M7K2nl4N7J1o4j2K2mk8O1j1j9L0l0K1l0K0MK2o3J7j4K6k1L4j9j3K8m8
-175d1l7Q8J4mmk4K3j2k0lM0j7m6N1K7l8J9o1J6J3L9jl5M7l1L6k8J5j4pnOk1K0nML9o5J8J5
-135A1j4QonK4k7NL1j5j2j4j1mJ2oK7K9k5kk6j9L2K1J3j0LRn6J0K2NjOl3oL0Jm9O7n5L0k5
-93b5M1mj2k3K7l6J1lOJ4L9n1J6mk9J2K4K4qk8J5l4M5Jlj8L1k1k6J5m3K7J5RLkj3J8j1k4L6
-52A1J5k2J5Pn6M1j1l0K7Rj5PjqL1kMKl4j2k3N0j9lK8l0NJ6j3j3L1j7K8Nk0J1k3K9j8LK8k6
-10Gnj0J2k5L1j3kJ9Lp0M8j3j5M7JRk1jM3p6L7PK9j3j9Kl7PJ9l2L6j0qQK4k6oJ4M3n2PK4k8
32eL3k4Qj8K5qqL4m1J0l0k6M9mj4K2K0on2K8lK6j3j2N7nm9k9M0j2J4j1j6J2L1k6Lj2K1lRk9
74a4K8k8K6NkMk0L3m3J4Ok8OJk4P6lk3mjj0Jl2L6oJ5j0j1k0L3P1n9k6J4l9K2
110a2
##PAGE=	F1=21568.448536638818041
##FIRST=	23001.711907285582129,	6426.5682307747556479,	1783.375
##DATATABLE=	(F2++(Y..Y)), PROFILE
-912Gp%Koj5K8j4Oj3pL4JlJ7rJ5k2k8l7L3L7j9k4J7k7j3L5j9P5o8L9oJ3k2K1Pk6l0N9m7LL1
-870A8J1%k1J5m3j0O4k2o4N0KrqRk3J6lK7k6J4qM5Jo7M0J3loK4k7k9j4K1K4kn3J4K7N7k7m6
-829a9NK7Pl8J5pJ0K6m8J3J9KrO2k5k4Mk8QqL4m3rL0Ol6j8L3K3J6kk2nNl6M9j6K0l5lK9oo
-786@NlkQj6jMlJ6J4K2m4K3m2RM8Jm6k4J7M4l5Rk8J4J5K1k6m7M1N4%o0KLj4K2rJ4L4m5NK1
-743B1k0l0K7QL1Mk8j1L4j6J6n9jj0L2Kl5K9j6M1j9j6k6K0RN7o5J4N9Kj9k3ooKrML3J7J4m5
-702A6jJ6k1%Qj8m0oJ5N8lq1O3R%pk7J0K3k5k4M4l0k6rL9j5K4K0Ll2J9J1oj4J4pl1M8K2jm3
-660eL0nJ9n8kK9Pl1J8k6J7O2o5J0j4k4O2p0J7LJ7J0j0kM1l2MnpJ4l1J1LPJ9nnQLJ3K7j6p9
-617d1O8k9Lj2j0L0j6M3J9o1j4P2m8k2J8K9k1m5K0L1k1rQK7j0nPj9j1K9L8n5K5J4k7m2J1k1
-579d7K4L8QJ8m7qJ9o9L3M2l2M4o0J2rL8qL2qm5M6j7J2m0PJ8L1l5KK9k6l1J3J5Rj4J1mj2J3
-539BJ6lj9NJ0J6qqJ5k7Rj4J9j4j3KoJ6MQk3l1K9J7J2j5K1j7%j7oJJ9K0l6k3K6QRM2m6K9n
-496B4k5NJ2l3L8k5K1J3l4LPj6j0OJ4J8j8L2m1RqKPJ5Nmm0L2pJ8k6L0k3jJ3k6L8k6j7rjK0
-454hQJlK3Jl3nL9l4JK6pPnj3j8K2jjO9m3mj8J3m1L5J3o1%Kj2j2O7pj8K1l8LL0L5m8K6kK3
-410C3l4qj0J0K7J4m4rOLJ2M9j1n4K7j0rJ6k2Mk6J8k1L9K6j1j8pK5k6k6K1J7mk2L9n2L4Lj6
-370a7K3K3l5K0OJj7Mj9J1J0jrPlql2J7J7nK7j2j7k9K7J7K1o4rM2J6j3j6J3J1K9n5N4m7oj5
-329c3L3L0n5K9l1N1Mm0OqJ5k7j7M5l7N4l7L5j6k0J4j5NJ4K5j7Mk5L7l0kLj6K7nlQk3k0N1
-289A3QlJ6Jj4J2lk1l1M2j3l3L0J5j5j3j7QNK3J2%Kk6LK%j4OJ1j5J7k5KK6j0pJ1l1J0NK9l7
-246a9N0J6kl2qKJ2KmOpk1QqK2J6l7K0K4n1J2j2J2j3J3jPmM7n7Nj4J7M6l5l0K7J6m4k3M7K6
-204C1j1m3O4On8j4K0nj7N3ok5K6k0J5l5J8QK9o3J9j3J9k2K4roJ9m6l5Q7J7pj1k0K6j7j9M
-165a7L5j8l7M3K4l0K1o3J9PL7jl2M4k9L2k3LrKqKk0J9j0J2M7o4J3Rj3J3lj4K6k6ML4k3lj4
-124a1nj0J2pK8K6l1%k2k0L1K6J1j0LMn0J5J5J0o%l0oK7Pm5O3o4L3l0M8%j4k3L2k9NlMJ6M0
-82D0n1Opk4J7J9K2pk9J6l3M5JoqK9k4k1Nm0K9J2J7KMk1K1k3j4L5Qj2ONm8L8ol1K3J2j4OJ
-39@j0L1j6J3Kk7j4k5N5j9qL2l6NL0k3rL6k1J7J3j3J1k7K2j8KM9m6pqJ4k2K4j5kK0Ro4M2j2
1a5j6M4NJk0J0L2q1N1MK9k0j6%l3MK1l3M0pj3J2J5j7kNL8n5J8K1k2K8j9Nj5K0rj0L3l7J3k7
43a8k3M8lk3K8O%m8L3j9K6poO0pn1k8L8j3J2nk2J8L4l5NrK0j0J1k4K5l1L2Mj1J2j5K8m4J0
84bRl5J9kk7Q8j2k6mMpKl4L4pJ8j5j5j3K5O7n2k2J5m2K3
110a1
##PAGE=	F1=21544.155937136332795
##FIRST=	23001.711907285582129,	6426.5682307747556479,	1427.25
##DATATABLE=	(F2++(Y..Y)), PROFILE
-912FolKkj6K3j4J1rj4M0KmJ3j3K4k9k5m0L8K8j9k1K5l4pL0j7P5o5L5qJ8j9J9J0k8l8N1l9
-872b0PK9J2jj3J0m1j0O4l3n0M9Lj7rJ9l5J8mL3k5PpM8no7M1J4Mj6L4k6l7lJ9J3Nn2ML2O3
-831E7l0m2MK5Ol3J3rJ2K4n4K0RNkN6k6k3%j0Oj4K8m5jK8Jk7k2L9J5J6kk1%Kl9N2k0K5n2J1
-789a8K8klkKlOk4QMqJ9J3K8m1J6l9J1L8Lm2k1J9L8l3Ok6PK1J9k0n1M4M7Qo6Rjj6K3mNM4n6
-745a0jL0k0l5L0ML4Qk7j3L4j5J0n8MpL4%l6L4k3M6k6j4l0K0J3N1o2K0N8kk2j8ppMj1OL8P
-704D1J2m1JK4k9mJ2k0k9rJ4N5nq0O1J4Ok0k3QK5k8j5L8k3l1lK7j1K4K1Nl5J8J0Lk2Rnl0N3
-663A8K5j1l8K2j4J3m7RL0Ok6K4l2J9O9p6Qj5k5O2o3K2lK2%j9J1M2l3Jj0nJ2k3QNNJ6jj0J4
-622A2RJ3Rqp5P5l7Mj8kK6mK7J4n2j4O8m5k1K0L3l3m5K6L7k4oMK5o%jj4j3K0L6m0J9J0k0n5
-581d6J4j4K0M3QK2n4pJ8o9M1L3l1M2o6J9rM3pL1j3m0N2j9J2m5MJ8L3m1LL4k4l2J2J1NqP%
-541@j1J4QJ0k7PJ4OKj1J2l3J5j6K4j4j4%mJ6RJ0k6l5K6K4J6k2L1k0kj6j6%K3K6m4k7L3PQ
-500CM5m4K4j0k2J0J3l4M2l1K1J8l4KKj6nNJ3PmK9m5J1rNoJ9J0ql6L2KJ3k9K8k1LJ2k5L1k3
-458bj8qLJ9LkNK1kl1OK3m2J3K6kJ3rj4j8J9%PO5m6mk5J3l9L6J4n8p%j3qO7mk7L4l9oK6K7
-414A6l2K8pK3l4jrNL8Jm5k%PJ0M8nn9L2j4j3J8k0pj7K8k6L7K0qj2j0K4k7k9K7J5rj3L9n3
-373c6K8Mj6K6K0k7J0J1Kk4Lj2J2OKj0NNj3l9K1J7j1L8j9j4k5K4K0K1o7KL3J0j0j6J0J6L0
-334C7n3M1m4Nj8L1L3n6L0k9M4Nl7MnJ2k5k5N0l8N1k6K6j4k6J6j7PJ7L5j6ok6L6k6kJ1j7J9
-295Djj8K2k9oM1QlJ8Nj8J4qj7l4M4pm1K9J5j4j5j9J6KK5J1P%l4loRj1PJ5k2K0l1PL2j6nJ6
-251Il3ROK8m5N7K2pk5j4kJ1M%kjk6J4j8L0K1m0J9K4n5J4oPj9L0j2OlN8p0Mj5K9M2l6l4L0
-209A1K0n2j6M9K8j7n0O8Jn1j6J8npM4jl1K2qQl8J2J2L7o1K0j0J1k3J5jLQm2l2Q4J7rj8j5
-169a5L1k4j8J1L1j9k8L5K1k2K3o6K4kL5jk9M1k6K8j9rkJ0j0kj9K0j7K0N2o2J0Kj2J9jk4K9
-130A5k7NL8l1Oj6Jj3J2qK7K1l4Mk0k1L0K9RrKjm3K2PJ2j1ok5mK1J4m0O0p4L4l0N1Lj5k3L8
-88A0k2jlJJ7M0m8nrj9K2J5J8ok9J9l4M7Jj2KK6k7j7ll7L2J0K4KRl0K5l5nL3KkjJl9L5kl1
-44b6J7J5j3PMj4K9l2K4Mk0j6k3N6j8j3L4m1QM0l2mL9k6PK3pRl0J7j8%O3n8rpJ8k0J7j7kK2
-2GJ3n8L6j1j6M2Ppk0K0K2q3O1%L2k6j3kk8JK0l3M5lk1J5Rr%nL5n7L0J5j5K6j5Kj4J8j2j1
39cL2l5J6k1k2M9kl3K9nQm4L8l2K4nNN7qn1k8L7j2QLk9K2L6m2QoJ9j5J2k1K3l3L7Mk0J8qK3
82C3m5MJ2m4L6mk9R7k2k9mRlLl6L1qK3k0j8oJ5O1m4j7J6m6K4
110a1
##PAGE=	F1=21519.863337633843912
##FIRST=	23001.711907285582129,	6426.5682307747556479,	951.875
##DATATABLE=	(F2++(Y..Y)), PROFILE
-912DmrNKj6J8j4J6nk1M2OrJ2j4K9l6j8m0L9J7j7j4K6l7JK1j2O9n8L0qJ8j4J6J5k6m7M0k9
-872b2J1K4J7onQl5j3N7m0l5M8Lk3j2K8m5J9kL6k3knM9j2o1L9J5Rk0L7k2m2OJ6LQm4j0L6O7
-831E7l3l4LK1Mk3PqJ2K1n6K2MMMN0k7k2lJ0Lk1K3m6PK4mj8k3M2QJ5%k0Okm2N2k2K8o7K4K8
-788H%%pPnNl1J7Mj4J8J4L2l4Rl5J1K8Kl7j1J7L0l0Mk4JK6J5j0n5M5L8J4o9J6mj9K4JjN0o6
-745a6pM1k3l6L0%L7J0k5j7L7j5Ln1OjL4ll4L6k9M8l1j4k9J8J6M2n5K7N1pk2j3prPj1PL9j
-704C3J0l6KL4l9oJ7k4j7j1J3M6np5N6K0J0l0j7KK7k9qL2j6l3KJ6qK1K2Ql3J2QJ2k7K%l0N8
-663A9K7k5k8J3k3Ql4J8K9Ok2L0l8K1P1q1Oj5k4N9n6K8j0K4qk8K5M1l3lj0pJ1j4OOKJ2Lj8
-623a2K1J6J0ojo7P8l9Jk2MK0RJ4Ml8j5O1m0j4J6L5m1m3K8M0k3lJK0jLmj2j4J0L2k1RRj3o7
-581e5J5nJ5M9NK7n8qJ8o4M2K4k9L6o7K5pM5mK6j5l2M9j8J3m7KJ8L1m5MM0k4l1J1OKlNKj0
-540a2J6kK3l3QJ7kJ0j4J0l7J7j7L1j5j3njJ7J3J1k8l6K0L0K2k8M1k4pj2k7lK9L1n1l1L9O
-501gRM5l7J5j4k0J4J5l2M1l2J9K1l1Lrj1kLJ5nPK4m2PoQj9K2J3j1k8K6J2Pk7K5k3J1J3k7
-460hK3k3j4pPJ8njJ0J8mk8J6Pm7K4K6%J7rj5j6J3KJ8N5m9ll0J2l5L8J3n2j6jj2pO8ll7M7
-418A0m0j2K3J6j3K8j1K2l3OrJM6j2m5OmRQM6ko0L4j7j4J7j8j6mL4l1L5J3omj2K0k9k6L1R
-377dj2kL7n6K6Pj9K9J5j6jJ3Mk9LlJ1KNj1JJ3j6m6K5J5j3M4k2j1k1K3J8K2o7J3K3Nj0j5P
-336a3K0K8m8K6l7J4j8K6L3n3L0k4L3Ol3LlOk0l2N4l6M4j3J8j4l1J6j7RK0M4j7j4k5L0j9k
-298iJ8j4RKl2L4l1NL0J0lJ7J0k2J7j2j4l4M2jm7K6J6j0k2j9K4%K5RJ6ml7j4j2J8oQJ7k6K0
-257Dl2J0L4j8kJ7l5QPK4m7N9K4nk2j7pJ2O%oMl0J7k2L6K4m3J8K6n9J5jPk6M3k0MjO4p9Jj5
-214b3M2L7l7l7L2K3n6rM8L0k4n3O9km9j3J5oLL6Ll6J7KMm2OJ8M3n6K0pKk1JJ0R%l9k3P2J9
-172B8j3k2j1L5k9j7J7K5j6k3L2J6j6K6o6K5qL1kk4L6k1K2j4k0LK0j2qj5J7k0K8N5n9QqpK1
-133A4Kl3K9k3LL8l1J0j5Mj5J4j0K6J5l6Rj9k0K8L0No%ol2K3%J6j4j6j6lJ6J7l2N4p9L5k9
-93d7M9Mj3k0M0j8k%kJ5L9m6j3j5j2K8J0J4lk6J6l1N0nj4J0K1k9j1j1l0K9RL0%J5l5K4m2L
-53a9K8%Pj1jk9L0Ol5J4J3oLJ0j7K3m9L7Mqk0j6N0j7j4L2m3J2M5l9KL9l0KK8jQl3J3j8mP2
-11F8o4j1mJ7j5J3k0kK1J8n4L2qj6L6J1j5j8K6J1q1P1pL4k9j0lk7MJ3l0M8Jk6J7JK%j4L0n5
29c5L8J1rK3j1jrJ1j3j0L0l5K0j6j8N0mm1K9j3J1l7M5m6J9jJ7N1j2m8k7L4rMJ3l8K6L7m8J0
69blJ8k0J3j5J8l5M2Ol2K5jJ6m2lJ5n5N5nl1J04l4k9mJ3%Kl3K5qK6k5j8%ON1l6j0J7m7K4
110a2
##PAGE=	F1=21495.570738131355029
##FIRST=	23001.711907285582129,	6426.5682307747556479,	476.5
##DATATABLE=	(F2++(Y..Y)), PROFILE
-912Bkj6ROj6J6j6K0lk5M3J1j6J1j4L3m1rl6L3Pj4rK7l9J1J2qO1n2K6pJ8j1J3K1k3n5L0k1
-872b3J5J8K1rKMk5j8M7m3k0M5Ml0j4L8n5K1jL9k0j3mN0j9n4L6J7J6k4L9k0m6J4J3oJ3l5k5
-833e2L8O9l7k4LJ7Lj4Mj0J1J9n5K2mQQM0k3k2oK9%k7J6m5J7J9j1pk5M3KJ4Kk0J4qm3N1k4
-792hL3q0L5K5LLj1J1oNl9K4Mk0K0J3L6k7Kl2J2J9jl1kJ4K4k6%k1oL2J0%n7M8K7J7p1K4pk2
-750b6K6Qj0N6p6j3N3k4l8L1nL8J2k4j9L9j4om3RNL3pl2M0l6M7k9j5k9J4J9L4m6L0M4j2k0
-712A4ppj3Rj0QM0rQl1KM4m7qK2k6nj4J1L7no7M8K5J3m1rkK9l1kK6ql5QMnJ8K3J1l2MRK0l2
-667a3%Lk9O1K7l7j9Ol3Kj8K6K5Oj6L7m4K0O7p8Lj4k1N1m5L2j9L0j8l7L7M0l1oj0qRoMQjR
-625@Ok6K7K1Mj5Ln6P8m0%k6RJ4K0Kok3j5N5l7pJ2L7n0l6K7M1k1jkJ5LQprj4lK8lJQnp9J8
-580d4LQN5%L3o0qJ7o0M4J6k7K8o8L2nM7kK1j8k4M6j7J3m5%J5K9m8OM7k5l1J0JjMJMqJ8j2
-538eL2l3PJ8j1J8j6J1m1J9k1L7j3j2j0JJ8J7J2k9l7J4L4K8l3N0k9j0rl3qL2L7n9l3M5LJ0
-500AM7l0Oj9j8J7J8l1M2l4J7K3k6Lj7q%LJ6j6J7J8l8NlQl2K5J7j2k4K2K0Jk3K1k6K0J4k7
-460cJ4k5rpJ1J7j1JJ4J4pk4K6rn2L6K6kJ9mj5j6QOK8M4n2kl6J0l0M0J2m6k4kj1mO7km7N9
-418A2l9j7K1LNK8j3K0l1J2rnN5k5m6J4pJ3MM3Jo0L6k1j6J6j3k5QL8l5L3PnNj5J7l2k2L3N
-377gj3QL2n8K4J0k1L1Plj1J4Pl0jPJ0mQj1lK1j9n1L0J2j5M8k6nj7K0J6K3o6K4J1Jj1j4MK4
-335FK8m5J2l1K3j6K0L3n0L1k0K3Ok9KjJj4l9N5l3L8kJ1j6k9J3j8J1K1N4j8k1k4K4j2mK6j3
-296CKMm6M6l3J6K0J1lJ7J4k6J8j5j0l4M0Mn4K6J7qk9j7L1lK6QK4j0l9k4j8K8jRJ9l2K1l2
-256c0J2L7k2JJ9l8QQK0m9O0K4kj7j9j2J0QJj0Rl3K2k7M0K6m6J8K8o2J5KQl1N4k8KLO7q6k
-215a2j4N2L1l1m5L3K8n9kM5L2k9n6O8om5rJ1oJ2K7Pl9J1J2%m4jK2N0n0K1onk0j2J9J4pl4
-175c7j4O0J8j5k7nL8l4j6K2K0j2j8K8J1j0K9o6K7j5K8lj9L0j6J5j0l1J0K9j2j4j1J3k3L5
-139EN6n4Oj8kK4Km1K8j8LL9l3J5j4Oj5J4j0K3J0l8J5j9j8K4K9JlJj1k2K3nK0j7k6p%J0J8
-98Ak4M5p7L5k8M7Lj0j9M3j5kJmJ3L7m3j9k2nL4OQ%k1J2k7N3j0j9J8J5l0mj8k2K6OL6kK1m1
-56bK4m9J0K2jJ7k1kj9K4J4l8RJ2%%J6j9J2o1N0MKk2j0M5j7j6L1m5J7M7m5J0L5k9nL2NOl5
-15HRj8pP3o2j3kJ7rPk2jK0K2n1K9oj6L1J5k4j7L1Kp8P9j3L6l1pkk7NQk7M9Nl1K0nJ1jk3K6
28A0n3M7OkJ9oomOj5j0K9l4K2j0j5N1ln0K6j9J5l1N3n7J1JL1M4j7m3k6L0okK4m7L1L7n3J5
69alJ7k5J4j0J4l6M5J0m3L0PRl7j1J5o3P5pl3J09m5l0kJ4MJl0K0j0L0l0j6PlM0k8oJ9m5K2
110a2
##PAGE=	F1=21471.278138628869783
##FIRST=	23001.711907285582129,	6426.5682307747556479,	-275.25
##DATATABLE=	(F2++(Y..Y)), PROFILE
-912aJk3J3Rj5J2j5K1Jk9M1J5k1Qj1L4m2jk7K3kj2lK5l6J8JjN1m5K0mJ4oJ1K5j8o2K3j5J8
-871eJ2K5j3QJj1k7L4m2nM0Ml4j4M4o2K2KL9j6k3nN1k6m4K9K1K0k1L2j5m5J8J0j1J5k3l9L7
-832a7O7m0j2KJ1Lkjj1RJ5n0J8oPJ3K7j5k2rM8nl2J2m4K4J3j5Jk5M1%J3Mk0K0j3m4M8k2L3
-791B4q6M1K4MOj2J3rPm4K8Kk4J9J2L9j6nk8J0J2ok3OJ2J9k5%j9j2L8KJ0n5M8J5J8p0L2j1
-751dk4K9J3j7N7q2j8O4k4l9L0pL4J7k5k1M3j6j3l2J1J2K9j1k7M1m0M4k8j6k7J1J9K9l6L3
-715IK9j4j7knj7J1pPL8j3Pk7JN4n5rK8k9Mj7J3K2kn6M1K7J1m7%nK7l0LK1ll3J2onJ5K4J3
-672A8k7pRK6l1lRl1O5K3m9mmm1kmL0K3Oj1M1m9J9N7o7%j4j3L8l1L1k6L5k8m3M7M0k7j2mj5
-631b6J0%LJ0mPOl3L1K6mk0Mm1P4l6nk5J1PK8mj8j0j2M5l1LML7n7k5K2L9j6JlRNJ1nqj4j5
-587a9K2J4mQ%q5J6J2LN7lL5n7j0J6n2M1Rk3J9o7L7kM7KJ1j8j3L7j5J6m5%J3K3m6ON2k4l0
-547a7QmkQJNqJ8k1L9l1QJ7j6K3j9J3m1J6k4M1j0j0j7PJ6K2J0k9l4QL5L2l4N5l1j3om0j1L3
-506cL9o4l1M7%J2M6k0kk3j4J6K2l0L8l1J5K3k0Lk5oLKJ8k4K3J1l0KKNm0K5J7j2j6J4K6lj8
-465cJ8l0K9J6k9Pk9kpJ1J9j7OJ3J3j2j7L1k1n3M4K5pJ9Mj4j4JRM0K8n2kl6Pk4M0Pl5l3jr
-423f0mO6ln4O9l9j9K1j2K3K4j1J6k8J6pj0N8l4m6K0qJ5LL9kn1L3k2j8J2rl0K0M0l8L0LoJ2
-383Ij3J1l4j8L5kj1J6K6n8K4J4k4L0jJ0j9J0J1k4oJ4RrJ2j2qK6j8n2K9J0j5M8k7jj3K1RK6
-343C5o2L0Klj1j3%K6K6l7lk4L0j3J3L2m5L0j5J2Ok5JLnj0m2N3k6K7J0Qk0k3Nj7J2K0O3k1
-303B9k6k1J6krL1ooLn6N7l3K0J5J0kJ6J7k8J6j6pl2L6J0n8K2J9ll8j6L9mK4QK9j5l8l5j7
-263e1L2LJ2J9l5K0k9J2L7k1JJ9l8ORJ4m6N7K2Nj5k0j7J1Qjj0J3l5K4k5M0K4m5J6L2o4J5M
-224CRl4O1l6JRO6r1mj3O1K4k1n5L3L0n6MM0L4l4n3O1qm3mOnJ8K0J0m1QJ8jm6oK3N5m2K3o
-182A8j3j5k5K7J8j2l2%M1J8j7k9%L9l7j5K5J6pj7K7PpL2o3K7k3K8mj5K2rRql9J8L4qk3oQ
-141a0k5M2N3m7Nk9NK4Km5K5j2LL8l0J5j3Oj4J7j2K2Kl6K1k2j2J9K6mJLj8rK0j1K3j5l9ML
-100b4QJ5j7L6p2L5k7M0Knj6M4j4jNrJ2L3l7k5k9LM1%KLj2Mk0N5j8k3K5Pl0Mk4j2J9OL9kK5
-57D6m5K1n1J3J6%K5k7mj1J7K4m2MJ1PmK3k1%o9N9NJ2k4jL5j5j7K5m3K5M2m6J6K8k7pL2J1
-17D3Ll6Pj8j0O8n4j5%J6mMk3jJ9K4m9K6jj6K5J7k8j6L1pp0Q2j9L7l1lkk6J0nk0M9Ql3J9q
24gK0nk8K1m9N2KNJ5krKjj6qK6l5K5oj0N0kn5J9j8J5k3O0o6KMM1L6k2l8k2K3%pL1n2L3L6n7
68b0K0jJ5l0J6nRl4M5J2n0L3J5Ll2j7J4o9R3j1l2J10n5k9lJ7Qnk0J1j1L3l4j2J2rK8k2jK1
108A3m2J8
110a1
##PAGE=	F1=21446.9855391263809
##FIRST=	23001.711907285582129,	6426.5682307747556479,	-1027
##DATATABLE=	(F2++(Y..Y)), PROFILE
-912dMk8J5J1j4Rj4K2Nl4M0J7k5PqL4m4Pj3PpqJK1l2K7j2NM0l8J6jQjQK9j0o8J4qK0OK8j6
-868A6J4lMl6K1m0PL5Nl7j4N0o9K3NL9j1l4oN1l2l2K1K4K5k0K6j0m4K1Rj8J8j1n2L6O2m3J
-829AKOJJ1oj2PJ2m5J4pNJ8J4qk3j1O4j0l6Rm2L1Pj8Qk5L9lJ3Ok1K6j8m3M4k0L2q7M5K2MQ
-786A4j2J4j2Rm9L3%k7J6J2M0oj0k3RLj1j7J5J0J5k2kj6j8M4pK0n4M9MJ6o7M2j6k5L0K0k6
-747eN8q8k1P3k4l8K9j0L1J9k5k2M6j6k1k0J1J8K4j4k3M4m3M0k5j9k3PK0K3k6L4J5j6j3Mm
-710@k1J3mPL6j9Ok3kO4o1rL4l2J3k0J3Q%m4L4L0J0n4RqK5k9PJ6Kl1J7j7lJ1K4J6k2j9RL1
-668A7k9nJ4l2O9J9n9Pj0m8pJ0L2K0PpM6n4J5M2m8lj4nK4j5K9l5M0l5m9N6L9k4j7Kk1J1MJ
-628a3J3nMPm0L5K7j2j8Kk6O8l1qk4J2lL6qk7Kj1L5k4J1kL5o1j5J7L6j1KnMOJ6nmj4k7J7K9
-585B0j1J0Pr2J7J9lN7rM1n4j0J3m4L7Lj9J0o5M2KM5NLj8nK8j3J8m3JJ1J6m3PN6k5k8QrlJ2
-543fJNpJ9l1M3k5PJ5k1K8k1J5m1J4k8M6ork3J1J6K4J0k7l4KL5L5l5O1l5j4lm4j5L5L8o6l0
-503f1N0mJ4M5j0j0k7j2J5K6k8L5k8J2K4j5Kl2kO%K0l3L0Kk1jONm9K4J8j2rOL1pj1J6l6L9
-462A8J8l0kl2NqJ3J9k1J2J2Rj5j2L8l4n3N1K2j1J5J7j3j2oJ3M9J1n0%l7Mj7M0Jk4m0%qlO3
-421Bnn7P6l8k0K2k4L8J8j0J3k6K1qj3O2m3m6K5qJ6JL5lm4L2k5k0Rml4L2M1m2K7%rK0j2Pl6
-380c0j4L6rqK4J9n8K4J6k6L0qK2k8QJ4j7j1J9Qj3J5j2j3L2j9n1L0Oj6M8k7LrJ9NK8n9L9r
-340Hoj2j1nK8K5l0j9j6L6rPL0l9K8j0JNk0%Pj0om4N1k1J6K2Nk5j5jj9J3J9P1k3l0j9QQj4
-298a6L7Jj5%o0O2l3K4J0J2lJ6K0l0J5j7ok8L0J6o2J9K2Km9j4M7mK1QL4k2l5m5j5L7OJ3K0
-259A8l9K1k7J1L6k0LJ9l9MJ0Qm3N4J8J3j3k0k2J3RqoJ6l8K8k2L7K0m3J6L5o5J4PJ1l6O3l9
-220DkJ5O2r1qj1O8J5j0o3L2L4n4RL4L6l7m8N2j1m1KJmK6J1J3m2MK3jm8j2K5O1l5K4nk1j0
-180cl8L4K2j6k9J2K3J8k0l0OL9m0j5L0J1jj8K7KmL6n9K7l1K6nj0J3%Jnm6K7L8nl2jLk5M7
-139IM8m0Ll9J4K4%m8K3pML7k7J5j1Nj3K0j5K1ml5K7k5nJ1K3j0NOk2KJ7j5K5j2n0J3PNJ0j1
-97a5K5n9L3k6L2%%j3M4j2JPj2RK9l1l0l5J0M6llNnlj2N6k5k7L0Jl0J1l0kJ2OM1lK9m7J8n3
-54c1J7RKL1l3nkJ1L3m7%PJ8rK9k1j5p2O6LK3k5OK6j5j8K0l9L0L5m6K3K1k4rL1J6%l5Pj9j2
-12a3N9m4j6JJ6Kjk3%J7K5m7K3Mj5J9J9l4j5K8j1o2Q3k7M1k9%kk5J5j7j3M6Rl3K0j2K7pl3
27b5J9m6N7lJ1J1Jj1Prj4oK3l6K8lpM8Jn9J4j8J6j8O4o9pON0K7k8l1j9J5Qj2M0n8L5L4o0K6
69BjJ4l4J8jMl3M5J6n8L5K1kk6k3J3p2J08j4l0J08o2k8nJ8J2j1j2Mj3L7l6rJ8j5J8j7LK3l9
109b4J4
110a0
##PAGE=	F1=21422.692939623895654
##FIRST=	23001.711907285582129,	6426.5682307747556479,	-1160.75
##DATATABLE=	(F2++(Y..Y)), PROFILE
-912ePl0J4J4j3Oj2K1Pl6L6K0k8LlL3m2J5kqpqMJ6k6L1k1J0L1l0RMJMNL0no8RoK1LK8j6J9
-867C5qK0m6Ol4J7L0Ml6j4N4p3K2J2L5pm3rN2l8j9J3K6K5j2J6nl8K1Mj7J5Ko1L1N3m3J6J%
-827GJK1rj2KJ0l9Rl%K0LKk7j1P7j6l8Pl9L5Jj9J5k5L1kJ4Qk3L1k1m4M0j5L0q5M5K0MQpJ3
-784A9j6J1n0L3kk7J2QM3Mj2k2O%j7j0K0J0J3k0mj5k0M7j2K5m8M7pJ2o1M8j9k4K9K5l0N5r2
-745d1k2Q1k2l9K7rK3K2k6k1M8j6k9pJ2K2J9j8j8M4m2L4k0k3j7MJ8J9j5L2Jj9oPlk2J3jPL0
-705B7j9Mk1kO9o3rM0l4J8k1J2oMl0K8K9Mn5J8j1K2k6PJ3Mk5J8k4kPK5J5j5l1RL3k2nJ5l0
-664c0P1J3o7K0j5n4j0K0L2J7PkM6n6J1K3k5nj4PRjK4m2M5m1n0N8L7j8k3J3l0J3OjJ3lKOm5
-623c9L8K7k1j1mj0N9k4j2j8Rj1L9pl7J1oK5j7K0j3L4o3jRL0mjm%PJ7%mj1l7J1L8j3J2J0r1
-581f3J4K7rN4j3M1m4j3J2l6L0%j4jo0M5NM3Qoj7NJ4j2K3l8KROl5MO0k5k6Qj5jJ4LMrK1l8
-538b3M1j6PJ1k3L0k3K0l9Pk8M7jqk7J4J4K7Nk0l2kL1L5l3O3l8j3%m7j6L4L3o3k5M7pJ5M2
-499C9Lj7l1rJ1L2k8K8k2J2K2j1Ll6%P%K0l6L0mj1kJ1%n3K1J8rmjL0rmJ5m2M8J8k9ql4QqJ1
-455b1K3k4J9OPj6oM0m4m8N4K0k1J0L4j2j1j2J7N4lm8Jl3jj0M0pj1m4kmlN9rn6P9l6j9K5l4
-414d7M7J1mPk4K3pj7O2m8m2K5nJ7%L1pl3K7k6k1Mjl3M2L8m2K1%j3K6rLl7j0L4j4lK7J4n6
-373d0K5J9k9K6j2L3l5JJ8oj5K1Qj8J8j0k0L4j5m7K6Mj7M5k4OnJ9lL0n1L9j5qj3j0oK8K3k4
-333@l1j0L8kjK9l3K5npKj5jJ2j5lm2M6j4NL1Ol2oqj9J4J4P9k6l1j7jJ8k1L9J2k1no1O4l0
-291b3K1J0J2jJ3K0k9J0j3qk2K4K0o3J7K4Pn9j3N3kJ8QL4k4l3n2j0L8RJ4J9l9J9k2QL4j7L
-252EJ6l5KQLl5M7J5J7j2j4k8J3Qj4%J8l9K9j4L0J4m0J5L9o3J3PJ3l5O2m1nK4N3r0j0rP2R
-212D8%p0L1L3m7J2K8L8l8l9L7j1m1RojK9OJ4m0JK4Jm8j6K4O4k5K4pk4pm7L8K2j5k7K5MJ6
-172A9j9l2J3L7m1j6L2QPk1K6jjL5n2K5l6K5mqMQnmn1L8L6%l7Kkk5N2L9l1%m4K0K0jm8J9L
-129a1LL4k0J1q%j0K5k0K1j1l0K9k7NLJ7j5QRk6J3J1j8K7oo0K1J0OJnJ3m1L0k8K5mPrM1j1
-87A0MJ0j7OK4k3l3l9J6N0oqQJj0mN5k9l1L3ok8J7l2PMOM0kL0m4J3n2J4NNL5l6nMMM2n1mL
-42a4K9j3L2k0k9o7O7KK9k4J0J9j4j8J3l0L2K5m1K8Rj6j0K7J9jl3Pj8j5M8l2j6JJ6Qnk3%J5
-2cK5m6K0J2j4J3J7l5j2K1j5n1Q1l5M4k6Mjk5K0l1nM3Pk9K0j4L1j1l2J5m1N6mJ4PNj2Rj3j4
38elK1l8L0jmM4No0Rj5J2j2O9o9j4MN6K0l3k6j3OJ6j7M7o3L6L0n9L1%J1l5J8KJl1M3J9o1L4
80EK6pj7k9J0o7J13j7k7J02o6k6pJ7J7j7%qj1L8l6mJ9j8J0j3MK5l3R
110h
##PAGE=	F1=21398.400340121406771
##FIRST=	23001.711907285582129,	6426.5682307747556479,	-2056.875
##DATATABLE=	(F2++(Y..Y)), PROFILE
-912iJ2l2J2J7j3LqJ9J0l9L1K2l1LKK9l9K3J1k7%j2PRj9L7l3J4K3k2KJ0pR%L2Ko6MlK2lK8
-869C0j7K4j4L6n5qk6K5K3Nl6j2N6p6K2J9K9%n3j1N2m4nNK8K6nMjl0K0Jj6J1J5o9K7M3m3K9
-829IjnLK9j3j1kOl2MKmK3rJ2l1rQ2j8l9Ol5L7mk0K0k4K4%J5Qk3L2k3m2L4qK5p7M2J8KJ0l
-785A0J1k0J5n2L2kk8QMM4J4j3j9Kmk4kK7PJ2j8oj3k2N1k0L1m2M6j9Rn5N5k4k3K9L0l5N0r3
-745d7k2Q9k2l8K6rJ4K4k6k1N1j4l7NJ1K6J2j9j4M5m1K7j4k7j1JJ6J6nL0j4j9%Rkk4J4KQK4
-705B4k0Kj8nP5o4pM4l6K3k5J3j9Qj6K1K8jn6K7j4J9k3OJ0Pj9J8k9lNK5J5pm3QL2j3lJ8l0
-664b3P2Np0L0j9n8rK5K9J4PMM6n8NL%oj5J8pJ4J9m9M9m5n2O0L7j2l1K4l8J6OjJ3lLLn0M0
-622dK7k9lrNM8j6j5j3Qk1M0lm5K0lJ4j1L0k4L2o3J1KK5KmmlPJ9Mlqm6NM7j5J3J3r0J4L2j6
-578c0N1j8M3l3j7J1k9K2%j0j1n3M6QL9J3j6j6J5%j1K6l2KRmk8LO2k4k5Pj8KJ4MLj0K4m4L7
-537A2oNPk5L4k6K4l5Jk9M7Nql1J7J1L1Jj4l1oK7L1k6O0l9qKm9j7L3K5n7k0M3j1J8L7J5k3
-497B5l3nML8k8K3j7J1K1pKm0NQjK1m0L1j0jnJ7on5J9J7qKrL0rKJ3m8N7J9k8j5l4J0j0J0K7
-454Ck5K5%Mj7%M0n1m3N6J8l0LN2j1rk1K2N5j4m4Ll0nlM0j6Jm6k%nN4j3n3P9l3j7L0m1N0N
-412A1JJk2K6pk1O1n1l9K6lJ8jK6j1k2K3k7k3JLl2M9L3m0J7%j7L1nkl5qL2k1LL2Pn4K6K1l1
-370b4K3j6L9l7oK1Mj7K3Ok2K1qk7L3ql9J9Kj9M3k2RjJ9j1L3m4M0k3qj4rrK9K0j8m0nM0Lq
-328hK8k6K1%j5%j1jJ7k0jl9L9nqM1Pl9Oj4k1J3QQ7k9l3j3rK9l0M1K3k7j1n8O3k8J8J0J3%
-287A8J2K0k8Nj0j1j8K0K5o4J4K7J3o9j3N9%J6PL1k4k8n8nL8J2J4J8m0J7j6ML2j3KJ3l1%O
-248elk6L9J3K1j0j0l4J5Pk3QK1m1L0mK2Nl6J6M3o2J2PJ6l3N5l9pL2M4q9j2nP4JJ1p5K8L3
-208C9m0J5K0M0l7l0K2j2l9J5j3KL3JJ5m0jK5Mm9j8K3O7j8K3qk7kn8M3K3j4k5L6j4J4j7l3
-170c5J8L4m0j6L3NJ4k5K6m%L5m5K4m0K4nmnJ5j1nn2N3L0Mm4Nok4N7K8k3lm9K8J7km8J5J2
-129iKL1j3PomqL1k4K0j9k4L2l0J4mJ1k1J4J1l1K6Lk0K8Lo8K7J3Or%Lk4K7l0J7pJ3nL8j1P
-86A7J3k1LK0j5l7m1K2N3j0j4J3Pj8NN3l4l5L7j3k6K1l2J6nPL9jL2m3Qm9J0JQL9l9lQlN0n3
-44a0rkM2j8L6j9m4n6O5kL6k3J4J1j3j8Qk4L6J4l6L3mqrK2K3ll0Pj9j6L6k0j7LJ4J6j0k3%
-3a7J3K5m5J7J9j2OJ7l7j0J4j9m0P9m2M7k5J0%k5K7m6KM0Lk4J9j4L2j2l2J3l4N3oJ7KRj2J2
36B4j8j4JJ7l9L2JlL8J0n8Lj0PoP0o4k2MN5J7l8j9rkK3j9M9o4L7K6n9L5JRl6J8Mjl0M2K2o5
79c1L3K9rrl4Pn5J09k0k3R4o6k5rJ6K0k4J3j9j1M0l5JK0k0Nj2OK6k8N
110f
##PAGE=	F1=21374.107740618917887
##FIRST=	23001.711907285582129,	6426.5682307747556479,	-2343.125
##DATATABLE=	(F2++(Y..Y)), PROFILE
-912a0J2k7OJ9j3JnJ9J0l9K6J9k8%PK7l4K6K3m3Rj7ONj0L7l8J2J9j5mJ5j3J1lL0On8JlK0o
-870@K6j2K4j9M8o0k1j9L0J8Ml2qN5p5K0K3K5Mn9j4N0m4N%K6K5Nj0Nk2J9nj2OK4p0K0L2m1
-830b9M0kqLL4j3j1oLk6JRj1K4j7K1l8oQ5k2l8Rl2L9j2j8K1k2J8LJ5Qk4L1k2m0L0jJ8o6L7
-789a5J6jJ0MRk3J6n0K9mk6NmM6K1j0j8mjl2MK8QJ4j7pj4k0N2k4L2l4M3k9Nm5N6k8j8K6L4
-748C4l8M3r1k1R4k0l6K2lkK8k7j7N0j4l8J3J3K5Nk0rM4l6J9ql2ljJ1J6%K8k6j8QQ%k5J2P
-707ePJ7j6lj4oP4o1nM6l5K4k8J4k9J2mJ8K5rn4L3j4J5j9MROj4J8l1jjK6J4jn2PL1mjJ9k8
-664a6P1kp0L6j8o3qL0K3J2PJ0L9n5jj4K2nj6K9k2K7J3n6N3m6n0N8L2ll8L6m7K2KkJ2JL%n0
-623d4L8K5l5Rj9J9L6qj8lKk7L5Nm8K3%QpL7l5K9n8K1oJ9Rj0knQJ8J0mln2jN2j7J5J2q0J0
-580d2L5j9M2j9M0k0j8Qk4J5Koj7m8M6RL6J5k3j4K4j7qK7k4LQj3j7kO1k2k4J0k2QJ0Q%j2K5
-539B1m5K9OM%k4L5k8K8k9pk7M4Rol5K2OL2mok8rK1K5j8N4l9kNn0j6L0J5m6j5L7j3K0L1K5
-498E2k6l5%mM3k9J4rJ3J9oJl8NJ0kK1l8K6j4QoK1j2n1J4J6oNj4K8j3RJ5n3O1J8k4j9l2Qj2
-456c6OL2k3L3j0Lj6ML5n3l6N5J4l9mP1j1pk8K7M9k0l8Nk4j0KL9k5J3m3nMnM7j7m6P5l2j3
-416b7L4m2M7lJ0ok1K6pk2N7n3k9K1JK0lK3j7rJ7k8k3kLk6N2K7l7J2Lk3L3Kol1qK8k5QL2K
-374A0m9K7K3l4J9j6M2l8j5K5J5j7J9Ok4K2ll4K7Lk9J0jk2M0j6QLK1k0L4l5L7k6qj5qrK8J8
-334A8j3m6jL6J0j3K5k1J9Lj8mqkK4k3jl6L4Lj9M6J2m6J5j6k4J0LR2l0l5rj3L6m0M3L2l0j8
-294en0N8k6J2J4J4jRJ9k4klj7j2J5K8o2J1K9K0p6j5O4JJ3QK3k1k3o1ML5J2J5J6l9J5j1%K9
-254A6pkJ0k3lKqj6L1J3J8olm0J8Ll0J6K3m1K9OJ3nl1J8M3n6J1OJ7k9M5l4rM1L0q5j1kP4q
-212C4K1p7K5L0l2J7J3M1l3j9Nj1l9K0k1NL7kJ3l4nK4Pm8k0K1O8j0K3j2k6%o2M4J9ok7M4k8
-173aJ1j4l2K2L1l9j7L3MJ9k8K3nLK9l4K2m3K3mkj3K2j7om9O5K1Pm6Oj0k2O0J6j5qm7L2J2
-133Ilm4J2J8LK6kjmqoL6l0K0k3j7K8k8K4j3Ok7J7J6l4L3lk2K9J2p2L0J7Ok0NqkK1l5J1j0
-91c3K1kL2rRJ5k5JJ6pl8m0K5N2j1j6J4J2k4J2M7l5l7L8j7k4K5l0K0j1RL4jL3l7Mm7LjJ2L9
-50B8l7kJ0rN7n4j4nN3k2L7j8n4m0N5mL7j9J5Oj2j9Kj2L7%k7L5j7KrJ7K3jk7Qk0j5K4j0j6
-9a7LJ4K0j4k2KJ0K2m1J3K6j0jJ6l6oKk0k8P3m5M7k2J2Mk4L2n7NL6%j6J6j2K8j2k8J2k9M7
30@nJ8lJ0qJ1k1j1KJ6l8L1JkK9J7n3lmLkO7n6k4KM9J6m0j7kj1L1k1M7o0L7J9n6L7NNl7J9N
74Clk7L9K2o1K8L2j1ll6Nm0R7k1k0Q3o0k5j1J4K4k9K4l3pM0l3PJ8j9Jj1NK8k2J
110a
##PAGE=	F1=21349.815141116432642
##FIRST=	23001.711907285582129,	6426.5682307747556479,	-2629.375
##DATATABLE=	(F2++(Y..Y)), PROFILE
-912a1J4k3jK1j2kjJ8J0l8J8J8k5lJ2K5l0L0L0n5K6k7Nk%L5m3J3J4oj4K1j7J3qK6J2m9kkJ8
-871Hj1K4oK6k5N7o2l3j1L2J4Kk8mN3p2J8K8J9J0o5j7M9m5J5oK5K4J2k2Rj4J8rnlL4p0J4K1
-831Dl8M8lj2ML7j3j1r%j9kJ6j9K4k3L3m5mQ3k3l5J0k8M0j9j6K3k3J0PJ6Rk5K8j9m0K6OJ2
-791A0n4L1J6mRJ1Nk5J7m9K6lk4Kj2M7K6pj6q%l7J0K7QJ6j6rj4j7N4l0L2k5M0l7%l5N6l0j3
-750b2K2L6m0L5q6j8R7j7l6J9Lj8L1k7j3M7j2l8J9J3K5kj9oM3l3J3kl6MkQJ5MK7l6j9J6PJ
-710Ck7J2J1NJ2j2oj2rP3n7lM7l5K4l0J6l7J4QJ5K2j7m9L8j6J1j3%POqJ7l2JnK5J1Pn8MK7
-668a0OKJ8k4O9j0o5L8j6o7kK8J8RQJ6L2n2ol0L9jj8M0l7M0Oo1N7m6m8N4K8Om6M8n5K6jmJ1
-627@NMmm9L5K4m0K1k7L1K3%k1Pll4L1J4m8K3KjjM4m7K7n4L2j3J2J6j7%mQJ8J4nKn7nN5j9
-584aJ6J0o8QL5k2L4k2L8pk0Nj8OPmk0m2M5QL2J9l1j2L4l3rL1j8OPk3poN9j9k2J2k6J5OJ0
-542A3lj4K8m4K0J6Kpk3L6k9L2k4j4k4M0J3nl7K4JL4rLk6j0J3J8j0M6l8OPn0j3K6Pl4j1K8
-502a2j5K2K5L2k7l6Oj3M8l0NkJ6J7mjl7OJ3lK1l7K2j6J5pK4j7m7J1J3mRj8K4j6J3J7n3O1
-462B5J7k0k1k9Nj5KL8k1L9j9Kj5PL2n5k9N4J0m6j2Q8j0ol5K9L8j8l1Oj8j6RL7l5K7m1qQn
-422c2M0k2l8P1l1qL6l8L8qJ8j4j9K4pk3N3n3j9J6NK2mJ8k2LJ2k8k4lKk2N5J9l1POk8L3Rq
-381Ek7pK3l0J4L2mm5K9K4l6J6j5M1l6k3K7K6j7J4Ok6K5Jm1K3J1j9Jkk6L8j1QOK3k8L3k5L2
-341D0k9pj4prK6J6pn2KL3J7k0K3j5J5Nk2omkL0k6jl2K7J3l1N0J7n1K3j6k7OkR6l2l7kj8M3
-299A3n1M3M2l3k6l7M9k3NJ8J5%OJ7j9rLk6oJ2L2o0RL1K5q2j7O8MRRJ5j7j9o2J3L1J2J5J4
-259B3l8J2nlK5loPj4nkj3oK5J3J5nOm7J9Jl7K5K5m3K9J8Jj4k6K0M2m9J0NJ8k6L6l0j0M9J7
-217E9q1j0KP4j6K6p4K0K7k3J6OM2k8oj4rl8K4k8QM0oJ2k9qK2J2m8k0J9O8lK2j8k3Ko5M5J6
-177A5%k9N1m0J1j2l1K5K7l6j7L0KK5l2K1oOK3k4K1m6K2k%k2K9k3nm5P9PQm7Qj4j7O1Koj3
-136Fm6L7Pmm0J0K6LK1Oqkj1nM1l6K0k5j0K2k7L5k1%l3K0K2l6L9rk4K9K2p3L0J9Rl0Pj9K0
-95hJ5l8Oj4K8JK5qJ2J6k8jJ1Km0l7K8N2j5j7J7J1k5J9M1l5l8L8k1k4K9k8K3j7J1L0%L4l3
-56B2Km4njJ4L8l4jJ2j5N9m9k1rO5k7L8j6o3k0M3pL7j7J7Jj1k0lkL8j4j6L6k9J0pJ1K3%k2
-15A3Rk2j3J6nj5LJ2K7j8k1LPJ9l7QL3ppJ5l5lqk1j9O9m7M5j9J5Qk2L8o9RL0opJ4j0K4j2k2
27b8J1k4M0nJ9rJ3nJ0k2j0MJ3l7L1JkJ7K5m6qKkJO4m8k6KM1J5m1j3Nk1L8k1M5n8L7J2n3L8
69EJ0Jl7K0Pnk6L5K4n8K3L1j1Ml8Lj9P5k1j4P1n4k4j3J1K7l4L6m6lL9l1J2J7j8jrLK8j8k
110@
##PAGE=	F1=21325.522541613943758
##FIRST=	23001.711907285582129,	6426.5682307747556479,	-2770.25
##DATATABLE=	(F2++(Y..Y)), PROFILE
-912a2J5j5j0K3j4kKJ7J1l8J2J4j9oJ4K4k3K8L4o1M3l7%oQL1m2J0J2Kk3K7j9J2j2K2J1l3m
-873dlJ5j5K1KK5k9O2o2m0nL2J1jk2JN0o8J6L1J3J1o4j9M5m3K1qK0K3J9l1J0oJ7j4Nj3M0o6
-833b3PJ5l4M9lj5OL7j1j2j0lj4jK1k6K3k4L9n3JP6k2l2J2k2L8k6j2K2k3MJ1J8Pk6K3j4l7
-794c4K1J3Pm7K9J4qRK1%k8J8m5K0kk1Jk3N1K6%j7j6Om1J4K3J3J7j6qj7j0N1k9K7j8L7m3k
-754gk4N0l1oJ5L7l9K8q1j5R9j2l7J5J0l4L5k9pM1pl7K1J5K3rj9kM1k8QKl9J0J%J7NK5m4j4
-713b3K2KLk6J0J4NKkj4pqO3m8%M3l0K1l3J7m0J8J3J5J9k3m5M0j4OpmOLkJ4k9Nj2K4RJ3o0
-670d0%K1J7LJ8k0O3j6n6L7j0p2OK2J2QPK3K2m6j4l7N0Jj8M8m7M6Ko4N8m3m3M8K1J7n4N7n8
-631c1K9omRRNpm4L0K1m2K9l1L6J3Nk1J7ql8K4K2m3J9MpMM6n6K5m6L7j7PJ9k4JJQJ4J9nJ0
-588C3o1j0N4j9J7Nn2ML5k4K4k2L4Ok1Kj7jJ3jj9l6M1NK8K2l3j3M0m7oK9qOPl0Mj4N6j4k2
-547eJ8l1K2JJ4oj8L0m0J3K1Jj5k0L8l1L5j8k1j6L1J5kl8K6nL5j4J2k4j0MRJL6l6J4Qm9qK1
-506bkj9rJ9j3K1J7L7k5l5J1k0N0l2kMJ9J6pjl2MJ4kK0l2J4j6K0pK4k0l8PJ1kQj7K0k1J7J8
-464A7n1N8J4j5j9k4kj7kM1j5M2k6Jj2QK5n3k1M9Pn0j5R8j1om0L2K1j0k4Qj1k1J3L3m4L9l4
-425a7j3J4mK9k4k9O3l0kL7l0K4j1K6k3j7K4qk4M5m9nOJ0K5pJ5k6J3Qk9k3m%j6N2J3k3%J0
-385@l1L2J4pk0j3J9l1J7K8nl9L0K2l6J4j2L4l1l1L0L5j7QPk6K5Mm3J2K4rj0jl1L7oNJ1K3
-345C2l4L1j5K6l0nj4oqK4J6on2LK7K3k4K0j0J1Qk2rllL7k7kk9K3J8l9N3K0n4K9j3l2MpR5
-304E6k9m0Kj6M4n9M2N0l5l3k2L7j8mK4J4JJJ7j3j6J0l5kRL6n6PL2L0q3k3P0PNJ0Lrj4o0K3
-263c7K3J2J3J2l4QjoK3Jj3Plqpj5JK0J5NjJ5n1J9ll9L0K5m0K5K9j0k1j9J9M0m1PMK0k3K4
-221B5k0j1N4Mp6oNP1k3K9p0J8K1j4J3%M2k1Mk8rl5K6l5J1M4rRk3j1K0J7m8j8J5O6NJ9k4j8
-181A9Ko3M2J3Rl0N0m7J0qk9K7K2l2j6K5LK7l3J7oQJ4j3K0m5J7LJk7L1k6ol8R1rOm1Oj4j5
-140c5O3j2%j8l8L6Mnl4RL0LJ6J5j6kj3lM4m2K0k4mJ2k1M2k7nl5J9K9l8M2j2k8L1K9o9K7K2
-100A2J0l7Pk7L8J0m2Lj6L2MJ7oJ3J7l3JORl9l1K8M7j6j7J9J0k4K4L2l3l8L6k3k1L0k3K1j8
-61a8J3K4%L4k6Mm5j7KJ7L6k8jJ0j9N9m5k7rP3k7L4j4o6lL1rL3j2J3%j0j9rRL7k5pL6l9J8
-20HqRK0Lj8J0k3j2J0kj3KJ2K9k1j8OLJ5l4ML9lj2J0k9kj7k1j1O3m5M0j5J6J2j7M0p8J1K5
20a2j4ORmJ5j0j5J0j9K9%J6j2J3%Ok1rNJ2l3K8%%LK9l4j0MnLN7l7k4%L0J5l9j2J2l0M2j7L8
64B5n1L7Lm7L3J8kl6K0Omk7L4K0m9J5L1j0Pl8MMM6j9rN8m3k4j5J0K6l6M4n7KL6k5J6J2j5j
105aq%K8j5m
110@
##PAGE=	F1=21301.229942111458513
##FIRST=	23001.711907285582129,	6426.5682307747556479,	-2453.625
##DATATABLE=	(F2++(Y..Y)), PROFILE
-912a0J3qj8K5j5mPJ8J0l7OJ0j3qJ6K2j8K4L6o2O0n0kj0J7K5m1PJ1J1l3L2k1J3j5J4J2j9n
-873@mJ3k0J9J1K3l4O3n6m8KL1Omj6QM5o3J6L3OJ2o1k3M3l8K4j0J6J9K5l8J3JJ3j6J4k4M3
-834D4n8KRk9M8mj8RL6j1j2j2mj0%K7l4K2k0M3o3OO8k2k7J6j9L5l1oJ9k3kJ6J8Nk8J9rl4J6
-793a8K1%l8K8J2j3RL0ml2J9m2J5%j7Jl4N3K5Pj8k2J2m5J9J8J7J6j4rj9lM9l0K4j2L4m8mj2
-753b5M3l3LPL8l9K0p4j1J01ql9J2J7n1L9k9kL5ll3K0J5K2j5k0LL9k2KOm2J6LpJ8NK5m9j1
-713b4K7kMk6QJ8MoOk1kqN5l9KL7k5J8l4J4l6J9J9J4J7l0m1M3j4LkqN%LJ1k5J0j8K4NJ7n8
-670c6nJ4K7NJ5j6N8k2m4L0lp3J3J7OOQK8J1m1j7m1N3Pk1N4n3M8%o6O0m0l9M2J5K6o1O5o1
-631c1L2j0mOJ4Pj1l9K4K0m3L7l6M2%J0j9K6j2m4J7L2l7J5Lj1QM6o3K4l9M2k0JK2l2MNJ0J0
-591FK2mJ6o3j4N3k1J6%l6LL4k7J5k2K9J8k1jj4j0K1%j5l1L8JK4K4l5j4M6o0nK8JOPl7J6k1
-550b7N1rk2K4l4L0pJ6rk1L4l3LK6%k2j7L9l2L7j2k7rK3J6kl6K7j2L5j7J9k0j0lJRK5l4K3
-510B3Rm8kJ6j1kqRj2K2PM0k1l3J6k8N2l5j0RK6J4j0kk5KJ5kK0k9Rj7K5rK4k3k7LRjQj6J7
-467Dk7J8K1m6N2J1rj6j8j1j8qM5rM4l3JrQK0n3j3M6Mn2j6J01j1mm6L4KKj6Pnk4J8K9n4N2
-426B1k8j7J9mJ9k7j9N5l0KL8k3J3j3L3l0j6K1qk2L7m6RmJ6K6qJ2l2K2Nk9k1mmj0M7Pj4nJ4
-385Bl6L3J8pj3j8J6l3K0K4ol4L2K0l6J1qK7k6l7L2L8j1jRk5K6Pm7LL6Kk1%l7L5jLJ4K4m0
-344eL0oK0l0lj4noK3J4mn1KK1K8k8J8oPRk0j2%nM3k6nk4J8K3m7N5K4n6L2ql6%j1R5k7m3P
-301ij3M4o9M3N6l6l9pK4j4j2K8J5JkJ6qk1J6m4KNM0n2OL3L4q2k8P0J1%J1qkrn6L1J5J2J2
-260A4Ql0MMrK1Nk0ORj2j2j7RJ5K0pKK4n6K0ql9L7K3l8K0M0k1k6j3J8L7l2NLK1j9J2j2j2O1
-218E5j0p1jPO8k8K6o0J3J5oJ0nM3j5J3m0ol3K5m0J4M7j2Oj7j4J8K1m7j6J3O3J1J6l1j2Mo1
-179c7L8RJ9l3M8n1J1mk6K6J8k8j4K0KK9l5J5pJ1NmJ9m3J2PLl3L4k9nl0J02k7Ll5Mj4j2O4
-139C2k6Pk4l0L7jok6QL3OJ0K2k3lj5jM7m8K1k3LJj6M9l3rl5J7L6m0M4j7l1L3L7o3K2K4J1
-99C0m4Ql4N4Lm5Kj7L5OJ0nJ4J8l6JJJ7l8k4K8M1j7j7K1Nj8K6K4k9l8L4k5j8L1j8J6j7J3J9
-59A7JL3k0Qm5l0PJ8L3k2%Qk3N6l6l5qQ0k9L0j2o5J2K0j1K9j0J1kqk0j4K1L5l4KL3m8K6qP
-18GJ7Pj4Rk3j0Plj0KRL2k4j6QjJ2k8kM4Jj7Ok5Lk6k2lN7m0L2j3J9J7j3M1q2QK0k2J9OjNp
26a4pJ0j4J9LJ4j9J6N%j9pOJ0k6K4k%j0L3k3j1OqMN2k8k1%J7J4l6qJ7l8M6j4L1m4L7nm2K9
69cK4ol5K1Nkk9L3J8m0OK9qJ1l9NK4J7j5mM5l2k3j8RK6l5M8o8RL3k1K2Nj1jonK8j0p
110@
##PAGE=	F1=21276.93734260896963
##FIRST=	23001.711907285582129,	6426.5682307747556479,	-2175.125
##DATATABLE=	(F2++(Y..Y)), PROFILE
-912iJ0jk4K7j7nJ0K0Rl6JLkj1J5K1j2J8L5n9P4n8pj4K5J7l6KJ1K0m2L5j7Rj8QJ0mnmPk2J7
-869AK1J9l7N9m8m7LK7Moj2J3M2n6J5L2%J1n3k6L8l1K2pQJ8K8l8J0LJ2j7K4l2M2m9jPk4L9
-829A4kj9J2L0rj2j1onLK9m1K0j4M6p1QN8j7k3J8j5L2l7%J6k4oK1J8Jk7J1jl1J1K8nl3K9J0
-788Fj6RL6rl2J8l9J1Mj6Lm2N1K3J4k0k7J8m5K1J1K5J5j5qk3PM3k5J6oK8m8oLL0l3J1jL6l6
-747hJ4o6rJ02jm3RK3o4M1k8KK8Kk8J6J8J7k1j7OL4j6jOm0J8Pj3K1jK5n0nL1rNk3MK2Lj4J6
-704A3l1NnM1k9NK7j6J2l5J5l1K0J8J7J4l3l6M1j2jKrLlNJ0k1J6k4K2LK0n0j3PL3RRj0N3k8
-662C3l0K0Mp3K3PKNOL6ll3k1l8M8J3k1N5n4M6jo4N9l4l5L6OL7o8O9o0L3j3m%K1Qj4k9J6J7
-621El9M0l6M0rJ4j8L1j1m7RM0k8R%j3J2M2o6K2k9M4k2nK4l9MJ3J3NK2kK3o5j7N3k5J5pj8
-581a6%L3k9Pk0K6K3k0kj6j3K7%ok8L3oK2K7l5j7N0p0kK4J1MPl9K3k7M4lk1L3l9L7j4J7j2
-541A3k3L6k5mK5Kk8j5M1l2L7ql0kJ6J4kl2K9k1L5k0K5j8pj0qJ8J5l1K9J1m7NJ0j6J3j0Kj0
-501b3K0JL5j4k8J9l2M8l8j2RL4J5j8Jk0kJ6%K0k4Kj4K5j1K2k4j5JP%Oj2J6l5J5K6l9M2J0
-461B9nj1j1k2j9j0M4jM2l6%lLJ7n0pM0Km9j3R7j2ln0L4j6J7j1RJk7J9K3n8N9k2j9K4lQk6
-420a6j3M8l0OL3rkj2L9l8j5K2j1j9K9m1K2j5K0K8j0Rl4K7Mk8j9lpoL8Mmj1J8l8L2K1ook4
-379a7J2l0J8J8mk7L0J7l5J4nJ6j9m1L3L9oj1J1k2K6J0m7pM5Rk7Jm3L5L%J7K2m2K6LJ5k9j
-339Gj4mkK2J1nm5%J4L2l1J6mLRj6j2jnM7k3pk2J5K6n3N5K7n4L0Jl9mj2Q9k3m7J1oL9p3M1
-297gO0l7m3QJ1j0k1L4J4KpJ5%k5J9n0NKM1m6PL1L4p5l4O6J5jPj6Onm8L5PJ2J0Ok7jPrJ7P
-253A6k7J1J9j4j8j6J2J3K4k0OL1n8J9j3l6M1K1l4J6M5l0l0lJ6L1k4MJK2j5j%j1O1k2o4MR
-214a4O5l3J9m7J0OJPpM0oJ7m6nk9K2m4J6N1j5Lj1k0K1K3m5j2RN9J7J0l8kKn5L3NL0l6M1n0
-173hJ2Jk6K6J4k5j0J2MK7l2J0pJ4nLK0l9NJ3Nl5L1l1lj8J04m2mk2jj2rO3l5Qk8j9L4mok0
-131c5RL5QMK7k9oj3jM7n1K0j7NroN0l5j4l2J3M0l8M0j8l2L4M0n2J5K6J1m6Nl8O6mm5Jj8L8
-90eOKjJ2J8m0MkK1l5j4K5L2j7j4K3kj2K9J5k6l4K8k4j5L0j1Pj2J2J5JL3j4J3m7m1J1K1K8
-50B0j6%Pk7M8k1m7kQ2k8K4j0n9K2J1j3K1nQlqj7j7K9L3m2J0L0n4L3rQJ2J0j1J0k6pOnqKQ
-7aL2k6j3J1mPk3qM8Pk1jj7Nl1k2%N1l0J9rJ9K3oL8q3MJ7l0L0MJml%RqOQJ1k3J7J1qj6lMR
40Aj7J9oLk3L3j0rMpJM5j8j7KLJ5l2oK1m3M4pK3l6L6j2l5K0L3j0l5K3M%l3L4J3k8kK6nRl8
84a7QM2j3r%L5k0k2k2QK5l3N1p4J2K8j4K6kqLorK6qo
110A
##PAGE=	F1=21252.644743106480746
##FIRST=	23001.711907285582129,	6426.5682307747556479,	-1896.75
##DATATABLE=	(F2++(Y..Y)), PROFILE
-912hQNl0K9k0nJ2K4Pl4mkPj3J3J9qJ2L0n0Q3o2j1j7L1Pk9kJ1K9n0L6j2Nk0NMJ0mnKk5J7L0
-868B5J4l9N5l9m7MK4Kj1oJ8L8m9J3L1nRm3k9L4k5J9l%J6L0l8RNQj6L5m2M0l8lNj8L1kk0J5
-826GK3pj1rqkNL0m7J9mM4p8J1M8j3j8J9j0K9m3OJ3k5j0K7J6kk7LPk7PL4j0l0L1Rj9QM2j2
-784B6l2J5l4OPj4Pn1M9K1K0k0l4K4m5K4LL4J1j6pk4J5L8k1QjK2m5pJ7J5l2K0j1L4l2Qn8o
-744f6J01Om7NL0p7M3k6OJ9Qk2J1J9J4k5j6J0K9j1nPl9K1J2j9K2pK6n0%L6j5Nk1JK5Jk3K8
-704A6m0J2kK7j9QJ5qQl6J3k1J9J7K0J3l7l1L8j0nRj3KoPQj5K3l1K1%J8l8j9JL7RNnM9l2j7
-661A0OJ3p1L1kkNMM2j6k4k1l4L7K0k2N5n3M1%o2N8k8l1L0kM6p1O7n4L1j5mmK6J0j6k0PJ7
-621Dl4L8l3L8j8J7j8L7j2m8MM5k0Ljj5J4L6o6K0k0M7k4j0K5m5MK1J6%K2jL1o7k0N1k7J3j3
-582fjkL1l1kj5K1K7j8lj8j7L3KJk4K7j1J9K9l4j8N0p4kJ9K1KQm0K8l3L7Lk0M2m3M3k1J6j4
-541A2k5L7j5rK2Ml5j1M2l2L6ll2MRJ2jk9L1l0L4k1L0j5oj5j5K6Nk8L3J2m6J3Nk1K8j2poJ8
-500aoL0pk4K5l6M4m3j5RM3J5k4Kj4oJ8JK0k0lj2K5j4J9k3l%OlOrJ7m3J2K8k7K8J0knml1k0
-456c7j4M2QM1l9jK%J3m9%L5%m4oQ4j3%n3L3l4L4pJ1Ol0J8K0o4O8j5k4L1kmk6oM1l0J0K8K
-414B9j6qM3m5j3K1j3j6K0l6L6k6K4L0j1Ol7L1Nk8j5lj0lL0JMj6K1l9L1K3mKk9Rl0J6J4mk0
-373b6L0J3l4J6kNj2m2L5L3Kk0J1j7K6J1m5j8N5J6l5Lm9L5PmK2J9m4K2J0J1k8Jj3lJK2Pnl9
-332b3kQL4l3J5l%Qj0j2kpN1k1rk0J4K8n8N5K7m8K6Qm1qj0Q0j8n0J5%L3p7L9O5l8m7K2knk9
-290d5L8J4Lj1J4Ok8K3n6QkM2m1QL0L5o8m0O2J9mNk6J4%m1L9%J2QLk3oJ0j1J6Rl4J3L1j6k5
-248a5j5J6J0L0l5J1L8o0J7j9k7M1J9l0J0M9l7l1PJ1K5j5K%K3j4j1J2j2O1l3n7J0J0O4l9J3
-211B9l5OjOLqL7JJ8m8kk5K0m8J8N3j7jnk5K4K3m4pPN3K3Nm5O%m7K9%L9l8L1m7J6Nk4K5Qk2
-167dnNMK5k9NqJ8j4J0J9l4nK1Pl6K8l1jrJ05n4j4rlj1oO2m6J3l2rL0pmj5J2L4J0kL1l5qj0
-123bkM7n6K2j0Qk4LN0l4j6k9QM5l6L5j9l5L5M5m1OK6J2m7Nm0P0j0m3Lj9L8PoKJ1J7m3QmK5
-81A2l4mK2K3j9j0K4rkK9Ok2l0K2k2j3K8mlnJ1J0LL1qK0n0n1J6K2K3r%Nl0L9pn8OQ3k8J8j1
-38B4m8K6Pj4J2lOloj5k0L6L1m7J7K5n7L6j1J3OJ3pJ0k9nQroMML1k7j0J5qLj7j4N0J2k4qj0
5iRl4k4NM5j9NoJ9K7%L5p8lJ3l7M1KLj4JQRmpJ3Rk7J9J6j7j1%%J1j0J4rNl5L3KoKp%L6j0j2
54COj0J4k7lK4m8M3jJ5k8L6j9k9J0M3j4l4K5KLl8L5Rj7j1K4kPl7J2N5m0lMK6qk1k4OK4k7M7
97C2p7J7K1rL2j0mPoj2K3pn
110B
##PAGE=	F1=21228.352143603995501
##FIRST=	23001.711907285582129,	6426.5682307747556479,	-1669.375
##DATATABLE=	(F2++(Y..Y)), PROFILE
-912gNPl0K8k1nJ3K8Ql5pqJ7j4J0J7mMK5m0Q5o0j6j9L5kk1mQL8n6L5kkj9%mK3lmlk7J7M0O
-867C6l7M6k8m3LJ8Jj3lK0L6m0J3K6j0Nl0l0K9j7J1LpJ5K8l2PjPj1M1m7L3k8jJ2j6J6Kk0J6
-826A0J7pj1nrJPK7m8J7PM1q1J1L5oj3K0rK7m6J1Qk5j2L1J4ok5nJ5k0%L8j2l2L6J0k2OM8j7
-784B6k9J1l2MJ2j5J2n6M4J8K6k2l8L0m4K5lM2Nj7nk6K5K7j0%jJ5l7qK8Kl1K7j9L0k9Pn1k
-744e9R6J4n1%L4q2M2k3J0RJ5j5%K2J2k8j3J0K5rpPl4J8K0k5K4j4K6m6QL5k1Nj8kK7jl2M0
-704A9m6J7KJ3j1J2jKNl6QnJ7J1K3J2l6k8L3pqJ5j4koNRj1L0l7K1lJ4k1k7nL7J0jJM7l6nj0
-660GJ9o5L9j1lKJM9k7j6k0k6K1K9k3M9m5K9Nn5N4k3k7K6j3N4p4O4m6K6j2mrK9J0j6j0jJ8
-621Ek7L2k8L1k5K0j6L8rm9JM8j1kpj4J7K7o1J6j0M7k4j6K5m8KL0K0nJ8LL6o9k2N1k9J0j9
-582a4J3kK7l2rqJ7K4j4kk1j7L4MJ3k3J9j6J8K8k9k2N0p6JJ1K9jJ0l6K9l9L1Rj9N3m8M4k6
-543A0J4j2k8L7nj1J4Ol8qM4l0L0Jl1QNPjk3L2l9L1j7K8j1lj9j9L0kk2L3J2m3K0%k2M0j9r
-502a0nJ5rJ9Jj8K9l5L4m6j4ON1J7l2Nj0j1J8MK2j8prK2j7J6j9OkQnMlJ9n3PK9j2J4J3k%J
-458B3l7k1j3L5J5L6l5lPoJ2m7ML0%l7MO4j2Kn3K9m7M8mJ3Pk9J8J4o6P2j0k6L7kj4k3mL7l0
-417a2J2K0J2k5mM6m9j4K3j6j2J2l1M6l4K6L1j3Ml5K8Qk7j1kj1mK1JJ3k0K1l7L2K0jPl2Ok4
-377b5PR%j3K7Pl0K1knmm2L7K2J1k8J1j1K6J0m1k6O0K1m0Pn5L6QpK5J3l9J6J4J2k8Kj1kMK1
-335A8Lol0nKL5l4J4nmJ1oj0mqN3j7j0k0J5K7o2N5K5m0J9J5l9j2oO8j3n1J6RK3p6L8O5m0m7
-294c4L4j3%l7M2J2Nj7J6J0k6K2n7RoM1l5J0K6L4n7m4N5K3ojl1K0Nl1L7oJ3O%j9j2J3j0J4
-254EPm0K2L6j6k9j2J5RL5m7J5M0n8J5k5j7M0J5k2LM6l8l1J9LJ8p%%K3j3j8K2j2N7m0n1J8
-215a3RO6m4jj8Kj0J0JqL3QJ5m4%j9J3m8J8N6k1jjl2K9K2m2%NM6K6km9J5ll8K3lM7m0J8l8
-173a3J8J0k4K2Nj9JmOK0k2%rK1k1RK3k8j8L1Ql3K1l0KKR8o1k4MponN8n1J5l5JK5pnrJ6L1
-129A6J2pL0l5j4nkM4n7K1%Pl6J5M3l0j7k1jM8l2K6j6l8L7M4l0kK7J1m2Km0P0j6l9Qk0L7Q
-89Fj5NQJ7m5J2oK5l0PJ7J3j8oK5j7J0K5jj8k3J2j8j1K7Kj5MRQKL0mK8n3o0K2K2J9ljLl2K7
-45IRo9J7P9k6J1j2l3K5Mj3J%Nlnj3j9L8K9m9K1K1n7L7j3K1%J3mJ0l3kQj0mN%K7k4pJ8j3J
-1@j3j7M9J7k7j4lJ1l1k8PM1pj0mJ8L1RK5o8j2J2m1M8JLk2NJ5Pjj6J8Nl1K3K0k5pKmJ1KQj3
43fQm5L0J3kjnmK9mpJ0k3J3k1LK5n2L8PQk1L5k4k0mN0j6l3K7JOm4L7Mpj8K2jMl5J7O0n9NO
89FK0Jk0k7PK0j7L9p6K0J2jL5j6lJ3qj4J9ok
110B
##PAGE=	F1=21204.059544101506617
##FIRST=	23001.711907285582129,	6426.5682307747556479,	-984.75
##DATATABLE=	(F2++(Y..Y)), PROFILE
-912djJ1l1K8k4mJ4L3Ql6rj2K7j5NJ4%mK0k9Q2n5k2j8L8j0j4pOM7o1L3Rj0j7%j6L4klol1J7
-869a5N0jl7L8j7l8%J4Jj7%K2L5l3J5J9j5Lj8l1K3qKJ0j3J3K6k6NoOpM7n3K8j8jJ9j5KPk0
-827dJ8Roj0%j0LJ0K3n1J5J9L8q5J1K4Kj0K0nK4n0J5Nk5j4L6J0j0k3j2K2j1rM1j4l3M2Rk4
-787a0MN3k0k8Qk9KJ7j8K0o0L8J5L2k6m3L7m2K7qM9kj9mk7L4J8%q%Qk9qL9j2l1L6k8K5k5O
-746im4JR2K1n6lL3q2M1k0J3jK1qj0K6Rl2rJ1K0pqPl0J4K8l1K6k3K9m2J5L5k7Nj4oK9ml9N2
-704B3n3K2OJmJ5j6J1Kl6LJ0J5NK6J2l5k5K9nj1K1j6mqMJ0qL8m3K0nJ1pl2rL4RpRM6l9Ok6
-660aJ9n4M7k3lKkN5l8rj6j8LL7k3M2l6J8Qm8N0j6k5K2k3O1p2N5l7K3j1mj4L3J1j6jqJ7k0
-620a5K7k2K3l1K2j3L4lm8kM9lpj0j3K0J4n3J2%M8k6k0K5n2JL9K3j0J5OM0p0k3N1l2Pk4K4
-581ClK5l2j5%J2J9qjk5j6L5NK5k4J4k1J7K7k5k4M6p4MJL7lJ1l2K9m3K3J6j8O3n1M5l2Rrk9
-540a9L7MrKJ0m0oM4k8K6Nl0QNKlj7L3m7K8j4K8pjk0k3L5qj9L0J3m1K6mj8M6k5j1kJ2j3RQ
-497Fj1L1l4K5n0j0jO0J9l7Nmj7J8PK4j6j1oJ9k2J5j5J6lQpKKK2o0%L0KjJ7lPOm4k1j2K7K4
-453GK9l1oJ3j2J2m5RK4jk8J6L9j0Mn3K6n5N8jJ3Rk8J6Qo5P4mk9M2lk3j9lL3k9J3J2J9l2L
-412BM8n5j3K5j8qMk5N5m4K9L0j4Kl3K5J3k6qjj3mJ3%K2k4K1l5L2J7KJ1l4Nj9kNMoK4Jk7K8
-369Ilj7Ml8L9J0J8l7J3oK6J0l6l1O0K1l9J1o0L6Qj0K8Ql6J2J7J2k7Mj1%OK1kok1plL5l6J2
-327fnrJ3%opj1N4j2j1k0J5K6o4N6J8k8J0K2l7j4JN2qn2J8J7J4p4L6O3l9m8M2k1Om4M5RPk3
-286a5J7J5k3K1n2Oj1M0l1J4K1L2m5m6M6K5opl6K7Qk1L5j2J3Mkj5j8J6rJ1Qm5K8M2j6l2j0
-247b3J2J0L9n8J9M2n7J3l1oL9J2j5nM2l9k8L1oJ1%jjK3j3k5L4j2N0m5m3K5OP0m8j5mJj8J4
-207@lrK9J3J2l8Lj3Om9K0N8k6jKl8L5K1m1OLL9L1j0n2K2ml0J7nN5m3Nk9K1J5k4J8Jj6Pj2
-165dRJ5j7lj2K5k9J1K5k2l2M2Rl0J5k9PRQ8o3l8J9j0%nN4n6J8l5RJ8onmJ9K8J4j1K9l7j8
-124cjkM1n8K1J1Om8K4L6k5j7j3rN1l1J9j4m0M0M1j9j0K7J0l7%l8O6k1l3J3k1L4Rk4QPJ7m8
-84c1J8qK4k6J7J3Lk0jK7k6K2K1pj5j5Lj4j1K6J0k9J3QNJL0JL4n5o8K9K1J4Lk%l3J6K4q0K8
-42c0P5k3Lj3j9K3Kj0rJMlmrk0M0K8m9K2J6n4L4j4L1oJ2%Rl7%J0j2lNjK3k2nK2j8Jj0k2M8
1A6K2k8k2OJ4k9l1QL7Ok6lJ8L4J6J6n8k0J3m5N3JLk9QK0PLk8K4Kl3K5K2l3kNj0J3J2Kj5J1
44En3K5K3JmkqK1KkJ6l6J2j5PK6n5L3J6%j4L4k8j1j9N8j9l1K7JJ0n1L8%Mk5K1%jl4K3N9p1
87a7J2PJ6Qj8l0QJ8rL1p3K2MML9k1jJ7j0j6J5n%
110A
##PAGE=	F1=21179.766944599017734
##FIRST=	23001.711907285582129,	6426.5682307747556479,	-585.875
##DATATABLE=	(F2++(Y..Y)), PROFILE
-912bmJ0k7K5k4lJ3L9Rl8j0j5L3j3%J0Lj1J5j8P3m6k6j8L9j6prLN5o4K9K1j7j5Jk6L9%jj2
-871el2K1N5j0l2L0ql2lJ0%k0JK3L4k5J6J2k0jll2J7KrJ8j9J3K1j5%j4O%M8n3K0j2NK5j3j3
-829FJ2j8J6LpqOj0MJ1J7n0J2L3L0q2QJ5J0qJ7%K1n2J7Kk3j5M0Mj1k1k0K8%j7M0j4l6M7Rk2
-787f%N6k4k3Kk6KK1k1K5n8K9J4L4k8m5M1l9K5qN4j2j9lk6M0QJ2j4lKj9qM8k4l1M3l5K0k2
-747a8Rl8KQ5K7n8qL1p5L5j4J4j0K7lk0K9Rl6mJ0J7rqOk2OL6l3K5l1L2l6K1L1k8Kj1oK9qm5
-705c8O2n6K7Rj1%J9l0J9Jl6JK3J0jL1J0l1k2K2lj3K6j6ppJJ3qM3m7K1oLJ0l4j4K9Pj0J4M7
-663E8m0J2m2K0m2N1l1JjoN9m5kj0j3j3M3k4L5k5NJ1l9M7j2k4K1l1O4o9M4k4J4moj6L4J0j5
-624eNj1J9j3J7j4J3l3K3j0K7Mm7%M7Lj1j4rK1jm1QPM9k7k3K3n0mM7K6j4J1J1M1p2k3N2l3
-584aMk8L2mK2l2j7PQJ0jJk9j2L0QL5k4Ok3J7K4k0k6M1o7Pj0M2nJ2k4K4m5J7K1j6P3n5M0l3
-543IMmk9L4J1mj1J3l8nM5k5J9Ok6QOnkj3L5n2K1rK4mKj8k5L6j0j3K2J5m0L1nj5N1l3rjJ0
-500Fj4nJ5mL1k8J2n2kj1O7K4m6P%k1J7J0K7j7j1nJ5k8J4j0K5mPj0JQK4o5nK8J5j2K4qJ3P
-458C9m4k4qJ7L0K0k0j0J6j7J4m2J0J8Jk0K5J4pPm9J9n7O4%J4Rk5J2Mo1P3mk9M8pk7j5oL2
-418A4k8J4NK2l7J1M7n7j2K8k1mlk0O1n1L1K9j9Lk9J9J8k4lkj4oPJK8k5J8l1L5J0NRk9Lj2
-377ij2%QJJ9mk3L6ok7J2l4M1nK3m0J1kL0Ql0l3N8J8l6J3o2L6Oj1L0%k8OJ6J7k5KrLPK0qo
-333A1j1rnL2l7J4j0j4J8M%j0j5N2oj0k1J5K3o3N5J0j3jK5l1j5J1L3mn0J8K3No8L3O0l8m8
-294c7M7k5J0m9M7NRk8K0J7j6J3m4Mj3L5k6J8J5K8l3m5L6K7nj4l7K8J3j1K7j4J4Lnj2k5K1
-256bpQMm4L5M1j2l4qRJ0M0o3K1M0n2J0l6NL6Qoj1L2l5k3M0j2NLkjK4j6k8M4j1L8m6l6L1M
-214CP7n5k5Qjk6J4noK3J6Ok8Pq%m6J7N9k8jKm2M2J6l8J3JL2L2j6n4K7nj9RoN9m4pj9K4J9
-171B7k7J6%j5J4k0J1Qrnj4K5l2QL0j7m5N0J1k3Nk6J1J5P3n9n0L1j0MnM7n6J7k9J2J3lpjK3
-130bK3J5j3K4l3k4M%L4n5J8K2Ln7L4K4j6j6nj7N0k5J0j0m4M4L6rj9K6Rk8jl3N5k4k7K0k3
-91c0L2Rl1QOJ8m9K2qK0k1K5Qok0MK7l2L4J5j2j2pqrrK4J5m0K2OMJK8LL9n6p1L3K0J2Omkl2
-46a8NL7q9M0O7j9mj6lJ6Koj8LLkolj8L8K6m6K0J2m6K7j5M4j1OMRm0JJ0j2kPnJ8j8jK3k1%
-1apk3M4K5l0k9J5J5k1l5OL7J4l7lJ6L4K3Pm7k7J6m5N2JKl2J0K3PMl3K7jl4L0K2m1LQj6J3
40hK2lj7J4n8K0L0OrLj4J4OjK5m5J1j0J3K3n5K5K5oj1L3k8kl3O0j9l0K9LJ2n7L9lJ2k9K1m
82Dml2K8N2p4J9PJ4J1j6l1RJ7jK0o6K2nQM4k4lK3j4j3QlK
110B
##PAGE=	F1=21155.474345096532488
##FIRST=	23001.711907285582129,	6426.5682307747556479,	-187.125
##DATATABLE=	(F2++(Y..Y)), PROFILE
-912@qRk4K2k2lJ3M2J1m0j0j7M1j3pOQj9J1pN9l5k8j7L9k2%rjO1o6K6L3k7rMl9M2KLj7l4K5
-869a7O0k0k5K0Kk6pQkk2KK1L4j7J7Nk4nJ2l3J2Rk1K8k4J3J6nlk4OOM9n2J3oRL2j2k7J8j6
-827DJ5mppJ1j0PJ1Rm9J2M5K3p9PMJ7nJ5LJ8n3K0jk1j7M4jj5j5k8L4J1k7L9j5l8N3Rk1mN9
-785E3k8j8mk2LK5k6L3n6J8J4L6l0m8M3l3K4rO0k4k0jk5M6kK3j9onprN5l1l3M9m2J7k1J3l4
-745d1MP6L3n9j2K5o5L0rJ4j7L3Kl0L1J0l8jJ0J2rrNj4lM5l7K6m0L5l0K5L0l1JqoK7j1n2P3
-704B5n6K7J5k3MK3m4K7Jl4mL5NpL5Qk7j9J7lj4L2j6j2njJ5rM8n1K3pmK7l6j6K2Kj4K1M7m0
-662A7J5n3K0l0N4l8LmrO3n1Onpk9M8k4K6j4oJ5l0M2rk2K1m0O5o4L5j4MOpk0L3J0j3J2j6K2
-621A2rJ0rPl4K3rK0J2m6KM3Pj3j7nK2j6k6KJ4N0k9k6K1m6qN3K8j8QJ5M0p3k1N2l5Ll0L8o
-580FJ8l1j8J5LJMNl3nK3QM5k5%k5J7K1j4k8L6n8Rk2M8rJ4j5J7m7J2K6j3Q3n8L3l4kJk6K9
-539A1J6Kk4J8l6oM6k1J1Pk1LJ1j2krL7n7J4kJ9%Lj4k4L6j1rJ4J6l7L5qrM9l7o%Oj4j8K3%
-496@L1k1jn2Ok0P2K7n3RKk5J5J4L2j9j2kJ0l4J5nL2pQj2%J2K7p0j0K7K8k4L0j2J7Qm3k3n
-455b8QL4J1j0j5K1k3J8l9J0J0Lj0L5j2mJ1m6J3n2O1KJ5Pk1Pjn2O7kk9N2j2k9j0rL1k5J4k
-415aK2m1K1M5n9j2L2k2%rj4O0n4L2K5k1Mk5J4K3k3Jlj4pKLL2k8J7k8L9JQMk0Lpk3nJ4QJ3
-372Grj9M5j0l6J8k7M4k3K9m4RLL3Nk4l1N2J4l0J4o4L7Lj2L1pk0%J6K0k3KpMQJ9j5n%j1nK8
-329A9l9J5j4j9K3QNj3j7N0jqk3J4K2o3N5%Mj4K5k1j6J9J6%m8J7K7kn9K9N5l6m7M9k7J5n4
-290e4M9jJ3l2K0K0j1Ol0%j8L0k1K2RK5k3m1K5K9nk1l8L2J5kK1j7J4Kpql3K4kMLm4M0L8pl2
-248fqNJ0M1o7K5L6m9Ql9J5L3NMj9K1l2j8N1k0jPm%K5j9l1N4j2K6m3l0L5KQ5o0l6J9kl3J3
-207iqkJ9J6%j6Qjpm2J5N9l2%Lm6N1J0l7J9%K6L3k4n4L1nj0LpO2m4j8j1K7K3k8J3lj3K1k8
-165fJ4%%qj7K5l4NL4j0n9N9J2j6nk3J7J7N7n1o0M1j1RoM0n6J9k3J3P%pJK6J8J6j5K0l1k9
-124a7J0%L0n2J4L3%o3M1J1pj5Mk3M8k2Jnm5M8K9kk7K6Rk0lk8M5k5k1K6k4K7J0l7QNK0n0K6
-83a5qJ5j7L3Lj3k1QK7l7M5Rj7j0Kj9lrK3K1n2L1MM%K8ML9n2p3L6J9QJ1pll0oM7r6N3N8j5
-40B5j2j7RJ0Ljk7LMloNj8L5K5m4J9Ql9K1j6N5j5JQQm4KJ1j1jPqJ3j5LK6k6%lk6M0L0l2l7
4c0K4J7j5l9OL5K5n1lJ5L5K8nl2l6K1m3M9KKl5J1K5POm0L0kl3L3K1m9QJ0k1J3L2rj7J7o1J4
46c5L5J2j5Oj8QRjL3n2QlJ8K0n4J7L3j1pL2k9Pm6O2j9k9L0MJ5o4M0nJ9l2K1pql0L1M3p2K5
88iPJ2J4j4l1J0J4J0Pn9K3j5J3M8k6pK8j7j2L%N
110D
##PAGE=	F1=21131.181745594043605
##FIRST=	23001.711907285582129,	6426.5682307747556479,	83
##DATATABLE=	(F2++(Y..Y)), PROFILE
-912@j0Pj9J7k0jJ0M7J2m1j0j7M5rj5KJ0k4J2kM4k3l0j5L7k5MpnO6o5K1M2l4mJ1n1L9OOk1
-871a0l5L0O1k8j8J4Pk1qNnk1JJ7L4rJ6jk7nK1l2PJ7l1L3k4J3J2Mql4NJ6M4m7PlJ5L3rl7K4
-828B3j4J0pqmJ6rQPKm3RN5J7p1MpK4lJ1OJ7n1J9lj7j9M5pj7ql4L7K2l5L4j2m1N5J0j8pO0
-785E6l1j2j1j9OK6l2M0n0NJ9L5l3m7M2k9K4pO2l7j8jk1M9j3L4k1rj1Lj0O0l6l3N1m6J4k0
-747b1J8k9MO5L7n7j6J3m6K3lRj9L5Pl9L3J3m1MPJ0j4pNpj2M9l4K3m4L5k3K7K7l0knnK3j3
-706@n5P8n2K7J8l1MK8n4L2Jl1lL8Jj3M0Nk0j8J1jj5L5j5j5lmJ9j3M9n0K5qj0L8l5j7J5kj8
-665a9K5M8l9J9o2J5j6N5m5Qpj3O6n3J1Lmm1N2k6K0oj4J4j8L7ok4K2m5O2n5K2lpJ7rj9K9J0
-625Dj1J7j8K4mJljl3K4qJ0K1m4OL6J0j6j8jK3k7j3mK0N0l1k9K0m1j3N7K7j7LK0L7p4j7N1
-585C8l3Jl0L8pJ3l0j6K3%j1RJ0l5KJ1J1N1k6qk0J8J4j0k7K9m6J2l2M7rJ6oQm7J0K8qQ6n6
-545A8K0l0qOk2K3J9Rl5K2l1rM6j6KPj4pK1j8jqL8n6LPJ3KLnk5L5j1jJJ8l6L8rmM4l9JmLj0
-499@l1K9ML0j4j4n2J7k9P2L3o0ROk7J2J8L4k2j0JLl9J7%L5rRj4JJ5K7p2j1K2L7k9L4j7K1
-459C6Ql9k3JmL6LJj9K2k7K3l5PMOmM4l7JJ6m0Lm2N4LJ5Mj4Lnm1N9mk8N4j9k7mj3L1k0J2n
-415dJ6m1L0M0n7j3L6k1Jj4rN8n5L2K0k4Nj7PK7k2Nmj8nLKL4k7J2k2M3j0J1npLjl4oJ6J2Q
-372Ej3j5N2j4m1K3k2M8m1L3m1LOL9%j8k4M0J0k4J5o3L6kj1L5j8rpJ7K2j9knPPJ5j9kQj1m
-330dK4m1J7j9k3L0PJ4j7j9M6Lnk5J5J7o2N7j1K0k4K1j0j7L1lJm2J6K7pm9K5M9l2m7M8k6J9
-291Dn6N1rJ5l3J9K2mmj2oj9K2j6K5JK1j3l3J5K7kl1l3L1J8NJ1j6J3Mrol9K7LjKl9M3L1jk9
-248ao%QL9o5K6L0m3Om0J9L3KJ5k6Qk6j5O0k6oRn%K8k4k9N9j2J1l9k0L7kR7o7m5K7ll8J1r
-206b2LJ2J4lnROj4l6J2N5l1Kjm5N7Kl3K4lK2L1k8n2K9jmjpO3m7k5lL0K7l2J0lj2K5l2J5n
-163CQrj9K2l3%M0op1O5J3rj3j8K1J6M2m0p0M7qJ4rL1n1J9j5J1MMj1LK8J3J6j3J1k6l1J2M
-122eK1m4RM1lo4M4jKj4J2k8M3j8njm5N1K1Ll4K5Rj0mk2L2k5j4L2k7K5Rm1ONK4n1K8nNj1L8
-79A3kj8k1RK9l9N3Jj9oJ0l1LrK1K5n8L5LOkK7LL8m8p0L7J8OJ3j0lk8j5N6r8O0M9j1j7k0J8
-37HOJMl2LNloJ1j5K8K3l7J3Nk9Rj1O2j5qJ3Pm6JJ0p%Qj2Pj0PK4k7Llk4L4L1l3m2L0J7ol9
8c5LL5K8n6oJ4L2L1j4j9m2K8l8M0Mjl1J0K5POm3L1ll1L8J7n3J1J2k6J3L9j3j7J7n9J1L4J7
48A6j9J0k2KJ2mM0n4LKK6J4n2RM1j3pK8k5J5n6N9j8k8L0J0J4o7L7lK0l1K3j3j3k7L3L3o3K8
88a0NJ1J6j3l0J1J2J6ln0K1k1J4N3k6j2L2k2qlKP
110B
##PAGE=	F1=21106.889146091558359
##FIRST=	23001.711907285582129,	6426.5682307747556479,	1115.625
##DATATABLE=	(F2++(Y..Y)), PROFILE
-912Dj2Lj2J0j7JPN1J4m3rj6M8ok3kJ3k9J2MK9j3l0j4L5k7Qoj0O9o3J6N2m2LJ9o3L5QRk2l6
-870d5L5N9l6j0QJ1j5j1Mok2KJ1L3%J5pk9pL0l1LK5m2L9k4J2QJ3j3m3NK4L9m1MmJ8L5pm6L2
-828B6j2Nj0r%K0rJ0Mnl9QO3Ro1%j6L1kQRJ5m8J7nj3k0M6j3j8km1M0L5m5L0j0m2N7J1j5j1
-786bO0l6nj7j5J0K6m0M8m3qK2L6l6m7M2k5K2jO0m8j6%j8N0k2M3k1j3j8J5j2O1l5l6N4m9J1
-748ck0K4k5NN0M0n4j7Kk7J6JNk0L6J1m8L5J7m2QMQj9nNJk2N3l2K1m9L7j9K9K3k7lmmK0j4
-706co0Q4m5K2K2l9NL2n9L2Jk6jL6jk0M4Lj4j6Ojj5L9j4k0JoK2j6M4m7K8qj5M6l0j7Ork0L0
-664AM9l8J9o4J0lN1m8J2rj7O6n3J7Qkm6N2k7J2Lk2J4pL2mk5K6n2O0m7RQj8K8j1j9K6Rj0K1
-623A1j9K6JrLqk9K4okK9m2J1K8J1j7j9NK4l8Jj2K5N1l4l1J9l4j8O0K4j6%K3L1p3j1M9l0%
-583Hk7L4j0Rk7j4L0lk1J2J6l6PJJ3N3k8j2j4J8Omk6K1l2J5m3M6rJ8Kjm5OL0kR0n6Ok5j5J3
-541Dj6J4K1J7m7K7k4j3M4j0oPoj6K9k5%pM1n5rJ5OPKKk4L3j0Nj1K0l3M0j0%L6l8Rp%om4L5
-497cPK8ok6n2K9l8P2L6o6J0Rk9QK2L8k7pMlm5J9OL7j2Rj7LJ7K8p2j2J9M0l0M0k3K2Pl3k3
-456a4Pj6L9oJ4k5K4l1K9l0LmJ0JN0n6NK1l4ol3M6MJ6%pkpl1N1nk8N5k6k4Jj6L0j3J1rRm1
-413c8L8L7n7j4M1j9Lj8nN4n6L2J4k7Rj1%L1k0Onk0lMLL5k7Pj6M6k0J3j6QMMm5oJ9J5Kj5j3
-370b6O1j8m8L0j8N3o0L8m0jQM4mj1j9K9Oj8J5o1L5oj0L7k8Kj4J6K6j5mmRPJ0k2%J6j2lK2
-329B2m4J8k3k6L7OK2k0k2M2Qkk8J5J3o0N8k2L7l7J7Lj7M2k2Kl5J4K5j1l6K0M2k8m5M2k0K4
-291A1n9N0j6J8l3J7K2Mj4Mj0k1J5j1K7oJ8mk5NK6Jm0l0L1J8J3Kj5J3Nj1mm5K9RoJl2M4K1
-250B2Pk6mnOL6o0K9K2l8Nm1K4L2kK5l2mk1j1O5k9j0J0pJL1k9k8O5j2ml4j2L9nJ09p5m9L0
-210B0lm1RrONJ3qNJ1J2j8l1QN2l2Nmm4O2nl0K9nJ8K7l1m8K7JLpoO2m7l1NL0L0l5Qkj1K9l6
-165gJ5rJ5j1j9J7l1mM5jq1O8J5jk3j3K5J5K5k5p6M7nK0j3K2m5K0pQjRj5OL0OJ4j0Mk1l2J5
-123iNJ4l5KM8oo3M7j5J2j1J4k7L7j4j2Mm6N6J2Nm0K4J0Jnj7J9k5pL9l0K1J0m5KPK9n2K9m
-82a6mnM3ok3k0J0K9m1O2pk1mJ8m2Rj0K0L0o5L9KRoK8KL1m0o7L9J7NJ3j2lk5k0N7r3O4L9p
-40B9k2k3K7%jJ2l8LPmpJ8j3K2K2l2QKj8lpP0j7j6J8Om8JPl%J0j6MoQK5l0Okk2K7L2l4m5L5
5hJ8Mm2%L6L0o1pJ2K8L3k3om7L4l0L2Mlk9RK6PPm7L2kl0M3J2n7J5J2l0J2M5j7j5J9n6OL3K1
48B0k2J3k7lJ4pM8n5jOL2Rm9%M9j6oK4k1K4o5N5j8k7L0J6J4p1L4%K0k8K6k0j7k6L5K3n1L0
88hKRJ6j2k8J3J2K1j4m0J9k7J6N7k6j9L5k5mrNR
110B
##PAGE=	F1=21082.596546589069476
##FIRST=	23001.711907285582129,	6426.5682307747556479,	1557.375
##DATATABLE=	(F2++(Y..Y)), PROFILE
-912Fj3%pLj2KNN2J5m3qj3M9kk9rJ6l1J2PJ6nk8j3L1k5Roj1O9n9J0N8m7J1K6p2K7J1J2k2l5
-870d3L8N3m0lLJ4j2j0Lqk0%OK9RJ4j1l1pL5k9%L1m9M2k1ROK0j8m9ML1L0l1%pK4L1ln1L9j0
-827A8lrr%K4nRlrl3OO8Mm9kk5L3%NJ1J4m3J2npk1M4j7j9Om7M1M5n2K3om0N4J0pj8N9l9Lk4
-782cj1J4K5m7N3l4j9K8L3l9m4L9k0J9ON5n8j3jj2M8k8M9k0j5k4K6j6O0k8m0N3m8Qk1L0k2
-745a7NL6L9m8j9qpQNkj5L4J4n3L4K4m4J2%Pk4kMPl0N3k6J7n1L7j3K5K2k2nljJ5j6n9Q3l3
-703a7J5K3m4ML7o0K9Lk3PK6nk1M6knj5K%j4L9j2k4MoK3k1L8m4L3qj8N0k5j6Jj6k1L2N2l8
-662IJ7o2NRM4m8J6j1k2O5n0K0J6ln0N3k9QRk6RMK7lk7K9n2N1l4lJ4k7M0j5j4J7J0qK0j7K8
-621A9Mj6Oj1k5K4oj2L6l9J5K0J0k0j6J1K5m6J3j9K6N1l5l1J7k6k2N9J9j2lK6K3p0lM4k6%
-583A0k3K8j2Lk1j0L3ml1J4K3l7J4j2J6N0k9j6mJ7mJk2J6k0J7n0L8mK1Rj3m3PK9NQ8n1j2j8
-543Cj9J8pMK1K3n6L2j6k0M2lj3NKk9M1k9JrM1m8k2K5jQJJ4k6L0pJ2k3K2l1L8pKK5l3J7j3
-501A5k%n4M0QK4Kl6m9L8m3O6M0p0J0J1k8LK5L8k9mQrm9K1J1L4j5J0j8NJ8K5o8rJ3M1k8M0
-461C5k4K2Ok5k2J1k3L6j3K6l0K2l1L5k3nj0J6JN4p1J2K4k6j5k5L6NJ5mKorj7M0pk8N2l1j8
-421a3Nj8K9nQj1%l7M4L1n3j6M5j4%j7lM7n4L0Pk9J0jnL0j8Qok7LJ3kL4k5KrM6k8J4k6K2O
-378A7Qn2pJ9K0nj7j0O4k1m7L1j4N7p4M0l4rQN0poj1J6Kj1J4n6L3j4mL6l8J3j9J4K8j0q%J2
-337HLKk3OK1j0%J7m8K4k8l0M4KL1k3k1L4J3%k9J4J1n9N9l2M9m5J1J5j5M9l8Lk7J2J8rk3J3
-297aL5k1m6L6j3K8n9N2k8J9k9J3K1J0k2J9j4j9OoK8j5J7Jj2nK5Mm7k6K9J6K0qj3J2Pj2km8
-257d8L0J6j3Kk2M0J0J5k1ooLL0m9K9J1l1Ll6K0L4lL2l8j2j6j0O6k7j3J0j0LL3l2k4O5j3j8
-218Dk5mL6oJ20q2n2L2mm1Oj0J2lQoJ1J2J8k0k6KM6k9Rrm0O6j4k6L2qJ8K0l3m1K0POj0mN8
-176E0m9l1J1K8L4m1P%j0L1l7J3rK0j0k1Rk7nN0jq4O6J7Ol0qK7J1J2j1p8M3JK4j7J2l7J9M
-136a1KmJ3j8PK9KJ0okj5l1J4QOk3oN1pn7M5k7J8pJ5k3K8j1j4Nm2O0MJm2K3J1Rnj2Pk2lM5
-92B5l4J8J1m6mJ0L4n2L0kj5%M4rk2k0QL0l8O3j2k1kK4n2J4j1J9L0o3L7KJ2qK8JJ9k8o2L8
-52dJ6NJ4j6jk0k4N4q4O5L1ok3k6K9mlK1m0KOjrK4j1J4K1k8KLrj5%P0j4k6K5Mm8jOJ%J0j8
-7hj%J1K1l0J0lj6J8L2l4m7L8J7J3m0oM0K5n9j0J0K3L0k6Mn0M2k2J9Pok3PK4QNm5K9Jk7M7
34B8Nn5J5J1l4J2M7j8j3J6m8OK6K4k3J6l0qJ5j2N4n3nRL7Lm3oN3j7qJ6j2L2o9M6j5k5K6K4
74B7J2p1L0KJ9k2K6k8j9k4L4J7l9L1%NJ6j2k5J5J3K4k4l3K0l0J4O2k5k7L7k8%j4RJ0
110B
##PAGE=	F1=21058.303947086580592
##FIRST=	23001.711907285582129,	6426.5682307747556479,	1541.625
##DATATABLE=	(F2++(Y..Y)), PROFILE
-912Fj3kkpnMJN3J5m3prM9Kl4j6K0l3J4RLMk7j3K9k4Rmj4O7n4OO1n1J9L3p9J9J4J6k2l6M2
-869@M6m4OkJ6rj2Mrj8lKK6J5J2j3l4kL5k8kL8n4M1j4NNK4k3n3ML8J8j9kj1K6K6%n4M8rj0
-826A0qj0LK8mQqj2k8MP2kl5ml4L5JJJ4J5l8Pojk3M1k1j8J3n3M3N3n7J5jl8M9J0%k3N6m1J1
-783B4l0pJ9K3n4N7k5l0L4L2m2m3L7j5J6J1M9o6rkoM6l4N2j5j7l1L5k1O1k0m5N3m6Ok3L5j8
-745iMK1L6m0k0j9J4%J0j0j0L2J7n8L4K9m5J4jOl1LMJ3l7N1k2J6n2L6j0K3K1j8pkKRj8n5P9
-704A0k0PK4m8LM1n5K5Kj8J7J0rk2M9oLj5%kj2M0j1k8PnK5k5K5l6L7pj9M9j9j4kk5k1L2O1
-663D8m0J2n4kJ7L7m7K0j4k5O3m6K5K0mm8N0k9LJ2k6KJ5K1kk8L2n4M3k0j4J9l4M8j9pJ0Ro
-624a3J8j4K9Pk3Rj3k0K4ok3M2l6J8J2Rk0j5J5K7m8K1k7K7N0l5l1J5j8k5N8J1qlK6J4o5NM1
-585C5k2Jj8K0j5lj6oL7lm0J5K8l8K1k4J8M4k9j9QJ6j4Nj9J0oK0n7L1jK3J7k6l9QK9J0Q5m4
-545D2l0j2k3K4LqK1K5o0L6qk6L8Nk1MJ0m1N2l2Lj2M1m1l5L5qRjK6k7K5kJ7l4K4k7L5oMJ3
-504C8k6K4j8mPo3M4PK1Rm4m5M9m9N9M2p4J0J3k5lK7L8l1kJ4j5n3K5J5L1j9J0k0RJ8K2o4m
-465b7QL7k2L6k1K1Mj7k2J7l2L4k0L8l5K1l2M0j4j4j5K0JN4q0J8K7j9k4j7K6OJ5pJ0j0j1k
-427hK7qk8M9l5j3Qj9K7LQj2j0l5M9K6n0j7M8j0jj6kM0n2K8Kl1J0J0qK8j7Rpl3RK1mL1k3l
-385ilM7l7J4l7L8PJ2n9oJ9K3j2j8oO6k3m8L3j0N9q6M4k8j6ON5rl%JkmJ2n0L0k1JL7m8K3k3
-343c1J4K9pj1LJ4Jpk3J1K7rLJ3n3K9l3l2N3lL9k7k1K8J7Kl1J4Qn7N9l8N8n4OK7j4N4m9Jj7
-302gRJ0pj0PK8j4m7L0nL0n8N3l9K1k5QK0J5l2L6j7j8jmL0k4J6P%j3K2Rn4k2K6J2K7j8rJ2
-261DRj3kn1L2K2j9Mj2L6nK4j3qrJK1l7L1Jk5Kl2J6L5mM1m3k1j1j1O2k0j6J1j2NL5l7j9O5
-220C7j4l0j7LL3rJ32r0n0L1nm0LrJ5j1NnJ6J1K4k0k2kL8k6J3j4l2O6k3k0L2j1J7J3l4l2J2
-181a5J3J0j4lN5n0l0J5K6L7m5OKrL1l6J1rK4qk3%k3nN5%q7O4J7J4l8kK8MMLp8L7OK7k1Lk8
-138c2J8J3kpJ6k2QK7kN%qqk8J1J1%j1j6N1on1M4m0K5lJ3j5J7pj7Qm0O4mjm5K1J3J7opkj9
-94a7%M9l8J5J4m7j1J4L8n1L0jk6OM5j1k2j8NK9l4O4j8k1JL0o1J9j4J8L2o3L7JJ6j0K7jQj9
-54A5n4L7J6NJ3j9%j5k8N1p0O1K4mk5k8K8moK6m1MMJj1L1j0PK0k3nLJk7OO9j1l4L1Lm8kLO
-10@%J0k1mNJ4J7l0J5nj1J1L1l4m8M1J3K2l7j0M2J9n5j3RJ8K7l0J3n2N1j4NRqj7MK3J0Km4
30b2K6Mk3N1kn4J6J0l5J1M6j9j1J4m0NK1K6k4J8l2j2J7j9O0n1oJ0L8jl7j1N6j8qRmL6o8L7
70A4j4k3K3L2Rp0K5MJ7j6K9l6k0k2L1J4k8L1lJJ5j0k1J6J4K1k8k6J8l1J3O7k5l4L7l1Oj9J3
109gJ0
110C
##PAGE=	F1=21034.011347584095347
##FIRST=	23001.711907285582129,	6426.5682307747556479,	1726.5
##DATATABLE=	(F2++(Y..Y)), PROFILE
-912Gj2ljj5KOjM9J4l9noM7Pl9k2K4l3J6QmPk3j4K6k1Qnj1O2m9KO0n3K8L8q1QJ8J8k0l5M3
-869FL6m3J2mJ4qj0Pj3j5m%J8K2Rj4l4MK9k5mM2n3L7pJOK6l0n1KM2Qrjj8K9J7Ln1N3rj7lj0
-824a0NK9lJ0j7j1k4LP1nk2ol8L2%JJ4J5k8knOk5L7k3j7K1n9M2N9n6O%l1M1RPk8N2m3J9l6
-782a0%K3J6n6N9j5l7L6L0m4l9L2j1J3K0L7p0kpJM2l6N1j0j8l4M2k8N9j0m7M8m0Mk4L7j2%
-744@PL2l0k1k6L1oJ1j8%K6J9n9L2L3m3J5mPl5PMJ6m0M3j3J2n0L4pJ5K3j2qmPKj7n0P1nlK2
-701A8n0LM5m5J6Lj3L0j3j3j8N0j2Rj2jmrL9rl2RkK4l0J2k8M1pj7M4j1j0ml2k2L3P4m5Mm3
-660b8qK3K4m2K2j6k5N7l9K8K3om2M5l1LJ2k3oK3J7lk8L4n1L2rk1K4m1N4k2JKQoJ5rL1Pk6
-619COj2j4K4pl0M5l2J9MJ0k5j0K0K8m6K6l4K6M7l4l0J3j1k5N3LmkK5Oo1J6L4j6Jj2J2j7j0
-579a1qkL8nm1J3L2l6K4l3J9L2k6j8J9J1k3Rj4OPK0n8J8OK5K1l7l6J2K7J8P7l7m6ok4K7J4
-540A4k1K0K7o2M0Jl4L3J2k6KJ7n3O2l2Oj8M1l0m8M3j4QmL9l0K0LK3m5K7k2L1l%Kj5L0k6n
-500A3J3o6M6NJ7J3m7m2N6m6M6M3p5QJ6k1rK8L3k7%J9k0n4K6J9K4k1J0k3J6J5J6n7NMK7j4
-462dL1j8J9Lqk1K0l7K9k4M6l7J7l1M6lk8j9K7lN4q4K4K7j0l3j2J8OJ2pJ7j3j0RJ6pk9M0l3
-422a0oPj6K4J2Pj5k0l0N2K2m7j9N0kqj1kL4m9K3mk9RJ9qK1j4Rpm1J7L2j0K7j9pKM4m1J3m4
-380c5M9RJ3o1nJ8K4j9j6nO5k3m4L3j0O0r2M6j9k5JO1qlRj3kJQm2K6k7QL4n3L0k7J5K8lj4
-339hPJ5lj6j9J5K9pPQn7L5l5l2N7rM5k7k1K1K2Jl2J2Qn5N8m2O2n7JL5j1N4n6%qPjj%KK0l
-295B1n0K4KL3n6N5n0J9j7KJ7J6l7M7j6j6p%K8l2J7RJ4j9J6J3n6j8K3OL1k3pJ0J1j3lm7L0
-256b3K7k3PjK7j6K9mj2rmJ3k2L2j1j8Kk5OL7mM6m5k7oj5N6j0j8J0j4PL7l9j3N9j5l9pQK7
-215A0rJ41r7m5K6ol6Mj2J9j8%JJ7J0K7j5k1pL0k0J6j9k1O1l1j4L1j4J9Ll0k5JK0J2j6jM9
-176D0n1k4J6K2M0n0POqK9l3OoK6nk3j2j7jN6jq3N6J9J8m1MK5mKJ4p5K8J2L0k5ok0J6K0nq
-134fJ8k6RK4mkOj0nk0NJ3mJk6M7lm1L8m8K8JNkPnj6Ql4O4pqm4J7J7K1nlj0j6KN2m2J4J6m5
-88a9k1K0M2n0K7%l3RM5j2j8j8%L0k9O1k1k1ML3o4J9j6J8L0n7L3%K0j3K7knrm7L6J6NJ1k0
-48A1%qk9M2n1N5J7nk2k9K1kj2L3l8MMLj4L7j1KJ7j8j0LJ0l8J5O1rl8L6Km5mjJ2%Qk1oJ0J4
-4FJ0k6J9omKK9l4m3L9J0K7l0j6M5Rm7j5OJ2K1k8K1n2N5oqJ1qj1JK1J1%m1K0J0k0N4j0m8J4
37@Ql4RM3j9pQk9PJ3K7k5K0l4j3J6k3O0m4rJ1L8ml2j3N8j9j0jPM0o5K6j0k3J9M0Po8J8RJ2
79A4pK9m4j8k0K5J4j9L0mnJ5j0j7J7J7J5k9k1J7k8J0P0k4m1L6l4J1k1J6R
110C
##PAGE=	F1=21009.718748081606464
##FIRST=	23001.711907285582129,	6426.5682307747556479,	1911.5
##DATATABLE=	(F2++(Y..Y)), PROFILE
-912Hj1mJk4QQkM6J1l6ljM4J0m1k8K9l3J7PrQk0j4K4j7OorN7m4jN6n1L3M2q0%J9K0j9l2M3
-869A2K4m1J9oJ3qqRj5j2okRK9Nj3l3J1K1k3mM6n2L2KoPK8l6m7KM3lKJk5K9QNm6N9rk3%j1
-824a3PK8jJ1k4qk0JO8qrnm4K9%%J5J6j9j0nJ3k8L1k3j5K9o5M1O3n5lLk4L2PJ4l2M6m3K8m3
-782a5QK7Rn8N9om3L9K9m5l6K8qJ1K6K3p2Pj2RL5l2M4nj9l5M7l5N7Kn0M5l4Jk7L9pkoK6j9
-741Ek2k9M4j3J3k5RK1K1o0K9L9m2J7qRm0J1MJ6l8L5oPm8L3nPK4oooJ0lj8m0N8J0j2J9n0K
-699c4M9l4QLj0M3l6j6j4N1j7J4j2%nqL9rl5J1KK5l5mk1M7oj3L3koml9k1L5Q7n0ql0j2K6J2
-657Dl6K4j8k7N3l3L2K3pl6M2l4LJ1j9j5L0J3lk8L6m9K3Mk8K3m3N8k6J1pPmRlL1Pk8LrpK4
-615A1ql7M6k8K0mRk9lK5K8l9K6m2K5M5l4l0J1kk4M6pJ%K4kn5K6K7j0JoNk1j5%%L7km1RL4
-572A7l4K8m2K1K0k6j5L1Nl2J3qKJ9K1n9MJ4K7K4m8l1J5K5K5O6k7o0kk4L0K6l3J8K4n9M2Q
-534B5m1K8K0l1JK3o0O6l1Rk3L8j9n8N0j8PpN1l5J4QK9n2K9j8K7klj0kL4l3nK0o9M8LJ2J6
-494D1m8l7N9m1L3M3p5OJ9j6j6K9K7k4KK6k5n6K8K3J7k6J2k6K5J1Rn0J4%J8pK1rJ7K%k1K3
-455B8l9K3k8N4m1J4k8N0Ol9k3L2pN1q1K8K7jm1j0J0NJ1pK5j5j1K2Mnl1L2l1%Oj3K0K1Pj6
-415Ik9k7N4J7m3k2N3Nj3olK7m5J9j0k8QK9pJ3j3J0qm8K4M5j6K2j6j1QM0m6J3m9N9RJ6o4k
-375b6J5K5k5j4kN9j9m1L2j1N9r2M4rl0nO6rnJ9k5lPMl4K2l2J4L2n8L6l0J8K3jj5J1J7ok8
-335a7j4K0L1oJ0Mo1M2l8l2O1j6N2k8k0J4K7Kl4J1Pn2N5m2O2n8mM3rN1n9kJNj1NJ1nJ3Pn2
-294b6J7RL6n3N5o1J7qlJ4J7m1N1j3j1j3LK5l9K0J0K5k3J1J9n8j5J9kL4k7mRJ3j3lm5K8L3
-255Gk8J1J0J7k8L6Kj4qqMpL3k3j2Lj8lL7lN2m7l2jk0M5Kj8Rj6J0M0m2qN3j6m6LJ2K0pJ45
-213A46j02l9K2ql2Nj2K0k5kPJ6PL1j0k0j3K3j4J9k5rN5l8qL0j8K3rk6j4j1K5J5k0KM3n2j6
-174c4J7J7M3n6RQoK6l0LmK8kk3k4j1LN8kp8M7J9K4m5RK2j2%K7p1J9J6L3l0j4rJ3K7qj0K0
-133A9l1RK1nrJ3j3%j2lJ6j0J4l4M1%l0L1n7L2NkRjlj7J0k9O3j0j4m1J3J9K6n%j5j2JN3m4
-91bJ3J9m4l0K5M6m9K4jl8J3M4j3j3j6oK9k4N7k3j9OL4o6J8j7J7K8n0K8JK4j7K7lj7%m0L4
-52aJ7OQk2Kkl1L4l1M8J0nj9l0J4jj7L9l5NKOj7M2j1lJ4j5j5MK0n0K3N2nm1M0%m1mpJ8%Pk2
-7a4qJ6J4Lk2K4rKnK7l3l9L7OL1k4k0M9ll8j7LPJ6k6K4m8N8Jk1J4qnkK0J2kl8J5J5j7N6j9
35C2m2J2Pl3QL7j9lLj8J0NK7k5K2l5j5J6k8O1l8j1J1L5nk5j6O1k1j2rJ7M0n7J5qk1J3M8Mo4
76b1J1J3QJK8n1j6j7J9J5j0K9pj2J5qj3J8J8Rk8j7J3j9LP3k3m7L3l5J7k3J9Q
110C
##PAGE=	F1=20985.42614857911758
##FIRST=	23001.711907285582129,	6426.5682307747556479,	1791.5
##DATATABLE=	(F2++(Y..Y)), PROFILE
-912GpnJl2J5RkM0Mk7kLM0J3m1l3L4l3J8Nj2J0j6j6K1j3MrkM8m0%M7m6L8M2p3j0K0K2j3l2
-870b3M1Rl2K1oJ0roJ5k0qoklL3Kj1k9J8J0k0mM8m6K3J2j4J1K5m1l9%M3j3J1Ol1K6%Ol8O1
-828C0j4k5Oj2QK6%J3l0lj6lO3rKnm4K1jJJ6J7j0j8mJ9k9K2j9j3L3o8M0O2m9j0Mj6K1MK2l6
-786dL8l9L3m7J6K9%n5N7Km6L9K9m7l2K3lPL1Ro9J5j9J7K6k1L0Lj9l5M8m0N3J4n0L9k7%k8
-747b3L4Lqj6J9rk2k6M9j5J1k8J8J2K3n6K4M2l9J5qRm1J5NJ3l2K1MLm5L1lmK7%lj0J4qj9k8
-705e1M2K3k0J4m7KN0j8kJoN9o3j7qM9k2J9j1JnoL4pl7J2QK1l7j7j7N5j0lJ8NkKm7k0M0R4
-663G6n2k0j6j7K8%l1K4j8k7M6k3L1K2ok7L4l3MPj1k3L2Rkk7L5m3J2J5l0J9m0N6k9K1j4Qo
-624a6KML1Mk6%ojK4j1l9M5k3J9j3J1l3KK9K8l0K4m7K2L8k9k8PJj6L8j5LLK2qm9L4K1oJKl
-581A6k3k0RJL4jl4ML1k9K9m6K1Nk5qM1kl9J4%%K4K2n4j0K2K8K2n3l0K1K3L2N2j9o9Jk1L1
-541@L6m4J6K0n2M0J5m7K2K6l2%K7o5P0l0J4l1L5qo4N3j8Mj1O1l9OJ3L4n6L0j2K0Jj0j8J2
-503A8L4l9nK4o7N1kRJ6m4l5O3l3J8M0p4NK1j1j9K6J8j6KL5l1n5K8K5J0l0J5k9L1RKm2K3k
-464a1P%PKJ4LOj8K2m0J8k9N5m0J0k5N3J5n1k4L6j0M6p4L0K4Qm8j0PLQnL2j7j0L1pjl2K1k4
-422a8LMpJ4K9Pj8l4k4N4J3m1k2N2J2j9%nK5m2J3j5k4ML9mLj1Qpn2K9N7k4J8j1j4J1L2m6J1
-381@m6N9J0J7o1%J1K5l0rjM9j3l4L0j5N5q6M4kl4j2O6mj1K7l4jJ0kk4J7l5K1K7o0M1l2K1
-342a6J9lj3J5J8rl8qK5K8kJ0Jo6N0l7k8N8k0N3k7j7RL0kl2QOm8N3m0N6n5oM6pM5n6mQMk2
-300a4J2J8j0PJ9n6J3J4L7m8N3o8J2JqRJ6m1N0nj0j4OK0m4K2RL8k5MK3n5j5J6j1L6k7kNJ7
-260Dj7%l7K2L8l1J6J6Ol6L9J0j8lj5lNL5l1rNj1j4L7jN5m9l0Jk6L3J4j7Rj6J1L9l8mM2j6
-219A5m9J2J3J3mJ44j04l1J6rk6Qj4K0l1lJ4J1NL4mk2j7J6pK0k7MM5m2lK5k1K7j9k0lk5L1
-180hJ5k0KL5n0pJ7RM7o0J1J2lK0k5nMK7Jk3l5oJ1N6mo8L5K0K4m2J1J8j9LL3o4J0J8L4l2j9
-139a7mJ2L0lj6K1l5J0J6nj4J8j2Kkj3J9j3K3m0L2Nk0K3o0L0J1j3K4rlj3Ok2O0rj9l6OK3K6
-98A9lJj7qjN1m5J2K3m0m0L1M5m5K1lm1J7M1j2qj3j2K7j7M8k3j7J0L2o3J5j9J7K3m1K3KK5
-59A5j9K7lk5Nl5L1J9OOk2JQl5K4j3M2Ppj3l2MNk6M5l0QjRk0M4j3lRj2j9PK7n8K8M2mm0M2
-15C1ll2oj1K2JMk2qJ9J5oj6K7j0Qj0K2l1l0L0JL3j3k5N1j6k7j7j%J4k1K4m1N6Pl1J4p%mJ9
27A0J4nl4QK2j5N6k7l2RLk8NL1j7kkoJ1%K4k2K2l5j4J3k9N7l3j1J1K9mj8j5N9k4j1j8K7L7
68D6m6Opj8ON6Ko1MJ7LJ1K1n2j3j5J1J9oK9pk1J7qqJ8K1jk3j5J0npP3k2n0K9l5K0k3K0P
110C
##PAGE=	F1=20961.133549076632335
##FIRST=	23001.711907285582129,	6426.5682307747556479,	1671.375
##DATATABLE=	(F2++(Y..Y)), PROFILE
-912Gol%l9K1J0kL5mj8jPL5J4l8l7L7l2J9Kj3J0j2j6J8p%j2ML9l6%L8l9M0M1o5j5J9K4pl3
-870a5L9ok4K4pQj1lK1k4nojj4L6kqk4K3jj7mN0l8J2K3k4J5K2m6k9%M1k3K1J0l9K4pPl2O4
-828C0j9k7J2j0PK1KJ5l4Kj3oN7j0J3nm1J0lMJ7J7jk6lK5l1J4j6j1L9p3L9O0m0j9OqR%K9l8
-786fL0l4L8n1K3L3rn0N3Rm6L4L0m7k9J8JML5oo5K5k6K3K1rJ2Rj8l4N0m7N0K6n0L4k0kl0K9
-746HJ3j3k6J5Jk3k1N1j8J0l3K7MK5n2J8M7l7J4j0J2m2J8OQk3PJ3km2L0lj4L1O%j4J6j2j7
-706b2j8K5L7k9J0m5KN1kj0%mP0q4j8lM7k8K3rKolL0ol9J3J4J8m0k9j2O0j2NORLQn3k0M6R2
-663G9m9l0lk0K9j3k4K3j7k7L9j4L2J9qj6K8l3NMnl1L4Ojk7L6l8JK6l1J6l7N3l3L1k2J0qm
-623b0J1L0Kk6mkNK4j2m0M3j8J7k1J3l8QL2K7j6J7n1J9L2k6k5LNj0L1k3MQJ9j4m3M3J3jJP
-582B4qk5k4J9JK9Jk6%K6k4K9n0K1qk4LM5rm4J4PkL2K0m8k4K9L0K0n9k8K8K0L7L8qp6Kj6K8
-541@M6n3J4J5m5L7K1n2J8L0l2%K9o6O9k7J9l9L2Mp2N8k0Kj4O9m4%J6M0n9L2pJ4Kj6k5K3L4
-502E3m3mK3n9N2pNJ6l6l6O4k2ML5p2LK4nk3K4PqLM4l5n4K7K6Ll3J7l3L9Onl4L3loOnJ1J3
-459A5LJ1j6K2l9J2l1N8m0Pk3N6K3o3k4L9j5M4o3L2J8J6n4j1M%NlL9j7rL5j4Ml4J2j6Nj%R
-418dL6Qk0l9k0N3Ql9k2N2J8k5OoK2l9Rk0k0%M6%prOon6L5O8l4J5oj7J5K5m6J1m4N8QJ9n7
-376a8KOK5l4mJL8ok9K8j8M8p9M6Ol7k0O6Jj8L5m2%J4rj4J2l8K8K1n7M0l2K7J1mj2K1J7j1
-336A1m6lK9K6jJ1lo8N7l7k3N6k7N4k6j3ML3ol0OOm5N0l5M6m9nM6pL6m7qJ4Ml3J9K4j5KL0
-295C7n9J0J8L7m4N2p4OJ1j2MJ4m0M4Moj6RJ3m7K6QM7k6mK9n1j5J3k1L9k7%JK0k0Lk9J7M1
-255A2l3K1K4nm4M1J5k1Lk2j0J7L6l8oPlk5L6KN8n1k9Ml3K0K7j6Qj6J2M0l5jL0j4n0K0J3O
-215@%J38j04k2J1j1k0J2j6K0l6lK1NJL7Lk4k1RJK0l0J7L5m7MK0k4L2k8j6Pl7L5J6k1LK7m7
-175c3JJ7JN0o3J3J6kJ6k1j2J1K6Mk2m6%J8N4on8K3K1K4l9J4J2k7QL9n6%K0L5l2k5LRL1Jj9
-134FK0l9J2J0mj9K4j0LQk4K1j5L2m5K1J0j0J7o3K7J7k4L7j8%rLj6N5pk2k9jK5K6lMj9nlM8
-92D1m6J3K7l6n1L7M3m0J7mm3K0L7rmj0j8K6j0L8k2j4J3K9o0J1k0J7J8l3K0KK6k2K7ll2J1
-54dl1K8K2NMk2JJ6l9J5KM0Mj0pl1qRl3M9k3J0mJ3k4M6j4nMqk3RL5o5L4K9ll8M4nk4oj5K3
-10@KKk1pK2J4j4j1L0j1J4j5J8k8k2K5nL3lk9N2k7j9j5nmJ1j3K2l4N1J1m0J6pNoJ8J5pl1K
31a1K8j3N7l5k3P%k3LK2j6JqOJ4oK1j9K1l4j3J0k6M9k5j2J0K2lj0j5O0k9j0k6L5L3l6Jpj5
72a5kO3%n6jJ9lK1J5n3j0j2LK2lL0rk8K1rlJ6K4j0j7j3NQj3P1k1n3K5l4K2k1K0O
110E
##PAGE=	F1=20936.840949574143451
##FIRST=	23001.711907285582129,	6426.5682307747556479,	1530
##DATATABLE=	(F2++(Y..Y)), PROFILE
-912Flkkm5K6J1jK9j3ojRL0J4l4l9M1l1J9jj3J1rj7J6lkj7J1L2l4KK6l0M0L7n4j9J7K7kl2
-870fL3k0j2K3pOj1lK6k6knJk5L7olj8K6j2j3nN1l0ML0l3K0J8n2j5%L5l0K7J6m4K0j2Nk3O4
-828B9k7k3J7rNJ4NJ7l5Pj1rN0j2K0kl6jpRJ6J8Pl1lK9l0LrqL8p3L6N7k9k6O%knL4l9J8k2
-784a4L7n0L1L1j8l9M6J4m2K6L1m6k4J4LKL5j8n8L5l5L1J2OrJ6j7l1M8n3N0L3m7K9j3ok8J8
-746@K5j9l0RQk2j1M7j8Nl4L5nK7m5J1M8l3J1rJ2l9K0PKj1rK0ol9L1mk1L2J1Oj9J8j5j8nO
-704b1M8l3Jl8LM9J3j7klP8j01j8LM3l0K5qLnjK5om0J4K0J3l9l7j1O4j5J6j1J3RJ6n8k0N2
-664fP2l6l2Mk1L0k6j6K0j4k6L1mL3J1oqK2l0OJJl6L3KKk5L3l2oL3k9Rk9M6l4M0k9J0j1qJ6
-622iK8Jk5pKJ0K4j5l7L8j0J3l1J8m3J2L6K6lQn3J6K5k2k2%N%K3k9LJ4J5j6l7M9NKjJ5j2k7
-580a1k4K5jK4Mj5mJ7j8K7m8J9k0k4J5M9j9m6J3J4jL3J8m0l3L4K8J7n9l0L5K0L8K6%p5lrK4
-541@N4n8J2Pl5L3K3n3J4L2l1JK9o4O5k2K2m3K4J4p1N8j9kj5P2m9pK0M4n8L1%QMk5k7L3L0
-502E1m5mK2n0N2j1KJ3k6l9O4oj0K9o9JK7kk3J9kJ%N4l8n2K5K7ml4K0l6M4Nj1k7L8kj5Pj6
-461b1K1J2MJ3j3K0l6Pl1N3l5Mk1N6K9p1k1L9j9M1m8L3PK3n6j4NkkKM2j5qL7k1J2l5LoOpN
-419hOL9J0k5l7j9N2Nl8k2N1K1l0J4rK2l6Lk1j6nN4Mk0mJln4L5P4l9J0%j9J8J2m1J0l4M9P
-378A7K0n1MJK4l7LKK3Lk2K4k1L9o5M3J3l7k8O3Qk6L8m6KJ7j4oRm0L4J2m9L7l0L2Mj2nK5J4
-337B2j0n1%L4K1%J1po8O0l2j8M9k8N0k5qKL4j1k7MNm0M5k6L1l9mM2mK6l8j0J9Jl9K5K6j9
-297C%L8n9J0J6L7m0M8p5%J8j2lJ1l4L3J5oj3J0Nm6K8PN3k5j2L4m3j7Rl0M0k3JlK1k4Qj8J0
-256b8M2l3K6K8j7m5L8K0k4Rk7j5K6L7m2nRJk9L0NO0n3k6Ql9PL7j5J0j6J3L7k9KJ8j4m7K7
-217a4J0KNJ25r9j7Rj4j4J9j8J7l9%K5%nL9J2k9k5NRJ7k8K8K3n0J0J3k6L7l6j1J7m6L4J9k1
-178a7JJ9m2J0J5nN1o5J6J9KRj7k1K0K4Pk0n5KK8M9qm6J3K1K0l2J5Ml2J4M1m9mJ9L2k9k6P
-138a0NK8J2k6J8m2J2Rnk3K8oMJ9l6K2j6L7m5J0J5lRo2K3K3l5M6k0%mjj0M5%k5j9rK7K5mM
-96B0j6mpM4m4J3K8l0n6M1L5l3J5rl9K1L3nkok2K3lK6j9j1J7K3n2Mj9J6J2k6J9KK4k1K5jl7
-55b1J3k8K5K5MKk0jK4m6RJ3M0Lj4Jl0k0J3l9N2j6J2oJ6k7M5j6kkok5J2M0o8L5J9nl2M2pj4
-13@oj8K4Nkk0oK3J3k1mK9j0J7j8J5k4j4J8j1L1Pl1N2l6j1j3qrRkJ5k3M2J3m6J9qQpJ8J5q
29A7k8mL5j1N3m0j3Mnj5%J4j4Kj3J8J5j0J5j5J9l1rLj9L9k1j0J0J2Koj0N7l4pl1M1K6k4mp
71Aj3rO6Kn3mJ7nL0Mm9ornK5lL0pl4K2j0LJ4K6j8j1j3JK7k3O5k1n1J8l1K4j8J8P
110G
##PAGE=	F1=20912.548350071658206
##FIRST=	23001.711907285582129,	6426.5682307747556479,	321
##DATATABLE=	(F2++(Y..Y)), PROFILE
-912Aj%mm9K9J1JK4k2MjJ1K6J3l0l9M3l0K0oj1J3pj7J4Lmk2J7K4l2MJ4j9L7L2m0k1J5K7Nl3
-870@K7l2jK2oLj3kL3k8JoNl5L6q%j0K8k2rpN1k2nL8m2K5J4n7kJL0l8L5K1m8J4j4Lj4O2l4
-827fk1K2oJPOK0l6J5rj2M1j3K6%k9j3j0J6J3J9J6l8kL1k9okoL8p3L4N3j7l3NRj3j3M1m0R
-785ej2L7n2M1K9k7k6L7J8l9J8L3m4k0J0MKL5l1n0M4m4L8NK3l1K1j5k9M8n9M8L9m1K3oj0k8
-747a6RL5k4l2OJ3k3KL7j6Kl1L8j5K9l7MN0l1QpJ3l7K3Pljk2K7j1l5L2ok8L2J6J3k5J8j6j7
-706a9Pj4N6l5ql0MM6K8k3nmQ2j07k0QL9l3K7rPn%K0nm0J5K7Ql9m0j4O9j9K6k8J5J5K5o2k1
-665e6N5M1j7k4Qk3L3l9rJ9j0k5K3NL2MnJJ6k9QkPm1L2kMk3L1k7j3M1k7Kk1M0l3M3l3J1j3
-624a6j3K1K6kk3qMJ4K4j8l3L5nJ0m1K5m7J6L7K4J1kn4J3J8j6k1lMJ1J6l3jK0J2j7l1N2kN
-584A2lK1j3k7k6L2lJ8NkrQj3K6m7J8l1k2K9M6k7m6J0K1%L3J6l0m3M0K6J3n9l2M2J8M1J3O
-545F1o9plJ8O0o1J2lk4K7K3n3J2L3k8%K8n6N7j8K7m9J9J9o7N8j7pj6P4n3j4K1N0n6L1OJN
-506D1l3k9M4K4m6lK0m0N3j7JRj4m4O3Qk2K3o5%K8Jk1J4j3J0jO3m0n2K4K8j1l5K4m1M9Nj8
-467a3j9M4jk6Rk7L0J3MJ4j1J7l3Ml0M8l1Kj9N5L4p8j7L9k3L8l2L3nK9n9j4OnqPM5j2qL4k3
-426A1J9l5nNNj3J1JM1J1k9l2j8N0Ll9k1N0K4l7K1j1K3l3kk2j1j2O2Ql2%ljm9L3P8m5PPk2
-385bK0Jl6J0k3L9LK3m6OmK3l9J0MQJ2j7K1k5K8n0M2J9l6l5N8J5l4M1n0NK1k0JNm0M1Km0L3
-344fk7L5mj9LL0J1j0n5ML7J5%J0ro7O3k7j2M2l1M4k2kkL5j6k2LLl5M0j8J5k7%L6nJ7k7j2
-303a2K2jm4L1K7k2jM5o0J1J4L6l6M1p0rK4j2qPk6J8K6kj1J2lm6L0MN9k3k1M0l6j7Nl9M1j8
-263b4KqK0k6J4qLM3l3L1K9k7m3L3K3k6J6l1k0L2L7m4lJ0Pl4K5PO3n5k3J0m6%M2j4J2j5J3
-224hL4k0LLj1m1L3NkJ0J09r3j0Oj6qK7k1J4m2KK9lj2M1J8l2k8JJ8J4k7L7J0n0J7Nk7M2m5
-184a8oK7n6L4K2k1jJ1l6J9J3j3N5o7J8K0PKj3k9K8K3Qj7o2NL7M2rl4KK1J5k4J5ll8K0M3m0
-144@qJ6L1k7k8J2%K6K4l4J6m5J3Olk6L2mNK8m7K2j3L6m3JJ9NJo2J8K8m1N2k4KJnnL3Qk4q
-101a2j8K7K4mMj5lrL9m3J4K9k2o3M5K7k5J1j3l4K3K8k%lk6K1KJ5j4oJ8J8m6kj7J6Lj8J8L
-60a0K1k1K4Jm0J4k6K2K8L%j9kL3n5LJ8M7Jj6Pk9l0J9m7N4rJ5j0K0l0M4j7%qnk6J4M5p0L7
-19@Qpk5M0rlok2K4Poj7mK2J3l0MK9j0J9k0J1j9nJ1j7K9J6l3N1m4lj1j0j2QQQj3L1J4n0K1
23bqRpJ8J5rk4j0L9rN0m7kJqqkPj3Kj9K8J8j2Rj1J8k9olj2K9j7qJ0KOjpN5m0ml2M3J8j3on
71Cj2j6O8Lm8pJ5qL6qm3knj1K6nL1nm1K5j0PJ2K8k5nj4lM5l2N9k3m7J2k7K5j6J7O
110E
##PAGE=	F1=20888.255750569169322
##FIRST=	23001.711907285582129,	6426.5682307747556479,	236.75
##DATATABLE=	(F2++(Y..Y)), PROFILE
-912A%Lon3K8J3MJ9l0J3%J3K0J1k6l6M4k9J8pqJ3oj6J2Ook5K2J8l1OLqL2K6k5k1J1K9J1l4
-870IJ9m4J4J9pKj3nM0k8LpJ0m5L4j1M%K5k8oqN1j6j1M1n0K9J1o1J3LK0m1L8K6m9Pj2knN9
-828B8m5j1K4lm%PK2l3K0qj5L5j6K7Lj7k6j5K3J2J9K1l9lL0k5j4OnL3o9L1N0pl7MJ5k2k1M5
-787B0l8kML2n0M7K5l3j1K8K0l4PL4m1j6PNKL0l8m0N1n0M1kL9n1K5j4k4M3o1M7M1l2J7lj5
-748A0k3nM6k8l0MJ5k5J9K4j4kk6L9k3L1k9mN1k9NmJ1l1K2Rj0J2l5L4j5l4L3nl3K9J9K2l0
-709@J6j5j7J5k9O0l4j8k1PM0L9k5ppQ3j07k1J2L3l4K7qRlJJ3ml9J6L3Kl7m0j7P4k5L2m0J7
-669a9J9L2o1k4N4JOnNk6L8m9mJ7mk3J5J2L0lmOJ2k3OkJ1m1K8oPk0K7k3j6M4k4mj4L4k6M0
-627B3l5J1j5j5K3K4mk2rPJ6K4k1k6L0LMm9L1n0J7L8K2K2j0n3J0J1j1j8oLK0J0l5nK6Rj8k5
-587d3N3qNnK6j3k6k3L6pJ3NJ1rqpK4m1J6l8k3M4M0l8m0PK5LL1J3k3m4M1K2Qn3l9M8K0L9L
-546D5J2n8j5NJ1O1o0J0qj5J9K1m9J1L2k5KK4m6M7j4K9m8J1K1o0N7j6j1j4P1n6j9K3N3n4L1
-509B8J1mMl9k6M6J9m1nJ5k5M9k0kP%n1N9K3k9J4o0kL0Lj8Qk1J7mP0m1m9K3K5j4l4K6m3N1
-469@Pk4j1M4Ll3Ol3L3J6MJ4rJ3k8Jk8L9k4Jj8N3L4p9j3L4k2L4j4L3k0L2n6j4Prj2J2M5qp
-428CK7k4K8l5rJ2Lj8J5%L9J1l3k4j7M9%m0j9M8K2l8K5j3K4k7pk1j0j5O7Rm1NqKm0K6Q0n0
-388FOJ3k5K2j3k6PqK6lK4l6OpK1m0J7MnJ9j0J7k8J6l3L8K0k9l8M8K4m3M0m8NK5k5RJl8M2
-347Aml0K6k2L8j0l2J5L3Opn3LL9J0jQj3o2O4j9qL2k9L6k0MkL0k0j6LKl2L5qkj4MK9nRj6j5
-303a3K3lm7L7K3k1kM9n7J4QL3l2L5o2j9K7qj3Lj8LL9mnJ1j2m1L0LO0k1k8M5k6j8Jm4L8j0
-263b2%j1J8k6J8KmM1k8L3K5l3l8K6K3k6K3l4k0L2L6m0mJ1J0l4J7RO5n9j9J3m9pM4j2J5j4
-225a9J2K9rLj2ol5L6k%J4Q8q4nNj7nL6k4Rm0OK9pj8M2K4l8k8JK3Rk2M1%m8K2lk8M4m7kL4
-182Ho0K9K5k0nLk7K5J2j9N5o3J8K2J1mj1l7L4K2J0j5o6OM4L4j0k3mK0Rj3J0ql9K3M1l3oR
-142GL0k2k7J3mK0L9m2J1m5J2Plk6L3JML5n6K1j0L2l5qK1Rnn9J4L2m4N0k0JOj1%J9J7k2Mk4
-100b5K5K3pMj2kj2L2l8J3K5j0o6M7J3j3Qj7k7K4K2KkKk4J5QLrkK0J1l7rj4J5oj2K1JJ6j9
-58a3K3Kl7J3k4J7L0Jjj5oM2o4jJ6N8Jk0J3k6l9K3n2N5lJ7j3K2k9L8j6Nj6kk6J5M8o9L3Lr
-17fj8L3rPpk1K0J3j1j4kJ9J1l3QK6oJ8k0Pj2jRk3K4K3l3M8m6%pj3j4J1J7jkJ6J3m7K2j1J1
25aoJ7J4pk2j5M4j0M4n0Qkj1%l%j0jj9L3J8j3MpJ7k7jj0kJ8j6pJ2qJ0NmN1m4kk9M3J0qlmj2
72fk0O5Om5oJ0rM1k1l2j%j8K6oL0lm3K7j2J2RK9k9%j5pO2m2N1k1m1Ok5K4j1J5N
110E
##PAGE=	F1=20863.963151066680439
##FIRST=	23001.711907285582129,	6426.5682307747556479,	609.875
##DATATABLE=	(F2++(Y..Y)), PROFILE
-912BJNpn4K6J3PJ6l8K4mJ4J6Pk0l1M3l0J8qoJ3nj4J2J0j0k8K7J2l1QoMK4J9j0j9NL0J8l5
-870A8J2n4K7J4p%j3qM8k9OqJ5n3L2j4QQJ9k8mj0N0j0j7M5n9L4Po3K6MJ3m4L9L1n0KroLN3
-828B8n5%K6%j0rQK6k9K4oj8K7j8K8Ool8k0L0RK0K6m1lK9k0k1J3oK9o4K6M9Lm2KK2l1k8M9
-787A5l7j3K2K5m8N3K1l8MJ8K1k8nL6l8j2MPKK3m1l0N6n5M4j2N6p2L0j3k0M0o2M6M0k2J1j
-749B7j8j9j9N6l2k5MJ6k7L4J0j1oj8L5l1L3k0j1N0k6KjJ0k6K2J1j8K4m3L6j9l2L4ol2K3K2
-711IL0l3J1j1j9K2m3O2l0k8j0RL3M5k2j0j0P7r9k2J4K9l4K5pJ1kKQml7J7L9nl4l3k3P7l0
-672b6L7n2J6K3M0o0k6N2k6K0J4pk7M3n8KJ4Kk1QJ8L0j1lJ0Pj6OlJ4m0K5j3J1j6K4k1j7M6
-633A9k1j0oK9j7L2l6J1j7j7K6K1ok0qQJ8K3k5j8K5J0jn7L7n0J8L7K0L1k0n0QNoj6rJL0Nl5
-592c1j1L0J0j8k0N2j4MpL1j1k4k1L9j1PNK3rk3%K1l4J2m2k1N6L2m6l3LK9MK7Rj4m3L9J8M
-552B2m7m5N4K3L2kJ5m4k4J2NO1n7Rj4rJ1J8m2J1K9k2MK0l5L7j1L2m8MJ9n0N7j4j6j3O8n9
-514ik4K3N7n0K9J6rMm2k4M7J3l6pJ1j2M6k3mNJ4o0N4L8l5Qn5lK9Mj3Ll0K5qP6m1m8K3K2j4
-473@l3K9m6N2Rl0lM2Ol7Jl5L3J9NJ2oQk3%k6K9j8jj6N0L4p9oL0k2K9NL1l6L6n4j2Rj3j7J6
-431b8M3moK1k4L6l5rJ7Kk3J8lL5J2l8j4j7M9km2j7M5K0m0L1j5K6k1j2j8rj9P1Rm9J0j2Nl1
-391c8K1P5n1MJ9k9K5k5j6NOJ1pK4k6MrJ9l9K3Mj8K8oJ4l1Nj8L4K2k3m1L8L3n2L9m7PK8k9
-351a7J5jl4M2j4j6J9j7M1j8m4K6L7Jmn0KM1LlPj5n4N9j0mK2k7K7j7J0mK5k1rJJk8K9%j8%
-309a7J0K1oKmj8K2nm8M1J9j8kM8n2J8JL0k8K4m8k9L0lj8jj0j3M9m%J3k3l5L1KN8j7l7N2j7
-268A8j9lm8L6l%j6J5k5K5Rj2L8k3L6J9l6l0J8K1k8L2l6k0L1L4l6lJ0J2l3QJ1O8o2j7J9n4
-230d4j0M0rJ8j2J1K4JLk4lk6L5pJK1O6p6kNk0JM3k4Kl9J1L0rk5M1K7m1k7jL0Mj9M7j0m6K7
-188A4j2k8M6m8%M2o5K4K9k0rnj7L0J2k4N5n9J7K2J7j2rm4M1K1J1j3o8ON1K5j0j4rK0JkPj4
-148Im1K6L9k6nNK7j7k4J3qJ5N3n3Qm5J2O%k4L2NLM2o5K0qK6k5j4K0J3j0n6J0L6m5M5j6JJ0
-107fj5MMK5j7J4l0K3K3rLj0kj5K8l5J5K0Kp0M8%kNk1j9K5J7NnPk3J2J2qnLK2Nl0j5j1J4j4
-63b6pK4%J1j8K1Nl6J4k4J4L2jlj1j1M9p1lJ0P0Jk3K1k5m7K7n6N4MK0j7K4k9L3j4Rk3jk6J7
-22a2N1o7L0kj5qK5rJ8pk2J6J8j5j1%J5J0l7J4K3mJ8k1LmMNk8K0K8l3M4m6Llj4j5J4K5j1P
19GLJ2m4K4j4J0lJ5J3nk1j9M8rL8n3J6pj1Qnmqnk0M0J6j2ljJ4k4Lj7J1Oj5oJ4j7J3RjM9n0
64eKk3L9Kkjlj0k4O0J0m2lMj3M6l3k1JNk3K5rK9%m5K9j2J7ML0l2Mj5j2P4m5M1k1l3jk1K4o
108iJ0P
110H
##PAGE=	F1=20839.670551564195193
##FIRST=	23001.711907285582129,	6426.5682307747556479,	790.125
##DATATABLE=	(F2++(Y..Y)), PROFILE
-912C%Qpn4K0J4J1J4m3L1nJ2J1Nj6k5M0k8J6j0kJ3nj1RJ6j3k9K6J0l0Rj3J3J6J4Kj5%L0K5
-871F2l7Mn8L6J1j0%j3j2N3k7J1j1J8n7K5j2RJ8Rk5kj3M9pj7M2o2L5No3L8MNm4L9L4m8llj2
-830b9J0M7o4J3K4Lj6j6QK7k1K5lk0K1k2K7PQm8k6L6RJ8K7l8kK3j4k5J9nJ9n5K1M9Rm2jK6
-790B9l6l6N1l5j9L8J4m3N6J6l8J5J0J9k1j6L7l5rKRKJ5l9k1N8n6M4j9O5q7L4j1j8L7o0M4
-753dL8j2O%k4j3l0O2l5j6MJ3k5M6nqrqK8l6L4j2j7M8k3kLQj9K1J2k3L2m8L7k3l0L5pk7J4
-712a5K4L6l3Mlk4K9n5N8k1l8KJ1K4M8j7j2j4O9q6k2J4K2k9K2pJ1K%Mll4J9M1rl1k4k7P9l7
-672b2M1o4J8K4M3n4k7N5k5J5K3k7l0N0o5OJ2J0j9JK4K7j6lRMoLjJ3l4K0k0J6j3K0k0j5M5
-633A8j7j4lL0nJ8l5J1k0j5K5J8pj9mPJ7K3k8j1K2J7po3M2n0J9L5J6L9k9m4NJkj6rJL4Ml3
-592b9j6L2J0j8j3M5j8Nj1L5qk1j6L9j8ONK9ml9NJ9k7Ql9k3O5K3n3k3jL1OK0Ppl9L5J1Ml9
-551b2n3N8K7K4oJ8k6l3J4%O0n1Oj8mMJ4l5J4K3j8NJ6k5K8rL2m3kJ1l6N5j2k0rN9n7k7K2O0
-511D4m7K7J9j2Lm5j7M0J0k8j0NKM0k2pOK4o8M9M8l4jm9mK8Mpkl4K9j0P4l9m4K2J8j2l0L0
-471@m6M9J2l3ML7Rl7ql2K8K4PPmNj9%k3J9j2%j8M7L1p5JK1j6K4K2K8n1L5m9qJ2j6k0J7M1
-430A3JoJ1k2M3l4oJ8Jk6J9lK7J3m1lj6M7lm4j4M3J2l8L4j6K6j3j5j5j2j8P2Pn2J5j7Qk1J4
-390a1O9n1LK3l0K5l2j0OJ5Jj6K6j8Mj0J7l8K7Pk8L2kJ1l2omK9K0j4l9K6M0n9L6m3PL1l0J8
-350@%l1M0k2mJ3j0L8k4n5L8M0o%m4kM3loOj5m4M9%jJ3k1J6j6J4jJ4k0%Jlk5K7Ol1J2J4J3
-307A3o%Lk0J9rm7M7J2j5%M5m5K4rK4k3J3l2l6K7Nk1lmk6N7pQJ2l0l0L1JN3j4m1N4nk2nm9
-265e1L1Ojj9Qj9L0J2j5L2j7L5J3l5k3QJ9k8L9l6j6K4L3k9nJ0J2k6mJ3P0o6j6K4n5rL3qK2
-226drQJ7J2Ll7Lj8L4j5OK6M7o8mQj9%N1k2pl4J6K6ql3M3K6m3k6LL1lj2M8j9m1L0j6k8M4m7
-184c1LM5o5J8L2j9j4j1nL0J2k5N0m9J3K2K1j7j0m8M3K5Qj1o5NN3J6qoj2J9nQkj3m1K7L4k1
-144FKmK4j0j9J1j3J2O3n9Lm3RJ0jj8L0RJM5p1J8nJ5j0j8J7J4j1n4QL6m0L5rJJ5k2Pj2L2j0
-102fK4l3J9K4j3Kqlj5K3l1J4J2J5o7M5j1PKk3j0K5J1Pj1J3j9PJ6j6%PK1%k4j9pJ3k1nL0m
-60iOj5J8Ql2J3k3RL4looj5N5p6o%Q2Jk3K4k1n0K9n7M9RK3j8K1k5K6rJ0k8%k2J6N3o5K4kj9
-17b0%J6qK5ok1J0K7k0j0LRRl7J8J7%J6k0jOKOl3J6L0l0L9m2JKj4j5J7L2j9J3rRl7K6k1J1
25cjJ1J1kj8k1M9j0L1n2K1qj0J3nrmrj8M0J3rj0MJ3k2Qk4K2lj6mJ5k2J4J3KM4n4Nj2L2nkM
70A2jj1k4N2J5l9Jnj4M9m3j0jJ3k7K1rK6Km1K8j3K1jL1l1Nj6j5Q0m5L0j9k4oj8K2lQP
110G
##PAGE=	F1=20815.37795206170631
##FIRST=	23001.711907285582129,	6426.5682307747556479,	970.25
##DATATABLE=	(F2++(Y..Y)), PROFILE
-912DkJ0nn4J3J4J5J3m4L4nROMj2j9L7k8J6j2JJ2noOK0j5k9K5Qk9Rj9K3PRJ2j0oL0L2l9mo1
-868c5M6Oj2Jj3j5N8k6J4j5K3o1J9j1J1K7nj5jj6M6oj7L9o5L7Mo1M6Nkm4L9L5m5pNj6J5M0
-828B8p3K5K3Pk3k4QL0j4K6%k3J5k4K3QK2n7l0M1PJ9K8l6lJ7ok8K4oJ0m7J7M9J6m2oK9l8m3
-788e1N1l1k7N5Ll8N8Rl7K9JJ8j5k6L7l1ojJ1JPl4j4O0n6M6l0P2r7L6j0j4L4n9M2L5%%kk9
-748cnm0O4l4pNJ1k3N3j8nj2LK0m1L5lk5M8k2mOMj2K0J2k7L9m9L6k7k9L8qk3NK6M2l2mNk8
-706iL0o2N5j3m7J4J2J4N1j3j4j8O0o7k4J3J8k7K1qJ2LJjjl2K0M5j5k7j2l1Q0m4M0o9J7K3
-668eM8m7k4P0K1j6Ko0l0N6o9J0J0J6j5nK8K3k1kQJL%JJ4k9J6k7K3j1J6j9j3M3j3j9kL5J2
-628B9ml3J1k0j5K5J6rj9JMJ7K3l2lK0K4j3o9M8n0J9L2J3M0l3l8MlKj5j1KL7Ll0k2L5J1j8
-588b1qM0k2Lj3L8oj6j1L7k3MLL5Ln5J1J4j7Ml6k2P3J0n8j1oL1QJ4Klk8L0KMl0o0O1L0J5q
-546A8K1qm1J7pN7m4Mj9lmJ0k6J9J5j4RJ0j5J9rL1l7pMk3N3j0k3nN0n6k8J9O3m3K3K1j4Jm5
-505a7j1L4Pk0j4jJ6L4k3pPL4p7M3N7l3om4nK7Kjol4K8j2P1l6m0K2J3rk6L2m7M6J5l6J1K9
-465B3J1l6j4k7K1K8RMlJj7Kk0Rn%j9M3K6o9RJ2j1K0L7K6o7L4m1nJ5j8k2J8L6OpJj8M9l2J
-423A0J5Jl0K0lJ8J1m2J0j5M5nm6j0M0Ml6L7j8K7nj8j0j5j8P1Ln3K2k2J0j0PO1n1LK9l3K5
-384B9m0kOK5j0k3K7qLj1J4l7L3Pl8L7KQl1j7QK2J7ol6J6M8o5L1l8OL5l1K0%k6L8l0QOlL6
-342C0k7o6M8M1j1Ll8nM5j1rOj5l2L8RJMj5Nj5J9%Lj8J0%ok1K4Rm0K3J7PqkJ0k1J6j2m6N0
-299@NrKL7l5L1j9J7k0Lj3m3K3J3k4nKl4O0rJ5J0l7k3K9%M6qm6N6Nk2qm5K4J4lk2KrL0J4j8
-256a4K7j2L3Nl2j4kJ7k8M6l5j1J4L1k0oQJ2j9j5J5P3p2j6L1n5rK6oK5nMJ1K2Ln0RrL3k3J1
-215CL0K8o0mRj9%N9k0j7k8J9K1mm1M4K4m4k4OL4j0oM5k3l6L3k3k6M2m4NM7o5J2L6j8k0j5
-176e0OL0J1k5M7l9QJ9K6k1j2n2M5K9Nj0o1MN5PqKj3J8j2J9j0j4l9K6K9j6Rj2K1mj5J1j8R
-136EP2o7%m1PJ4jj1K6J2jM6p4J5jLPk1J3J4j0n2OL6l3J9jJJ9k6Qk7M0mL4l6J4K5j6Jonj4
-93a0J7k5J2MK9o5M3k5J8%k7JK4MJ0j9J9j4MJ9k4NJ1J9mj8k3kJ1k8kL4okj1J6J0k6J3k2ML5
-51Ioojk2O0p9oj1R1Jk3K7j7n3L1n9M6J4K5k1K1k1J8lJ1l4Kj9J6N4o3J8%k3QNpL2nk1NL5k4
-8ErNMQl6K1J0NJ4k0mJ5%Pl6J1L1k7L3l6jQj4j7K2L8k9J8j9Ok8K9k8J1jRQKj6k3N0j0K4n3
35a3K6j0j0J9nj1%j5j5M0J1pj6RJ2k1J4l2L3j2j7lJ8k6J4J5ML8n6RjK5j2kJ0%j1k4M1K0l5
76DOj4j5N1n4LkK0l1J8j0K3Nl9K8j3K5oL0k9Nj5j7P7l9K0j7j5j1j6K1JNQ
110G
##PAGE=	F1=20791.085352559217426
##FIRST=	23001.711907285582129,	6426.5682307747556479,	969.375
##DATATABLE=	(F2++(Y..Y)), PROFILE
-912DmJ1jn3LJ6J6J5m2L5nNjMpj2L2k6J2j0KJ1njMK3j8k5J9J0k8Qk2K8JNJ8mj1K9L9m4qn9
-868c6M9Kj4Kj1k0O1k3J9k0K6o3J4rJ2L4k1kkj7M4pj4L1o2L6Mn7N1Oj0l9L6L5m0j1J1j7J6
-829fL4p8L4K2J1k9k9NL1mK4Lk4J1k9K0PL4o1l4M4NK0K7l0nRJk5K5qKl8J3N1J6l7rK7l7m7
-788e4N2l1k9O5ol2N7Ll5L8mJ5j0l2L6k9mjJ1Kkk4pN5m9M3m0P3j02M0pj4K8n1L9K9J2mpl3
-748iJm4O1l1LPQj9N5l0lj2J3J0m4L6Kk7M4k0nPKoJ8J2k9M3m6L3k9k9L9qj5oK8M2k5j6J7l3
-706eK8o4M8ln3K5J2LM9lj6k1M8m8k3J0J3k3K0qRQjn%k7K1M5j8k3jl0P7m8L5p3J9K1M7l7j5
-665gJ12J22q1o3j03l2O2p0J3PK5j3j0K9K0k3lM%J4mNJ1k1J3l5K7rJ5k1rM1j2j9oM7K8l0k9
-626eJ0k1j0K0J4rj9PjJ6K3l7LK1K8j6p1M9m7J8K8J0L8l4l2KmMj4rML5Mk7k3L1J2j6kL1k4
-585a3Jj6M1lj3lL3k7LKL3J2o8J5J3j0%k8k2P5jn7mqK9J0Qkjj4K2j0Pk0o6O1L5LpK3Rm7J8
-542A3j1N2l6kj6mqOj8K3Qj1J2Nj0J4rK9k7j2pj1N2rk5JL8n1k6J4O3l9K1K0j5km2lK3Pj0k0
-500b3pK9K6k2pJ0M0q2L6O0k7j0l9oK3%Pj0l1K5j4O2l1l5K2Qmk0L1m5L8J9l6J5K2Rl0k1j7
-461c5RL1J2Jlkj5Nj7LmMk2L7K1n9J7%lJ4N0K2q0L3l4%J7j7k2J3L2Rppj5N4l1J1QJl0J7jP
-417B4Rm1K1j2M1nm7oL6nl0L5j6K5Lj8ok0j6O8jn1K7k7J2kKN2m8NL0l6K5m3MPL0j4l4K7KJ
-375Hj1J2l3L4Qm1L7LOk8k6J5J6J3Kk8ON2o8K4l2PL6k9K1Kk2L2l3J6JML1l0p3N7M0j8Pl2p
-334b1M4j5j1Oj5j8K2J9kKj1kj7K2Lj1j2J8Jrj9K2J0m4L1J9Jr%J3k2J1j6m4N5lkMK8k4L5k9
-292A0Rj5mKm7J8K1k6mMl8O0j1K0J0m2j8K8jL7nm6N7J3k0j3l6J5K1lk4oLL0J1j8J8mK8kk7
-251Enj1J3k6N0l2mKK7rqOJ1j1k4J4P5p5j7L5n2lJ3lK9ljQK9Kn8J2jK9k8K0L0J4n4pJ2j7k
-208a5O2j4k7k0K0J6Jm8M4J9m1k2J1L0j4JL9k4l1L3k6k2L6l9QM4o1OL9j7k5j7J5K6J2k0M0
-171A9k8KJ6K9k4j3n6M4L6Jqn6JN5joQj3J7j8K9k2j0l5K4K1j0J4j9J8LrQk3QP8p3ll8NJ8k
-129a3lK3J2kM5p3J1KqK1k0OJ4qm9OL4k6MQJK4l3Rl9M3LL9l4RK7k0jnnj3J4k2J1oM3o0L9l5
-85b7K7nk5PK3%Qk6K6q%K1k9J0J3J5nj3k7MQl1%L5qqpJ1J4k2J4k1JL3qoNk6N9p6qj9R4%k1
-40BK8j3n3L2n6L9J7K7k2J8j5J0OQl7Lj4J4N4o0J2Lk4J3plL5mj8lM5k8rPmRl1K0MQJ3k2lK3
3B4oJ3l9QK7k3K7k9nJ3j1j8K5M1l4J8k4Mj7K8l8J3KKQMj3k2M7j0J7n1K6rpK1mj1Mk2qL5Om
47Hk0J4J2k1J8l6M1j7k0jK0k8J3J7ML1n3J1QJ9j6pJ3Lrk2K9K3l1J5k5j7N2o0J1jK4l1J3rJ9
88fOl2K5j3K9j4L1k3Jj6j6O7l0J4j5qj4j4J9LLR
110F
##PAGE=	F1=20766.792753056732181
##FIRST=	23001.711907285582129,	6426.5682307747556479,	1426
##DATATABLE=	(F2++(Y..Y)), PROFILE
-912FqJ3Ln2oJ7J8J6l6L3oKqOnoK6k4J0rMRmJMK6k2k0J3J2k7Ok1K9mMK0Jj6K8M6m8j1n5N1
-867A6kj6Kj0k4O2j9K3k4K8o4RoJ3M0l7J2lj9M2rj1K4o1L5On2N4Nj4l5L2L3l3j6J9j8J8K6
-828B6q3M6K0J4l6l2JL3MK1Ok4Ql2J4QM6o4l9M7LK1K4k5p%J0j9K4j0nl2RN3J7l4j2K6l5m9
-788e7N1l0k8P1j7k4N5lk9M2qJ2nl8L5k5llJ2Lj0j3%M8m2M2m9O5r8M2oj4K6m4L6K3K2rj3l7
-748b0J1m7N5k6J2ROj2N0l9kj2K4jm7L8Pl1M2j7pRk%J5J2k9M3l8K7l0k9L9opj8K9M1j7k6K7
-707C3l9K7o4M2Po0L8J1rM7Oj9k5L8k7k4PRj8J8rPJ1jpJk3K1M4k2j9J2l0P5n3L1p5K1J6M7
-667D5k5%J88K72j77j82j54l3O7p0J7ML2j0j5L0J7k5kl%K4pRPj2J1m3L0oJ3k3lL7rk0j2O4
-629C6M3n9k6Rk0nJ5J2j0j7J3oJ5K3m2RK2L1j9p4N0m2J8K4NL5l6k4LpQj5qJ0K9Qk6k4K8J4
-589@j6MK1k4kj8M4%r%L0l0MlL1K4p9J9J1ojk1k1P6j3n6Oj0K6J2KokJJ4k2J4j2p2O0L8onK3
-545B6K5n1J6j4N0l0oj4pj2KqK7JqJ5jlRj2K5j4j6k0LM9qk6OK8m6k4J0O2l5J7K0j7ml7LJ3
-503fP%k6j3M0J9k0pJ4M2q4L0O0k0j3l3rK0jJ3j4k4J8j3M9k6k8K2LKj5L0m3L1K2l6K1J2Ok1
-463Ik9qkL4J5klnj4J0j4njOk5L3J5m9K4j1POO1J9r2L2k7NJ9j5k1RK5J3pj5j3N8k9K1%Jk8
-420GJ3%mRm0L2j0L8nm9lL3j3k5L3j4K3J1j9jk6j3O4pm6L2l2J4OmM5m7PL2l8K5m8J0J0L4j8
-379A6m2K6J0jj0J0l1L7Qm3L7LMk4l4K1RQQj8mN6p0J9k5NL8k7K2Nk0K5l6K5oJ2K5l0p8O4L8
-338C2k4J0k6rM3j9j5Qj4mNL0njnj1j8K5Mk5oK9%j3j6K0Rm2L5J9lj0JJ7k3Ok1m0N9j2POJ6
-295A9j3M0l8Jj0j1J7n0J2K9k7lOl7N5j4K5J0m8j1K6jK6Jm6N6K0j8j8k6QK6nk4j4K1K3Rj8
-256bRMK3rk1Lk0J0k6N6l0Lj1K4KqJJ1ll4J3P9p9j8L9m9KKjL1JnLL5Ko6J7PK4l4L0L0Jm9j0
-211a3J5j4oO5rl6j2K1J0On3M3J3l9j6J5K6j8QL2k4k6L3k8j9L0l4J0M3n7%M2j7k9j7K2K2J1
-173@j5L4j8lJ3L1k5j6n9M3M3lqm9kN4j0mJ3j2J7k3L7l3ml2K2J3nK0k6J4RlNk6RP7p5ml7M
-131c4K2lOJ8J3lM2p1QNk1L7j9%J3om6NL2j8j0J7jK9l8Qn0M4J1M4l5OK9k2konj2J3j9Rj7N5
-88B8n3L4m1L2qk4J4K3pOl4L4mlK5l2J3J4J0nql0J1Nl4KL7j3j4%NJ7j7J6k0kL1rqJ0l0N9p1
-45d1rk6R1%j6K6j0n1L4n4L2K0K8k3J3oJJ6Om2Oj1J3N3n8ORk6J8j9JL7mj5rN5l3pPj1Rk5K1
-2FnJ3J2k4mL0j2J8l9NK2k0K2k0j0J9j0j8K9M2m1J8k8LpL0n0J6LlOOrj9M2rJ0n0K7rnK3kj1
41cJ1l0jK9%%k4J9J3k3K4m1M9k3k2%K3k6QJ7OK4n0J2J9J2j8j3J6Ook1J6K7k7K4l8j8N5o4J7
82b1lL0l1RoJ3Pk5K2j3L4k2L0j7kj6j4M8j5J0j3kj6j2J6OJJ0
110H
##PAGE=	F1=20742.500153554243298
##FIRST=	23001.711907285582129,	6426.5682307747556479,	2070.875
##DATATABLE=	(F2++(Y..Y)), PROFILE
-912Ij3J4Qm8j8J8J9J9k7K6nkj8J0kLJ9k3QpLQkMKK7k5j1MJ5k4Kj8K7pNJ8Oj9K5N1n1j2m6
-868b8M5lk1Oj1k4O0j5K8l0K9o3OlJ2M3n1K7nj9L9j2qJ4n2L1Pm4N3Mj7k9K5L0k4j9K6j7J4
-829DK0q2N0K1J6m1l1nL2J4J4J1k4Pl5RON5o3l9M4LK1K3k1rqJ5j0K1j2j2k6ON6J2k5j7K3k9
-789fm8M5k6k6P1k2j8M9ok1M1rPkl7L3k3lnJ2Mj5kNL9l1L7n6N4r0M1%j6K2l4L2J8K8j1j9m1
-748b9K0m6M5j9J8J1M%L8m5lrL2j0m7L9Rl2M0j7oQlKJ3J2k5L8k8K0l0k8L6l%k7K9L8ql7L7
-707C7m4K4o0L4J7o3M8Qk0M6J3k2k8L3j0k4KPj6J9j1NJ3jqJj8K1M0k1j6K0k6O9n2K4p4K4R
-668@M8j5K5K97M54k92l53k08l4O9o8K1JL9rj5K7J3k3nrKL3rJ1MnJ1m9L2nJ3k5KL1pj8k2Q7
-629D9N2q4k3Pj9JRJ0j0j5J9j0J0K6m6RK7L1k1p1M9m0K0J9JK8l3j7LpRj6mJ7K0J0k4k2K3J4
-589Aj4J0Rk2nj9M5%lLK6l2OmK3L4q5K0J2lkj3k1P1k0n0J2j0K1J1jj0oJ7Ql5K0mp4N5M3j6
-547bkK4L5n0J2j6M9k5j3pj4j4J%L3qoJ9nkOj5K1jj8k9J1M8j0k6J2J6l8j8MO1l3J5J5j6qk9
-505b3R%J4Ol2j7M8J1j7qK1M1q4K3N7j2j3l0qJ4lJ9j6j5J0j2L0j8k1K1jJ1j1K6l9K1K6l3K4
-466A9M%j0l4Kj4L3K0lnoj5J5j2qjJ0k9K7J0l8L0k2J7%O7J5r9L2k2J0K0j3j6%K0J6j0j8j2
-426b0N9k6L1j0Jk3QKj5Pl5L7lL1nm7%K8j9j9K7pJ7J8j7Ll4oN5j2l9L5l5J6J0mL7m6J0L0m0
-385@K5m5J0J2L5j5n1K3J7krRk8L6J0m3L3MLk0l7K1KMJ1nj2N7o9J4k0ML8k0K0Qk0J9l5K9q
-344EJ7J7k9p6O5L3k7J2k3qM1k3j8J3j2Qj3L8j0Jjj6k1K6Qm0KL7Jj8j5K0Pl6L4J9nj1NJ6k3
-303@Kk7l5O0j8J7PMmM2m3pnj5K7m8OL5k6kMl0M6j5K8Qm8qK4jJ5Nm2N2K7j7k1j5KK7lk5k1
-260c8L9J6Jj6LJ2J2j2j3Rk7Nk3N8k6Qk2K0J3ppJ4Kl9J1P8p8k0M0m3OpJL5Lj2LL5Mo9J9J2
-218@J9l8L9K9pm6j2J6rj2O4Jm4nJ8NJ4n8M2Ol5j0J8J9k0J4K3j9k4L1k5j6K2k8J5L5n2kM3
-179A1j7l3j3K5J8RnK4oj0J0K8k2j7o2M0N3j1ql9oM9j3nJ8j0J5k4M3m5Mk8J9OlK4l0J2J1O
-139A8Jk9J1P3p4pl4NK3mJ4J6J0kL7o6MPk9M8j7qJ4%m6PK7j1k1K3lL5m3On6M3J6M4l1LL1k5
-97A0kqopJ3j7Pk7O5m8L1m1L3j3j9J6K3j4Ll8L9JnK6k9J3J4Lkol0J5Ll4ML6j7j9NJJ9j4J8
-54Bj6mK6rrJ6l2N3o1j0k9Q1%j2K3om7L3m5K2K0K9k4QNqK5Jm2QpRN1n5%J7k6J8l0PL5kj3j4
-10a2O2l3pPj9J1j6J7j1J5J4k8nL5j9K6l9NJ3j6J8j2j5K3mk2L1M0m0J2k6JNK8o0K0Mj3QOm
30@j5L7rMm8K5pjK0JpJ7l8PK0nLk6K2J5k5K6m1N4k6k5KK3k1LJ8OJ3m2J1K7Nj7j8J7Plj6MK7
75B4k2L2m8k0N5o2J9lL5l1NlROj7J7j1L6k7K8j0pj5j0K2LJ0j2Kj7j1J5MKJ1
110I
##PAGE=	F1=20718.207554051758052
##FIRST=	23001.711907285582129,	6426.5682307747556479,	2258.125
##DATATABLE=	(F2++(Y..Y)), PROFILE
-912A0j8J5J4m7k8J9K1K0j7K2mpk8J4jJ2J1k1OlKNjPJK8k9kmJ8k0kj5K4rPJ3J0k1K2N6n4j1
-869A5l7L9nk4Qrk5N7j2L3l6L0o2M%J1M6o7M3nj9L5j3oNm4K6J0l6N0%j8k1J9K7j8k0L2j6J3
-829A0J1q0N5K0J7m3k7j4L0K2QJ6k3Pl6JNO0n8m0M0MK1K2j6j1j7K1kJ7j3j9k1MN9Qj8k0J9
-790A9k2m6L9k3k1O6k8j1M5j0j5L9qMJl7L0k1jpJ2Mj9J0RK9k0L3o4M2p9M1Mj8J7k4K8J2L5
-751D5j3k5m6L0m2L4j1K2J2MJ3K1m9lpM0k0m7M0J2l4L9j7nPnNJ1J1k1L4j7J1l0k6L3JPl7K9
-711FL4Km7M7n0K1n5K7K5o5N6Pl2M5J9k2l0K6Ok5kMj3K0j2KJ5kqJj1K1L4k0j3K6k0O2n0J7
-671D6p4K8JN0mN5M37O34m07n57k62l6O9o4K7lM4pj7K5J1k3nj6LM1j2J5%JJ2n6L5mJ3k8QK6
-633Foj6l2J12N6j07j9Oj8PLPrj5K5j4OK9n1J0L2L0k3o8M7l5K1J2kK3l1j0LpJ0j6%K3J0J3
-593A2k3j9J7J6j4J5%k1ok0M6%KMK2l2PoJ4M2q6K1J1Jmlk1O5k8m0J4qJ5J2mj4j2L4Jm8K7N
-551fp5M9M5k5LK4M2m5Nj7M8k1j8%k1j4JOL6j6lK1qjLj6J5J2k0l9K0M7j1k6J6Pk9j4kO0l0
-510CJ2Rj6j0k2J5j2K0J5l9k2N4Mj5pK8L7p9J5N1lj2k7qRnK4j7pJj0J3j3j4K2oK0qK4l7J2
-469aK8k9K8npLl9J2k6L2K5mqoj7K0rj1jJ4l3K2Pk9L5l2K9rP0J3j05L3j6J4K0j1j0j0J5J9
-429B1j3k1j0N8k3M0k0Lj8LLk3Kl0M3MK4mm5KK4k4j3K0jJ2K4j6Qm2%M8j8l2L7l6J7J3nL1m4
-388aJ1K6l9K5m2J0J5L2rn9J9K5noPk6L6Rm0L0MJj4m2K1njJ5Pj7N7o7Qj2%L9j4J7J2k2J4l3
-346a4L2j2K2J0k5p2O1K9l1J4k1pL9k5k0J8j1K0l0M7j5KNk1k5K5J2n5J1M6Jk3j3K0Lk6L0J7
-308A8pj0QJ4k2jl2l1O2k6K7RrLM5m8j5%j4L3m6JM1k6%Lk3L8j7K9Pm9nK3%KRl6M6L3j4k5l
-265hmK9lk3k8N7Ooj2pJ9Lj4pJ4l2Jj9N9k1J3l4J7K1oj4J7Rm5QP7p6k2M0l6J0j6ML7Nj7%L5
-222C1Op0K0J5J6m0M6K6j4m1j5J9nj7O1Rm9KJ3%K2o2M2jl2mK2J2k1J8J5j4k1K9k3j2J3k1J8
-183gK8m6mM3j6l6qK5J3QLJ7Mj7PK5k0j8o4L8O3j8ql1qM3j6nK3rJ4k7M9n7J2k3J6jjK8l4J0
-141eJ3J3ll1J5O8p3j0l1OK4nK0J5RmL1n8KMl1N5j5j5J4Pm6J0K1nk7K7oM0m8Oo0L9K0M3k8
-100A%L5k8krqkJ2j5Nl3P1m3K8l7L1j9j4J9K2k0jm1M6LqK7k5J3J3mLml0J8Kl3NL5k1k5J2n
-57b6K1j0K1j3nK0rqK2l5M5m9j1k9O6JqK0jm4L2l7J2K1L0k4KJ5j6L4lm3RkNM9n2oK4k4J9m1
-15b8J4L0kqk0P0l4qQk8J4qJ4j8J8J6l3mL9k6L4m0NNj2J4nj9K7Jk4L1L7m0Qk1jJ6K2o9K5O
26Fk2QQ%j1L1qjm5K2pMJ7NoK6m6J5J1j0Mk8K7J7k8K9m1N5k4k9KK5j4mJ8NKl2J0L0Lj5k4J7
70BR%j1j0K8j6L9n7k2N6n7J9lL8l2KLMLqJ2j0L8l3K6mj0j5mmJ8J3j1Nj7j1J3KLJ2
110A0
##PAGE=	F1=20693.914954549269169
##FIRST=	23001.711907285582129,	6426.5682307747556479,	2693.25
##DATATABLE=	(F2++(Y..Y)), PROFILE
-912A1k0J5J8m4l5J8K1K0mJ4kj1l7J8LJ6Mj8NJkJLRJK5l0Qj2K0j6nrJ5pQPJ3j9J5N8n3qk5
-868a0K6mk8J1qk1M9qL7m0L0o2LLJ1M5p8N5mk0L3j4oll3K1J0k6M4lj7j4J3K2rk3L7j4J0Lp5
-827e7N6K2J6m3k2k2K8K8KJ9k1Ql7oOO0n0l7L1OK1K3j6j2k3K3J0J0j5k0k2MN9Mj0k3J5j4m1
-788d0K8j6j3N2k6oL7j0pL1n%Kl2K9k2kqJ3Lk2K2J1J9rK6o5K6o4L8J0k2J4j3K1J0L5j2l2m7
-748d6L8l5K2mK4J4MK8%n0omM5k5m7M1J1l1L6j7jLpPRJ1j4K5nKk8k5K9OJ0m3K9K9J1n6N3n2
-706iJ9m9K1L1o5O2Mm1M5K2k2l0K2J6k5pNj3K3j5kJ8lpKpK1K7j8j1L1j4N4m6J1p1K9mN4MQ7
-665A49N87P82n05p63l10l5O4n8L3rM9pj4K0Nj8nk2OM4j0J4lPJ2n8L2kJ5l0J2K0mj2m4J39
-629H1N0j21j7Nj7J4oPrj1K8j6%L4n5PL9K5k4o0M0l0K4PoJ5k5lKoJ1j8OL0kJ4k1j3QJ6j2K0
-587A1j1j6qk0M6kPKK1l2PnMM9q4K0J2JnMj7N5l1k9J2lOJ4oj7j8M7mn7L3J1p2L9M7l0MK7M4
-544E6l7nj4M6j8k4Pk9j0KJ0L7k0jK3j1mLj9J0K3j8m6K7M1j1k6K1jk0qpN7k7J2kj3j4j2J7
-504ek1K6K2m4k5N6jj3pL5K9p1J0M1Mqk6oLoK7j6%ppoqnK2j0K8nJ9l4KL1k3K8rj7J5l9K0l7
-460c8K6L3lj1nk0K5pj2lJ8l4J4Mj9L8l9L6j3O8Qj02L6j6J6K0opj5RJ9j5k0j0N5k1M7k6Jj0
-420B1jKl0%k3M2J4J5mm0LJ8k4pJ1PML0j5J0m6OL6j9k5L7l7J8J3lK8m3J4J8l6K3l5NK0K8k
-379C3o4J5L0olMk3L2Rl5K6L%qm2J6j1lJ3K0j7N2o2MokL7qJ5J3k4J0k7L0j4K4Mk3n8N2K2l0
-337bJ2k2lL5k6j8K2pK6m4N3k2ROk1k7K0J5o4J7N3Jk6j3K1nrK2J3prJ0J2k0ml7k6O0k9L7Q
-296A1j8OM4m7k1Lj1L3l9nM4k2J%j2K8j8K8Mm5nK2%rJ3k9M0L6j2k8PoK5Jk0l4P2mj2rj4K5
-254B3pj2lJ7l4lj6N9j7J6m3J4K8mk1K1J1m6MP3p2k1L6k7J1k2QL8Ok2kL3J0o8J8J7J2l9N0
-215B6K3j8l6j4J6Kk3N3J9n1PNkK9o4M1ok8MK2Lj9K1Pqk1K8j8rNj7K5J6m0kM1j7l7jK2J0N
-173aJ4QJ2k2LJ7j3j8o7L8P1k4j0k2j1L7j7oK8j0J3k6N2o6K0j8J3pJK6l3QJ4J8ol2K0N9o9
-134fj2k9J2K1pK4J5NlK5n1%Nk9N3j2k1J7J3m5J0J6jk8K7j0M6n1No1L3K2L9k2jL4k7jj3pL
-93a2J2j5Ll6P3l5K3k9K6k5pJ8K2k6pl8M8Nj1L0j9RJ1j1J0lk9K1jk9PK8k3k7J7j0K1nK3j0
-53amJ2qnK5l5L4l5j1k5M5KlJ7%l8L2k8JK1L1k7lK6k2M0qm1J0%MM2m8rK9k1J9m8K1K3lnk2
-10a6P2l1qPl7K0JRk4K0K0l9lL9l0M1l9Nlj0J5lk0K7Pk8L1L3l6Jj5JK5J2p2L0Nl2J1OQqK4
32A6oom2J7lQJ2QkL2n1K1Jj3Ok7K7K2l4L0l6N0j9l1KK7rj0J9Lj0j8NL1%j0k6J4RNpk1K5rM5
77D5o3k4N5m6J2JL7l1KOKjkPqL9l7K2Jj2j4Ml0L3J7j1Mj5j1J0jPJ2
110A0
##PAGE=	F1=20669.622355046780285
##FIRST=	23001.711907285582129,	6426.5682307747556479,	3128.5
##DATATABLE=	(F2++(Y..Y)), PROFILE
-912A3k3J4K3m2m1J6K2K0J0O%j5m8K3OK3mj5LNnlPJ0%K1l0J9k0K2j0j0nPnJ1%J4j8J0O0n3
-870A8mj3J5ll3J4qj7M1nM1m5L1n9JOJ1M3q5O0jj8K9j4nj3k1J6J0j7L8qj4nOJ7kk5M1j1Nm
-828A3p0N7K4J4m2j4l1K5L3nK4j9Rl7j2NO1m3l4K2QK3K3j5j5k8K5J9Nj6k1k2MN9kkk5Rnl5
-788c1J8j0pL7k2%K9j0kK2%lLk6K7k1nj0J4Mk5L2J2QLJ7o4J3m9L5J5k5RlJ8PL2ql8m9M5k7
-746c5RNK3J5MM3k2m9j0kN1l0m6M4Rl0L5j7KkoRORoJ7Ook7k1K4RRm3K9K4J9o5N8n4J7m1J4
-703b2L7o5O7Kn0M5K5k3k9J8K5k4j0Lj3K6j6oJ9mnMlK1J8j6rL3rM7l9Mo7L3j1N8J0J20P23
-664I17Q65n68r34l44l6N8n1M0j5N2oj3J6%j4nk7RM7rJ2nJ1J3o1L2%J6l1J5J5lpn4J61L8j28
-627Fj4Lj5K0j5ProL2j9nL8n9MM5K0k6n0L3k4K6JqQk0LJmJ0j9J3L7j6J6k2njJ7j2K5j8j2j1
-584b5k0M6nJ1%J9l0QloN2p7J7J3KoJ0j6M6l3j7J1JkJ5qk0k5O0qo2L3J8o8L0M7l4PK7M4k8
-543B4j3j3M6j5k9J3l7nMJ3L7k5JK5j4pJj9NL3j7m8K9L7j1k5K4qj0lj2N3k3J1j1j1j9jJ8k8
-503c0L2L0n0k8N7oj2oM3K0o2ML1J1lk5okoK9j5Qj5mk4mLK1j2L6kJ2l2qL4j5K8j3k5K6l9K3
-461Dm3J9M1kj3nk4L0oj2lK2l6OLj0M0m6M6k0O4Nr8M1j6J7J7kkk2NJ8j6j9qN1j9N1l3KlmK
-418B2l7kj6L9K4Pml6LJ3j9mKJ6mL3j3J2n1J2K5j9j8L6l7J9J2kK7m4J6J0l3K4l0JK6K3Oo7
-378b8RL4pjKk0K8Rl0K2Lklm1J0j6mJ0L4j9M8n7KJpL4%J1J5k7Pk0K5j5K5%j9m5M3J5l2J1k3
-335a8KL2k8j6K8oL0n3N5k6J4Rk2k9J5J9p1K2N8Jl0j3K2j0PJ3RppJ2Qj7pm1j9N5l2M7Ok4M
-294hM4m4k6QoK7l1qM4j8Kl%J6j8K7Lm1oK1Jk0J7k2L3L8ql1J2nK2Mj8l7Q5j5j9lk3L1j4j1
-252@JJ8l5nj4N7j2J9n1RL5jk9K7Rm4JO8o6k0L3k1J2k7J1L9Ok7lL0J5o4J5J8Pl6N2J9k1l1
-212fj2J3Pk7M4L0n2J2mlL5o6M1j1k5J1K2mj8K4jjk1K6j3olj3L2Ml2%L8j7l8OJ7OLK5jJ9k7
-169A4JRpj8o9L7P9l1j0j5j2L0j8qL3j0J3k6N6p5K7j3Rj3NK4l0MJ4K3rl2K4N1o7j1k7J6J7
-130a5pK7J4KlK1m4kKk1M9j1k5K0J9m5J0J3kk2K3j4N3n5No0K7K2L5j9jL5k7jj6pRJ1j3Jl5
-89d7O9k8J9j7J6k9KJ5K2l3j2l2M8Nj3L2j4QRj9J6jk9K5mk4QK1k5k9K2j5K1jK6qkOpkK9l8
-47a0K2j9j1k1K5JJJ4Kl3L2j8rK0L1k8rL6k6M6j4l8J0M%L7m5j2L4j8J9n5K8J5lkk4P3k8rR
-6B7m6K4J1Ml1K3K3m5jL6l2M8l7Oj2qJ6jk2K9J2l1K8K8l1lrJL2Jp4L8Lm0J3LJ6mJ6kj2l8J3
36b8JJ2LJ3LL8n7K8rj7Pk6K9K6l9L0l2M7j5l3LK7lj5J9%k1nLK6jlk7RPJ2kl1K2kM9o9k5N5
80Il4LML6l1KJ1%nMJoL9m1K1Nj3j5J1n2M3K3j0Kj4j0RnRJ2
110H
##PAGE=	F1=20645.32975554429504
##FIRST=	23001.711907285582129,	6426.5682307747556479,	3115
##DATATABLE=	(F2++(Y..Y)), PROFILE
-912A3k3J2K4l8m2J2K3J8K1%Kj7n8K5J3K6j1j1JJ0j0pJ3J0jJ5k9K9k7K4mj5jlJJ3qJ4j4LN8
-871F1m9Kjj%l4J5qj0L1lM2m5K9n5JOJ3L8q9O3Mj6K5j2j0j7rJ1QrL1j3qLjJ3Lk6M1o%j1o1
-827e4N4K6J0l6pl9K1L6j0K4j3J0l6j7NN7l5k6QJ2K3K4j4j7k9K3K8lj6k0k6PN8pLk5OMk9L
-787a7%jJ9j4KK1pMJ0NoNk1K7k2qj1J6Mk5L6J3%J1Ro0Ml6K9K2k8NNJ5MK6km4m7N0j8jJ1J9
-743DJ4QN4m1m7j3lN4l0m5M5Ok7L4j6OrnJ2KQLQJ3j3k3j7J7J4Pm4L0K1K3p0N7n3J9l6J3L6
-702A6o1O8kn5M7K3k2k6J6K8k2j2Kj7L2j9qJ9mjKLJ9Qj1rL4oM0l1Jo4L3j4O8J1J43Q20Q68
-663A917n83j038l61l5M7m3M9k1N2ppQlj2kk9J0M4kQnJ2J2n8K8JJ8l1J7Q%lo0J77K1j24j5
-626a0Kj3K3k1No%L0j6j2M4o1mN2J2k6m0K7k0L0nj0Jj1P%mRj8J8M3k8J5k2Lj1J8rK8k5pj2
-584b4j9M3qJ5pK1k6NKj4N2o8J4J4%oJ3j1L5l1nNNqJ5ok2l3O9ro3L0K2o1K1M3l2OK9L9j7k2
-542Fj0M5j4l3J8m1%PJ3L7k7KK5j6j2%j8KL7j3m7L1L1j1k3K4j1k%j4N0k1J4k4rk2PJ8k9L6
-502FL3n3l0N4qj0nM8J1n1JJ8J5Mk5nonK8j2J0j8%l7mJ1K0j4M2%Ml0j7L5lK4j2l5L4l4K4m6
-460c8PN1Jj7mk7L3nj2lK7l7kKjL8m8N3k4N4Mr1M7j8J5J4Ljk3KJ6j7j6rM5j6N3l6jPojl9n
-416b5pL2L4klk9JPj1lqK7j1L5j3J2n2J6J3j5j2L2l7K0J0jL1m6J8kk7K4k1qL1J9J4o6KL6q
-375GLjj8K3Qk3J7MnLl7Jj8nOM5j6M1n1%Pj2L2OPJ2k9Qj3J9j6K4%j9k6L0Nk8J0k5OK6k7j1
-331c0L1lK8n7N6l0K1Rk1k9J0K0p2K4O0%l1j1K0j4K0NMplJ0Oj4pm3j4M7l1N6Kk8jM3m0k7J2
-290b9JJ4j9j0M3j4KmRPj8K3Kl5oJ9%k8K0j4K4M0nl3J5%J3J1j5l9R0k3k1jk9L6k0pJJ7l2q
-248b3j0N4rJ9n3NL7Kl6L3Ol9lO1n9j6K5j3J1k9J6L9Nl2nK6K1n7PJ9Nl0M8J7k4k6pRJ2l1L3
-207HL9m7J4j4%L4o5M1j1k4J7K0j2j3K4nNk7K6nnqj1L8ok9PL1j5l7J1J1N%L4qJ9k7jjJj7o9
-164g2L9Q1l5j1rj2K4j5j4L9j3J2k2N5p9L1qQj6PJ7k4%J3K8j3l1K9M1o0j2k6K4RrK8J6jmJ7
-124C2l5lmnL6j1k4K2K3m3RRkj4J7j8N7n5Mn5K0J9K9j6KL4k5Jk0oJ6Qj4Jl1O2k2J6nPl3QJ2
-81CK2l6j9k1M6%j3L4oJPk4K2Jk8K5nj7QJ1k4l0K7k0K0KK9m%lmLK8l6Qoqj5LJOJ2Kk8L1qk0
-34b3K0L2l1j2M2k8M9j8l4J0OkK8m0j2L5j4J9n7L0Qm%k3O9k0j0Rn2K7K0jl5K2K8n0JL0l1N3
5D1l4Nj9qK1mk1K8J9l5K3K4k4pkLL6j5p0M5Jm7J6jK5kJ0%j6l2RKJ6oJ9NM4n9K9j5j9Ok1K5
49eL2m4K6k3M2j1l3LK7Lk1K0kl4J0%J7%Ok5kRJ9jl7J9LN0p0k6N4j9qJ0L0l2OJ4%j0NkmL7m0
94gJ6Oj0j6K2p0M7K9j0kj2qOrJ4J1
110G
##PAGE=	F1=20621.037156041806156
##FIRST=	23001.711907285582129,	6426.5682307747556479,	3101.625
##DATATABLE=	(F2++(Y..Y)), PROFILE
-912A3k4J1K5l5m2QK4J5L2oMj7o9K6K1L0j8q%J3j4j0J7J0lRk7L9l2K4Lj9Jj2OJ5j5J4rnN6
-871E1m5PJ2j6Kl6J7rkK1kM4m6K9n3JPJ4L4q9O1Rj4K2rj6k1KOQjK3j9kJ0oJ0Pk8M1kmj9n2
-827e3N2K8Nl0Jm5J7L9j5K3rJ2l4k2ON2k7j9nJ7K2K4j3j8k9J8L5j0j3j8l1J0N6j2Qk6MJ3k5
-788a2j0J1N%nMJ3lJ0lRqPj5K7k4j1j2J8Lk5M0J3qJ7%n1nk3K2L0l2%J2J3MJ8Nm9m7N5rpJ4
-744iJ3J3J0O3n7m2j8lN8k9m5M8Jk3L3j7J1j7lJ4jPJ1%K1k2j8j3J0K0Jm1L0J8K8p5N5n2K1
-705Al0J0L6n7O7nn9M9K2k1k2J4K9k0j4Jk0L6k0j1J9mKKQJ6jprL2mL4k1ln9L2j7P7J1J55Q55
-664A104P91n49j053l56l5L6l5N8k9N2plJor%l1J4M0MLoJ2J2n5K5KJ9k9J9JKMo6J88lj11j4
-626a0jj1K7k9NmOK8j3j9N1o3j2N9Lk7k9K0j4L3j1j1okJ2mmRj8K5M8m0J3k2J1j9J8pL1l1j
-585ij3j9M1j2J9j5K4k3MOk0N1n9J0J4joJ5qK7k6LkJ2j6J6mk3l9P3qo0K4K6n4J0M1l0OK9L5
-544C9ol2qM4j1l6J8m1OJ1RL5k8NK4j6j7lj4kM1j1m1L1K4j2k1K3j2NMj7M7j8J7l6qk3J4J6
-504@l0M0L7n5l2N0rqmN1Jm0kPJ7J3k6lj1mK7j0J4k2Om8oJ8J8j3M5Lmk9k6L7PK2j1m4M1k8
-462a1K1m7nO0Mk0kk8L4nj2kL0l6j0LNL5m8N9k9M6Kq3N4k2J3J1Ojk2%J4j9j2pL8j3N0l6mJ7
-420B8pmm1pKK4M3j1lk2%%jjj8L9k0L5j3J3n3J9Lj1nK5l6K2QjL4m7K0j3k2K5j3j8L6J7K1o2
-378a5pL7rPmj5J7Oj7J4NpRl5nk0oLN3j4L5m6JJ3j8K8J3LQl1QlJ0j6K2Kj9qJ8mk5Rk7RK1k6
-332b6oL4kK6n7N4l3K8Rj9l0MK4p1K4O0%l4qJ8j9L5n%o%QLj0pm4qL8l1O4kk8rM1l5k6J8O%
-288b2qj2M2rKoJ8kj7J8Jl0oJ7Jl6K4qJ6M1jl5J3QMJ6rl9Q8l0k2Ml5M1k4mjJ6k8qrN0oJ8n5
-243b4LL7Nm2M1Jl3pN4n0j2J7pRk9J9L9Ml6qK3K7n0jK1Jk4M4J4k7j8lNJ6l4K1M6l9J4k4LL6
-201C2o5M2j2k3K2J9j9qK4j1J2l2K6Kmj2j0M5j8k5J4K5j4l5J4NMmM3j5J8k6%j3Rj5o8M1Q2
-162E0m0j0nj1J8j3j8M4j5J0j8N4q0L1lOj7QJ2j8mJ0L4j8k8L3L1n4j1k6L2Jj1K7J8nlJ4k6
-123amqJ0K1j3k1K5K7m2PQmnJ0k3O2n4Mn2J5J6K2j2LL1k2Mk4mK2Oj4%k7N5j7J4Qml7J6PK1
-80B6l9k5rM4oj2L5JoNk9L0Lk7K4pj1J0%k2l0L1k3J8LL1JMj1jQK7l7oRqpj7jJ2RLk4L1Jk9
-34b1J9L2l4j5M8k7M8k3k8RQmK1l5j3L5j0J8n8L5%mJk2O3j3j1J0n7L1K7pl7K2L3n5LK2l0O0
5D1l2Mk6qK8qj9K7K3l9J9K0j7j0NML9l3o3N3jn3J8nL3%MMk2k6OOJ8j6K3QM9o0L1k2k0Mj5K1
49gL9n1K3j4L6nl4KK7Qk5K1mm7K4kRjJ4k1j2RK7%m3J5QN1o9k6N1mj9J5K6l4J0J6Jj6QolL4
93C1l8J3Ooj8L1p9M6L5j2oj0pMj3J9J0
110F
##PAGE=	F1=20596.744556539320911
##FIRST=	23001.711907285582129,	6426.5682307747556479,	2811.875
##DATATABLE=	(F2++(Y..Y)), PROFILE
-912A2k1RK1k9l7JK7PM0qLj5p5K3L0K9k1ojJ8j8j5K5QoKk3M6l4K2J0k4Kj8J2J5k1J2kj3N1
-871C8l8J2K3l1Ml4J7j0QJ1kM1m2K5m6JNJ7K8q5N4J5j1K0nk5k1J2KPJJ8k4PJ5j0ORk9L9Kq
-829A6k6m2M8L0jk0Pm8J2L7j7K0mJ5l1k7RM4j8j1k1K3K3K1j1j9k4J0L9j5j2j3l8J5N4j5Qk4
-791fKK0k1k3K3Pj6NMQ%J3j2J2j1RrK6k4j5j1J9Lk3L9Rj0J9rl7j0j3J4L6l3oJ5J3MQJ5n2m5
-748f3N8krJ4OJ1J3O4o6l7k2nO0k5m2M9mk0L3j8J8k8JJ7mMJ8oK4k5j5rPK1ol5K9K1K6p6M8
-707B5m8K4k5J1L1n1O1oo0N2J6j8j7J1K9j8j6Jk5M1k1j2J7kN%J2J5j1lj0L1nL1j4mn5K8j6
-668DQ6J0J51Q16O54m77r71l31l4K4k7O6l5M8pKorqOl0J5L4J1lnQJ0m7K0MJ9k2J6oPPo4J87
-629A23k6r0j8jj0K8l6OkJ4K3qk4N5o2k0O3nk9j8J6j1L5j5j1j3RJ3olPj5K8N0m7Pk1J9k8J7
-589fjL1l4Oj3k0L7j6K2k5L1k0jJ3k2M7m9OJ4loJ4mK0k0J1rJ6k2J7jk4m2P2nn0J0K9m7LL6
-548ek3JK9L2%l6oL9ql5J7m0J2J4OK9k6QK1j8j9rpmM0ql1K8J7rk1K2j3J2Nj8M5j6K1m6qk5
-506c3K0J3k6M1L8n4l2M2pqjM9nl0mmJ7K2k9%j2lK4qJ4k0J0n3rK2J5j1M6Mj2k6l6M0J7J8p
-465B2n1M4k1J7m5j7O8Ok3Jk9L3mj6LL4l5j7LRL1m3O1l1L4Kp2N7k2QORmj6kJ2j9ppL1j0M3
-423D3l3oK5pql7j2J1J5N0j8mj4koJ2kk5M8k7L5j5J0m9K0onjJ8l3K3M%L7m6K0k3j5K4ok7L9
-381GJ5K7n3j6L6qQqj1J0Pj3J1Pj1J4l0j3j9o%N6qK8m1LJ7k2K4J8jjl0J3Mkj4J8Qj9NQj3j8
-337a3Nk6J1J5k5LL4mK3n3N1l5L5Oj8k6kK5o3K1N7kl2mJ3k3M7j2opNN%nom3kK5k7O8qk3j9
-294c5L7k7k3K5Rj8Nj2L9mJoK2qj4J2%k1qJ5jm0K7mJ1M0Jl5QJ8qK3ml7P9l4j6Nl8M2k4klJ4
-250A1k3j0nM3lJ4n1jL6Qm5M6nk5j0M5m1oQjOk9K3L9Jl8j1K2L1m1j0K2kj5L3J4k9j3OlJ8l5
-208b6J0M9k6J4l3OL2o0M1j1k2K6J4k2kK2j2J6m1K9J0oj2j1M8k4k2J9J7j0l3J5lPpM8j8J2
-170C4k3Jk2J5j2o4M3P7m3j0%j0J4j0k4M9j9Rj4N2p7K7MMj6QNrj0RL7k2k6L6K3m7j1k5M0q
-130a5j2K4J9omJ3k0mj2K8Lj4j6K7K8m0NPmM%k6O3n2Om7J2J0J6j2RK5j6Ok9kK8Kj4Jj9M3j0
-87EJ0J9j4l7K0NJ8m1l0PL8j4rL4Pj4Ol2L5Pk7K0poJ2j2j8k8L3k5J5NL2OOj7JJ8K0l7j7K0
-45A4oll0lJ4RLk0L0Ql6K0L2m0j5N0k3M5k6k3QPlJ1k7j3L2pJ9n5L7pm%j8N2mj1J2o0L4K9j0
-2B2l7J9L7n7PRk2O2l0Ll0rL3j3j3K3K7m1J3J7j1rPQL7n1n1N8nn2J9rM1jJOk9j7NPJ8k4K8
40dRN0n6K7k4k0KnJ3M3n5J9mL0kl1JK6J0k8K3on6L3%llK3j3k3PL5km3J0J2N0o7k5M9Pk7J9
83AJ9l5J7J7Mk2OplL1l3QKLk0L8q1M0L7j1j0rnLj4K0Q
110D
##PAGE=	F1=20572.451957036832027
##FIRST=	23001.711907285582129,	6426.5682307747556479,	2064.625
##DATATABLE=	(F2++(Y..Y)), PROFILE
-912Ij7OJ8k5k9pL0jM7j1Mj1q2J9M0K8k3mkK2k2k0L1Qqnj6M7l5K2J5k8Mk5J7J3k6J3Mk2M7
-871B5l1J5L4m3Nl3J8j1J8JlL9l9K4l9jLJ9K2p8M4K2pJ7jl3k0K2kMMJ1k8J6K0j4NJ0l2L7P
-830B7j2l4l1M3L2pj0J2n0OL7k0J7KJ7k9l0J3L6j2ml4K8K3J8j0j8j7%M0j8rrm5K0N1j7Qk2
-791h%K7j9l5L6J0l3J6LLLJ6k0J3j3J1lK5k4j9j1K1Nk3L6Oj1J9j7k2j3mMM2l3j2J9J2MkK4
-750C3n3m2N9LpJ0%J0J4O1o7l3k5qO2k2l9N1qj9L3j9K4l8NK2rKK5j2K6k8j1lKK2j5k8K9K4
-710C1K6p8M2m5K7k2J2K6m7N6pn9N4J0j4j2RK6j4j5jl2M7k4j2J6kQjJ7J2j9%j1K9pK7omn0
-670gK4j5R4PJ29P10M87l84q08k88l1J1k0P4m1M3pPj3j0qJ1k8J6K7K0roLRl9J6OJ8j7J4j3
-633a8J2J1n8J75m4o9j8kj2L0m2P%K1J7jl0N9n9k9O7j3l3oJ1oL7j9j0j9K1J3j0mNj2L2N2n4
-594BJk0K8l7J6LL2l6J1j2k1L3k0K5l5L8j6qK2k1M1m0JJ3moJ2JJ4j3J7j7K2l0J9Kk4m4P0l
-554A6l6oL1m2lL0j4lK8K7Pm1mL5ml5J4l4J7J6JK5k5J0J9j9k1j6JnL9qj9K8Pnk1J8j3J9Ok0
-512@M3j2K6n7pk6K4Rk1M0M0n3l2L4mp%M8j3j9oj5J7L1l1Lj4lK2oJ4j7J5n6j4K5J2qM5Nj9
-471A3k5m5M3K7J4%n8M5j4Ql8l0P5J0k5Lk8L0nj9QL8l5k2LJ3K6l9O4l4K3Ko1O1k5NKRqrjJ0
-429A1k1koK4pL3k5j0L3pj1l4j5J9MN8k4npnj2K5kl3N8l4L4j7Qm5K1j4LLQk9K2JJM1m7K2l5
-386a8qK6jl7M4J3K9l9k5L3qJ0j2pLQj0RJ0j6J9k6j9j6pkN7lK1l6OK2k9K0K3ork9J8J1j3j3
-344gJ5J5k2K0lk0j2Mk8J2J0k2J1L3oJ6m3M5l5M0Mj7k1pK6n4J7N2ll1JQk4N4k0rrJ0Jj%mm1
-301d5MJ1k3P1j5j8k7L5k1j9L2J1l5J6j3L6%%oK7j3j2O%j4j0J3%m3L0kMM0Ll5LK7j8L0Jl5
-260dO5l4j1Pm2M4k0lpJ2j6j1kL6kJ1m6mL4J0m7N1j3j5j3L7l2%kNLk7K6L7kl9j6K1L6l0k1
-219b4K3nnK2J3l0rJ4rK0l6kN1qQm0J1K7n7M3qk4K8J2k5MK0j4J9m9L1J7pj1j3M9k8k0K6Rp
-178A6l1J5qQrN2k3Oj8Mk9J7qn6M2O9m4rLrJ2ol1N1k1Rj0M9p0J8J0Lj4Rk%j6PM0k5k4L7J6
-135C0l8j1k5M7j6j3J8K1pmJ2j4kj7M4j5j8mK6K9m0MPoJ4rk9O2m8Qm4J0ORj1J3J9j1J0l3%
-94b6L5mj5Jj0L3mOK9k4l8K6JJ6m2l3K3L2k3pL3J2k1Nl4M2Rk7J7q%J3k2j3k8L6k7J2OL1J2
-53B4Qk2MK7J1l5l0L2oKm0mJ6RJj7L0J4m3K0L3m5j4N1k1M2k8j6ONkLj9j3K8nK0n1L7j2mjj4
-10a9M0Nj1J3o1L6L1j3l7J7M1n7Rlj7O4k8Ll4j0L9j8qJ9L0m3QJ4mqRJ1L5o8m0O3pn2K0j2M7
30DkkRl6qNRJ6l1L1RN2n3K5k7j9JMLM9n9J2QK3Kk8jK6J1k8K4ro5M2Kj5nL3ol4NM2mm2QJ4M7
77D2o3k2M4J9l6K4J2l8K5J6Qk7LqkK5k7NkJ2k2M5p8L1L8j4j1qkJj5K1O
110B
##PAGE=	F1=20548.159357534343144
##FIRST=	23001.711907285582129,	6426.5682307747556479,	1395.875
##DATATABLE=	(F2++(Y..Y)), PROFILE
-912Fj0KJ2j8k0j4L4j2N0rJoq3J1M9K5k3kmK6k6k1L5Rj4j1pM5l2J8K1l2Mk7K1Rk6J1Rk9M2
-871A4k4J8M2n3Ol0J9j4K6npL5l1J9k9m%K3J4o8L1L0mJ5Km2j5K8mKKQl2K5K2j4LPl0L2Rj3
-829A3m0k0L8K9j1JJ4m6jL5j9J0QJ8k6l2J8K7pKm8L6K2J1oj6rrL8k1pln1K5M9j8Mj9jL1j8
-788Am3M8Rm4K5%KNJ6k4J3j4J4kK6k5k2rK1Qk4L2JrJ7k2qj1JnM5l0j8J7J5Nj1L1n2l9N9Nk
-745BPrRJ4N1o0k8k8j1O4j9l4N0j3j5L2j9K8m6QL0j5%K8j2K3k9qJKJ8k1k1K8L0K2p6L3m0K9
-705Ek1J6J9m1M5on5N4Oj0pNK4j1j2nl8N0k4j1J4kJ2mJ9J1k5Lj3K8j1K6kmm3J5rR8MR3N51
-664G44L23k85n95k31k8jj1P9m6L7pJ3k0j3rJ7k3J4K0K9j5ooPk7J3QJ5qJ0k0J8J4m9J55n8
-628E8m7j9kj4L0m6OLK9RRl7O2n5l6O7j9l6LRlL8k2rk5L3J3j3nLpL2N1n4j0j6L3m5J6J0K9
-587B3l5J4rk2K9k4K7m5M5j3j4L0j7L4l3lJ2lrJ1PPkJ7k4K4l4K1Nk3m4O5%j9k5L2l8nK4mr
-546b7K4K7J0m2mK7Jk9Ok3J7J7kJ7k2J6J2k0k0k2RnL4pnK7kjk0J3j3K4Mj8M1j0L0o1rk5K5
-505fNj3L5M0m9l0K2KpKM3j7j0qk3J4L9l2Oj3lJ8mJ0j0J8n2k0K5RlM1Ok7k2n3M5L6J0Po1M0
-463A0ojl0m0Q0J2k7Pk7K6ok5J6L9l1k6MJ3K1l0O3l5J0Mn2O1k3JlRj4MlQk1JmJ7lK2j7j4M0
-420C0oj5k8j8K5mN9k6qJpk0L8jl8O5m0L4k1Nl8J9j9J2Nkk6K3lJM1m0K0m3lK8Km2M1J6K7k1
-378B3l5K9oJ1j7mjRqNJ6k2K2k0k5j0pmN2NJ4l3RK8l5J5K6rk1k4K5J6k5j2J1K6k5K7rk8k%
-336a3k4J0Mj7K0K8j3J4l2L7l4M4Jj7j4j1K7m3J2M6ok9Q%k1N7k5j3j1J4knO%l5Pnj6P1k1j3
-295a4l4L2j3j4L8Rm7K3j2L3MknK9j7j0JJqj0J0jm2L1kJL8Nl5mL6k9L7Ol3M8l2kPm3M2j0r
-252Cj0J0qj2jL0jPl8qL0J0m4N2j9pj3K9k6PqPJk5K7L6ol8k1K2M1k2l1K5pOOJ7l3nK1j5J7
-209Fl3j0M8J2Km2J5J7n2M4nk4K8Pk2QJ7j3J9n9L7K0ppj7M7k8j7L0%kk8J1j0J1j3N3k4lj2
-169DQl3J6mm4M0N6m3pNpR%l7N1k2PpM6n9NJ6Lj0PqRk1PM1k8k1L6J0l0rk6N3k4j4J1K1nmJ2
-124A0r%k2N9k8k5QK3K9l8KQoK0j9k9N9m2Rm0J0KKj0J7J1nJ4l6KL9j0j5LnK6KKL2k8l6K7%
-81A3J2m2l4L7K6l2kK9J5k8Pl3M4J3k6J1j0NJ6l3ok6L7k8QPL0J8Qk3NL6Jl6l8L9jNm6pJ8P
-39dJj4K9J7m6K1L2m9j1M6j4L6k8j1KKKlj2j2K1nK3m4L5j4nlqK5J3j0J6n9L4K9j3l4J4M1n2
1a2J1j8pO3k5%l4j2M1k1kJ6L0m1KJ2%nRJ3L1q1k6O4j0m6J7j3N1mlJ0m3JQRJ4l6L2RM8m5J8
44B5k5j5kJ4pN1n9MJ7K1Jk3kK4J1k5K4j1p2M8Mk2j1M0Lm4MM8rl7NJ5M3n8j8M0K6m2K9Ml9L2
86A2J2J3l0lpkJ9j7Jj0K5k6N0o7J9L2j4j0q%Jj3J9M
110@
##PAGE=	F1=20523.866758031857898
##FIRST=	23001.711907285582129,	6426.5682307747556479,	727.25
##DATATABLE=	(F2++(Y..Y)), PROFILE
-912CmjOj2rk2L8k4N2q%%q4ON5K1k2jmK8k8k3L9Rj9j6KM2k9J4K6l5Nk8K2Lk4J1J5l6L6j7J9
-869FM8o2Qk6K0j7L4j2rK9k2J6j9qnK9On7J8L7kJ3Mm9rL2o%jPl4L1K5j4LLl0K8J0j3m6rL2
-826a1K7j6J1J5m0qL3j8MJ3J9k3l5K3K0lQo1M2K1Mkj3Kk0L5k4l%n6L1M8j9kj6JL4j9n0N9Q
-785A9n4L4ljQJ7k7J1j6J7JK5k4k4qK3J0k5K5mnJ4k9RqNj5M8k7k4J6J7Oj8L8n1l4N5PQlj4
-743aPJ3L9n1k2k9j4O5j7k9N0j8j3L2k0L2n4J3L7k2kL1j3K2l1mQJJ3k6j6K7L5K0p3K4l4K9
-705Ik1J9J3l7L6mn1N4jmlKK0pqj0m3N3k5j0J1jJ5oK2J0l0Mj5K7j3K4%ll7QmR6LN1L64J89
-663F97j95l69j70k4j1mQ1m8L2qJ7k5j4j1K3j8J1J3L7j9nj6Mj5J0J1J1%Nk6K5J6l8J27o5k6
-627A3j9kj7K9m9OPL4KJ9m4O4m9m2O6k5l9J0PKL8k4pl0M4J1j7oKlL3N0n5k0j2L8n2J6J6K7
-587B2l5J9qk3K4k7K9n4N4j1k2L9j1K6k8pJ1lj0QJ4%RJ7l1K6l9K5Pk1m2N9Klm3L0l4nJ8Oj4
-546b6J9K7Rl9nK0Nk2kj1J7J8oRj9K1Pk1j9k9J8oL0pRK6j1Mk0Qj3K8Kj5L9rL2o2j0k3K4Jo
-503hK9M0m2k9J0QpLL7k0lqk9J0M6l4J1j4jJ4lPlK2m7k7K4P%L7Pl3j8o0M7M3MJ6o3L4Kj0k3
-460b4m6Q0J4k9J1k4K1rk9K3M1k8k9MJ3J7k3O1l3kOm2N5j7noPk0J7kNk0MlJ1JRqj8M6mj8k2
-417a5k3L2j3O2k9j1Pqk7M9jl7O8m4L3k5Kl1J8k5K1Qj1k5K3oJM0l5K0n0KK9Om7L8J7K7lm4
-377gK5pJ2k1JqJ1nKK1k8K4j4l0lrnM6J4Pl0J3L2m1J2K6j4l0j9L2K0l8j0PL8l1L4j2l5Pkk1
-335c6Pjj3K8K3j9J1k1L1l3M7jk0oj2K6l0NL9qk5J4pk1N9k9j5j4K0oqJ0Mk8J0k0j1P1l0pl4
-294e0K7qqM4Nn5K9j4L0RnmL0j9onJjj0Pkm2L4llL6Pl4j2M5m2M5J0l1L2l0QPm3M0jj5j4J0
-250a%j2%K3jKl0j1K7J1m1N3k4%j4K0j8J4j6J0jk3K7L5rl8k4K3M5j4m2K7pJ4pJ9l5jL0k2J2
-209Al0j8M5L2lm4J7Rm6M5kk7K7Mj8J1J5j2J9o9M3K3rjk0M1k3j8L3oLk6Nj1J5j6N1k4j3mJ3
-168A2l4J1Jk9L5M1m0nPoRLm2N0k2NlM3m9qK1LoPj4J8k7OM2l1j7L4Nk2pk7N9l2j4LK1koJ4
-124GnJk4O7m0k9K4J7K8l6%RoK4k6k9N5l7J1l4RllpJ8M%J9m0LM4j7j4MJJ8J0kL1l1l3K9%O
-80B3m0l4N1J8m0LK4J6l5J2l3M6J6k6Pj0PJ8m4Mk4L7l0NRK8K3Pk4PM5j0l5m6M5LOm8j0J9P
-39c%j2L0J8m9K2L3n3pL9pL0k8nkkPj0nj1J5mK4l6L2j7lpkJ1K0rJ9n6L2K5j2l2J2M1m8J5l2
3b7KO0k2kl4j4M4k4LJ3K9l8mJ2NlQJ6K3q9j4O3j2l9J7j5N4rlJ2m8RJ0QJ1l8L3PM5l7J1k3j1
46a1lK1j8N4n9mK7J8Jj8mK3J0k2K5j4p6M9J2k9j8M6J0n3ON1j5l1MJ4L9n2j4L3L1m3L2nm0M0
86A7QJ8l2j1njJ2qkj7L8l0N4n6RK5j4j0rMKj0J6K
110@
##PAGE=	F1=20499.574158529369015
##FIRST=	23001.711907285582129,	6426.5682307747556479,	344.5
##DATATABLE=	(F2++(Y..Y)), PROFILE
-912ALljnjk5L9l5N2nlOp9mO0J7k0%nK9k9k3M1J1k5j8J2L3k4J0K9l7Mk4J8%k1J1J9m2L4j3
-870a3J6N5o8Rk3K1j9L9j4j3K0j2J3rj2j0L3Jm8RL9LJ2Nn6kL3r%nOl5L8K4j1Lkk8K2J2j3n0
-828c9jL0K1j9K0J3k9j7L1j5mJ9J8k3l4K8J3kJ1o8M7J8lJpJ3l0L1k7jNn8L4M6j8rj2LL2j8
-788@n3O6Nn7L8n%PJ6k4Pj8K1jK7k4k5oK3J4k8K0j0jJ1l2K3mOk2M8k3k8J2J9Ok1M3m9l0N2
-747CNJ9j3j8OJ2K3l7j8k7j8O5j5k1M6k3j1L2k1L5n9J5M7k9oL1rK0l3%J2NMk9j1K6M1J7o9
-708cJ7l1K9k3K3Ql5K6%m7N2nKJlJ9lnj6m6N1k3oPjJ8qK2J0l1Kj6K5j3K1%lk9%JR1LMJ83J03
-663C71j26j69j08j8k0MQ0m8K4qK0l0j3j4K8j0NPM4k0pk6JnJ0J4NJ0Jl3L1J8k5R6o5j0k0%
-625fk1K7n0PJ0L9oK9m9O1m1m3O1l0m2J5QPL6k6nl4N3J2k2pjLL2M4m9l2oM0n7J6K3K3l2K0
-585Gnk5J8k7L0n9O0j2k7M7nK1k8qRjj4OK1nK0J2l4K4l9K7Rk1l6N2KJ4o1L0l4kJ2J7k0J1L2
-544A8Nl4oJ4Qj5j2NJ2J8rKj6K6%k1j4l6K5nK4j0K3K6j8Qj8Jj2L1lj0L6pL2n5j4k0K0kJK0
-502A8M1l4k7%J3oLK7k1Mj0l1MN3l4J4j2kJ1lNNK3m1k8J9NNK9Ql8j2o5M7M6JK2o1K7Qk0j5
-460b2m7P7J5k9J2j8J5j2l2K9L7k1k9NJ0J3j4N6l1j4J1l5M6rqrOk6K8jMk0MJNNmKk2M9jk0
-418Fj4k7L5j7N6k6j3J0ql3N4Ll7P0m7L2k7lk1J3k5K9J0k1k2K2r%L5k5J7n2OK9Pm6L0K1K0
-379C2J9n2J9nRk2Mj2J4mkK7l4K7j0l3Mj1mL8K0Ll0J9L4m8J0K5j7l8j2L8K1m9oKM8l3L4j3
-339A2l9J6nj5LmrL4J5k8J4j0K1k9M8nk0Jj2K5j9KK9rk2K2j6j6N5l0j7j8K4qj3J7Pk0J1l3
-299d1mO5l5ll0K1llM9Jn9K9j4K7J3pmK9k0jrJLqLll7L3plL2J0l1j9M7m8M9J3k8J6k4J4Nm0
-255b1L7Qk2j6RQj3JJ7l%k0j4K2J0l5N0k7Oj2J4j5J8j8J0kj9K4L5j5l3l0K5M7om9K8qK2k0
-215gK2l7KL4k5Nk7k1L9N0rl9J8kl8M5%k7K1Kj0J1J5j1J5p5M7K4j0Pk4L0j4j7L3j1J0k7jj0
-175a2J8j8M8k4j9KJ8l0JPj3K7K5l6jOmRPm5M4j9MlL9l4k5K9j%Oj6K5l2PM0l3j3K9Mj7lk7
-132c0O0l7j4lJ9%oJ4%Lk7P0m4l6M2PK7l5kJ4oK5l2k7M6l0J3k9QmqnK0oPK2m2OM4k3j2NNJ4
-88A3J5oK7l2k8K7Mjl7l2N7J4m4QJ7J3l8J5k8M5J9k5Jj1PK2n0J0j9L4k9JJ0K5K7Ok1NN3k0
-48E4l6m8M7ONm3j2J7O%rK7J8m9K6L0n6jK9JK5k8jopJ3j3%rPoK8k6K6j8krLjK4qK4n2K9J5
-3B0qk8QM0l8J5m4J1N4j7ol0j8M3k3RJ1K4l3pJ0QjNJ9J7r2mN8j3k9J4j4N3j2jJ1n1J6J3MR
38Cl7L3LM1k7%j7onK9k9N2n4j0L2J8kj1pK0J0j5K2j6p7M4K3l1k7M8J8o0QM9k0k2NJ1L6m8q
79b4K6L1m2L4j2m0M7LK1l2j8kkQJnk4N0l2N3m4LJ2j3oj1QMoJ0%
110b
##PAGE=	F1=20475.281559026880132
##FIRST=	23001.711907285582129,	6426.5682307747556479,	-800.625
##DATATABLE=	(F2++(Y..Y)), PROFILE
-912cRnoKNk7M1m7N2loJ1p2j2O4J1j8JnK8k8k3M3J4l1k0K2K3k0OL2l8Mj9J4oj5J1K3m7L2j0
-870a3J3O0p3Rj7K1k2M3j5j7J2jQLj8j4L8ol7%M1NJ0Po2OL4j0jj1Pl5M3K1oLpk7J7J4j2n3
-828d2OK7J5k2K7J1j8k4K8j1j1K4J7k3l3L1QjJ4p5N3J5j2NjK4l9K5l0JJ0o0L9M4j8j6qNL0
-789A5j8n1O9Kn7M0q%PJ6k0Lk1K4kK8k4k5lK3J8l2J5j7MJ1l4L4kPl0M9j9l1QK2Nk1M4m4k5
-748d0M6LL0k5k0OJ0Rk5j3k4k0O3j5j1M0k8qL1k3M0o3J6N7l6j0L2nJ7l4KJ8Qml3nK2M6J6o4
-708FJ1k7K6k5K7Kl2J5Nm1M9rPNrJ8%%k2m8N0k2lMjJ8rK2J1l0Jk0K6j2J6%lk2qOP9Ol7L2O5
-663A27q1k1n2j2k6J0P8m7J9j0K3l3j4j6L2m%KN2k2rl6lQJ0J6jK0ml9L7J9j3O4n9Jj8%k5K3
-623dm8PJ4M2j4L8n5N9l1m4N5l2m6J9J0RL4k6km1O4J1k5rkPK9M1m2m4jM3o3J7K8K1l0K0kk8
-583b1J3k6L2o4O6j3l3N5KJ3k7j0OJj6NL0j3L0Pl7K2m0L0J0j8l0M5JK7p4K8l4KQK5k5JL7K
-543A7k6j0OJ3nk2K0PJ5j1mj4L2qk1qm1L2nJ8j3L8K3k4J3j6oj3L3pmL3oK5m0j8j6J4nPJ3M0
-501E6k5k6j1K0oNJ7k3J1j2l1lN8l4J7qmRmKJ4K5l4l2J5LJ1J9J1m1oo9M7M7lK9n8J7J4l1p
-460b1m4P1J5k8J4j2Rj5l7L5L5j5k8NPJ1oM9k7k3J3k9L3Lj1j0Nl2L7jLj8LNjJ1j7J1k6N1K
-419B7k2pl1L8k1N2k4j7J5ql9N4Rl3O9m8L2l1pj2J0k7L9J0l0j9K1j2jL0j5J5n3QK8J1m5K1
-381a3K4J3L9o1J7lOk4Pj6J9mpL3m1L0ol4J0j3mL0K8lk9K5L4n2QK3k0m5nM4K1o0lkN8l5L1
-340B0j2m2K4orkplL8Nl7J8JJ2k4M8rk3RrK2j0jK3j1j8K8k3j2N0l0j9k2K8rj9K4J1j3J1m5
-299d3KN9m1%j9J4J%N1mn5K7j6K4J7rlK7k0Lj3JPpjkl4L3j0lK7J3k9k2M6n5N4J4k8Nj8K2K
-256A7l7L2J8l0j8RJ6j3JJ1njj2j6J8Qk9M6k6PrQj1K3k2J1lj5K0L4k0k8l3K8M7%n5K9j0L1
-216B1l2K7m0KM0k9mk2k3L2O8j4l4K0j2l4M6Ll0J5LkJ2J2qRq1N3K4j1J6k8J5%j8L0j4J7k8
-177AoqK0j9M4k4k7RK3k0j3J1NJ9Nl0LNjJ0J1m8L8j7KkL5k0m0L6lLPj9L3l8RL7l6pK3Kj1%
-133Bk5N8l8j5j1J7LpJ6LMk7O7m4m0N9lK5l4lJ7nK3l5k5L6k2J6k5Pnj1kK0j7J5K5m4PM5k8
-92aj1OQJ0K2j0J9k8k4K4Rj0l3k8O4Pm8J5RRm1K0k5M4K2k3oj1QK4n5J8j7L1k8lJ1K2L1Mj7
-51A8MN7l0l7m7M8J0Nm0j3J4NJnK4J6m7K9K8n8MJ9PK0k8Mqj4J9j5PrkpL1j7K1j8Jj2Qj4K7
-8FpK9m8K6Nmk5OL9k8J7n6J9M7j3rk7k1L9j8J4PK2k7j2RJ1KJK1J3r3MN0j4j7J1j2M9j6LJ1
33A4n5K2J6%Pl4L0%L6j7rj2jpL7m0N1m9j7L8J7nmj0J8RqK0j8p8M0L2l0l6M8K3o4J1M7k6j3
74a7OQL2m4lJ9K8l4L3k0l9N4nK5l0k7LlMJ0rl1O3l6N2l1l%j2lj2J3OjKl
110e
##PAGE=	F1=20450.988959524394886
##FIRST=	23001.711907285582129,	6426.5682307747556479,	-2070.875
##DATATABLE=	(F2++(Y..Y)), PROFILE
-912iJ6oj1QJ3k8M1n8M9JrJ5o2j9O1Pj3JoK6k6k1M2J8l7j8K9J3j4JL2l6Lj1Oj1pJ0K5n1L3
-871cj0QO6p7J0j2K2k3M2j2k1KRNJ4k4j8M1j1k6nL7RRNo3J2L2rjj7Rl4M6J6%Lj3k3J4J4j2
-829A1n4J2K5Ok2L2Qol3K9qj9L1J3k4l0L3OlJ6p9N6J1j7OOL3m4J9l2JJ2n5L9M3j7k3lQK2j6
-788gm6O8jn4M0qJLJ6j2mk2K8oK9k5k3%K3K2l6J0k0PQl2M1%Ol3M6j3l3NK2Lj7M3l9j9L8jM1
-745D9l6k0QQnj7ok0k0O1j9JL1l0pL0k4M2o3J5O6m0j5K9LJ6l7OJ9J4j6l0lJ9M8J5n8J0k5J9
-705A8k6L0jl3QJ2l8M4j0J2Oj3J7MMk7m9M5j9JJkJ8j0K0J4k6mj9K3qRjkj6j3QO5J0o7p2O3
-663b4n7O5pok9J6P2m4J4j0K3l5j3j6L2KpKN3j8j3m5nJ7J2J8qK9j1m1M2J8%L2m7Oj7Kk8J7
-623im3QJ7M1j9M5n7N1j9m2M7l2n0J9J4J1L2k6Jm4O9Rk6j0mJ2K5L6l3n4NM2o5J6L4J8k7J8
-585A0Kl1Qk4L3o6O9j4l7N8J1Ql1rLNk0NL9j9L5Nm0J6l8L2J1j6k3L8kL9q3K6l6OPL2l1qM3
-544A3kj8j2kJ6Nl0L1%J5j1j2j0L7j6k2jm2L3lJ5j8M8K2k6J5j3j2j6L6j4LL0nJ5k1k1j2Qp
-504dJ2LM1j7k4k1K5mMPk2J6j6k6rN9l2K0nnPoJK2K4k9l0R%J8RJ2m3Ko6M3M2mL2n2QJ9m0l
-460b3l5O4J3k8J5nMj9l7L6K9ok3KLJ3jM3k7k9J8k5J8J4j1j0Ml6M1jOj8jJ0mJ6l0K1l1N2L
-419B5k0kl3L8k0M3k0k1J7om2M7J6k4O2m7L2l3j0kLk2M3J0l8j4J8j4%J9%Rm8QK7Rl5OK7PN6
-378G1o3J0jJk5J1j7K4lj5L8m5L1ml2J3j5mK4L5qk8K9L4n5OK0k3m8LM6J9o7KpO4l3K6j1m2
-338c9L0pkpj0LL9om5K6QPk2M7j4k4J7pK2mjJ3j1j6L4k8qM5l0k0k6L1qk6L1J4oJ0n2ON0m4
-296c0jlNN%N2pm7K0j8K3J9j1lK6k0Qj3%Pmmmk8L0j3jK1J6k5k4M2n8N7J3k8kj3K5Kl4K6K6
-253C2l9j4RK3j5JNojmk0J7Nk5M3k3QpLrK4j9Rkj1J2L2k3k1l4L0M4Nn6K8rL5m0K8m0LM0k9
-210a1j3j8k2K3Q2j9k3K0k2k8M6Ll0ONRRJ1oKq1N4K2j1K4l1%J5j7K2j4K6l1j2kK0k0L9k5k7
-170b5J0K9j0k8J5K1J0j2k3OMKJ0J4m8K7j0%kL0pn2M2rRNj6L5m0J1L2l5lJ7JqOk3N1l6j4j9
-128c3J5PqJ6OOk6N7l7m5P6j7K3l1lK0mJ8l6k0K5j7J7j6Kmj2LJ7k6K1K7m5QM3l2pORJ0K6j3
-86B6Qk3j7J9J4j7k9k2O4Km7K0JKl9K2j9M0K3k0rj4ML0n6K3j2K5k7nJ1K0L4kr%N9l8l6m3M5
-45HJ6%l2j5J3KMlK1J1m4L3K5n8J1QJ2J7k7Oj2j9K6j4J0qj0qL4pJ2j6Mj5J3k3K5nL2l9K0p
-3AJj9KL6j7J8o3K4L7nj5k1k4L2rJ7NJ5j7j4NJ3OnK2Rq5OM1j3qQqM1j6PJ0n7K7J5kMk7K8n
41@L3j1j6qMrM2m7M4l9k2L8K0j0Nj4J5RJJ6k1p4L1M4k7m4M4K6o3J3M0k9mRLK9m0KJ2K0k1K9
83C0k7l6N8j0K7k8l4Qm%J7j1l7P5l9M8k1lj4j3Nj5J7J0Kno
110f
##PAGE=	F1=20426.696360021906003
##FIRST=	23001.711907285582129,	6426.5682307747556479,	-3341.25
##DATATABLE=	(F2++(Y..Y)), PROFILE
-912a4K1nj6J4J6k4M0o9M6Nj3J9n0k5N7Lr%oK4k4k0M2K2m2j5L7%qmL1l4Lkmj5JJ0K8n4L3r
-870a0%P2q1J0oK4k5M0qk6pJ9KK4l0k1M4j5j8nL0J1RNo6K0K8r%k2J1l2M8RQLj9j8RJ4j0n4
-828d2J6K2%k4L6OPm2K9pk3L8Qk5k9L4OnJ7q1N8Oj9LJ4M1m7J5l5JJ3n0M0M2j8k8JJ0J5j4l8
-787d9O4mn0M0rKjJ6ork3L1j0L1k5k2LK4K5m1Ok4J1Pk9M5KKl1M2pl5MJ9Jj0L8l4j2K9lM9m8
-744Ij7RRj6j2kj5j8N8k3J3K1l1pK9k5M4o1J1P4m3j8K4J2J5m0RK0J9k6k6kJ4N0J6n1Qk3J2
-705B0k9L4nl2JJ8l5M1j2J7Oj8J9NQl2m8M1j7NkkJ7j0J7J7k2rj9K4nLmmqj8J1M8J4q5j23P9
-663i4m3Q7K9%k9K0O3l8J0j1K3l6j2j6L2Oj4KN7j5j8n3pK5J6J8j4L7j6m5M7J7J1Ll1Nj3Ll2
-624b6J2l8QK0M1k5N1n9M2pl7L9l1n2J8J6J4K8k5Mm9P4Rk7j1oJ7J9L2k4o3J1M2o9J7L9J5k3
-586dJ4Ol5Mk0L3o3O6j4l9O0J8Kl4qJRk5NM9k6L7Mm0Rl4L2J1j2j5L0nM5q6K2l6J1NL9l6k0
-545d0M8lrj5rJ6J6l6M3qJ2j0j9pM2k2k3Qm3L3mJ2k2N8J9k8J9rk0k0L9j9J1K5oLLk4rLrJ7
-503A3rM1pk2l0L1lMmk2K2j9k1j7O0k8K2knNr%L0K2k6k8N%K3kJ4m3J0o2L9L6pL5m7JK1m6m
-460b9k1N4J2k7J6Lkk2l8L7K3Jj8J%J6KL4k4l6K4k2JK6rj1Ol9M4kPj7nJ5qK3m4L1l5N1Ok0
-418DMl4L4j6L4j6k6K0lm6L7K5j6N5m6L3l5j2Okj7M7J0m5j1J6j5jJ0J3Mm3QK6Rk6rL0kP1o4
-377A1OJnk6J7k0K9kk2M4n1L3lk8J5j7lJ7M2j3k7L2L3n7MJ8k6m8J2M7J4p4Qj1O7l0K1qm2L4
-337hpNj3j1J0L9j7n3L5J4jj9M6j8k7K6nJ9JJNj1j3M0l4mM0l0k1l0L3ol3L8J7jRn8J1M1m7
-296c7lJ7mQkM9ql5J3k2K2K1j3lK5k0J3j4JNJrnk2K8j7%J7J7k2k1L4n9O0J1l0pmK5Jk9J9K8
-253B9m3j2J1K9j6JJrkMk2J5Kk0L9j7Mm%rK6j6PkoML1k6j4l4L2M1Qn7L0j1L7m3K8m1KM1k8
-210a0k4j4j7J6Q9k0j4K0l1k1M5Ll1lPK2MJ1nnq0N7J7j0L1l3j5L0j8J5j5L6l4j7LK0k0L4k4
-171ak8J1L4Jm2J7L7Jl0j7J1JNJ1J6m6J6m%lK4Qo4M7j5J4Mj4L8m3J3K8l5KJ0JoJ2k0M4l5j2
-129ik5J0J0rJ7ROk1M2k7m7R1l3K3l0kK3kJ3l7j5J4j2J8qlkj3QJ4l4K6K7m5RM1l7jNJ0RL1
-87D4j7kj7j1J3K1k6k5j6O4mm4K5pml8K7j5L5K4j6j5j4%L6n6K8qJ7k4qJ2J6L7olkN5m2l4l6
-46c6M0K1mk6j5J0%O%J7Pm0L6K3n7J7lJ6J5k7Rj6k5L3j4J4oj6j1L5LNj5Pj8J7k6K1pL7l1J4
-4A0j8Pj5lL4nK0p0K8K7Kj9j6k6K0LK0JJ0pj7LJ4J1j3K4Pp5OK9j2JOlL2j6J0Rn4K6J5oKj8
39a6K7j1K9mk3mRrM1n1L7k7k7L8K1j6J4j8J2J2RRk2p0K1N6k1n2L9K5o1J8L1l3QJ1kK7l8ON
80@J2qK7l3l4O2j7K8k4m2J3kmK4j3m4Q5m2M4j2lk8j1J2j9K2J6Nj4r
110i
##PAGE=	F1=20402.403760519417119
##FIRST=	23001.711907285582129,	6426.5682307747556479,	-4468.5
##DATATABLE=	(F2++(Y..Y)), PROFILE
-912a9K5mj7J7J7j7L5p5M2Oj1J7l6k8M9jnjoK0j9j8L8K7m5rM0j1moK8l1OMj3j8RRK7n3L5j0
-870fqP6q3J0kK8k7L5kk8j8K9kL2l4k3M4j8j0jK0J3PMo3K4K2qKk5J3k8M6JJ8Jk3j5PJ5rn2
-828c8J7K1rk0L5NJ7m9L1pk6M7jk8k4L2OoJ8p9N4Mk1%K2M5m6J1l7kJ6m2L8M1k1l0MJ4Mj2k5
-787d1N6om4L6oLrJ7Lj5k3L1j2L2k6j9OK4K6m4Mk3RPk2M6%lk8L7jl4NJ3%kL0k9nK1lN1n7j3
-743hJ3J0k4j3Lqj7N4k8K3J2l1oK8k7M4n3OP6m1k5K3J8J9m4RK0K3l4j9mRN0J6m4J0k0Kl1L5
-703B6pl2mK9l6L5j1J9Pk2K0PJ2l7m5L4j1PmlJ4qJ3K1j5j6j7J9Kmnokj8QL2J8r0j27R5l5O6
-661g1N3Mk6K4N2l3Qj2K2l5j0j3K6J0k1ON6qk6n7oK8K1J8j9M0k0m3M6J8J7j6j7%qMl5Ok9R
-621c7K2L3k6N4n9L0Ok8K7k8n2J4J9J5K5k2On1P4Rk7j1oJ7J6K7j3o8J3M0o9J6M4J3k2RJ0l7
-583a7%j4L1n7O1j7l5N8K2kl8njJ3l0QN7l4L4Rm2%k7L3QqqK6j2M9q4J7l5J4PM3m0l2N2ljj8
-541a8j4J6K7m2N1j4Qqk4mM4k7k3J5l5K5lJ2k7O2J7k7J8lk7k3M0k3J7K2pj3K8k4okqJ5j5L9
-501C9Lj9l9L3KJj4k2K9k5j0k3N6k4K4JoLj2KL6J8k4k4JJK6j1J5m1J7n3L4K5rL4m0mK2n0o
-460c4oM5Qk4J6J1ok5l7L4J5J1j3%oK4NK3k3l8K6j8j5L4nqPm0M0kJ0j6j2K1rK7n3L8l9M8Q
-419B2j6Pl3K7pK0j1k9K0Km6K0L5nM5m4L4l6j3J4qj0M7Qn0mJ1j4jkK7kl4OK2Rj3k2K8pP8o0
-377A5%Nj4k3J9j8L4%l1M5n2L4nk1J3j7mJ4M7j6k7L5L0n8LJ7k8m6J9M5Rp7J4j5O4k1J5pl9
-338d2L6pJ0j7j1J7L4k7n6M4J5mj7M4k6k5L3mJ9%N%rj4M2l4kL6k9k3l2L4km1M3K0NMn8J4L0
-297Em6qM0j3RoM2mk2Kk4K3K1j3nK5k0J7j3JJOj2oj7K5j8KJ0K0j9j7K3n4N7Ql4kKJ9Nk7J2
-254eK6m5oJ2L4j7jjj0jJ0k4J5jk2L8olkkrK4rLJkoK9k8pl2L3L5J0n2K9j2L7m1K5m0KL7k5
-210il1j3j1J1Q9k0lK0l8j5M3%l0j3J3L3kJ1mj2p3N4J2qL6l3l0M5j9Oj1M3l7k2J1J7j9K7k4
-171fk2QL8J0n4J9M9rm2j0J4jOJ0J9m1LM%nJ7K0p2N2k1J8JpL5m2J7K1l3OLJoJ9j8L5k8j2l1
-128c5QJ2j0J5J3Mj3K3j3m8J02m7K2k7jK5kPl4j0MrJ9%j1Kj0J2Qm1L1K5m3RL6l7NLJ0J0L2
-87D6j9j1j0oQK6l4k0qN8ql7K7j5j0l3K8j1L0K3j1j7j5pM1m9K9kPk3rJ4J2L7j1NoN1m5k9l0
-46c4L4K6rk0j4QmQNJ1Ll6L9J8n2K2j2J6J6k5Qj8k7L7rJ3pk0j1L5J1mj2J1j9K0k8J5qM0k4
-5CRk8J1j0pL1QJ8p0K8J5J3k7j0k5PJ7J8KLLj8kJ6J4j9K5No0LJ5pNOKJ8j2J3Qm8K3J2j0Kq
39hK5j7L0mk5lJ4j1M1n2K7j6k8L5K1j9K1k1PJ5J9Lk6o2J0O7j5n5L0K2n5K2J7l3J9J4oK3l4
78hQjJRK2l9k9O2k2K9k0m7J6jnK7j4m6Q9m2L7n%l9j1J9k1K5K3Nk2r
110i
##PAGE=	F1=20378.111161016931874
##FIRST=	23001.711907285582129,	6426.5682307747556479,	-5595.875
##DATATABLE=	(F2++(Y..Y)), PROFILE
-912b4K8kj9K2J6qL0q2L9Pj1J5k2l0M1njjqJ8j5j6L4L3m8lL9j8%rK5k9J0J0k3k0J8OK8n3L8
-871A0j3j6Q1q5J0KL1k8L1Ll0l0L9nL7l7k3M4k0nORJ3OMo1K8J6pMk6J4k5M5qK6kk4rLJ5qm9
-828c4J8K1k0j6L6KK7n7L3nk8N5j1l0k1L0PpJ9p5M8Jj7qL0M7m4J0m0mJ7l4L6L9k4k9OJ5po
-788b0j4M7pl8L3kJj5J7J2k2k2L3j6L3k9j4J1K2K6m6Lk2PPj6M7kj4j8L1Ml3QPlNK4k5KJ3m
-746A1N2o4qJ7J4l3j6Qkj4N0l4L4Kl3mK7k9M4m4jP7m0k9K1K6K3m8RJ8K7m2j0pMM8J6l7J2j6
-706B9ql3L7j0l1pL8l7L0qJ9Ok5K1QJ5l9m1K7qJ1onJ1oRK6pk4j3J4Pj0ppMj9PJ6K1q4r8R7
-663h0k5J9O6Rk1K6M0k5Oj4K1l3qj0K1J2k8J0N4%l2o0oL1K5J8k5M4k6m0M6J6K3l0mplOl8J
-623b1j9QK4K6k8N5n8J8J8j9J8k5n1RK1J6K1j8Qn4P3J0k6j1oJ8J0K3kp2J8L7o9J4M8J0j8K
-585HJ4l9mpL1n3N5j9l1N5K4nm2jlJ7l4RO4l9K6J7m0rk4L5OokK4j9M9p9J4l4J6RM7m5m2N6
-544akOk0j8J4L5m2N3k0Pok9%M7l3k2K2k8J8lJ2l3O5J4k6J8Ll3k8M2k6K5J7rk7M9k3kopJ4
-503A7k1L6J2j6m6L4N%k2k2L5l1Kl1N4k1K6MpJj5LM1J3k4j8kLK9k1J6l9K6m4K8J4rL2l5pK3
-462B3n2j4J2L7Mk1J4K0rk8l6L1NK0ojj0L1OJ2k1m0L0j6l0M1%nJ0m0L5oJ5j5j9K8j2L3o2M4
-422Hm4M6J1j3Rl1K1jRpl2K1Nm6MM4OL4m2L4l5j3K1j3nM8Nn5LRj4jj3M1rk5LK0P%l4K6j2Q0
-378G0n3lPk1k1K2j7L9Km1M7n3L5pj5J1j7nJ3N0j8k7L7K5n7LJ5k9m2K7M3Kq0K2k0O0j3J1p
-339el6L8qJ5k0j2K5K8l7n8N4J5qj6M3l3k2L8kJ6jJ0npj4M5l5JL2k9k4l5L4Nn0M8K2J0kn8
-299c8J9K0m4j3O0k2J1j2L4Jqqk7K4K1j2pK6k2K4j1jmJ1j5pj2K1j9MOK0j4j3J1m9N7Ll8LJ0
-258a0J2Ok2MK0m3JJ4L7j9llj0jJ6k6J6mk4L7Lj0JlrK2ljLKj5K7k9Kl0L4K8J1m7K9j4L5l6
-215bK0m0LL3k1l9j0kPQ2j9QK0m3rM0lk9k4J9M4rJ1kk0o6N3OnL9l2m4N9j9mqN2m0k6J8J3j7
-173fK0k3j4LM0J8o1J8N6j5n4kJ6lQRK1l6j1J2%nJ0K8p4N6l0K3jlL3m0K0J5l1J0mJnK4j3K3
-131C3k1j2l4MJ3j1J5J6LoLKm8J08n9K3k4%K8lKl1nopK0Rj9NpJ5Lm5L4K1m0RL1l7J2%J0J1
-88A5L3k0k1ljKL1l9j7jN2j4k8L1k4j5k9L0qK6K1oj8j7j5M8m4L0Lkk1rJ4QL7j4J2j1M3m5k3
-47ik0K7L0j6j5j2OpJ0QO%l3M2J5m8K8k1J6J7k4Qk1k9M1mJ2pk2j3L5J8j2j0J5k1K2k4Mj0M5
-6B7j7Ml9J5nrK7J9J8p0K8MK2l3nk5oL2J6LmJ4j9rJ9J7k4K3Mm5JJlPPOOqJ7Ol8J5Qj5LKK5
40B2k2L0lk7lJ9j2L6n0J8kl1L0K2k4K8k5NJ9K9ok7n5kP6pn6J9J7m6K7Ll4K9J6rJ9l1RopK6
82A4J7m6k3O2k6K7j7m9J8JnK8j4m9R2m2L0KKm9qK5k3K8L0Lk8j2
110a2
##PAGE=	F1=20353.81856151444299
##FIRST=	23001.711907285582129,	6426.5682307747556479,	-6468.25
##DATATABLE=	(F2++(Y..Y)), PROFILE
-912b8K8Kj6K2J3LK0q1L5OqJ0j1k9L1oKjrJ4j0j5K9L7m7ML7k5KrK0k4J3J3l2j8K4KK8n0M1
-871A7j7k3Q5q7J2LL6k8K4Pl0m0M7oL7l7k1M2k1mJ7mJ3LOn6K9RpPk3J3k0L9j6L6qk2mJJ5r
-829A5m5J7K1k8j0L2ML1o2L6pk5O3k3l2j4K1RnK2p2L9jqk0L7M5l6Qm0rJ7k3L1L6k9k2MJ9k0
-789b4%kL7pl2K8M%k3J9J7k6k0L1j7L4l1j1J5K2K3m6Mj7%PpM5pk6nK7Ol1J6nnJ3J6k0RNlM8
-745F1p0jK2J9l8k4J1Mj0M5l8M1pl1mK6l1M4l2j0P3l3l4K0L0K8n1QJ5K8m5%j1lM6J4l1J8j4
-706C5j8l2L6j2l0oM9m3K5mJ8Lk6K2RJ7m0l5J8kJ3ppOjNK8Kl2qQJ3j5rqRj6KLK3o9n7Q4j2
-662f1l2P2Rj3K6L0k0Pj6J9k8qmJ3J2l3J6M9Ql6o0nL1K7J6k6M3l0l3M0J7K4l4Pj8LNl8mqQ
-621b5K4J5k5N2n4NK9qQk1m8LK1J6J9j4Rn3O6J2k3j0oJ5NK2Op0J8L4o5RN2Rj6pJ8m0oJK9m4
-579c8M4k0k5M8K6rm4LnK0l7J3O7m5J6K9l8k1j5L2NlMK1k5M5o9J0l0J4J4M6m7n0N5LJ2k1k1
-540c6J0M2m1N1k1Nll3NM5l5k2K5j5PjJ2l6O3J0k1J5Ql8l2M3k7L0J4j2m1O7j7lonQk3L4J9
-500D5j5n0L5Qlk9k1M1l7J4l5M7j4K4Nn%j9NM4Nk3j0oOL0k8J5l3L2l5K4KrK8l0qK3n1k5K9
-459b4L0%j6J2K6j0k8l5K5nK9Kmj3M0MKk1l9L2j2m1M3OlJ7m1K5rK2j5k5L3j5L8o6M5m5M1J2
-419A7pQk6J2Qlkl6K3Rm4j3N1J6K5m2L4l1j5K7j8MM3Kn7J0Oj3Jk3N0j4j7JJ7OJ2m2K0j5P8
-378F2m4pJ1l0j6K3j4M2Pn1M3m8L5j2oMj4pJ2N4k0k6L5K2n5KJ5l1l3L2L6mp6K6k2N0%Qql1
-338c6L4oJ8k2j3L2K0m2n7O1J1qj5M0m4j2M1jJ3mJ5qmj5M2k9JK9k9k5l4L2J2n9N1K4J3qn1
-299c3K0J0m0j8P7l1J4j9K1J1Nj6l0K5J9j0rK8k3K8qlj2J7j7orJ5j5NjK3j2pJl9N1lm1J1J6
-258eLJ1k2kJ0l7RJ6L6j9nlj1%K0k7J8pl1M0J7k1KlqJ6MnPOk4K2k7J0k6L3K0J1l8K6j4K9k6
-215EJ0l5MK5j5m0j1LRO9j7J6K1m4mL5ok7l3K6N1j5J1jk5n8M9KkL8k9n3O9k0j3mN8m2k7K3
-175CRj6J5k3knM2K1o5J8O0k2o0NJ6nRPK3l0k3J9LoKL5p2N8l8K6mKK8l4K1Rk8J5j1%rL3rJ2
-131B9j4j0l6JJ2j2J3K0%Jj2J4m6J07o6K5k2JK9mlk5jj5oK3J6k9P%J7lm8L7J5l6QK4l3K1m
-90eRJ1L1k1k4LJkL3m4j3OM1j5j7L2l0k0k3L0pK1K0jj7k0k2N5l5K5J0j2j9rJ4NL6j8J7j3L2
-49D5m0j7j0J7L4k2j3qNqJ0J1jjk9M2J2m2L2k7J3K0k3Ok2k7M2jJ0qk0j2L0K4j8rJ7k0K4j9
-9cpj1M6j0%m6J9kj3K6K7J5o3K3nL1l9%k4j7M4J4Lj0K3k0j4K0K1k9K1Ml0jj3MLJ1J0rJJ7N
33B2k5MJj7KJ3K5k5L5qk5oK1j2L1m4QJ0l0K2J9k3L2k8JK5L6j3k8m6j3Q2%n3QRl6K9rl2L8J8
75A8j1J2k6Pj0j4M2J3n3j7O0k8K6j4m9J8OoK6j3n0R1m0K3ONn4pK9k3K9L8ll2j1
110a2
##PAGE=	F1=20329.525962011957745
##FIRST=	23001.711907285582129,	6426.5682307747556479,	-7340.625
##DATATABLE=	(F2++(Y..Y)), PROFILE
-912c2K9Nj2K2QJ3J2q1L1OnM%k6K0qOkqQnj4K6M1m6J0L1k6KrJ6k0J6J6m0j6K8jK8m7M3j9l2
-869b8R0r0J4MM1k8J9J1l2m9N4pL6l5j8L8k1kK8j9J3KQn3L1JnJ0k1J3j6L3k3M4j5k0LjJ4q
-829A6m2J7K0l4mK9ML2o5L9rk1P0l6l4pJ4J1oK7o7K8k%l1M2M3k9Qm0j2J8j4K7L2l6j4LK1l3
-789c5PJ0K7pk7K5J1kl2K1K3l1j9L0j8L4l3oJ8K1K0m6Nj2nP%M2j2l7RK2Qk7K3j6rK1Pj4J4
-748A7k%M4p5NK7K5m3l3J5RnL9m1M4j4k9mK5l1M2j9j9O5k4l7J9L3L3n4PJ0K8m5J0j3j0M2J1
-709E2k5K3j3k5l1L5j4k9mO1n0K0jJ7jk6K5QJ8m0k9J0MJ5rq%N%L1J0l8lJJ9j9j0rJ1j3loK4
-666a7n1j3N4Mp1O9J0nK7J7j2Pj8J7k3oKMJ1l6K1M3J5m0n7kK9K8J4k7M2l4k6L5J6K4l1J1k8
-627CRNl7rLQK4Mk2M8n2pL9Mkj7m3lK0J8J6rRn3N8J3k0poJ3%K1J4o8J9L0o2MN5Rj3j6K1m0
-583a9qQK8l6L1k0j7L9K6j1m4OoK4m0J4O9m7JM3l5l2oL1KjJ0J6k9M1n9Ok5J2J9M5n0n4N0R
-543iJ7k1k3OM8m1M6k0O%l8RM5l7k0K7mmJJ2l9O0Nj6J2J3m1l6M4k8L6Rj6m9P6j0jokLk5L0
-501A9K5j3n3L5J0nl5k0M7m2K6m1M2rK3Oljk3OM7mk4%j0J0L2l6J5k8L7k7K1j0qK4k7oK3m9
-461b6l6M3K7nj3J0L1rk9l3J9j4L7Rnj8N0Lrk1l8L3on4M5J2%K4m2J6j3K9j6l1L9j8M2o9M7
-422A1m7L6J4lQk1KJ9j6Kl9K5J4m2k9N5K7J5m2L4k7j6L3k3J0L9kn9J9Mj2Ll3O0k0qlJ4MK5
-382C1m5J0j5P0l3j0J5m0rK2j0M6J0o1M0m3L4j6KnqqJ1N6k2k4L4J7n2KJ6l3k4L6K9j0p2L1
-344b8k6L9J5Nqk7L0nK0k2j4M0J0m9n0O4Opj5L9n6jM4jRrK2rlj6M1k4%K7k9k6l4L0J9o5N4
-303a0K4J6j6m3K2Jl5k1Q9l9J5k4RJ9J6k1l3K6J7pj3L1k3L1mnk0K3j9pmRj3PpK4rkqk9M6q
-261Em4J8K1pJ7k1rmk6J6J7L5j8omj2JK5k9K1ql9M1L1l2KjqJ0J3j1J1J0l3J8k6J8k1L1J1J1
-220B4k9K5j5K2j5%l1OJ6pm2j0J0J1N1j3K2K2m3jL2j0k5m2L2N6j8J0Jl1n0M7l%L7k5n8P3k0
-181Ik1%O5m5k7L0Jj4J0k2J1j4M2K0o3J5O1k6o1J0J5pJ1LK4k3l4K5NmpL8o6O1m7K8pQK0k7
-141cK4Lk5J9j7jj2M0oKnj0l7lJ2j3J1K3kRl0K9m4J00o7K5j8JL0npj9Kk3nK6K2l9J0LK0qm7
-98c5L6Ql0QJ7k9K8pQJ2K9k2k8RLpL6m9j0J4L1j7nL2l6k3j8K9pJ7J8Mj5k0l1O0k4K0J5k1j8
-57a8rJ5LL3k1K2j5K1l5j1JPL7k8j0mKqRJ6qlk6M2Rl4L5l2J0K2k2Nk3k6M3KQpj8j2K5K9k5
-14ApK0k0K5j2j6j4M6lln4K3Kj8K4L6J3n7J8j5M1m5Nk0l0N6J0Mj6L1j9k0K0K5l3J9Kj6%k5
25b2J0kJ4J5k5J0J7Oj4npj9KK4K5k8L8j2k3rK3j2K6l8mK3k8J5J6k4L7l1jK9M4k1k9l8k0Q4
65D6Nm7lJk5L2k3k9M5K0j2Mk0Oj3k1N8J0o0j1N8l1K6j3m7J9RnK1j1n1Q8l7J6J0Pn6nL2k3K9
106aM3pl5j0
110a0
##PAGE=	F1=20305.233362509468861
##FIRST=	23001.711907285582129,	6426.5682307747556479,	-7879.375
##DATATABLE=	(F2++(Y..Y)), PROFILE
-912c5K7J0qK0MK1Lp4K5OjlNj9J1rO%j0Ojj5K4M1m1J7K0k4LqRj3J5J8m4j4L1nK8m3M4k0l7
-869c0R1r1J5NM5k7J6J0k9n7N6mL0l1j3L1j9lL9l1J1jJ4m8L1plRj2J0j2K6l2N3k3j4QmJ2q
-829A3l6J7J8l8KK4PK9o5M0j1j5P4m7l3%LJ3lL2o2J5jRm2M4L8j9Ql7j7J7lK2K5m4JjK2m3J3
-788c1J8K0ok3K1J9mm0K2K5l1j8K8j6L1l5%J9K0J4m2Pnj3OQM0k0n2K7J9Qk4L5k9j2K4JqJ8
-748B1pLL6p6J0L3L2n0m0J7J3jL3m3M5j8k6lK4l1L8ok6N2j3l7J9L2L7n3NLK5m1K0j7j7L9P
-709C9k1K9j3k7l0L2j6k6JP0n8J8KJ2mk4K5PK0l7k5MRJ3oj2nJ2nL4J6m3LnJ9j9j2pJ2pj1j0
-667d6K2l2K0J9J7r1O4ONK4J0j0J2k3J5j6oJ0oRl6K6L6K0m2m9%K6K8Qk3L6l4j8K5J7K2k3J3
-628C5l7J3Ll3j4J5PK4j1j5M1m6j8M7J4j1j2l7pJ6J6J7oRn0M5J8j7nmQlK2J8o0J5K7n6nN8
-588B1J1j2k4K3l9rJ6K6k8J7k0pK9K2j2m2J0oK4m0J5O5m4j7O0l1m1jK9LjJ2J5l4L7m9Nj9O
-549c0K5M1m9n7M5J5J9k0k4LM8l8L6j3QKm3J6M2l5k1K7Oj2LJ1m0N3Kj0OJ7m2l8M4k7L9Oj8
-510cn5P5JjkJok3K7K8j3n2L2J3ql9j5M8m4L6m4L4kK0NKmk7QM8j4k1Nj1J5L2m2J4k2L8k1K3
-468C6k1qK1k7kK3m5m6N2K5qqPL3pk6l4J4k3M4J5ok0N4Mj8k2l5L3ko1M3J9LL0m3Pj8L5j4l6
-427c2M1j7M3o7M5m9L1J6JOj5oK7k4Kl9K6J7l8m2N6L4J0m4L3k2j6L5k4J5L4qo0L0JrLl7O3
-388B0k4%oJ0LL3m2kj3N8k1j3J9m7lK0kM4J4o7L2l6L4k2J1j6jqJ1N5k1k2L1J4n0%J9l4j5M0
-348CJ9j4o4L1k5K5K8Mpk4K5mK1k2j7M9km9l9O2%nj6L8o8J3M3JKj1K6rjj7L7j7kK6k9k7l0
-307d6K6K5p0N3K5J9k3l4K3rk7k3R5m5J7l0lL0K1k4l5L0J2lj6L5k5L4jqk6K6k0pJJnPj4K5
-267A1pJj3j6L9j5m3K3K4j8K7k2j5j9j5K4J9L1j8pmrjK9l0K3pn0M5M3m1%KoJK2j7J4J3m0J3
-226ik1K3j7L0LRj8K4j7J4lj3k3QRll7j2J5J6L0qK0K7l8%K7j3k4m7L9N6k0QKl1m4M4oML0k1
-184A3n5P2k1k6MO7m6k5L4nj2Mj8K3k4M1J4n4J3N6k7o1J6J1pJ0%K4j5m1K7J0kj6L9n6O1n5
-146b7K9j0J2J3j8K3jk1K1k1jj8M7kpJpl6pJ0j4RK7qJ8m2L7l8Q8o7K7j3%L0pqj0Jk9lL0K2
-104C0m5J1J0J7j2m3L5kk2PJ0k4L7j0NJ2K4k3k4J4JqL3m9rK0K0j5ML1l9k4j4L0j1J4J6Rj1
-65Ek3l7O4j4J5J8k8j7pJ4%L1k1K1j3Qk7lRkL8l3j1JKmMJ9j5kk4L9Qk7L8l5PK4k1Kk1k3M1
-22@LNoj3j1J8L2k8qK2j7K4mk6j6M3Lmn6K3Nk2K3M0J2m9J4k3M9n1Rj6l7O2OOk1L6j7k5J9K9
19C3l6J6jkJl5J8j0J7J7l8K1J4Qkj5j7k0KL3K7k9M2j7j7j7K3j1J9k9j1L2k5PJ0k1L8l4jL3
59B3M8k5l0l1k4Q2Ol6j2qj4L2l4k4N0K0j2lj2Jj7k3P1Qo8nN5l2K6j2m1J3J6mJ5rn0Q0l3J1
99bJ1Rn3lL1k0K7M6j3l3p
110g
##PAGE=	F1=20280.940763006983616
##FIRST=	23001.711907285582129,	6426.5682307747556479,	-7655.75
##DATATABLE=	(F2++(Y..Y)), PROFILE
-912c4K3J6nJ9jK8oo5K0LMj1J3j4Lj0P%rKKj7K3M2l7K2J0k0KoMqJ5J7m7j0L2j0K8l8M4k1m1
-869c1R2r1J6NM9k6J4Qk7o4N9mK5k6oK3j7nN0m4J0lJ9m3K9j3mJ1oRrK0l9O1l2qJ3oRpl1J6
-827dJ6l9PJ9J0K2o1M0j3qP7n8l1Qj0J5%L7n7LKJ8n3M4L2rRl4k0J6OJ6J8n1J4lK2n3J9K7J2
-786Enj9J8K6nm7K1K8l3j7K6j3K8l6NK0J9Pl8J0Jj9NJ3L9k7o7M6J5Pk0M6m1j4K5mlK0j1QK8
-745D7p6J4L8L9n5m8K0J6JK9m3M0j9k2lK3l0L4Rl5L8jl8K0L0L7m6KnK2l6L1k2k5L8Jj8L5j5
-706B7k7k7L0j9k2OP9o6J3OQpk2K6MK2l4k0kJ3J3nj4j1K0qL3K1m7J0j0J9k0j1oJ2jj9j2K1
-666b7j7M0j7L1r5N6JJ3K4KpJ5k8J5rpJ8j5Pl7L3K7K5m3m0MK0K7Lj9L1l7pJ4J8J9j1J1m6J8
-626A0Jl0j7K5PK4k4j0L4m1k7N3K4j8ql0j3J3J4J7jQm6L3K0j3klMpK2K3n3J2K4n0j5O2J2r
-586B5l4K6l7j0K4K3j9Kk0LJ9J9j2m0J3qK6l9J3O1m1l5P7k6m8NK6%JJ5J3l7L2l9Mj1kK9M0
-547C8n0n4L5K1K0j8k4jM7l6K5kJ2Lm8K2L8l2k0K3J5k0PJ1m0M4km%K1m4l8M4k5M0Mk0n2O1
-508AJ4jKOj5k0K3L0j2n0K9J4j0m1j2N1m7M5m5K6LJ6LRpk9PM9k4j8J0j3K1L2m7J3j7M0j7K3
-468D2k9oJ7k7KK3l9n5N5K7j1k%L6lk4l4Rl1N0K0qk2N9Mk8k2l0L2Mo8M0K5OL6m6jk2M1j3m0
-427c3M4j8M3o5M3m8K5J7NMqj6L6l2Lm0K9K0l5n0N3M2Lm6L1j6j7L9k5J9K8j3o3M1%pNl9O3
-388B2l0QqNKM1l6j5j0M4j0j3K3n5NJ6NM3J7p3K6k8L1k7J9k6PqJ0N3k0k0K7J1m8jK3l4oM3
-348A3Qj8n6L4k5J1M2Lok2J9mK1k1j9N8j3m9k9O0pjj7L7q0K7M3Koj5L2j0%j6L3j1nK6k9k7
-308a7k7K1L3p4N0K7K2l1k5K4j7j8k3R5n0K0l4j5L8K2k2l6L2P%j9M0k7L7Kj1l4L2k2pNpLP
-269Ak0K5nOj9lL1j9m0K6K5k9L7k3k0l4jL0J9K7j7pmqlL3l1K5nn9M8N4n1kNnpL1k4J8J5m4
-227b4Qj7K7j2K9pQqK3j7NRk5j6RJKl0j3J9K3PoK0L0l1KK1j5k2n2M3N5k1PMl3l7M0qQK3j7
-184A2m9O7k0l0OO9m5k4L9j4j0jj4L5l3M0Mm1RN0k5n7K0MoQlK5qm7K7J6Jk6L9m5O0o1K9j2
-144a1J5NrK3mj9K4k4lk3N3%j4Rol5j1J0j6PL0j3K7n2M4l4P2o1K9rjL1rrlKl5%L2K2n1J2J5
-101A0J5j5l7L3j2j5NLj8M6j4LJ2J9k3k2J9%qK7m7qK6Rj4J5K8m0k4j0K9j5J1J5J2nk4m5O6
-62GlRK2l5j6nJ3kK8k1J8qlk1NJ6j1L8l8j0OJJjK0k2jk1L6Pj9M0l8MK5j8lj9j9L8NKnpj0J1
-16dL3l1rK4j4K3Pl5k0M0Qnn7K4Rk6K1M3Rm0J0l1N7n6J2j1m2O5JQk6M2j5l1J9L2l8J3oJ1N
24A9m3K4j9K1K0n2L2J1J0J0k5k6k0KM0L0l1M6k1j3k3K2j0J2j8j7L7k0jNj9M0l9jL8N1k9l0
62A3k4k4P5Pk5k0j7kL0m2j9N4J8j1j1mnj7k5Q3Op5JN1l1K6j2l6RK3lPpn0P2k7NJ3J0m9kL2
104cj7K3M7j7l3l
110c
##PAGE=	F1=20256.648163504494732
##FIRST=	23001.711907285582129,	6426.5682307747556479,	-7469
##DATATABLE=	(F2++(Y..Y)), PROFILE
-912c3J9K0jJ5mL1j2n4J5%J1j9J5plrOJj0KLk0K2L9k8K5kj4LmkjJ0J7m6rL2j3K8l3M2k1m2
-869c1Q9q7J4ON3k5J4Lk3o9N8%J5j7%J4j4pN7n0NnK7l9K6j7mRMOpJ4m4O6m1%J6qNmk8J7J4
-826A2l7J1J3J2J4n6L9j5JP5o4k7J4k0J3NM2n2j1RK3o1M4K4jJ0k7k3J3J5J3On7L1rK1n7K2
-788c5L3Qlj8J6L2qn1K1K6l2j5K2qK2l5J2J9J8ll1J2Qk4MJ7L8l5q1O2J6Lj7N6n1j5K3oKJ9
-748B1j0J2J8p3J5M4M1n7n1K0J6MK4l9L0j5k0jK1k7K7K2l8K1Pl2K0K4L6l8jj2J8k7L6k4l0
-711a8L5mj5L8k0k1k3K5k2j7J3Q6p3RRKqk0K6LK3l1j7nJ7J2mj5j8K8j1L0K5m7J4j4J6j6j2
-672b0mJ0Nk6j0J8nM5m1L8q7M9qK2K2lpK0l5J7lpK4k2Nl4L5J9K7m0k9NJ8K0lj2K4l6LLJ8J5
-630C0MMm9J9kk3j8L2NK2l5lK8l8l4N7K9k1nk1j4OJ2J8LOm1J9K5j1KlkqK4K4m2PJ9m2k5O5
-588B3J3om1K6l5rK9K1j3j2j7J3QJ5j2l6J6pK3l6J1N2l3n0R0k1n2QK1KJJ7Ql5K7l1NnqL1L5
-547C6m7m7K3K5K0j5k3lM3l8J6J1J7Mn2K8L3k5k4J8K0k2J1Ql7L4n%nK3m2l6M0k1M0Mk4m3M0
-508a5K6%ORk1j5J8K9j2m5K4J6j3m1oM9m5N1m6J7QJ3kJ9j1l1OM8l3j3J4j6K6L2m9J1j1L9j8
-469A8K6l2oJ8l2PK3l3o0N1L1j4MnL7Jj9l8Ol5N2K3qk0N7Ml3k2k6L1J0p5L8K9PM1m7nk8M6
-429B2j3m0M3j8M2n8L7m7K0J9PJjk4M0l5Lm0L3J9k9n4M7M5Ln1K9rj9M0k4K2K2j9o3N0jlNl8
-389c7O0l2J4j1J%M3k1l0nK9Jj5K6o0J3J1J3L8J7p2J7j7K7l2K5l5J6pPM9j8j7K4Rm6nK9l3
-350b4LM4oj7m6L1k3JN0Kkk1J3nK0k0k0O3k2m5j7N4j3Lj8L6q9M1M1Lj6j4L3j0%j5L0nj0K6
-310C6k8k7k1J6L8p4M4K7K5l6j6K5k4rk4R0n4K2l6k3M4J9j8l4L3LLk0M4k9L8Lj5l7L5k3oR
-272@j4J1Ok4K4mNj8J1K1k5l2K5K5l8M7k7k2m5J2L2K1J9j4nomqL8l1K5ko7M9O0n4pRkj5L5
-231A1k8K1J5m4Jj0K9qK7j4OKK1j7lJ8l7pJ1nMk1j4K0L0j2oJ5L4k3NJ4j5k1n4M7M8j7NOl2
-190Bl4L7qJ1J3j1m0O1k3k8OO7m1k2M0j9qoqM3m0L6qk5NM2j9n3K2joOpK6mm5K1K4Nl6L7l0
-148a8N6o6L0j5J5j%K2pj6K6k7mk7N5Lj8J4ml2j5Qj8OL3j9L5n6M5k9N4n2L0knL0j2qQkl8M
-106a7L6J5n2J1K1Qj5k9K9k4mLlj2N3j5kJ2J4k5j4K2moJ7m1pK9%j2K4K5l8k5pK9k3J1J6J3
-66A3Kk6n0O7OLK3l8j6lJ3mK4k0J3%j4j4J3J9j5L4m1j1RKJ1j1K0k6Kk1L2Oj2M1l6jK5j4pj8
-24b0j5L6L%ljpJL4l2j0K4j0K1J6m2k0L4J0kn6K3J0k9K2M0Rl3Pl5O2n9J5om4O4mRk9M4j2l3
17a8J6L4l5Qj2J9J3m8L0k9K3K1n9M0OJ4J8l3l4j8%M4L4l2M9k4pl1K1rQrj9L8j6ojj5L7m1K
58b1L9N0k9k9j9k1O5Mj1k5k6RK6m6j4N6J4ok0Mj0k0k2R0Oq0NM8k9K5j3k7KK9ljmm9O2k1JJ3
100BJ1m0kK7j1K1M3k0k9J
110C
##PAGE=	F1=20232.355564002005849
##FIRST=	23001.711907285582129,	6426.5682307747556479,	-7282.25
##DATATABLE=	(F2++(Y..Y)), PROFILE
-912c2J5K4KJ2qL2j7m1J0mJ8k7J8krpOLj1JMk2K0L7k1K6j2oLkpMMJ7m4oL0j8K9k8M0k0m4Q8
-868E5q3J3MN6k2J5lj9p3N8KOrOPj1j1O4n7KpL5l6K3k1lQJ0MnQm7P1n1J1J7j0jjk3J7J0l3
-825b4J6PJ5Mn0L9j8QP1o8k1K1l0J1RM7m8k2J7K5o8M2J7PJ1k0k5J1K2Rno3M7j4K2o2K5L4Q
-786Gjj7J4L8rn5J9K4l2j2J8kJ5l3J8J8J6j2k4J4J5k8%K0L8m2r0P3J6%j4O6o0j6K0rPJ8rJ7
-746B6J0o9J5M7M2n8n3K0J6NK1l3J9j3j5%K0k2J9L0l9PJ6k8J9J6L2k5mk0J4j8M2k5l7L3j0
-709@j2M0k5j4j6K0k5j2J8R1p8OJ1mj0j6K6%K4k7j4qK0J2kj8k3L6j3K5K6m6K2k0J3j1j2kP
-670a1J1l4nJ5KM5n6M0p2M0j7K9K0nj0K4m1J9KoL0k9Kk9L6J1K8l6j7QJ3J3j0kJ6l7J4j0K1
-631A2J0K0mn2J9mj7j9L9MK1m6KK3l3l7N6L5k6kj1j5lJ0J9QMl6NL0rOkpj0K6K5l4LJ5l5l5
-589d5O8J4lm8K7l2qL5J8ok8j4K2mJ4j1l2J8pJ9l0QM0k3o1R8j4n3QJ8KJJ8Ml1K1k5PKj5L2
-548DL2m4l9J1K8J8j0k3oL8m0PK7K2Ln7L5K9j6k8J0K2k3J7Nl4K4qMrK3m0l2L6j7L8Nk6k9R
-508c4M0KRJ4k8qJ2K8j4l8J9J6j3m1jM9m5N5m6J1J1RoK8j4l3NM5m0pJ6j9L1L2n2J0nL8k0K7
-468D3l5lJ8l7J4K2k5o2M1L7j7J3j3L8Lj4m1Nl7N0K5pj9N3Pl9k1k2K9J6q0L7L2PM5m8j0l1
-430b6N0j2m1M3j9M0n0L1m5J6K1PjNl1M3l8Kl7L7J7k5n4M0M8Kn6K9mk2M1k2K3J7k5o3N8jJ
-391aOl8N7l5K1j5lkM4nm5KJ4J0j7L1o4K0MK1L3J9p2OnK3l6L2m3K5oMM2j5j3J9Pm4qL5l3J2
-349a3M4j9j5l5K8k0j0N8%Kk0QoJ8j8k3O8l1l9nM7k0Rk0L4r3N2L8Nk5j4L3j0%j4K8%j5K7k7
-309Gk7j6J1M3p4L7K9K8m3nK5l0%k5Q2n6K5l6l0M8J3j5l0L4kQk2M7l0L7Nj8m1L9k4nJ2k1J9
-270aOk9K4mNj6K3J1k8k2K0K2m4N8l0k5n2K1L6K0J2j1lpkj2M3l3K7Kp4N1O1n5j3J4Kk4M0l5
-230b2K6J4m3olL0lK4k3OJ1K1j8j1K4m5JJ4j3Orj4J9L6l1mJ1L6j5OQj4k0n5M9M2j3JRl0l3
-189c1L5oJ4Kpk7N1k3k4MO2l6j9M0k5oj1jN0m6L2j9r%L4j1m8K2qnNj2K7Km4J6L0J1m4L3j8
-148a0N3o8K9j7J4pQK2j0j4K8k9ml0N6Mk2J9kk8j9Pj9ML5k4M0n5M5k6L6m2L2LrK8j4oJ7ol9
-107b0QM0Pn3J1K6Jj5j9K5l7PJqqO1j6pJ0Qk4pK6qmQl5rL3qqL1K0l7k3nK9l0J2J6J5Qk8n5
-63f1O8J4mK4m0j6JJ0pK2j7NJ0k3oJ8K1k1L1m3j0J2KK1j9J9l1Nk1K6RpM0l4mK3rj2j4j2L5
-22E%mjOopL4l3j0K2oK1K6m8k1K5J4jn3K3J1l1K1L7Qk5Nl9O6o3J8%m3N8qJ0l2M5ql5J3L7l3
20bKj8K7K1n2L7l8K4K2o7M8%J8K1l5m1j6kM9L6l1M6k2kl8J8oLkj7L7j0j4pj1L5m4NL8N2k9
61C5k9j4j5M9JLk9l1J7K0m5j0N6Rjk8J3j6k2j9R7Mq4J0M4k7K4j3j9nL5lj0%n0N3j5kJ4Rl0
102b4lK3nJ6L7k1k3Q
110H
##PAGE=	F1=20208.062964499520604
##FIRST=	23001.711907285582129,	6426.5682307747556479,	-7133.625
##DATATABLE=	(F2++(Y..Y)), PROFILE
-912c1J1K5MJ0qK6j9k6OqK3l2J8Lj1pNMj2LMk6K1L1j1K5k2KKLj2J1qJ8l9nK7j8K7k1L3j8m1
-869c3Q3p4ONN8k1J8qj7p1N3NmJJ3lqj3O7o0%j0M3l3K0k4kLJ7JlNm8P2n8K0J7j3nKj9J8Mk6
-825b2K0KJ7pm1L6k0J5O2o4j6K6l5NJ4M8m3l0K8K2p2L9J0J2J2j4k2QK7Oj7o7O1j8K1o1K6L1
-787aJ2%j9J5L7pn6J7K0l0j1J5MQl0K4J6J3k2j4J4K0l0jK0L8m6r8Q1J9oj2P1o1j7J5j1J3J2
-748A2lJ8No4J1N2M0n9n0K0J4OJ5k3Orj0JJ8j5RL7l7pK2k1J8OK5rqk7J1qM3k5m0L1j4j2M1
-707B0l1opJ5k6rK3R0p8LJ2rj1j1K3jK5k3j4qK1J1Jk0k8M2j2J8K5m1K4k0Ooj2JNJ3l9LJ1M
-665a6M4o3L8n7L5k9L5J6lj4K4m3K0QpL3l0kk1L4MK3k7lNJ5%j5PPl2K3k3K4ML4j2n1J6nj1
-624a5j7M1KJ9n3QJ9l2l5N3L5k5%kj5j2RK0J2%k9qL4pRjj2j0K9K1k3jRk5m8P2J5%n2K6k9p
-582b5L8J5%m1j0K7j2J2qk7J9pJ4k3%K9j0o7J00qn1PJ5MkJ8%k2J4k2J0Pj9K9K8l8k7mL0J5
-542Hok2mK8m5LM3K8%o0M1K5pl4NJ5j6K2jk8J5j0Pj3K0l4k6L1j3L3Pk7j4k3N2NJ2J6l1kPK4
-500C1j6l0J6J4j4l7NM4m0N5m5NJ1Oj0L7j7l2%M3m6KJ6k2L4L2n1RlL6k4K8l2kK2m4J7K3j9
-461Bn8K7M2j9K2k1L6Ppm5Nl6M5K5oj7M6Rl9k2j7K8K2q6L9L1NM7m8j0l5N2j2l6L7j8L6m1K4
-422A4m0J1K2PkQl5M3l6%l3M1J2k2m8L2M7No1K7Kk4L7j6K1J3k8o2O1JLPl5N0l4K4j7olM1J1
-381C8n6PJJ7j7L2o3K5jL0K4J8o9kPJ5l6L6m7L1llL5j0j0J5Pm2j2L9l1J8M5l4j0k4K1j4j6
-342c9N8jQk1MpJ6j6k7P2l4l5NM0k5J5k1L2r2N7L5Ol6qL1j2lrK8Kk2K8k5k5j1PM4o8K5L0L3
-301C9m9NK5l4Qk5O9n5K6l3l2M6Nj0k4L5qJ2k1M8l1L6Nk3l7L8k5kJ6k8K5Pl2K1lKj0L1Lk9
-261ij0J0J8m5O4l3k4n6K8L6K0NrLj2Mj7M6l5K6Rp6M9N6n0k0J8Nk9M3m1K8J3l9j1LK8jK3k8
-221a0OJ6K1j8j4K2m9RJ5j5JMj3J9M0m6mML7mOLj2j9n5N1L3plJ2k7l3L2lJ7pmj2L7k4j6JN3
-178D4k7j7L8k8mj8QN1m7K7k9NlK5Km7K1j3lJj3K8Ll8PL6J7n0K8nM6o6K7j5Rj2J5K0rj4K8
-137B8l0nk8N1Nj9K0%k4k3Oj9LL5k9M5n0L8k1K0l2L1J0j3K4j3nK5j0l7J2M3om7RK9rj2pJ9
-97A4m7J8lj1mO5j4j3QMk6KK9j3%mk7rL4j4lL5J6l2k4mK9l9J4J9J4J4k9n7O5J9qK3l9j5MQ
-55aj1K3j6nK4l1jK2J9k1K4m2j0J3NL3k8J4l1Pk1K0J0kL9l2nJ9mj6j0rL4qmJJ4oj5L2l1j1
-13a8K0kK1L3n3j8J7J4Kn1K3J2l1K0L0J0k0Mm1O7o3J9Nl8N0j1Rl4M5nl3NM0k8lk4L1L0n2M1
26B3m2K0K3p1N4pK1K1l5m2j4nM7M1l0M0j6Jm4J5mMKj2L0nj6j4nL1m8J1L4M8k2l0j0pL2lJ5
67C1k9l6K3J3l7j0N4MMl5K2k1k6j3R9Nq5J1M2k5K4j4j2j2M0lj6Kn0M2pnJ3Qj8nJ8JJ4K7k0
108A8j8J5
110A5
##PAGE=	F1=20183.77036499703172
##FIRST=	23001.711907285582129,	6426.5682307747556479,	-6222.5
##DATATABLE=	(F2++(Y..Y)), PROFILE
-912b7PK6NPj0K2k0j1Jj1K8l6J5Qj2mLNj3OKk9K1K5kK2k8RKPj8J6j8J7l2nK5j8K5j5K5j5l8
-869c3P7o3jON8j9K1j4j4o9M8J0j4J0J8j0mj6O7o1lj2N0l1J7k5%lK2j%Km8P3o4K6J7j5j2P
-829cj5J8%j9K1kK0j9l1L3k2J9N3o1oL1l8lJ7M8l9l5M0J7p3L5MJ6J2pk1NL3Ll1o6P0k1K0n7
-789e4K3K9J7Jk0J4L5mn6J5J5k7j1J4R%k6K9J4J1l1nJ4K6l2mJ9L8n0r8Q1K2j0j2P5o2j5Qj0
-750a8J8OKK0Jn7NN4L4n5m6K0J1OJ0j1j0koJJ7olM1l2j7K2j2J7nJ6Qj0l5J0%M5k5m3K9j8r
-708b7L9l8M%J1k6oK8Q6p4%J1j5j1nK0mK6j9j4pK1J1Mk3l2M9j2J0K2l4K8k2Jkj2MKJ7m5J1
-667b3QMM0o3L5m3K9m1M1J3%j8K3m6K2J2rL6l0nj4L3mK0j9QNJ5j3j9J7jk9L3l7K9kM8k2m9
-627a6J5j0mj5M2JJ6n9J4J8l1l3M9L4k6KNj1k0PK1J6ok0k2M0oJ2%j8rL0J7j2nLj7n7P5J6J
-586C7n4K6k5pL9J2On3oL2k0J3pk2J9oQj5pJ9%o7R6km4%J3OmJ9mj2Ok0J3J2k3K6K5l3j3j8
-544c5K9J3jk4kK0n2JN8L4lo3M6K2Km1jNpL1qk2Nj1J0j7J7k8j9K5j0K9J1k9Kn4O0J0J4J7l4
-503@NKJ9j8k0J2J2j3l4J0L8l4N4m3kJ2Lj5M7j9l3mM0n0J3J4k5L6L0n0J1kL5k9K7k8%K7n0
-464b2J9K2j2n2J1M7k2L2k8L3J0jm7Ml4M0K5oj3L7J2m0k1j2K6K8r2M1K8MM7m7j1l5N2j1l2
-427b0L3j7L2l4J8l4QK2NlJ1l8M2l4jl0M3Rj8m4K6M6Qo5K4Rk9L5j0J8Rl0o0O3JNRl2M4l3K6
-386A4k0rnL8K8o6J4j2K2j7L3o1K9pM0J4J3n9j2J9Ql6L7m5L5jj0K6mpJ1Pm1j6M4k8K3M3m5
-347coj3J5qk1N5kJ4k0jrJ5j4l2P4l6k9J4L2k9K1k2K9q5N6L3Pm4kK7j5nlK7Lk7K9k3k4nJM6
-305B0o3J4L2L9n4J2K5l8J5k5N8n6K8k9l2M4plj8L4j3J6k0M8l0L2Mk5l4L8k5%K0l6L2Pl3J6
-267gkkkL9qk8N%J2m6P1l5k5n4L2L4J9kmPj7Rk3N0l6K5J3p2M3M8m2k7K2J0l6M5m6L0J2l4j5
-226c7QK5KK2l3NK2K0j8j6J7n0J6J6j8kJ7j4J7M2n6llL8MOkqj9n3N1K4%qJ6k4l4L0%K0j7j
-184BKK5k3qlM4j9j5L6l1lk3J5N0m4K1l9K1qJ6J6m4J9k1Jmj3K8Ml0kM1K3n4K2NM1o5K6j4L
-143bj5K1J9rj3K8l2mk6M5Nj6K1Jk0k6Ok1LL6l3M6m2L1j7Pk3L0J6j9K2j3lL2j6l4J5M7j9m1
-103a3QL1j8qLJ4n7K9oj5%P0j3k0O%k7J1L2j8Nj6j9j1L6k0KL9J1k6k6lL0m8J7K0J4K0l0n9
-63e5O2K4j3K2l6j6QMj2K2j3j6L9m0OK5J4k0J9m1qJ3OM6l9J0l1J0k1J2J2KL7k9nJ5Jk1noL3
-22A5j5oLK3ok2K9l0j0J8%K0M1n5j6RJ3Nm8K3J2l1J9K4J0j5Lm1O7o2K0Rl3M2j5Rl7M3%l1j
18a7M2k2rl1L5L8n1M5m6J7K3p1N5j4K6J6l0m3j0j0M6M4l0L5j1Nm9J1kNPqK5%k0k0%K8n3J7
58b7L1M5j7k9qKJ4qK5k7l8K7Ol0pN1mJ1m0L0k6k9qR9Mq3J4L9k3K3j3oj8M4nk2Lm9L1JnJ2P
101crpJ1PJ2J8j8j1K3
110B3
##PAGE=	F1=20159.477765494542837
##FIRST=	23001.711907285582129,	6426.5682307747556479,	-5001.625
##DATATABLE=	(F2++(Y..Y)), PROFILE
-912b2OK4LNqJ5k0Lnj2L1l7J2J2j2lJOj3PKl1K0J7QJ7l2J5LJ1k1J8l1K0k4oK1j4K0j1J8j2
-870Al5P1m9j0RN4j7K3j6j4o3M1J4k1J9J9j5jj7O4n8pj2N5k9J3k5LrK3k%Jm3P0o7L1J5j6k1
-830b1J3j0J9oj0K2oK1k9k3L0k2K2M2n4LL3l7j2J9M3l1l4N0No9L1%J7J1kj5%L6Jm1o4P4k2
-791a6J8m9J9K3K4Kk3J5L0kn3J4Rk3j1J3J2nk3L5J1Pl9MJ4K9l2nJ6L8n1r3P6K5j6j1P4n6j4
-752a4JrK2jJ1J7Jn1lN7K4n0l8J7J0ON%k2J%JJ5Mj5M1k4k3J7%J4j6QK2j1m0J0QM1k3m2K8k3
-709b4oL4m4J5ROk4nL0P5o5kJ0j9rjJ7nK6j5j7lJ8J1Pk2l8N5j2JJ9k4K8k1nKj1NJJ7m8J9N
-666a0KM0o3L1l0K6n3M6J0Kj8J7m2J9J4j0L6k8opK8pJ3j0K1%K0k9k2K6ok3L7m7L2oN7l1m2
-627a3Qj1Jj1L9jJ5n9J5K0l2k7M3K7k2KJ4qk8OK0K0j0j3l1M4qJ5Jk1rL2J1mqkro6Q0J4Nn4
-585a5K4k3mL6J0J0o2jL4k7J6mj9J9oKoj5J0J0o2Q4Ol5rJ2RpJ9p%nj9J9J5k3J7K3k6jk9K4
-543fJ2Kk2JJ0o0MP0L9qo5N1K1Pm4prOL5j2j7lj1J1j8J2j9j2J7pK4J4k8J6q1O3J7J2J9l4J1
-502A1lJ3j9j1RRj0l1J6L1k7M9m0oQJj7N4k0l2j0L6m7K2Rk7L6K7m4J1jL2k9J9k0JL3n5J8K1
-462A7om2nM9k5M4l6K9J2Mm7Nk9L0K2lpK4J4l7j9qK6L2r9M6K4JM4m4ql5M9j1k3K4j5K7k5J1
-422A0k7OK2%kJ1l7L6k8kk5M6Lj6l7J9M4J1o6K3J2l0K8lJ2J0l1n6N7MPJ1k8L5k9K7k3j1pL4
-382A0M3p3J8j9K5j9L3n7L3j1M8LOm8j9K9%l3L7m0L4Jj5J6JmJ0Nl9j7M5k6K7M2n6jlRkk1M6
-341A8mJ9j6prJ2j3l3P2l3k5J9K7l2K6k1K4p2N0K9J0n2QK1j9j1NK9Jl4L1k0k2jkM3n2kL7M4
-301D5n6J7K4m0K2k8M6n4K9k4k8L8j9Kj0L3j7J9j7M4k8K7Mk8k6L6k7MK3m0L4Rl4J0JqPM2j6
-262A6k4J6j2Pm3P5l7k3m7L2L0J8pjJ4k6J3k5N1l8K4J8o5L5L6l0l5K7J2l9M5n0L3Qk7j7J2
-225b4K0MJ9l4MK3K4k0j3Nm5K0J5j5j2K9j1J4L9n9jqL3J2Pomj7n3N0J8Mj0J7k0l5K8MK1k2
-185AjJ3J4k2joL4j1j2L1l1lk7K1M8l9J5m7L4j1QL1m4J5k5Mqj3L0Lk1j1M2K7n1J4J3L2n8K4
-145A2j1pj3K3J8pj3K6l2kk1L4Mj1K1Jj4l0Ok0KL6l6M4l0K2j5lj6K9K1k5K0j1jL4j8k8J8M7
-105E4l2l2QK9k5nJ5Po4L8rj5KO7ok6J%l0J9L5k3Rk8rj2L5k2PL8J0k2k7lL1n7K1K5J0K3k7
-64A0o0N7K4j4K0l2j7J2Kj8K6j1k6N3m6J2K6Mj3J1l7pJ0RN8m4Kk7J0k3OJ5ML4k4pJ0Ok5%l
-23a3L3k4oOK8ok8K5k7pJ4LJ9M5n5j1JJ1Om5K3J3k8J6J5J4j4Mm0O4n9K2J2k6L0j6Ql9M0Mk3
17a1j1M3j5j6l3L5M5m7M6m5J2K1o7N2k0K9Pk2l7rj3M2M5k9K6jNn1OMNRlJ8Pk2k4LK5n7K3K5
59@L9pl0oJ0kj1L1k3l7K7kj7pM5j0J7m2L5k8l4mR7Mp8J6L5k0K1j0mk1M3mk3Jn0K3RoJ0Pjr
103a6OJ0J2Pj3nK7
110B8
##PAGE=	F1=20135.185165992057591
##FIRST=	23001.711907285582129,	6426.5682307747556479,	-3780.875
##DATATABLE=	(F2++(Y..Y)), PROFILE
-912a6LK1%NoQj9J6j0j4L5l8PJ6j1k%Oj3RLl5K0J1J5J2l5K1LJ5k3J8m4K5j6rJ6pJ5oQql2O7
-868C1l5k1J1N0j5K5j8j1n7L3J8k8K6K1k0Mj9O0n5rj3N9k7J0k4Mj5K2kJJl8O5o5L5J1j8k9
-830c2J9oK0j2jK1pK1l8j4K7k4K4L0m5J4L1l1k2K0L8k6l2O2oo5K6nJ8J0Lj2lM0kn0n8P4k2
-791a5J5m0J5J7L2Kk6J5K2Lm8J3Kk0j1J3J6j3j8M2QKm6J1J4L2l0qJ2L9n1q5O6K9k1j1P1m9
-753aj1nrK6rJ9J3Mm3j2N6J4m2l0J5QNJJ2l5NNJJ2J6k9M0j3k7J2QJ1k7%L5j0m6J0J7L6k0m1
-711b9K5k5kL0n1K4J7Lk1nK9O1n0nRk2n%J4oK5rk1jJ6J2J1k4m1N8j1qJ4j3K7j7rLj2QkJ8n1
-668c6K9KjL9o1K8j8K2o4N0QPj8J1l4RJ6j2L5k3rJK4j3Q%L2pK5m4k4L4j1j6M3n8L5rO4l9l5
-627a0Jj1OqL4lJ3n8J9K3l3k2L6K0j8KK1ml5MK0K3j5ol7M7rJ7jk3pL2OMj1qkp2Q4J2Pn2K3
-584Ik2kL3QJ3o8LL5l4K1jj6K0pnJk0KJ6n1O9J1k4j6J1J1j0J8j0J2j5j8K3J8k3QK2j7J0m1
-544b6J9J1Ok3OJo6PQ0M2j2o7N5J9J2m7j2k5K0M0j6j1j1j0J3k0OrnRnJ8K0k6K4r9O0K6RJ8
-504C1l2J9rPj9kONqk7K0K3k0M5l8j0NJk1O2k0l1j7L3m2K8Nk9L5K3l9J4jL0k9J1j4LM0n9J5
-463fJ8Jl1j7M7k7N6m4K2J5Qm6Pk4K1J8k%J1J6l2j8lK4L5j05N4J7lM1m1ml2M5j3j3J6j3K2
-424B0j8Nk0MK3mkJ0l7L1k2kk0M8lj4l1J4M2J4o6K1J7l3K1MOJ0l1m9N0OQJ1k4K7k6K8k5j2
-384a9rK8N4p5K1k5K9k0L1n2L6j4N5j0Jl5k7L9qk9L6l3L3Lk2PNjQMl6k0M6k3L0L9o6OOKNk1
-342b1L7qK4j2j0j0J1j2l6O9k9j9J7K5l3L2k1J9n5M1K3J2n8J7J6k6j4J5L1km2L4j7k0MoM0
-305A6m3j7M1N0n7K2K2m1K6k9L5n3L1j9k5L3l1PjL0k0K1j4M1k6K2Kk9j7L2k8QK7m5L5J2l5
-268a7NLj5J6M5k5j9K9k5Kl9P5l7k0l8K8K6J8j1%K3l4J8l0N3l9K1K2n6K9J7j4m2L1J5m1M3
-231A7n3L4Nj8k0J6J4NJ9l5JK5K5j9j0rl7K3J5j4k1M1j1J1L5n9Jj1K8J8PrJj6n1M7J3Rj3J8
-191B2j6l6K4RK3k6lK5Lk1Pj0K3lj0K7l0ll2K8M1l0Rn1M3j3%M6m4J2l0Qj2j3L0Lj3j6L9L1
-151D1m7OK0K3n0K3qj7j1K5J6oj2K3l4Kj4K2LnK0Jql4Oj9JL6l8M1j8J2j3qj2K8K6l3J8pJL5
-109C5k2k2K0M7m5k1QK8l2kK5Ko9M7j4j5LO4jl1k%l3K5L8k6J3m0Jj4L6k6J3L6Rj7l1%L2o6
-69d7K6K8PK5k4o0N1K4j5J7k7j7J7jk3K9rl6O7n1J7K5qmNl3lOJ0O9m9ok2J0k4jJ7NL0j8pM
-27DJ3l0OkL4l3oQL3ol3K0k2oJ0NJ9M9n4pmPQm3K2J5k5J3OJ8j4Ol9O1n5K2J3j6J8j7Ol9L6
15APj5k0M3pk3l4L3N1m3M7m1NK1o4M9k6L0lj1l0pj7L8M5k8J7RMn1%RPRMJ1J3k3k9OK2o1K9
58b3K0L3Ll2mJ8j8j2L2j7l5K7j0mpM0j9K5m3L8k9l9JR3Lp2J9L1j8K1rjk4M1lk5Jn1J5J6oR
100a5OOj2JJ3J2kpjL2
110C3
##PAGE=	F1=20110.892566489568708
##FIRST=	23001.711907285582129,	6426.5682307747556479,	-2550.5
##DATATABLE=	(F2++(Y..Y)), PROFILE
-912a1NJ4mOmJj7K6j2j6L4l4NJ6j0jJOj4QLl3J8MK2Ol4K3MK0k6J6n5L2j1j0J1JJ1mjok8O2
-868B4k0l3J6M2j3K6j5j3m6K3K0l0L3J7k1Oj7N2n1rj0N6k3Pk3Qk2J7jJ%k8N9o1L6Ok0l6K7
-829a6lJ9j7QJ9rK2m4qK4k3K2K1l6K3K6k2k9J9K7j7k6P0j9n8K1pJ8PNnoM1pn5m8O9k1J2k8
-789c1RJ1M0Jk9J4J2Pm0J2nj5j3J6J6j7j3M6Pnm9J6J3L1k4j0QL6m8o9M9L2k5rO2l8rqrK9j7
-748a6K5PJ0l6k0N3Ml4k0J1J0JmK5m2LJ1JRK8m1L4kk4JJ8Pl6pM3qm7J1K3L0j8l7K0k5MK1n3
-706f0K9K7kj6oK6M2l1oPk4jLRnK2mk5LJ1J4J3k3m5N8pj6RkK4j3j1Kj1QmJ7n1L7JoM0o1K5
-662cpK3p2N1OJ1j1Mk5oJ6j4L2j6rOJ8j6NPM0j4L1n7k5L9j2qM2o3L7j2O9m7k6pj0QlK5lJ0
-620A4n1J8L2l8j5K8J2j4KK5Km0MJ7K5k0jl9N2j3J7lk2nL2kRj0j6Np4Q8OJ1m6J9k0jK5RJ6
-579C8p1PL2l7K6Kj5K0pj2Rk7JK0l8M9J5j2k5J2J3j4J7rK3k7j7K7J7j8kK0qJ9m8J1J2Pk3J1
-539bop1J4Q3M3j6o7N6J9J4m9j3m2L4M4j7qj6rJ1j8jKKLoJ1K5k3L0j09N1L9KJ6k6K2j3Kk0
-499iPOjlk5K2J7j4L9l5j3%Jk2O6j7l2k2L0l4L3Jl0L0J7k9J6%K5k4%rNM7o0RJ3Qk0k5M2k9
-457a9O8n1J6J4J0l9Qk0J3J2%PkJ7k3j6kK4L6j10O0J1pL7l7kk5L8j5kQrJ6j3Jj5PK2j0jNl1
-415a9K3j4kj5M7pj5k4J2L8J6o3J9K3l5J0J3jJ2l0m2L9RQJ2k3K1k0K6k8j1rK3N8p1K3k8L1
-377Fk2K7m6L7j4O0k1pk2l2M8j8k0L5k7L0Mk9jQKQKl4j7M2j9L0L6p0J0J3mJ1j8K3qK3lj4j0
-336aRj3l5O2k1j7J6K2l1L5j8J2l4K7J8J4o1K7J0l4j7K5L3pm8L7j4j8QrL5l2l2M5N6n6K6J7
-298C6m1K9l2K9n0K9j3k0K7m0PRK8k0J8qL3k2J5Jk7pK6k7J2K8m6L3J4l4jPk2K5M2l2j0L7l7
-259dkl1P0l4j8k6K2K1J8j2KK7m3K5l2N1m0J9K4m4K2nNm9L4J4l6L9n5L6Kj2k0J7QQJ6l0lK3
-219GK8k0mk5k4K0J6j2l1M9rJ0K5n5Oj1J9K3Oj0Oj4n0M3J1J2j4J7j4l4J8J4K4k6nL2pj8J2
-180A5j2J4LpJ9k6ll4L1L5k0Ln5N1j5nN7m0Ll1J2j5j1L0%lj9L1L3m0%K4J3m0K0jk8oK1J8n
-139A7j4K0l5PkOJ%J8Jll6Qj8kL7l9L5mKj2rj0K5K9m0J8lKL1k2j4J9M6n5j0J1K2l6%L4no8
-96d8N2j6j4KN7Nl3rMl3K5M3k9J6m9Rj3L3k5J7L1J0j3l5JL3p3L1L3KK5j9n9M4K1j5J7k3j9
-57a4K4nk9L6pm6P9n5K0K5k1Ojk7KjJ1P8m9j7j4Pk6mJ8MK5j1rJJ6l2J1jL6m3mJ0L6pl6J5k0
-14a9JNNJ8N2n2kqLQm0J9J6j9J2kK1j6Pl6N6m8K0J3qQj7Om0L3Qmk8M1jk9k9K6N4l8M5l3kJ9
29B5n7M2k9L0j3mj7pk1L5M5k9QK0%m7pJ6PQPQJ8k4l1QK2o7L4J6K5J3l2lK2l0j2L3j2l0K3j6
71b3RoL3k6L0m0L7k7m5KQ9Lo2J9K6j4J8mmk3L3Jk0ln2RK3oPORj4jJ2J3rjLL4
110C6
##PAGE=	F1=20086.599966987079824
##FIRST=	23001.711907285582129,	6426.5682307747556479,	-862.625
##DATATABLE=	(F2++(Y..Y)), PROFILE
-912cLRrP%nj7L6j5j8L4k9KJ5j0J%Pj4OPl2J5mK9jl3K7MK4k7J2o5L9mj3QROlj2lk3N6lm4K0
-865a1L4j4K6j0j4l6J3K4l1L7J1k0Rj6M5m5j0pN3k1Nk3J3l0J5lLJk0M9n2L6%k1m2L3%J9k1
-826b1J6J5j0K3n0jK0k2K0J3k7L1K2j3l7J8J6rj5P3l2n0J7pJ6MNJqM1j4n4l5N8j9Qj5LNM8
-786C4%l2J2KJ0l1J2j0j2j5J9J6k2pN0Oj1n1K0J2L0j9j3ML4m5n2L3L3k9qN5k8oj1qL3k6L1
-747A0jJ8k8l0N0pk6j0PJ1jj1L9m9LJ6%OM0n4L0J0k2j0K8Km5j1M7nm7J2K8K3j5l2J7k6J0J2
-707a1n4L3L3lj1pK1K0qoLk4LMNnJ8Kk8ONJ7J5k1m9N7nk3OPK1pj4Kj0PoJ6n1M4%j1M0o0K2
-662gMK5p9N5KJ5JMk3k5J3j5K9j0qRJ2j7%J5M7k4L9p1k0L9j0%M2p0M0j6P3n4j7j3rQLJ6mO
-620Em1J8L9m1qK0Jj0KK9Qm4LJ3K8k3Nm1N4j6J6nk0mL2rJ3j0k1J0p4R1JJ3m0J5j9%J7QK0p3
-578c8J2K8l9L4Lj4K0pj9J5k9JJ8k4K8K0Jl5J4J3j6J5rL5l8j7L0J8j5j3K1JK5n3LJ3Qk3J6
-539Cj4p3K4Q2M1k0o5N7J7J2m5j4n7M5M7j8lk3oJ1j5j0J4RopNL1k0L0j10M0M9mJ4k1K5j7l
-500Ek1J6Oo%k1K3J2rL3l2j5oKj9O6j5l1k7K5k1L4kk9K2J0j8J8JK1k0j0lNN4o1KQJ4rk8L3
-458Gl1Q0n7J0J1J1l1J0j4LPKJ4j4J6j4j4%K5L6j15O7Mj1L2l2Jj9L1j7Q%oJ1pmrRK1j5%%k6
-415b0J8rkj0M7j0j7j8J0L5J8n9J7K8l7kK3qJ3k7l2K6RQJ3k0J4j5K5l0j0rJ7N8o4K5l0L3k4
-376a6K3l9L8j5O5l3j5ql6N5k7j1L3j9K4Nl3qRNRkl0j4L7j6L0L2p3J4J9pJ6j5QrK1Pj8rRj4
-334hl5N4j1j5RK4l0L9j5Nj6J4J3J5o1L8Lm2k1L6L4j2n4M1j2j4J1j1K8k2m5M8O2n5L0J2m1
-297dL2l5K4m8K9qj6K4m9PJ7K5k0J6kK5j7P%k5MJ9k7J8K9m7K9J7l2qJ2l0L3M0l9lM3m6ok3
-257c5O4l0j4j5J6J6J8j4NL1n1L1l4M8m0J7K4l1J5k4K1n4L8J1l2L6n6L8knk1J9JJ1J3k6pK1
-219CL2k1Lm2j0J8J4qm3N7qQJ4m8J2j1J0K8Oj2J1j3m7L7J0J6j6J6j2l2J2J8K6k5rL9j6j5J6
-180A8j4NRoJ3k2jl8L3K8rkn4N4j7j0O8l7ml1J5j9qL0lNj8K0L5l0rK7Kl0J9Ol8%J6J9lj5J6
-137B0l6J3Qj1JNJ7%Kl8Rj6mL7l8K8Qqj1nj2K4K9m5J7%NK5k0qJ9M0n9jJ5J5l9JM2ro7N8k1
-94a0j3KM9J0l5j4Rl5K6M6l1J9n7J7j3L1k4K0K6J2j0m0ML4p9L5L7kK5j5n7L7J9j5J5j9k1L2
-56A5rl5M2nn1Q6n9K5K2l3J6ok1OqJ2Q3m3l0oOl0oJ9LJ9mj0jJ8l4J7jL8n2kJ0L8pl7J0j8P
-13a6%MJ9N4n0Nj1lPl8J6J8j2Rj0K5j8Ql4N1m1K0J1Kkj7Mm1L0J0Ol6L9Nl4k4K1N7l5M3k4r
28IJ6m9L4l2K9k4Nlpk5L4M2l0JK8mm2j3K1RPPPK3k4l3QK3p0L7J1J8K3l3kK4l7j0K7nk5K0k3
71b8K2oK7l4L5l6L6k5n1MQ3Jn0K0K2j2J6Jpk1K4Nj6pn3MK9mNOJ1j6mJ0J6j4MPL2
110C6
##PAGE=	F1=20062.307367484594579
##FIRST=	23001.711907285582129,	6426.5682307747556479,	-28.375
##DATATABLE=	(F2++(Y..Y)), PROFILE
-912@NJj4RLpj7M2j7j8L1k1jJ2pJJPj6MJ1l1J2rL3nl0K7MK9k7Lo7M3Jj4MJ8Lnk1jj7N2Rn3
-866c3K5K2j4K6kj6k5NK2k7L8Lj5Qj2L7l8j0lM6j9Nk3J7l4QoOkoL8m2L4mk1m7M0KJ7k4K2J0
-824HrK3n0%J9k2J6J1k2L8J3jm1J4MJnP5m4m1J2mJ3%MPj1M1k2m8k1M2j4K%mJN4ll3QoJ0j9
-780dJ2j5qj8K5J2k2mN2Qk0m9K1J3K7j5j5JL1m1l4J8L1l1nM5j8lj0rL5l2L3j1L0k3l6M4j4
-741Ak0jLJ6oj6M8m8jJ9%MM7o0K4J7j4k3L4km9j5M7lm2J4K8J6j1k5J2k4J7%n2L5L9qmoJ2l
-699@J5njk1RKJkJ0Rl0QkK0J6j8n2N2%k8LJ6J7kj2mrNnJ3m9M7Lj6L6n6J8J4K7p9N5kJ9J9J0
-654E1k6n0J1j6K4lpRQj7kJ9M9l2M8q1j4L4nPL7o9M1k0P4n8rj9mNPPnMl0J5M9m4nJ4qoJL0
-610A4J4m6NOK8k5J0l8N5j9J3qj5lK9j5J4pk7J3o7R2pJ7l4J2j9JPJ0K2p1J5K4m2M2Lj4K0r
-570@k1J8l0QRrRK1J2m3K0J0j9J5pM3m9j5L3J6rk6K3J1K6n4oJ7Nk2K0j6p1K9P5M0k4o3N9J3
-530D8Ql7j2o9N0N0j4nk6lJ0j1j6K4J2j0j2%L6j6K8j04K5O0j3J0j3K8k1pk1K4Oj0Ok4K3Qm
-491HK9l0j8j0Mj7O3rl3l0K1mK9mk7J2KnK2LJ4j3j8mQN8n8rKK1Kk7K3l1Q9o3OPQj8Rj2lLK
-446BK0k2J5mj5KK6L3j15P2lj3K6k7Kj0K4k5K1okPnnqJ4K1k0%nk1J1lJoM4rk0j5J0L1J8n1
-403a0J4L1l5j5L2j5J5k2k3J2J0OJ4k0RrK3l2qoJ0N3n4K5k7L3k5J5l2L7j1O6m1k0Kl9N9l4
-365a2%L2j5J9Ll4j3QQJ1pk6oK5j0K8K6o9J6K1rK1j4mj1J6K0k1j0J2j7l2M4%j6%K8k7M1j0
-325A6mM%QJ5n8M5%n2k0M3L6j8n9M4qj3J6j4K1j4n5N1O6n1L1Pl9L2l9K2m3K5mj0J9n3MK5K2
-285bj7J0OJ4j2J%k1J4J0k4K2K7m5K2K1k9j5J8l5L6L5m4QM4n3oj5N3k3j2mRJ1J8j1ML4n8L5
-245B6l2M4m1J7K1j8J0m5L6n5M0Nk3L2n6L8m%k0J8lJ3J0j5j6J8L4k2J1n4KJ1J4mn1N9pQJm0
-205c8K1nmL0Oj1J2qm5K9J3J5j5J4j2k7MK1K8k0j4L9k1rJ3j0jJ0nPj7%l8K8K4Lon0N1j6j3
-164a7P3l1j3k9J7j9nL1pRj4PL3j6j6K8j0j8J6J5m8PQK2lj4J0l7K0K0k8JQJ7kNl6Qj2rL8l5
-122b6J9J9j5j2Kj6K2K9n0J7NOJ6j6%J4L4o1PK2Pm0KM5j2n9N9k4j2KL7J6l5k1J7l6K2N0l2
-83BK0n9K2j1K7k1J9K1J7rm6PL3q0L8L9mK1qn5K9J7j5J5j7k4M2j3m0M8ln3Q6n8K7J9m4K5q
-44Fj5J0j6J2Q5l6l9KMl4pJ9%J2Nj4jJ9l3K1jL9n6kJ0L8ol7Mj5J2lKJ8N5m6J0rj0Nl7J0K0
-1AkOj6K9k1Rl3M6l2J9OJ0rj6Mm1K6J1J8m3L4J0l8j5J3N7l3M1j5j4J4m2K6l2K4l2J1J4j0k7
38d2L3L8l2kL2rl5j7K6POORK8k6l3PK5p2L6J1PL5l4%K2m1nK0%j7J2k5L0mK1m0L9l1L2k1n8
80f2OP4Jl8K1J7rJ3Pj4j6J1J3pj6n4KL5mMOJ0j8mOJ7j4QJ0K7
110C2
##PAGE=	F1=20038.014767982105695
##FIRST=	23001.711907285582129,	6426.5682307747556479,	1263.375
##DATATABLE=	(F2++(Y..Y)), PROFILE
-912EPpj9J2Orj7M5j9j8K9j5kJ1oJKOj8kJ9k7Pj3L8j1k6K8KL3k8no8M9Oj7LK7%rl0Jj3M7K4
-867B9o3L0J2j5K3Pj9j4lK3k4L8pj0J0qK8l0rJL6j6Nk4K2l8JrRnRK6l1L2rj9n1M5LJ5k4K4
-825@NpK4n1JJ9k2J2J0j7M3KRm3J2qJ0OP2n3l0PjJ0mKJ1j3M0k9m0pK7j1mJ6j0mO1ol5Lj3Q
-781BpJ3j9mk1L1Qk3%N4J0k8m5K0J2K5j0j8jK7l7j5JL0l2lL5pkpj0L7l8L5k2M3j8m3L8k1j4
-740b4QjK0j1k1N9m9mK2%%N5o7K0K4ol7M0nn2j7M3Kl7J4K9Qpj8Qk2K2j1m7L4M2j0LpNk6L8
-698A7loj8J4%kjLJ5l1J1j0K4J6j4n5M6Kk9LK2J1Mrj0qJnJ2m7N1Lj9L3n2J4K3K9p8N7oK0M0
-655F8K7l8p7Qj9K0MoJ0Lj8kK2M9l9N3q5qK8%J5L2o9M2k3P4o2jk5K%J1lnKj8J3N8m8jPj7%
-612a6%L0J9m6OjK9k8J5l5N6k2J0j4qkK8k1J5nl3J6o1R4j5K1k8Rk1KlJ1K5o7J8J9m4M9Mj5
-572iK1j0k5J9k6J5jLj0K3K5n1K4Rk3J3jM5n6j3L5J3kl8K4K1K3n1j4K0Mk3K6k0o6L6O5L5k7
-533C3n8N8PMk8qp6N2N0rnl0%J0qk3L4J6j5j6mL9j3K3r2RP1k1OnK8k4qk3L2Pj6J3k7K4MjK4
-490C4k7j9j5Nj0N5ll4l2J8J1K4nk3JrJ0K5OPok5mJ0N6n0k0nK7J1k1J1l4R8o6OkKlRrrjLK5
-445B2l1J5Pj6LK7L1j18P6qj5K1k2KjJ6l2L5j2KLlqnK0K0k5jj1j4NLLlM2rk2j3J0K8J6m2J4
-402A0L3l4k7L9k1J6j6j4kJ1NJ5k2PnK1l4olMM5m1K5k6L3k5Qk8L7nO3m6k6J3m2O2m0J1L0j1
-362A4J3Kl4j7PJ0J3j0k3%J3mK7K1o7J8K4j1K4j2j7j1J2L0k3rJ5k0l0L4J0j5j0L2k3M2oj2
-324GJ7qKJ4n3N2lo0k0N1L7k4o5M9nj2K0j7J4oo5N4P1m8L2Jl8L3m2K1l9K2%pJ9n6kL2K1j4
-284a5LJ2NqnLj9K3Kk2K8K4m3J5K4k5k2K6m2M0K8m8J7M4n8onM0j6rOJQJ8qNL0o0L9l0L9m2
-242cJ6J7kMo5N2n8M3jj5K9n5L7pPk0J6pJ6Pnk4J6L5k4K1o7J6MJ3jn9O2qRj1l2K8Kj6L0Oj2
-199fJ5lm4K1J6J6j4J1j2k2nK3L2j5j8L7k5nJ0ooJ1mJr%m0K4J8J5qm7N0j6j5P2k1k1k6J9k1
-158a8jL2j3J5qrL1kk2K8k1pJ3K2n6J6%K5mj4Ol8K5L3m5JJ1J6mQl2Npj4L9l0RK9k1j3Qk0K0
-115gK8n4J7J1NQj3QJ0K5n8J4K8jm0JM8j4n2O1k8j1KK5K1l4k8K6l6J8N3l2K1o2K7j0K3j7J8
-76AJ5K2on4J2L1q1M1M2qJ9kn2K1J4j5J6j6k6N1j7m4N3jn4Q2n6L0J5n2L3j1qJ4k3J2Q2k6m9
-37EJ2Jl7qK0mOJ2j6jJ9l2K6lM2o0jRL7nl6lj2J8mlJ8N5m2J5oj8Ll5MK2OMk0L3k7J1l2M2k3
7hJ7jJ9j4j5Mm1K2J1K9m8K9J4m2oON7l1L7mk0J2l5J8l1K0l8J2L0j0k8L3L3l4pL7j4k6k2L0
47eOMKJ4L1k7l2OK7p2L4J0kM4l4LJ6m0JJ2KrOk4L2%J6m6M1k6K9j7o4QO5jk6K2J2pJ2J2k1j0
91DlK1Kk3n4JL9mMNPk0lLJ9j4J1J1K0
110B6
##PAGE=	F1=20013.72216847962045
##FIRST=	23001.711907285582129,	6426.5682307747556479,	2736.25
##DATATABLE=	(F2++(Y..Y)), PROFILE
-912A2Rj7k1J3Rj0j5M3k0j6K5plQoKMMk0j0K9k3Lj6M0j4k2K7%L9k9j6o5N5Qj7LL1Kj9l5Kq
-869d1M3L3o8L5Kj9K1J5k0mrJ9j5L4j7lJ0mJ9k2pMK7j3Ok5K3l8nj3J4j4K7J3k0L1j3j7n3N0
-829a4LJ1k2K5jpK6m7kK1k4QJ3j4M4rJ6l9Qj8J6K0O4n9j9JLJ0j0%J5j6L7l6k6OPnj1K9j3n
-787a4O2rl5mj6MNJ4k1%k4L6Kk0KN3J6l9l8J9J2J9nj9mK3l2KrK2l1KK7kKnj1L8m0L2l2N5j4
-744B3m7L0k3j1J4mK8j8k4O4m5qK2%jN7o7J6K7Km7M1qn1j7L4Pk7J3K7%mqKj9K5j8m1L0M4j1
-703GRpnm5N8krj2J7mmKnK0k9J0j6K8J5j0n8L8Ok9MK6OPjk0oknJ0m2M9Qk4L1m6RK9K9p1N7
-658B3j0J9O4N2n8j04Mj9J6QkNKj8lK2M5m2N8q5jJ7RK1K5o5M1k7P3o3Nk7RqJ4j2mjnJ0O4m8
-616DkNk4MjK6K4m4QqK7k8J8k9N4k3Nj8%kK4k5J3%l8J6m7R2k4K3j9Lk1Jj4J5K8o1J9J4m4N5
-574FLj7K2j1k6J5j8K4j4J1k1K2L2n4K9Mk5J1OM5o0j2L5J2Lm7K6K7J7m5k0K4Lk4K6j8n6L8
-536b7N2L0l1n1N9lkj3np5M4N2krl3MJ0lk7M1J7j7k4oM1qJ3p3qQ0k9LJK7k6qk2L7Pk0K2l4
-494a6K3KjK2k4k0j6NjM2Nl6l2J4K8J5nj7j1k0K4K9RjJk6j0J2N4m2k9j3L5J6j2ll3J00o3N
-454A0j0qJ5Pj0j1nLL0l5J4J6j9MK8K8j15P6j1j7J7j7kJ0Rm1M5j3OjlqoK8K0k9jj8q%POjL7
-410B7jk8j1RK5J4l4J5L1k8l9M5k6J7j2mj1QLJ5k1LjJ8l5kKlL2k5K4k3L4k6kk4L7JN9m8k9
-369a4K0m2N8m1K1L2j4J0jl0k0MJ1J7j7j7RjKK2J6n7J6K3pK2j0k7j1NM2k7oJ8k3k5K1K0j6
-330a7j8L5j9M1%k0K6j3lJ2m5N3lo6j6N4L6k7o9N1Jj2K2j7Omo8N7P2m3L1ml6L2m4K0l1J6L
-291goK1n6rL8J7pnJ7mmrMj2K7nj7L1J8l8OK7k0k9L5m3L6K2m9K6L7n8nKK7oqJ1nPJ7kLK5o0
-246a0M2k6L2l9J6J0QLq0O1n4M1qnK5n1L5rRj8J4rJ8LJ2l6J3L6k6K8p3K6nJ4%o2N9pPj9k6
-205e1L8Rk7K9Nj1J5Mm2J0K0J6j1Oj3j4j3K1L6j0k0L1k7KK%nNmkmKl8J3J9K4qm3M4j5j6O8
-163D5j0k7k3K1k0jL5j7J5Kk7K8J2k6K8l1KJ0K8n8J9pK9pj2Jl9L3M2n9LJ1J5oJ0k6Kkk0M0
-123A3k4%L5k5j4J5k4J9K4n5J7J5Njj0J7MJ4n2J8L5rl7jM7j4m1N9l0j1MJ1K4k9l5L4l4RN6
-84B9k9J9n9K9pJ8j3J3J0K9oo0J7K7p7M1M1pJ4Nm7J3J0j3J5j5l0O1k1m4N5%n2P4n1L0J2n6
-46b5L7j1jJ4k9J3P5j5n5J8Jm0qJ9pjK1k1LJ5k9L1nM2o1JQL4ll3j0j0K4opJ6N5l7J6Jk5%l1
-3b6nK2J7Kk2L5l0Rl0M0j4J3qK5j5j5Nl8J5J0M0n1K3J4m1MjN3k9L2Ok2Rk9J3l1J3l9J1M6j3
37bk8L4K9l8pL7j9j6k4L2MKmK2L3l1l0NK9o7K7J2j3N4l3OPl6RJNlJk1L1LJ2m9M1k1K4j1o6
80e9ON5kj4K3PoJ0J7k6mj6K8J3l2n4%M3lLO%j8jkJ8rJ3J3J0
110A9
##PAGE=	F1=19989.429568977131566
##FIRST=	23001.711907285582129,	6426.5682307747556479,	3751.5
##DATATABLE=	(F2++(Y..Y)), PROFILE
-912A6J2k5k4J4J2j0j3M1k0j6K1%kNoLOLk3k0M0j9%j8M2j8j9K8mM3l0k6n7N8Qj4KL5Mk8m1
-871d0OmL8L8o8L8pk4J9K4k2Nj3J4oK9k7LRLJ0j3oRJ5j0Qk8K5l6rj9J7k4M6jj0L1j5j4n4N4
-829iJQk0K4pnK8m2oK2k5OJ5j2M2k0K3l4Nk8K3L2N4o3qkPQj4lJ6j7L3m2j0J8j2jj8M5j8qO4
-786E0j2l6rj6mJ6J5k2Mk7M1mj7NN0K1m8k9J7J2J4jk0oJ8k7J4j4J5l0OJ9MLjj1L8m2K8m2O7
-745C9rn1K2k4pK0rL5k3l0O9l9j2K3JnN8o7J4K9Qn6M3rm8j8K4J1j8J3K6qjjkj5K9k7l5K6M5
-704B1j4J6oj5o0P4%j2pK1poLj4K7k8J1k4L2J2nn9K8J1k7PK9kJ2Nk9mnoQl7M8J0k6K9m0NL3
-661IK6o2N9j6J8Q6Q3q3j26jk0J2J1JJJj7lK2M0m5N9q0OMJ8K6J8n9M0l0P2o5J0k9J5j4J7k1
-622a7llPPP1m7nLl1PkK4K9m2Qj5K6k8K1k2N1k3%k5RkK1l0J3Mm4J6l3R0l3K6j1jk2%k4J8L1
-579A9n5K1Pm3O0Kj9K3j2k7J2rL2k8J8l1K2L7n5L6lk7RJ4M0o1rL4RRn5K7L3J1m0k5K9Jk3K6
-539Ij6m6L9L8K4l3m3N7j3qKJp0L4N0Oj2l6PJ0Jl0M7J8j9l1pM1nOn5k4R0l9%QK7k8rk2M3P
-497A9k3K9m1K3JjJ9k1k1j6PNK8J4l9l0J1M3Mlj1k1l1L7L2J3j0J0k7j7J5M5l0l8j9L9K2jj6
-458@l1R8n9Qj9k1L4Nj0j3j1ML4l8J3K5k2NK9K5j14P6j4j6J2j2oJ9Mn0N6j5J0mlj0qL6K1l2
-418Fkk5kmJ2Q%L4Nl2j1QK3Rk4J6L0k4n0N2l1J7nMk0NJJ4j9jLJ6l7JQj0K1j2K3j9L5k7j1k1
-374c6L6RM9m5k8K2m3N4l7K9L2j8Olk6j8jJ1K2k4j3J9j5QJ7J1m8J5K1mK2j0l6qkN2l1lK2k6
-334a8k1QL1j7k8M0j5L9Ok8L0j4qJ1l8N4kp0j2N6L4l0p2N3Pj4K6j9l%o7N4P4l7L0rl5L2m7
-295a9K0k3J0NnK4n4j6M2J4%j4K3j5Jj2QqL1j2j4L4J1l2lL0j4l6M5m6L4J5n1L5K9n6kQJ3M
-255DqJ6j1OJ7LLJ6n7M4k1K6l8J6MJ9%r1O5n0M2j7OK1m8L4j1J1j5J0j0K0%K8m8RL7k8L5p4
-215c5L2j2J3Jo2N5rQk5k3M7J6l6K7Nj2J4J2m0jK4J5pKj5nk3J9M1nk2K5k8PoOnKlqKMl6KK0
-170a9L3qm0L8j3j6O0Ll3j9K3k0JL7k0J4J2m5K4K5l0K8l5NPL5o1K5j5L3j0j1ml9M0N1p1NJ0
-131@J3qJ2j9kLk5M2j6j2M0k8j5K1k8J8K1n6J8J9Nj3mK6kJm5K3M1j7l4mM6j3l0N7l4rNjK6
-90B2k5m1M2l3KN9k8J8n7L1mJ4rRML5mo7K2K4p4M1M0pJ0J3m4NQj4J7j5l3P0k4m4N6Kn1O3m5
-49a2L0J1n6L8j1NJ5l5J2O6mn7K1Lm4pJ8j0qK9k5PJ2k7L5nM1o0KOL1%l0j8qL0oj2J4N3l1J8
-7C1Pl2kk7j3K2K5Kk4L8l6Rk9L7oJ1j4K9j6j3Pl5QQM9n1J7J3m1J5qN0k9K7J6k5Pk3Qk9Ol6
34d7MO2j8k5L6K4m2pL7k3ok6L1KJj2L2L4l4k8LL2o2K1J3k5O4l2J1ll0J6rOLlj6K5J0Qn1M0
76A6j7J9po6PM5loK4KnRK1l2Ll0L6K5m1n5KM5lLOpj7KnJ7mJ4J4%
110A2
##PAGE=	F1=19965.136969474642683
##FIRST=	23001.711907285582129,	6426.5682307747556479,	4428.5
##DATATABLE=	(F2++(Y..Y)), PROFILE
-912A9J4l2k5J5J2prL4k1j4J8NJKpMOLk5l0M9j4mj7M2j9j7K8qM5l1l5m5N9Qj2OL4Pl7m3OJ
-869c4L3M0o6M1j4l2K0K7k1J3j5J0%K4l5RPQLnmJ2PrJ0k9K3l4rk6K2l6O2j2mL4j8rn4N7jN
-827@j7K1j3jK9l5j3K5k7NJ8j1L8k8K3k5Jl3K8M2M0o2KqJ3Rj9mJ5k0L0m6NK8l1Ok5N5j9oO0
-786E0j6l4j6j2j2K4J7k1Ok7M3j1j1OM5K7n4k0J4J1J0Jk2nJ4k5K3j2Nk9J2J3ONMj4L8l8J9
-747A4n0P7on2J4k2oK2j1M1k8l3O9l1j4K2LrN5o2J2K6J5o0M0j1l9j9J3J2lQK3j2KMoj0K9l3
-707a6k7K0M4j5K1mk3p1Q6Kj5kK3j2oNk3L0k0J1l1L2J1jo0J9J3k0J0K7nJ2J4l9kqpPl0M1J6
-666Gk6K7l4KL1K4m9N8k2J6J04J13j10j40mk2J1J2LnJj4jJ8L0m1N8p0J1j0K8K8J0n2L9l2P0
-629F9o3Qk6K3k3J8k5loJ8LP5m3j0Jl1QlJ9L2l9J1k2K2k3K2j6M5k1nl2J9kJ7l1J2Pm7J2j5
-589d5Q4l9K7mok3kl1K1L2m6K0Mm2O1%k1K4j2k5LNL9m1K0l5J8M1n2M1j0k8NK6K9n7qL3PJ0
-549B3n7K9L4Kk9k8L2Jk5K3j1l3L5K5J9l6l3N7k7rJ5Nn9J7M9J4j5l7RRPl1M9J7j8l8pL9l%
-509A4l8l6R5m5lJ3K6k9pk2M7Ok5L6n0K4JnK0j8j9j4NJ5J0K1m2k6RN4qKok8m1M5L6J6j6J3
-469C0k1k3J5L3j7m4k5M3K5J0k6k8Q9m8Ok4l5N3%j1j0j5ML5l8J2L1k7PL0K1j07O9j1j6Rrj0
-431b3K6Jo0O4j5J5qkj1j1M4K2l4mk9LqJ4J1%L0J4l7qMJ8Pj5J7K5j9n5N4l2J5KJ0k4jjJ6j9
-389dlLJ5l8OJ4j8J0jK4j7L5k6k0k0L6J7L6l7k3J9m3M5l0L6L4k8Onj8j7qJ2K6k8j0K4k5J5
-350fJ0Pl6J2J7LJ6j0l9ppN8l4%K6k8j6mL8j5l6M1j0L6J1l5K9j2rOk8N2ko8pN4L0l1p3N5J2
-309@j7L0k1qlo1N2P2l2K8j3l4L4n0K1j4KNnL0n0k4M3J3Ok1K5k4Oj2J1kL0k0nL3Mk7rL1j0
-268A4m0N3m4K7Rn0M1J9n1LJ0KJ3rJ7j4PJ5RLKm8M2j3J8l4J5jK5Jr8O6m1L7k4J4K1m6L2j3
-228a1J2j4PpK1lM5o2QL6l2M1p0L4j9J4%o0M9rPk6k2N5K3m2K0Pj2J2K1l8j3K6J7llj6Jl1J6
-187b1M6lk2J8k9J5j7J3jnlj0OPl2j1K2L7ll6L0j1j5M7J6l2j8K2j8JM0k1RK3o1K0L6l2K9l8
-147bOML8n9K8k1L7j5pqm0M7N5p8ROJ2j0J2rpPl0M4rk1M1k6j8K3k8J8J6n3J7K1Ok2%L1nj1
-105al7K4M7k4l0oM0j1j7N2l4rOrK5k1m5M8l0nO0k6J6n1L0%QnLJM0kp2K6J9o5L6L6mPJ8l8
-63@lPj5J8j8l2P5k7l8N2Nm7M7l7K9J0n0L3rJ1J2l7J1N6Kn5K3Pm7pJ7j3j1L4k9J3Mk1L9qM0
-22D1n6LKK8Nk7k5pL3lj7J0N1k4J7J3l5pk1j9J9L2Kk2L6l8Qk8L8jQk1L1j1j5J0k8%MN4m7J0
19CJ0l7K2j2M7l1K3K3k6Mj8Pk9%k9nP1j7k3L7J9m5mL2k4Kk4K6J%j9M0L5l9k3JL3n3J2J5l6
60c1P3k9J4j2k3K1j5OOqqJ4J7Pn1L7j4J4ko3OL2k%K6knQK4l4Pm0M3L2m8n3LM6kMMj4j3MoJ1
106a6NJ3J4j0
110F
##PAGE=	F1=19940.844369972157438
##FIRST=	23001.711907285582129,	6426.5682307747556479,	5105.5
##DATATABLE=	(F2++(Y..Y)), PROFILE
-912B2J6l8k6J7J2onK7k1j2J4J0MjrOPLk8m1N8rnj5M2k1j7K9j3M8l2m6l0O0PqPL2J1m6m4Q
-870c3OK6L8o0M5k0l9J8L0k2K2j8PPJ7m2J6LJ5oL%J5lpJ2l1K0k9pl2K7n0P7k5JL8j9mn2N8
-829BmLj3J7k0KL1k7j9K7l1NK3j1L3l8K4j6kl8L2N2K6n9J1j5K1Rk3pJ5k3K5m4J8L5m7J1l2
-790d7O5k1mN5j8l1k3nk2L0K0k2Rk8M7j8pRL8L2n9rJ0J1MMk4mJ0k1K7qnk6J8POQQj6L8l6J2
-747A4n6Q5ln3Nj8mK4j6M8l3l7P0k5j4K1Nj3N1n7J1K3J9o2L8j1l0k1KJ3J1LK0j6LJ0qoK9l9
-707a7k0J4M3j8K7kl0p5R0Nj7JK5j6pQl0L3j3J1l7L3QLo1RJ5j1J4K5j0J2K3m9Jj1rOk3L4K2
-666Fk7K6k8jK8J8l4N7k7J4J15J37j30j45qk1QJ1Qj4Lj3KJ3K2l7N4n6J6k6L7K8Nm4L6l3O9
-629F9o2Pk3L0l1J8k9kpK8jP5l6j6%l2RmJ4L4l4J2k9J9j8K2j0M0j8j0m0K8kJ4l3J2J0n0J1
-590c5JP8m5K7Kj0k5ll8K3L5l9K1Km2O1lk2K5j3k2nJ8M6n5K1l8J7M1m7M6j9k9ML6J8n2oL1
-551EMJ2n8K9L5rj7l1L7%k5J9nk2L0J4J4l8k4N7m0j2K9J0m7%M6K2j9l7J0RJ2l0N0J4j8m3o
-512b3L5klk2m4R6n1nJ9K5l2lk2M9Nk5M2o1K5LpK0j6j6j0KK3pK7m5k2OO6k1Q%l5m9N2L9J8
-471C9k3J8j5l1J8J8pm5k9M6K6K2l8k1P6l8Lk6m4O8nj3pk0ML6l6J0L7l2RL1J7j00O3rj4On
-432a1j8L2jo7O7j0J9j1mj0j7N1K6l5ql2Pj1J6J5jK7K1l9q%J5LpJ9J8j5n4N4l3J3QJ5k6om
-391bJ7j7oMJ4m0J0K0k4kJ0K5j6L6k5k9j8L3K5K4k8j8J6m3L5j9L9L4l8Poqj7j4J3K9l3oL1
-352A3l7K2LMk5QJ3J0J0j1l9mj3O2l7LL1l1j0j6M4j5l8L8mL1J8m3K5nj0Jk0M7Jo5jN1K6l2
-312Ep5N6J7j9L4k2j4pn1M7P0k6K4j5l4L6n2J9mnNnL6m6l2M4J1J5l1K9l3J1j2J7JK8k8LL2
-273B9mk0j6L2mm6O2m2K0Nn0M7Rm7PJ4j2K5j1J7j8RJ4J3Krm0M2nJ0l0J2nL0Kj01O3l2L3l1
-233b6K3J9m3L0j5J2j2LlK1oO3p6PL4l4M5o1L2k7J5jn6M2rRk6k4O2L1m7J4Rj5J0L0l6k5K8
-194cJ8Koj8Pl9J2N0%k0Rk9K2k9K2Kj3lj2J1J1l0k2K5M1Jl3K3j0j4L4K8l2j6K3j7JM4k4ML2
-153E2p3J6M4l3L0l6LJM0n7L3k8M2k1lj0m0M9N8q2J4KJ0j2J3%j2J2l6M6%l3M4k5k0K5k9J7
-115AJ3n1J8K2Ol1NL6ok6k7K3N1l0k4rL5qoM7l4rPj7K4j6m8N3k8j2O0k3J5m6K8MLjmlM6%p6
-72c8L0J5n8L2L2jNK3l4j0Oj6K0k1l1Q0l0l1M5Pm3L2k9K7J1m1K7qJ5Ql8J0M4Pm8K0J2m7oJ5
-32gj6j4L9l2J8mj5M2j0L6n0NkK6J0k6l0pL6jk2PM8j6J3K0l8rj4k4J3L8Kj9L4m0Ok7M0LNl0
9a2L4pj5J4k2qjN8m1LPl3K7j5M4l2J8K8k6Lj3Pk8pk2j5Q0k0j9L9J6m8lK8k6J1k2K0%%k7M8
51B3L4m3j9%L4m3LJ6m7Q1k6J9k2j5K6k2OQj0JJK2Qm9L2j2RKn7PJ8kOK5noQK6l4J0m9N0L9n5
95bn2OM6lNMk1j0QpOJ3J1J4k0
110b
##PAGE=	F1=19916.551770469668554
##FIRST=	23001.711907285582129,	6426.5682307747556479,	5134.375
##DATATABLE=	(F2++(Y..Y)), PROFILE
-912B2J9m3k4J6J2oJJ9k1j0J0J3OjrPOLl0m8O2moj2M2k1j8K9j6M7l6m9j5N6PlJ2K4J4n3m0
-871c8RJ0J8L3n2M8k2m9K1K7j9K6j6KJ1J0m5J9KJ9j1J0KJ5pqJ6l2J3k4Jl8L0o5R0l5JM5j8
-832aJn1N7oKqJ2k8PL2j9k5K8l2NK5rK4m2K0qll7L2N7J3n3J9k3K9Qk5oJ1k6K0l8K9L7n9J5
-791a6l5O9k0kM5j7k9k4Ll2L2K0j9J0k5M4k1kJ1K9L5n9jRJ1jNk6lRk1K7Mj7k4K4LORJ0k0L9
-749D0l0Mo0Q9%n2mj3jK3j8N0l5l8O6j8j2J8Qj6M3m8J1J7J9n9L4rk0k5nJ1K7mJ5j7LJ3qlK8
-708B4m0j5QM0k0L0%l5p1Q7Qj9NK3k0nRl5L4lJ3m2L0OOo1JJ5%J7K0j3J1L0n5Lj2j2Oj5K3K9
-666Ek8K8k7%K2J1j7N3l2J2J19J48j39j39rk2QOJ3k2Pj3KRJ3k8M6l8J5l7M5K4Kl7L4l4O9n9
-628A0Kj7L5l7J6l0%rL2kP1k6k1kk8PmRL6l1J3l4J4j1K3oL2j3j4m8L7jRl2J1J2n0OJ8P0m8
-587aK8Mj3k5ol8K2L4k9J9Lm2N8pk1K6j3j9j6L4M7o3J9l6J4L7l7M8k8k9LM5Mm1nK8KJ0n6K9
-547a1L2j5pl2L9Mk7J2Jj0K3MJ2m2j2N7n5j0L8J3l0j8M2K8k0l7RRJ7k7M5J3j6m8lK8jnqm9
-507e7R5n5nJ9K6l3%k1N0Mk4M3o7K7Mj2K2j3j0nlK8k2L1m8j6LP1l0J3Ol6n6N3M1J8k6K1pl8
-467iK0KKm4l0M7K5L1m4j1N8k9jk5m9P7rj7%k3LL3l1QL8l6J2L1J4q9N1lj3Nlk4L5jp1O6nK2
-425A3j3lj2k2N5L1l5j1l3J1j5J7J7nK7K7l8qmJ0KkK0J1j3m9N3l1PJ4J7k2j3nJ8j4pjJ5m0
-385c1J4K4k9j1J6K6j4L3j9l7j9L1L2J1j6j1J0m1K2nL9L3m7RqJj6j7J2L2l6nL6m5K7kJj5N
-346a0RJ7Jj1l7jj5O3m1PL5l3ok5M7j3l7L2JK6K1m6J6Nj1lj4M4jn5NM5J9l0p2N3K2k3L8k2
-306@j7j7l3L8O5k0J8j4l3L9n3J5Qj4NnM0l9l8M1J0K2l7K8l8J3oK0JK5l2J1K8j2j2k0K9Km9
-267c1O6l4J1Km9N0Jm2J2J2k0L4j3J3k0J2J2J8Kk3k7L7LLk3RpL0Nr9N4j9K6l5K7J9m1K8j5
-228a2J1j1J%K2j0P9q7OL1l6M5m7K6l2J8mn1L6pOj9k9O5L7m6OJ1j8PL7l4l2K5K1Prj7Rm3P
-187c1N3kj5Jk8K8l7K7Mj9lj3J5J4k7l1K7M1Ql1J6pj4K2L5k5j6K1j3mM8k3mL8q0J3M8l2L1
-148C5l0mjL9n1L3k9M4k8Jj2l9N3N6q1J8lQj2J2J1j8J5l9M7Ol9M1k0k4K4k6J6J0m7J7K3Ol6
-109b4OM0mm1j7K2N0l1k1j0K8pMM3l3qJ0k3K1j3m6N3k5j6N8k1J3l8K6M%Jj0nN0Mp9L2J0m7
-69d4K4K7MOK3k7j8Nj6J9k2k7Q0l3k0L5J0m1J7j9K3J2k5J5nJ8jl5J0L2Pl7J5K0m6pJ3k0j2
-30d0M0l2K2j3qM4j3L1m0MnK4J4k4l4qL7Mk8LM8j0QK5l8j1rk2ML9Mj6L2m2Nk6M3OJl7L4%j5
12AJ7j3j8pO0l6%Ml0L0j6M1l3J4L0k5Kj0J1k9j3j1k8Q4k0j5L9J4m9kK3k5J7j7J0%%l1N2L1
52E2m5j6%L2k9pJ5n4Q7k2K3k7j1K7k4MPpQj3K5J1m6K7j0OKm4MNjRK4poPK5k9J0n3N2M3n9n0
96e5RM4kNMk7pJ1njK1PJ6k7
110g
##PAGE=	F1=19892.259170967183309
##FIRST=	23001.711907285582129,	6426.5682307747556479,	5163.25
##DATATABLE=	(F2++(Y..Y)), PROFILE
-912B2K3m9k1J6J0oPJ1k2pOJ5R%j0POLl0n3O4jnj0M1k2j8L0k1M6m1m8%N1NLJ6J5J7n9l4J2
-870b2J3RK7m5N4k3n8K3K2j8L1j5lJ7Lm5J9jK4j5J5MJ7j1rJ9l2Nj7Rm3L4p8R7m1mN1j5Mm8
-830d6N7j1KkPl3J0L1j0k9L0l5NK7pJ4m6J7jnl5L4O1jm7K6l0L7Rk7nPk8J6l0L5L5o7K0l9P4
-789B0k2KL5j7k6k5J3l8L0J9j8J2k2M3k4%J3J9L8n9QJ0J0pNk7%Qk1K6J5k8k1K9%NJ0J1k2L9
-749D3k5lo3R2Kn1j0rKK1k1N2l7l9O2j1rJ4J0j9L7m1J1J2J9n7L2qqk8j2PM0j0J1j8MJ5rKK6
-708B6m1rJL7k4L6Km0o1P8J1k0QJ8k2kRl9L3QJ7m7K7JJ0n8qJ5J0K0J6j5PL8o1Oj3j5PqJ1L4
-666Ck7K8k5%J8LkM7l5J1J16J43j37j19rk3PJJ7l0J1j2LLPj9L7j9J4m9N2J8jk9L2l3O7n6k
-627A1j1L9m4J6l0Kj0L7nO5j5k7lk5OoML8k7J3l9J1kK2lK4pj9n3M4kOl0J1J4n1ML2N9m9L1
-586C1Lj7k4ql8K2L3k1J8Mm2N3j1j9K6j4j4k4M6M7p0J9l4J0L4k8N0l8k8JN6j0l0oK6%J0n4
-548d1K9K7k1Ll3M2Ok8NQ%J4lJ2m7jN8o7qM6J5j6l4L9K9j8l6PJ0K0k3M0J1j6m9JK1lmKn0R0
-506C7n7lJ8K7l4Mk1M9Lk3M5p3L0Mj7K5rkjrL3l9L5n2r%P3l5J7J2l4o2N2M2J7k9K3Km4K2j6
-465ARl8k7M5K2L6m7%M2k1qk0n0P9j2k1Ok6KL1k5ML7m0J7L2Rp7L9Lj0Mjl1L7%p3O3%K4j6k
-423cj2k7N9L5l4j4l3J4k0J9J8rK7L3l7oj0N%KK2Kj3l8N1l1LJ9J8j6k0nJ8j0j0mJ5m0J9K7
-383A4l4j6J8K7j3L2j5m3j9K7L7kklMm1RJ0L8L1n7J3qJ0j6k0J1L5l7nL8n1L3r%oKMK4pj1l3
-341c1Kj5N8m3J2L8l5jl3M9j0l6K5OJ9K6n0RJ2rqpL9jm5RM0J2k8p1N2K6k7M2k3j9k6j6K9O0
-301C1j3J2j4l3M2n2J0J9k2MnM5l2m4L9RK8m4K9m4J6jK4jK1l6K1K4k1mk3K7Pn3P2k7K%m7N2
-261A8pl8J7J0k8M4j6Rk1J5J0K1%l4j4L2J1mj6NqK8Qr2M3pJ8l8L2J8l9K5j4Qr%MK1j1R0r5
-220dMK9l8M6l5K1l6K0qm4K8nOrl7O8M0m5kJ4k1MM5l1m2K4K2J4j1j7J2n0LN6nrpk6L3m4L2
-179eOk5kj4J9J6k3l8K8M1J3l0Rnj4J0M2j7j6J9j1pN3k3j1M1q2RN0l2L3j9j4nL7m4L3l0M6
-140C8l6Oj3l6N4N2p8K4qMj3J2K2k2J6m1M8J2m7L9j5k7K2k4J7Nm0J6K2Nl9OM4%n6pJ9N0l3
-101bj8j0K2oJ2L8l0rJ3k3J4qm4N1k3j9N7k0J3l2K2PoOj9oN4Qq0L4Ml6J5K1J0QK2j9k5Mj7
-60a7J9k4j9P5l4qK2J2l8Lj0J9J5rLlJ9ql1RJ9Nk2PL0m4qRk1rM0l3K5k1kM5j5K4k9Mj0K4J8
-17C1k2l8qL7J0l3jM5mLK8l8j1jj8qL8Pj2K8m4Nk4M6Ojm3L3Nj5K1kk9j4N9k8l%k6L2j6L8l3
25@RL2k3joJ5k9j9%l9Q4j9j0L8J3n1jJ8k4K4j4JJJl4N2K8m6j2jL0j6j7J4n7Q9j7K7l2qK7k3
67DJNlJ6k8K5J7m1K2j1LMl1LrJJ1K1rpQK4k4Rn3N2M2n9m7J3M0lPLl2lJ5lrK6NJ7l4
110a2
##PAGE=	F1=19867.966571464694425
##FIRST=	23001.711907285582129,	6426.5682307747556479,	5389.5
##DATATABLE=	(F2++(Y..Y)), PROFILE
-912B3K5n2j7J5OnJ3Lk2oMJ5J1JrRLMk9n3N7MmoM0k3k0L1k3M0m4m2J0M8LQJ9OJ7o0k7J3J6
-869BjK0l7N8k1o6K7J3j4L1j2mJ8ml8J4mK6j7K0OJ5rj2K3l2orJ9m5L6q7R8m4j3N8j2Rm6N4
-829A4j3KKMl9J4L1kl3L0l5MK7oNm4J1Kml2L4O2j1m1L1l6M4Rk7mLk9J0j7L6L2p4K4l7P1j9
-788aMK2j5k2k1K0m2K5J7j5J3j7L5k2KJ4J0L8n5J4J2Qj0Mk9LQk0K1K7l6k0L4kMRJ0k3L9j9
-748B4po4R0Nn1j6kMJ8k3M9l6l8N5nlRJ4k1L0l5J0PJ7n1K9oJl0j4jN3j6Oj7MJ2mLK4m0mnL4
-704Ik7L8Ll9m6O4J1j9RJ1k1%Ql7L0J9K0m9K0%J0n4j2RK4J9J2j7NM1o1Nj1j9QjJL8k7L0k7
-663b3KJ3nJ1L8l3RJ08J21j18r4qk4PnK0l6J7j3KkKpK7kJ2n8N4J2%k5L2l1O5n2qmM0m5J0k6
-622a7Nj0L6oN5kk9oj7JqKL7k4J3m1OPK2lJ4%k0n9M9jJk6J4J2m9%M3M8m5L2%k0k2j1l3K0L0
-579bj3J5Qm1M3j2j6K4j3j0l2N8M3p2J6l1QK8j5M7m6k6KO2k0k2nK4kNm7K8J9k4J1l0M1J1k9
-540a5mJ5PPqJ4n2J0N8p8mN0J5lm5L3L0j5l4NRK3j9L3Rj7m5LJ5pJQm7Q1n7KJ4K9l5Rk3M8%
-497B0j9M2p5L4Nk2K8pJ0Lj7L3m9L2n0lnP2l9K3J5k7o6M6M3J2k7K3J1m8K4l1J0k9k2M4J6L9
-459D9m7J3L1j9qj6m9P1j6k3J3k7%K8k0JL3m3K2L1Qo6K7J1qKKl7L5Kp0N4QK5k0Kj3l3O1M1
-419E5l4j5l3J8k9K3J9j3K7L6l3lj7jKKK3pj5k1M5k8jK0K0qk9mK0oj2rJ7m1K3K8l7k1K0K9
-379A0j3K7pm7j9K2L8j0J0Mkl9nK8L2K6n9J4pJ6j6j9RL6l6pL7n0L6j5j%JJK9j7rk7Oj3N0m5
-337c1J6M0l5Kl7M6ml0J4RJ3K8n1%K0oj2kL4nk9J0L5Lk5o3M5K7k7M4k2j9l7MJ7N4pLrl2M6
-296B7n1LK8k8MnM7k5m7L4QL2m5K5m5J7PK7qJ8l7L1J4k6Nk5K1J1n1P1j7o%m5N2j2l5K0Ol1
-256c1N1j8Kk1J9OK3Jm2kK4J9j0qjlK1J2q4L0ORl7L2J8l9K3j3OojQJ9j2R7r9MK5l9M5k2J3
-214B5l7K2j3l6K3lNLm7O9M0l8j2J8k6KN0k7m6J8K3J9rj6Qn0%N4rkj0k6L7m8L4Ok9jj4K2J8
-173ck0m0K7L6J9k8Lkj4%M4oj8J5pj1N7k2j9M1p7OM5k6L2pk3qL2l6L1k7M5m2Rj0l5N3M6p2
-133a2L1j4kj1J1L3k5J4l9M7J3m9L6j1l1J9j9J6Nl6J7J8Om1OM3Ro9kJ9M4l0j6rJ4mJ8L2k5
-94FrJ4j7Opl7M4k1j8N2j7J2k7J9Rj0Pk5oN6J1p7L2Lk8MJ9J4J2J7j1k9Kj7J7k3j1O6l4KJ0
-53A0J6l8pmJ7J7RrlK0j9k4J1QkokL8l8j0Nk3%L4l0K6k9NM5j7J4j7Mj3K3K1j8m1j0L8J7m0
-11b2nM3JjK8l6j1Nqk1L5QqK3m4Nk1M9Mmm4K9J2j7K5Ql8k0N5k2klk1K8j4L7l3NL1k3%lK0l1
32ak2Rm7P9j6nL4J4n1kJ4k0K6pj3MLl3M8K2m2j1jK6kk4Pn5R0j2L0l4oK1j6jjLK2l9K2K3l5
75AJ7j2L%j4%j8KRK0rj0RK1j4On0M7L9n5m6J7L3%QJl4JJ6Kj4K9%J9l5
110a1
##PAGE=	F1=19843.673971962205542
##FIRST=	23001.711907285582129,	6426.5682307747556479,	4853.25
##DATATABLE=	(F2++(Y..Y)), PROFILE
-912B1K8n4j5J4NoK0nk3mJJ5J4KqRJOk7n0M6QkjL8k4k4L3k5L4m9l2K0M1KJ4K1mJ3n6j8J5J9
-869A3j2J1k9O3j6p4L0Kj0L3qpJ6pl2RoK7j7K1QJ4pj4K6l0j7jK9m6L7r1R3m6k1O2qJ3m4N1
-829A5j5KOJm2J7K9Ol5K9l5MK5lmm0OKmk7L4N8j7l6L7m3N1Qk6kjk9M%L2K5p5K8l7O7j8QRj2
-785Bj8j7K9m2J5J4j2J4j2K7k0NJ4%L6m9K0J6Nj3Kk9OPj9J6L8m4j7L7lKJ0Pk6M0j3j0o2Q5
-745D1Om8k1LPJ6k5M3l1l9M8JKMJ9k4K3k9J1KJ4m5K7nJ2l3j3j1O4k3Lj7MJ1kNK3m0Jj1L0k9
-703b6M1Kl8k8M9J1j9RKj8LQl5K6K9K5n0J3lJ1m8j6ML6J4J0j8LM3o0Oj0k2QPj1M1k6L1k9N
-662b0Qj2K1K8l0PR6Q7q7o5nk6Pj1K5m2K2j5Kq%OJ5J6No1N4LKk0L1k8O2m8j4ML9m6Ok0Pj1
-620a6L5qM5J1l2qj0lrkL7k1J2m2JJ9K0lMPk2o2N1%kk2J6J1m7lN3L5m1L3lk3j8j3k9J9K4n
-578a1J2J3m1L3j4j0K1j3mm1O9L6p2J6k7MK3mM3n3k2LO5k8j3oK3mKm0K5J0k2J5k8M0J6l1j2
-539b7K2J4lqJ8n8K0N5q1kN1J4Qn4L0K4ql2JRK6j5K5Rj9m1QOj2QJ2m3P3n7PRL1l6J3k3M7l
-497A8j4L4p3L8Nk8L2lK4Nk6L0n5K8n0MrO7l8K6J7j6o8L7M2Pk4K3J7n0K7m7J4k0j5M1RL9m3
-458EK9K3k1Nj6n5N6j8k6K0k8lK4j3lK7m4K7L1On3J3K0o%Mm2L2Po5M3J5K5k3Nj4l9O2M7l3
-418B4j6l2K1l7K7J9j7K9L2k5%k2qMJK3j6j6mM0k5oK2J9Jl5mK1jj3j6J9m1K8K8m1k1J7L0j3
-378dK3Jm9j8J6L7j4J9J0ol7j8M3K6J8n7J6oK1j8j8RL6l3j0L3m8M2k3%NjkL3k6pj9Rj1M1m6
-337c3K0M1l4Om3M4Jk4MJ2QK8n0j0L0nj7LL1j0j3J1L0nk2n7L9K6k8M7j8k0m8K4OM6%nnl1M9
-296B8m9nL8l4LmM8k0m9L1PL4m5K1m5J8J4L1j5J3l8M1Mk9J4k6J4J6n2P0oj3jm1N1j6l2K2K
-257@l5N8j8ok1K4JK4%m8J1J5K6j6KqKJ5J5p5J8J8Jl6L1J8l8K1j3MllJ2J6j1R8r9OK0m0M4
-216C0rMl6K3j7k9J8%NJ6n8O9M0l3k1K2l0%N3k3n0J3K5K4oj6Nn0mN3j6Nj3k3L8m8L6Ml3%j3
-175d5K3K1j8m1K9K9K5k7kkj3oM1Pk0J2lj7O0j9k5L5o6JM0k2L0Ql3j0K7k9L0k5M5m9J3ql2
-136c6N0L9o5M0k1prJ0M3k8J2l7M4J4n0L3nl5J6j5J5Nl1J6J5Om1MM3J7p6%J8L7k7j4oRoK0
-96cK9k1rJ7j2%ol1L7k0j5M8j7J1k2J7J0j5Rl2nN8J6p4K9%j8qJ5K0J6J3ml3%j8J8k3kN5l4
-55dJ4mK0l8j7LJ2K1K8k3kK0k8j7J1jpPj1M7l1j2jk3RK7k5K5l6J1M3j8MmLj6K3K4j6m3j2L8
-13AK4m4rL9PoK7l2j2J3Jl4L1RnJ9m4Ok0N3Kom4K4J8j8K7J9m8k6M9j3joj7K5j2L6l3%L2k3
28IjJK6l5k4J9n3O9j0jK7J6m9mJ1j7K9%k7OOl2M5J4l7j0%K2J0l0jn0Q8pL3l3j0J7j0koJ0K9
71C8n3J8L2k9J1j2KkKlk7MOJ8j0j1J0J8lKm6M2L1m9m2K1K5JJ0jl5MJ9Ok0L1mK1l8
110a3
##PAGE=	F1=19819.381372459720296
##FIRST=	23001.711907285582129,	6426.5682307747556479,	4717.25
##DATATABLE=	(F2++(Y..Y)), PROFILE
-912B0L0n4j2J3JoK6j1k4ljJ4J3OmRjOk3m3L0J2JJL8k7k6L4k5K4n4j3K2L4JK0K1j2Pn0pJ7
-870DK0k2Mk5O7rp8L2rpL3moRqk2KqK7j5K1QR%j6K7k4l0OM0m3L5r2Q5m4l3O5lJ3m0M4j4OP
-826A2%m5J9K6J1l3K6l1JK3%j2l4Lklk0L2N1j8l1L8m6N4Ok2Lqk7kJ7K7J4p3L2l2N6j3Pmoj4
-784a8qL1l8NRqJ3mJ5j3LJ4oL1m0K3J8Mj4%l0QRj9J1M6m8j6L9mJJ0Lk9M0ron9P6Qm8k3QJ1
-740dJ3k5L3k6l6M1MRkK3k6K0k9J1jJ0l9K9mJ9l6pk2O9k6kj3KMOMK3l7Nj6K6l0M0Kl5pK9J1
-697A0j6Opj4NNk6K1L6L2n2NlJ0m1j5pM7J0Oj6JM1n4Mok6PJ5k1M3k5L1k9OLj6K8J3k5RQ1M8
-654A24n0l5mk5Oj8K9m4K8j9jj3KJ8ML0ko1N2oMj6K9k2N6m3j6J0L3m2%j4RrL0rL6K1l0j3k
-613B7qj0mL6j9Rm0mL1J9poJ4k1o5N2Jnj7J9Qm3mN4K5l3L2qk5j3j5j9J3J7MQJ7l9K1j6kJ7
-571Aj1%m6P3K8o6J5k4KJ7QL5n8j9PO5l5noK2pJl3K1Jj8J7k6M1J8l0k0K7J7j1oK4o5K9N1q2
-530d8LM8J2J4n7K6J5Lk7oJ0K7j0J5J0k2l3J0kj7J6J4l5O0n4J2KL4l5J5k4M6pj0K7o8M3Ll0
-491b0L2JL9Ll2K2n5K0m5Qj4O0l2K7J7ko9K6M2kj7K2J9m8K9o1J3ooL6KL5l7M6K6k6L8k4p5
-452hL6k0k7K5k9nJ9opK1m3L0K9Nl9%K8o%Mm2K3J2n4L0J9K6k7J1j7m0N8N3l4j3l2K4m7L3J8
-412Hk0K9K6j6Mk7j4QkK3k2k3J8L2k0j0K1J8J0m3%K1Lj2k3K1l9L0K5m2j9J2K9j2J8J0m7j9
-374d4J1L2j4K5J5rl4k8N5J7J0n1J6mK3k0j4QL7l0j3K6m0M2k8KPjmL4l1pj2J4qL1m5K2M0l2
-334bOm2L9Oj6pJ4LK7m8j6L5kk0PK8j8LPL0j3j9m8L1K0k2M6j5j7n9M1nM0Pj6Kl1N2m4j3M4
-293A5l9MmM7j4m7K4OL3m0J6m3J7K2L1k5J2l6M7pk9K3k6QJ7m9O5Lj6Jl9M9j7l1K2ll4O1j5
-254Ij6j9K6jK2jn0K2PL0k0J0j5J2OJ7o5QK7rl0K7J8l8J8j0jLkJ2J3rR3r2OJ6l9M0%ll4K3
-212A1j9k2J4MMK8o8O8L6k5k8K5l6KN2j9m9PK5K9lj4km7oM9k1Rj3j9L7m3L3Jl6Kj0K3K2j7
-172a6l7K6K3K8k4nkj4qL4J9j9OJk2O3j6l2K9n1lL1j5K5K2l9j3K2k3K8k0M0n3J5lk9M4L2n8
-133a4M8k4j6nJ1N0k8Ol1M0Rm6L1jl9J4j3J6Ok7J4J2Pm2MM0K9q3JJ7K7k1j2jMrJ9K7j6rJ8
-92A3%j0pj9K5k1pM0j5Rj6J3J0j8Rl5mN7K0o8K4krj9J4K3K4LLl6jj7J4j6PM0l4K2j4K2l6k3
-50c5PQK4M3l1lJ7l4rJ0qj3K0k1N4k1j4rk2K0J8j9K2l9J4M1j9oOMj9K2K6j4m1j4L8L1n0j0
-10b6L5RrK3k7j1K0J2m4K3J1oJ6m3Qj8N6kpm3K0K3k0K8K7n3l3M3rNnj6J8pL4k9lK8k4JLK9
31C7l4k5K4n3N5lJK0K0m6pRj2K7Qm1J0J0k9L5Pk7j0jJ9J8l4j0l8Q1kL3k7j5PJmj3K1L0n8J1
73eL7k1Nj2MoJ4ll3NLJ5j0j2RJ6R%m3L5K1m0l9K5J5MJ1ml1MK0J1k2K9j0K5l7
110a1
##PAGE=	F1=19795.088772957231413
##FIRST=	23001.711907285582129,	6426.5682307747556479,	4581.375
##DATATABLE=	(F2++(Y..Y)), PROFILE
-912B0L1n4j0J3loL2j7k6jlJ3J3J0jQlPj8l2J1J5KNL7l0k8L4k4J4n8QK2K6%K4K1j9Jm4OJ9
-870A5K0l3kk1P0lq0L4j9nL3jnMqj2nj2K8j5K0QOPj8K9k0m1J2N1m0L2q8P2m1m3O6KJ3l8L7
-829Ij4J1QJm5J8K4J5l1K4k8kK0Lj9k7Kqmj2L0M4j9k7M0n0N8Nj9Qj5k4oL1K0Mp0L6k8M7j0
-788@Pj6krJL5l5oNnJ2MLn%J5j3K6l2K4K3Lj6jl1J0J2j8MN1m9j4L9oJJ0kl3M2njn5O7Om6k3
-742b3J1J5J0k5K3k0l3L4PJ6qK6k7J6k7J1nPl4L2nK6l8Jl6P4l0mj0%lJ4LK2l3Qk1K4l1L9K
-701Hl2J2J1J0j4Nj9qPLj7J6M1L9n2lmJ0l1j4j8N6LNj5jL9m8Llk8OK1l1M3k3L1l0R%j7L1l
-658bj9J0O8J0j6okk4Mk4L3m6L4k3mj6NK9pM2j0o0N0j6Oj2K7j4N0l7k0J7K7m1noJ3j0K4j0
-618A9K7L1k7j7Nj5j0oL5j6Pl7j0M3J7j1j6K0k0o4N1Jqj1K3Ml9nN5J3k5L0j2k7oj7rQQJ1M
-577DK2l7J0j7OJ2j0Nn1P6K0n9J5k2KJ0J8K3n7j6J3O1l8KqK2rjk7J7qj0J6k5L9K3l1k7L1K1
-537A5j7mL2p3L8M4p7OM4PJ6n2K0NJ2k0j2RK8oOJ1k6k4J5j0k2K3J6k8M6n0K0pL5l2J7k6M4
-498B3j1mJ5n7M7Jl3L4MN3%l9J3m9J1m1J1k0N4k5K7J5J3o8J4M0j0j0K2K0m7L1o8RPKL1pL2
-459D0k9O3L8l2R4m2j14J0k0k6L0k9qJ4Jj2J3m0L3K7Mk6j2L6njOm4J6J7m3J7K3K4l1J8j8m3
-421e1N5N8l5j1l0K6n7L8J7k3L2J8pQl2k0J2nK2k8k7L7K5j6j2J8J6K0n0LK1Qj3k9K5l8L2K1
-383B8m3j6PK7j0J3J8m5j7NK3qK8J5ol2l6O7O%m0J6lK4k4j0PL7k5j7J8l1M2l1MPjoL4l6mn
-341b0J8oK0m3K3M0l1Rm3L3J3rj5J3kK7m4k4L9Kk1RK7k9J9NK8k2j5l8K1J6j8M7j3j5o7N7j6
-302b5L3J4k5Pl1N6m1k1N1m4NkM4j0m4J8NK9l2J1m0J6K9L1l4J0l4N3j7k9L2k5%J8m7O1J3k0
-264A5Kl5M6j6l2K3rl3O5j2k7j8L0oK1jm7K8kL5k3J8k2K1mK0n5kL7j9k6K4J7l6J3pmQjJ2J0
-223HoQ3q3PJ2l8L8Pj1l2K5k1j6J1QLM0p8O6L2j8l4K8m1LN0j5m7KK3L3Kj3qm3qM4k7J5j2j6
-182b7L6l6K8ll7OrK2K3j7l0K4J3L0k1pkj5oK5K9j8JOk8O3j1l7K2l6qK3j0J9L4m0j5J5j7K6
-142A5j5L7n8J8%k5L8K5n0N6k8k4lJ2N7k7jk6L7Km0L0Km4J4j0J6Qk4J3PPm1ML6M0q5kJ8J6
-102Ej5rM%j4J7K5j1qJ8J3j9qrJ4k2KL1j4Rj2J1Rk0Rl9lN7K3o1J7mJl1J5K5L2pJ0l8lj6J1
-59ej1J7K4l3K8k1K4l6k8J1LK7N6l7mJ5m0kJ0j3j6K6k8O0j1j6j8k0L1Rj3K0m2J6L8k0j6J9
-21DKk1J9K8j1m0j5L9L7n4j3L3J0j1J8k2j1K7K3n3J7J0pJ3m2J1j5N7ppl9J5K6k2K8L1n3m0
16c5L8lRlj5J0kL2k4rK6k4JOL2l3k6K7n0M1LLJ1K4m2j0PoK4J7n5J4J2k5K7%j5j2kJ3K8l7j8
59d1k8P4KL4k2k1JRoj9L1L2o2LM3j4%j2MrK7nl7PJJ2j2j2QJ4K1lm0K6J1k9l6K9OMJ4ok8KK2
104eJ7k4K6j5K7l5
110i
##PAGE=	F1=19770.796173454742529
##FIRST=	23001.711907285582129,	6426.5682307747556479,	4026
##DATATABLE=	(F2++(Y..Y)), PROFILE
-912A7L1n1j1J4ppL6j8k7kkJ0J2J4NOoPrk1rJ7MPL4l3k8L2k0Kn8K9J6J9KK5J6j9ql3J4K3J7
-869D0m0pj9P1Lp6L3k6mL1Kkonkj2j3K4rJ6OJJ7k0K9j3n0J8N6l5K9q0N8l9m9O1PJ2l4K7j0
-828a0J7NMm5J7K1J7k6J8k0oJ5Nk3j7Kj7mmK7L4j6k3L9n0N8Kj4J2j8k1j1M4J3ro3L9k2L5p
-788bNk6MnJ2L4l0j4jkJ2RrNmJ5j7K0k4K3K7Kj5nk9J0J6j7%N1m8j2L6nKQrl5M3lRn2N7Mm3
-743ck2J4J8Qk5J0j2k9K6J0K1j1K6k7J4k7J2qNk9L3mK9l9J0m6P2l0qnkj2K3jK5l0J0k5K2k8
-703c5L4%k6K9oQj0jk8JPJoJ0M5M3n0rnQj9j1l1O4nLj2jL2l9KJl0MK7l8M0k0L1l2J2lj3L1
-659Ck1j2J0N7k0J2J7Kk4%k8L4m2L9l0oj9J2L8j7M8j8n2M4k4Qj0K6nM3l3j9K2J6l6rJJ6rJ6
-619C0j1K3L4k0k2J0k1j0pL2j2Kl1j4N3J6j9k2K5j9o0M5Lj0nK8jl4pN1Jj3K9j7k7%j9KLkJ8
-578BjK5l4jj7J6Qj1Qn1P4J2n0J5k1KOK6Rn4j3K0N2l6MpK3j3Jk2J2j6JJ0k4L7K4k8l1L4K1
-537A2k2%M0p7M3L4o7QL9KJ4m3J3nK3j4j8QK7kjJ1k9j2J5j4k8L0J6k1L4m7K8j6L4k7J8k8M3
-498B1j5JLm4N0ll2L3QO4om1Jm0%l2J4k7M5j3K4J2K6o4KL9k0kK3J6m3L2p0NJ7J0K7j4K7k2
-458A2P7N8l3J71p1j72j7j9k5L4k9j2J1Pj8Pl4L4K3Nj6k0M3p%Om1NK1k8MK4K3l5K6k2m2N0
-420@O1l6ml2K8o8M5J5k0L0PNRl3k7J7rK0l0l1N3J9j3j1J2J5K8n7RK1Rj0l4K6l4L3J4m2j1
-381b6jK4pQK6m0j6JJ1%K7J4jk9m0P3lj2k4J4lK2k7lPL7k2k0J0k1L9l3PN%pL1l8j%K2mJ1l8
-337b7K3L6k9J1m1K7J7kk1J2oK2l7k8M0Mk1J3K5m1L5jK9k8j3k7J1PrM5rj2p2O7k5K8K0l4J3
-298Bk9N5l4k8N1m3OjL9pl9J3KK4k1Ml5J5L5K9m5J1k8N4k6k6L9k2j0J9m2N4J8k0Ml2M3j1l4
-259a6K0j3l1O6ol7j5L1j0J8km0L4j4L8k4K4l0L2j2K2m6rM4k8k1K0J6l3PkrJ4JQPjO8o8QP
-218A8l6L6Pj3k8K3k0j1QJ4KM8q5O3K6j0m0L1m5PM3j1m1lJ9L6Qj4j3l7rL7l2K0j0j1L3k5K1
-179Fj1l5RoK1K3j8k4K5LK6j4qmj5jJ1L9j6lQl1O2pm0J3j7j2J2mJ0M4l7j5Rj6K6j0L1o0J7
-138iRk4L1J9m3O4l1l1%J3O0k4rj8L1pl1K9Mm8J5rJ5J1k2J3MPm4OL2M9q1pJ9NrpJ1lk1J3K3
-95EmpJ7K4k6rKKk3J2K1j4J0rRPk1Qm1%N5K4n2J0nPl8J6K5M0j7J2l4oj6RlK4Rl1K6k3K5l5
-51a5k9J1JL1O2l8oRm1MJ1j9j3K9l3O0%j7k7j7L9JnJ5m1J6L3j9k7K9Jk1J5L0j0l5j8M1M3n7
-11gj5L0Rj0J1j6j2L2L0n4RRj1J2m0J4j2N5j1ll4QK7k3K7L0m7m6L3lJ6Lj8MKK9j7j3K2k3K
29aQL1k9k8K8m1K4J1KKK7l7j3P%J9K2o2J7J5k2J8pjj4nJ0L2l8k6j4O5OL2j5l0mJ7ok5M2L0
71D7o2kM4pnj1Oj2L4nl7N%J0j3j0MJ4L0km1J9%j8l1L0jMJ4qk1%K2K2k2J9k0L1l1
110d
##PAGE=	F1=19746.503573952257284
##FIRST=	23001.711907285582129,	6426.5682307747556479,	3013.25
##DATATABLE=	(F2++(Y..Y)), PROFILE
-912A3L0m6j2J5j0qL9k0k7klRJ0J7J1Nj0Qjj0k8K0OQL1l6k9L1j5rn8M8J0J3JK7J2j9j7k3K4
-871EK5J5m8j1j8P2Rp2L4l3lK9MLj4mPj6j5K0mJ1MlK5k1K9on7K2O1l1K6p0M3l4n4N5J0J1l2
-830b6J5nK3LRm2J3J6J9k3J6j3j1J1Rk7oLk8nMK5K4j3j9L7m8N7kqJ6k3j5j3N0Oj9n5M2j7K2
-789BmLl4J0%K1L0k4k1nJJ1J4k0J6j0J5k0J5j7K0L2Jj4rk6RK1j5nM9m6qL1nKOj3l9M5kK0m7
-746a0M5Jm0j7J5K1Mk3kok4J8J3K6j5K5k7J6l0J3j1Lk2L5pL2l9K2o0O9k8rklk2L2nK9k8J2
-706Ak7J9k3K7kk0M3j9Npml9J0QkNPM4M6m7j5nQqqm2P1j4%r%K5l0JMl0KL0m2L7j8L1l4J5m
-661a0nK8l9nRM9l8L0L2Nk3ml2L6l6M3l8qk1J9M6k4M8k4m3L8l0QrK6NL7l0j8K6Pl3j4RJ8p
-620B8Pj3K2L6j4k6J4k8j0oL0j0jk6j9O3J5k6l0K9j6n4L9Mj2JL2ok9pM2okK6k2k8Qj9J2lj1
-579a6K5qK7l0j1j6K6Kj0J1n0O6Qm1J7k2KLL3om9rK7M2l4NoK4j6Kj6Pk2J1Lk4L5K5k6l3L6
-538hK3k9MM8q1M5K8n7J0L2nJ0l1J0j8L4pk4OK6KpJ1l3%J4j6l2L5J5j2J9m1L4k4L2k3K0k9
-499a9M0j8Npl0N3ql2L3RP1j1m2j0k7j1k4J6l4L8jK1QL5n5j2L8k8OK1J2l9L4p1LK5J5K5k1
-460HK2j5R0P8k6K63j03k51m2j7k3L5k6j6QJ2k5Kk5L1K1Mnk7M9j2JQl8mK3j3qK3K4m0L4k6
-422fl9M5O2l8Kl3L2p9N1J4j9K9nJ6J1l4l3K4j4J7l0l5O8J1rrNJ2L6o3J4K1J0ql8K9l1L4N
-383B5m0nqK1lKL4l5j6l%J1K1J2Ok6m2P8j5j9qJ0kJ8l2NOL7j8k4Lj1L6l5J2LjqK8l8LLK5l
-339GLl3K2L4k7J2m0K2K1Ok7J0j0J8l1l1M0Qk0J5K4n3M9qL1l5j0j6Jk%M3nqp6P3l1K3K6m5
-299b0K0k8N5k8l3N0m3Q%L3nl2RkJ8j0jl1J4L9K8n5J2k4N6l3k2M6k1j9K0l8M9J9j6Mk8L8o
-260B3l6J8j8k8O7Jm8j2L1j3J5jl4L7k3M1k6L0l7M3k1K4l8j4M9l7j5J6J4k8%Kj2J9MMLNN2
-221E7n4QMl3L3Qj5k6K0j8oNJ9%N6r0O1J9mm4L3m8J1L6ql3qJ5L8J3j6j7k9rK9l6K2ooK9j3
-180cJ4j8l5J3kJ8K2j9j6K5qK3prmj7NkM5j1pJ1l5O0lm1LJj6JKJM6k5j5Oj6K4nK5o1J6J6k2
-136b0K3J5l8P1l3l8LJ4O4k1j7j0K5j7k3K9On2J7qJ4J5k2J2%Pm4QK7N7p6j0J9okoJ9ml1RK3
-95aJpJ7L5l3j0J3j0k3K0J2j3J0oPMk0Om2LN2K5m3LrJ6m6J9K5M6k6J4l1qj5PML1pk9K4k5K6
-52A6l2k9J2lL2O6l6pNm1RQj9qK5l7O0J1j7l8j4M9qJJ3m0J6K7j7l6L7jk1QL2rk8k0M3M9o1
-11cj7K8QrMj0j4L5L6n4POj7J1l7J8j0N2j5%k8JK9k5K4K6l7n1K8kK4Qk0nQK6rj9J9k3MQL0
31C5k3l0L0l3OK0KpL0l2j7PNJ4K8o9K0J9k1J0j5J7j7j0PL5l6l3kN5RL0ql8rK3nl1N2K8n9o
73a9M2jrrQj4L5ll5NkRj6p%J5L8jm3J1j0ok7L1m%J5j0j4nK3K6j9J2k4L5k9
110b
##PAGE=	F1=19722.210974449768401
##FIRST=	23001.711907285582129,	6426.5682307747556479,	2686.625
##DATATABLE=	(F2++(Y..Y)), PROFILE
-912A1K8m0j5J7j3oL6j8k6nkJ0MK1J9Jj1PJ0km4K2OQK6l9k6K8qk0n6O3MQKK5Oj5k1j7L0K7
-870C5Rn0j1j9O8J5o1K8l2pK8MRk3%J1j6j7J5LLKoL1k0K6%n9K7N9k5K2n9L0l0n4M6J2Pk8L
-829b4LK8jJ5l8PJ3J8j6J0mj6OJ0k6KPl7qJ2K2J6j0j7L4m3N2nlJ9k6qj4N1Jk7m9M5j2J2lk
-787fl7J5NK6K7k0k4rMJ0J8k9K5j6J4j8J0j3J8L0Lj0j4k2QK4j2qM2m0mK2lMKj7m1M5lL2m1
-746cL4nl6j1J4K4Kk1j3Jj9J1J4K9j6K0k5J9l3J5j5Kj4L4qL1l8L4o9O0k3j2Kmk9L8j0L4k5
-707a1J3k9J7j4J5jj6N3k9Kmqm6J9OkJ6NL8M5m4j4oPMpn0P4k0lpLJ6k1jQk9%L2m4K9j4L1l6
-663b3J8mRK2n4kRM2m2L6M1Qk2j0l2L4k9M7m5j0k3K9N2l3M5k5l6L2l2OqK5J6K8k5j6L0kl3
-624B3j7J8K0pjj6K5L3ol0J5l2rnK5onk0k0O9J4l4l4L1j3m8L2Nj5QL5rk6nK9j0PK5k8k8J6
-583Fj8J9pj8K8j4K6k7j6j3L4mqJ1m7N7Ol2J7k1KLL4k0m2pL7K9k9JjK5k0Oj2%k3J9mk5L2K2
-541Fk0l3L6K1l0RN2q0M4J8m3J0K6j0Mj8Nk8M2Jk9MK5LrRl5J2J2j6l6L8J5pQl4L9l2K7j5J8
-500Ik9L8k1Qj5j6N3j2k8L0QP4j8l8j9j3k2j4J6m0L1J2J6KM2m7k0L4l4J3K1Ol7L7o4%K8J8
-462IK3k5J6rJ01R5j0L58j39l36o4j5j8L4k4j9OJ6l1kj1K2J9M%k8N2j5KPk9j6K4Kj5J8K2m1
-424a7M0k9l5M0O0m0J2l6L2q5N6J2j4K6j6K6Rl1l8K9j7J3k6l8P7MqknJ1M1o8J9K2Pll9K9k5
-385gL2ml7Kj6J4NmM2l0j4oj3K2J4PJ6k3m0P6k3k6QNjJ1l4J2OL8j5k7m%L0l3J4%jpK2l4MN
-341a4K9mlk5J9K9k4J4l8J7K1J2k8Oj0J3k3l2L7Rj7J9K1o2N7j5L4l9j0noj1RM0lnp4P4l6J9
-301eL2n3K5k7N3k3l5M7m0J1%K5lk5OpJ1Lnk7J3L9K6o2J4j8N1l5j7N0j8k6J8l3M4J7j2Ok4
-262dL3Jl9J3j8k6O4J0n6j0L0j5J1lk2L9l3M1k6L2m0M9k3K3l2j3M8m2j3J5J1k0pOj8K5QkJ
-223bJ1L5m2J0Jl0L2Mj3k6J6j1mLK4%N6r1N7J3Km6L3m9J6K5mk4j0QL9J5j7j8k2qK0l7K2jj
-182a4K4jPk3l4J5MJ4K0j9j2K7j6J4Kqnj8J3j5M7mj0J2l6N3Km1jJ4j9qPj0M3qj6Ok0K3JJ7
-140B7n8J3K5k3J6J2l4P6l2m4LJ7O4j5k6mJ9k6j3L0Mn4K2j2J4J9k2J2kNm7J2K5O1o7j6K0j6
-102a5NnK7om0NK1QoJ5M4l8j0K0j8k4K9Kj0QjLKj8Km2PM7K5l4lj2K2n0K4K2N0l3J1k3rj7O
-59iJ3L4j9k6J4j9K5k9k8J1nL3O4k9rjl5J0Ok1MJ6l8N6K0j4m9rN3j4PRl4J3K0j5m1M1lj9j
-18a8L6rk1k2M7N0o1j8K4Onkoj6L8L5m6MKk3J1l5K3rM7j7Mk1nK7k3J6J9k1n6K5kK9J5k3j2
22a3J2K2Kk5J5k2NRK5j4l2K7j9rK4%j4L0k5j8QQQL1o9K1K1k1Mk0L3j9j6OL4l4l7J0M4J1K7
63C0jm8j0K8nl3O1K2n2oL3Nj2pRj5L4kl1MjRk1jpJ6M3Mm9Nj6Lk1K9mnJ5j2oj0K3L0j4Jk6L7
109B6k6
110@
##PAGE=	F1=19697.918374947279517
##FIRST=	23001.711907285582129,	6426.5682307747556479,	2360
##DATATABLE=	(F2++(Y..Y)), PROFILE
-912A0K5l5j7J9j6mL3j5k6pjJ2kK4K6lj3QJ8On6K3NQK0m0k5K6jk9n2P0%MMK0Jqk8qL4K7Nn2
-868a0j0j9O1K0n0K6l1j0K6LJ4l1LJ5j4j7QQlkrL8j9K4Po0K9N5k0J6m6K1k9m9L4J4Nk6j0J1
-828b7L4oK1l3JJ0J6j1PMk0KJ0k5J1Rm4j2J9K0Onj5L1l7M6qKK3l0kj3M7jl2m2M5p%Jql8K0
-785c1PL2K1j4k6j3PRK1l7L5k3J3j6NpJ2L1Nqj8j8OK8qj3L7l5jJ5lOjk0m4M5lM4l8K6j2l1
-743a5lJ2K5Jk0k5Rj3NJ5L1j9J6k2K0l5J7j8KpL3rK9l8M4p4M8j6j2Nml7M2j5L9k2J5l1J6o
-703a7Njj4O0l5jkrn2K9LnK6PK8M1m1j2nOJ6nn8P8k6qnPPj1lJ2k7nL4m4K2j0L1l9J9kK6J8
-659C8o7kPL6l3K9M7Qk0j7l1L3j9M9n3j1k4L6N6l7L9k7k7K8l2JpK4K7K0k2j1L3j2l3k0K8K0
-621E4qqj9L1K7Jl3J4l6plK1lpj4k3P3J4m2l7L1ql9K3Oj8J3M0j3k3oJ8j4J6K4l2k8K4j7K7
-581A9j2k6L3k3K5k2k1rM0qpJ1m3M6Ok4J8k1JML6l6l2nM5J5k6jKK8k4J1rnk2K6j4k6L0K0j7
-540a7l1L8J9l2J1N5p5M2Pk8J0J8j5kmJl8M9J0l5KK3Oj2Ql6K4J0j6l8L9J1jjk8M5m1K2qJ9
-500A1l0L5k5J3k4%N2j7k5K8QO8k1l1k9Kl2kJ6m7K5K5J1lM2l3l0L2m0J9K1kl5M0n4JK7J6K3
-461C5k8J2mJ05J07J5M38j70m17p7j3j5L3k1k2NJ9l4mJJ3J4NPk9N4k2NOk0k6K3J5j9J2K2m3
-424a8M6l2k9L3N7m2K1l9L4r0N9J0j0K4k5L4Pk9m1L4k0J0k1m0Q0%pQj8RM8p4K4K1NJl9L1k2
-385@L0j3l2Qk3QJ2rM9k6j3pk3L1MLK5j8l8P3l0l2K4%kNl6J9OL8j3k9j0RK4l1J8lmnJ6k8N
-342a8PL1nrj7J6K4k1J6l7J3K1J9k8Jj0Oj5l2L4J0j4K3J8p2O6k3L8m3j0Pj4k0K0L5%jp1P1
-303A6l9J4L9o2L1k6N1j7l6M1l6J3JJ7lj7Kj1MJ6rk3J2M0K2o7J7j3M6l6j1N2j5l4J5k6M1J2
-265B1qPk0K9Pm0Pj7k6O2K0o5pL0j7Olj2M0m3M1k6L3m3N6k6K4k8j0M7m8j2J4J1j1j7J0k3L0
-226gJ1plJ9J8k9J1lk6L0Jj0k7J1ljjL0lN6r1N6NOm8L6n0K0J4jj4j1%L9J8k0j8j2qJ2l8K2
-184a6LMJ9J3jk9l4J9J0RJ7k1oL1k5NJ1oqj8K2k9M5Oj3J3l6M7Om1pK8k1j8J3k3L7J3j5Nk4
-143a5K3OJ0n6RL4k5RJ1l1Q0l1m8MJ9O2rl5KJ5l5nL0Mn5K7j5J3K1k3J2mNn0J7K2O2n7j9K1
-103Ek6J2mL5pn0JJ9J5oJ4M9m0j1K6k4k3L6rpNM%%j5jm2J0M3K4k5j1j6L0n1K6J9N4l9Qj5j1
-61Bj8NK3L2k6k4Mj4K4k5k6J0pL2O0k1j1ml0J1Lk0J7Nl8M9K7po0pN6j8J3Pk9QJ4j1m4M3nj8
-19a8j2M0j0j2k3N0N0o0j7K0K%pkj9L8L2l4Kkl0J2l2K7qM0j8Qj2j1K3k3J0J0mn9K2jL4K2k8
21@j8J7J7J1l0J3k0NRJ8ml4K5qk2L0kk1L0j9k0J0J2JL2o5K0K3k1kk4N0k3k1ML2l0l9K0L2J4
62BK4Nn9oK8ml3O7J5m2lK1Rj5kJ1j8K7Lk7M%Rk4Nj6J9M6Qn5Jk2J2j5K5%j4J6j3Jj4K2L3qr
107A4k8L9k3
110B
##PAGE=	F1=19673.625775444794272
##FIRST=	23001.711907285582129,	6426.5682307747556479,	2803.625
##DATATABLE=	(F2++(Y..Y)), PROFILE
-912A2K0k8j9K0j7lK7j2k1j2KJ4qK5L2oj5QK7Qo0K2MOJ4m0k2K2Ol5m6P0jKLJ5m%k9lL2K9%
-869C9n0qj9N1K3l6K0k5j4K4jK0l6RJ2qj9KJ3roj1M0j5K1J1n4K8N0k1J6l5J6l1l9K1J4Kk3
-830b8k1J7M0j1K7k7pQJ4pMJ1k3lJ0k0J7J1m8j6K5J7Knj3K6k7L7rMK4l0Mj1L7Jl4l7M6opK
-788fj5l3K2J1L3J7j4k3j5RQK2m1M4l2J3j2JnRK5J0nk3j2LL0kj6K9l0NNlQpj9m4M3nN4l2J8
-745B5k0k4OQK5kj8l0J2ojJ6K8j5Oj8K4l5J8k3MJK8j0K7l4M6p5L7pj3Olm1M4k3M8k2J6l0J4
-704a1Oj0Jj2O0l5pLj2n4L7jmL2J0J7L3l9mqJ0K3mo1P7k6j3oJ3jnlJ3k3qL2l9J3nK9m1K0K
-661aM4J2p2qNK8j3J6M5Rj7k4k9K9pM8n8j0k6M3N8m0K6k3j9K5k9pnK5L5J2k0mL7j9l9k0L6
-622D3K0qj6k1M1J8Nl4J1l8nkJ6Mj2qk4P3J3m8l6K9nk8J5Ok1J9M1j5k1mKj3K3K2l5k7L0j3
-582cK9j4l1L5l1K1j9k0mM4j2nJ0l9L4Qj6J8k0jPL3m6k4lN1Jk2oQK9k6J7pj1j7K9k2k8K9J4
-541a0j0k7L7J5l0J2N4o7L6Jj5PJ3j8rJ0mm2N2J6l7jK0Pj0Ml5L1Qj3l6L4J1Kpk2M7m6J2%J9
-500Ik7L1k7J5k8J3M7k1k0K6PN5k3k2l2J2l8QJ6n2K2L4OqL7j8l7K9m2K3K2j0l6M3m0MJ9J1
-462HK5k6RlJ06J06M8M87j88m77q3j1j2L0j6k5OK0l8nJ5JJ2NJ0k6N4l0RNj3l2K1K5j9MK3m5
-424b0M9l4k2L0M8m2L0m3L3q9O1QkJ7l1M0Kk5m2L8k1Oj6l9P9lrK1l2QN3p8K7K2jNl4L0j8K7
-384C3k1k6J2k8%K0j1N4k4j2pl1L9qJL4j5l5O6l2l5L7lmml5K2PM1j6k9j4J7J7k6K0mppJ3k0
-343b1MNL4pj2pJ1J9j9J8l6J1J7K4k4nr%pl1L0RqK9J0p8P0k8M0m4j0J4j6k5K5L1JKo4O2l8
-302b3J2M2o6L4k5M5j0l3L1k8J3KRlrJj6lK7j1j9J1L4K3o9J8qL6k9pN3j3m0J1j9L8MjPj7K6
-261B8J2m1Lj4k6N6K9o9mK6j6JmjL8m9L8k4L2m5N9k4K2k3nM2n0j3J5P%k2J0k6L2J5j1qK7N
-221B2k1J4ok4K9lol0OQ%nL4lN0q5N2kJ1m9L5m6K2MJpqqL8J5k0j2qqOl6K0PQJ6K5j2k9l4K0
-176a9J5NJ4k2mL8l3nJ9lj1j6K7l6L6J9j4J2l3L6J1l8j1L6k3k2J7l6K7L5j4Rl0K3RLn2NM3
-137A7l0LJ1k7Q0l0m8KK2N9mm0NRl9KL0Kn4L2j8J1K2k3J2nMn5K6J8O1m5k3K1l2J5jM0no2k
-96c9J8K1nJ2N0m0j0K8k4k2L8j8kJJ1okqql9J4L7K1j6j7k0L3m6K8J5N4m1jlrk2PK8L1l1k0
-55bj1nK1j9k3RrL0N1j0j1rj9P%j9L1ql6M1L1%o9jN2j6J3Qk3LOpm0L8pj6k1M3j3kk3N3M8n6
-11A0j8J6%Mj2Jk2L9K5k1Lpl7J2k8L2qK9j3J2pj6J9j8jKJ2o1K3%L4K9l3k2K2RK2l3Rj7NPJ1
31A3Rl8K3Ml3L3nk4K6j3j9J1J3kL0n7J7K4k4lk9O6k4l0OK7k7l8K6K4J4K2Po5%K5nk8O9Rl4
72@NNJ3j7JJ2j4J4Pk0KMRl1J3k4K1M8J0o1%k5J9rJ6J1k5J6j4Qk0K3L5lj9k7L8k0
110A
##PAGE=	F1=19649.333175942305388
##FIRST=	23001.711907285582129,	6426.5682307747556479,	2789.75
##DATATABLE=	(F2++(Y..Y)), PROFILE
-912A2J6k1k2K0j6kK2j1j6j6NJ7j4K6L7j0j7RL2J0o0K1KLQl8j9K1J3m1m1O2KKLRqQl1LK9K8
-870C7nm7lj9L9K5k0J3j8j7K1oK6l9J2R%k0lJ6j5rj3M3j4J8J7m9K8M2k2J5k5J2l1k8RJ4jk0
-830b8l2K3M6j7L3k2j4OJ1lJJ8k4qJ0j5K3J2n2j8L0J3jnj2K3j8K8rNK5l2J1pK2Ol5l2M7qj2
-789a1Mk2k6K4J4L2J0j2k0j5J1OK3m1M9m1J4qmjNJ9J3%k8nkL2Kj7K3k6J1ojJ0j3j8m4M0qO4
-747C7k7J2k7j9J6LK3mj3l6J5JpJ8K5j4lj4K8l5K0k7OJ0K1j1K4l3M7p0K4Kj3Qlm2M1k8N5k2
-707a2J8k9J2J6k2Mj2N8l3j2Pj2n3M3pmL7J4MK5m0OqJ1L0on8P7k6k0oJ7qJkJ2j8j1L1l4Mj
-665gK7m3K1MO5Rp4j6JK1Q%M2J0j6l1k6K6MM6o3qk7M9N8m3J6j9j2K3k3j7mK5M3Mj7KM0k2m9
-624B7j9M5K0rk3k4N1RJ0l5Ol9l%J0J0j4kk5P1J3n4l6K7kj6NPk3K3M3j8j8lj2j1K8J7l5k5
-584b4L4qL1j5l6L6m0J8j5j7jM8j6nJ0l5K2J3j0J6j9lJ1L0n6j3lN7j3k0j0J5L0k9K3oj4j1
-546b5L0l1l1L0Qnk1L7J2k9J2N1n5K7olPPk2j3K1qm3N0K3l9kJ8Qq%l5M0Mrl5L0J0Jrj5M7n1
-503b2KRJ8k4K7k9J7k9K3M2k5j5K3NL9k3j1l1J8m2J9J6n7J8M3Kj1K4jm1K5m3K6K3j8l6M5k3
-465a7RPLK8k4OkJ03R3Q2M97j90n04q3j0qK7j1k9PK1l9mK9j2QMJ2k2N4l8J3Mml9J8L2j8kK3
-425B4m6N3l7j5K7M0m3M0m8L2q6O2MPJ0l8M7lk1m2M1k2Lrl8P7rrL2m6QN8q0K9K1oRk9L0j4
-385A3K3l0k0J5l0qK9j2N8k3j4ml3L9j9jM2j1l1N9l4l5M6qnj0l3K4PM3k0k8j6K4Rk2K3orp
-345a5Rj0KKL6rj5JRJ4j7J9l5RJ1L0j8j2qnJl1K7OjL3Mq0O9l3M3m5j0K0j7k9L0K8jNn6N4l8
-302b3J0M5p1L7k3M0nk9K2k1J4KKmj%k1rL7j3j6J1K8K5p1K0mK6k2lN3j0m6Oj1L6nNPj4K2J8
-260D4m2kj1k6N2L8p5jK5j5nmRL5n5L7k3K9m3N7k1K2j9kL9n2j5J6MJ4k8J0l0L4J9j6j2L6o
-221A7j7J6rk1K8p%l3%J8Kj0L9oM4p9N0qJ5n1L5m1K3nL%nj8L7J2k2nkq%l3J9RJ2J3L4k0k9
-178cl3K1J9KJ0k3lM7m0j5K6jj5j3L4m3K8K9j6J2l0K5J5l5j1M0k3k8K3m7J3N7j1J2l6K3J2
-141B2mm7KN0l6jJ4k7P9k7m6kK4N6%m5PNm0PL0%n1L6k4J0K4k4J1lJo1L5J4O1l3k6K1l8J9J
-100fM3np2lJ6K7mJ2M6l6j0K6k1k1M1k7KlJ9j2mJj5l8J9K9J9qk2k4L7m1L0J1N3m3rRrk6J0
-59iL5K4l1j7k4LJ8j4k0QrK7M0Lj3j2qLnj7M6k0l4L0L2J0p5LM6j4J6Qj7kjjl5L1j1j2l0M6
-17bj8Rk3N5M3n0j8J2lRj4Kk5L7J9rPj1m3J1k3L5qJ8rJ6kk0J4j4j1pL0o3K5%L3L7l8k5K5K
24CL2l7Oj4ONLK1m2K1J5l9L1ok6K2pj8J3J4pK6m4J3K3k6ll1P6k5l5PK2k3l5K9J6J4K0Rp2J0
66c3J8mk2O9%k3J5j4J5j8NJ2j1KJ1j4JRQl6K2l4K2M9J2o6%k5K2kOK4l6J6j5J3k5K2L7Mk9k7
108b0L8j8
110@
##PAGE=	F1=19625.040576439820143
##FIRST=	23001.711907285582129,	6426.5682307747556479,	2976.125
##DATATABLE=	(F2++(Y..Y)), PROFILE
-912A3J2j5k4K0j5JJ4rj0k1QK2k0K3M0j1j9J0L7Pn2J7jJKl7j4J8J8m0l6M6J0MJKj0J6k9OK0
-871EK8j0m1Kj6K6K4oPqk2J9j0K8l6J2KJ2k2pJ8k0j2j3M3j1J5J8l8K7L0k8J9j6J2l6j2jR%
-831ij9m0K8M8j9L6j7k0NQj%K1k2j2RrK6J1m9k3L4J0jrrJ7pK0rNK4l3J8kNJ1l0l0M7j1j4M
-788hl0j4K4J4K7Oj2j6j1J3MK2l9N2m9J4lokNQJ9Ml4LnL2Oj8J8k4J8j5kJ2j8j4m4L6rO7k0
-746A1Pl5j0K4lK0oql7J5Oj0J9K0j0j6qL3l4K1l2J0K0J0j1K3l3M1o0J3J1j1NJm2L6l3O3k3
-707a3J8k6J1K3l1Rj4N0k7j7J2j1n1M8j3jL5K0qJ3m0J8j2J8L1j0n0P4k1k5j0K1j2L%J1j2j5
-669dL0k9mNK3m3J9J3P7Oo6k9lJ4K8j6L6Qj1l8k0K1J4M2o5mk8N1N7m2Jj1qK5j7k8jK6M8lj6
-628E8J0M0k1o1j7N3J9rl0k6O1JRl3jl6jJMJ7j6Kk4O6J1n6l3K3%pJNk5K8M1j7j7kk6oK9J2
-586B7l1k5L8kK8j4l6L5m8J1j3rMM7j8lPl0RK2oJ3j8nJ6K6n9pmO0k6k0j4K5K8k9L0oj7lK8
-545A1l8l4L1K%j5L6Pk5J2M4m0J6qMOKk3j4K7j0m3M8K7l8mJ4J0mpl0M6lml0K1J1jpqM2n2j2
-502c3J7J9j9K1k9J8k7L0L5k7rK0JK0j7lk9K2m3K9J6o1J8M8lj3J0J5m5K1m0K7K2k5l5M8rJ7
-464GpqL2j9PpR7P0J10M64j75m91p6rpK4ml2J0K1m0nM0k2NMJ2j5N0m5J7JOm3J4L6j4qK3m6
-424b3N2l5rK5K7m0M6n0K9p8N9KJ5Ll9M8j0j4l9M1k2%kl5O8rj2M5n9PO0p8K9K0j4J4k2K9j0
-385A9J7l5j3J5l0j6L8j3O2k5j5kk8L3k9%M6qk8N1l2l4N1qqj6k9K2RM5k7k4j6K8Kj5K3oj4
-346a0qPKlJL4j0j8J2MJ0j5K1l6J0LL3j0k0mj2Rk9K3NLL9op9O7l6M3m3j0K4j5k7K9K5mOm5
-304c0M4l5PM5p2L8k1L4jk2J1j2J4JkpP%k8j1M4j4j4J1J8K9o6J9kJ5j1%M9on2JjL4j3PPj0
-262EJ8K1l9ook8M6M4p5JK3j4rmJ8K9n7L3j8J9l6N0j2J9j5ML1m9j9J8jK9l0Ol0L0K2j7j6M4
-222B9j3j9K0j1j8K5qNl8nK9Lj4M2rL7p0M7j4J9n3L4l3K3j3MM%k6L4Nk0MKj0lk8J8PJ4J4M1
-180E5l1k4l3K1K3jPk4mN6m6k1K9Jk0qL7m5J6M0j4Rk6J4J8l2rL9k0l2K5n4%P5rJ8m1K1J3q
-140A5m2%N7m3nJ5k3P4k5m1pK6N2Lm7OKl7J0K8jm5L9l0RK2k3J0kJo6M2J4N6k5k3J9m0J9LM2
-99C9kp9pJ5L5mJ2L6k9rK2j5j8L9l4PpK9k2mJ3k4l6K1K2J6jk5k9M0l1K7QM8m0j9K1ol1J5L8
-58C1J5k5j5l6J0J3oj9RqK0L1J2j3j4Mjj5rN6k8l4K2K7K0p5NL6pJ2J4j3pqNk3J8j2j1l5M4
-17a0k1J8k0N5L4l9k0QlJ2j4Kk8L6J2JJ1j3m7Pj7L7qPkJ8Kk4Rqk2j5M5o1K7MK7L9l9k6K9p
24dM1m0LrNMnL1m5K1K1m3L0qk4J7mj5J4J4j0J9k8PK2k9jl2Q1k0m4J0J7k0l0K9J0J5J9Qp7K1
66b9J0nj2O3oj2K5l0J5j9PJ1nj3J6qjJ5Qm2L1m4K3N0J0o7%k0K1NpL9m6J8j7J6k8K3L6Rl7k4
108b1L5j5
110a
##PAGE=	F1=19600.747976937331259
##FIRST=	23001.711907285582129,	6426.5682307747556479,	2704.875
##DATATABLE=	(F2++(Y..Y)), PROFILE
-912A2Qj0k4J8j2MNqkk6J2K5k4K0M3j4k1J1L9Lm0J2m%ml3j0J5K4m1l1K7K0O%lj4K5k8J1RK5
-870B5j2l3Qj3J1K3Q%Lk7J7j4K7l0J2oK4k4j0K0k3j6j2M1qJ1J9k7K7J8l4K1oJ3m0Lj0O%j7
-830b5m5L0N0k2L8j2k7PNJkK3k1j3OjK7J0m5k6L6O%j2pJ1LJ3qLK4l3K4Mj4J8k6k6M5j5j6O
-788fl6lK4J5K0Jj2j2pJ6KK0l2N1n7J4KqjMnK6Pl9J2rK9J0j8J6k3K6k4jJ1k3qm1L0j1O8j3
-746A5Lm0lL0pJ6qnl6J5J2j4K0J5pk8kL9l3K2l6J3K9jj0K2l4L0m5LK1j1MMm0L0l9P0k4J9k3
-705a4J0L1m1J4j5L8j8k2J6pm6N1k0JL2K7k2Km3L3j6K2K9j0m1P2j4l1j6K5j4LMRok0K9k3j0
-666aRK0m4J8J8Q8Qn4m5qNM6l1L3Opm4j6J7K4L7o7Kk8N0N5m1j3lmK8rm1MK4N3rj3J5M0j9p2
-624C1j4O0J7rl6l0P3pPl3ol3KJkK5j8Pk4N8J0n6l0J9KKlLk7L2L8j6j7kl7JK9Mk6k2M0MK3
-581D0j3l6L4n4Mj0%QM3j8kMk5lL0kRj6pK0K1n5lqO3m1j8j7L4K7l0L6oj9QK0m3l4L2mOj1L4
-538bLj9RL4k4MoRNkk4j4L3j4l8M2L0l7nJ1J1%j4k4N1j0Kk5J1J1ko%L5n2k4K4K0j4J6l0J8
-496gk2L2K9k9lJ8lKj2Ok6K1l9L5J8o3J6N1nj4oK9m7J9l9K8K3l1l7N0OK6k5k0L8j2Qj0Q4M3
-456A32J26L93j44m39o4j0nK0Ml4J1K0l8nM8l1LMJ0qM7n3K1jJ4m5QL8rj3K4m6N1l6jK4J5l8
-418gN1n3K7o8N5kK4ml9M9j7j0l6M2k2kOl3O0j1j7N9p0OO4p8K9J7k0J8j5K8pJ2l9qJ7k9k5
-379d8M8j5O5k8j6Lk0K0l6%N0nk4M2k8l0N0rrk1k3J9J0M7l4k0j7L2nrK4oj9rPJ3qjL2j2k0
-338a0K2%Oj3K2l6J1mL4lk7%j7J5k6J9JJ0M3j6p3O1l8M4m1j1K7j2k5K9K2qOl5L5l2OM4p3M0
-298ck1K8Lj3jlJ1JopJ2jl1j1M6j1j5J1RL3o2J9jLJLM4kn7kOL1j8RPqJ4K4l5j1Jl0M0M8p3
-253a8LK1j2j5kK3K4n8L1j5J2l3M3lJ6j0RK4m5k5K0oM4l2Ll1K7K5j7k1N2k0j9K4j5j5K1qJ1
-214A3m3j1M0Lj6M2j1K8o0M4j8K4n5L3k5K0j9NQMl4L1kk0J5Nj2ok2J8NJ6J2M7l9j6l6K0K8
-175A6oNk3qO6n0k6L1%k3jL7m2JN1j1Ok2LK1k9qL6j7l4L0o2j1Q7oK4m4K0J3j2l7jO2n2qJ8
-134fk0O7k1l5j2K7M7Km3L%l1J1K5ll8M3l6OK0k1R%jo9N0J3N1j8k1J8m1J7OM0jq4qJ4M1lJ2
-92A0K6k4qJ6oj4L5l9J1j0L7l1lK6l3l6K5J5J1Nk7l2M2k1K4NM4l7l2L6ml6J9M1Oj7j2m8J6
-53b0OLj8J0pJ3K2K1j2j7J7qk3JO1l4l3J4K1L0p5QK5%J0J9rj3j2J0j0Lj4ol8M0k6K7j6N3K4
-12D7k8k0LkJ5j5Ll2L5MJ0J5j2n0Mj1L8j1mQJ8Nk6Mkl3j8N6n9L0QK0M1m1k7L3j6M8m1KoLJ
30cj2M3m9K1K6m3K5qj9Qkj0J6J3j1J2j3%K0l1Kl1Q1j4n0J3J1j7k4K5QJ4J9Qq2L2%mkN6j4k
72A2L7m8J5j8QJ1Jk7J9lkK2Pm8M1n4K3M9Oo4Jj5K1Rk1N5n5K0j9J8k9K3L4J4m3k2L2j3
110c
##PAGE=	F1=19576.455377434842376
##FIRST=	23001.711907285582129,	6426.5682307747556479,	2819.75
##DATATABLE=	(F2++(Y..Y)), PROFILE
-912A2Qqk2J4qOjj0Ol0J5K9k6J4M3j5k4J5L6kk3Nokql0oJ6K4l8k7OL0J3mj1j2K9k5J6lK0j1
-869Ek7J3pkJ8K0oJ2k9J4j9K6k0J0j6L6k6j1J9k3j8j0L5mQJ8j6K4Rm2K6%J5m6J7j3%Lj7m6
-829g0L0M8k1L7ql0PLJkK1j5j7MPK7Pm0k7L6MMj8nMJ3NljK2l3K9J1k9K0j7k5M3k0j4Nm2J0
-786c9K5J3J1kj2j0%J6JJ8k3M7o4J5Pj0%Mj9L2J0m3K0j1K6J0j7J9k7L3k9kJ0k8%l8K5j4O3
-747A7mJm4NL6j4J1j0%l1J1J5j6K3P%m3MM5k9K1m1J6L9j4rK3l6J6k8lK7rKQl6K1m2P5k5J9
-706Hj8QL5m8K0j7K5qk7K1lm0N0k5PK4K9k9j0m6M5j9K9K3j1k8O8ol3k5K5j0%QO%k3K7j8j4
-666@J5J5m4J6K6R0Rl4o1j3nN9m0K7K%m8j2J4L0L1o6Rk9M6N3l9k6PlL3jn3RK4N4j0j3J6M0
-626A28j5q3j0O8J4j0m3l1Q1j3Kk9j2k8KLoL0j8Rk0M8On4k5J6MRp%k8L5L4j4j7lm4RK4kj9
-585ij9L8J3J4rl2K9n8mqJ0J2L7j6jjk2j0L8JMj3j0K5J5m7kj1O1n0j9j9M2K5k7L8nj8J4J2
-545A8m4l6L4oQoL2jj3MK3nqnJ2Mlk6j1L5j7k9L3L0l3nPJ4Lk3j6N3j5Nj9LJ1qJOK5m7l6K8
-501b3K3pQk9J7j5L1K2k9JJ6pj3jRk2J7l2L9J9o3J6M9nj3k2M0m7J6l4K7K1l6l4M7K1L3l9l3
-462c2M2nJ0j5P1J5J29K97j05l55m7j5lJ7J2l7J5J7l5oN2l5KMOjM3o0K6mJ9m3KL5kj8K7m5
-424b2M7l3NK3Kl3N3n4K4n5M9oK9pl7M6k3nl0L9k2%J0k9N0j3k0O8p6OO3p2K5J6k6K0pK6mN
-384C2m0%J4k5l1N3j3O6l3j7OoNm3NM7%k4L4k1k3M2pj0k3j6J2J2M6m2j4j5L4j1kK2lk4j2J1
-344a4K0j2kK7j2k1L0mKqK1l8J5j4L6Ll1Kk2K2k3J6lJ4M6k4o5N4l7L9l6j0K8pk0K4K1j3Nk5
-304a6K7k8NL8o8L9k2K5Mmj2ORJqrJ7kl4qM3qj5J2jM0n5J6lqJ4NL8Ko0oJ3K6k0RPoJ2K4l0
-259Ij4Ql2L4M8o9NJ9qk0%K5J7n3K6j1Lk5L3NJ4nJ2J7l9l0K0j0N7l0lk7J8K5j0k5N6k4k3K7
-219B0j6j5J9pJ7m8j4M8Mj9M1j4K0n0M2k2L0n7L1j6J4k1OPJ0l9K9j3j7K7Mj4oj6J8JJ3J6M8
-180F1m7nl6J5L0qMk2j1P5n6k5K8%k7PL6l7j2N7pLj6pK2k7oL1j0l6L2o5k1R3lL0m4J6J1j3
-140A0l1JO2n8j1K0j4N6j9k5j9K8M3kl5llk0J0K1mk8M2l9NJ3j8PMmo8N4J4M6j6j5J4l7J4O
-100AL4Jq5j0J5M8nJ4J1j6oPNj2L2m4J7j5M6m0%M0m2l6K6PRRk7l5M3rJ6NL6l1m2M7Jm2K5M0
-58C8omj2n4J9%J1j8J3oOJ3K6qj8K4rl5J3O1l3l6QJ1M0o9RJ4PNK7j0j6j6J6Mj1j5ml6L2l0
-16d9L4rM5J5j5k1jjJ6j4Ll3L1KJ3J8rm9lnL7j1j4J7J8Nk7kPm4k0O5n6L4J4RL8l9k5L5k4N2
25C7m1JjJmj6M9m9K3K5l9J7nj3%%mJ5J0rMjlJ7l4Pk9P5on6J7Pj6j7J8J0J4J9Lq2M0pmJ1M3
70B7k1QM6o0J3j7QRQl8K0KlK9Nn1M4n9K1N0kn5KpJ6J4l7O9o0K4k4K0k9K4L1J8m7j9K9j3
110e
##PAGE=	F1=19552.16277793235713
##FIRST=	23001.711907285582129,	6426.5682307747556479,	2172.125
##DATATABLE=	(F2++(Y..Y)), PROFILE
-912IPnk0RmRqj2J5l5J8L5l0RM2j7k5J8L2qnjrmrk7kJ6K4l5k1j4M0J8oj8j1L3k3K0j6J6rj9
-868b3J7%j7J6K9j3K1l2J2k2J9pRk7M9k7j3J8k2j9qK9%MJ8qK3Jn0L1NJ7n2L2j6oPj6m4K5M8
-827Hj9L3pl0R%%jJ8qk0JJ4K6Ll4k6L4MPk4klJ8LJnJ8l1L3J8m3K4qk5M1k7j2Om6K3K3RMmj3
-781a0rQJ6%J8j8M4p0J8Rj1KNl4L8J3m8K8j3K2Rj4K2l1M0l4lJ1l2Ql4J9j8N7LJm6J1M2k1N
-740Cj3Mk4RJ6j7K4jPn5RN0k4K1m7J9M9k9pK7l9kqpL2pjJ1l0J2m6P9k6K0j4NL7m9K7k2J2L
-698Hl2K4Kl2N0l2J2J4L3l6j9n2N8k5L6J6j1j5O4Ll6l3K6plJ1MNk4K6j3j9K1Rm3J5L0R0J1
-659A36j3p6j5j4O3m7K5kNm9pRL6K5o6J6k8M0N1l5l8J5lL8Po4J6K3N3rj1J4L7j0r2oP4J3j0
-620A01m8l4Q5j5lk7j7k1KMj1L7j8J1j8L6Nn1k0J3NJ4j0jk9L8K8j2j7nm9J9J9qj4j6L5K1N
-581C4nk8K5o0j1oJ9J5K9j3%oj9j6M7Lmrj3L1Rl3lj7N7o0k0j9N2K2k7M1mj7K2Km5l6L7rJ2
-540b3mL0onkJ2J3k0%J1Klk6oL5k2j9K5K9l0lLJ6Nl0rN5k2J0j4oJ2j1QJ2J3m2m8L2K5JKk9
-497b9J5pK8J5k9OJ4j2k1PJ2j9Rk3M3K1o4J6M5mj0l9N0m7J2k9K6K2m0l3M5L3L8n1m6M7LJ3
-459A7k0N5qJ19J91o2k54l2k0kJ6J8l8J7J5l1oN1l6JNKMM0o6L0pK4m1mL2Nk2L0m5M3l0RK4
-420B4j1k8N2n0J9m2M3j2L6j1l4M3k9%k4L6k3KJ3k4M1j4k5P7q1PO4o7K0J3l1K2JK4kjm0OJ3
-381Gk2l6N9j4O7l7k0J1J1j7m5J0M3Lk4K6j3j7L4mj1k2rMJ3M6n1pj4L7j8OJ9%k9j5J6K9k0
-342dkK3j3k3L9qjnK1l9J9k4L5J0l6Pk7K8k0J3oJ8M6l3n5M7l6L6l1rK6%j5J9K0j9Lj6K1k3
-302a4ML3o5L9k3K1ONk2J4P%qj0K1ml5nM0oj7J5j3M8m9J4nj8K6NL2Oo3rK1K0j7NPmJ0K2k4
-259A0j6J5l4K7M9o4OJ8pk3KK6J0m9K3ppj7K2J6J0%J6J1l5l4K0j5P0k7qk5RK6lk9O0k8k8L2
-219B2j8j4J5mK2n3j6N6Mk2M1j8J3m0L9k5L5o0K9oQk2PPJ5m5K6k3j3L8Lj7orK0nJ1J8M8n4
-179GPl7J2K9j1Nk0j5Q2n7k2K2ll0J8L0k8k5O2kjj0j9K6k6nK6kl8L5o7k9R4jL6m3J3Rj3k5
-139a6KO2o4j3K3qM3j6j5k7K9L9ok8oorRJ5mj7M0m4NQj5NQqo7N9J5L9j5pJ1l3ROK6Kq4j1J6
-95d8N5pJ7npnkJ6qK6m7K3k0N5n0JN6n1l7K9lRJ1k5l6M1KRNK9k7n1N9Mm7L0M0j7Rj0n9J9p
-52b4J9j7J5mkQK7nj7L1j2m8K9N6l1l6KJM7o0J0%J6%L4j0k0j9K2J9k6j6kk7K1l5M0kL7Mkk3
-10@oLJ7j4Ml5K9JJ3K0nm6j0KL5j3k4K8J7Lk8oJ5n3j7O7n0L7J8lL6l7k4L9l3N6m1%L%qj8N3
32B5n0K5K4l5RkorJKJ5RqlRpJ4l6J3k5O3Ln9K0Nj5j1J1J1J5K0kq2M9j6mK4L0k8J5N3o6J0j7
76fQQJ4m9K5MmL5Mn6M9o4J8N1j0m4KKQK0n2Q0o1K5k8K3k9K5K7K1n1j4K4j2
110g
##PAGE=	F1=19527.870178429868247
##FIRST=	23001.711907285582129,	6426.5682307747556479,	1362.375
##DATATABLE=	(F2++(Y..Y)), PROFILE
-912FRoj4L%J0j0j8K3l8K1L8k9LL6j5k7K2K5j2J1rrmj0k4KJ6K1l1j7k8M4K7j1k3pL3k0K6l1
-871a7J1mj5K0Pk3PL5j5K4l0Pk2J2QMl2N5k9j2J6j9k0mK1N%J5KJ9nn6L5RJ6n4M3j6j2J3j7
-830a8l7J8M3j3K7rk6R%kjJ5jk2JJ7K3jk9k3L2MQk6lqK2KRj2J5l0L5K6n3K4Kk5L8l3j0Om6
-787e2L3K1Ponj2j1J8J6jJ7qL4p2J8J1j2MRn0M4J3m9L4j4J8LqK7l6M4l5lRl2J3k9J5k1M8R
-746I%m4J6M2k5%j4Pj7OJ6j8K7qJ2o5J3N6k0K0n1K1N4l9oL3m5k1J3pL4nnJ5k4Lm5P8k7K0r
-705@LL4m6L3k5jJ2l4K7Ok4M5l5J6LL3l7k8n3O3k7M3Pj0nO1J2l4m3K2Kj1J8JPk3K4qj8K3M
-664C7m2J2L6Q3J1J0q6j8k3O4n0K2oJ2m7mOL8J9o4K0k5L2M9l1m7K1jM3Rp0K2K2N0kj2QL2l
-625A27r6jP7J1rn4l3Q4j4j1k4j9j3%Nj3M0j7J1j2K1Lm5j6J0OJ6rlk9M0K0rj7pn0K6J5j1j3
-585a3j2L1K9p%k1J9n9j7oK9J7J8qJj2j7j7N2Nj2lj7L6Lj5qk1N0o8j9j8N7J9k3L9jj3K5rm2
-544b8l4L8pJ2lK7j0Lo%K9l1PPKmk4jL2k3j0J6K4k4j%K0Ml6jN5k7J0qj2J2j5J6J9ll6n3L1
-501c3K8Pnk6J2JK3Rk8RJ5j6k6J7Rj9Lj1M1K3o0J4L8knn1N5m7Rk4K6K0m2k8L9M3M0n8n7N1
-461fRJ5k6M1k3R7R5k5j52j6k5lJ4K5l8J8J4k7qM7l1jRnJ0L5p0L3rK3l5qK6J2k4L3m6L8k5
-422iJ1K5k2k0M5m4J7l0L5j7L8j0l0L8l0Jj7L0k6J0J4k0L1j5k9Q1q0J0N9n6J2Rl4K4PK2jp
-384B2l7J2Qj5l8O2j5O4m0k1J4K8l6m5J5L4Qk6K0lj1K1%rj9lnJ5M1n8Jj1L5j9J1J5Ll1j8K3
-344hL1k5%J6j1k7M5j0kjJ8l9K2l1L4J3l9J0k9L2j8J2rJ9M5l8m4M1l4K9k4oK1PrJ3K0k5Jr
-304iJ7j7KK4n7L7k6K1NJ4k9J8M%mj2K1ml4KK8jj8J6k0N6m4J0j0k5L5PK6Ro6qK7J1j1KPmQ
-261HK0j6j8K1l4K0M6n8PJ7mk6NK4Jl8J6kj5j1J1K6NQJ6Ok8l9J8j7P7j9j6j7nK4Ql1N8k8l2
-220a2L5j9j3J0JK4n4j7O0Mk1L5k2Qk8L5k8M1o2K8jMk0RJK1m8K2l2qM7%j9nkK1j2QK2M4n8
-179aJ9l7PK8j6Rj6j8Q6n7j6J2qk8K7K2j6l5O1Opnk7K7k4nK0Pm0L9o6l5Q9JL9l8RPj2k0NN9
-137E2o7j5K5jK9j5nl1K7L7j4j5j4pMRPloL5m5LJj0NRj0o2N9J6L4j7JOk6LOJ5Mp9j4K0O0q
-93CJ8k0%mj0K7pK2m8K7k3O0n9OO9n7l8K9j1PJ5k4l4M0J1kOK2k2n7O8Qn2L5L7k6K2j1n8J6
-53a5j3K6j8J9jj0LK6%j7L4j1n9M5M5k2m0krN0m8J0j1K3nM2j3k2j9K6L0l7j5lj5Ol6M3PK5
-13A9oJ1k3j1QJ3j0Ll3K4KJ1K0Jl9j8PL2j6k7L2J6%k7rK2n9j3O5m3L9K3j4K9l1k1L9l8N5m0
26gJOkj2j7N4m9K6J9k8JKNj7kJ0J1Plj2J6qJ1l5J8k2M7J4o0K2Mj5nJJ6J6K1pq0N3k1mL4J7
70B6l5K4N5o9Pj4OMK0n3K5OmL9Kn6M7o4J4N2k0k8KJ0jK4o4Q8o1K9l6K5k3K4K2K3n2rJ8j2
110i
##PAGE=	F1=19503.577578927383001
##FIRST=	23001.711907285582129,	6426.5682307747556479,	1010.25
##DATATABLE=	(F2++(Y..Y)), PROFILE
-912DJ2oj0lLJ4j4k3L1m2K5M0k9kL0j4k9K6J8j7K8j6j1mqk0NJ6J6k9j0l8M5L5j6k6nL3j8L1
-872B2m5PKj0K2J3k9JL9j9K6k9Lk0KK5jl8O2l1j1J3j4k0jJ4RlJ1RJ5ro0M0J2J4n8N3j6j6J9
-831Cj6l1J1L8pJ8j2j8J1%njRQk6JK2J9nk3k0L0KRk8jj4K1OJ6j9J2k9L8L1n8K1J2k5L4l9o
-789a1Nm5M1K0Mj3oj3j2K6J6kJ7%K5p5K1J1j2PJ2o5M9J4n2M2j5J2jlL3m3M9l5mQl2J9k3J0
-749b1k4L7J5Jm0J9M1l0nj6J0qJJ8k0K9j6K0p4J6O0j4J8n5K2O0n0mL8m9l7K9lL3krJ8j9mm5
-709f0P7k8K0nKL1m3M0l0j3K2l7K9J1j6M0l9K2rL2l7l4n2O6l3N2jqMN6J9l2n1J9J0j8K4kJ0
-670C8k3K2lj6K4km1J0M0P4J0L2r3j9k8N8n0K0j0J9m5jPL5J3o1K5k2K3M7k6n5K7JM6J0p4K9
-632D1K0M6Nj2jK8%r4MP8J0pn9l4P9j1j7k0k0ojNj5M3j7J1pQJl9j1RNJ7qok7M2J1oj9qm9L2
-588AJ3j4j2qK5L7j9Mj4J4n7k1pL8J9NmLj7j6j7N8Oj9%j9L9kOj5k4M0p4j7j7O3J5k0L7Kj0
-547BK9k2l7l3M2oJ4mK3j5J1j1j2M7m2J4KKkk4MK8k5JQJ9j9JkK2Lm1NN7l4J1kj7J1j9K5K4
-505C8j8k8n7K9L0J6j3k5QJ0J6Mk6J2J6k1k3K5Mj9mkM0K5n7J3L0J%n9N6m6Oj9K6J8m4k3L3
-466b8M9M0o1o5N4J3J7l0K7k7O8J7Po6jl1lJ3L1l8J8J1k1j0L9k3jJ3j3J4L2p3L5j2K2k8j3
-429b4K1J7k5L5m5L3k0J2K5l1j2L9l9J5j9K7k3M1rk6L2l2LrK4k9J7J6j6K1j7l2Q3p7J4N5m8
-392cONl7K6J1K1%j2l5J8Lql9O4j7O0m1k2J5M5n3m3J9K5J1k6J2PnQLoj4Kj4J6L3n9PqL4k2
-350a3J7J1Ol3k0L0L4l3JJ1j0k9N1j4lMJ6l9K4l6L0J5m1J5l3L7j6J1j1J9M3m3l1L3l2K3j8
-313b4lJ8J3mRJ9l1jnJ5j0JJ4m9L6l0K0NK3l6K3%jJj4K2nl3RJ8Kj9J7k7O3l9Pj4l2M2QK0J2
-270D0o8oL2J%nQkMJ7qj9K7l5J4M3n2QJ7lk8QK1rk7J2Jk2m%L5%J4J6Lk1m4J6k0Q4j2k1j2j7
-226a4K2K0l5N6k8l5L8k0j3PMK5n4j5O3Kk0L0k5Lj8L2l1M7o4K7Nmj5J0nK6m8K0m2lN4kk2m
-186b6MK3j8LK6L9o2L4l7JK4k1J5j2k0Q8n7rMj6k6L8J3nm1N8J2j4Ll6K8k2mJ4J4m2M3o4l6
-147h4Q1JL9k9MOj0j6QN6o9j7K6OJ4j3Ol6K5L5k3kk1qJ8O%kNL0m6KpmMJ0j2n6N9J6K9k0QM
-103B3k0lPLMp1j7K3O6j0K1l4Omj7L6pK0m9L1k5O4o7RQ1o2l8K9j9NJ8k1l2L9J7j1QJ4j7o0
-63f0P3J2n5M0L4l7L5j2n5J2j9L3j9K3%j6JK3Mj8L5ro6N9L1j2m3mk0N0l1Rk3K9qM8j7k3j9
-24a5K9M0m6j3lkql5M2J3J4j4K2k1j6J1J1qKl1K0NPJ8Ql0k7J2K8j7l0L9J2ok6j1L3o5rO1l5
16d1M0K7k4K1k5j8L8m2N4l9KRlj5j5M9m4K9J2k2qPJ4k3nJ7ROJk0J9pPl4K3j8K9K5n9K4Kj4
58a2%qK0J8K2j0p7N0k1mM4Lm3L1N5o5Kj1KLK5n6K7OnM3%n5M1o3J2N3k8j2LJ6j0K8p7R2n5L1
100A5m4K8j9K6J5K6n4mJ3j2
110a0
##PAGE=	F1=19479.284979424894118
##FIRST=	23001.711907285582129,	6426.5682307747556479,	784.875
##DATATABLE=	(F2++(Y..Y)), PROFILE
-912CJ6rlj0QJ5j3l2L7m3K7M1k7rK5j2l1L1J0k2M1k3j1knj9RJ9Qk9ll9L9M1j9k8lL1j5L5n6
-871b7KJ1rK1K1l0qL8j7K2k5jj7pL8ol9O4l1j0J0rj8KOJ2oJ0J1J0qo1M1J5Qn7N7j2k1K7j7
-830a0k1JL2%J0j7qJ3kpkPJ2k7%K6J3pk0j4K6LPk7jj8J6J4K2k7Rk6L9L4n7J5K1k4L0m3nOm3
-787e0M6K2kj8j0rj6L5J5lJ9LJ6p4K4Qj1J0J5p5N0J2m9M5j4QrLL6m5N0l1nNk8K2j7Pk8K4K1
-746B%l2K1L6l1j2j5J1%jJ5j8L0k2K4p8J8O3j1J7n6K2O0n7%M2n3n0M2MK9jj1K2j7rm2P2k8
-707a4K0jJK4l5M5l3k2K7l8L1J5j2L5l8K5k1L2l6l8m9O3l5N9orJ0N4K2k7n9J3K1k4K7lJ0j8
-669A6K0jj0K0pl8QM2O6MN0r5j8l0N0n0J8j5K7m0JJ0K8J0o0K8j6J4M3k0o0K8PM6Pp3L5J9L8
-630A02J5j2j1K1Lq6QP8Rno3l4O9ok0j8j9KoPj4M1j5J1kkml2pJ0NJ4nrk5M4Jmj7j3m3L6J1
-587A5j4j5mK0M2k9PoPn1k3qM3J7lKLk3j6j3O0Pk6Mk2M0mK7k2k7K8p7j4j4O5J0j5L3LkK6l1
-545@l2k8M2kJ6rK0j8K0j5k5O1m8J9mJKk3QK5k8J1KJ2j4MlK4km2J2N5l8QLj9J0k1L4K5l2j9
-503hn6K3L5K2k1k4OJ6QKk4J5J5k5j3K9kk3qQL6K3m9J2K0JRo3N5m6Mj4K6J4m3j6K4N2L5n6
-463ap1N5J7J8l2J4k5M1l3K6lJ2l6nJ3L6l6J8Pj6j3K9j3jK0k1J6K9p4L6j4J8k0j6J5K2k5L6
-425B3m3K7j5J1K6l7lK9l0J4j3K2l1L9lk2K7l2LkJ8l6K8J7j4J5k0l4Q0o9J9M7l7%jl5K6J1
-387EJ9Kj6k8J9j%l8O3j9N2l8k4J6N6o3l9K1J5J6l0J0J5JqP%pMk2J7K3n9J3nL1k0K0OQl0k1
-345b9L4L1l6MOj0l0N3j7lJ1J1l8K7l9K5J2l7J6l3L9j5J3j1J6L7m3k0K6k8J6j1jJ4J7%OJ8
-307C1l5mlJ7o%Nl8L3l5K2KL0l9K5n%Rj7K0pk6J3NOk0J8k9O8l6Mj9l5M4J1J4J5p0jL3rJ4j3
-264hJ0mKJ6jk0L1l4RL8m6QJ7jk9J1J5j6j3MMk5jqM2mJ9J3Lj5m6J2k0Q5pk3ml2K0L1l4M9k8
-221B0l5L8j9j2JQK6n1j2O1Kj5K0k8JrK9l3N1o4K7Oj0qJ2j1K8m7J8m8%O0ok2nJ0K5k5kK9L3
-180D3o3M5l5mJ9k9K5pk0Q5n4llk6j7M4MOm5N0K1k0Pm1K9k2oJ2K3m8M7n9l5O9%L9j8kKnj2
-139dJ3M8o6j9K5J4jj0J2l6K0L5l1J1k7qK7PrJJ2K5m4Jj5KMJ0j5m6N3J9K4k5J6Jj1j2NoKn9
-97e7k0K7O9j2K3m4Rok0M2oJ9m8L2k5O4p4J3Q9o0m1K7k4KK3j9k9L8K0k0QJ0j4o2P9J5n7M1
-59A2L2m3M3j4m7Nk2L7k1K7Lk2JJ6Rj7L1lp1P1J6km5ok7M6j6Pk8L1j0N3k3k3j7L2M3m8j2m
-19fJ1k1l2L9K2jj9L0k0k1J8Nn%k4J4RLJ1J7k2l3J7K2j7l0M4Nj3k1j2M0o9lN4k3L5K9l0J3
20A6j7j9L8m3N0l8OJ0oj6j1L9l7L2Nj7j4J3K1k4j2K3NOPk7J7lLl0K4j1J0L3n6K3Mj4Mj7K6
61CK0K2j5p0M6k1mN1qn0L7N0n8jpm%K7n0K5NlM4mn1L2n7QN4l4NLK0j9K9q2R2m9L2n3L1j2K7
104A1PK8n3JQj2
110a0
##PAGE=	F1=19454.992379922405235
##FIRST=	23001.711907285582129,	6426.5682307747556479,	559.625
##DATATABLE=	(F2++(Y..Y)), PROFILE
-912BK0j1Mj7J1J6rm2M2m4K8M3k4j5J8j0l4L6Kk5N2k8j1k%j6J1K0Jl0Nl5L0M6k1l1jK8j2M0
-872C7o5lJ9rK1K6k8j5L5j8J8k0nj1j8N0rl9O5l4rQlj6NkJ7pMJ3Opo0M3J6Ln8O1qk4L3j8j2
-829a8pK5OKk4NJ4lqkLJ9l0%K9Pj1j6qK2LKk2kk2PK6K9l4Pk5M1L5n2PK9k4K7m7kMl7M5K4o
-784A8k2j1ok0M1J3kK1OOp3K9Lj0J4K0q7N2J0m5M8j4Lj7J0L9m7M9k6oMk3K3j1Nl1J0K7%k4
-744b4K1K9l0j7j4J1QmJ3j8L1k8L0q1J9O5oJ4n7K1N8o0KM6n4n9M9J4K2%j3K3j3j3l9O7k8K1
-706FJjJ9k7M9l5l1L3m0L3J7pK9l8K9l2L2l5l9m3N5l5O7j1j0J4M9K3k0o4OL1k8L0nRj4J7K
-667C6kJ5j2l5PM3N7nO4r2j5l2M3n0J6j8L4l4KJ4K1Nn8L0j0LM0j2o5L0J3M3Ko8L9J8L1K4j2
-628A10k0J4Lp3J1P5Qjo7l3N7jk1j5j7Rj1Qj2L9j5RMj1pk5mJ2LRjj2k3M7j0jj6j6l8M0J0j3
-586Ej8%J4M5l9J0KJm3k1j3M7J6j6ROl0j6rO1Ql3Rk3L9pM8k9l0J6p9qj2O5Pj1K9NMK2l9k5
-544c3k4M3JJ6j2J5k0K7j7l5P0m9K4j4KPk4J1K2k8K0mMj0QlK5qm4J9N4m1LQj9J0k3M0K6m4
-504Cj0n3J7L9K6k9k2KK3JKk4J7J5k8%L0qk8qJ5K9K2m0RJ0LJ7o4N1m4Kj0K7J1m3j0J6N3K7
-464D6m7p2N3J8K0l4%j1J9o1L7L2K4m1oJ3L9l5J8Mj2j5J7%%K6l0J7K7p4L6j6J2j1j8J0K6k6
-426a5L8m3K3rRK5m2QJ8k1J3qJ7m0L9Lj9K1l2MOJ1m3L8J8j0Rk5l4P7o2K6L8k5qnl6K6J2J8
-386B0Lj9k3K3pQl6O0k1M3l3k5J4O3o6l3K0OK0l3NK5Pk3J1NJNl1K1Rn6J8kK9k0K4JJ1k9k2
-345b7M0K8m1R%rl2N4j9kJ7Pl7K9m0J9Ql4J7l1M0j4J4j1J2L3m4qK1k6QlMQK0NLJ6l8qjJ9k
-302Djlk8K9l9K4%L6m2K6qJJ6j9J6qk0J8rJ1k0K0l3P3l3%k4l6M4J2J0J6o8NL3k1L0k1J1nJ
-261bJ2Pk1L5l3ML3m0RJ6kk8J4J1k5JlQk9Lj5M8j1K7RKpm8Ok1Q5jk5Om6J7M2l6M1k6l3L9j8
-218Ej3mJ2K6m8oN8Jj1J0k9jjK6l4N4o4K7Pj5kJ5j8L0m5J7n4MO3j0k3nJ6K8l2qL2K5n9N3l3
-177fqJ2l8L7lj8Q0n2Mj0l5oM7nJ7m6M0K9k7J2m5L0k1rRL2n2N0n4l3N7lL8pp%%j0J6M2o1k1
-135b5K3K2j5j0K0l6J5L5l7K2l1j0L7Qj8KK1J9m2%k3RNQj7l7M8K1J9l1K2%kj9Lj4jm7k1K9
-95d8P0j2K4n3J1ok3M5pK1m8L3k3N9p7J8R0n4m1K5l1JK6j6k3L6K0k8J0Lj2n8Q0J8n8M3K9n0
-57fN0j6l7kk6M3k4L2Mk7%J1J3j7K6Mp1Q1kRm8nl3M1kMl3L3j1N6k8k2j3L0M4m8roK5l4k6L4
-15fL0j7k3L8j8k6K2Jkjj9QJ3%NK5j2m0K0J7j8k6M4%j8j9j3M9p1%M8j2L2K6l2Mj0j8L7m3M6
25B1l8RJ1qj7oK9l0L5mj1k0J8K9k5j8K7JOJ2l0J1JKk7K7nj1M2n3K2Pj5Qk7L3K2K3k0o3L7j6
67a1nN8k0n7M3M4m9mkj2jK9m3K4KkM4pm3J7n1PN5m0K2KK3l0L3q5R1m5L4o3L5mK7jL0n2NMj3
110a1
##PAGE=	F1=19430.699780419919989
##FIRST=	23001.711907285582129,	6426.5682307747556479,	19.75
##DATATABLE=	(F2++(Y..Y)), PROFILE
-912@K4j5J2k4J3J7jn1M2m2K7M4k2j9J2pl3L7kl2O0l3rJMj5J2K3ql2J2k4J6N1k4k8mK5pM0
-872D0o8pK8j2J8L2k6j9K8j4Rj5onk5N4j0l4O2l6qPJj2OpJ8pKJ2jkn4M0J6mn3N8lk6L9j9n
-829hj2J7J3ol2K1J4mrk%K1l2MK8%j1j6%J8Lpj2lk5jL7L2l7Lk2M2L3m0oL5k2K3m6lLk9M0K7
-785B9rk4j4%k5M5J1%K3Mlo7L0%qJ7K3r3N1Ql9M6j1jk5J6L9m5M4j8rMj5K1oMl4kL1jj3J7K2
-742B3k7k2j1J0J4pJ0j4K9l1L2p7J6O6kJ1n6J9N3n9NM7n6n9N1K5J1Kj4K4j6j0l3N8k7K1Jj
-704FJ4j9N2l5l8L5l8L2J8mK1l3L1m1L4l6l8l3M2l4P5j3j2J3M7J9j4o3jL7k9L2oPj0J4NPO
-665E0j5l0NM0N4j6O9q4j3k8L3m9J6k1M1k7JK2J0Kn7K7%pL6lo7K7K4L6pn7M0J7K3L4j1l1Q
-626I2%n7J5O9PMo7l5M3Mj8j3j2J2j6RoL0j1PRj7j1j9%J4KLJj4j9M9k0jj3j9k9L8J3j3k4J0
-584cQM3m7J1Pll3j8j5M5J3k4J5Ql7j5lN8Rl8J1k1L5pO4l3l0Jp7kqO2LpK6MJ2J4m3j9j9M3
-542a0OJ5j6Qk1L5j7m6P9m9K5k1JJ5k6J1K3l0K5okpR%K6j7m0K2N2m3jJ0j6Pj9M1K6n3lm6J3
-501d0M0K8l6j9mK7oOk3J8J6l0J2K9j1l8lJ9K3J7k9ML%K9o0M5m4KqK8Pm1nRN2J8l6p0M9J8
-460dK0l3rLLo6L9M5L1m2j0J6L9l3J7%rj6PJ2%L3l7J4K6p1L3j5Onj9OK9k5L6l9J9nOK2m1J7
-418@Rj3J3rJ5m9L6J2j7J6k9LJ1On0M8J9rNk9l1O9n3L3K9j5j4j1l2K4J0J7Pk1j9K3j2J8l4
-379b4N6k2L2k5k5J1O1o2k4J6mK6l7KL3J1l5J2J3RKl4K1pm7K2%K6j6K2kJ3k5k1M3K0m1J2l
-340Irl2N3k1jK3Ll5L0l7J1Jk8J7l0M0j3J7qMK8m1%J6k2JLQNJ8RKJ5m0j1lK4Ljj3j7K6m6K8
-296a4kL8l9K2j1JK4k1J3j1qJ8k0J2j7K0l1P4l3kk8l6L9J6PJ5o4J3K9l0M4k6J1pkJ4J1k2L8
-257C5l3JK8l5J0J4kk7J8Lk9J3rRk5Kj9N1j7L2MNlm8Jj9Q1Kk4J4n6J4M9l3K8k1l1L6j5j2j0
-216a8J6K3m0%N1Jlmk7lOK2l4N4o1K7Lj6LK0k4K9m0J6n6OO4j2k4j0K3K8l5j2L2J8n5N8k8j3
-176a5Mm5M6Mj3P0m8Qj4m3PM8j4K4m3K8L6l3J5m5L1k2j3J1L9o0N4m8l1M8oL3Mj1lPqJ9L2n2
-136Ak3K1K7k5pK1l3J0L7m3L2l5j0M2Qk4OK5J2l8jk6J2J0Jj9k5M0K1J7l4K3JPk7Jk0pl3k0
-96g5L0P0j4K6n9J2pk3M4pK3m4L0k0N2p7K2Q4m1m3K2l4jL0j4j8L7J4l2QLj4n1P9J9n7M1K7
-58D2n4N3j7k5rk7M4k7L6Pl0%MJ6j7J9J3o6Q4j6J9n1ll5L1J0Kl3L2j1N5l1k2rL0L8m1nj1L6
-18C1m3j7K7L4l0k3M0j4k8K5nkkqJJ7llL1lm2K1J2j7k0M0ok3j7j0N4o9JM1%K6K0k9lmj9L3
23A4l8M1l9J4Rpj9JJ7k1L5qj2k1K2L4k2k7L1lPJ7l1JQjk2K8kk6M6m6J9Rj3Pl2L8K5K0k0n4
65b1K3rlN9k8o4M7L7l9pNk0lK8l2K3jjM2j0l4Mm4ON1l8L4KK2l7L3q2Q5l8L3p1L7OK5rL4n2
107gPLj4
110a1
##PAGE=	F1=19406.407180917431106
##FIRST=	23001.711907285582129,	6426.5682307747556479,	-520.125
##DATATABLE=	(F2++(Y..Y)), PROFILE
-912bK8j8J8l0J6J6Qo0M1l9K5M3j7k4Pnl2L9pl6O2l2rLRj4J4K5j8l3K1j2%N3k5k6oK2mM1o9
-871b7rL6j7J4L6k0k2K0j0jj0pLk9N3j0k9N9l8qNOqPj2J9mkJ0pKm7L8J4rn0N6Jk8M6k1Jj6
-828a5QK0j3m0L8J3nj0kkK4l5PK7oj1j7QJ3Mj7jmk8j0M9L6m2%j9M4L0k8j7L9k1K0m5mKk2L4
-786BL1j0k7j6Nk9M9QJK6%j1o1L4onK0K5r5M6Ol1M4rll2K1L7m2L8j1j0LoJ7lNl6j3L4kjJ2
-743EJ2k2k4qJ0J8j1Qj1K6l3L6p2J3O5JQn4J6M8n7OM7n4n4M8L3JMj6K5j8pk6M7k6K3%jJ0j1
-702EN3l5m1L4l6L1J8mJ5k9L4m8L9m1l5k1K8l3Q4j5j5J0M4J3po1pM3l0L3nLmJ0PJ7pj6k3K
-662A0L8N0k9P2p5qk4K4m8J6k5M8k0JL0k%n7K5J0j7L3No9K5L6K7j8m7M2J6J7M5j1m1%ll9J7
-623E4O2ORo7l5K9Qj3rj0J6k2J0jK3j0NJ6k2j4j4KJ6LmMj7j5N1l0krk1k3L5J7j2k7K0NL4n3
-581eJ2J3pk2j4j9M2J1l3K1Rm3j4MN3J0m2J3k0L2rP8l5l1rp7PnN6%lK1OJ8Mm6j1j3M1J0J7
-540B0k2Kk1M1j7n6Q8m8K6k9JK3l0J0K5l0L0rrlJ1KK5k6l6K7N0m5qJ3j2Pj8M2K3n7Ll9RM0
-500CL0m1j8qL0j2Rk2J8J7l2K5K6j5m5MK1J4J2j8KkmL7n4L9m2JnK8Mm0jLN0Qk3o5M3J7K0l2
-458a8j7J8lo1L8M0L5m1j2J6M0l1J7omj9mK5JL9m2J1K4o7K9j4jKj9ML1k7L6l7J7kKK1m2K6
-418EJoJ4j1J4n7L3K0j5J1k5JJ6Jn7N8K0p%l4k8O2m4M2J7oj8j7k8K2PJ4J3k4j2K3j7K6l1M9
-378C2k3K2j6k5PN4n0j6J1j2L0l9kM1J6m8J4K0J6kl6K2k0l8K4JK2j2K2nJ2k1j4M1J2m0J5o
-340Ij0l1N2k5KK8%l3L1l5Lok0J6k8L9j2J9mmK3l8QJ2j9nRJ1JJ4J3KJ5m0j6lK7O%k0oK2n2
-297d5L2oM1l6J7j2JL2k4J1j3JJ8l2J6j5K1l0P4l2ol1l4L3J9NJ4n9K2K3l9N9l2J1rmJ5J5k3
-258bM2l3lK3l1J2J2mk5K2kl2K2j5J0k2Kk3N3k2L7jQKm8mj7P6%k1K4o6J0N7l2J4j4k7L3j3
-218Bj0j5J8K0l2PM3%Nj6k6mJ3J8l4N4n8K8kj7QK5l0K7l4J6n9PO6j4k5j4K8K7l7j5L1J1m8
-179c6N8k2j6ln4N5J2qN9m5J1j5n1K3M4k3L4m1J7M1l9J9m5L1k2j7J2M7o7N7m3k7L9j0K9J4
-143A8j6lJ2oJ9K4m2k4J8K9l0qK3l0PL9m6L7l4j2M5Qk9QK7Pl3kk9J5J4ok0j4L1K3J4l8K6J
-103B3J6l3lk3j2k0j9L0O8j5K7o0Rqk1M2rK6m0K7j6M1p3K3P5k6m2J9l7lL5j3j3L8Ql7Q%j5
-64b3m2P6K1n6L9K4n5N1j8j3j5k7M6k9L8Ql1JmK0j7J1K3n7Q1k7K7n4Jl5J8K2%l3L0j0N3l3
-26A1k2kK5L1l3%j6M6n1oJ7L9m0k4M2j0l1K9j2jlJnK2prL4Nm4K4Oj6j3L5j0l0j3oN8o9KL5
15a1J2K1J1k4rJk0K9l2L4l9J9Qqj8QLj3L5j3rk2K4L9j6l6L3pPK1l0j1J5kj8K9Mm2M9m0J5J2
57Ij1Pl9M4K8J8k2m3Rm%O0l4p0M9K9k7j0J3l0mK7k1K2m%L9j4k4j0l6OM8l5M5KJ8m4L4p7P9
98B7l2L2p9L9J5K4j6L6n0RJj6
110a0
##PAGE=	F1=19382.114581414942222
##FIRST=	23001.711907285582129,	6426.5682307747556479,	-952.625
##DATATABLE=	(F2++(Y..Y)), PROFILE
-912dL0k0K3l3J5J7J8o8L6l3K1M4j6k5Klk9L6om2O1k9qMJ2j2J7K4k4l7K8Jj2N0k4k1j2J9K
-873BL8o4j0M0k0RL7j3k3J2oj1olOk8M5rj9N4m1qNRnQj6K0klNj2Pl8L6J0j4m5N1Kk7N0k2N
-829Fj8KK2j5m6N0J4qrk%K1l7J3K4j2j1j8J5RNl0J2mk9k0O1L5m2jj8M6K4j2l1M2j8J6m1pJ
-788a1j4K6L4rk8j8Rk8M8NKK9qj7n1L6j3kK2K7r2L8Lj9L8pml5K2L3l5K9mj1MJJ2KPl9k0L3
-746ekRR%j5k6lPK0j1MlJ9l2L5o3RO3JOm9J2M1n3QM4m9m5M1M1j1Nj4K3k2jj9L7k4K3kjRnN1
-701F2l3m0K9l1K7J8nRk4L4n0M5m9l2oJ2k8R1j4k0NM2Mjn5j3M6k7L2nKkOJ1K6k4j3j6JL1N2
-660I7m2O6o3mj7J5m5J6k3M9j3JL8j2mn6K0K1k6L0J2o8J9N2J3k8l3M0J5J4N7j1n5krk4K1N2
-622A13MJ6o1m1J7J1nooJ5k7J0PJ3rMK0k1j6j1LK0Kj1Ok0j0N3l9nnk4j4K8K4ol5L7MJ5n7J0
-580CJ8j0j1pk1L5Ol7K6Qm7j3J1M6J1m4J3j4K6j1Q7l6k7k2p1J5kM8jkJ6PK4om4pqM0J3J6k6
-539Bmj9M5j4o5R2m0J9l3KL0l5QK8l0L2qj4lJ1QK1l3l0L0M5m4j6J5nNj1L7J8n8Rl0QL8K6m4
-498gj6j3L1j5J5k4K0J6l1L3K0j2n5J6J9PMpjnj0M7m6L3m1%lK8%l6j%M7%j2o0L7J5J8k6k4
-457c9L1kn1L2K7L7l7j3J6L7k7J6j1lj8j2L5%M5m5NK4o2K3j2oOj7KL4k9L1l1J7kjJ7l7L1m
-417GkJ7j7J4o4L2K7j5Rk4JJ8ko3O5K2nml8k3N3l6N0OJj8k4k5K1JJ4J8k4pK1k0L3k9M3k3J2
-376B2pk4%M1k9j0Kj7L5m0nM6J7n4J2K8K1ol5K2l4k5K5JJ8pJ6lJ0j4pL5Kl7J7oj3k7M9k8L
-335fL3jl0K8k6oj5j1J4k7L7j0K1Jj4K1l5J2J0j8qJ4J3%OJ7LJ3l7j9oL2Qkk4NJ7n8L6pM0l0
-293iRj2JL7k6Rj6J1J7l9J8j4K2k6P0l2ql1l2K4K3MJ1n1L1J4m3O8l5J2j2qK0J7k5M4l2pK0
-254B4k9J6Pnk3K7j0k9K9k1Qj3jk5N3k6L8oJ3Mm5rj2O8oj4L0p1RN7k7knk3K9j0pk0J6J8k1
-213a4J2L4JJ2k8k2pJ9J5l2N0n4K9rj5J2K9l2K3k8J7n7NO4j3k5k2L3K4l4j8K8Nl9N3j5j5j3
-175b7n9O0K0kM6l9Qj2n6M0L6k9L7l4NM3m1J9m0L0k2k0J4N0p2N9l7k6L5j5K4K2j9nJ8lJ6J7
-137D1l0k5J5K5k8oJ8k2LM0m5L8l3j4M5J0l2J0K6Jk5ml0J6K2j6k1nK3K2J4l9K5KK5l9ok2k0
-98d1qj4K6O4j5K8n8Nj1j5L8j2K8l3K1rK6o6K5N9om2J5l7oM1j2qL9ll5MJj8l3P3K0n2L4K3
-58C6n5M6j9jj8k6M5l0L9Rl1Lj2K3j9PK8m0P1l6L2n3Ll2OL0jl0K5oM7l2k3NK0K1k4Oj9M8n2
-17iOQL7m7k0L8ml1K9j8%mJ3j3K4nj8L5J2m2K5%j5mK6j3l6qkN9o5%L0K3J5%j6j3Ok3K4k3K7
25Hl9K3Npj5J3j0lL1j3j3j8K5M0rm3L2j2J1K2k8k2K2kj3K7Rn1M8l3QJ3oNm1M6L1J2k1l2mK
67bKN7l4p5N0K2k0j0K2m0nK3oJ8oKL2j5j4k3l0RM3k8N1LJ0m7L2o6O9k6K9q2L9K3J9k0L9n0
107eJ2%j6
110i
##PAGE=	F1=19357.821981912456977
##FIRST=	23001.711907285582129,	6426.5682307747556479,	-1385.25
##DATATABLE=	(F2++(Y..Y)), PROFILE
-912fL3k3K7l6J5J7K9p4K9k8J9M3j4k7k%k6L2mm8O0k7pOJ4rJ8K3l0l9L5J3k4M7k2j7j7J7O
-873CL2n5qM2k6LL8nk3L%k3kKJ1k1K9rqN0m3qLJ1jPj7K1JpJj8J3k9L3Oj8m0M5Nk7N4k4Nj5
-828inK2j5n0O3J0j0okJJ9m1K0K2j8j1j8K1NNm2K6nl1k6P0L3m3kj4M7J6Nm3M2j6J4l5j1jp
-787b0J8L7pk8k0J4k8M6KML0j6k3m2L8j7JK3K8q8L2%pL0nll6K2K7k8K0Lj4MJ1MNRm0k5L3m
-745a0J8Mj1nk6JNK1j4LNJ0l2L6n3LO0JMm4QL6m8RL9m3l1L1M8k3Nj3K2k5Mj1K6k2K2mjQKN0
-701F5l2l8K4k7K1J8pMk0L6n1N2n8k7J0mk4R8j4k5%M0qOm7j6M4k0K7ljJJJ4L6m1j1qjK5N4
-660I3n5O1n3JrOm0J6k3N2pjM6k2pn4J3L1l3K8J9o7J3O7kl8j9L6J6J4O9j2o7oj5rK2M1KK3
-620A30n5m5QJ1MjnJ4l3J2J4LqKK7k0j8j0NK2Kj7Qk4mN5m7rJk7qK0L4Mm7O1Nj6o0J1K1j5J
-577F%k3K8Km0K9Pn0rJ5L8J3m6J2qK0j2R0l5k0l4o4K3JL8jjJ2PL0j6m2jnL6J6J6k8j0j8M8
-536B4qp3R5l4J2l6KL8m0ML2k9L3qj9jJ1J3J7l7k6L1M2m3k3J6LKnL2J3n6J3k1PL8K1m7j5j7
-496c9L3j7J9k4K1J4l2M1J4ro4L0J4%mMloj9N6l6K6l9%%K7ml4%mM7q%n5L0J1J7k0k7L9%m0
-454d1K6J4L3k8j4J7L2k4J6j5mj7j6M0%N0m7JK4n8J9j0j1Qj3JL5l0K7k6J6JqJ4l2L8rKJ7k2
-414FJ5p2L1L5j5Pk2%K1op0P0K5mom2j6M3k9N8oRj9l0k0J8lJ2K4k4mJ9k3L9k7L8k3LLk2rK8
-372A2qlqk1M0m1pN0J8o0J1L5K5j2l3K4m8j0K5jJ4kJ1kQpjK8ol3J9oj5k3M4l1OL6kk7K5j8
-330Fj3k5jJ1k5L6j0K4Pk4K0l2J6Oj5j0J7J3jkK1NJ1l5k1qL4R%k7J5J2o4M0rL8k4Lj3KM1k9
-288aQj8K1J2m4J9j0K3k3O6l3j0l0k9J6K5LQm1M0Nm7P2l3J2j6j0K5J7k7M6l2j0J6k6J9Mqj9
-249a0L1j5k3K9k6Omnk6N2l0M0j0J7Om2j5pO1j2nL3p2ON7k4j6Mj9K4nok3J4J5j2J7K5KK0m0
-208A2j8j0K5J2k9M4m8L0j7j3J5L4l4J8k1J8n6MO2j1k5l0L6K0k9j9K4%l0M5oj5k0o2N9K9M
-171bL2l5Omn9N4K6l5M1k7qM6m4J9l6L0k3k1J8N2p9O0l0k4L2j9J7L0k3pK7jJ0J0j7k5J1J9
-133B1k3nJ4j5jM3m0L4l0j8M5J0l5J2K5lj8nk9J5L0k7k2LJ6K2J3l9K2ML3m4rk0k6Nj0K1N9
-94B8j5K7n4Jj2j0L1j3K8k4J5mJ2n7K5M0J6m1J3l6j0M5j2kM0j4l3%Kk0k4O9J8m7K9K0n1L8
-56A8j8J1k3k4M4l2M1J0l1Mk0K7k1KL6k4N5l8L6n3Qk8qL5jk6J9jM0l1k4J2J5J1j4J1k5N1n4
-17a0J9%L5n3j4L3Jl1L0k5%mK3j9K7lk6L3J8l9K7oj3LJ8j6m1lLN9o2kK5L3Pj0pj5J0k6K0j6
24a7K0l8K7Jnj2J7k2OK8j2j6j4K4M1kn1L3j8J4K1k1l2K8mqK4J2n5M6k7KJ3lMm2M8L3Oj9k0
65A0k0J0LN6l4q0N0J5j2j2L3n0nJ8PJ6qLK5j6kl4k5RL8k0N6MKn0L0n3N9k2K5q1L6L1J5k5M1
106D3m9J4%j6
110h
##PAGE=	F1=19333.529382409968093
##FIRST=	23001.711907285582129,	6426.5682307747556479,	-493.125
##DATATABLE=	(F2++(Y..Y)), PROFILE
-912bK9k1K7l4J1J7L8p4J7j9J4M2j4k6nLk3K7%n4N5k2mOJ2mJ8K1l3l9L8K4l3M1j8j3k4J5J1
-873DK7m4oL9k8lL7Jj9nMl3KJ0J1j1QoLM5m3pLQKNj7K0Nonk3J7j9K9%j9l4L8Mk3N3k3Jj1r
-827a8K0j2n1P1Qj5kjLJ5m3K5J9k1j1j7K5JOn3L7ol1k7P3K7l8lj2M7QK1n4L9j1J3l0j5nJJ0
-786gM0jl1k0J7k5L9KML1k6k3l4M0k3MK2L0q0K2lPK0kll2J8K2j9ROj4PJ6kOJ0l8k6K9mK4j
-743A1j9Kk5PLJ9j5KJ4%l1L5m0lN5lNl7LL0m3J1L1l5j6K2N3l6MqJ9k9J0mJ8k2K3j1JJ1NM6
-701F3k8l4J7k1J3J8j0Jj6L5m9O1p1k1K5j7j9J01j2k9mL5j8J2l8j6L5rK1ljLmJ9M2o1mjkJ9
-661C2N6o4M9m1OlJl4J6k2N2l%N2k9j3n1QL9l9K5K4o4PQ3j8m4pL0J5J7P8j2p5rk1%K5K8%K9
-620A23m3n4NPJ5LkQl8J3K2ppjL3j4j9j3QK4Jk0Ok6LN6n4j4Pk9mJ1M5K6p1R3Rn8n9PK4j6R
-577IJ0k5J9ml8L0Ln0nJ9L1J2m6J1%J2j2Q6l1j2m4n3L0LK6JkRPL3k4l7JkL5J6J4k7j7j4M7
-536B1%q1R8k6Jl7MM4m6kM0k8L1pj9lJ0J9J1m0k1L4L7m2k8J4J0%NK3Pm9J4j2J2L1J3m6j4k0
-496d2L0j6K6k8K5J1l0M2Nko7M2Rnj5J4pjk6N9k5J9l4kJK8pl2kmM4j1Nm8K3RJ5j4k8M1Ol3
-454b5J9OK7j7j5J9K4k0J6j9nj5j8M3%N1m4oK3n2J4pj3Qj0KL5l2K1j9J8%j2Rk6M4j1LJ7k8
-414EJ6p6L3L7j5Ok2JK0np4P1K9lj1m2j0L5k5O4j5J2j6l4j8J6pRL2k4%J2k2M3k5L2k3kJ1j9
-374dj8J3J6Jj8k3M3m0qN1J8o0PM1K3j6k6K3n7LK5lJ0KKNLjJ0J5j2k8J9lk0j7L8l3RL6Kk7
-332AK2j0j8l2PQk4L4rK6J1l1K1l1J7Mj2j1J9J3jj3K6ORl0k2rL3J0Jk7K5Mo8M3rL4j7mj2K
-290a4M0k8Qk1K8Qm4J7nK1j8O1l4j1k6k8RK6KNk7M5pm6P4l2J0j6j5L4J4l0M8l1j5J6k6K4j
-251A5j0j7L5k0j2K5k9KQj1k4M8l2L6j0K2Nl8j8%N2k0JL5o7MN1k0k9J3j4J8jkk5QJ4lK1J6
-211B7MK5m9j2j4L0Qk3L4m1L1k4rJ5L8l2J1j6K0n0jN8ok6l8L9J5k2j9J7lk1L5Lj2k8o0N2L9
-172eQK0k9%Kn5O1J8l7L9k2j4M6m6K0l1K9k2k1J9N2q3O1k5k6L5k3J2L1k4pL4%LMnk4RPj1m
-131dQqjM2l2K6k5k3M3Rl3J3K2oj2pk5J3L8l8k3PJ2J9J4l6J7QM0m7j4j3l4J4kJ2N2j3K6m7
-91hmj2mK3j4K5j4RJkm7K5K1L4l8J0l4j1M7j1%M0k4k6nNk5j6O5J8m2K0J7m2K6j7K1k4k0M1
-51Hl1L8J1k9Lk4K8k1kM0lL3l8L8n1J2k0k1L5%k0J3LL0k5k5J8RJpJ8k9M7m9L1pK6n0j0K8N
-10A3k9K7k8klL4k5K6Jl2K6K4l3K8j2j0RPj5m6%J0N8n7oK1M0Kj9Kj6J3l1J5nJ3l8K9kkqJ9
31bl1J3K0ok1oK1L9Nn6L1k3J9J8j5l9L1koK2J2n4M2k2mJ2LKm1M8L2jj5ql0J2NN3l0q3M6J2
73Cqj1M2n8nJ2J8J5rLJ8j6Qm0k3J0L2j0N5Pj0m8K7l7M8j8K0p6K9L9Pk4M2m8J4%j4
110f
##PAGE=	F1=19309.236782907482848
##FIRST=	23001.711907285582129,	6426.5682307747556479,	-58.375
##DATATABLE=	(F2++(Y..Y)), PROFILE
-912@K6k2K7l3QJ9M7p5Nj0J0M0j4k7nOk0K1On9N0j6kOQ%J8J9l4l9M0L1l6L3j4ql2J4J5K0l1
-871hjL6l1j0L5Pj4j3Qm2NK1PMj7lJ5M0m2qLMMOj6J9Roj0k9K1rK6qj9k8L1Lj9N2k3koj4J7
-826epn0P6Lj7LlQJ0m6L1J7k4j1j6K8mPn9M3nl1k4P3K0l4mj1M9%L3o0L5qJ3k4k1pQKM3Nl2
-783Dk1J8j9L2KML0l6k2k7M2k8QK0L0p1J4nK0J0kJk7J4J5rlRj5QK3j0QJ2l7k7K7oL0nl0J3
-741fk2J2jJ7j5JK4j2k9L3k6j0N0pNk9kK7l8J1K2k7JJ0N7m8OnJ6l3J7KJ0k0K2j5KJ3QM2k5
-700C8l0J0j6NJ9j2lj2L3m5P1q5j5L8k8j3J03j2l2oL1l0J9k9j6K7JJ4jjLrK2M9q1MNjJ1N8
-660H4p0L9l3RNmk7J7k2N1KjN4l3j8m6KM6m3K3K8o2jR9l2m7LK1J5K2Q6j4q0j0k6MK6J7lL7
-620A18l2o1OJK6QmJm2J4L0j6olL9qk0j6J1K2Mk3Ml0J0N7n9j9J3l1jKN6N6j01J32J4j10n9
-581a7MK8j8J7J8k9J1pl6L0jm9%K2K3J3m7J0RLj2Q1l0jn1m2L6NJ4KkOOL6l1l1KJL0J6J2k3
-539Hk4j2M6J0q9J00j8j1l6NM9n1qM6k6K9oj8mOK6Qm2j9L6L1m0l3J4J7jJ2J3Lm1J5nJ6K6N
-499C7m5j4k0K8j5L0l0K8Ql0M1lPp2N4Oj1k5K3rNl4O0j5J3k9lLK7j0l1llM3j3Rm4J6OJ5qk6
-457c4L8J2l0J3LK0nj7K0J8j6J4k2pj3j7M3jN3m2j0K2m7J0nj0KoML5l4J5j2J9%j7Ok1M8rj
-416A9J7l3J8p8L3L8j4Pk2JJ8np4O8L3kj5m1lK6k2O7k2J7j4l8j6J3j0QM0k4KPk2M5k3K7k3
-377CmJ7j8k5JL6Lk7k5M8l8j0N2J7n9KM6K1k1j9K3o0J5K2pPPpJ1kNK0Jj8k1J9jk3j2L3l5J1
-335a2L7Nk6J9kk3l8J4Nk5L4qK7J6l9K2l0J9Jrj1K0J2Jk5L0QPk5k4j0L2J0Lk5L3kp4M6qL0
-294A5j1j1j0KL8k9J0k3L5Km4J7%J9j3N5l4j2k2k8LK6L%j1M9j9m3P0k5Oj5k1M3J1l3M9l0j9
-255@J5k5K8nj2j5M0k5JJ7l1jJ8j5k4M4l4L4j0K4Ml2k1OM3k6QL3n9LM4j7m1K2rJ0MLk8KJ3
-214a4NK3PQK7n3oj9L5Mj7K5l6L1l1lJ4M1k9Nj1K0m3nN4jk8m5M1Qj3j7Rnj2K5J2j0l4n4L9
-173e3M9J3Pk5pJ2n1P0Ol8L7j6k1M5m7K1k6K8k2k0K0N2q8O2k0k6L7k7QL3k7pM1Jo%Pk2OqL
-132Aj%%kM1k1J5j8l0M0Rl0J4J8j0orj8PM8n0k2J0PJ6J8l4J3RM6m9j7mm0K0OKM3j1K7m1qj3
-89b4KJ6j4J9%JPj6l5K3JN2l5Ql0j4M9j1KM0l4j9j1Rk7j1O1J7l7J3J4l3J5j8L1k5j6L7l0L6
-49A3J1k5Ll0K9k1lM3J5Ql2L8m7J5j6k8L1Jj3ORJ9j7k8K4MpjK3l4M5m6M4j5J6m6kK0Rk6K4
-8A3l1mkM4l2K5Ql6J6K7k7L1j7qJ5mj4m9MJ7N5n4rJ7M8mk9J1j6J6l7J1NNl6L1mKnK0l5J6J4
34b%k5%J7L6J2o1K9k7K3J4om4L2lmK1J4n2L7j6j1RRjl9M7L2pj3Nm0J5ON1k5q4M0J0pj0N2o5
77c1lNK7J3j0ORj3J5m1k2RK5jN4J0k1m6K4k2L8j5J3o5K0M4jk3M2m7J5Jj3
110d
##PAGE=	F1=19284.944183404993964
##FIRST=	23001.711907285582129,	6426.5682307747556479,	1019.625
##DATATABLE=	(F2++(Y..Y)), PROFILE
-912DJ9j8K4k9LJ9N3p1okNL8j5k4qJ0j7J5J1o3M5r%MJOJ8J6l3l7M1L4l5K5j1lm0J4J9J2j9
-871dOK8l0j6L0J1oj8J0m7ML4KJ8m2JK2L7l9ll%OMj3J7J3nj4l1K2kK5j7j4k4K3Jj4M9k5pK
-828ij5R%m3P3%k1J0lJ1On0L8J5k7j1j3K9rQo2M5ll0j7O9J0k8mrM7qM3o3L0mJ4j6k8j2J4l
-786a7M3J4l3k0J7j2K2O%K7m1k0k1M2l0J0J6L1o1OpL2jkOj9PJ3mj2Pj5J1K5j6QJ1l2k2K2o
-745a5L1ql6K1j6J5mJ4j6LL4k6k6L0j2j6M4j5Rk2oK4l4J3J2j9J5LN6n7OkJ4l1J8POk2K1k0
-705gKK0QL6j9k5KrpK2j3nj1K9l8P6r5pM6l3qR9j0l2oK4l9K6k3j2J5J5L%K%j3K8M8r5J0J2
-663A6jON6p3L1k7J3J0oj9J8k2M9K%N4l4k5l8kN0m6K1L0n8pJ10m5m3QJ3J4K4R0j6p7j1k8L
-624D0K9NpM5j8p1J1oL3J7rj0m1J4L6k2npM6lj7k2J4K0Lk0Kl5J5N7o1k6K1l1nlO4R0j31J75
-584A87K2j72n5%L1j9K2K6k9Jj3k8K7om5NK3J6J2m5OK0oj1P2k8Rn6k7L7NNMmNOL5l5k3J%K9
-542DJ2Rj6l0pM2J8r2R9j1k4l2QN0n7j2N1k2K6qj3oJL3Kl7k0L8K4l7l4J1K3kK1JKl3J4jK5
-501B0J8nm1j5j8K2qL1l3L0Pk8L3j0J6p2O6Jj5l5K9j2J6m0N6mOk3mMK5j0l1nJM0j2Rm2J2M
-460a7J4%k3L0J4k6NPJ1Oj4J8J0j2J4k4j0j0j3L8%N0l6j4K0m3PjonkOL4l6QlK1kk1Nj8N1n
-417B8pJ6l6J6p5L8L4j5J0k4KJ3kp0N9L8jj9l6KJ8k2O9k7K0j0m0j6J1j2PM5k3Mjj9M5k4K5
-378B1k1mK0j4l2rN1Ml4k5N1l4j2N0J5n3mM9J3k2j0K2o0K5J9j1NRj9K3pQK8j0k3j4J7Kk7m
-338a7K6l4J3L2J1k7J6Nk4m1J9Jk6L4qK8J9m2K5l1J8%oj0J9J1Kl5L3RMj6k6rK8RLj9L9rp7
-297e3M8qK5mj6pJL0k7J4k4L4jl7J4MJ4pN0l4j2j5k9jK5KmPM7k8l8O1j5Jj5k5N2Pl6M9l0k5
-255fJ8k5L3j0j2j3M2k7J5Ol0oK8k0k2L8l3K5nK6Lk7k2J4L3l1J4K6m6LL3j5m8K8mMQOk7oJ3
-214a9J2K0LJ1K7n5Jk5L7Kj0J4l0L0l4KJ3M2k4knJ7l5j0N0Pl0m9L7Llj4JooJ5K0pl7m5K1O0
-172aJ5mk2j3K3m3P1ml7L2j3k2M2m5K2k2K6k1j5J7N0q7N8j5l0M0k5LK9k5pM8%j5kJ4j9Nk5
-133a7K1JnKKL7qKj1m0M0Pk4J2J7j4kj2rLN2n8k2RQJ3J9k7OJ1N0m9k0Mm4K4J3qL2oK7l5rj3
-89b1OJ1j5OJ6lJ0k6k3J8j4O4l1Pk6j5M7j1NL7m1j3j2J2l0qN8J6l2PRk3Nj7L6k2j3L3k7L1
-49A1J2k3Ll4L0k1mM5K9j5k4L5m0J8j2l5K7Mq%J3Qol0K7jj3LK6l6L9l9N1j9Ml7MJ2J2k1J8
-8A3l1ojN2l5K0J5l7LK9j9L3k1pJ9j5j0n1QK3N0n0j1J2N2ql3J6j4J6l8OJ2kl1L0pQjJ8l6J8
33a1MRk8PJ2L0J7o3K7k9K6Q%m2K9klJ9J3m2L0j3j6NJ5ll4M2L0j2j1J7m6J5OM9j8q3L5QrqO1
76D1o9m%L2J3rOJj0J9l6k2PJ8ON0J3l1m0J9qK8j1On0PM8j1j7L9m4J4Kj0
110c
##PAGE=	F1=19260.651583902505081
##FIRST=	23001.711907285582129,	6426.5682307747556479,	2097.625
##DATATABLE=	(F2++(Y..Y)), PROFILE
-912IJ1j5K1k6%K1N4o3j9PJL5j5k3j1J5j4QJ8o5L8jKKqJ2J8J1l1l1L9L5l3K0rJm7J3K3MpJ5
-870A5J8l0k1K6J4Jk2J3n2NM8qL4o5MK9L3l6%onPKrJ4J6kj7l5K2OK4k5j1k0J7kqM4k5j2Qj5
-827b6KPl4O8ok4J8lJ5%n2M4J2k9rj0K9j3Qo1M4lk8nN9%k1npM6j6N0o3K5jJ5rl4j7K0qM3K4
-784D5l5j9J6oJ3J2nK4m5j6j8M1l2J2J3L0m9lqM4j2kJ0j1JJ1Jk3Oj4J3K8k2QRk6j8J8qL0q
-743Em1K8j0J8qJ1j6MM4l9k2K6%k1L8k1J1j3j0K0l0J5Kj1K8mN5o5OLJ1l1K0J2Mk4J9k5KK5
-703A6RK9j2k0nkj9K5j4pj2K7l0P7j01jN3l7kR3j1k9mJ7m6L3j8rJL0qJMjj6L1M7j09K0J6j
-662A5KN2p0K4k3J4J1lj2K0k2M5KLM8l1l1k9lM8m8K1L0n3j7J21n4l6J1KJ5K6Q6j5o7j3k8l
-624C8L3oj2N3nq2K2j5M1K2j3k0m1J4L8k3mj1N3Kj5k8J8J7Lj8%m0J9N8o2l1K7l3prO8J20j52
-585A9K19K8k33n3lL5k2K7L1k6rj6k1K4j5l9J4K1RJ2m5ML0j4rO0k7K0n9j3L8NnPoMNL5l7j6
-545b1k%K7RMpl4mL8K6r5R7nl4k8RN1o2j5N6k0K3qj0opM0kl0k2L9J7l4l5PL0mL1j1Kk4J1J
-502bL4J0j4l7j4j5J6mL4l7L4Lk6K5j7K6p1P3kj6m1K8j2K6m2M8Ojj5pOK3j0l2nML8j0Qm2P
-461b3MJ2Qj4J6J6k5jJ4jJ7j0J8JrJ4k5j2qj0L4jM7k9j7J8l9NKkj3LQL2l7KNK3nk3Kj3N3j
-417C6j6J6l6J4p1M2K8j4J2k6MQJo7N1M3%k7k7OJ0k3O8l0K6pm2j7J0j3QM8k3Orj7M6k4K1j7
-377blK2j1l8j5O3%l9k5N4k9j3M8J2m5j1N0Pk4jJ9n6L3J7j5JJ3l1L4j3J0L6k2k5qJ7Nl2MK0
-337Gl5J7K7J7k8J1J2k3m2K2lk7L4qK9K1m5K7l1J7jlqJ7POm6L7J1Jrk6j0K5ONj2M4j5q1N0
-296cpK0Lk1n%K3k5J8k5K9jl0J0RPjM7l4j2ql0nK4KqK3M4l6l2N1nmj3l1O3Kl9N0l0l1K0k4
-253a5L7j5j2j2M6k9K9nl1j1L8k4k1L2l4J9JK6Lk2k3K0K4l2J5K0l2NK1j5m9L1jkJ2J0k7j4
-215c7J5J6J5%J7K2n3Ql0L9%kKk5L0l8PJ0M5k0qkJ3k4j4M6J2l1n2L3lQj0pmkLL0lm1l4KO8
-172AJ8j5j9j9L4l4O6j0l5K7j0k2L8m3K3j9K5k0rJ4M6q6N4rl3M3k3%K3k4oN3jk4mK2j5Lm3
-133c3M0Mj2ONL1Nj0mm9M0Mj7J1J5j7Jj5k%N4o4k0PJ0RK0k1KJ0N3m7k4J2m4K6J9j8K0%K7k8
-91Fj2j1RPj5rL3rJ3l2j4J6k7O9k6Ok0j7M6j2PL3m5pj4J6l2pN4J5k5jNj2nj5L9k0rK8k3K6
-49IJ2k0Ll7K9k0lM4M1l8j3L3l4K0ql7J8PmmJ7lMl2L2pj8NL0l8L3l4N9k3pk9J0NJ5j7J4l2
-7a8ojO0m0J7K1l6j2L1j2L6k5pK3k5on3J2L0M4m5j3NN6j2l5K0j2J7m0JJ9rk6K8rJ4KJ6l4J7
33gnK0l3J4PK6J6o2K6l2L0KOl7K5lkJ7J1l2K5j1k1KK0ok7L5K9j8qK8m9J3OM8j3q1K9OroO6
76D5p0mlL4J2qPpoK0k6k3LJ1J3M5J5m0l4J5NJ9p%l4qN0j9j1L6m2J4Lq
110c
##PAGE=	F1=19236.358984400019835
##FIRST=	23001.711907285582129,	6426.5682307747556479,	3671.25
##DATATABLE=	(F2++(Y..Y)), PROFILE
-912A6Jj0J6k1mK2N2n0l2J5lL1j5k1j4K0j3KK4o5L1QNjk0J9J5Qk7k5L6L4k7J5rLn0J1K6l%
-871@K6Pk3k9K2J4Rk2J2n3NO0j8M7q5PL3K7k9J0j3j2P%nJ2J8%j7l7K1QK6l4lj9J2lnL8k6j3
-829b5J1j5oJ7k2N5rk7K6lJ7ln5M9J1k8j2kK8j9Pn4L7Jk9RM9j0j6noM2j9M9n6J7MJ7ml9k4
-788d2K6rM1L1l5j6J1KNK0j3J8m4j2j6L9l0J3OK9m0qnN1k2oJ8mlJ2Kl0Jj2J6K5k4PNj9j2J5
-746iqK5pm4L3jJ7j0Rj6MN3m9k1K4J0k5L2l0J6oj3J9k7J4pkL6oN0p0PPRk7J8J3Pk7J5k8JL1
-703A7PK4oj6j1Ml2K9j2nj7K3k2P6j04ON6l7KQ2j0k2jOm8M4j8pj0M5k1KOmj8L7M0j17K8J9
-663A5%JM4o5K1k2J7PJjJ9k3M1%NL9k4l7j8lM3m7K1K8m6k5J24n7k4QoJ2L1P7j4n3j5k6j3L6
-623G1j5j4N9Or0L6k6M3L2k2k9l6J1L9k3kj5N9Nj0l4K1J2Kj1mm5K3N8o1l6L2l4j1j0O3J35
-586A79j53K59L4k91m9oL8k3K7L7k4j7k0j1J9k5k9K1J9LJ2m6ML9k0rM8k6K9n9LL4KrQpKNL2
-547C0l5j0mnK7MJMl8jL1L3r4R6mm4k2J3M7o5j6N6j4K0j0moj5M4nj9k7L9J2l2l3KL4lL7k0
-506DOj9P%M5%k0l2j5rRLL1l8L7%k4J4k1L4o7P6lj7m3K3j2L8m1L6J1nprPK1ql3pQL7oKm2N
-461b4MJ1J6pKJ3j8pJ9rK2lJ5qlJ1k2j4ooK7jM2k2j7J6l8MNQk3NQK8l5nJ3K4nk3kqN4Kk5J4
-415C2l3Ro2M8J8j2J4k9P%Oo0L8M7Kl6j3QLk3O1k7K9mm2j9Qj1RM9k3Oj7j0M1k4K1j6KK0ql9
-373c0j8O6nl8k7N5k2j2M4Ql7j4M5jk0OJ6m7L6J5k0jJ3m0M5j8QM3l0k5kJ5Nl3J0J4l2J8K1
-334A1K3l0QJ6j8m1K1ok8L5qK9J8m2L0l4J7kJoJ5JJ1n3L7J3kkk6qJ9LNnM9k0q3N1oJ5Pk2k
-291ijJ2k2K4k5K0Jk2PJ2jOM4l3j2jl3nK1JrL7L6m0k5L9Mqql9P2km1M7k8l8K5k3M0k0j1j0
-249a8M9l2M2j7k8j5M3k5j9K1k9PJ2K6%j7k1K5J7l0J5Rj6PQj4m6K9KpJ6J3k5k1J7J6QjK2J6
-209C9m6J5l5L7kPrk0K7l6QQM6j5j3KOj5j5M0K0l3n1K6pJ6nj4lJoL6%l9k6j5P5J7k2j7k4M2
-167@k1N5j4l0K1j1j6L2m0K4j4K1k0%PM2q0N0ol6M3j8kJ6k3mN6nk8lK4rKo0N4Rj6OJ0K1J8
-126E5k0Lo0M3kpQJ6k1Kj6NmN3o4k0KJ5MK3j5kRN4m5k5J9m3K7K2k7POL1k5j2j0J1Oj5k8M9
-84Ij2J4l2oRl2O8k2Oj4j7M0rPK7m6lj1J8l2rN0J6k2pKjj2j3L7j6oK4j8K1J1j7Kl9K8j8jM3
-41A7M4n4kK8k6K1ol5RRjpJ9j1J4l4L5j1k1NL1l7K7k8O0k2k0j6J3jJ6j2Qk9qKO2m1J1K7l2
0Dk7L1nL8k5j0K4l0ln2J6L3L7m0j2kN6j5l2K2j2J8m1jK2j6j7K3qK0MJ2k8J4j5L0l3J8KK1J0
40C1n8K7l2L2mRk9K1mmJ6Rk2K0rk3kK3rk0K9K7k1pL6m6QMM9rp4K1Oj3lO8o8lpL2J2nPj3%J8
86B0j6k0mOJ4M0J6m5k6J1J5J2noj6k2N0k6mK9l7J4Kl
110a
##PAGE=	F1=19212.066384897530952
##FIRST=	23001.711907285582129,	6426.5682307747556479,	5244.875
##DATATABLE=	(F2++(Y..Y)), PROFILE
-912B3qoJ2j7rK5M9m0m3K4pK7j6j9j6K4j1mL0o4K3J7Pml1K5J2Lk0j8L2L1j8J1j1Mn1RK7rO
-871aL5kj5l7J8J4J5k1J2n4OP2l1N5r6QL5K2k0J9k1j9QkjRJ9Lj6l8J9J1K6m2Mj8Qn%L1k6j6
-829c2J5j3j3K5j1M2j3k8L3lJ8nn8N4J0k7j4MK7k4Pm5K6Nk6K1L7k0ronL8k3M7m7J0PJ9Jm4
-789b0l0L3rL8L6l5j2OJ0lK9k2J2m2oj6L7l0J5%K7l0j3mN9l1j0K5LpJ3Ll8lj0J8K3k7QJj3
-748a5oJ2qK0nm5L5QJ6j2Pj7OO0n8k0K1K1l0K7l9K1Jj5J7k4J5j5MM3qM5p4PJ2Ok1J5J4J1l2
-707@J2l0jL6OJ9%j2j7J0m4L3rnk1K0j4P1j03J1N8l6NP1j1j4Nmm7N1k0lk2N9l4MQoj8M1L1
-666H0j18L2K2J%L3n7K0k2J9LNQJ8k4L7kPK9j9m1nJL3m6K3K4m0l4J26n8o%j1J1L5O8j4l9k1
-626G8k3k2M0k4j6O5J6r8M9l5M5L9l1l7l0PL7j7Jk0O5Omm1K4OKnpm9K5N7n8m1L7l5j7oM7J33
-586A63j27K88L4l34m4rM0k4K5M1j9k4k4kJ4l5j9K8J8kJ0m6KM9k5rL6k7L8n9J9K7Kj3J0rJ
-549fNL0l3lqrK7ljJ6m1KK4L6r0R2mn1j3J4M1o6j4N5j0J8j4Knk3M8pql3L9Ol0k9lL8mM5k9
-506AJ2j5KkN5j1k6k5j4lKQK9m1M1lk2Lk6M2o0P4kj3m3J3j2M9m0K6J6j2Lj2PK0ol4pJ3L4l
-464A8mm1JNJ2K6mj3J1j2j1K5k1K7NJ3j6KQk0j6lkK0kL8j4j8J3l6LPJ9l4RPK4l2j2K1K4nk3
-421aloN4Ol7J4k8Nn2N1Qj1J7l2J0pJ1n3K6N0Lm5JJ0mk5N5k4L5km4k1QrJ2M8k4Nk4mL6k3K0
-378Fj3OJ8ml9j7O4j2l7k6N5j6j0L8Nk7j9M1j0j7J2J5l9M1J3k6kJ3m8N6k4NM5l2k6MJ4Nl6
-339b4J7J0l0K0J2L1l4NJ9j2l6J8rk9L5qK8J6l9L2l5J7mLlJ3mJ7n9L6J4mNk8nJ3KLMN1k3q5
-297e0N0mJ0J1k1%lKj9L0k4RKj2NJ3j2J5M2l1j1Nl7mJ9Jj2N1K5m2j9K7J4j2lm7Q1om4M5k5
-256A9m5L0k3M2k2j0j0N0l2M9k4k4j9M7k7j6J1k5mK2K5jj2j9L0Qk4J2k%J0nj6l7K6Kj2J9J7
-217A0k4k6K1J3%%K7Ol6K2m0L5mJ7k0j6K4l4J0NM7j1j7Mkkj6L3K5l2m8J7j2K4%j9Jkj2M2L
-176A3l8j8l1Q2J4k9j3k8M9j0M5j7k6J5j1j1K7l5K2j0J8k0J0%L6p3M5ll9M3j3kRk0mN8rl3
-138glK8m%p2O5J4k0NJ6RL0k9J2p2M7pKNJ7k5Mj8J1oM6o1j7mK0%K5ppON4m1k6K6m1K5K5l5
-95a0nJ4L2k2j1qJ1Pj3m9O5j7J5k8kOl6O2j5Nrj6L3qPK1m4%rK1l2j2M8J6j9j3kJ2j9j0L4j2
-53a2mK0j3J6Rj3Km2K7j4%L9M4o4PK4j8K1ol1JJ0Lj0K2j9K3l5L7j5k3ML1l5K0k2O1k1l0nJ7
-12FqJ6pLk5qMO3m4PL3k8m3L2JM0k7j3K6l5Kn2J9L7L0l5j1rN7j8l0K4j1J8m1kK4k3rJ8qK7
29@MJ0k2J1k5M1l4K0jJ5Nn6K9k9L2j0J1k0J6mpJ6Oj0J5qk5lK3j1j3K4K2k2rM5m3LMM9no8J4
72a0Oj6jO6o1jj1K9J0kQj8OJ2jj9j1JJ4L5J7m9j6MK4Njj1%l6N0l4NK1l2J5K%
110@
##PAGE=	F1=19187.773785395045707
##FIRST=	23001.711907285582129,	6426.5682307747556479,	6477.75
##DATATABLE=	(F2++(Y..Y)), PROFILE
-912B8j6lJ0j4j3K8M1k5n1K9rK1j5j7k1L1j2pL3n9J5K5Qpl9K7RKj8qK8K7j1J1j4Lm9NK8j4
-872a3PM7j2mm6J5J1K1j7J1n3PQ0m2N8j00QL5J4qL1l2k4OjKPJ7Pj4l8J6J2K7m8J1j9NlKK3
-831Fk6j4J4j0j8L0JK7j5l0L9jJ7pn8N5J1k5j6J2K3k8Ol2J3Rk5L4K6l0looL4k4L8l2KJ1K0
-791B2Mm6l8M1qL3M0l4ojJ6qL7l0Ml4jj9L4k6J4pK5k4j2%N9l7j6L4Qj0J8jm1roJ8K0k8Pmo
-748a8%J0pJ2km4L6J6J3j4Qj7PO2o2j8J8K7l1K2m7K6Oj5J4k3J8k2J0M4oL9p5QJ4Oj5J0J2J8
-708D0l7Rl1lM0MJ3Qj1k0J4n4L7lnk7J5oO2r6J7N4l0PN4rkRj6m2O0k5kl0O9m4PPpj6M6J9j15
-665d0L5K3LJK0m9K4k4K1pJ3J8J4k7L5pJ0J7j1m5J0PJ8m1K4J9l3m1J19n0J0rj3RM3O4j7l3
-627A10k7k0l1M1k8j5O9K0j02O0m3M6M5m1m3j9%L2oKk4P1KMm7K7%JLj1n2K5N6n3m4M1l7k6
-589a4NK8J14q7L03L0l58m1pM1k6K1M3j4l0k5POm4oL4J6oRn0NN6k8rK5k9M3n5L4J9mj1J0q
-550cjMK6k6%j2j3K8poK8m1MJ5L8q2Q6pn4pJ8L2o5j0N0nJ7j9P%l1M9rOm2L9Kk7k5qL8kM8l3
-506@J9j6JrO3j9k7j9j5OpJ4K3m1M5nk2qk6M6n2O7Lrm0jrN5l2J2J8j6J0j5RJ7jl6oJ6L3kj0
-463A4m2JPJ3L7kk9Mkj1K7k9K4J7Qk3QMj5j7kKJ2kL3oj7J1l5JRK9m2QQJ8k7j6K6K2mj9mmN3
-418D8Pm6J0j9jl9N5nrJ8l2J1j6J6m3J6M9Nn6J9Qqk7M4j6M1lm1k4OnJ6M3k5Nl1KL1k3K0j1
-377a0J0J6kl3j6N7j9l1k7N2prL3Jj7k2L4j6j4J4J6l0M3J1l1lJ4n5O5k8lM8l2k3QJ3Jl3J9
-338fQk5J9NL5l6%K1ll0J2j0k8L5rK8Ql1L1l5J9pPjJ1j0K2o2L3J5oJ1k7mQlMJ2N1k4q6M8k
-295bPJ2j7Jnqj3L5k3nNlLJ4k6K5M3k9j0J0m0lJ6%j2N9J5m1j4J8J9j5Nn6Q8j0m6M3k1n2L4
-254Aj9M1k3rj0N2l4N1k6k0k1M6k5j5jj8j7L5K4loj7L2Jj5Qj2J4J2j6j9k3J7Lj6K2J8j9l2
-215c9K6Pj0KL4mk5K7m2L0mK3k7j3J9k8POM7rk1Pj1J0j6K8K8l1m2Nj1K7Nk2Moj5M4Nl2j5m1
-173g3Q7Ql2j1k9N3kL4j7k2J0j4lK2l1K3oJ1j8J9rL1o3L9%m1L9q%Lj8jN5j4l3%K8j%p9O7K1
-131B5j9%K1kL6l1J8q3N3j2RKK0k8Lk0J7oL4n2j6pK5lK5%j0JN3l8k5K8l3K2K4l9j9K1L7k0
-91A1j0oJ2Pj4o5P7j9J4j9jJl3M9rPoj3K3nOJ4m1JjK0k8j8M5J7j6j7mK0k1pK7rkJ7oJ0Pj0
-47EKm2K4j0jL8L7o9J6J9rJ9ok5pJ3KrK0k2L1l6L9j8k6MK9l1J5j7N8j9l9OJ9j3J4jkj9qNO2
-4D8m3JL6k2n7L3MM2k6j8K5l5Lm9K4L8K1k9qj6N3j8k2K1j2J8l6lK2k9LRnL1MOj2Ol2M7k9J8
37A2mJ2pn0L3k7L0j3J1j1J3prJ6LjJ0ok3lK0j2pJ7J8j9j2M9l5mKN1nn7POj9jO3n2jj2K4PJ
82HJ0k1J0LJ5j6j8kJ1K9J5m6r%K8Lkj5J6m6M6l8J2J1k4J4JN
110@
##PAGE=	F1=19163.481185892556823
##FIRST=	23001.711907285582129,	6426.5682307747556479,	7253.25
##DATATABLE=	(F2++(Y..Y)), PROFILE
-912C2k4JPj2j6L1L3j1n8L6j4J6j3j6k5L5j1j0L7n4PL1J1rm9K9Ojj3KK3K2kJ2j8jm5LK8j9
-872a9ON5j9J0n5J1J0K4j3J1n0PQ3n1N7r6OL3OLM5m3k8PlOLJ6J0j1l6J2J3K7n4J8j9KkNJ4
-831Ak5rJ0pk2L5J1J2j7l1M6%J4qn7N6J3k3k0K1J9l2Nj9jJ5k5M6J6m0KnoK8k4K9j7pJ6K1P
-790B8m8m5M9oK6M2l1%rK0j2M5l7lk6Ok3L1k4J5j5K3j7j2LN8m2k1M1J1j0K3nm3j4lJ8J7k8
-751a8Oj0KOQqNLm2L4K6Pj6Rj6OO2o0j9J5L3l3J9n6L1J2j5J1k1J9k8J5M5nL2p4RJ7NrOJ0K6
-708D9m2Nl2nM2KRJ5rk3J8o4M1Lml1QKM9q5K2N0k6PL8oJ0J2k4l6O7l0jl8P9n4J0Oqj4N0Pj06
-665c7L4K3MNPm0K8k6K2j7K0K7J0l0L2j1J2Llm6K5J3Ll6K4J4k6m8J11m2K9j8j5QN1P0k3l6
-627A21l6j4m0M3l1j4P1K0j01P0n1M5M9m9m8ppK7MOk9P6mJ3n2L1p%J0j2n5K4N3m6m5M4m1l1
-589a3J8J0R7n7L01K1l59l7pM3k8J7M3pl5k8J6jn3OM1J3rQn3PO3l1rJ5l0M7n3M7J0qoJ0rl
-549cNK0j8Kj5j7L0j4qM0m2OPL6p1P9j1n4%K0K0o1mM3JJ5k5J2Ol9M9rJ8n0L8jk4k1j2L8kN2
-507C6l7K7j7jj5O8k9k6j1j6J5j6K0J6m0M8pk2j9k3M7m5O0Qml2j9pO0k4JJ9k1J9j8J0J4Ll7
-468a5mJ9K9kj4m1jRJ5M8%m6jQj3K8l3J6L0Nl0J4%j0j8%MOlK8Kj6Rl5%J2L8n0POJ4k1k1L0
-424CK0kj5okN1Rn6Rrrk6N9j7pJ9l3J2k3K1l3MM9Po7L6Pj2k9L5j0M6kl9k7NlK0L9k5Ml9RK7
-380@k4K2j0J4J2jk5j2M7k8k3k8M9KpK7lrk4K7k1rJ6J4k0M3J1l5mJ3n9P2l3j1M7k5k2J1J4
-341Hll2K3Nk1J9kM0m1kK0Pk3Oj0k8L4j1K7Jk3L1l7K2qJ0JRj8K9o4L1J6qJ6k7kKpLK0N0k5
-298C8q4M8lNJ3j2Jqj7qM1k2j8PPJJ3m0L4M6k7rJ4m5%J3Jj2O4Kl6pNK4j7J4o6R4j3m5L9j9
-256A6n7M0j8L9k3oj1N3l3M4k3j4k3M2k0j3j4j0l0M8K3n%j4L4pmKk5K9J4k5k2qPLj8K3J9j6
-216cl5L1%k1MM0j3j2L1m4K5nL0l4j0J6k3MPM8j0k5Rj8K2j4J9L1l0l2qj1L0Rk3Pj1j7M6Nk6
-175a1j2m7Q8Kl6ok9N4NK3j6j6Nj7NJ7k6K3mNj6K9k0K7n2L3Lm4L4lKkj5KN0k2k8KL0%%q0O1
-132bK9j7oK4j5M3l2K6r2N9j8J5jK5l0Jk4K1oK3m2j2j2L0oK7Oj4mN1l4k4L0k7K0K0m0l1K7
-93a2M2k0qnJ3J0j4q1Q4j9J2omkk9L7lOlj1J5kNQl6lJ1J9k6k2M1J7j5j8pK8k3lK0ojJ4%NO
-48A4pKm2K0nkL5K8o9K5J2JJ7j0j7j3J5%qJ8k5L8l7M2k1k7LK5k5J1j4N2j4m5J5K0j9J4Nqj3
[truncated: 1,798,829 more chars]
