# Supplementary material for: Possible dissolution mechanism of alkali lignin in lactic acid-choline chloride under mild conditions
Source: RSC Adv. 2020 Nov 9;10(67):40649–57. doi: 10.1039/d0ra07808e (PMC9057700; doi:10.1039/d0ra07808e)
Supplement: RA-010-D0RA07808E-s008 [file RA-010-D0RA07808E-s008.jcamp]

##TITLE=	2674-6-HSQC.2.1.2rr
##JCAMPDX=	6.0	$$ NMR Plug-in 1.14 of MestReNova 12.0.0-20080
##DATATYPE=	NDNMRSPECTRUM
##DATACLASS=	NTUPLES
##NUMDIM=	2
##ORIGIN=	Bruker BioSpin GmbH
##OWNER=	nmrsu
##.OBSERVEFREQUENCY=	600.16999999999995907
##.OBSERVENUCLEUS=	^1H
##.SOLVENTNAME=	DMSO
##.PULSESEQUENCE=	hsqcedetgpsisp2.3
##LONGDATE=	2020/08/06 20:47:00.000
##.ACQUISITIONMODE=	SIMULTANEOUS
##$ORIGINALFORMAT=	Bruker XWIN-NMR
##$PARAMETERFILE=	(acqu2s, ASCII, c:/Users/10157/Desktop/2674-6-HSQC/2/acqu2s, 0)
$$ ##TITLE= Parameter file, TOPSPIN		Version 3.2
$$ ##JCAMPDX= 5.0
$$ ##DATATYPE= Parameter Values
$$ ##NPOINTS= 129	$$ modification sequence number
$$ ##ORIGIN= Bruker BioSpin GmbH
$$ ##OWNER= nmrsu
$$ $$ 2020-08-07 02:27:39.442 +0800  nmrsu@CZC3361HFZ
$$ $$ D:/NMR_data/2020-02/2674-6-HSQC/2/acqu2s
$$ $$ process C:\Bruker\TopSpin3\prog\mod\go.exe
$$ ##$ACQT0= 0
$$ ##$BF1= 150.912866534
$$ ##$FnMODE= 6
$$ ##$NUC1= <13C>
$$ ##$NusJSP= 0
$$ ##$NusT2= 1
$$ ##$NusTD= 128
$$ ##$O1= 10563.9009621541
$$ ##$SFO1= 150.923430434962
$$ ##$SW= 164.822796691379
$$ ##$SW_h= 24875.6218905473
$$ ##$TD= 128
$$ ##END=
$$ 
##$PARAMETERFILE=	(acqus, ASCII, c:/Users/10157/Desktop/2674-6-HSQC/2/acqus, 0)
$$ ##TITLE= Parameter file, TOPSPIN		Version 3.2
$$ ##JCAMPDX= 5.0
$$ ##DATATYPE= Parameter Values
$$ ##NPOINTS= 13	$$ modification sequence number
$$ ##ORIGIN= Bruker BioSpin GmbH
$$ ##OWNER= nmrsu
$$ $$ 2020-08-07 02:27:42.072 +0800  nmrsu@CZC3361HFZ
$$ $$ D:/NMR_data/2020-02/2674-6-HSQC/2/acqus
$$ $$ process C:\Bruker\TopSpin3\prog\mod\shimcntl.exe
$$ ##$ACQT0= 0
$$ ##$AMP= (0..31)
$$ 100 100 100 100 100 100 100 100 100 100 100 100 100 100 100 100 100 100
$$ 100 100 100 100 100 100 100 100 100 100 100 100 100 100
$$ ##$AMPCOIL= (0..19)
$$ 0 0 0 0 0 0 0 0 0 0 0 0 0 0 0 0 0 0 0 0
$$ ##$ANAVPT= -1
$$ ##$AQSEQ= 0
$$ ##$AQ_mod= 3
$$ ##$AUNM= <au_zg>
$$ ##$AUTOPOS= <15 >
$$ ##$BF1= 600.17
$$ ##$BF2= 150.912866534
$$ ##$BF3= 600.17
$$ ##$BF4= 600.17
$$ ##$BF5= 600.17
$$ ##$BF6= 600.17
$$ ##$BF7= 600.17
$$ ##$BF8= 600.17
$$ ##$BYTORDA= 0
$$ ##$CAGPARS= (0..11)
$$ 0 0 0 0 0 0 0 0 0 0 0 0
$$ ##$CFDGTYP= 0
$$ ##$CFRGTYP= 9
$$ ##$CHEMSTR= <none>
$$ ##$CNST= (0..63)
$$ 1 1 145 1 1 1 1 1 1 1 1 1 1 1 1 1 1 -0.5 1 1 1 1 1 1 1 1 1 1 1 1 1 1 1
$$ 1 1 1 1 1 1 1 1 1 1 1 1 1 1 1 1 1 1 1 1 1 1 1 1 1 1 1 1 1 1 1
$$ ##$CPDPRG= (0..8)
$$ <> <> <garp> <> <> <> <> <> <>
$$ ##$D= (0..63)
$$ 3e-006 1.5 0 0 0.001724138 0 0 0 0 0 0 0.03 0 0 0 0 0.0002 0 0 0 0 0.0036
$$ 0 0 0.00089 0 0 0 0 0 0 0 0 0 0 0 0 0 0 0 0 0 0 0 0 0 0 0 0 0 0 0 0 0 0
$$ 0 0 0 0 0 0 0 0 0
$$ ##$DATE= 1596718072
$$ ##$DE= 6.5
$$ ##$DECBNUC= <off>
$$ ##$DECIM= 2773.33333333333
$$ ##$DECNUC= <off>
$$ ##$DECSTAT= 4
$$ ##$DIGMOD= 1
$$ ##$DIGTYP= 12
$$ ##$DQDMODE= 0
$$ ##$DR= 22
$$ ##$DS= 32
$$ ##$DSPFIRM= 0
$$ ##$DSPFVS= 20
$$ ##$DTYPA= 0
$$ ##$EXP= <HSQCEDETGPSISP>
$$ ##$F1LIST= <freqlist>
$$ ##$F2LIST= <freqlist>
$$ ##$F3LIST= <freqlist>
$$ ##$FCUCHAN= (0..9)
$$ 0 2 1 0 0 0 0 0 0 0
$$ ##$FL1= 0
$$ ##$FL2= 0
$$ ##$FL3= 0
$$ ##$FL4= 0
$$ ##$FOV= 0
$$ ##$FQ1LIST= <>
$$ ##$FQ2LIST= <>
$$ ##$FQ3LIST= <>
$$ ##$FQ4LIST= <>
$$ ##$FQ5LIST= <>
$$ ##$FQ6LIST= <>
$$ ##$FQ7LIST= <>
$$ ##$FQ8LIST= <>
$$ ##$FRQLO3= 12726.0760000944
$$ ##$FRQLO3N= 2
$$ ##$FS= (0..7)
$$ 83 83 83 83 83 83 83 83
$$ ##$FTLPGN= 0
$$ ##$FW= 125000
$$ ##$FnMODE= 0
$$ ##$FnTYPE= 0
$$ ##$GPNAM= (0..31)
$$ <> <SMSQ10.100> <SMSQ10.100> <SMSQ10.100> <SMSQ10.100> <> <> <> <> <> <>
$$ <> <> <> <> <> <> <> <> <> <> <> <> <> <> <> <> <> <> <> <> <>
$$ ##$GPX= (0..31)
$$ 0 0 0 0 0 0 0 0 0 0 0 0 0 0 0 0 0 0 0 0 0 0 0 0 0 0 0 0 0 0 0 0
$$ ##$GPY= (0..31)
$$ 0 0 0 0 0 0 0 0 0 0 0 0 0 0 0 0 0 0 0 0 0 0 0 0 0 0 0 0 0 0 0 0
$$ ##$GPZ= (0..31)
$$ 0 80 20.1 11 -5 0 0 0 0 0 0 0 0 0 0 0 0 0 0 0 0 0 0 0 0 0 0 0 0 0 0 0
$$ ##$GRDPROG= <grad_out>
$$ ##$GRPDLY= 67.9858856201172
$$ ##$HDDUTY= 20
$$ ##$HDRATE= 1
$$ ##$HGAIN= (0..3)
$$ 0 0 0 0
$$ ##$HL1= 0
$$ ##$HL2= 0
$$ ##$HL3= 0
$$ ##$HL4= 0
$$ ##$HOLDER= 15
$$ ##$HPMOD= (0..7)
$$ 0 0 0 0 0 0 0 0
$$ ##$HPPRGN= 0
$$ ##$IN= (0..63)
$$ 2.01e-005 0 0 0 0 0 0 0 0 0 0 0 0 0 0 0 0 0 0 0 0 0 0 0 0 0 0 0 0 0 0 0
$$ 0 0 0 0 0 0 0 0 0 0 0 0 0 0 0 0 0 0 0 0 0 0 0 0 0 0 0 0 0 0 0 0
$$ ##$INF= (0..7)
$$ 0 40.2 0 0 0 0 0 0
$$ ##$INP= (0..63)
$$ 0 0 0 0 0 0 0 0 0 0 0 0 0 0 0 0 0 0 0 0 0 0 0 0 0 0 0 0 0 0 0 0 0 0 0 0
$$ 0 0 0 0 0 0 0 0 0 0 0 0 0 0 0 0 0 0 0 0 0 0 0 0 0 0 0 0
$$ ##$INSTRUM= <spect>
$$ ##$L= (0..31)
$$ 1 1 1 1 1 1 1 1 1 1 1 1 1 1 1 1 1 1 1 1 1 1 1 1 1 1 1 1 1 1 1 1
$$ ##$LFILTER= 500
$$ ##$LGAIN= 5
$$ ##$LINPSTP= 0
$$ ##$LOCKED= yes
$$ ##$LOCKFLD= 1876
$$ ##$LOCKGN= 105.80729675293
$$ ##$LOCKPOW= -20
$$ ##$LOCKPPM= 2.49000000953674
$$ ##$LOCNUC= <2H>
$$ ##$LOCPHAS= 263
$$ ##$LOCSHFT= yes
$$ ##$LOCSW= 0
$$ ##$LTIME= 0.25
$$ ##$MASR= 4200
$$ ##$MASRLST= <masrlst>
$$ ##$MULEXPNO= (0..15)
$$ 0 0 0 0 0 0 0 0 0 0 0 0 0 0 0 0
$$ ##$NBL= 1
$$ ##$NC= -6
$$ ##$NLOGCH= 1
$$ ##$NOVFLW= 0
$$ ##$NS= 96
$$ ##$NUC1= <1H>
$$ ##$NUC2= <13C>
$$ ##$NUC3= <off>
$$ ##$NUC4= <off>
$$ ##$NUC5= <off>
$$ ##$NUC6= <off>
$$ ##$NUC7= <off>
$$ ##$NUC8= <off>
$$ ##$NUCLEUS= <off>
$$ ##$NUSLIST= <automatic>
$$ ##$NusAMOUNT= 25
$$ ##$NusFPNZ= no
$$ ##$NusJSP= 0
$$ ##$NusSEED= 54321
$$ ##$NusT2= 1
$$ ##$NusTD= 0
$$ ##$O1= 2820.79900000554
$$ ##$O2= 10563.9009621541
$$ ##$O3= 2820.79900000554
$$ ##$O4= 2820.79900000554
$$ ##$O5= 2820.79900000554
$$ ##$O6= 2820.79900000554
$$ ##$O7= 2820.79900000554
$$ ##$O8= 2820.79900000554
$$ ##$OVERFLW= 0
$$ ##$P= (0..63)
$$ 13.2 13.2 26.4 12.1 24.2 23.1 35 70 20000 26 52 80000 80000 1000 500 0
$$ 1000 2500 100000 600 2000 0 0 0 2000 84 100000 13.2 1000 1000 0 1730 20000
$$ 0 0 0 40000 0 0 160 2000 0 0 3000 200 0 80000 0 0 0 0 0 0 0 0 0 0 0 0 0
$$ 0 0 0 1500
$$ ##$PACOIL= (0..15)
$$ 0 0 0 0 0 0 0 0 0 0 0 0 0 0 0 0
$$ ##$PAPS= 0
$$ ##$PARMODE= 1
$$ ##$PCPD= (0..9)
$$ 0 60 58.6 0 0 0 0 0 0 0
$$ ##$PEXSEL= (0..9)
$$ 1 1 1 1 1 1 1 1 1 1
$$ ##$PHCOR= (0..31)
$$ 0 0 0 0 0 0 0 0 0 0 0 0 0 0 0 0 0 0 0 0 0 0 0 0 0 0 0 0 0 0 0 0
$$ ##$PHLIST= <>
$$ ##$PHP= 1
$$ ##$PH_ref= 0
$$ ##$PL= (0..63)
$$ 120 120 120 120 120 120 120 120 120 120 120 120 120 120 120 120 120 120
$$ 120 120 120 120 120 120 120 120 120 120 120 120 120 120 120 120 120 120
$$ 120 120 120 120 120 120 120 120 120 120 120 120 120 120 120 120 120 120
$$ 120 120 120 120 120 120 120 120 120 120
$$ ##$PLSTEP= 0.1
$$ ##$PLSTRT= -6
$$ ##$PLW= (0..63)
$$ 0 22 95 0 0 0 0 0 0 0.00015333 3.1292 0.3168 4.0504 1.9251 0 20.575 0 0
$$ 22 1.0648 0 0.22254 0 0 0.024727 4.1108 0 2.1731 0 3.1292 4.0504 15.454
$$ 6.1332e-006 0 0 0 0 0 0 0 0 0 0 0 0 0 0 0 0 0 0 0 0 0 0 0 0 0 0 0 0 0 0
$$ 0
$$ ##$PLWMAX= (0..7)
$$ 54.2 309.2 0 0 0 0 0 0
$$ ##$POWMOD= 0
$$ ##$PQPHASE= 0
$$ ##$PQSCALE= 1
$$ ##$PR= 1
$$ ##$PRECHAN= (0..15)
$$ -1 2 -1 0 -1 1 -1 -1 -1 -1 -1 -1 -1 -1 -1 -1
$$ ##$PRGAIN= 0
$$ ##$PROBHD= <5 mm PABBO BB/19F-1H/D Z-GRD Z114607/0138
$$ >
$$ ##$PULPROG= <hsqcedetgpsisp2.3>
$$ ##$PW= 0
$$ ##$PYNM= <>
$$ ##$QNP= 0
$$ ##$RD= 0
$$ ##$RECCHAN= (0..15)
$$ 0 2 0 0 0 0 0 0 0 0 0 0 0 0 0 0
$$ ##$RECPH= 0
$$ ##$RECPRE= (0..15)
$$ -1 0 -1 -1 -1 -1 -1 -1 -1 -1 -1 -1 -1 -1 -1 -1
$$ ##$RECPRFX= (0..15)
$$ -1 -1 -1 -1 -1 -1 -1 -1 -1 -1 -1 -1 -1 -1 -1 -1
$$ ##$RECSEL= (0..15)
$$ 0 0 1 0 0 0 0 0 0 0 0 0 0 0 0 0
$$ ##$RG= 187.42
$$ ##$RO= 0
$$ ##$ROUTWD1= (0..23)
$$ 0 128 2 2 2 2 2 2 0 0 0 0 0 0 0 0 0 0 0 0 0 0 0 0
$$ ##$ROUTWD2= (0..23)
$$ 0 2 2 2 2 2 2 2 0 0 0 0 0 0 0 0 0 0 0 0 0 0 0 0
$$ ##$RSEL= (0..15)
$$ 0 1 2 0 0 0 0 0 0 0 0 0 0 0 0 0
$$ ##$S= (0..7)
$$ 83 83 83 83 83 83 83 83
$$ ##$SELREC= (0..9)
$$ 0 0 0 0 0 0 0 0 0 0
$$ ##$SFO1= 600.172820799
$$ ##$SFO2= 150.923430434962
$$ ##$SFO3= 600.172820799
$$ ##$SFO4= 600.172820799
$$ ##$SFO5= 600.172820799
$$ ##$SFO6= 600.172820799
$$ ##$SFO7= 600.172820799
$$ ##$SFO8= 600.172820799
$$ ##$SOLVENT= <DMSO>
$$ ##$SOLVOLD= <off>
$$ ##$SP= (0..63)
$$ 120 120 120 120 120 120 120 120 120 120 120 120 120 120 120 120 120 120
$$ 120 120 120 120 120 120 120 120 120 120 120 120 120 120 120 120 120 120
$$ 120 120 120 120 120 120 120 120 120 120 120 120 120 120 120 120 120 120
$$ 120 120 120 120 120 120 120 120 120 120
$$ ##$SPECTR= 0
$$ ##$SPINCNT= 0
$$ ##$SPNAM= (0..63)
$$ <> <Gaus1_270.1000> <Gaus1_180r.1000> <Crp60,0.5,20.1> <Bip720,100,10.1>
$$ <Squa100.1000> <Squa100.1000> <Crp60comp.4> <Squa100.1000> <> <Squa100.1000>
$$ <Squa100.1000> <> <> <Crp42,1.5,20.2> <> <> <> <Crp60_xfilt.2> <Sinc1.1000>
$$ <Sinc1.1000> <Sinc1.1000> <Sinc1.1000> <> <> <> <Q3.1000> <> <> <Crp60,20,20.10>
$$ <Bip720,50,20.1> <Crp42,1.5,20.2> <Q3.1000> <> <Gaus1_180r.1000> <> <>
$$ <> <> <> <> <> <> <> <> <> <> <> <> <> <> <> <> <> <> <> <> <> <> <> <>
$$ <> <> <>
$$ ##$SPOAL= (0..63)
$$ 0.5 1 0.5 0.5 0.5 0.5 0.5 0.5 0.5 0.5 0.5 0.5 0.5 0.5 0.5 0.5 0.5 0.5 0.5
$$ 1 1 1 1 0.5 0.5 0.5 0.5 0.5 0.5 0.5 0.5 0.5 0.5 0.5 0.5 0.5 0.5 0.5 0.5
$$ 0.5 0.5 0.5 0.5 0.5 0.5 0.5 0.5 0.5 0.5 0.5 0.5 0.5 0.5 0.5 0.5 0.5 0.5
$$ 0.5 0.5 0.5 0.5 0.5 0.5 0.5
$$ ##$SPOFFS= (0..63)
$$ 0 0 0 0 0 0 0 0 0 0 0 0 0 0 0 0 0 0 0 0 0 0 0 0 0 0 0 0 0 0 0 0 0 0 0 0
$$ 0 0 0 0 0 0 0 0 0 0 0 0 0 0 0 0 0 0 0 0 0 0 0 0 0 0 0 0
$$ ##$SPPEX= (0..63)
$$ 0 0 0 0 0 0 0 0 0 0 0 0 0 0 0 0 0 0 0 0 0 0 0 0 0 0 0 0 0 0 0 0 0 0 0 0
$$ 0 0 0 0 0 0 0 0 0 0 0 0 0 0 0 0 0 0 0 0 0 0 0 0 0 0 0 0
$$ ##$SPW= (0..63)
$$ 0 3.1822e-005 1.4143e-005 21.251 34.772 0.0038333 0.00015333 21.251 3.8333e-007
$$ 0 0.0038333 0.0038333 0 0 11.901 0 0 0 6.142 2.257616e-005 3.509391e-005
$$ 1.638637e-005 8.837033e-005 0 0 0 0.0015154 0 0 0.14642 6.1332 2.9752 0.2694
$$ 0 1.4143e-005 0 0 0 0 0 0 0 0 0 0 0 0 0 0 0 0 0 0 0 0 0 0 0 0 0 0 0 0 0
$$ ##$SUBNAM= (0..9)
$$ <> <> <> <> <> <> <> <> <> <>
$$ ##$SW= 12.0157698109985
$$ ##$SWIBOX= (0..19)
$$ 0 1 3 0 0 0 0 0 0 0 0 0 0 0 0 0 0 0 0 0
$$ ##$SW_h= 7211.53846153846
$$ ##$SWfinal= 0
$$ ##$TD= 2048
$$ ##$TD0= 1
$$ ##$TE= 298.1313
$$ ##$TE1= 298.1313
$$ ##$TE2= 0
$$ ##$TE3= 0
$$ ##$TE4= 0
$$ ##$TEG= 300
$$ ##$TE_PIDX= 1
$$ ##$TE_STAB= (0..9)
$$ 1 1 0 0 0 0 0 0 0 0
$$ ##$TL= (0..7)
$$ 120 120 120 120 120 120 120 120
$$ ##$TUNHIN= 0
$$ ##$TUNHOUT= 0
$$ ##$TUNXOUT= 0
$$ ##$USERA1= <>
$$ ##$USERA2= <>
$$ ##$USERA3= <>
$$ ##$USERA4= <>
$$ ##$USERA5= <>
$$ ##$V9= 5
$$ ##$VALIST= <>
$$ ##$VCLIST= <>
$$ ##$VD= 0
$$ ##$VDLIST= <>
$$ ##$VPLIST= <>
$$ ##$VTLIST= <>
$$ ##$WBST= 1024
$$ ##$WBSW= 4
$$ ##$XGAIN= (0..3)
$$ 0 0 0 0
$$ ##$XL= 0
$$ ##$YL= 0
$$ ##$YMAX_a= 413940
$$ ##$YMIN_a= -503961
$$ ##$ZGOPTNS= <>
$$ ##$ZL1= 120
$$ ##$ZL2= 120
$$ ##$ZL3= 120
$$ ##$ZL4= 120
$$ ##END=
$$ 
##$PARAMETERFILE=	(audita.txt, ASCII, c:/Users/10157/Desktop/2674-6-HSQC/2/audita.txt, 0)
$$ ##TITLE= Audit trail, TOPSPIN		Version 3.2
$$ ##JCAMPDX= 5.01
$$ ##ORIGIN= Bruker BioSpin GmbH
$$ ##OWNER= nmrsu
$$ $$ D:/NMR_data/2020-02/2674-6-HSQC/2/audita.txt
$$ ##AUDIT TRAIL=  $$ (NUMBER, WHEN, WHO, WHERE, PROCESS, VERSION, WHAT)
$$ (   1,<2020-08-07 02:27:41.962 +0800>,<nmrsu>,<CZC3361HFZ>,<go>,<TOPSPIN 3.2>,
$$       <created by zg
$$ 	started at 2020-08-06 20:44:15.294 +0800,
$$ 	POWCHK enabled, PULCHK disabled,
$$        configuration hash MD5:
$$        CD 2C 61 0B 31 39 5B 44 3F F0 B7 32 DE 46 86 7E
$$        data hash MD5: 2K * 128
$$        D0 EB 6E 89 55 CA 20 5F EB 2C 98 38 DC B3 13 5A>)
$$ (   2,<2020-08-07 02:27:43.112 +0800>,<nmrsu>,<CZC3361HFZ>,<audit>,<TOPSPIN 3.2>,
$$       <user comment:
$$        ICON-NMR User ID: luowei
$$        data hash MD5: 2K * 128
$$        D0 EB 6E 89 55 CA 20 5F EB 2C 98 38 DC B3 13 5A>)
$$ ##END=
$$ 
$$ $$ hash MD5
$$ $$ 7E C1 BC 72 4F 3F 65 15 24 BE 3C 91 C6 4D FE 54
$$ 
##$PARAMETERFILE=	(auditp.txt, ASCII, c:/Users/10157/Desktop/2674-6-HSQC/2/pdata/1/auditp.txt, 0)
$$ ##TITLE= Audit trail, TOPSPIN		Version 3.2
$$ ##JCAMPDX= 5.01
$$ ##ORIGIN= Bruker BioSpin GmbH
$$ ##OWNER= nmrsu
$$ $$ D:/NMR_data/2020-02/2674-6-HSQC/2/pdata/1/auditp.txt
$$ ##AUDIT TRAIL=  $$ (NUMBER, WHEN, WHO, WHERE, PROCESS, VERSION, WHAT)
$$ (   1,<2020-08-07 02:27:41.962 +0800>,<nmrsu>,<CZC3361HFZ>,<go>,<TOPSPIN 3.2>,
$$       <created by zg
$$ 	started at 2020-08-06 20:44:15.294 +0800,
$$ 	POWCHK enabled, PULCHK disabled,
$$        configuration hash MD5:
$$        CD 2C 61 0B 31 39 5B 44 3F F0 B7 32 DE 46 86 7E
$$        data hash MD5: 2K * 128
$$        D0 EB 6E 89 55 CA 20 5F EB 2C 98 38 DC B3 13 5A>)
$$ (   2,<2020-08-07 02:27:43.112 +0800>,<nmrsu>,<CZC3361HFZ>,<audit>,<TOPSPIN 3.2>,
$$       <user comment:
$$        ICON-NMR User ID: luowei
$$        data hash MD5: 2K * 128
$$        D0 EB 6E 89 55 CA 20 5F EB 2C 98 38 DC B3 13 5A>)
$$ (   3,<2020-08-07 02:27:47.832 +0800>,<nmrsu>,<CZC3361HFZ>,<proc2d>,<TOPSPIN 3.2>,
$$       <Start of raw data processing
$$        xfb same F2: SI = 1K WDW = 4 SSB = 2 FT_mod = 6 PKNL = 1 PHC0 = 28.90802 PHC1 = -16.11564 F1: SI = 1K ME_mod = 2 NCOEF = 32 WDW = 4 SSB = 2 FT_mod = 6 FCOR = 0.5
$$        data hash MD5: 1K * 1K
$$        AA 93 A2 1F FD AD 0E 49 73 D2 95 CB ED 31 91 AB>)
$$ (   4,<2020-08-07 02:27:48.062 +0800>,<nmrsu>,<CZC3361HFZ>,<proc2d>,<TOPSPIN 3.2>,
$$       <abs2 F2: ABSG = 5 ABSF1 = 10.70791 ABSF2 = -1.307917
$$        data hash MD5: 1K * 1K
$$        1E B2 75 F3 1F 70 4F AD DF 06 35 33 35 3A 4B C0>)
$$ (   5,<2020-08-07 02:27:48.292 +0800>,<nmrsu>,<CZC3361HFZ>,<proc2d>,<TOPSPIN 3.2>,
$$       <abs1 F1: ABSG = 5 ABSF1 = 152.4172 ABSF2 = -12.41713
$$        data hash MD5: 1K * 1K
$$        C4 67 EC CD B7 A4 26 BC 4F 0F F9 51 93 CF 9C 20>)
$$ (   6,<2020-08-07 08:10:23.717 +0800>,<nmrsu>,<CZC3361HFZ>,<apkm>,<TOPSPIN 3.2>,
$$       <apkm 
$$        data hash MD5: 1K * 1K
$$        B0 C3 64 FA 42 AB 97 EB 1F A5 46 AE D0 D9 32 55>)
$$ ##END=
$$ 
$$ $$ hash MD5
$$ $$ B6 84 0C 70 64 00 B0 7D 33 E3 CC 72 39 F9 25 3F
$$ 
##$PARAMETERFILE=	(clevels, ASCII, c:/Users/10157/Desktop/2674-6-HSQC/2/pdata/1/clevels, 0)
$$ ##TITLE= Parameter file, TOPSPIN		Version 3.2
$$ ##JCAMPDX= 5.0
$$ ##DATATYPE= Parameter Values
$$ ##NPOINTS= 2	$$ modification sequence number
$$ ##ORIGIN= Bruker BioSpin GmbH
$$ ##OWNER= nmrsu
$$ $$ 2020-08-07 08:10:20.127 +0800  nmrsu@CZC3361HFZ
$$ $$ D:/NMR_data/2020-02/2674-6-HSQC/2/pdata/1/clevels
$$ $$ process C:\Bruker\TopSpin3\prog\au\bin\clev.exe
$$ ##$LEVELS= (0..255)
$$ -79996830.043981 -64695863.4129146 -52321507.4952515 -42313990.4494912
$$ -34220607.8049668 -27675243.7220308 -22381809.2138808 -18100848.1340955
$$ -14638705.032406 -11838764.8710306 -9574368.31750355 -7743082.12704927
$$ -6262065.4269819 -5064322.29032103 -4095671.0783847 -3312293.45619974 -2678752.20690589
$$ -2166388.1781284 -1752023.84387597 -1416914.83571602 -1145902.01422754
$$ -926725.72346042 -749471.207712448 -606120.103251829 -490187.716066288
$$ -396429.677374438 -320604.707038291 -259282.753137634 -209689.82862314
$$ -169582.526010365 -137146.533605792 -110914.5625 110914.5625 137146.533605792
$$ 169582.526010365 209689.82862314 259282.753137634 320604.707038291 396429.677374438
$$ 490187.716066288 606120.103251829 749471.207712448 926725.72346042 1145902.01422754
$$ 1416914.83571602 1752023.84387597 2166388.1781284 2678752.20690589 3312293.45619974
$$ 4095671.0783847 5064322.29032103 6262065.4269819 7743082.12704927 9574368.31750355
$$ 11838764.8710306 14638705.032406 18100848.1340955 22381809.2138808 27675243.7220308
$$ 34220607.8049668 42313990.4494912 52321507.4952515 64695863.4129146 79996830.043981
$$ 0 0 0 0 0 0 0 0 0 0 0 0 0 0 0 0 0 0 0 0 0 0 0 0 0 0 0 0 0 0 0 0 0 0 0 0
$$ 0 0 0 0 0 0 0 0 0 0 0 0 0 0 0 0 0 0 0 0 0 0 0 0 0 0 0 0 0 0 0 0 0 0 0 0
$$ 0 0 0 0 0 0 0 0 0 0 0 0 0 0 0 0 0 0 0 0 0 0 0 0 0 0 0 0 0 0 0 0 0 0 0 0
$$ 0 0 0 0 0 0 0 0 0 0 0 0 0 0 0 0 0 0 0 0 0 0 0 0 0 0 0 0 0 0 0 0 0 0 0 0
$$ 0 0 0 0 0 0 0 0 0 0 0 0 0 0 0 0 0 0 0 0 0 0 0 0 0 0 0 0 0 0 0 0 0 0 0 0
$$ 0 0 0 0 0 0 0 0 0 0 0 0
$$ ##$LEVSIGN= 0
$$ ##$MAXLEV= 32
$$ ##$METHOD= 0
$$ ##$NEGBASE= -110914.5625
$$ ##$NEGINCR= 1.2365061044693
$$ ##$POSBASE= 110914.5625
$$ ##$POSINCR= 1.2365061044693
$$ ##END=
$$ 
##$PARAMETERFILE=	(cpdprg2, ASCII, c:/Users/10157/Desktop/2674-6-HSQC/2/cpdprg2, 0)
$$ 1 pcpd*0.339:0
$$   pcpd*0.613:180
$$   pcpd*2.864:0
$$   pcpd*2.981:180
$$   pcpd*0.770:0
$$   pcpd*0.691:180
$$   pcpd*0.944:0
$$   pcpd*1.020:180
$$   pcpd*1.494:0
$$   pcpd*2.846:180
$$   pcpd*0.738:0
$$   pcpd*0.510:180
$$   pcpd*0.283:0
$$   pcpd*0.808:180
$$   pcpd*1.328:0
$$   pcpd*1.536:180
$$   pcpd*2.871:0
$$   pcpd*0.721:180
$$   pcpd*0.788 :0
$$   pcpd*0.858:180
$$   pcpd*1.091:0
$$   pcpd*1.484:180
$$   pcpd*2.843:0
$$   pcpd*0.729:180
$$   pcpd*0.593:0
$$   pcpd*0.339:0
$$   pcpd*0.613:180
$$   pcpd*2.864:0
$$   pcpd*2.981:180
$$   pcpd*0.770:0
$$   pcpd*0.691:180
$$   pcpd*0.944:0
$$   pcpd*1.020:180
$$   pcpd*1.494:0
$$   pcpd*2.846:180
$$   pcpd*0.738:0
$$   pcpd*0.510:180
$$   pcpd*0.283:0
$$   pcpd*0.808:180
$$   pcpd*1.328:0
$$   pcpd*1.536:180
$$   pcpd*2.871:0
$$   pcpd*0.721:180
$$   pcpd*0.788 :0
$$   pcpd*0.858:180
$$   pcpd*1.091:0
$$   pcpd*1.484:180
$$   pcpd*2.843:0
$$   pcpd*0.729:180
$$   pcpd*0.593:0
$$   pcpd*0.339:180
$$   pcpd*0.613:0
$$   pcpd*2.864:180
$$   pcpd*2.981:0
$$   pcpd*0.770:180
$$   pcpd*0.691:0
$$   pcpd*0.944:180
$$   pcpd*1.020:0
$$   pcpd*1.494:180
$$   pcpd*2.846:0
$$   pcpd*0.738:180
$$   pcpd*0.510:0
$$   pcpd*0.283:180
$$   pcpd*0.808:0
$$   pcpd*1.328:180
$$   pcpd*1.536:0
$$   pcpd*2.871:180
$$   pcpd*0.721:0
$$   pcpd*0.788:180
$$   pcpd*0.858:0
$$   pcpd*1.091:180
$$   pcpd*1.484:0
$$   pcpd*2.843:180
$$   pcpd*0.729:0
$$   pcpd*0.593:180
$$   pcpd*0.339:180
$$   pcpd*0.613:0
$$   pcpd*2.864:180
$$   pcpd*2.981:0
$$   pcpd*0.770:180
$$   pcpd*0.691:0
$$   pcpd*0.944:180
$$   pcpd*1.020:0
$$   pcpd*1.494:180
$$   pcpd*2.846:0
$$   pcpd*0.738:180
$$   pcpd*0.510:0
$$   pcpd*0.283:180
$$   pcpd*0.808:0
$$   pcpd*1.328:180
$$   pcpd*1.536:0
$$   pcpd*2.871:180
$$   pcpd*0.721:0
$$   pcpd*0.788:180
$$   pcpd*0.858:0
$$   pcpd*1.091:180
$$   pcpd*1.484:0
$$   pcpd*2.843:180
$$   pcpd*0.729:0
$$   pcpd*0.593:180
$$   jump to 1
$$ 
##$PARAMETERFILE=	(datafile, ASCII, c:/Users/10157/Desktop/2674-6-HSQC/2/pdata/1/2rr, 0)
$$ 
##$PARAMETERFILE=	(format.temp, ASCII, c:/Users/10157/Desktop/2674-6-HSQC/2/format.temp, 0)
$$ EDIT_PAR COMMAND FILE
$$ 
$$ DI_MODE         LONG
$$ ED_ENTRY        ACQU
$$ ORDER           FILE
$$ 
$$ 
$$ HEADER		"F2 - Acquisition Parameters"
$$ T_NAME		Date_
$$ 		TYPE	R64
$$ 		CLASS	ACQU
$$ 		SUBRANGE 0.0 50000000
$$ 		REL	"Date_=itodate(DATE)"
$$ 		INV_REL	"DATE=datetoi(Date_,DATE)"
$$ 		FORMAT	"%14.0f"
$$ 		TEXT	" "
$$ END
$$ T_NAME		Time
$$ 		TYPE	R32
$$ 		CLASS	ACQU
$$ 		SUBRANGE 0.0 1000000
$$ 		REL	"Time=itotime(DATE)"
$$ 		INV_REL	"DATE=timetoi(Time,DATE)"
$$ 		FORMAT	"%14.2f"
$$ 		TEXT	" "
$$ END
$$ NAME		INSTRUM
$$ 		TEXT	" "
$$ END
$$ NAME		PROBHD
$$ 		FORMAT	"%14.14s"
$$ 		TEXT	" "
$$ END
$$ NAME		PULPROG
$$ 		TEXT	" "
$$ END
$$ NAME		TD
$$ 		TEXT	" "
$$ END
$$ NAME		SOLVENT
$$ 		TEXT	" "
$$ END
$$ NAME		NS
$$ 		TEXT	" "
$$ END
$$ NAME		DS
$$ 		TEXT	" "
$$ END
$$ T_NAME		SWH
$$ 		TYPE	R32
$$ 		CLASS	ACQU
$$ 		SUBRANGE 0.0 1e8
$$ 		REL	"SWH=SW*SFO1"
$$ 		INV_REL "SW=SWH/SFO1"
$$ 		UNIT	"Hz"
$$ 		FORMAT	"%14.3f Hz"
$$ 		TEXT	" "
$$ END
$$ T_NAME          FIDRES
$$                 TYPE    R32
$$                 CLASS   ACQU
$$                 SUBRANGE 0.0 100000
$$                 REL     "FIDRES=SW*SFO1/TD"
$$                 INV_REL "TD = nextpow(SW*SFO1/FIDRES)"
$$ 		UNIT	"Hz"
$$ 		FORMAT	"%14.6f Hz"
$$ 		TEXT	" "
$$ END
$$ T_NAME          AQ
$$ 		TYPE	R32
$$ 		CLASS	ACQU
$$ 		SUBRANGE 0.0 1000
$$ 		REL	"AQ=aqcalc(SW,SFO1,TD,DIGTYP)"
$$ 		INV_REL	"TD=tdcalc(SW,SFO1,1.0e6*AQ,DIGTYP)"
$$ 		UNIT	"sec"
$$ 		FORMAT	"%14.7f sec"
$$ 		TEXT	" "
$$ END
$$ NAME		RG
$$ 		TEXT	" "
$$ END
$$ T_NAME          DW
$$ 		TYPE	R32
$$ 		CLASS	ACQU
$$ 		SUBRANGE 0.0 1000000
$$ 		REL	"DW=1/(2*SW*SFO1)"
$$ 		INV_REL	"SW=1000000/(2*(0.005+DW)*SFO1)"
$$ 		UNIT	"usec"
$$ 		FORMAT	"%14.3lf usec"
$$ 		TEXT	" "
$$ END
$$ NAME		DE
$$ 		FORMAT	"%14.2f usec"
$$ 		TEXT	" "
$$ END
$$ NAME		TE
$$ 		FORMAT	"%14.1f K"
$$ 		TEXT	" "
$$ END
$$ T_NAME		CNST2
$$ 		TYPE	R32
$$ 		CLASS	ACQU
$$ 		SUBRANGE -1e38 1e38
$$ 		REL	"CNST2=CNST[2]"
$$ 		INV_REL	"CNST[2]=CNST2"
$$ 		FORMAT	"%14.7f"
$$ 		TEXT	" "
$$ END
$$ T_NAME		CNST17
$$ 		TYPE	R32
$$ 		CLASS	ACQU
$$ 		SUBRANGE -1e38 1e38
$$ 		REL	"CNST17=CNST[17]"
$$ 		INV_REL	"CNST[17]=CNST17"
$$ 		FORMAT	"%14.7f"
$$ 		TEXT	" "
$$ END
$$ T_NAME		D0
$$ 		TYPE	R32
$$ 		CLASS	ACQU
$$ 		SUBRANGE 0.0 1e38
$$ 		REL	"D0=D[0]"
$$ 		INV_REL	"D[0]=D0"
$$ 		UNIT	"sec"
$$ 		FORMAT	"%14.8f sec"
$$ 		TEXT	" "
$$ END
$$ T_NAME		D1
$$ 		TYPE	R32
$$ 		CLASS	ACQU
$$ 		SUBRANGE 0.0 1e38
$$ 		REL	"D1=D[1]"
$$ 		INV_REL	"D[1]=D1"
$$ 		UNIT	"sec"
$$ 		FORMAT	"%14.8f sec"
$$ 		TEXT	" "
$$ END
$$ T_NAME		D4
$$ 		TYPE	R32
$$ 		CLASS	ACQU
$$ 		SUBRANGE 0.0 1e38
$$ 		REL	"D4=D[4]"
$$ 		INV_REL	"D[4]=D4"
$$ 		UNIT	"sec"
$$ 		FORMAT	"%14.8f sec"
$$ 		TEXT	" "
$$ END
$$ T_NAME		D11
$$ 		TYPE	R32
$$ 		CLASS	ACQU
$$ 		SUBRANGE 0.0 1e38
$$ 		REL	"D11=D[11]"
$$ 		INV_REL	"D[11]=D11"
$$ 		UNIT	"sec"
$$ 		FORMAT	"%14.8f sec"
$$ 		TEXT	" "
$$ END
$$ T_NAME		D16
$$ 		TYPE	R32
$$ 		CLASS	ACQU
$$ 		SUBRANGE 0.0 1e38
$$ 		REL	"D16=D[16]"
$$ 		INV_REL	"D[16]=D16"
$$ 		UNIT	"sec"
$$ 		FORMAT	"%14.8f sec"
$$ 		TEXT	" "
$$ END
$$ T_NAME		D21
$$ 		TYPE	R32
$$ 		CLASS	ACQU
$$ 		SUBRANGE 0.0 1e38
$$ 		REL	"D21=D[21]"
$$ 		INV_REL	"D[21]=D21"
$$ 		UNIT	"sec"
$$ 		FORMAT	"%14.8f sec"
$$ 		TEXT	" "
$$ END
$$ T_NAME		D24
$$ 		TYPE	R32
$$ 		CLASS	ACQU
$$ 		SUBRANGE 0.0 1e38
$$ 		REL	"D24=D[24]"
$$ 		INV_REL	"D[24]=D24"
$$ 		UNIT	"sec"
$$ 		FORMAT	"%14.8f sec"
$$ 		TEXT	" "
$$ END
$$ T_NAME		IN0
$$ 		TYPE	R32
$$ 		CLASS	ACQU
$$ 		SUBRANGE 0.0 1e38
$$ 		REL	"IN0=IN[0]"
$$ 		INV_REL	"IN[0]=IN0"
$$ 		UNIT	"sec"
$$ 		FORMAT	"%14.8f sec"
$$ 		TEXT	" "
$$ END
$$ HEADER		"======== CHANNEL f1 ========"
$$ NAME		SFO1
$$ 		FORMAT	"%14.7f MHz"
$$ 		TEXT	" "
$$ END
$$ NAME		NUC1
$$ 		NONEDIT
$$ 		TEXT	" "
$$ END
$$ T_NAME		P1
$$ 		TYPE	R32
$$ 		CLASS	ACQU
$$ 		SUBRANGE 0.0 1.0e10
$$ 		REL	"P1=P[1]"
$$ 		INV_REL	"P[1]=P1"
$$ 		UNIT	"usec"
$$ 		FORMAT	"%14.2f usec"
$$ 		TEXT	" "
$$ END
$$ T_NAME		P2
$$ 		TYPE	R32
$$ 		CLASS	ACQU
$$ 		SUBRANGE 0.0 1.0e10
$$ 		REL	"P2=P[2]"
$$ 		INV_REL	"P[2]=P2"
$$ 		UNIT	"usec"
$$ 		FORMAT	"%14.2f usec"
$$ 		TEXT	" "
$$ END
$$ T_NAME		P28
$$ 		TYPE	R32
$$ 		CLASS	ACQU
$$ 		SUBRANGE 0.0 1.0e10
$$ 		REL	"P28=P[28]"
$$ 		INV_REL	"P[28]=P28"
$$ 		UNIT	"usec"
$$ 		FORMAT	"%14.2f usec"
$$ 		TEXT	" "
$$ END
$$ T_NAME		PLW1
$$ 		TYPE	R32
$$ 		CLASS	ACQU
$$ 		SUBRANGE 0 54.2
$$ 		REL	"PLW1=PLW[1]"
$$ 		INV_REL	"PLW[1]=PLW1"
$$ 		UNIT	"W"
$$ 		FORMAT	"%14.8f W"
$$ 		TEXT	"power PLW1 "
$$ END
$$ HEADER		"======== CHANNEL f2 ========"
$$ NAME		SFO2
$$ 		FORMAT	"%14.7f MHz"
$$ 		TEXT	" "
$$ END
$$ NAME		NUC2
$$ 		NONEDIT
$$ 		TEXT	" "
$$ END
$$ NAME		CPDPRG[2]
$$ 		TEXT	" "
$$ END
$$ T_NAME		P3
$$ 		TYPE	R32
$$ 		CLASS	ACQU
$$ 		SUBRANGE 0.0 1.0e10
$$ 		REL	"P3=P[3]"
$$ 		INV_REL	"P[3]=P3"
$$ 		UNIT	"usec"
$$ 		FORMAT	"%14.2f usec"
$$ 		TEXT	" "
$$ END
$$ T_NAME		P14
$$ 		TYPE	R32
$$ 		CLASS	ACQU
$$ 		SUBRANGE 0.0 1.0e10
$$ 		REL	"P14=P[14]"
$$ 		INV_REL	"P[14]=P14"
$$ 		UNIT	"usec"
$$ 		FORMAT	"%14.2f usec"
$$ 		TEXT	" "
$$ END
$$ T_NAME		P24
$$ 		TYPE	R32
$$ 		CLASS	ACQU
$$ 		SUBRANGE 0.0 1.0e10
$$ 		REL	"P24=P[24]"
$$ 		INV_REL	"P[24]=P24"
$$ 		UNIT	"usec"
$$ 		FORMAT	"%14.2f usec"
$$ 		TEXT	" "
$$ END
$$ T_NAME		P31
$$ 		TYPE	R32
$$ 		CLASS	ACQU
$$ 		SUBRANGE 0.0 1.0e10
$$ 		REL	"P31=P[31]"
$$ 		INV_REL	"P[31]=P31"
$$ 		UNIT	"usec"
$$ 		FORMAT	"%14.2f usec"
$$ 		TEXT	" "
$$ END
$$ T_NAME		PCPD2
$$ 		TYPE	R32
$$ 		CLASS	ACQU
$$ 		SUBRANGE 0 1e38
$$ 		REL	"PCPD2=PCPD[2]"
$$ 		INV_REL	"PCPD[2]=PCPD2"
$$ 		UNIT	"usec"
$$ 		FORMAT	"%14.2f usec"
$$ 		TEXT	" "
$$ END
$$ T_NAME		PLW0
$$ 		TYPE	R32
$$ 		CLASS	ACQU
$$ 		SUBRANGE 0 309.2
$$ 		REL	"PLW0=PLW[0]"
$$ 		INV_REL	"PLW[0]=PLW0"
$$ 		UNIT	"W"
$$ 		FORMAT	"%14.8f W"
$$ 		TEXT	"power PLW0 "
$$ END
$$ T_NAME		PLW2
$$ 		TYPE	R32
$$ 		CLASS	ACQU
$$ 		SUBRANGE 0 309.2
$$ 		REL	"PLW2=PLW[2]"
$$ 		INV_REL	"PLW[2]=PLW2"
$$ 		UNIT	"W"
$$ 		FORMAT	"%14.8f W"
$$ 		TEXT	"power PLW2 "
$$ END
$$ T_NAME		PLW12
$$ 		TYPE	R32
$$ 		CLASS	ACQU
$$ 		SUBRANGE 0 309.2
$$ 		REL	"PLW12=PLW[12]"
$$ 		INV_REL	"PLW[12]=PLW12"
$$ 		UNIT	"W"
$$ 		FORMAT	"%14.8f W"
$$ 		TEXT	"power PLW12 "
$$ END
$$ NAME		SPNAM[3]
$$ 		TEXT	" "
$$ END
$$ T_NAME		SPOAL3
$$ 		TYPE	R32
$$ 		CLASS	ACQU
$$ 		SUBRANGE -1.0 1.0
$$ 		REL	"SPOAL3=SPOAL[3]"
$$ 		INV_REL	"SPOAL[3]=SPOAL3"
$$ 		FORMAT	"%14.3f"
$$ 		TEXT	" "
$$ END
$$ T_NAME		SPOFFS3
$$ 		TYPE	R32
$$ 		CLASS	ACQU
$$ 		SUBRANGE -1e38 1e38
$$ 		REL	"SPOFFS3=SPOFFS[3]"
$$ 		INV_REL	"SPOFFS[0]=SPOFFS0"
$$ 		UNIT	"Hz"
$$ 		FORMAT	"%14.2f Hz"
$$ 		TEXT	" "
$$ END
$$ T_NAME		SPW3
$$ 		TYPE	R32
$$ 		CLASS	ACQU
$$ 		SUBRANGE 0 309.2
$$ 		REL	"SPW3=SPW[3]"
$$ 		INV_REL	"SPW[3]=SPW3"
$$ 		UNIT	"W"
$$ 		FORMAT	"%14.8f W"
$$ 		TEXT	"shaped pulse power SPW3"
$$ END
$$ NAME		SPNAM[7]
$$ 		TEXT	" "
$$ END
$$ T_NAME		SPOAL7
$$ 		TYPE	R32
$$ 		CLASS	ACQU
$$ 		SUBRANGE -1.0 1.0
$$ 		REL	"SPOAL7=SPOAL[7]"
$$ 		INV_REL	"SPOAL[7]=SPOAL7"
$$ 		FORMAT	"%14.3f"
$$ 		TEXT	" "
$$ END
$$ T_NAME		SPOFFS7
$$ 		TYPE	R32
$$ 		CLASS	ACQU
$$ 		SUBRANGE -1e38 1e38
$$ 		REL	"SPOFFS7=SPOFFS[7]"
$$ 		INV_REL	"SPOFFS[0]=SPOFFS0"
$$ 		UNIT	"Hz"
$$ 		FORMAT	"%14.2f Hz"
$$ 		TEXT	" "
$$ END
$$ T_NAME		SPW7
$$ 		TYPE	R32
$$ 		CLASS	ACQU
$$ 		SUBRANGE 0 309.2
$$ 		REL	"SPW7=SPW[7]"
$$ 		INV_REL	"SPW[7]=SPW7"
$$ 		UNIT	"W"
$$ 		FORMAT	"%14.8f W"
$$ 		TEXT	"shaped pulse power SPW7"
$$ END
$$ NAME		SPNAM[18]
$$ 		TEXT	" "
$$ END
$$ T_NAME		SPOAL18
$$ 		TYPE	R32
$$ 		CLASS	ACQU
$$ 		SUBRANGE -1.0 1.0
$$ 		REL	"SPOAL18=SPOAL[18]"
$$ 		INV_REL	"SPOAL[18]=SPOAL18"
$$ 		FORMAT	"%14.3f"
$$ 		TEXT	" "
$$ END
$$ T_NAME		SPOFFS18
$$ 		TYPE	R32
$$ 		CLASS	ACQU
$$ 		SUBRANGE -1e38 1e38
$$ 		REL	"SPOFFS18=SPOFFS[18]"
$$ 		INV_REL	"SPOFFS[0]=SPOFFS0"
$$ 		UNIT	"Hz"
$$ 		FORMAT	"%14.2f Hz"
$$ 		TEXT	" "
$$ END
$$ T_NAME		SPW18
$$ 		TYPE	R32
$$ 		CLASS	ACQU
$$ 		SUBRANGE 0 309.2
$$ 		REL	"SPW18=SPW[18]"
$$ 		INV_REL	"SPW[18]=SPW18"
$$ 		UNIT	"W"
$$ 		FORMAT	"%14.8f W"
$$ 		TEXT	"shaped pulse power SPW18"
$$ END
$$ HEADER		"====== GRADIENT CHANNEL ====="
$$ NAME		GPNAM[1]
$$ 		TEXT	" "
$$ END
$$ NAME		GPNAM[2]
$$ 		TEXT	" "
$$ END
$$ NAME		GPNAM[3]
$$ 		TEXT	" "
$$ END
$$ NAME		GPNAM[4]
$$ 		TEXT	" "
$$ END
$$ T_NAME		GPZ1
$$ 		TYPE	R32
$$ 		CLASS	ACQU
$$ 		SUBRANGE -100.0 100.0
$$ 		REL	"GPZ1=GPZ[1]"
$$ 		INV_REL	"GPZ[1]=GPZ1"
$$ 		UNIT	"%"
$$ 		FORMAT	"%14.2f %"
$$ 		TEXT	" "
$$ END
$$ T_NAME		GPZ2
$$ 		TYPE	R32
$$ 		CLASS	ACQU
$$ 		SUBRANGE -100.0 100.0
$$ 		REL	"GPZ2=GPZ[2]"
$$ 		INV_REL	"GPZ[2]=GPZ2"
$$ 		UNIT	"%"
$$ 		FORMAT	"%14.2f %"
$$ 		TEXT	" "
$$ END
$$ T_NAME		GPZ3
$$ 		TYPE	R32
$$ 		CLASS	ACQU
$$ 		SUBRANGE -100.0 100.0
$$ 		REL	"GPZ3=GPZ[3]"
$$ 		INV_REL	"GPZ[3]=GPZ3"
$$ 		UNIT	"%"
$$ 		FORMAT	"%14.2f %"
$$ 		TEXT	" "
$$ END
$$ T_NAME		GPZ4
$$ 		TYPE	R32
$$ 		CLASS	ACQU
$$ 		SUBRANGE -100.0 100.0
$$ 		REL	"GPZ4=GPZ[4]"
$$ 		INV_REL	"GPZ[4]=GPZ4"
$$ 		UNIT	"%"
$$ 		FORMAT	"%14.2f %"
$$ 		TEXT	" "
$$ END
$$ T_NAME		P16
$$ 		TYPE	R32
$$ 		CLASS	ACQU
$$ 		SUBRANGE 0.0 1.0e10
$$ 		REL	"P16=P[16]"
$$ 		INV_REL	"P[16]=P16"
$$ 		UNIT	"usec"
$$ 		FORMAT	"%14.2f usec"
$$ 		TEXT	" "
$$ END
$$ T_NAME		P19
$$ 		TYPE	R32
$$ 		CLASS	ACQU
$$ 		SUBRANGE 0.0 1.0e10
$$ 		REL	"P19=P[19]"
$$ 		INV_REL	"P[19]=P19"
$$ 		UNIT	"usec"
$$ 		FORMAT	"%14.2f usec"
$$ 		TEXT	" "
$$ END
$$ 
##$PARAMETERFILE=	(parm.txt, ASCII, c:/Users/10157/Desktop/2674-6-HSQC/2/pdata/1/parm.txt, 0)
$$ 
$$ Current Data Parameters
$$ NAME        2674-6-HSQC              
$$ EXPNO                 2              
$$ PROCNO                1              
$$ 
$$ F2 - Acquisition Parameters
$$ Date_          20200806              
$$ Time              20.47              
$$ INSTRUM           spect              
$$ PROBHD   5 mm PABBO BB/              
$$ PULPROG  hsqcedetgpsisp2.3              
$$ TD                 2048              
$$ SOLVENT            DMSO              
$$ NS                   96              
$$ DS                   32              
$$ SWH            7211.539 Hz           
$$ FIDRES         3.521259 Hz           
$$ AQ            0.1419947 sec          
$$ RG               187.42              
$$ DW               69.333 usec         
$$ DE                 6.50 usec         
$$ TE                298.1 K            
$$ CNST2       145.0000000              
$$ CNST17       -0.5000000              
$$ D0           0.00000300 sec          
$$ D1           1.50000000 sec          
$$ D4           0.00172414 sec          
$$ D11          0.03000000 sec          
$$ D16          0.00020000 sec          
$$ D21          0.00360000 sec          
$$ D24          0.00089000 sec          
$$ IN0          0.00002010 sec          
$$ 
$$ ======== CHANNEL f1 ========
$$ SFO1        600.1728208 MHz          
$$ NUC1                 1H              
$$ P1                13.20 usec         
$$ P2                26.40 usec         
$$ P28             1000.00 usec         
$$ PLW1        22.00000000 W            
$$ 
$$ ======== CHANNEL f2 ========
$$ SFO2        150.9234304 MHz          
$$ NUC2                13C              
$$ CPDPRG[2           garp              
$$ P3                12.10 usec         
$$ P14              500.00 usec         
$$ P24             2000.00 usec         
$$ P31             1730.00 usec         
$$ PCPD2             58.60 usec         
$$ PLW0     0 W            
$$ PLW2        95.00000000 W            
$$ PLW12        4.05039978 W            
$$ SPNAM[3] Crp60,0.5,20.1              
$$ SPOAL3            0.500              
$$ SPOFFS3  0 Hz           
$$ SPW3        21.25099945 W            
$$ SPNAM[7]    Crp60comp.4              
$$ SPOAL7            0.500              
$$ SPOFFS7  0 Hz           
$$ SPW7        21.25099945 W            
$$ SPNAM[18  Crp60_xfilt.2              
$$ SPOAL18           0.500              
$$ SPOFFS18 0 Hz           
$$ SPW18        6.14200020 W            
$$ 
$$ ====== GRADIENT CHANNEL =====
$$ GPNAM[1]     SMSQ10.100              
$$ GPNAM[2]     SMSQ10.100              
$$ GPNAM[3]     SMSQ10.100              
$$ GPNAM[4]     SMSQ10.100              
$$ GPZ1              80.00 %            
$$ GPZ2              20.10 %            
$$ GPZ3              11.00 %            
$$ GPZ4              -5.00 %            
$$ P16             1000.00 usec         
$$ P19              600.00 usec         
$$ 
$$ F1 - Acquisition parameters
$$ TD                  128              
$$ SFO1           150.9234 MHz          
$$ FIDRES       194.340790 Hz           
$$ SW              164.823 ppm          
$$ FnMODE    Echo-Antiecho              
$$ SWH            24875.62 Hz           
$$ FOV      0 cm           
$$ 
$$ F2 - Processing parameters
$$ SI                 1024              
$$ SF          600.1700000 MHz          
$$ WDW               QSINE              
$$ SSB                   2              
$$ LB       0 Hz           
$$ GB       0              
$$ PC                 1.40              
$$ 
$$ F1 - Processing parameters
$$ SI                 1024              
$$ MC2       echo-antiecho              
$$ SF          150.9128665 MHz          
$$ WDW               QSINE              
$$ SSB                   2              
$$ LB       0 Hz           
$$ GB       0              
$$ 
##$PARAMETERFILE=	(proc2s, ASCII, c:/Users/10157/Desktop/2674-6-HSQC/2/pdata/1/proc2s, 0)
$$ ##TITLE= Parameter file, TOPSPIN		Version 3.2
$$ ##JCAMPDX= 5.0
$$ ##DATATYPE= Parameter Values
$$ ##NPOINTS= 8	$$ modification sequence number
$$ ##ORIGIN= Bruker BioSpin GmbH
$$ ##OWNER= nmrsu
$$ $$ 2020-08-07 08:10:23.517 +0800  nmrsu@CZC3361HFZ
$$ $$ D:/NMR_data/2020-02/2674-6-HSQC/2/pdata/1/proc2s
$$ $$ process C:\Bruker\TopSpin3\prog\mod\apkm.exe
$$ ##$ABSF1= 152.4172
$$ ##$ABSF2= -12.41713
$$ ##$ABSG= 5
$$ ##$ABSL= 0
$$ ##$ALPHA= 0
$$ ##$AQORDER= 0
$$ ##$ASSFAC= 0
$$ ##$ASSFACI= 0
$$ ##$ASSFACX= 0
$$ ##$ASSWID= 0
$$ ##$AUNMP= <>
$$ ##$AXLEFT= 0
$$ ##$AXNAME= <F1>
$$ ##$AXNUC= <13C>
$$ ##$AXRIGHT= 0
$$ ##$AXTYPE= 0
$$ ##$AXUNIT= <>
$$ ##$AZFE= 0.1
$$ ##$AZFW= 0.5
$$ ##$BCFW= 0
$$ ##$BC_mod= 0
$$ ##$BYTORDP= 0
$$ ##$COROFFS= 0
$$ ##$CY= -3
$$ ##$DATMOD= 1
$$ ##$DC= 0
$$ ##$DFILT= <>
$$ ##$DTYPP= 0
$$ ##$ERETIC= no
$$ ##$F1P= 0
$$ ##$F2P= 0
$$ ##$FCOR= 0.5
$$ ##$FTSIZE= 1024
$$ ##$FT_mod= 6
$$ ##$GAMMA= 0
$$ ##$GB= 0
$$ ##$INTBC= 1
$$ ##$INTSCL= 1
$$ ##$ISEN= 128
$$ ##$LB= 0
$$ ##$LEV0= 0
$$ ##$LPBIN= 256
$$ ##$MAXI= 10000
$$ ##$MC2= 5
$$ ##$MEAN= 0
$$ ##$ME_mod= 2
$$ ##$MI= 1
$$ ##$MddCEXP= no
$$ ##$MddCT_SP= no
$$ ##$MddF180= no
$$ ##$MddLAMBDA= 0
$$ ##$MddMEMORY= 0
$$ ##$MddMERGE= 0
$$ ##$MddNCOMP= 0
$$ ##$MddNITER= 0
$$ ##$MddNOISE= 0
$$ ##$MddPHASE= 0
$$ ##$MddSEED= 0
$$ ##$MddSRSIZE= 0
$$ ##$Mdd_CsALG= 0
$$ ##$Mdd_CsLAMBDA= 0
$$ ##$Mdd_CsNITER= 0
$$ ##$Mdd_CsNORM= 0
$$ ##$Mdd_CsZF= 0
$$ ##$Mdd_mod= 0
$$ ##$NCOEF= 32
$$ ##$NC_proc= -2
$$ ##$NLEV= 6
$$ ##$NOISF1= 0
$$ ##$NOISF2= 0
$$ ##$NSP= 0
$$ ##$NTH_PI= 0
$$ ##$NZP= 0
$$ ##$OFFSET= 152.4172
$$ ##$PC= 4
$$ ##$PHC0= 358.4785
$$ ##$PHC1= 0
$$ ##$PH_mod= 0
$$ ##$PKNL= no
$$ ##$PPARMOD= 1
$$ ##$PPDIAG= 0
$$ ##$PPIPTYP= 0
$$ ##$PPMPNUM= 0
$$ ##$PPRESOL= 1
$$ ##$PSCAL= 1
$$ ##$PSIGN= 0
$$ ##$PYNMP= <>
$$ ##$REVERSE= no
$$ ##$SF= 150.912866534
$$ ##$SI= 1024
$$ ##$SIGF1= 152.4172
$$ ##$SIGF2= -12.41713
$$ ##$SINO= 0
$$ ##$SIOLD= 1024
$$ ##$SPECTYP= <>
$$ ##$SREGLST= <>
$$ ##$SSB= 2
$$ ##$STSI= 1024
$$ ##$STSR= 0
$$ ##$SW_p= 24875.6218905472
$$ ##$SYMM= 0
$$ ##$S_DEV= 18136
$$ ##$TDeff= 256
$$ ##$TDoff= 0
$$ ##$TI= <>
$$ ##$TILT= no
$$ ##$TM1= 0
$$ ##$TM2= 0
$$ ##$TOPLEV= 0
$$ ##$USERP1= <>
$$ ##$USERP2= <>
$$ ##$USERP3= <>
$$ ##$USERP4= <>
$$ ##$USERP5= <>
$$ ##$WDW= 4
$$ ##$XDIM= 128
$$ ##$YMAX_p= 395666706
$$ ##$YMIN_p= -9008897
$$ ##END=
$$ 
##$PARAMETERFILE=	(procs, ASCII, c:/Users/10157/Desktop/2674-6-HSQC/2/pdata/1/procs, 0)
$$ ##TITLE= Parameter file, TOPSPIN		Version 3.2
$$ ##JCAMPDX= 5.0
$$ ##DATATYPE= Parameter Values
$$ ##NPOINTS= 12	$$ modification sequence number
$$ ##ORIGIN= Bruker BioSpin GmbH
$$ ##OWNER= nmrsu
$$ $$ 2020-08-07 08:10:23.517 +0800  nmrsu@CZC3361HFZ
$$ $$ D:/NMR_data/2020-02/2674-6-HSQC/2/pdata/1/procs
$$ $$ process C:\Bruker\TopSpin3\prog\mod\apkm.exe
$$ ##$ABSF1= 10.70791
$$ ##$ABSF2= -1.307917
$$ ##$ABSG= 5
$$ ##$ABSL= 0
$$ ##$ALPHA= 0
$$ ##$AQORDER= 0
$$ ##$ASSFAC= 0
$$ ##$ASSFACI= 0
$$ ##$ASSFACX= 0
$$ ##$ASSWID= 0
$$ ##$AUNMP= <proc_2dinv>
$$ ##$AXLEFT= 0
$$ ##$AXNAME= <F2>
$$ ##$AXNUC= <1H>
$$ ##$AXRIGHT= 0
$$ ##$AXTYPE= 0
$$ ##$AXUNIT= <>
$$ ##$AZFE= 0.1
$$ ##$AZFW= 0.5
$$ ##$BCFW= 0
$$ ##$BC_mod= 0
$$ ##$BYTORDP= 0
$$ ##$COROFFS= 0
$$ ##$CY= -3
$$ ##$DATMOD= 1
$$ ##$DC= 0
$$ ##$DFILT= <>
$$ ##$DTYPP= 0
$$ ##$ERETIC= no
$$ ##$F1P= 0
$$ ##$F2P= 0
$$ ##$FCOR= 0.5
$$ ##$FTSIZE= 1024
$$ ##$FT_mod= 6
$$ ##$GAMMA= 0
$$ ##$GB= 0
$$ ##$INTBC= 1
$$ ##$INTSCL= 1
$$ ##$ISEN= 128
$$ ##$LB= 0
$$ ##$LEV0= 30.94498
$$ ##$LPBIN= 0
$$ ##$MAXI= 10000
$$ ##$MC2= 0
$$ ##$MEAN= 0
$$ ##$ME_mod= 0
$$ ##$MI= 0
$$ ##$MddCEXP= no
$$ ##$MddCT_SP= no
$$ ##$MddF180= no
$$ ##$MddLAMBDA= 0
$$ ##$MddMEMORY= 0
$$ ##$MddMERGE= 0
$$ ##$MddNCOMP= 0
$$ ##$MddNITER= 0
$$ ##$MddNOISE= 0
$$ ##$MddPHASE= 0
$$ ##$MddSEED= 0
$$ ##$MddSRSIZE= 0
$$ ##$Mdd_CsALG= 0
$$ ##$Mdd_CsLAMBDA= 0
$$ ##$Mdd_CsNITER= 0
$$ ##$Mdd_CsNORM= 0
$$ ##$Mdd_CsZF= 0
$$ ##$Mdd_mod= 0
$$ ##$NCOEF= 0
$$ ##$NC_proc= -2
$$ ##$NLEV= 6
$$ ##$NOISF1= 0
$$ ##$NOISF2= 0
$$ ##$NSP= 0
$$ ##$NTH_PI= 0
$$ ##$NZP= 0
$$ ##$OFFSET= 10.70791
$$ ##$PC= 1.4
$$ ##$PHC0= 28.70904
$$ ##$PHC1= -16.76776
$$ ##$PH_mod= 1
$$ ##$PKNL= yes
$$ ##$PPARMOD= 1
$$ ##$PPDIAG= 0
$$ ##$PPIPTYP= 0
$$ ##$PPMPNUM= 100
$$ ##$PPRESOL= 1
$$ ##$PSCAL= 0
$$ ##$PSIGN= 0
$$ ##$PYNMP= <>
$$ ##$REVERSE= no
$$ ##$SF= 600.17
$$ ##$SI= 1024
$$ ##$SIGF1= 10.70791
$$ ##$SIGF2= -1.307917
$$ ##$SINO= 0
$$ ##$SIOLD= 1024
$$ ##$SPECTYP= <>
$$ ##$SREGLST= <13C.H2O+D2O>
$$ ##$SSB= 2
$$ ##$STSI= 1024
$$ ##$STSR= 0
$$ ##$SW_p= 7211.53846153844
$$ ##$SYMM= 0
$$ ##$S_DEV= 18136
$$ ##$TDeff= 2048
$$ ##$TDoff= 0
$$ ##$TI= <>
$$ ##$TILT= no
$$ ##$TM1= 0
$$ ##$TM2= 0
$$ ##$TOPLEV= 100
$$ ##$USERP1= <>
$$ ##$USERP2= <>
$$ ##$USERP3= <>
$$ ##$USERP4= <>
$$ ##$USERP5= <>
$$ ##$WDW= 4
$$ ##$XDIM= 1024
$$ ##$YMAX_p= 395666706
$$ ##$YMIN_p= -9008897
$$ ##END=
$$ 
##$PARAMETERFILE=	(pulseprogram, ASCII, c:/Users/10157/Desktop/2674-6-HSQC/2/pulseprogram, 0)
$$ # 1 "C:/Bruker/TopSpin3/exp/stan/nmr/lists/pp/hsqcedetgpsisp2.3"
$$ ;hsqcedetgpsisp2.3
$$ ;avance-version (12/01/11)
$$ ;HSQC
$$ ;2D H-1/X correlation via double inept transfer
$$ ;   using sensitivity improvement
$$ ;phase sensitive using Echo/Antiecho-TPPI gradient selection
$$ ;with decoupling during acquisition
$$ ;using trim pulses in inept transfer
$$ ;with multiplicity editing during selection step
$$ ;using shaped pulses for all 180degree pulses on f2 - channel
$$ ;for matched sweep adiabatic pulses
$$ ;with gradients in back-inept
$$ ;
$$ ;A.G. Palmer III, J. Cavanagh, P.E. Wright & M. Rance, J. Magn.
$$ ;   Reson. 93, 151-170 (1991)
$$ ;L.E. Kay, P. Keifer & T. Saarinen, J. Am. Chem. Soc. 114,
$$ ;   10663-5 (1992)
$$ ;J. Schleucher, M. Schwendinger, M. Sattler, P. Schmidt, O. Schedletzky,
$$ ;   S.J. Glaser, O.W. Sorensen & C. Griesinger, J. Biomol. NMR 4,
$$ ;   301-306 (1994)
$$ ;W. Willker, D. Leibfritz, R. Kerssebaum & W. Bermel, Magn. Reson.
$$ ;   Chem. 31, 287-292 (1993)
$$ ;C. Zwahlen, P. Legault, S.J.F. Vincent, J. Greenblatt, R. Konrat &
$$ ;   L.E. Kay, J. Am. Chem. Soc. 119 6711-6721 (1997)
$$ ;(R.D. Boyer, R. Johnson & K. Krishnamurthy, 
$$ ;   J. Magn. Reson. 165, 253-259 (2003) )
$$ ;
$$ ;$CLASS=HighRes
$$ ;$DIM=2D
$$ ;$TYPE=
$$ ;$SUBTYPE=
$$ ;$COMMENT=
$$ ;$RECOMMEND=y
$$ 
$$ 
$$ # 1 "C:/Bruker/TopSpin3/exp/stan/nmr/lists/pp/Avance.incl" 1
$$ ;Avance3.incl
$$ ;   for AV III
$$ ;
$$ ;avance-version (13/06/17)
$$ ;
$$ ;$CLASS=HighRes Incl
$$ ;$COMMENT=
$$ # 169 "C:/Bruker/TopSpin3/exp/stan/nmr/lists/pp/Avance.incl"
$$ ;$Id: Avance3.incl,v 1.9.8.3 2013/08/30 09:44:49 ber Exp $
$$ # 36 "C:/Bruker/TopSpin3/exp/stan/nmr/lists/pp/hsqcedetgpsisp2.3" 2
$$ 
$$ # 1 "C:/Bruker/TopSpin3/exp/stan/nmr/lists/pp/Grad.incl" 1
$$ ;Grad2.incl  -  include file for Gradient Spectroscopy
$$ ;   for TCU3
$$ ;
$$ ;avance-version (07/01/17)
$$ ;
$$ ;$CLASS=HighRes Incl
$$ ;$COMMENT=
$$ 
$$ # 27 "C:/Bruker/TopSpin3/exp/stan/nmr/lists/pp/Grad.incl"
$$ define list<gradient> EA=<EA>
$$ 
$$ 
$$ # 31 "C:/Bruker/TopSpin3/exp/stan/nmr/lists/pp/Grad.incl"
$$ ;$Id: Grad2.incl,v 1.13.8.1 2012/01/31 17:56:17 ber Exp $
$$ # 37 "C:/Bruker/TopSpin3/exp/stan/nmr/lists/pp/hsqcedetgpsisp2.3" 2
$$ 
$$ # 1 "C:/Bruker/TopSpin3/exp/stan/nmr/lists/pp/Delay.incl" 1
$$ ;Delay.incl  -  include file for commonly used delays
$$ ;
$$ ;version (13/08/07)
$$ ;
$$ ;$CLASS=HighRes Incl
$$ ;$COMMENT=
$$ 
$$ # 9 "C:/Bruker/TopSpin3/exp/stan/nmr/lists/pp/Delay.incl"
$$ ;general delays
$$ 
$$ define delay DELTA
$$ define delay DELTA1
$$ define delay DELTA2
$$ define delay DELTA3
$$ define delay DELTA4
$$ define delay DELTA5
$$ define delay DELTA6
$$ define delay DELTA7
$$ define delay DELTA8
$$ define delay DELTA9
$$ define delay DELTA10
$$ define delay DELTA11
$$ define delay DELTA12
$$ define delay DELTA13
$$ define delay DELTA14
$$ define delay DELTA15
$$ define delay DELTA16
$$ 
$$ define delay TAU
$$ define delay TAU1
$$ define delay TAU2
$$ define delay TAU3
$$ define delay TAU4
$$ define delay TAU5
$$ define delay TAU6
$$ define delay TAU7
$$ define delay TAU8
$$ define delay TAU9
$$ # 40 "C:/Bruker/TopSpin3/exp/stan/nmr/lists/pp/Delay.incl"
$$ define delay INCR1
$$ define delay INCR2
$$ define delay INCR3
$$ define delay INCR4
$$ define delay INCR5
$$ define delay INCR6
$$ 
$$ 
$$ ;delays for centering pulses
$$ # 50 "C:/Bruker/TopSpin3/exp/stan/nmr/lists/pp/Delay.incl"
$$ define delay CEN_HN1
$$ define delay CEN_HN2
$$ define delay CEN_HN3
$$ define delay CEN_HC1
$$ define delay CEN_HC2
$$ define delay CEN_HC3
$$ define delay CEN_HC4
$$ define delay CEN_HP1
$$ define delay CEN_HP2
$$ define delay CEN_CN1
$$ define delay CEN_CN2
$$ define delay CEN_CN3
$$ define delay CEN_CN4
$$ define delay CEN_CP1
$$ define delay CEN_CP2
$$ 
$$ 
$$ ;loop counters
$$ # 69 "C:/Bruker/TopSpin3/exp/stan/nmr/lists/pp/Delay.incl"
$$ define loopcounter COUNTER
$$ define loopcounter SCALEF
$$ define loopcounter FACTOR1
$$ define loopcounter FACTOR2
$$ define loopcounter FACTOR3
$$ define loopcounter FACTOR4
$$ define loopcounter FACTOR5
$$ define loopcounter FACTOR6
$$ 
$$ 
$$ # 80 "C:/Bruker/TopSpin3/exp/stan/nmr/lists/pp/Delay.incl"
$$ ;$Id: Delay.incl,v 1.13.8.2 2013/08/30 09:44:49 ber Exp $
$$ # 38 "C:/Bruker/TopSpin3/exp/stan/nmr/lists/pp/hsqcedetgpsisp2.3" 2
$$ 
$$ 
$$ # 41 "C:/Bruker/TopSpin3/exp/stan/nmr/lists/pp/hsqcedetgpsisp2.3"
$$ "p2=p1*2"
$$ "d4=1s/(cnst2*4)"
$$ "d11=30m"
$$ 
$$ 
$$ "d0=3u"
$$ # 48 "C:/Bruker/TopSpin3/exp/stan/nmr/lists/pp/hsqcedetgpsisp2.3"
$$ "in0=inf1/2"
$$ 
$$ 
$$ "DELTA=d21-p16-d16-p2-d0*2-p3*2/PI"
$$ "DELTA1=p16+d16-p1*0.78+de+8u"
$$ "DELTA2=d4-larger(p2,p14)/2"
$$ "DELTA3=d24-cnst17*p24/2-p19-d16"
$$ "DELTA4=d4-larger(p2,p14)/2-p16-d16"
$$ "DELTA5=d21-p2+p3*2/PI"
$$ # 59 "C:/Bruker/TopSpin3/exp/stan/nmr/lists/pp/hsqcedetgpsisp2.3"
$$ "acqt0=0"
$$ baseopt_echo
$$ 
$$ 
$$ # 1 "mc_line 63 file C:/Bruker/TopSpin3/exp/stan/nmr/lists/pp/hsqcedetgpsisp2.3 exp. def. part of mc cmd. before ze"
$$ define delay MCWRK
$$ define delay MCREST
$$ define delay d0orig
$$ "d0orig=d0"
$$ define loopcounter t1loop
$$ "t1loop=0"
$$ define loopcounter ph1loop
$$ "ph1loop=0"
$$ define loopcounter ST1CNT
$$ "ST1CNT = td1 / 2"
$$ "MCREST = d1 - d1"
$$ "MCWRK = 0.066667*d1"
$$ 
$$     dccorr
$$ # 63 "C:/Bruker/TopSpin3/exp/stan/nmr/lists/pp/hsqcedetgpsisp2.3"
$$ 1 ze
$$ # 1 "mc_line 63 file C:/Bruker/TopSpin3/exp/stan/nmr/lists/pp/hsqcedetgpsisp2.3 exp. def. of mc cmd. after ze"
$$       "d0=d0orig + t1loop * in0 "
$$       "phval5 = (ph1loop % 2) * 180"
$$       MCWRK ip5 + phval5
$$       "phval3 = (t1loop * 180)%360"
$$       MCWRK ip3 + phval3
$$       "phval6 = (t1loop * 180)%360"
$$       MCWRK ip6 + phval6
$$       "phval31 = (t1loop * 180)%360"
$$       MCWRK ip31 + phval31
$$       MCWRK
$$       "phval0 = ph1loop * 1"
$$       MCWRK setgrad EA
$$ # 64 "C:/Bruker/TopSpin3/exp/stan/nmr/lists/pp/hsqcedetgpsisp2.3"
$$   d11 pl12:f2
$$ # 1 "mc_line 65 file C:/Bruker/TopSpin3/exp/stan/nmr/lists/pp/hsqcedetgpsisp2.3 exp. start label for mc cmd."
$$ 2 MCWRK  * 7 do:f2
$$ LBLF1, MCWRK  * 7
$$ LBLST1, MCWRK 
$$   MCREST
$$ # 66 "C:/Bruker/TopSpin3/exp/stan/nmr/lists/pp/hsqcedetgpsisp2.3"
$$ 3 (p1 ph1)
$$   DELTA2 pl0:f2
$$   4u
$$   (center (p2 ph1) (p14:sp3 ph6):f2 )
$$   4u
$$   DELTA2 pl2:f2 setnmr3|0 setnmr0|34|32|33 ctrlgrad 0
$$   p28 ph1
$$   4u
$$   (p1 ph2) (p3 ph3):f2
$$   d0 
$$   (p2 ph7)
$$   d0
$$   p16:gp1*EA
$$   d16
$$   DELTA
$$   (p31:sp18 ph1):f2
$$   (p2 ph1) 
$$   DELTA5
$$   4u
$$   (p31:sp18 ph1):f2
$$   2u
$$   2u pl2:f2
$$   (center (p1 ph1) (p3 ph4):f2 )
$$   p19:gp3
$$   d16
$$   DELTA3
$$   (center (p2 ph1) (p24:sp7 ph1):f2 )
$$   DELTA3
$$   p19:gp3
$$   d16 pl2:f2
$$   (center (p1 ph2) (p3 ph5):f2 )
$$   p16:gp4
$$   d16
$$   DELTA4 pl0:f2
$$   (center (p2 ph1) (p14:sp3 ph1):f2 )
$$   DELTA4
$$   p16:gp4
$$   d16
$$   (p1 ph1)
$$   DELTA1
$$   (p2 ph1)
$$   4u
$$   p16:gp2
$$   d16 pl12:f2
$$   4u setnmr3^0 setnmr0^34^32^33 ctrlgrad 7
$$   go=2 ph31 cpd2:f2
$$ # 1 "mc_line 112 file C:/Bruker/TopSpin3/exp/stan/nmr/lists/pp/hsqcedetgpsisp2.3 exp. mc cmd. in line"
$$   MCWRK  do:f2 wr #0 if #0 zd 
$$ 
$$   "ph1loop+=1"
$$       "d0=d0orig + t1loop * in0 "
$$       "phval5 = (ph1loop % 2) * 180"
$$       MCWRK ip5 + phval5
$$       "phval3 = (t1loop * 180)%360"
$$       MCWRK ip3 + phval3
$$       "phval6 = (t1loop * 180)%360"
$$       MCWRK ip6 + phval6
$$       "phval31 = (t1loop * 180)%360"
$$       MCWRK ip31 + phval31
$$       MCWRK
$$       "phval0 = ph1loop * 1"
$$       MCWRK setgrad EA
$$   lo to LBLF1 times 2
$$   MCWRK 
$$ 
$$   "t1loop+=1"
$$       "d0=d0orig + t1loop * in0 "
$$       "phval5 = (ph1loop % 2) * 180"
$$       MCWRK ip5 + phval5
$$       "phval3 = (t1loop * 180)%360"
$$       MCWRK ip3 + phval3
$$       "phval6 = (t1loop * 180)%360"
$$       MCWRK ip6 + phval6
$$       "phval31 = (t1loop * 180)%360"
$$       MCWRK ip31 + phval31
$$       MCWRK
$$       "phval0 = ph1loop * 1"
$$       MCWRK setgrad EA
$$   lo to LBLST1 times ST1CNT
$$   MCWRK 
$$   "t1loop=0"
$$   "ph1loop=0"
$$   MCWRK
$$ # 114 "C:/Bruker/TopSpin3/exp/stan/nmr/lists/pp/hsqcedetgpsisp2.3"
$$ exit
$$    
$$ # 117 "C:/Bruker/TopSpin3/exp/stan/nmr/lists/pp/hsqcedetgpsisp2.3"
$$ ph1=0 
$$ ph2=1
$$ ph3=0 2
$$ ph4=0 0 2 2
$$ ph5=3 3 1 1
$$ ph6=0
$$ ph7=0 0 2 2
$$ ph31=2 0 0 2
$$   
$$ 
$$ ;pl0 : 0W
$$ ;pl1 : f1 channel - power level for pulse (default)
$$ ;pl2 : f2 channel - power level for pulse (default)
$$ ;pl12: f2 channel - power level for CPD/BB decoupling
$$ ;sp3: f2 channel - shaped pulse (180degree inversion)
$$ ;spnam3: Crp60,0.5,20.1
$$ ;sp7: f2 channel - shaped pulse (180degree refocussing)
$$ ;spnam7: Crp60comp.4
$$ ;sp18: f2 channel - shaped pulse 180 degree (adiabatic matched sweep)
$$ ;spnam18: Crp60_xfilt.2
$$ ;p1 : f1 channel -  90 degree high power pulse
$$ ;p2 : f1 channel - 180 degree high power pulse
$$ ;p3 : f2 channel -  90 degree high power pulse
$$ ;p14: f2 channel - 180 degree shaped pulse for inversion
$$ ;     = 500usec for Crp60,0.5,20.1
$$ ;p16: homospoil/gradient pulse
$$ ;p19: gradient pulse 2                                 [500 usec]
$$ ;p24: f2 channel - 180 degree shaped pulse for refocussing
$$ ;     = 2msec for Crp60comp.4
$$ ;p28: f1 channel - trim pulse
$$ ;p31: f2 channel - 180 degree shaped pulse for adiabatic matched sweep
$$ ;                      1730 us at 600.13 MHz, otherwise: 1730*sqrt(600/x)
$$ ;d0 : incremented delay (2D)                           [3 usec]
$$ ;d1 : relaxation delay; 1-5 * T1
$$ ;d4 : 1/(4J)XH
$$ ;d11: delay for disk I/O                               [30 msec]
$$ ;d16: delay for homospoil/gradient recovery
$$ ;d21: set d21 according to multiplicity selection
$$ ;        1/(2J(XH))  XH, XH3 positive, XH2 negative
$$ ;d24: 1/(8J)XH for all multiplicities
$$ ;     1/(4J)XH for XH
$$ ;cnst2: = J(XH)
$$ ;cnst17: = -0.5 for Crp60comp.4
$$ ;inf1: 1/SW(X) = 2 * DW(X)
$$ ;in0: 1/(2 * SW(X)) = DW(X)
$$ ;nd0: 2
$$ ;ns: 1 * n
$$ ;ds: >= 16
$$ ;td1: number of experiments
$$ ;FnMODE: echo-antiecho
$$ ;cpd2: decoupling according to sequence defined by cpdprg2
$$ ;pcpd2: f2 channel - 90 degree pulse for decoupling sequence
$$ 
$$ # 171 "C:/Bruker/TopSpin3/exp/stan/nmr/lists/pp/hsqcedetgpsisp2.3"
$$ ;use gradient ratio:	gp 1 : gp 2 : gp 3 : gp 4
$$ ;			  80 : 20.1 :   11 :   -5    for C-13
$$ ;			  80 :  8.1 :   11 :   -5    for N-15
$$ 
$$ ;for z-only gradients:
$$ ;gpz1: 80%
$$ ;gpz2: 20.1% for C-13, 8.1% for N-15
$$ ;gpz3: 11%
$$ ;gpz4: -5%
$$ 
$$ ;use gradient files:   
$$ ;gpnam1: SMSQ10.100
$$ ;gpnam2: SMSQ10.100
$$ ;gpnam3: SMSQ10.100
$$ ;gpnam4: SMSQ10.100
$$ # 188 "C:/Bruker/TopSpin3/exp/stan/nmr/lists/pp/hsqcedetgpsisp2.3"
$$ ;cnst17: Factor to compensate for coupling evolution during a pulse
$$ ;       (usually +1). A positive factor indicates that coupling 
$$ ;       evolution continues during the pulse, whereas a negative 
$$ ;       factor is necessary if the coupling is (partially) refocussed.
$$ 
$$ 
$$ # 195 "C:/Bruker/TopSpin3/exp/stan/nmr/lists/pp/hsqcedetgpsisp2.3"
$$ ;$Id: hsqcedetgpsisp2.3,v 1.9.2.1.4.1 2012/01/31 17:56:32 ber Exp $
$$ 
##$PARAMETERFILE=	(title, ASCII, c:/Users/10157/Desktop/2674-6-HSQC/2/pdata/1/title, 0)
$$ 
$$ 
##$PARAMETERFILE=	(uxnmr.par, ASCII, c:/Users/10157/Desktop/2674-6-HSQC/2/uxnmr.par, 0)
$$ ##TITLE= Parameter file, TOPSPIN		Version 3.2
$$ ##JCAMPDX= 5.0
$$ ##DATATYPE= Parameter Values
$$ ##NPOINTS= 552	$$ modification sequence number
$$ ##ORIGIN= Bruker BioSpin GmbH
$$ ##OWNER= nmrsu
$$ $$ 2020-07-13 13:17:50.606 +0800  nmrsu@CZC3361HFZ
$$ $$ C:/Bruker/TopSpin3/conf/instr/spect/uxnmr.par
$$ $$ process C:\Bruker\TopSpin3\prog\mod\confwiring.exe
$$ ##$ACB= 0
$$ ##$ACBTAT= (0..23)
$$ 0 88 72 88 50 0 0 0 0 0 0 0 0 0 0 0 0 0 0 0 0 0 0 0
$$ ##$ACBTBA= (0..23)
$$ 0 0 0 0 0 0 0 0 0 0 0 0 0 0 0 0 0 0 0 0 0 0 0 0
$$ ##$ACBTBLK= (0..23)
$$ 0 36 34 33 39 0 0 0 0 0 0 0 0 0 0 0 0 0 0 0 0 0 0 0
$$ ##$ACBTCTL= (0..23)
$$ 0 6 6 6 6 0 0 0 0 0 0 0 0 0 0 0 0 0 0 0 0 0 0 0
$$ ##$ACBTDI= (0..23)
$$ 0 -1779670022 -1779670023 -1779670023 -1779670252 0 0 0 0 0 0 0 0 0 0 0
$$ 0 0 0 0 0 0 0 0
$$ ##$ACBTDM= (0..23)
$$ 0 10 25 10 10 0 0 0 0 0 0 0 0 0 0 0 0 0 0 0 0 0 0 0
$$ ##$ACBTFHI= (0..23)
$$ 0 365 600 365 93 0 0 0 0 0 0 0 0 0 0 0 0 0 0 0 0 0 0 0
$$ ##$ACBTFL= (0..23)
$$ 0 248 248 248 8 0 0 0 0 0 0 0 0 0 0 0 0 0 0 0 0 0 0 0
$$ ##$ACBTFLO= (0..23)
$$ 0 6 180 6 91 0 0 0 0 0 0 0 0 0 0 0 0 0 0 0 0 0 0 0
$$ ##$ACBTINP= (0..23)
$$ 0 4 2 1 7 0 0 0 0 0 0 0 0 0 0 0 0 0 0 0 0 0 0 0
$$ ##$ACBTOUT= (0..23)
$$ 0 1 1 2 1 0 0 0 0 0 0 0 0 0 0 0 0 0 0 0 0 0 0 0
$$ ##$ACBTPO= (0..23)
$$ 0 300000 100000 300000 5000 0 0 0 0 0 0 0 0 0 0 0 0 0 0 0 0 0 0 0
$$ ##$ACBTPW= (0..23)
$$ 0 100 100 100 1000 0 0 0 0 0 0 0 0 0 0 0 0 0 0 0 0 0 0 0
$$ ##$ACBTSB= (0..23)
$$ 0 0 103 99 0 0 0 0 0 0 0 0 0 0 0 0 0 0 0 0 0 0 0 0
$$ ##$ACBTSDT= (0..23)
$$ 0 2 2 2 2 0 0 0 0 0 0 0 0 0 0 0 0 0 0 0 0 0 0 0
$$ ##$ACBTY= <no>
$$ ##$AMPDFLT= no
$$ ##$AQSBDCH= (0..95)
$$ 0 0 0 0 0 0 0 0 0 0 255 255 255 255 255 255 255 255 255 255 255 255 255
$$ 255 255 255 255 255 255 255 255 255 255 255 255 255 255 255 255 255 255
$$ 255 255 255 255 255 255 255 255 255 255 255 255 255 255 255 255 255 255
$$ 255 255 255 255 255 255 255 255 255 255 255 255 255 255 255 255 255 255
$$ 255 255 255 255 255 255 255 255 255 255 255 255 255 255 255 255 255 255
$$ 255
$$ ##$AQSBDHW= (0..95)
$$ 5 1 0 0 0 0 0 0 0 0 255 255 255 255 255 255 255 255 255 255 255 255 255
$$ 255 255 255 255 255 255 255 255 255 255 255 255 255 255 255 255 255 255
$$ 255 255 255 255 255 255 255 255 255 255 255 255 255 255 255 255 255 255
$$ 255 255 255 255 255 255 255 255 255 255 255 255 255 255 255 255 255 255
$$ 255 255 255 255 255 255 255 255 255 255 255 255 255 255 255 255 255 255
$$ 255
$$ ##$AQSBDID= (0..95)
$$ 82 88 83 83 83 83 86 86 66 66 255 255 255 255 255 255 255 255 255 255 255
$$ 255 255 255 255 255 255 255 255 255 255 255 255 255 255 255 255 255 255
$$ 255 255 255 255 255 255 255 255 255 255 255 255 255 255 255 255 255 255
$$ 255 255 255 255 255 255 255 255 255 255 255 255 255 255 255 255 255 255
$$ 255 255 255 255 255 255 255 255 255 255 255 255 255 255 255 255 255 255
$$ 255 255 255
$$ ##$AQSBDNO= (0..95)
$$ 1 1 1 2 3 4 1 2 1 1 255 255 255 255 255 255 255 255 255 255 255 255 255
$$ 255 255 255 255 255 255 255 255 255 255 255 255 255 255 255 255 255 255
$$ 255 255 255 255 255 255 255 255 255 255 255 255 255 255 255 255 255 255
$$ 255 255 255 255 255 255 255 255 255 255 255 255 255 255 255 255 255 255
$$ 255 255 255 255 255 255 255 255 255 255 255 255 255 255 255 255 255 255
$$ 255
$$ ##$AQSBDSL= (0..95)
$$ 2 3 4 4 5 5 13 14 255 1 255 255 255 255 255 255 255 255 255 255 255 255
$$ 255 255 255 255 255 255 255 255 255 255 255 255 255 255 255 255 255 255
$$ 255 255 255 255 255 255 255 255 255 255 255 255 255 255 255 255 255 255
$$ 255 255 255 255 255 255 255 255 255 255 255 255 255 255 255 255 255 255
$$ 255 255 255 255 255 255 255 255 255 255 255 255 255 255 255 255 255 255
$$ 255 255
$$ ##$AQSBDTY= (0..95)
$$ 67 214 50 50 50 50 147 145 216 7 255 255 255 255 255 255 255 255 255 255
$$ 255 255 255 255 255 255 255 255 255 255 255 255 255 255 255 255 255 255
$$ 255 255 255 255 255 255 255 255 255 255 255 255 255 255 255 255 255 255
$$ 255 255 255 255 255 255 255 255 255 255 255 255 255 255 255 255 255 255
$$ 255 255 255 255 255 255 255 255 255 255 255 255 255 255 255 255 255 255
$$ 255 255 255 255
$$ ##$AQSBUAD= (0..95)
$$ 16 52 36 37 38 39 160 161 32 32 255 255 255 255 255 255 255 255 255 255
$$ 255 255 255 255 255 255 255 255 255 255 255 255 255 255 255 255 255 255
$$ 255 255 255 255 255 255 255 255 255 255 255 255 255 255 255 255 255 255
$$ 255 255 255 255 255 255 255 255 255 255 255 255 255 255 255 255 255 255
$$ 255 255 255 255 255 255 255 255 255 255 255 255 255 255 255 255 255 255
$$ 255 255 255 255
$$ ##$AQSECL= (0..95)
$$ 0 3 2 2 2 2 0 1 1 255 255 255 255 255 255 255 255 255 255 255 255 255 255
$$ 255 255 255 255 255 255 255 255 255 255 255 255 255 255 255 255 255 255
$$ 255 255 255 255 255 255 255 255 255 255 255 255 255 255 255 255 255 255
$$ 255 255 255 255 255 255 255 255 255 255 255 255 255 255 255 255 255 255
$$ 255 255 255 255 255 255 255 255 255 255 255 255 255 255 255 255 255 255
$$ 255
$$ ##$AQSECLS= (0..95)
$$ 2 1 2 2 2 2 1 2 1 255 255 255 255 255 255 255 255 255 255 255 255 255 255
$$ 255 255 255 255 255 255 255 255 255 255 255 255 255 255 255 255 255 255
$$ 255 255 255 255 255 255 255 255 255 255 255 255 255 255 255 255 255 255
$$ 255 255 255 255 255 255 255 255 255 255 255 255 255 255 255 255 255 255
$$ 255 255 255 255 255 255 255 255 255 255 255 255 255 255 255 255 255 255
$$ 255
$$ ##$AQSETH1= <no>
$$ ##$AQSETH2= <no>
$$ ##$AQSSPLT= no
$$ ##$ATT19F= (0..1)
$$ 0 0
$$ ##$ATT1H= (0..1)
$$ 0 0
$$ ##$ATT3H= (0..1)
$$ 0 0
$$ ##$ATTX= (0..1)
$$ 0 0
$$ ##$ATTY= (0..1)
$$ 0 0
$$ ##$ATTZ= (0..1)
$$ 0 0
$$ ##$BACSAIR= yes
$$ ##$BACSCAP= 24
$$ ##$BACSDEL= 0
$$ ##$BACSFCM= no
$$ ##$BACSOPT= <>
$$ ##$BACSTY= <tty01>
$$ ##$BARPTY= <no>
$$ ##$BFREQ= 600.17
$$ ##$BGAETH1= <no>
$$ ##$BGAETH2= <no>
$$ ##$BGAETH3= <no>
$$ ##$BGAETH4= <no>
$$ ##$BGAETH5= <no>
$$ ##$BGAETH6= <no>
$$ ##$BGAETH7= <no>
$$ ##$BGAETH8= <no>
$$ ##$BIRDS= yes
$$ ##$BMPC= 0
$$ ##$BMPCTY= <no>
$$ ##$BPSUTY= <no>
$$ ##$BSMS= 2
$$ ##$BSMS19FLock= no
$$ ##$BSMSETH= <149.236.99.20>
$$ ##$BSMSTY= <no>
$$ ##$BgaChMap= (0..7)
$$ 15 15 15 15 15 15 15 15
$$ ##$BgaChShimMap= (0..7)
$$ 0 0 0 0 0 0 0 0
$$ ##$Bla01Eth= <149.236.99.250>
$$ ##$Bla01Nam= <BLAX300 E 6-365MHZ INR>
$$ ##$Bla01PN= <W1345092>
$$ ##$Bla01SN= <0666>
$$ ##$Bla02Eth= <149.236.99.249>
$$ ##$Bla02Nam= <BLAXH300/100 E 200-600MHZ INR>
$$ ##$Bla02PN= <W1345083>
$$ ##$Bla02SN= <0751>
$$ ##$Bla03Eth= <149.236.99.20>
$$ ##$Bla03Nam= <BSMS/2 LOCK TRANSCEIVER 600>
$$ ##$Bla03PN= <Z109890>
$$ ##$Bla03SN= <00450>
$$ ##$Bla04Eth= <no>
$$ ##$Bla04Nam= <>
$$ ##$Bla04PN= <>
$$ ##$Bla04SN= <>
$$ ##$Bla05Eth= <no>
$$ ##$Bla05Nam= <>
$$ ##$Bla05PN= <>
$$ ##$Bla05SN= <>
$$ ##$Bla06Eth= <no>
$$ ##$Bla06Nam= <>
$$ ##$Bla06PN= <>
$$ ##$Bla06SN= <>
$$ ##$Bla07Eth= <no>
$$ ##$Bla07Nam= <>
$$ ##$Bla07PN= <>
$$ ##$Bla07SN= <>
$$ ##$Bla08Eth= <no>
$$ ##$Bla08Nam= <>
$$ ##$Bla08PN= <>
$$ ##$Bla08SN= <>
$$ ##$CFASMOD= (0..7)
$$ 1 1 1 1 1 1 1 1
$$ ##$CFASMUL= (0..7)
$$ 1 1 1 1 1 1 1 1
$$ ##$CNFTXDR= (0..7)
$$ 6 6 6 0 0 0 0 0
$$ ##$COMDIG2= 0
$$ ##$CPDBTY= <no>
$$ ##$CRCOTY= <no>
$$ ##$CSW1= (0..31)
$$ 4 4 0 2 2 0 7 0 0 0 0 0 0 0 0 0 0 0 0 0 0 0 0 0 0 0 0 0 0 0 0 0
$$ ##$CSW2= (0..31)
$$ 0 0 0 1 1 0 0 0 0 0 0 0 0 0 0 0 0 0 0 0 0 0 0 0 0 0 0 0 0 0 0 0
$$ ##$CSWNUM= (0..7)
$$ 3 3 1 0 0 0 0 0
$$ ##$Ctb1Eth= <no>
$$ ##$DATSTAT= no
$$ ##$DIGI140= (0..7)
$$ 0 0 0 0 0 0 0 0
$$ ##$DIGIB12= (0..7)
$$ 0 0 0 0 0 0 0 0
$$ ##$DIGIB16= (0..7)
$$ 0 0 0 0 0 0 0 0
$$ ##$DIGIFA= (0..7)
$$ 0 0 0 0 0 0 0 0
$$ ##$DIGIHA= (0..7)
$$ 0 0 0 0 0 0 0 0
$$ ##$DIGIHAF= (0..7)
$$ 0 0 0 0 0 0 0 0
$$ ##$DIGIHRD= (0..7)
$$ 0 0 0 0 0 0 0 0
$$ ##$DIGIIA= (0..7)
$$ 0 0 0 0 0 0 0 0
$$ ##$DIGIO16= (0..7)
$$ 0 0 0 0 0 0 0 0
$$ ##$DIGISA= (0..7)
$$ 0 0 0 0 0 0 0 0
$$ ##$DIGISAF= (0..7)
$$ 0 0 0 0 0 0 0 0
$$ ##$DIGISL= (0..7)
$$ 0 0 0 0 0 0 0 0
$$ ##$DIGITYI= (0..7)
$$ 0 0 0 0 0 0 0 0
$$ ##$DIGITYP= (0..7)
$$ 0 0 0 0 0 0 0 0
$$ ##$DIGITZ= 0
$$ ##$DPPFAC= 1
$$ ##$DRMSETH= <no>
$$ ##$DRU= yes
$$ ##$DRUETH01= <149.236.99.89>
$$ ##$DRUETH02= <no>
$$ ##$DRUETH03= <no>
$$ ##$DRUETH04= <no>
$$ ##$DRUETH05= <no>
$$ ##$DRUETH06= <no>
$$ ##$DRUETH07= <no>
$$ ##$DRUETH08= <no>
$$ ##$DRUETH09= <no>
$$ ##$DRUETH10= <no>
$$ ##$DRUETH11= <no>
$$ ##$DRUETH12= <no>
$$ ##$DRUETH13= <no>
$$ ##$DRUETH14= <no>
$$ ##$DRUETH15= <no>
$$ ##$DRUETH16= <no>
$$ ##$DRUETH17= <no>
$$ ##$DRUETH18= <no>
$$ ##$DRUETH19= <no>
$$ ##$DRUETH20= <no>
$$ ##$DRUETH21= <no>
$$ ##$DRUETH22= <no>
$$ ##$DRUETH23= <no>
$$ ##$DRUETH24= <no>
$$ ##$DRUETH25= <no>
$$ ##$DRUETH26= <no>
$$ ##$DRUETH27= <no>
$$ ##$DRUETH28= <no>
$$ ##$DRUETH29= <no>
$$ ##$DRUETH30= <no>
$$ ##$DRUETH31= <no>
$$ ##$DRUETH32= <no>
$$ ##$Description= <Cabinet 600 HD OB>
$$ ##$DppType= 0
$$ ##$FCUMEM= (0..7)
$$ 16777208 16777208 16777208 0 0 0 0 0
$$ ##$FCUPAL= (0..7)
$$ 0 0 0 0 0 0 0 0
$$ ##$FGSVTY= <no>
$$ ##$FQMIX= 0
$$ ##$FUNCMOD= <>
$$ ##$GCUTYPE= 10
$$ ##$GCUTYPE2= 0
$$ ##$GPREDEL= 0
$$ ##$GPSCUTY= <no>
$$ ##$GRADRES= 5
$$ ##$GTUTY= <no>
$$ ##$GradAmpGain= (0..1)
$$ 0 0
$$ ##$GradAmpMaxCurX= (0..1)
$$ 0 0
$$ ##$GradAmpMaxCurY= (0..1)
$$ 0 0
$$ ##$GradAmpMaxCurZ= (0..1)
$$ 9.99999904632568 0
$$ ##$GradAmpType= (0..1)
$$ 2 0
$$ ##$HDIETH1= <no>
$$ ##$HDIETH2= <no>
$$ ##$HDIETH3= <no>
$$ ##$HDIETH4= <no>
$$ ##$HFAC= 3
$$ ##$HPCU= 0
$$ ##$HPCUTY= <no>
$$ ##$HPTXLP= (0..3)
$$ -1 -1 -1 -1
$$ ##$HPTXPI= (0..3)
$$ 0 0 0 0
$$ ##$HPTXPO= (0..3)
$$ 0 0 0 0
$$ ##$HPTXTY= (0..3)
$$ 0 0 0 0
$$ ##$IF451= 0
$$ ##$IFREQ= 1
$$ ##$INTFPR= 0
$$ ##$IPSOETH= <149.236.99.252>
$$ ##$LOCKCONF= <DLM>
$$ ##$LOCKTY= <no>
$$ ##$LOCSWID= 0
$$ ##$LOCSWIF= 0
$$ ##$LVDSSPLITETH1= <no>
$$ ##$LVDSSPLITETH2= <no>
$$ ##$LVDSSPLITETH3= <no>
$$ ##$LVDSSPLITETH4= <no>
$$ ##$Location= <South China University, Guangzhou, China>
$$ ##$M2FAC= 0
$$ ##$MAS= 0
$$ ##$MASETIME= 10
$$ ##$MASITIME= 10
$$ ##$MASTY= <no>
$$ ##$MAS_CT= 5
$$ ##$MAS_SG= 0
$$ ##$MAS_TO= 0
$$ ##$MEMPRM= 0
$$ ##$MHFAC= 0
$$ ##$MXFAC= 0
$$ ##$NAMPD1= <HPLNA 19F1H>
$$ ##$NAMPD10= <>
$$ ##$NAMPD11= <>
$$ ##$NAMPD12= <>
$$ ##$NAMPD13= <>
$$ ##$NAMPD14= <>
$$ ##$NAMPD15= <>
$$ ##$NAMPD16= <>
$$ ##$NAMPD2= <2H>
$$ ##$NAMPD3= <XBB19F 2HS>
$$ ##$NAMPD4= <XBB19F 2HS>
$$ ##$NAMPD5= <>
$$ ##$NAMPD6= <>
$$ ##$NAMPD7= <>
$$ ##$NAMPD8= <>
$$ ##$NAMPD9= <>
$$ ##$NFCU= 3
$$ ##$NFRED= 0
$$ ##$NMRCH= 2
$$ ##$NMRMEM= 16384
$$ ##$NPSGU= 0
$$ ##$NRCU= 1
$$ ##$NROUT= 0
$$ ##$NSGU= 4
$$ ##$OrderNo= <10110061>
$$ ##$PAMPF1= (0..15)
$$ 75 56 96 64 64 0 0 0 0 0 0 0 0 0 0 0
$$ ##$PAMPF2= (0..15)
$$ 0 0 0 0 0 0 0 0 0 0 0 0 0 0 0 0
$$ ##$PAMPF3= (0..15)
$$ 0 0 0 0 0 0 0 0 0 0 0 0 0 0 0 0
$$ ##$PAMPF4= (0..15)
$$ 0 0 0 0 0 0 0 0 0 0 0 0 0 0 0 0
$$ ##$PAMPF5= (0..15)
$$ 0 0 0 0 0 0 0 0 0 0 0 0 0 0 0 0
$$ ##$PAMPF6= (0..15)
$$ 0 0 0 0 0 0 0 0 0 0 0 0 0 0 0 0
$$ ##$PAMPF7= (0..15)
$$ 0 0 0 0 0 0 0 0 0 0 0 0 0 0 0 0
$$ ##$PAMPF8= (0..15)
$$ 0 0 0 0 0 0 0 0 0 0 0 0 0 0 0 0
$$ ##$PH4= 0
$$ ##$PHF4TY= <no>
$$ ##$POWCHK= yes
$$ ##$PRAMD1= (0..7)
$$ 6 0 0 1610612736 0 0 0 0
$$ ##$PRAMD10= (0..7)
$$ 0 0 0 0 0 0 0 0
$$ ##$PRAMD11= (0..7)
$$ 0 0 0 0 0 0 0 0
$$ ##$PRAMD12= (0..7)
$$ 0 0 0 0 0 0 0 0
$$ ##$PRAMD13= (0..7)
$$ 0 0 0 0 0 0 0 0
$$ ##$PRAMD14= (0..7)
$$ 0 0 0 0 0 0 0 0
$$ ##$PRAMD15= (0..7)
$$ 0 0 0 0 0 0 0 0
$$ ##$PRAMD16= (0..7)
$$ 0 0 0 0 0 0 0 0
$$ ##$PRAMD17= (0..7)
$$ 0 0 0 0 0 0 0 0
$$ ##$PRAMD18= (0..7)
$$ 0 0 0 0 0 0 0 0
$$ ##$PRAMD19= (0..7)
$$ 0 0 0 0 0 0 0 0
$$ ##$PRAMD2= (0..7)
$$ 0 1048576 0 536870912 0 1048576 0 536870912
$$ ##$PRAMD20= (0..7)
$$ 0 0 0 0 0 0 0 0
$$ ##$PRAMD21= (0..7)
$$ 0 0 0 0 0 0 0 0
$$ ##$PRAMD3= (0..7)
$$ 2147483644 2131230719 2147483647 603979775 0 0 0 0
$$ ##$PRAMD4= (0..7)
$$ 2147483644 2131230719 2147483647 603979775 0 0 0 0
$$ ##$PRAMD5= (0..7)
$$ 0 0 0 0 0 0 0 0
$$ ##$PRAMD6= (0..7)
$$ 0 0 0 0 0 0 0 0
$$ ##$PRAMD7= (0..7)
$$ 0 0 0 0 0 0 0 0
$$ ##$PRAMD8= (0..7)
$$ 0 0 0 0 0 0 0 0
$$ ##$PRAMD9= (0..7)
$$ 0 0 0 0 0 0 0 0
$$ ##$PRAMLED= (0..1)
$$ 0 0
$$ ##$PRAMP1= <tty10>
$$ ##$PRAMP2= <no>
$$ ##$PRAMP3= <no>
$$ ##$PRAMP4= <no>
$$ ##$PRAMP5= <no>
$$ ##$PRAMP6= <no>
$$ ##$PRAMP7= <no>
$$ ##$PRAMP8= <no>
$$ ##$PRAMPTP= 1
$$ ##$PREPTY= <no>
$$ ##$PREREC= (0..15)
$$ 1 1 1 1 0 0 0 0 0 0 0 0 0 0 0 0
$$ ##$PRESHLD= 0
$$ ##$PTS160= -1
$$ ##$PTSA2X= (0..7)
$$ 0 0 0 0 0 0 0 0
$$ ##$PTSF2X= (0..7)
$$ 0 0 0 0 0 0 0 0
$$ ##$PTSFMX= (0..19)
$$ 649.9 649.9 649.9 649.9 0 0 0 0 0 0 0 0 0 0 0 0 0 0 0 0
$$ ##$PULCHK= no
$$ ##$PramDutyCycPerc= (0..15)
$$ 4 2 2 2 0 0 0 0 0 0 0 0 0 0 0 0
$$ ##$PramPeakPowerW= (0..15)
$$ 4000 500 500 500 0 0 0 0 0 0 0 0 0 0 0 0
$$ ##$PramPulWidthMs= (0..15)
$$ 10 0.1 0.1 0.1 0 0 0 0 0 0 0 0 0 0 0 0
$$ ##$PreampMod01PN= <Z103205>
$$ ##$PreampMod01SN= <00282>
$$ ##$PreampMod02PN= <Z003473>
$$ ##$PreampMod02SN= <01077>
$$ ##$PreampMod03PN= <Z003506>
$$ ##$PreampMod03SN= <01285>
$$ ##$PreampMod04PN= <Z003506>
$$ ##$PreampMod04SN= <01284>
$$ ##$PreampMod05PN= <>
$$ ##$PreampMod05SN= <>
$$ ##$PreampMod06PN= <>
$$ ##$PreampMod06SN= <>
$$ ##$PreampMod07PN= <>
$$ ##$PreampMod07SN= <>
$$ ##$PreampMod08PN= <>
$$ ##$PreampMod08SN= <>
$$ ##$PreampMod09PN= <>
$$ ##$PreampMod09SN= <>
$$ ##$PreampMod10PN= <>
$$ ##$PreampMod10SN= <>
$$ ##$PreampMod11PN= <>
$$ ##$PreampMod11SN= <>
$$ ##$PreampMod12PN= <>
$$ ##$PreampMod12SN= <>
$$ ##$PreampMod13PN= <>
$$ ##$PreampMod13SN= <>
$$ ##$PreampMod14PN= <>
$$ ##$PreampMod14SN= <>
$$ ##$PreampMod15PN= <>
$$ ##$PreampMod15SN= <>
$$ ##$PreampMod16PN= <>
$$ ##$PreampMod16SN= <>
$$ ##$PreampModBisDat= (0..15)
$$ 20131105 20131023 20131029 20131017 0 0 0 0 0 0 0 0 0 0 0 0
$$ ##$ProdigyEth= <no>
$$ ##$RCUCDS= (0..7)
$$ 0 0 0 0 0 0 0 0
$$ ##$RCUCFS= (0..7)
$$ 0 0 0 0 0 0 0 0
$$ ##$RCUCSS= (0..7)
$$ 0 0 0 0 0 0 0 0
$$ ##$RCUI2C1= (0..7)
$$ 0 0 0 0 0 0 0 0
$$ ##$RCUI2C2= (0..7)
$$ 0 0 0 0 0 0 0 0
$$ ##$RCUI2C3= (0..7)
$$ 0 0 0 0 0 0 0 0
$$ ##$RCUI2C4= (0..7)
$$ 0 0 0 0 0 0 0 0
$$ ##$RCUI2C5= (0..7)
$$ 0 0 0 0 0 0 0 0
$$ ##$RCUI2C6= (0..7)
$$ 0 0 0 0 0 0 0 0
$$ ##$RCUI2C7= (0..7)
$$ 0 0 0 0 0 0 0 0
$$ ##$RCUI2C8= (0..7)
$$ 0 0 0 0 0 0 0 0
$$ ##$RDCU= 0
$$ ##$RFSINPUT= (0..1)
$$ 0 0
$$ ##$RFSVTY= <no>
$$ ##$RGTYPE= (0..31)
$$ 9 0 0 0 0 0 0 0 0 0 0 0 0 0 0 0 0 0 0 0 0 0 0 0 0 0 0 0 0 0 0 0
$$ ##$RG_max= (0..31)
$$ 203 0 0 0 0 0 0 0 0 0 0 0 0 0 0 0 0 0 0 0 0 0 0 0 0 0 0 0 0 0 0 0
$$ ##$RG_min= (0..31)
$$ 0.25 0 0 0 0 0 0 0 0 0 0 0 0 0 0 0 0 0 0 0 0 0 0 0 0 0 0 0 0 0 0 0
$$ ##$RG_tab1= (0..255)
$$ 0.25 0.28 0.32 0.35 0.4 0.44 0.5 0.56 0.64 0.7 0.8 0.89 1 1.12 1.28 1.4
$$ 1.6 1.78 2 2.25 2.56 2.8 3.2 3.56 4 4.5 5 5.6 6.35 7.12 8 9 10 11.3 12.7
$$ 14.2 16 18 20.2 22.6 25.4 28.5 32 36 40.3 45.2 50.8 57 64 71.8 80.6 90.5
$$ 101 114 128 144 161 181 203 -1 -1 -1 -1 -1 -1 -1 -1 -1 -1 -1 -1 -1 -1 -1
$$ -1 -1 -1 -1 -1 -1 -1 -1 -1 -1 -1 -1 -1 -1 -1 -1 -1 -1 -1 -1 -1 -1 -1 -1
$$ -1 -1 -1 -1 -1 -1 -1 -1 -1 -1 -1 -1 -1 -1 -1 -1 -1 -1 -1 -1 -1 -1 -1 -1
$$ -1 -1 -1 -1 -1 -1 -1 -1 -1 -1 -1 -1 -1 -1 -1 -1 -1 -1 -1 -1 -1 -1 -1 -1
$$ -1 -1 -1 -1 -1 -1 -1 -1 -1 -1 -1 -1 -1 -1 -1 -1 -1 -1 -1 -1 -1 -1 -1 -1
$$ -1 -1 -1 -1 -1 -1 -1 -1 -1 -1 -1 -1 -1 -1 -1 -1 -1 -1 -1 -1 -1 -1 -1 -1
$$ -1 -1 -1 -1 -1 -1 -1 -1 -1 -1 -1 -1 -1 -1 -1 -1 -1 -1 -1 -1 -1 -1 -1 -1
$$ -1 -1 -1 -1 -1 -1 -1 -1 -1 -1 -1 -1 -1 -1 -1 -1 -1 -1 -1 -1 -1 -1 -1 -1
$$ -1 -1 -1 -1 -1 -1 -1 -1 -1 -1 -1 -1 -1 -1
$$ ##$RG_tab2= (0..255)
$$ -1 -1 -1 -1 -1 -1 -1 -1 -1 -1 -1 -1 -1 -1 -1 -1 -1 -1 -1 -1 -1 -1 -1 -1
$$ -1 -1 -1 -1 -1 -1 -1 -1 -1 -1 -1 -1 -1 -1 -1 -1 -1 -1 -1 -1 -1 -1 -1 -1
$$ -1 -1 -1 -1 -1 -1 -1 -1 -1 -1 -1 -1 -1 -1 -1 -1 -1 -1 -1 -1 -1 -1 -1 -1
$$ -1 -1 -1 -1 -1 -1 -1 -1 -1 -1 -1 -1 -1 -1 -1 -1 -1 -1 -1 -1 -1 -1 -1 -1
$$ -1 -1 -1 -1 -1 -1 -1 -1 -1 -1 -1 -1 -1 -1 -1 -1 -1 -1 -1 -1 -1 -1 -1 -1
$$ -1 -1 -1 -1 -1 -1 -1 -1 -1 -1 -1 -1 -1 -1 -1 -1 -1 -1 -1 -1 -1 -1 -1 -1
$$ -1 -1 -1 -1 -1 -1 -1 -1 -1 -1 -1 -1 -1 -1 -1 -1 -1 -1 -1 -1 -1 -1 -1 -1
$$ -1 -1 -1 -1 -1 -1 -1 -1 -1 -1 -1 -1 -1 -1 -1 -1 -1 -1 -1 -1 -1 -1 -1 -1
$$ -1 -1 -1 -1 -1 -1 -1 -1 -1 -1 -1 -1 -1 -1 -1 -1 -1 -1 -1 -1 -1 -1 -1 -1
$$ -1 -1 -1 -1 -1 -1 -1 -1 -1 -1 -1 -1 -1 -1 -1 -1 -1 -1 -1 -1 -1 -1 -1 -1
$$ -1 -1 -1 -1 -1 -1 -1 -1 -1 -1 -1 -1 -1 -1 -1 -1
$$ ##$RG_tab3= (0..255)
$$ -1 -1 -1 -1 -1 -1 -1 -1 -1 -1 -1 -1 -1 -1 -1 -1 -1 -1 -1 -1 -1 -1 -1 -1
$$ -1 -1 -1 -1 -1 -1 -1 -1 -1 -1 -1 -1 -1 -1 -1 -1 -1 -1 -1 -1 -1 -1 -1 -1
$$ -1 -1 -1 -1 -1 -1 -1 -1 -1 -1 -1 -1 -1 -1 -1 -1 -1 -1 -1 -1 -1 -1 -1 -1
$$ -1 -1 -1 -1 -1 -1 -1 -1 -1 -1 -1 -1 -1 -1 -1 -1 -1 -1 -1 -1 -1 -1 -1 -1
$$ -1 -1 -1 -1 -1 -1 -1 -1 -1 -1 -1 -1 -1 -1 -1 -1 -1 -1 -1 -1 -1 -1 -1 -1
$$ -1 -1 -1 -1 -1 -1 -1 -1 -1 -1 -1 -1 -1 -1 -1 -1 -1 -1 -1 -1 -1 -1 -1 -1
$$ -1 -1 -1 -1 -1 -1 -1 -1 -1 -1 -1 -1 -1 -1 -1 -1 -1 -1 -1 -1 -1 -1 -1 -1
$$ -1 -1 -1 -1 -1 -1 -1 -1 -1 -1 -1 -1 -1 -1 -1 -1 -1 -1 -1 -1 -1 -1 -1 -1
$$ -1 -1 -1 -1 -1 -1 -1 -1 -1 -1 -1 -1 -1 -1 -1 -1 -1 -1 -1 -1 -1 -1 -1 -1
$$ -1 -1 -1 -1 -1 -1 -1 -1 -1 -1 -1 -1 -1 -1 -1 -1 -1 -1 -1 -1 -1 -1 -1 -1
$$ -1 -1 -1 -1 -1 -1 -1 -1 -1 -1 -1 -1 -1 -1 -1 -1
$$ ##$RG_tab4= (0..255)
$$ -1 -1 -1 -1 -1 -1 -1 -1 -1 -1 -1 -1 -1 -1 -1 -1 -1 -1 -1 -1 -1 -1 -1 -1
$$ -1 -1 -1 -1 -1 -1 -1 -1 -1 -1 -1 -1 -1 -1 -1 -1 -1 -1 -1 -1 -1 -1 -1 -1
$$ -1 -1 -1 -1 -1 -1 -1 -1 -1 -1 -1 -1 -1 -1 -1 -1 -1 -1 -1 -1 -1 -1 -1 -1
$$ -1 -1 -1 -1 -1 -1 -1 -1 -1 -1 -1 -1 -1 -1 -1 -1 -1 -1 -1 -1 -1 -1 -1 -1
$$ -1 -1 -1 -1 -1 -1 -1 -1 -1 -1 -1 -1 -1 -1 -1 -1 -1 -1 -1 -1 -1 -1 -1 -1
$$ -1 -1 -1 -1 -1 -1 -1 -1 -1 -1 -1 -1 -1 -1 -1 -1 -1 -1 -1 -1 -1 -1 -1 -1
$$ -1 -1 -1 -1 -1 -1 -1 -1 -1 -1 -1 -1 -1 -1 -1 -1 -1 -1 -1 -1 -1 -1 -1 -1
$$ -1 -1 -1 -1 -1 -1 -1 -1 -1 -1 -1 -1 -1 -1 -1 -1 -1 -1 -1 -1 -1 -1 -1 -1
$$ -1 -1 -1 -1 -1 -1 -1 -1 -1 -1 -1 -1 -1 -1 -1 -1 -1 -1 -1 -1 -1 -1 -1 -1
$$ -1 -1 -1 -1 -1 -1 -1 -1 -1 -1 -1 -1 -1 -1 -1 -1 -1 -1 -1 -1 -1 -1 -1 -1
$$ -1 -1 -1 -1 -1 -1 -1 -1 -1 -1 -1 -1 -1 -1 -1 -1
$$ ##$RG_tab5= (0..255)
$$ -1 -1 -1 -1 -1 -1 -1 -1 -1 -1 -1 -1 -1 -1 -1 -1 -1 -1 -1 -1 -1 -1 -1 -1
$$ -1 -1 -1 -1 -1 -1 -1 -1 -1 -1 -1 -1 -1 -1 -1 -1 -1 -1 -1 -1 -1 -1 -1 -1
$$ -1 -1 -1 -1 -1 -1 -1 -1 -1 -1 -1 -1 -1 -1 -1 -1 -1 -1 -1 -1 -1 -1 -1 -1
$$ -1 -1 -1 -1 -1 -1 -1 -1 -1 -1 -1 -1 -1 -1 -1 -1 -1 -1 -1 -1 -1 -1 -1 -1
$$ -1 -1 -1 -1 -1 -1 -1 -1 -1 -1 -1 -1 -1 -1 -1 -1 -1 -1 -1 -1 -1 -1 -1 -1
$$ -1 -1 -1 -1 -1 -1 -1 -1 -1 -1 -1 -1 -1 -1 -1 -1 -1 -1 -1 -1 -1 -1 -1 -1
$$ -1 -1 -1 -1 -1 -1 -1 -1 -1 -1 -1 -1 -1 -1 -1 -1 -1 -1 -1 -1 -1 -1 -1 -1
$$ -1 -1 -1 -1 -1 -1 -1 -1 -1 -1 -1 -1 -1 -1 -1 -1 -1 -1 -1 -1 -1 -1 -1 -1
$$ -1 -1 -1 -1 -1 -1 -1 -1 -1 -1 -1 -1 -1 -1 -1 -1 -1 -1 -1 -1 -1 -1 -1 -1
$$ -1 -1 -1 -1 -1 -1 -1 -1 -1 -1 -1 -1 -1 -1 -1 -1 -1 -1 -1 -1 -1 -1 -1 -1
$$ -1 -1 -1 -1 -1 -1 -1 -1 -1 -1 -1 -1 -1 -1 -1 -1
$$ ##$RG_tab6= (0..255)
$$ -1 -1 -1 -1 -1 -1 -1 -1 -1 -1 -1 -1 -1 -1 -1 -1 -1 -1 -1 -1 -1 -1 -1 -1
$$ -1 -1 -1 -1 -1 -1 -1 -1 -1 -1 -1 -1 -1 -1 -1 -1 -1 -1 -1 -1 -1 -1 -1 -1
$$ -1 -1 -1 -1 -1 -1 -1 -1 -1 -1 -1 -1 -1 -1 -1 -1 -1 -1 -1 -1 -1 -1 -1 -1
$$ -1 -1 -1 -1 -1 -1 -1 -1 -1 -1 -1 -1 -1 -1 -1 -1 -1 -1 -1 -1 -1 -1 -1 -1
$$ -1 -1 -1 -1 -1 -1 -1 -1 -1 -1 -1 -1 -1 -1 -1 -1 -1 -1 -1 -1 -1 -1 -1 -1
$$ -1 -1 -1 -1 -1 -1 -1 -1 -1 -1 -1 -1 -1 -1 -1 -1 -1 -1 -1 -1 -1 -1 -1 -1
$$ -1 -1 -1 -1 -1 -1 -1 -1 -1 -1 -1 -1 -1 -1 -1 -1 -1 -1 -1 -1 -1 -1 -1 -1
$$ -1 -1 -1 -1 -1 -1 -1 -1 -1 -1 -1 -1 -1 -1 -1 -1 -1 -1 -1 -1 -1 -1 -1 -1
$$ -1 -1 -1 -1 -1 -1 -1 -1 -1 -1 -1 -1 -1 -1 -1 -1 -1 -1 -1 -1 -1 -1 -1 -1
$$ -1 -1 -1 -1 -1 -1 -1 -1 -1 -1 -1 -1 -1 -1 -1 -1 -1 -1 -1 -1 -1 -1 -1 -1
$$ -1 -1 -1 -1 -1 -1 -1 -1 -1 -1 -1 -1 -1 -1 -1 -1
$$ ##$RG_tab7= (0..255)
$$ -1 -1 -1 -1 -1 -1 -1 -1 -1 -1 -1 -1 -1 -1 -1 -1 -1 -1 -1 -1 -1 -1 -1 -1
$$ -1 -1 -1 -1 -1 -1 -1 -1 -1 -1 -1 -1 -1 -1 -1 -1 -1 -1 -1 -1 -1 -1 -1 -1
$$ -1 -1 -1 -1 -1 -1 -1 -1 -1 -1 -1 -1 -1 -1 -1 -1 -1 -1 -1 -1 -1 -1 -1 -1
$$ -1 -1 -1 -1 -1 -1 -1 -1 -1 -1 -1 -1 -1 -1 -1 -1 -1 -1 -1 -1 -1 -1 -1 -1
$$ -1 -1 -1 -1 -1 -1 -1 -1 -1 -1 -1 -1 -1 -1 -1 -1 -1 -1 -1 -1 -1 -1 -1 -1
$$ -1 -1 -1 -1 -1 -1 -1 -1 -1 -1 -1 -1 -1 -1 -1 -1 -1 -1 -1 -1 -1 -1 -1 -1
$$ -1 -1 -1 -1 -1 -1 -1 -1 -1 -1 -1 -1 -1 -1 -1 -1 -1 -1 -1 -1 -1 -1 -1 -1
$$ -1 -1 -1 -1 -1 -1 -1 -1 -1 -1 -1 -1 -1 -1 -1 -1 -1 -1 -1 -1 -1 -1 -1 -1
$$ -1 -1 -1 -1 -1 -1 -1 -1 -1 -1 -1 -1 -1 -1 -1 -1 -1 -1 -1 -1 -1 -1 -1 -1
$$ -1 -1 -1 -1 -1 -1 -1 -1 -1 -1 -1 -1 -1 -1 -1 -1 -1 -1 -1 -1 -1 -1 -1 -1
$$ -1 -1 -1 -1 -1 -1 -1 -1 -1 -1 -1 -1 -1 -1 -1 -1
$$ ##$RG_tab8= (0..255)
$$ -1 -1 -1 -1 -1 -1 -1 -1 -1 -1 -1 -1 -1 -1 -1 -1 -1 -1 -1 -1 -1 -1 -1 -1
$$ -1 -1 -1 -1 -1 -1 -1 -1 -1 -1 -1 -1 -1 -1 -1 -1 -1 -1 -1 -1 -1 -1 -1 -1
$$ -1 -1 -1 -1 -1 -1 -1 -1 -1 -1 -1 -1 -1 -1 -1 -1 -1 -1 -1 -1 -1 -1 -1 -1
$$ -1 -1 -1 -1 -1 -1 -1 -1 -1 -1 -1 -1 -1 -1 -1 -1 -1 -1 -1 -1 -1 -1 -1 -1
$$ -1 -1 -1 -1 -1 -1 -1 -1 -1 -1 -1 -1 -1 -1 -1 -1 -1 -1 -1 -1 -1 -1 -1 -1
$$ -1 -1 -1 -1 -1 -1 -1 -1 -1 -1 -1 -1 -1 -1 -1 -1 -1 -1 -1 -1 -1 -1 -1 -1
$$ -1 -1 -1 -1 -1 -1 -1 -1 -1 -1 -1 -1 -1 -1 -1 -1 -1 -1 -1 -1 -1 -1 -1 -1
$$ -1 -1 -1 -1 -1 -1 -1 -1 -1 -1 -1 -1 -1 -1 -1 -1 -1 -1 -1 -1 -1 -1 -1 -1
$$ -1 -1 -1 -1 -1 -1 -1 -1 -1 -1 -1 -1 -1 -1 -1 -1 -1 -1 -1 -1 -1 -1 -1 -1
$$ -1 -1 -1 -1 -1 -1 -1 -1 -1 -1 -1 -1 -1 -1 -1 -1 -1 -1 -1 -1 -1 -1 -1 -1
$$ -1 -1 -1 -1 -1 -1 -1 -1 -1 -1 -1 -1 -1 -1 -1 -1
$$ ##$RG_tabA= (0..255)
$$ 0.25 0.28 0.32 0.35 0.4 0.44 0.5 0.56 0.64 0.7 0.8 0.89 1 1.12 1.28 1.4
$$ 1.6 1.78 2 2.25 2.56 2.8 3.2 3.56 4 4.5 5 5.6 6.35 7.12 8 9 10 11.3 12.7
$$ 14.2 16 18 20.2 22.6 25.4 28.5 32 36 40.3 45.2 50.8 57 64 71.8 80.6 90.5
$$ 101 114 128 144 161 181 203 -1 -1 -1 -1 -1 -1 -1 -1 -1 -1 -1 -1 -1 -1 -1
$$ -1 -1 -1 -1 -1 -1 -1 -1 -1 -1 -1 -1 -1 -1 -1 -1 -1 -1 -1 -1 -1 -1 -1 -1
$$ -1 -1 -1 -1 -1 -1 -1 -1 -1 -1 -1 -1 -1 -1 -1 -1 -1 -1 -1 -1 -1 -1 -1 -1
$$ -1 -1 -1 -1 -1 -1 -1 -1 -1 -1 -1 -1 -1 -1 -1 -1 -1 -1 -1 -1 -1 -1 -1 -1
$$ -1 -1 -1 -1 -1 -1 -1 -1 -1 -1 -1 -1 -1 -1 -1 -1 -1 -1 -1 -1 -1 -1 -1 -1
$$ -1 -1 -1 -1 -1 -1 -1 -1 -1 -1 -1 -1 -1 -1 -1 -1 -1 -1 -1 -1 -1 -1 -1 -1
$$ -1 -1 -1 -1 -1 -1 -1 -1 -1 -1 -1 -1 -1 -1 -1 -1 -1 -1 -1 -1 -1 -1 -1 -1
$$ -1 -1 -1 -1 -1 -1 -1 -1 -1 -1 -1 -1 -1 -1 -1 -1 -1 -1 -1 -1 -1 -1 -1 -1
$$ -1 -1 -1 -1 -1 -1 -1 -1 -1 -1 -1 -1 -1 -1
$$ ##$ROUT14= (0..7)
$$ 0 0 0 0 0 0 0 0
$$ ##$ROUTER= -1
$$ ##$RX22TY= <no>
$$ ##$RXFMAX= (0..7)
$$ 647.5 -1 -1 -1 -1 -1 -1 -1
$$ ##$RXFMIN= (0..7)
$$ 5 -1 -1 -1 -1 -1 -1 -1
$$ ##$RXINTLV= (0..7)
$$ 1 0 0 0 0 0 0 0
$$ ##$RXMSTY= <no>
$$ ##$SCMTY= <no>
$$ ##$SGUC1= (0..15)
$$ 33 34 18 0 0 0 0 0 0 0 0 0 0 0 0 0
$$ ##$SGUC2= (0..15)
$$ 17 256 49 0 0 0 0 0 0 0 0 0 0 0 0 0
$$ ##$SLCBCONF= <SHNV>
$$ ##$SPECTR= 10
$$ ##$SY2FLAG= 0
$$ ##$SYNCTRIG= 11
$$ ##$SamChgEth= (0..3)
$$ <no> <no> <no> <no>
$$ ##$Sgu1PowerLevels= (0..7)
$$ 90 74 58 42 26 10 0 0
$$ ##$Sgu2PowerLevels= (0..7)
$$ 90 74 58 42 26 10 0 0
$$ ##$Sgu3PowerLevels= (0..7)
$$ 90 74 58 42 26 10 0 0
$$ ##$Sgu4PowerLevels= (0..7)
$$ 90 74 58 42 26 10 0 0
$$ ##$Sgu5PowerLevels= (0..7)
$$ 0 0 0 0 0 0 0 0
$$ ##$Sgu6PowerLevels= (0..7)
$$ 0 0 0 0 0 0 0 0
$$ ##$Sgu7PowerLevels= (0..7)
$$ 0 0 0 0 0 0 0 0
$$ ##$Sgu8PowerLevels= (0..7)
$$ 0 0 0 0 0 0 0 0
$$ ##$SguType= 3
$$ ##$ShimPowMaxUA= (0..63)
$$ 130000 130000 130000 130000 130000 130000 130000 130000 130000 130000 130000
$$ 130000 130000 130000 130000 130000 130000 130000 130000 130000 130000 130000
$$ 130000 130000 130000 130000 130000 130000 130000 130000 130000 130000 130000
$$ 130000 130000 130000 130000 130000 130000 130000 0 0 0 0 0 0 0 0 0 0 0
$$ 0 0 0 0 0 0 0 0 0 0 0 0 0
$$ ##$ShimPowMaxUC= (0..63)
$$ 130000 130000 130000 130000 130000 130000 130000 130000 130000 130000 130000
$$ 130000 130000 130000 130000 130000 130000 130000 130000 130000 130000 130000
$$ 130000 130000 130000 130000 130000 130000 130000 130000 130000 130000 130000
$$ 130000 130000 130000 130000 130000 130000 130000 0 0 0 0 0 0 0 0 0 0 0
$$ 0 0 0 0 0 0 0 0 0 0 0 0 0
$$ ##$ShimPowMaxUG= (0..63)
$$ 524287 524287 524287 524287 524287 524287 524287 524287 524287 524287 524287
$$ 524287 524287 524287 524287 524287 524287 524287 524287 524287 524287 524287
$$ 524287 524287 524287 524287 524287 524287 524287 524287 524287 524287 524287
$$ 524287 524287 524287 524287 524287 524287 0 0 0 0 0 0 0 0 0 0 0 0 0 0 0
$$ 0 0 0 0 0 0 0 0 0 0
$$ ##$ShimPowRcbType= 3
$$ ##$ShimPowRes= (0..63)
$$ 1e-020 1e-020 1e-020 1e-020 1e-020 1e-020 1e-020 1e-020 1e-020 1e-020 1e-020
$$ 1e-020 1e-020 1e-020 1e-020 1e-020 1e-020 1e-020 1e-020 1e-020 1e-020 1e-020
$$ 1e-020 1e-020 1e-020 1e-020 1e-020 1e-020 1e-020 1e-020 1e-020 1e-020 1e-020
$$ 1e-020 1e-020 1e-020 1e-020 1e-020 1e-020 1e-020 0 0 0 0 0 0 0 0 0 0 0
$$ 0 0 0 0 0 0 0 0 0 0 0 0 0
$$ ##$ShimPowRng0= (0..63)
$$ 1 1 1 1 1 1 1 1 1 1 1 1 1 1 1 1 1 1 1 1 1 1 1 1 1 1 1 1 1 1 1 1 1 1 1 1
$$ 1 1 1 1 0 0 0 0 0 0 0 0 0 0 0 0 0 0 0 0 0 0 0 0 0 0 0 0
$$ ##$ShimPowRng1= (0..63)
$$ 1 1 1 1 1 1 1 1 1 1 1 1 1 1 1 1 1 1 1 1 1 1 1 1 1 1 1 1 1 1 1 1 1 1 1 1
$$ 1 1 1 1 0 0 0 0 0 0 0 0 0 0 0 0 0 0 0 0 0 0 0 0 0 0 0 0
$$ ##$ShimPowRng2= (0..63)
$$ 1 1 1 1 1 1 1 1 1 1 1 1 1 1 1 1 1 1 1 1 1 1 1 1 1 1 1 1 1 1 1 1 1 1 1 1
$$ 1 1 1 1 0 0 0 0 0 0 0 0 0 0 0 0 0 0 0 0 0 0 0 0 0 0 0 0
$$ ##$ShimPowRng3= (0..63)
$$ 1 1 1 1 1 1 1 1 1 1 1 1 1 1 1 1 1 1 1 1 1 1 1 1 1 1 1 1 1 1 1 1 1 1 1 1
$$ 1 1 1 1 0 0 0 0 0 0 0 0 0 0 0 0 0 0 0 0 0 0 0 0 0 0 0 0
$$ ##$ShimSysFunc= (0..63)
$$ 1 2 3 4 5 6 7 8 9 10 0 37 38 35 16 15 14 13 12 11 28 27 26 25 24 23 36
$$ 22 30 29 20 21 34 33 32 31 17 18 19 0 0 0 0 0 0 0 0 0 0 0 0 0 0 0 0 0 0
$$ 0 0 0 0 0 0 0
$$ ##$ShimSysMatrix= 0
$$ ##$ShimSysType= 4
$$ ##$TFXNUM= 0
$$ ##$TRIPLO2= 0
$$ ##$VTU= 2
$$ ##$VTUETH= <149.236.99.20>
$$ ##$VTUTY= <no>
$$ ##$WBREFAM= (0..15)
$$ 100 100 100 100 100 100 100 100 100 100 100 100 100 100 100 100
$$ ##$WBREFLM= (0..15)
$$ 1 0 0 0 0 0 0 0 0 0 0 0 0 0 0 0
$$ ##$WBREFPH= (0..15)
$$ 0.01 0 0 0 0 0 0 0 0 0 0 0 0 0 0 0
$$ ##$WBSGU= (0..15)
$$ 0 0 0 0 0 0 0 0 0 0 0 0 0 0 0 0
$$ ##$XFAC= 2
$$ ##END=
$$ 
##$DECIM=	2773.33333333333
##$DSPFVS=	20
##.ACQUISITIONSCHEME=	NOT PHASESENSITIVE
##NTUPLES=	NDNMRSPECTRUM
##VARNAME=	FREQUENCY1,	FREQUENCY2,	SPECTRUM
##SYMBOL=	F1,	F2,	Y
##.NUCLEUS=	13C,	1H
##VARTYPE=	INDEPENDENT,	INDEPENDENT,	DEPENDENT
##VARFORM=	AFFN,	AFFN,	ASDF
##VARDIM=	1024,	1024,	1048576
##UNITS=	HZ,	HZ,	ARBITRARY UNITS
##FIRST=	23001.711907285582129,	6426.5682307747556479,	-7431.625
##LAST=	-1849.6173837591325082,	-777.92771273483776895,	-2229
##MIN=	-1849.6173837591325082,	-777.92771273483776895,	-1771653.75
##MAX=	23001.711907285582129,	6426.5682307747556479,	98730632
##FACTOR=	-24.292599502487504992,	-7.0425180288461319833,	1234.1329000000000633
##PAGE=	F1=23001.711907285582129
##FIRST=	23001.711907285582129,	6426.5682307747556479,	-7431.625
##DATATABLE=	(F2++(Y..Y)), PROFILE
-912fNJ%%lNNrK%kRj2LKMkLnlKJKjL%%mlL%Rj0%MnN%rLkLRpJpKpQMK%lnMj0J2Jmk%MnQKlk
-845@jnQj1J3JOonJJM%pj%mOmNJkokOjjM%LjmpJ2J%m%kkkJ0JnjLoLJNk%KmkJKkjkLkrNQjn
-778dR%Nj3jMoMK%jnLP%Mj2lRLj3QjKMmjMJqJoOJ2j0kjLlJJMJkMK3j3MloqpMlLkJj5J6jJ%
-716@%mJlpJ2MJkKpMjmMjOnk%LKlJjj%jKkjlMjKKjKkkpJ8rmNmLMRj4k%jlML%kJJjJ1nkl%L
-649CpJOm%Qo%JOoNqJKNKkj0OJqjQoLOj0MLl%jPnpRllJ1j3OKlLnjP%LLJKj2KnlPjj%jKKnk
-583dMJolJ0mjKNpMLJJqJ6rMnjKmJjMnKKmLJ3j2mkMJjKoKkkM%Rojj0MNjlNKllO%%j1KJM%k
-518bNl%LjkMmJJ0kqmJ6j7J3qLJ0j3nmQNmJknjJnJ0LPj0Ll%%jJnLjMM%j7J6lLjkKoLJlMqJ
-457eLJJK%KKlojOjKJm%%%%jJnNjjjLNJ%kjLoLl%kj4J5kKmMoKKPLoqL%MlmKMJJpLKj%OJrJ
-388cMjKmMnJRpKLnjNJ1j6lN%%oJ6j5JKlMLjk%MJpNll%JM%njj1J0NJNkolLnP%lJpO%KkPpP
-323DKKpJLKokKjLk%jlJK%JjrMN%KlJJjnJjQrNjJJ0ko%lNPj2KLllLJOqJkKjpPjOlkmPmlKn
-254hM%MJjoOjlOlJM%qMNj3LNLJlmLnO%kjMj0J2OpJ1j4Q%rj1K%RkNkLlJ0nmmNLnmlMLLlJn
-190dMmJJOm%KNlj2RjJnJj3POj%JkjLMj0QMkj%lrJ4kkj2J1jKMr%LOoLKKnMklLKkl%KPnnKk
-125dNjNm%%o%NkKKlmJ0kkNjnjkRrQm%%lMmQ%j0JMLlNjnJPqLjoMOqkNjJLmLl%%jMj1J0%mK
-58@kQoLm%Qj2NkKKkjMJmlL%mlMLMp%JkLJLJnJ0ljKmkoOmQnklMKMnMlLmkkmKNLqMKKQrlNM
11Gj0JNj0nRJK%kK%KJrJ5pRrPqjlJLjmM%mMjOmJj1PkMMpLLjlLkkljjP%jJLlmkJ0ml%RnnKM
79Bkj%%JnNJJklRlpOKmjJKKqMkpR%KkMo
110b
##PAGE=	F1=22977.419307783093245
##FIRST=	23001.711907285582129,	6426.5682307747556479,	-6893.25
##DATATABLE=	(F2++(Y..Y)), PROFILE
-912eM%J%kMNr%KlJ0j1KKMlLmmMjMjLk%llL%Rj0JMoO%j0K%LRp%oKrRNK%mnMrJ2Jml%NoPKl
-846Aj%oQj0J1KNnnJKLjokJmOlNjjnlPjjJNKnkoJ0K%m%jljRKpjMoLKMk%JlkKJkk%KkqNPjn
-778dQjOj3jNnN%JjnKP%Mj0lQKj2P%JKljNJpjmMJ2rkjLlJJNJkLK4j1LmnrpKkKJjj5J5jK%%
-715@mJkoROJnLpOjnM%Nnk%KLl%%lLjKkkkLjKKkKkjoJ7qmMkKLJ0j6j%%lKLJlKKkRmjl%KoK
-647bMmJOmJ%OoNpJLLJkqMJpkJ0pMOj1MKk%jPooRlkJ0j5QKlJljPJJL%Mj2LnmPjj%jKKnlNJ
-581AmnRm%LMpMKKjpJ5qMljJnLjLnKJnNJ2j2ljMJjJoK%mMjJ0njj2ONklNLllMJJj3KKM%jMl
-516@%MkkNm%RlolJ4j5J0oKJ1j4mkNNkJlmjJnRJQrLlJjjJmKkPLjj6J5mLjjKmJJkLqKKJJJj
-452@LJjo%NjJJlJ%j%jJnNjjkMLK%ljLmKl%jj4J5kLoMoKJQKmpK%Mkl%MJJoJK%JMLr%MjKnN
-383BnjRnKKn%NJ1j5lMj%oJ7j6JLkLLkjJLKpNnj%JM%ojj0J0LKNllmJmP%k%pPjKkPpPJKoKJ
-318DJnjMmLjjjjjLJjjqNM%LmJJjm%%Oj0O%JJ0lnjlPPj3KMmlLKOrJlLkoQkNkjnOlmKmMjMK
-250AjoOjkMkJMJrMMj2MML%jlJnO%k%LrJ0OoJ2j4J0kj2j1KJRjMjKkJ0nmoOMnnkMLLlJoNnJ
-187dLMl%KNkj3Rj%nJj3QNJjJkjMMj1PNl%%lrJ2%jj4J2jLLpkLOoKKLmMlkKJjljKQmpLkM%N
-122El%jo%NkKJjmRljMjn%kJ0j0PljJmMkQkrJMKkNjmKNj0NknNMqjMJjNnMmkLjMj1QJnMkPo
-55@LmjQj0MlLKk%JKllL%mlNLLojJJ%JKKnRlJJlmnPnOlklMMKnMmMmjlmLMLpKLJQqkNKrKLr
15gnJ0jL%%JkLJqJ5qQqQrkjjMjmM%mK%QoKj1QlLNoKMkkKljjkkPJkJMllkRnkkJ1noLMlkJ%K
84AoMKKllJ1mpNLn%K%LqMjrJ0jLkLn
110a
##PAGE=	F1=22953.126708280608
##FIRST=	23001.711907285582129,	6426.5682307747556479,	-6354.5
##DATATABLE=	(F2++(Y..Y)), PROFILE
-912eMjK%jLOrjKmJ0q%KMlJkmMkNjMljkkK%Rj0KNpNJj1KJKJ0pjoLj0RPJ%nnLpJ1Lol%NnMK
-847BjjJoPj0J0KOnn%LLkokJlOlOl%mmQjjkRJpjnQKJmJjn%QLqjMnLLKk%JkkKJkkJ%kpOOjm
-778cOkPj2kOnN%%%mKOjMplOJj1P%JJljO%ojmKJ3ql%LmLjOKlMK1qKkorqKkJLjj5J4jJJ%nK
-713cjnOPJpNpPjoMJLmk%KLl%jlM%JkkjKjKKkJkjlJ3nlLkKKRj6%J%lJJLmLMmOl%lJ%lKKmJ
-644bOlKjOoNoJLJJkoKJokJ1pLPj2LKj%jPooQmJRj6QKlJljR%%KJNj2LnmPj%jjKLplO%joPn
-577eKLMoKLJknJ3qNk%jmLjMpKJnOJ1j2jjLKk%oLJnMkJ0ljj3ONjmNMknKMjj3LJN%%LljNjl
-512@NlkQkokJ4j5PmKJ1j3mJKNjKnmJjmQ%RrKj%%kJmKkQJjj5J5mKj%Kl%KkLqL%K%JjK%JpK
-447bL%%JkKj%jjJnNj%lMKK%ljKk%k%Jj5J6lLpMoL%R%koK%LjkkMjLn%K%KLLqjMjKoNmlJ0m
-379@JKnKLJ3j6lMjjnJ7j6%MkLMlkKKMqOo%%JLJpjqQLJOlll%mPKm%pRkJkPoOJKoKJjljMoM
-312AJl%jjLJjkoNL%LnL%%lk%MrOJKRlnjmROj2KLmjJKPj1KlLknPkMjjmNknKlLjLMjpOjkLk
-243bJMKqLMj1NKLjJlJpP%k%LqROoJ2j3J1kj5j1KJR%L%JjQmlqPNnp%NM%kJpNnKMLk%JMJj6
-179iR%jm%j1OOJjKljNMj2OOljJlrJ2%jj5J3jLKnkMNpKKKlMmJ%%JmjJRmpKjM%MkJlnJMkKJ
-113AjnJ0m%LjnJjJ0j1Okj%lLjPkrLLJkO%mLLj1OllNLrjNJkOmLnlNjNj1PJnMjOoLmjPqLmL
-47aKj%%KkmM%mkMLLnkJLlJKLmPkJ%llmPpOkkmNN%oOmLl%nlLMLo%M%PokOJrL%poJ1kM%JJm
23bM%pJ5rPpJ0j0mKlNjmM%nJKJ0qJj0RnMMoLNlkJlJkkkQjjJNnkjPllkJ0noLNklJ%KoKLKlk
90cJ2mqMNo%LjKpNkj0J1jLkKm
110a
##PAGE=	F1=22928.834108778119116
##FIRST=	23001.711907285582129,	6426.5682307747556479,	-5432.75
##DATATABLE=	(F2++(Y..Y)), PROFILE
-912dK%K%%KNpkKmRojJNmJklNlN%MmjkkJ%RqKMqOJj1KKJJ0oknLj0PQJ%nnLnJ0LonJOoM%Jj
-845@KpPqQKNmoJLKlmkJkMjNl%knP%jnJ3jq%mOKJlJjm%OMqjLmMM%ljJ%kKJklK%lnON%mNlP
-775Gj0lOmOlJJmJN%LojMjqO%J%ljP%nkl%J1nl%LmMkNNnLK0m%joj0pJk%Nkj3J2%jJJnL%nM
-710cP%pOoO%oLKKkljJMljJnOjKkmJJ%JLmKl%kRkkLlKKRj6%K%k%kNmLNnMlJk%JkKJmJMjKj
-640BOoMm%Mj%kl%JnjJ1qNOj3KK%JkPonPnLQj7RKmJk%QJjJ%Oj0KmnO%%%jJLplO%%oOoLMKn
-573bLJKmlJ0pO%jjmLkMoJ%lNJ0j1%%KKjjoLMpKjJ0kkj3OOjnNMjn%Njj3MJM%%KlkQjlMklO
-508FkmjJ3j4MkJJ0j1mMjNjMpl%jlP%RrK%jJlKnLlQJkj2J2lJj%KjjKjKpLjK%%kK%LpLKj%%
-443@%Lk%jjJnNjJmMKJ%l%%JjmJLj4J4kKpLnLjRj%nKJJ%klMkMmjL%JLKolNjKoNmnJ1mJKmK
-375@KJ3j5kKjkmJ6j3kNjKNnjL%MpOoJ%%LKqjnOKJOmjljlOLmjoQkKlOnO%JnJKkj%MrOJl%j
-308b%JLljnOJ%LnKJ%klJKrPJKQlmklRNj1KLm%%KPj1KlLkmOjLj%mMknLlLkKNkoPkjKlJMMr
-239cLLqMKJjLkjqQ%kJJpRMnJ3j3J4lj8j1JKRKKjJjOlkqPNmqKNMjkJpLnLNK%jJLLj6Q%kl%
-174ej1PMKjLljNMj2NOn%KlrJ2jJj7J3JKKlmNMpJKLkLmKj%JmjJQlqK%LJLjJlnKLkJJ%mQm%
-108@LjnK%J0j1Mk%%lKJOlqMK%jO%lM%j1PlkNJr%MKlOkLomO%Mj0OJnMjNnLllPnJmKLj%jK%
-41AmL%mjLLKllJNn%LLmOkKkjmkPpMjllNOkoOmLkJokLLLnjLJOo%O%rL%pnJ0kM%LJoMjnJ4r
28AOoRrnMnOjmM%ojMJ1rKrQnLNnKOnjJlJjljPjj%OnjjOlllJ0noMOllJJJoLKKlkJ3npLNo%M
98DkKpNkj1J2%KkJk
110@
##PAGE=	F1=22904.541509275633871
##FIRST=	23001.711907285582129,	6426.5682307747556479,	-4510.5
##DATATABLE=	(F2++(Y..Y)), PROFILE
-912cJjL%%KNpkKmQmk%Nl%jlOnO%Nnkjj%%QpLLqNLj1KLjRmlmLj0OR%%nmJkQMpoKPoKjLjLp
-843dNoOLNnoJN%lmjJjL%Ml%jnP%koJ5kq%lMKJkJjmJMMpjLmMNjmkKJkL%jmLkkmOM%mMkNpm
-773fOmOlJKl%L%KkkLkoNJ%jkkQjllkjRkmJKmMlNPoMJ6Jk%projjjPlj3J1Jk%KmKKnJQ%rQn
-705bO%pLL%%mj%NlkKnPjJkmK%JJKmKm%%NKjKkjLQj6KJJjklOnNNoJjJj%jJJJmJKJLkOoLjj
-635CLk%kk%%m%J0qOPj4JK%KlOnnOnNNj6J0Jl%j%RJlJkPrLmmN%JjjJMqmP%KoLoMNJmKJJlm
-568dPmNKjjmLlMoK%mOQj0K%JKjjoLNpJkJ1klj2PNJpNL%njOkj2MKM%jKmkR%mMklNkljJ3j3
-503aJ%%RrmOmNJLpk%kkOjRrKJjJkJnLlR%mrJ0k%jJJJkK%%oMjKj%mMkMoM%%j%JLkJkjKoNj
-433aJlLJJ%kk%LkmJMj1J2lKpKlLlRj%kJJJjjlMmNlkL%JKLolM%KoMloJ0kJ%kK%J4j3lKjlk
-367fJ4j1lN%%OnjMkNqPpLjJJMrjkMJ%Pm%klkOLnjoRkJkNmM%Jm%LljJNj1OLm%jJjMm%nP%%
-299@LnK%KklJjqPLJPkmkmJ0Mj0LKmJ%JQj2JkLklNjK%%mL%nLkKlJPloPkjKl%NNrKLpMKjjM
-231D%kj0R%kJJnPLmJ2j1J5kk1j1J%RMKjJkNkjqOOmqLNMkkKqKmLO%Kj%LMj6OJlk%j0OMLkM
-168@ljNNj2KOm%KkrJ0%Jj7J3JKJ%nNLo%JLjKlMl%Kmj%OjrL%KLJ%JlnLKkJJjlPlJJjnLJJ0
-102A0j2K%jJlJKNlpNJj%PjlOlj1QljNjqJLKnQjKonOKMj0NJmLjNnLlmPl%mKK%%kLJmKJnjM
-35aLJllJOo%KMmNkKlJnJNpLJmkNOmoPmK%JpjLKLmkLJNn%PkpLjonJ0lN%M%qMjmJ3rNnRroO
34@oPjmM%omOJ3j1KqRpMNnKOnjJmK%mjPjj%OoJjNlllRmoMOknKJ%nLKJl%J3nqKPqJMlLqOkj2
104a2J3%Jj%j
110@
##PAGE=	F1=22880.248909773144987
##FIRST=	23001.711907285582129,	6426.5682307747556479,	-3373.125
##DATATABLE=	(F2++(Y..Y)), PROFILE
-912b%jKKjJMmkJmOjkkMjj%lPpP%Nnl%j%jQoMJpNLj0JMkQlllKqMR%%nl%%OMppLPn%kM%MqM
-842@mNKNmpJN%lljJjLJLmJ%mOJlqJ6krJkKK%%JjmKKMojLnNNklmLJjL%jmLkklNM%lLlNnmN
-772@lNmJMljK%J%jJknNJj%ljP%kkkkPjlJJmNlMQoOJ2MlKqqpk%kPkj2QLm%KmLJljQjrRmN%
-703DoKLjLojjOllLoQ%%llLjK%KmKnK%KLKJkkKPj3JK%%koQnNNnjkK%jjKKjk%KJLkOoKJkLm
-633B%kJjjlJRpOOj3jKJLmNmmMmOLj6J1Jlj%JPKl%mPoKllLK%jjJMpoQ%MoJpOM%kJJ%mkMkN
-565CLjjmLlLoLkjMOpKJ%JjjnLOp%kJ0%mj0NMKoMKJmlPlj0MLLjjJmjRKnKjlLjk%J2j2%jJP
-499GplPoMKMqj%m%NjQpJ%%JkJnMlP%mpQkJkK%LlLj%nMkKkjmMkOoM%%jjKLlMn%KoN%%jJ%%
-428@JkjkOmmJOrJ0lJoJkLmQjJ%jKJk%mMnNjkKJ%JLmmMjLoMlpJ0jJ%jKkJ3j0lJkkkJ2poOJ
-362@jOo%MlNpPpMkK%Nj0jJK%jQmJlljOLnjoQj%jMlK%KmjLl%JNj1OLm%jKlNnJmPj%LnK%Kk
-293@kJmoPLJOjllmJ0KpLJmKjJQj1jjLkkNj%KjlK%mL%%m%QloPk%%l%NPj0KLnKKk%N%kj1R%
-226AkJJmNLlJ2j0J5%k4j0%kJ0MK%JkK%%pMPnpMMMkkKqJlKP%K%jKOj6M%kjJj0OLLjMljNOj1
-163ckOmJKjqQ%Kj8J3LjKJmLKmkKLjJkNm%Ln%jM%qKK%M%JJlnMJkJJjkMkJJjnN%J0j1J%kKl
-96c%LMlnMKk%PkkPnj1Rm%MjpJLKnPJJnoOLLrN%mL%LmLlmOk%k%K%JmLKlJJn%MK%jl%PpjLM
-25DmMjJlKnKMpKKmjMOnoQmJJLq%KJLllL%Nm%PlnKkmmQlMKM%rMkkJ1qMmOopQpPjlL%npQJ3
44Ij2LoQpLNmJOo%JlKjm%OjjjPpLjLkklPmnNNkmJJ%lL%%k%J3npJPpjNmLqOjj2J3jKjj%
110@
##PAGE=	F1=22855.956310270656104
##FIRST=	23001.711907285582129,	6426.5682307747556479,	-2235.375
##DATATABLE=	(F2++(Y..Y)), PROFILE
-912ajjJL%jMjlJmMJlmN%kJkOpOJNnl%%kjQmLjoNMrJNmPkllLqKR%JnljKNMpqNOmjmO%MqMk
-841bKKMlpJOkkkjJ%JKKlJJmOJmrJ7lqKk%L%%%%lJKLnjLnOMlmnML%K%kmLkkkNM%lLlLknNl
-771cNm%PllJJjKj%lkMJj%lkQj%kjkNJmJ%lMjMQmRRMlNj0qpn%kNjj1PNo%JlLJlkPjqRlM%o
-702bJMkNoklPklLoQ%%lmNkK%KmJnLJkOLJkmKPj2KJ%KmpRmMOolkLJkjMKkk%JJMkOo%LkKmj
-632@%KkkjJQoOOj3jJJLmMllLmP%j3J0%jlJKOKljmOmKklKKJjkJMpoQjNmjpONjkK%jmjKkNM
-564E%klLmKmLlJLMnKKj%%klKPq%kJ0%nqNLLoLKJkoQlqMKMljJmkJ0LoKjmK%j%J1j1j%%Onk
-497bQqLKOj0JjmJMkQoJ%%KlKnMmPjmmNkJkL%MmMjjmMkKllkKjOnNj%kjLLlNpJKoN%%%%%%J
-427AkjmRnm%QpQl%n%jMoQkK%%KJkjlLoO%kK%J%LlnMjLnLkqJ0j%%JLnJ3rkJlk%QmoOJkPpJ
-358@MmMoPpOlKkOrjL%%kQmKlm%OLojnQkJjLlJ%KlmOmJJMrNLm%%KnOoKlPk%LnK%Kk%%onQL
-287@%M%jlmQJnMjlMlJQj1k%LkjMj%KjkK%mL%%n%RmoQlJjkjMQrKLmJJl%OJlj2J0%kKJmMKl
-219AJ2rJ4Lk6r%oJ2NK%JlJK%nKPmpNKNklKpjkJRjL%kJQj5JJk%%qNKMkNl%MOj0nOlKJ%qQj
-154aMj8J1MkKKmLJllJMj%%Oo%MnJkKJqKK%MjJKmlM%kJJjjKjJ%jnOJQrjJkKkjLLlmNJlJPk
-85EjPpj0RnKK%oJLJoQK%noOMKrNJmKJKmMmmOjjj%J%JnMKk%Jm%LK%%m%PpjLMlKjKmLoOJo%
-14bLmjMOonPmKKLqJJ%KjlKjNl%QmnLlllOkLKN%j0LkjJ0pKkMmpRqO%lLJnrJ0J1j2MnPpLMk
52@%NnJ%lKjmJNjjjPqNkKkjlNllMNjnJKkjKJjlKJ2npJPpjMlLqO%j4J3%J%j%
110@
##PAGE=	F1=22831.663710768170859
##FIRST=	23001.711907285582129,	6426.5682307747556479,	-1097.875
##DATATABLE=	(F2++(Y..Y)), PROFILE
-912@kj%MJkKKl%lKLmnNJlJ%OrOJNlm%%kkPkLlnNMp%OnN%lkKpJRjJmkkMKMoj0POmknP%NpK
-842a%JJMkp%Okl%%%%JL%lKKmNJmqJ6mpKjkLjJJ%lKJJl%KnOKknoOM%K%kmKjjkML%kLlKjmN
-772AlKl%QjnJ%%J%jljMJkJlkQjKjl%MJn%JlM%MJ1jJ4PKkPj0j1rq%lKJj0NQr%KmKKmkOjpJ0
-706DlL%njNkOplkPklLoPKjllMkLjJlJoN%mQMJlmJOrK%%MnrJ0mMNnmkLKl%MLlj%%JMkNo%M
-636EkJmj%Mll%KOnPMj1k%KMnLjlKmPjj2J1j%mKKMLlkmMkK%l%LJkjJMopQjOllpONk%J%km%
-568dj%NM%jlKnLlKlLJKlMKl%JklKPpjkJ0%onLKMnK%LjqQlmKLMo%JmkRNp%JmJ%%%J1j1jjj
-500cPmjQrKKPj0JjnLK%On%%%KkKnNmN%nkLkKkLjOnMjjlLkKmlkKjOlM%kkjMLnQrKKnM%%Jj
-430@%%%kjmJ1onJQlNm%lkJMpPkKKkL%jjmLnN%kK%JjLknMjLnLkqR%%kMKoJ1ok%kkJMJqOLn
-361bPpKMmKnQoOlJkPrjMk%lRmKknJOLokmPkKjJjj%LlpQmKJMrNLl%jLoOpLkPl%LmJ%Kk%%p
-290gkPK%LJjlmP%lMjkMmJPj0k%Lk%Mk%Kk%JJmLJjo%RnnPkJjkjMRrJLl%Kn%PKmj3J1%kKJl
-222aLJkJ0oJ2Nk8ojrJ2PJK%ljLJl%OmnNJOllJnkkJRjL%kJRj4k%jLjqO%NkNl%LPj0oOlKJ%
-157@oOjNj8J1LkKLlKjkl%M%jJPp%MnJjjKoKKjMlKLnkMj%%JjjJJ%%lmPKOqkJjKjkM%kkNJn
-88bJPk%OpqQnK%JmJK%nPL%nnMPjpMJlJJJlLlmN%j%jJ%JoNKjkKl%KLkJljOojLMk%jKnMnPj
-16CmkMmJKOonPmJLMp%JjKjlKjMlJQnlKljkMkKLM%j0Ll%QoLk%%pRqO%kL%lj1J1Rj1MmPpLL
51Bk%MmJ%kJjmKMj%kPrPlJjjjKljMMjm%LmJL%lkLJ0mojQpjMlLrOJj4J3J%%j%
110@
##PAGE=	F1=22807.371111265681975
##FIRST=	23001.711907285582129,	6426.5682307747556479,	39.875
##DATATABLE=	(F2++(Y..Y)), PROFILE
-912@k%kNJlJMk%mJNmqNLmKJNrNKMkm%%ljO%KmmMNo%PpLKlkKnjQjKn%lMKLnj0QNlkpQ%NpJ
-842bK%%NlojPmkJJ%%JLjkJLlLKmqJ5nnJ%lLkJKjjKjJj%JnP%knoON%LjklJjjkMLJkLmJJlL
-772AlKl%RJqJ%kL%kl%MJlKljPjM%mMMjpJJnNLNJ2PK0OmJJ0j2j5j3j1jmkLj0NRqkJmJKmkN
-709BjoRkKjlkMkQqklOjlLoPLkllMjMlKmJoN%mQNJmnJNoJ%%NorJ0kKNnmkKLl%MMm%%kKMkM
-639FnjMjjm%JNmlJKMlPLj1jjLLnK%k%kPmqJ0k%mKMJMllnM%JJkjLJkj%NoqQ%N%npONkJ%%k
-570@m%kJLN%jjJoMkJmN%%kNKlkKkjJPpjkR%okJKMnKjLJrQmjJLNqjKmkROqjJlJ%%%J1j1%k
-501bkPl%OqJKPj0KjnMJ%Ml%jJKkKmOoM%nJ%jKlMkPmMkkkLjJnm%JjPlNjljkNLoRj0LKnLKj
-432@LlJkJkjnJ2onJRkLm%klLLpNkLKkM%kjlKmM%jJJ%jK%oMjLmKkpPJjkOKrJ0ljjljLJMj0
-364fNNpPpMLm%lPnPmJlPqjOm%lQlJjnKNLokkM%K%jjj%LlrRmLJKoMLl%jNrPpLkPl%Lm%JJj
-293@JjpjOKjKLjlmOjjMkjNn%OqlJLkJK%kLk%JKlKKkokJ0omOjJjjjLQqJLjlLpJPKmj2J0Jl
-225bLJkJJkRnJ1Ok8ljj4J4PKK%llNJ%lOmmMKNlmKmmj%J0jL%lJJ0j3lj%MjqOjNkNlJKQrrO
-161akL%%mM%Mj6RMmLMmKk%mjN%lLPp%LmKjmLnKKjLmLLmkNlJ%Kk%lM%jllPLLnmKjLjlL%k%
-91bMJoKPl%ProQoKjKkJJ%mNMjloKRkoN%lJKjlMlmN%jJkJ%%nMMjmLk%JLkJljMlkLMjl%JmN
-19BoRlkmNlJJNnnPm%MMo%%%%JlJkLjJQokKk%jJ%%LM%rKmKNmKkjKoQpNJkK%kj0J1Oj0MkOp
49cLKk%Ll%Jj%jmLLkJkOrRmJj%jJmJLL%mjNnKMjmjKQkojQokLlMj0PJj4J4%%%j%
110@
##PAGE=	F1=22783.078511763193092
##FIRST=	23001.711907285582129,	6426.5682307747556479,	1406.5
##DATATABLE=	(F2++(Y..Y)), PROFILE
-912Al%kNKmJMj%mjOmrNNmKJMqMJLJnJ%mkOK%nlNMm%PqJLkjJmkPjKnKlM%Lmj1J0MljqPJMn
-843bjLjJMkokPn%KKj%JLljJLlLKlpJ2mmJ%lJkKKj%JjJ%%%mOk%ooPMJL%lkj%JlLL%jLl%Kl
-773aLl%k%J0Jq%%lL%klJMJmLkjPkNLoQNlq%JpOQNJ4J7K9Oj3OJ3j3k2j9j5mmpNj1PJ0nmjp
-714AJKmkLjmRjj%lkMkQqklOjkKnOLkllMjNmKl%oOjlOOJnnKMm%JjOoj0J0jKLmlkJMm%NLlj
-645@JkJMkMnkMjjm%KNmmKLK%NKrk%KLnJJjk%OmoQkJnLNkMklnLJJKlkMJkkJNnqP%MLpoOLj
-574AJ%Jml%lJLM%J%jnMj%mOj%kNKmjKk%%PokjQ%o%jJNmJkLLj0Pl%%LOrjJlkQQrkJk%J%JJ0
-504A1j1%kkOk%Oq%KPj0LjoO%JKk%kKKkKmPoJJnLl%LlMkOlMkkkL%%onL%jOkNjm%kNKoJ0j1
-438eMKmKKjNnJlKjkoJ3noJQJJm%%mMLqLjMKlM%kjlKkK%%J%%jJJoMjLmKjoNKklQKj0P%%kk
-369bjLkPj0LOqPoNJm%lPmPljlQpjOn%lQmJjmLMLol%KJKJlJlJKkj2J2mMJ%lKKk%jOj0OpLj
-302dPl%Kl%%J%KkqKNJkKLjklL%%Nm%NnjOomJLjJJ%kMmJJKlLKlojQnmNjKjJkJRqJLJnKoJP
-231DJmj2J1JmMJk%KkPlPPk8Llj7J4QLKJnlNJKmNmjL%PmmJkoJjJ0jKJmJJ1j2njJNjqPkMjM
-168ClJKPoj1N%K%%kMkNj6QNnLMk%lJlkN%mMPp%LmKjnKlKLkLoLMm%NnLjKk%mN%klkPLJlnK
-99bJLklLkkKMJpKPlJNqmOnKlMjJJjlMLjjnjJ1nnNJl%LkkLkmMJjLmJ%%nMLJnK%jJLkJkkKj
-28akLL%l%%mOoRmjnNkKjOolNklOMn%%j%KlJlLjJPo%%j%Jj%jML%qKmKLlLkmNmOpMJjK%jrJ1
43BKqMjMnKJjjLlJJj%jmMKkJkOrRm%%%%jlKLKjkkNoMMkn%LN%ojPnkJkNj1Q%j2J2J%%j%
110@
##PAGE=	F1=22758.785912260707846
##FIRST=	23001.711907285582129,	6426.5682307747556479,	2773.375
##DATATABLE=	(F2++(Y..Y)), PROFILE
-912Bl%mOKm%NJjmkOmj0NQoKJMqMJKKoKJnkOK%okNLl%Qr%Ljj%klPkLoMmMjKkj1J1LkjqO%M
-844BllNkJMknlPpJMKj%%Mmj%MkKLmmRnk%%lKmKLkJKkJJj%lNmKopRLJL%ljlKKmKL%jNmjMm
-773@LmjjjJ1Lj0jJlK%kkKLJnMk%PlPMpJ3Qqj0jKqOJ2QJ8K8L8Ok1J0J6j4l0k8j9qlj3Pj1Q
-719A2J1kmmj0JJn%JjkQjkjklMjQqkkM%kLnMNllkL%OoLm%nOkjMOKpnLKj%%kPoj0J0%KJklj
-653cjMm%OKl%KmJMkLmlM%km%LOlnKL%KMJoljLJm%LklKNmmPlKoMOnMjlnKK%LklM%kkKNnpN
-582bJMMqoPJjL%%mkjlKJM%JKlmMj%mPkjkOKn%Jj%%OnkjQjnJj%MkjjKNj1OlLjKQj2%KmjOR
-513A1rk%j%J%JRr%llPkJLnkJPrNkoPjJJjjkLJ%JlPo%JnMnJLkLkOlMkkkKJ%pnN%kNjN%n%k
-443eNKpJ0j0MKlJKjPoJmKjkoJ2lnJOK%mjKnMNrJJLKlM%kjlJJ%%%JJjkJKnL%LnJ%lJLklRJ
-375ErMJJkk%LmRj1LPrNnP%mkjOlQmjmQojOn%lQmjJmLMLolJJJLJmKnKKlj2J2lMJjjJJj%%P
-307Gj2OpLjPl%KljJJjMkqLM%mLL%kkK%jOnJMmjMmmJMkJJJlMnL%KkKKlnjPomN%LkKjjQpJL
-237DKoKpJPJmj1J1JnNJk%KlOjMPk8Rmk1J5QML%nlO%LmLlJJ%PnmKjpJkJ0%JJlJJ1j1pjKN%
-174@pPmNkMlK%Qnj1KKLj%%LlNj4OOoKNjjnMllN%mMPp%KkJjpK%KLlLpLNm%NoMjLlJpP%kmj
-105gPLk%oLJLjmLlkMLKqKNkKMplNnJnNK%KkkKLjJnlJ2plN%k%LljKjlLJjMnJ%%nMLKpL%%%
-35@LkJkkKjkLL%m%JmOoRnJoNkKjOokMkmPLlj%j%Kk%lJJJOoJj%KJlJlO%JoJmLJlMkoPkLoL
36bK%J%%pJ1lnL%LmJJjjJkKJj%klNJkJkNrJ0mkK%JllNLjjjkMnNLjpJLLJnjOlmKlOj2QJj1J1
105@%J%j%
110@
##PAGE=	F1=22734.493312758218963
##FIRST=	23001.711907285582129,	6426.5682307747556479,	4319.625
##DATATABLE=	(F2++(Y..Y)), PROFILE
-912CljlNKm%NJ%mmPmj1NJ0nJKKpLJ%MoKKokNMlnjNKkJPrjL%j%jlOlLoOmLj%%j0J0LjkpNj
-845cLjlOlJMkmnPqLMMkjJLmj%Mj%LklPnk%%kJmJMkKKkjMk%mNoMpoRKKMjmJmKKlJL%jOmlN
-774DmMmmJ%J0Lj0jKnJJkjKL%nNjjPlQMpJ7J2j2j2kLrOJ6J1K2L9M7Pk8J4J7j3m0l7k2j3mj6
-722A0Pj0J0J0Lnpj4%Jn%%%jQjn%%lK%OokjLjJJlKOnkkL%PoKlkmOlKJOKpnLKJj%lOnrJ0JJ
-657B%%k%mMl%NKmJMn%LjKllL%km%MNjnKLkML%nljKJljMjmLMmkNlLpMPpLJlmJK%LkmMJklK
-586aNlpLKLNqnO%%LjKnjjlJ%N%%LllL%jlPlkjNKmjKjKlOll%OjmLl%L%kj%Pj0MkNkJRj3%K
-517AljMJ0rlJ%jJ%JQqJmlOjJKlm%PpNkoQkKjJlkMJ%JkPpjJlLn%NlLjMkMlkkKLjqmPkjL%N
-447B%oJjMJoJ0j0NKl%LkQqKlJjlnJ2knJMMjmkNpONrjJMJmMJk%m%MlJJ%Jjj%KnKJLnJ%jjL
-379@lkRJqKKKlk%MoJ0j0JQj0NmP%mk%MjOlkmQmjMnJlPmjJlLLLnmL%JLKoLnJLlj2J2lMJkJ
-313@%JjJjQj2OqLjOk%Klj%%JNlpNJ%nLMj%kjKjOnJLljKkl%MkJ%KkLoM%J%JKlmjOomLKK%M
-243DllPnKKLpJn%P%mj1J2JoNKk%KmN%JOk6J6ok5J7QMM%nmOjNmJkK%%QplJJrKkRKjKlJJ0j0
-179ApkLOjoOmOlMkKkPlj1JMLjjJMnNj3OOpKN%koOlmOjnNOo%JjJjpJKKKlKpLNl%NoMjMl%p
-110gQjlmJOLmKoLKLjnLnjOKJoJMkKLojLm%oOLJKljJJ%LmoJ3plN%jjLljJ%lL%%NpK%%nMKL
-40DpLJjJKj%jl%JjKLjl%%lNnQnKoMjKjPpjKjmOLjk%jjMl%l%KJNnKk%LKnKmN%%mJmL%kMkq
31iR%JnJL%%JJnJ1qkK%KkJ%jj%kKK%%llNKlJkMpRmlL%KmkMMlj%lMmOJJqJM%KmjNjnJlOj1Q
102aJrR%J%j%
110@
##PAGE=	F1=22710.200713255733717
##FIRST=	23001.711907285582129,	6426.5682307747556479,	5291.25
##DATATABLE=	(F2++(Y..Y)), PROFILE
-912Dm%mMLmjML%mmPmj1NJ1n%L%oKJ%NoKLokMMmn%MJJJOrlN%kJjkMlLoQnKj%JrJ0J%%qMlM
-844a%mPmKMklpQrMNMkjJKmjjNj%KjjMnj%Jk%mJMkKKkjNk%nNrOonR%KNklJmLLnJLjJOmmOm
-773ALmnK%RMj0jKnjJjJJL%oN%%OlRMqK1J6j5j5kMj1PJ8J5K8M6N5Pl2J6J9j2n0m3k7j9lj8
-722A2Pj0J3QRorj8j%mJk%%Pjo%KmK%MmjkLjJJkJPokjK%QpKlklNlL%NLqmKKLk%mNmqJ0K%j
-656AJjJnMl%N%lKMo%L%%kmL%kmJNMJpKLlP%jkm%J%kkNjnMLl%LlLpMPqKKllJK%LkmM%jnMM
-585CjoJLJOpmM%%LjKmjkk%%LJJLlkK%%mQmkkOJljJjMmNkl%OklLl%KKlj%PrKjOl%J0j4KJk
-516ajKJ0qlJ%j%JJQqKmmOjKjjmjOoPlpJ0kJjJmkN%J%%OpkKkKnJMkK%LkMmjkJNlpmRkkJKL
-447AJoJ%LJoQpMKkjLlJ1j0LmKjmnJ2%nJKMkmjOpONrkJMJnMKlJlkQoJK%Jkj%KmJJLnJJ%lM
-379AmjPKpjLLlj%NpRrjQrMlQjlmKLjOmjnQkkKnLkOmmLkLLLomNkKLLpMpKLlj1J1lMJlLj%%
-310@JjRj2OrLjNj%Jkj%jKNlnMJjoML%%jlLjPoJKkj%%kjMj%%KkMpNjJJ%KmjkNomJMK%PloO
-240DmKKMrKn%PjmrJ1JoNKkjMnLJjMk5K3qk6J7PNOknkNkOm%lNk%QqkjLrLlRKkKlJJ0qqkLQ
-175CkoPnNlMkKlPkj0%NLjjKLnMj1MPqKNJlpQlmNklMNnJj%%%pJKLJlJnKNl%NpN%Ll%pRkml
-106gKMMoMoKLMjnKo%OJLo%K%KKn%KlkoON%Kl%%%%NnoJ2qjMJjjLlkK%kK%%OqJJjlLJMpLKk
-36@JJJkJmjK%KJ%mJjjMmNmMpL%LkQp%%jnPKJl%jjMk%lkLJLmLlKKLoMpOkJk%lLkjNlqRLll
35cjMJjJJkJ1j2%JJ%%JjjkjjKLJjllNKk%jKoQlmM%Lo%MNo%JmLkN%KqJMkLl%LJo%kOj1QJqQ
105@%Kjj%
110@
##PAGE=	F1=22685.908113753244834
##FIRST=	23001.711907285582129,	6426.5682307747556479,	5813.125
##DATATABLE=	(F2++(Y..Y)), PROFILE
-912Dm%lLKkkLLJlnOlj1NJ2o%LjmJJkOnKLokMLln%MJ%KNqmNJk%%jLnMoRnKk%%nQ%JJqMoNJ
-843amPmKMlkqRj0NNNkkKJmjlO%jJJ%Kmj%Kk%oJNkKKkjOl%mMj0PpmJ0kLMjmLnLMn%K%JOln
-775aNkLnoL%PMqjKnk%JJKK%pO%JNmRLoK3J8j6j7kNj1OJ9J8L3N1N9Pl2J7J9j2n6m8l1k3kj8
-722A4Oj0J5PJ3pj1k1jjkJmJ%QkpJKmJJKkjjKjK%jjQpjjK%PoKlljMlNlMLpmKLMl%oMkqJ1L
-658CjkKJKqMl%NjkKOq%KJjjnL%kl%OLKn%LlPk%jm%JjkkOknNLlJKlLpMOrLKkk%K%LllLJkn
-587fMM%mkMJMnlMkKJjLmjjk%kLJKLl%%JjlPmkkNJl%JjNnMkjjNljMm%JMmjjPpJjOljJ1j4K
-518@JjjJRpmK%%kL%OoLnlM%JjJojOnOkoRkKkJnjN%JjLMolK%JoJMjJJJkNmjlJOlpmJ0kk%K
-448bKKoK%KJnOnLKkkLkJ2j1LmKjmnJ1LoJ%MlkjPpOMqmLMjnLLkKmlJ2rJK%LmJkJkjKKm%KJ
-381AnNljMLmmMLmJjOpPplRrLkQkklKJ%NlkmQjl%nNjNmoL%LKLnnPlKKMpMpKLmrJ0kLJmNjj
-311@%KkRj0NrJ%M%J%jkjjLNlmN%kpML%KkmNkPpJKjj%JjmNjJjLjLrPlJJJJm%%LnmjOJ%Rlq
-241bMkL%NrJkkOkkqRLqOKkkOoKJkJk3L0j2k7J8POOknkMlOljkOl%QrjkMqKkPLkKlJQorkNP
-175CjoPoOlKjKmPkplOMjkLMoKqKPpJMLnpJ0lmMkkLLlJkJ%%pJLL%mKnKNl%NpN%Mm%oQkmkL
-105cKMqNnLKNjoKpJOJKljJ%KJnKJllnOOjKlJjjJOmqJ1q%LKjkLkkJJjJ%%PrJ%jjKJMpLLl%
-35@KJkJllLJJJjmKkJLmMlNp%LKkRq%%%oOJLmJjkNjjklLJKmMlKLKoMpOl%%%kKkjNkrRNmmj
36dMKkJJJJ0j6KJJjKJkkjk%JLK%nkOKl%jJlNkmM%MpJMNpjKmKjNjLqKLlLk%KKojjOj1QJoPj
106@Kjj%
110@
##PAGE=	F1=22661.61551425075595
##FIRST=	23001.711907285582129,	6426.5682307747556479,	6335.5
##DATATABLE=	(F2++(Y..Y)), PROFILE
-912EmjlLJjkKLKlmNlj0NJ2ojMllJJmPmKLmlLLmmJL%JLLpnOJlJ%JJoNoJ0n%kjKkOkKKqLqN
-844dMmOmKMljj0J0j0OMOkkKjljmP%kJL%Jn%jLk%oJNkKJjjOk%nLj0QplJ0mLNklMmKMmjJ%J
-778APloNjKnoM%NMp%Jmm%KKK%%pOJJMlRJnK3K1j7j8kOj1PJ6K1L6N1O1Ok8J4J8j0n9m9l2k7
-724C3jj6MrJ6OJ6pj2k4jjjKoJKOkqKLn%K%j%J%jLj%kRqj%JJOoKlmJLlPnKLpkJMNnJpK%pJ1
-659@LjmMMKj0Lk%MjkKPr%KJk%nJJkkJNKMoJKmRmjJm%%%kmQkoOKkK%kLpNNj0JMjj%J%KklL
-590@%jpNMJllM%MmkMmLJjLm%kj%lKKJMmJJJkkPnjlNjkJJkOoMjj%MmJKkj%NmjkQojJOllJ2
-520A2j4Mjj%kRnmJJ%kLjOnLmmM%JkLpkNkNknRlKkKp%NjJ%MLnmK%JoJMjJLjkNn%l%PmpkJ1
-452BlkjKKKoKJJJmLjJLklLkJ2j1MmJjnmJ1NpKkMmk%PpPKpmMMlmLKkLnlJ5j2KLjMnKl%jjK
-386@Km%KLpOm%JMknLNoKjPoMnnQoJjRlklL%JLljmPJmlmP%NopMKKJKnnJ0mKKMpMpLKmqRkL
-316@JnPjkjLkJ0j0Oj0%%M%J%jkjkMNlkM%lqNL%KjnOlQqJJJkkMjnOj%jL%Lj0Qm%JJKmJjLm
-249amlPJJJ0mj0MjLjNqJjlOkkqRLqNLkkPqL%kjk3L6j5k6J8OOPln%KlNkkjPm%Qj1%kOrKjN
-186bMkJlKPoqkNQjpQpOlJ%JmOjnlNM%lMNqKpKPp%LMooJ1knMljJKkKlK%jn%MKJnJlJNkjNq
-116fO%MljoRlmjM%LrPnLLMjnJqKPjLjl%%K%lKJknmNPjKlLklJQmqRqJLKjkLkk%K%%%%Qj1K
-46a%j%K%LoLMm%KKlKmlLJJ%jmLkKKlKkNokMKkJ0rKk%oO%Nn%%lN%jjnN%%kMmMJLoMpOl%%J
24AlKkjNkrRPnmlNKk%JMJ0j9M%KlN%ll%lJ%MKJokOKl%j%jLjnNJLpLLOj0jLm%LLlNqKKmM%%
94A%Mpk%NrQjlNjKjj%
110@
##PAGE=	F1=22637.322914748270705
##FIRST=	23001.711907285582129,	6426.5682307747556479,	6881.375
##DATATABLE=	(F2++(Y..Y)), PROFILE
-912ElkjJ%Jk%LKllMkqMJ1njLmjJ%nOkKLmkKLnkJKjKLKooPJlJ%K%pOoJ0n%ljKJMkLKqLj1O
-844eNmNlKLk%j1J0j0PLPlkLlkjmOJk%MJjm%jLjjn%OkK%%kOk%mKj0QolJ0oLOlkNl%Mlj%jL
-778BPloLJ%moNjMLmjJmnJLKKj%pNJKLkQ%mK2K0j6j7kPj1PJ2K4L6M7N9Nk3J1J6rn7m6l3k8
-724B9Jj2JqJ7MJ6oj2k4jj%KpKJOmpKMnjLkJ%J%jLkKlJ0r%jJJOoKkoMJkPpJLoj%NNnJq%Jo
-660a2J2LjnONKj1Lk%MlkLPrjKKl%mJ%jkJOJNoJJnRmjKmJjjjmQkoOJjLkjLoNKr%N%jJ%%Kk
-592@lL%jqOLLlmM%Kk%LnM%kMkjjkjk%LJLlL%%kjNmjkMjkK%kPoKj%%LlKJkjjOmjkPnkKOll
-521@J1j3Okk%kPllJ%%lMjMlKllL%JlNqkMjNjnRl%jKqKNlK%OJnlJKjnKLj%NlkMm%ljQmokJ2
-452DmkkLJJnKK%KmJJJLkmKjJ3j2Mm%%nlRPpLnMmkJOnNKnmLMmmLKjMnmJ7j4KMkOoLn%%lLK
-385Bm%KMqPnJlOJpKOoLkPmJmnPmj%QkjlK%JKl%mPKnolR%NpqMMK%KnnJ2nKJMoLoLKmnOkLJ
-315AmPjljLkJ0rPj0k%LJJ%jjkkNMljMjlqML%L%pQlQqjJKklO%pO%jjLL%j0Rn%%JKlKjLmmm
-247hQjLJ0mj0K%LjNp%%mOljoPMrMMkkPqL%llk1M0j9k4J9NNQmmJJnM%mJPm%Qj3KlOqK%LNl
-184aJkKNnpjNP%pPqPlJJ%mNjknNMKnNNq%m%Po%KMooJ2joLlJkKjKmLjjl%MK%nJkJMkjMpO%
-114@MkkmPkn%MkMj0QmKLM%oJqKPjLLokJK%lL%knkLO%JkMlmJRlqOoKJLjkKjjkKJ%%JPj1Kj
-45bjKJ%KmLMm%%LlLmmLKJjjmLkL%jj%NnmNLlJ1j0Ll%nN%MnJ%lMJ%knNjJkLlLKKoNpNl%JK
24BkJkjMkpPRomnOLl%%OJ0k1N%KnP%knJlJjMLKpkPKm%%kK%%mMJLpMLOj1kMmjMKkNpJKnMJK
94ClNolJMpOjjLjKjj%
110@
##PAGE=	F1=22613.030315245781821
##FIRST=	23001.711907285582129,	6426.5682307747556479,	6469.125
##DATATABLE=	(F2++(Y..Y)), PROFILE
-912Elk%jJJkjLKkkKjpNJ0njKoJJ%oOjJMklJKm%%JkLKJmpQJmLjMkpOnRmkl%KLLlLKqMj3OO
-843@lMlKLlKj1RrOLOkkMnjjnOKl%NJjmjjM%kmjOjKjJmOjJmJrQokQpMOljNkkNlkj%LQlpLJ
-773D%mnNjKJjjJln%LLKkjnMJKKjPkkJ9J7j3j5jOqOPK4L3M1N3Mj6OJ4qn2l9l1k7KpkoJ6LJ4
-717D4nj1k2k%JKqLJOnqLMmkMnL%LjjLlMnJ1j0%jK%NmKkqO%jPq%LoJjNNn%qkLnJ2K%oPPKj2
-652@LkjMmjLQrkKKl%l%jJkKM%On%%mRn%KmKkjjmPjoO%JLm%KnN%pkOJ%%%%JjlL%jqPKLknM
-581@%%jKKoO%lMjjkjjl%L%MlMjJl%MljkK%lL%kQpKj%%LlLj%jlPmjlPlmLOlmJ1j2Qmj%mOj
-512BlJJjmNjLkJjlJJJlOrjKJMjmRkl%KrLOmKjRkmlJMkoLKj%OmkLl%ljQmojJ2mkkK%KmKJ%
-442@KlkMJKkmKjJ3j3Nm%%nlQRpLpNo%JNlMJmmLNnnKL%MnnJ9j5KMkQqNp%%lM%ljKNpOmJpQ
-375AMq%OoNlQklkpPkk%QkjjKlLjjjkOKnrkJ1JMpqLOJjKnnJ4oK%MnLoLKmlNlLJmQjmkMjRp
-306CPj1k%JKJj%%lkNLkJKjlqMJJLJpQlRrj%LklOKrP%jlNMjj1J0o%jJLmMjLnkoQkMJ0nj0K
-240aJMlNo%JmNmJnNMrLOlkPpKjkmk1M3k2k1J9LOPml%JnL%nLPm%Pj4NnPpJJJOmKlLLlpjOP
-175EjpPqPl%KjmM%jmNLLnMPj0jkjPnjJNooJ2JpKlKlJ%KnMjkj%LKJpLjJKjkLoO%MjlkNkoK
-106cNmMj0PkKLL%nJqJQkLOrlKLjkLjjojKO%%jMknJJ0mpLlJ%LjjKjjlLLk%KPj2LjkL%%JkL
-38BMn%%LlMnmLL%jklMlMj%lJOmpPKlJ1rLm%mMjNoJJlLLj%oMjj%LlLKJnNpNm%KLlJjjK%oO
32ARnnoOLl%jPJ0k1N%KoR%lnKl%jMLKpjOKmjJlMj%lLJKoNKPj3jMmkO%lOn%JmMKKnOolKKnN
102@j%KjK%k%
110@
##PAGE=	F1=22588.737715743292938
##FIRST=	23001.711907285582129,	6426.5682307747556479,	6118.625
##DATATABLE=	(F2++(Y..Y)), PROFILE
-912Dkjjj%LlkLJjjJ%nMQm%%oKJ%pO%JM%m%KnK%%kKL%lpQJmL%NmqPmQmkl%JOJmMKpNj6POk
-842bLlKKkKj1RpNKOkkLnJknOKljO%jm%jM%jnjO%JjJmN%JmJpOnkPpLOkjO%mLjlk%NPlpKLk
-772ClmNj%%KkJlnJLKLljnLJL%%Ol%J5J3j0j2JNpOKK3K6L3M5Lj0KJ0pm3k9k8k4MknnJ5LRl
-716C3j0j8kJKKrLKNppMMmkLnLJL%kLlMmJ0j1JjLjMlJjqOjJOrjMnKkNNn%qmMmJ3%%nPQJj1
-652AKk%LmkNOqkKJlJl%jKkKLjPmj%mPm%LmKljjmQknO%JLm%JmNkolPJJJj%JkjJJjqPKLjoM
-581@%%jLKpPjlLJkjk%lkNjLlOj%l%LkjkKjkL%kQpJ%%%LlMlJjnQljlOjnMNlmRj0J0o%jnNJ
-512Bk%J%nNjKj%%kjK%kPrkKKKJlPjm%JrNNnLkJ2nkl%NlnLJj%PnkKk%ljQnmjJ2nk%JlLkJJ
-443@%LmlO%LlmJ%J2j2Nm%%nlQRpLqNpJLLkL%jnMMomJM%MomJ9j5LMlRqNqjJmN%ljKNpPm%j0
-376a0J0OqjNnPoR%ojoOjl%Qk%kLmMl%k%NKnj1%J1JMqqMP%jJnnJ6oJjMmKnLJlkMkKJmQjmk
-310bMjRnOj1l%JKJj%%kkMLkK%%lpL%JMKqRmJ0j0k%MklPKj0PJklNOlj1J1q%kLKmOjKlkpPl
-245cOQmrjLMmNnkLmNmKmMMrKOklOoKkjmk0M3k4j8J9KNPml%KpLjnNPm%Pj6PnPojL%NlKlLJ
-180Ako%ON%oOqOlJKjmL%KmLKNoMQj0l%jNklJMomJ2JqKlLnJJJnNjk%JKK%pLJ%J%lLoOJL%m
-111@%KjoLOpMrO%JLL%nKrJQjJJ0j2lLK%lLjjnJ%N%j%Nko%J0lo%%JkMjjKjjmLMk%LPj3Ljk
-44cL%%%%LLmj%LlLmlKMjjmkNlMj%lKNlqPJkJ1rLm%lLjNpJKkJL%KqMjj%LkKJ%kLnLl%KMlJ
26Bjj%KoNRlpoOLl%lRRk0NjLpJ1jlnKlJkLMKpkQJmkKmOlJjJJKnO%Pj3kNmlQklNl%%mMLLoN
96DnlKKmNlKJjK%k%
110@
##PAGE=	F1=22564.445116240807693
##FIRST=	23001.711907285582129,	6426.5682307747556479,	5768.625
##DATATABLE=	(F2++(Y..Y)), PROFILE
-912Djk%l%NlmLJ%%%%kKPmKkqNJjpMKJMKnjJmL%jkKLjkpR%nNjQpqOjOmkmJJP%nNKpOj7POj
-842aJkKKkLj1QnMJNjlLnKkoPJljOjjlJkNJllkOJJkJnMK%lJoOmlOqLOkJNLpKJlmJONkpJLk
-772BkmOkjjMkJlmJLKLnjlJKMkJMmJJ2QorKLmNlK1J7K5L6Mq%Ool3j7k5j8NJomJ2NK%rj4jK
-712DKKrLKMpoMMmlMoMJM%lLlNnJ0j2KjLjKkKjrQkKNrlMmMlNLmJqnMlJ4k%nPJ0%j0JjjLnk
-646cOOqlKJlKl%kLjKKjOljjlOm%LlLn%jmPknP%JMpK%kNmnmPK%Lk%%jjJJ%rQJL%oL%k%NJp
-575cQjnLMljkjljNkKkOkKmJJ%jkJjkL%kPn%%%%KkNnLjpRljlNJoMMklPqJ0p%%oMKk%J%oOj
-505@%JjKkkK%jOqj%LJKkN%pJKrOMnKkJ4q%kjOmmKJj%PnlKj%ljQoljJ3nk%%lLkJJjMlnRkL
-436ElnJKJ1j3NljJmmQQoLrOqKM%JJjJmLMplJLJNpmJ8j4LMkJ0j0Pj0jKnM%kjKMoPmJj3J1P
-374FpkNoRpRKr%oNJljP%%kLoNljjKLKoj2JJ2KLroKQ%kKomJ6oJjLlJmLJl%KkKJkPjnlNjRm
-306FOj1l%jLJj%JljNKlLkJloLkJMLqQkRj0lJMklQKj2QKlkMQnj0J0q%mMLmOjLlkpPmOOmpk
-240dMMmLllNnNnLkKMq%PklNnLm%mj8M2k6j5K0%MOlkjKqLknPOkjOj7RnPojMjNmLlL%ll%OM
-175DJpNqOkJLllL%LmKJOnLRj1mLmN%m%MnmJ1Lq%jMq%LJnNjlJL%K%qMK%%%lLnNJKKnJ%%oM
-106aOqMqMK%KLJnLrJQk%J2j3lLK%kLjknLkM%jJNko%J0lnlKKmM%jJ%jmKOl%MOj3L%lL%%jK
-39ALKmj%LlLmlKMjkmjNlMjJlKMjj0PJkJ0qLm%kKjMo%LkjN%LqL%lKJ%%Jj%KmKlKJNmJ%k%L
30CnMQjqpOLl%mQJ0j9NjLqJ2%loLlJlKMMqjP%llLnQmJ%JJ%mPjQj4kNlmRllMjjjlMMLqOmmL
99aJkMmKJjJJk%
110@
##PAGE=	F1=22540.152516738318809
##FIRST=	23001.711907285582129,	6426.5682307747556479,	4735.25
##DATATABLE=	(F2++(Y..Y)), PROFILE
-912C%k%l%NlnLJjJ%JjKMlMmqNK%pKM%LMnkJmLJkkKKj%rJ1%nN%PrpOJLljnJJPjnOJpQj7OO
-843@%%kKJjLj0PkJ%MJmKmLknOJlkPl%lKkNJlljNK%kJpMM%lJmNmlNrMNjJNNr%MloKONkp%M
-773Dm%kNlkkOk%jmKKJLnjk%JNmLLmJQMmnLKlNoJ7PJ8K8MolLnk2qk0j3PMqkROmKpj0jMKJp
-709@KKMqnMLllMoLKN%lKmPnQj2LjMlKjJJj0RmMLrkLkLlNKmKpoMkJ3k%nPJ0jrJ%jJnjOMol
-642bK%lKj%lMjKJjMjjkkMk%KkLnJklOkmN%JNqLjjNokoPKJLk%%jj%K%qPJL%oKJlJO%pQjnK
-571ANl%ljkkOlKjNkKmK%%jj%jjK%jOn%jJ%JjOpMjqRkjlMKoNLklNoJ1qJjoLLjjJ%pOJjJlN
-501ClkK%%NpjjM%KkNJj0LJrQLoLkJ5j0JkjNmlLj%%OlmJ%jjjOnkjJ2nkKkmMj%JjMmnJ1lLl
-435Bn%LJ0j2NljJmlPPoLqNqLM%Kk%KmMKpj%KKNpmJ7j3LMkJ1j0Oj0kLnMj%j%MnPmJj5J2Qo
-373@lLmJ0qRLj0JoLLlkP%%jLpNllJKLJoj2LJ1KLrnKP%lKokJ5oJkLk%mM%k%KkKJjOjnlNjQ
-307IkNj1kjjM%j%KljNJmMlKlmJlKMLqP%Qj0lJLjlQKj1PKlkMRprJ1j0JoNNnOkMkkoNnPLmm
-241blNMnLjnOnMlLj%MpkPkkLlNo%lj5L9k7j4K1jLNl%kJqLmmRN%kNj8J1nNllPlMmLkK%lkK
-177dMLJoNqNkKLllL%LlJ%PnKRj1lMnMKmjKllRNqk%MrJLJnM%mLK%K%qMKJkJlKmMJKMoLlJo
-107eNNqMpKMjKJKmMrjRjjJ3j3mLKJlLjkmLkL%lLMjn%QkmpOJnN%jJ%jmKOlJMNj3LJmMj%kM
-39BLJm%jKkKllKNkkn%NlMjKlKL%j0OJkQoKl%jJjLnjMklOJMqK%lKJ%%JkJJkJlKJNmJJlkNm
31aLPKrqOKk%oQJ0j6MjLrJ3jknKk%k%MMpjQjlmMnRoKKj%%kOjPj3kMklQmkL%jljLNLqNllL%
100@%KmKJj%Kk%
110@
##PAGE=	F1=22515.859917235833564
##FIRST=	23001.711907285582129,	6426.5682307747556479,	4277.375
##DATATABLE=	(F2++(Y..Y)), PROFILE
-912C%kJmjOlnKJjK%J%LJkOpqOL%qKM%KPol%lMJkkJJ%%rJ1%nPjQj1oNLJljnKJN%oP%oRj6N
-844eN%%kK%%LqN%%jLJl%mOlnNJklPk%mMmNLmkkMMjkJqKPjj%kMmlMrNMkKNPj1jNloKOMjp%
-774@MmJkNmllQk%jlKJJLnjj%%NoNJmLNjkkM%jMpJ3lJ3K2Lol%lj3jj5pPMpkPQj0Mpm%MKJp
-709@KKLpmMKlmNnKKNKm%mRoPj2MjOnJ%JJj0RmNJqlK%MnOJlKnpLjJ3m%mPRjp%%jJnkPLnlK
-641@%mLjJmNkK%%L%kjjJ%%KkMoKllOllMJJNrMkJNr%oPK%Lj%%j%jKJqP%L%nJJmKOJqRjoJP
-570Gl%m%lkPmKjNlLmLkKjjjjjK%jNm%jJ%JjPrOkrR%kkLKnMLkkLmJ1rJ%pKM%k%JpOJjJnPk
-500AlK%%Npj%LjMjMJj2LKrQLoKkJ6j1KjkNmkLk%JL%oK%j%jMmjkJ1mkMloMJjJjMmnJ1lMnm
-434cjMRj1MljKlmPOoLqOrMMkNlkMmNJqJjJLNplJ4j0KNlJ2j0MrkMpNkJj%LlOmKj6J1QnkKm
-370dJ1rRLj0KoKNmlOKjjMqOnk%MKJoj3NJ0KKrlJQjmKn%J3n%lLjjlM%kJJkKJjOjokM%P%Lr
-304BkjjLjjJLm%NJnMmLlkjmLMKpNLQj1mKLjlRJj1OLlkMJ0rpJ0j1KqOOnOlNkjoMoQJmklNL
-238CnKJoPoNlNkjMolPkjJjNqJkj0L6k8j5K2jJLkJlJqLolJ1MJjLj7J2nLjmQmLlLk%%lJKMK
-175CJoMpL%JMlkK%Ljk%PmJJ0j1mOpMMnjJlkQOqk%Nj0%LKnM%mLLjK%rNLJlJk%lLK%OoLlJo
-107eNOj0NoJMjJJKlNj0jRjkJ3j2mLKJlLjlkLlL%nMM%mjOjkrQ%oO%kK%jmJPlKLOj4KMoMj%
-41@mPL%m%jJ%JllKNkkoJNlLjLjJKKj2O%%Ml%j%%%jLmlNknPJOqJ%lL%KlJlL%%%lL%NmJKln
29dPlKOMrqNKlJoOJ0j3LjLrJ3jkmJj%l%MLojQkkmMoJ1pKMkjjjOjPj4jMkkPnjLJllJKNLqMk
97@kLjJKnKJkJLl%
110@
##PAGE=	F1=22491.56731773334468
##FIRST=	23001.711907285582129,	6426.5682307747556479,	4214.5
##DATATABLE=	(F2++(Y..Y)), PROFILE
-912CJk%ljNlnJJ%LjJKKk%QrqOLJqJM%KQom%lNJlkK%%%qJ1%oQ%Pj2oONkl%nKJL%oQjnJ0j4
-845gLMJjkK%%LpNJkjKJl%lOknMJklOlJmNmNLmkjLMjj%j0KQ%%%kLllKqNLjKMQj1kNkpLPKj
-776Fo%LmKjNnlnJ0kj%jK%%Kmj%j%OqNJlLKl%jMjjMpJ1j1QJ7MqkkjqNj0lPKnjMRj3No%jOJ
-711E%nJLKpkLJkmNmJKNKlkmJ0nMj1NkPoJJ%JrRmNjolJKMnN%lKloJ%J3o%lORkmj%j%njPJl
-643AlKklL%JlMjKj%%Lkjj%%JJ%LoKmjNlkKJKMrNlKNj1LpOK%Mj%%%jjLJpN%Ljm%KmLNJpQ%
-573FpJOkJn%kkPnJ%MlMmMlKj%jjjJ%jNljjJJj%PrOkrR%kkKLmMKk%%lJ1j0LjoKLJl%%oOJk
-504aKoQjmKJ%Moj%LkNjLKj5NKqQKoKkJ6j2L%lLkkLk%JJKoK%jJ%Km%lJ1mjNnpMKjJkNnmJ2
-438FlLomjNQj0MlkLllONpLnNqMMlOnkNlM%pKj%LMnlJ1qLMlJ2j0LqlNpNlLk%KkNlKj5RQmj
-372a%lJ2j0QLj0Mn%OmlNLjkMqOnlKMJ%nj2PPKJqj%P%nKnLRm%mMjklN%j%JjJK%L%okMJOJ%
-305IokjkLjjJMnJMKnLmLl%knLLLpNNNj0mLJ%lRJj1OKkkMJ0j0oRj0KrOPmNmOk%nKoPjl%lO
-239AKoKKpPnMkO%lKloQkjjJOr%jmL6l2j5K2kJJkLnKrMqkJ2MKjJj6J2l%JnQm%jMjk%kKLL%
-175BJmKo%KKNlkJ%L%ljOjkJ1j1lOpLMmj%kjNPplJNj0%LKnLJmLMkJ%qMMJlJkjkJM%OoLmJn
-107eNNrMmjNjJ%KkOj0kQJlJ1j0lLJKmMkljKlK%nNKKljMjjj0RJqNJjKj%mJOkKMMj3KOqMj%
-41@nRKjlJlJJjjlKMjkpKNlLkMJ%JKj1N%%Jj%%%%%jKllMkoRJOp%%kK%LoLmMkKjlM%NnJLlo
29eQlKMOrqNJkJoNRj1KjMqJ1jkk%%%lkNJn%Qm%nNoJ1qLOmjjjN%Oj3%LkjOo%JMmmKKNKpLjk
98bLjKJoKJj%Lk%
110@
##PAGE=	F1=22467.274718230855797
##FIRST=	23001.711907285582129,	6426.5682307747556479,	3193.5
##DATATABLE=	(F2++(Y..Y)), PROFILE
-912BJj%ljNln%J%LjKLKnJJ0j1pOLJp%M%%Rnm%kMKmkK%%%qJ2jnR%Nj2nNPnk%nLJJJoQkmJ0
-846Gj0JKKkkKjJKmMKmjJJljkPklKJjlNmKmNlMMnjjKNjk%j1JJ1kKj%KkmJqP%%LLRj2lOjqM
-779aOJ%o%LnL%NnmnJ0l%JjKj%KlkKj%Oj1P%lLJn%JNk%KnQj6OJ3Lpkk%mOnkP%k%JJ0j3MoL
-714akPJ%n%MKp%JJjnNjkKNLllmJ0mJj0OjQqJJ%KrRmNlnk%LLnNjkK%pjKJ2pjjNQljk%%jnj
-646dP%kkJmjLJJlL%KkKkKkjJkKJ%JLpLmjMkkJK%Oj1PmLNj2MoNJ%L%%%%%kLLpMjLjljJlMN
-577E%oPJq%PkKo%kjPn%JKkMmMlLkKkk%jJ%Ljk%%Jj%Pj0Pkj0RJkjJLlLKkKlkJ1j0MkoKMJm
-510@%%oOKlKpR%mJJKJmjJKlOjKKj6NLpPJmJkJ5j1L%lKkjMl%KkMoJJjJ%JmKmJ0m%QpqMKj%
-443ajNnlJ1lKnmkOPrLklMklNMqMmMpMNnQplPlNkoLkjMMnkQoLMlJ1rKplNpMlMjjKjMlKj4P
-375ePjjkkJ2rPJqNmjOnkMMljMqNnkJO%jnj0RMKjo%%PjnJlNOm%nMJmlOj%jKjJKJK%okMJNK
-306IkmjkjKjkKNnJLMpLnMlJkoMJMqMQMj1lLJ%mJ0%rMKjkMRj1lQj1Mj0OQnMlNj%mJoOklKl
-240eOJnJLrQmMjO%lJkoPk%mLOr%%KL9l9j7K4m%%jLpLrOj0jJ2MLjjj5J3ljLpRml%Njl%kNK
-177@LkKlKpkLKOkkKjJLnlOKmJ1j0mPpKNmj%j%KQpmKNrjLLnKKmKNlJ%pLMJmKjkj%MkQoLnK
-108@nNNrMklOk%%K%Oj0lRJmRqkKJKmNlmJKlKjoNKLkjJ%Jj2J1JrNJjJkLmJNkLLMj2JRj1M%
-42AjnRKkkJkjLk%lJMjloLMmLkOLjjLj0L%%jJjKjJj%JjnMkqJ0JPp%%jJ%NqLnNlLjlNkOnJL
27DkrJ0lKLPqqM%jJoMQq%%MpJ0l%k%%%kkLJm%Qm%mMnRpLPml%jMJNj2%K%jNoJjNnmLKNJnK%
97AkLlMJpJKk%Mk%
110@
##PAGE=	F1=22442.982118728370551
##FIRST=	23001.711907285582129,	6426.5682307747556479,	2795.125
##DATATABLE=	(F2++(Y..Y)), PROFILE
-912BJjjk%Mmm%%JK%KLLpJJ2j2oNLKp%L%%Rnm%kLLmkMk%%pJ2jnR%Mj3lMRpkJnLJjKpJ0mlJ0
-846GpjKKlj%jKKkLLnkJJmk%PkkK%jlMmKmPmMMn%j%Ojjkj2JJ3kLjJ%jm%qQj%MJRj1lN%qNN
-778EjKo%KmMJLnmoJ2mjK%Ll%JkkL%jOj2P%lL%mjKMkjKlPj8KJ2Lo%lKmPlkPk%%%J0j2LoMj
-713cPJkkjM%nK%%joO%kJNLknlJ0mjqOjQrJKjLqQmNmmjjMKnNk%JJokLJ0pkJMOk%k%%kmjPj
-644BjkJn%LJJkKJKmMnLjjJlLJ%JLoKnJLkj%J%Oj0PnMNj3OoN%%L%%%JjkMMpLkLkkjJkLMJn
-575@OKr%OjKo%jjOn%JJkOnNlKkLl%kkK%KJl%%Kk%Pj0PmqRJkjJMmKLkNokJ0rMknKLJmjJnM
-506aMlKqQKnJKJ%kkJKlO%JJj6NMoO%lKlJ3j0Njl%%jMmJKlNo%KkLJjlJmRlJQprMKjj%NokJ0
-438ElLnnjOOpKlkMjmNKpLkMoMMmRj0kPlNlnMkkNKlkNlKMlRp%nlNpMlNjkJJKkJj0MNJ%m%J2
-369IrNjnPo%NmkLMllOqNnkKNjjlj0J0KJjnK%N%n%lPLl%nMJmnQj%jKjJKK%%ojLKMLnj%ljK
-300AjkLMnKKNqLnLkLlpN%LpKJ0Kj1%L%%mRjoKJKkLPj1%NrMrNQmLmN%%m%nOmlMkNJo%MrRm
-232dMjOJlj%pOj%oNPj0jJQM7n0j7K4o%k%MrKqQj2JJ0NL%lj2J1jkLpQnmJN%m%%OKKlKlLqm
-170iNKOjlLjjNomNMnJ1j0lPpKMkjk%J%QpmLMpkLLmJKlJNl%JpLMJmKjkjjNlRoLoLmNMrMjl
-101dNkj%KJOrlQKnPokL%KlMlmKJlKjpOKK%jj%Lj2J0JrMLj%lMl%NkMLLj1%J0j1L%jnJ0%kj
-36BKljLlJlKLjlnLLmKjONkjKrK%JnMkLjKk%J%nKjrJ1JOnjJj%%OrLoOmNklOmOmJKjrJ0lKL
33EOoqL%jJmKOnj%NoPlJ%jjJjmK%kJPnJmMmPpMQnl%%KKMj1JJ%%LnKkNnlLJNjlJJjLlNjpJK
105@k%Mk%
110@
##PAGE=	F1=22418.689519225881668
##FIRST=	23001.711907285582129,	6426.5682307747556479,	2397.125
##DATATABLE=	(F2++(Y..Y)), PROFILE
-912AKjjj%Klm%%JK%LLLj0LJ3j3nMKLo%K%jQlm%kLLmkNl%%pJ2jmQJLj4kMJ1j0jJmKJlLoJ0
-849DnkRmlKLmjj%KJjMMpkJ%mlKPkjJ%%lLnLmQmLMoJ%jNjJmj2%J5kNlJ%%mjqRlJM%Rj0mNJ
-781CrONlLn%JlLLKnmoJ2njLJLm%%%kLj%Oj3OJkK%mjKLkjK%Nj7jJ2JljlNoOjkOmKJjQqJpO
-714bkQ%kjkM%mMjjjoOJlJML%olJ0lmoO%Qj1JLjLoNkMmm%kMKmMlJJLolMQpkJMMjKl%%km%O
-645Ck%j%oJLJJjK%KnOqM%jJmLKjLLpLoLJjjjJjPj0PnMNj3PoNjjLJ%%KkjLNpLlLl%lJ%LL%
-576DmNMrkN%Mojj%Nn%KjkPnNlKkMl%lkK%KKm%%Kk%Pj0PmrJ0KljKLk%MlOq%Rj0OknKKJmkK
-508@mLNmKqQLnJJKk%lKKmOJ%%j4MMnN%kKmJ1qNjljJjMnKLoOnjLkLLllKnPkKJ0qj0MLkk%O
-441Cp%RlLomjOOpKllMJmLKqL%MnLNmRj1lPlOmmNkkMJkjKjKMlPnklkMpLlOjkJJKk%pKNJKp
-371dKJ1rNmkQnkOmkJNmkNpMmjJNkjkqJ0%JkmL%M%nJlQ%lJoOJnoRkKlK%JKLjjn%KKLMqKJl
-302Aj%jkMMnM%NpLoLkNnoOkLqJJ3%j1KLk%lRkl%%LkLOj2KMqMpLQlKnN%%kjnNnkOlOjnjNj0
-234a0RkKJNKmlMqNj%pPOj0kKJ5N9o4j9K5q%mjNj0KqJ1j3KQNM%nj0J0JlLpQopLO%m%JOKLm
-175BJkMqpNLO%lLjlPpnNOpJ0qlPpJMjjlK%kRpnNLnkJNm%Kk%Om%%nKM%mL%l%lOmJ0oKoMlM
-106ALpL%mNkjjLKOrmQLoMljK%KlNmnLJlKjpOJLJjlJMj2RKj0LMj%nOlJLjMLKrjJ2j2K%jmR
-39Ejk%LmjMmJlKLkknNJmJjOQlkKp%%KqOlMjKk%JJoKjrJ1JMkkJjJjPj0LoPoOjnPmOnK%Kj0
29gJ0lKKNmpKjjKjjNmj%NmMlJKkjKkl%jjLOoKlLlMnMRnmJj%LMj1L%J%KmKlNnlM%Nl%%KkLl
100@Njo%Kl%Nk%
110@
##PAGE=	F1=22394.396919723392784
##FIRST=	23001.711907285582129,	6426.5682307747556479,	2422.625
##DATATABLE=	(F2++(Y..Y)), PROFILE
-912AKjk%%KllkKJJ%LMLj2MJ4j3mL%MoJJ%kQll%kKMmlQn%%oJ1jmQKJj3jLJ1j0%jkJLnLoJ0
-849Do%O%mKKmjlJL%JLOqlJ%nlMN%j%%%lLmKmQmLMoJ%kN%Jmj3JJ5jMk%jKnkpJ0mJM%OqlMK
-781CqOMmLm%%jKM%nloJ1njMKLn%%%kMjJOj5OJjK%lkJLkkKKNj4oJ2%JkkOqO%mOpNJkQnjpO
-714bjO%k%mOkjNkl%oOKl%MJJnlRlmnO%Qj2KLjKmLjLmk%kLKmLlKJMolNNokKLK%LmJjkl%Ol
-644@Jj%pKLJJ%%KJoQj0Nj%JmLKjLLoKoM%%%lJkQj0PnMNj2OmMkjKK%%MmjLOpKlLl%l%KMJ%
-576DmLOrlMKLnjj%LkjLklQnOl%jNmJmlL%JMnJjKljQrOnpJ0Km%KLjkMkPr%PqOkmKJJmlLmK
-506bOmKqONnJKKl%mLKmOJ%jj3LMlMjjKmRoNkkkJ%MoLLrQmkLkMMnkKnOjKJ0qj0MK%l%NpJQ
-438DkKol%NNoKmkMJlKJpKJMmLMlQj1lPmPmlNklM%j%%%LLlNlmkkNqMlPkk%KJkJmjLKMrMRo
-368BKn%RnjMmkJNmlNpMljJMk%jpJ0k%lkLKKJoJjQkl%nOJnpRjKmKJJKLkjm%KKKNj0LLlk%j
-299akMLmMkQqLoLkOnnNkKq%J4kj1MMm%lRljj%MjKLj1MLoMoKOjJnM%JkjmMnkOlOkmkNj0Rj
-232cJKMLlmNqL%JqONpmKK2P4q0j8K2j0%nkNrJqJ3j3MMPL%nqRJkKoOpqMPjmJKOLLmjjNrrO
-169eLO%kK%mPpnKRqJ0qkOo%Mj%lKKoJ0onO%klJNlkLjjNl%%nJM%lKJl%lNmJ0m%nMkMKpLJm
-101cLjjkLLOqmPLpK%jK%JjMnmM%lK%pMJLL%oKNj2QLj0KMj%oPkK%%MKKplJ3j2K%%mQljJLm
-34AkNmJlKKjlkMjlJkPRlkjn%%Mj2QmM%Ll%JLp%jqJ1JKJlKk%%PrKoPoPknPnOnLjKrRjJKLk
35Eo%j%L%lMl%kOlLl%NmjKjljlJMNpLkKkKmMQmmKl%MLj0LjK%JkJlNnkLjOnK%KkLlOlnjKlJ
107cNk%
110@
##PAGE=	F1=22370.104320220907539
##FIRST=	23001.711907285582129,	6426.5682307747556479,	2448.375
##DATATABLE=	(F2++(Y..Y)), PROFILE
-912AKjk%KjkklLJjJMLKj2MJ5j2k%%MoJ%JlPjl%kKMmlRp%JnR%mQK%j3JKJ1j1Jjk%NoLnQoK
-847aMKnLKnjmKL%KKPql%%nmOLKjj%%kJlKmRmKMpK%lN%Lnj3%J6%Ml%kMokoJ0nJL%NokKKpP
-779BKmLl%%%JMjmkpJ1o%MLLo%kKkNjJOj6OKkKJllKKklKMNj0j1J2jMkkOrP%nNrPKmPkkoNj
-713cNJlJoPk%Pml%pPLljMjLnkQlnmO%Qj3LLjJjJ%JmjJlLKmLmM%NolNLmmMJJKLm%%kkjNkJ
-643Aj%qMLjK%%LjoJ0j3PkJJnLLjLLoLpM%Jjk%lQqOmLNj1OlLljJL%JMnjLPpKmLl%ljMNkJl
-575AJPrlLKMmkjJJjjLlkQnOkjjNmJlnMJ%MnKkLnkRpMonJ0Jl%KMjmNjPj0%OpOkmMjJnlMlJ
-506bOlKqNNm%KKmKoMKmOKkkrJNlLkJKmNlNkkmKJMoLLj0PklMlOMnlKnN%LJ0qj0MJ%l%MoJP
-438CjKolJMMmJlkLJkJJpJLKkKMlQj0lOmPnkOlkL%jJkKKKlLjmjjMpKkQkl%LjkKjmKLNj0NQ
-369Hn%pLJ0njLmj%MmlNoMlJjLjjJoRkjnJLJKJoJ%Qmk%nPJnrJ0jKmJK%LLljmKJLjOj2OLkl
-301@%kjNKnNlRpLpLkPnmNmKqkJ5lj1PMo%kQlJl%NjKKj2OJlMmjO%%nL%JjkkKmjOlNkmlNrR
-233bj%LLMloQqKjLrOMonLK8Q9r7j5J9j2%olNrJqJ4j1MJQKJpnPLlLpNqqLQ%nJNOLLll%Oj1
-171aj1PKPJkK%oQpnJJ0rRokMmJK%JmKLqJ0noPj%m%PlmM%kNl%%m%MjkJLmJmNmRljmM%L%nK
-103@KlJj%mKNNplPLp%%%K%JjMolNklMjpM%LMJqLNj0OLj0JN%jqRjJ%%LLJnmJ2j0J%%mQn%K
-36BMmlNmJlL%%ljLkk%kPJ1llkm%%Nj4RnN%Ll%JMpjkoJ0JJKkKl%JOpjnPoPknOmNnMkLrRjJ
32BKJJok%%LKmKk%kOj%mKOo%KjkllJOLpM%%jjlNPlmLmjNJqMkK%JjJmMmjKjOpM%LlLlOmmjJ
105bk%N%j
110@
##PAGE=	F1=22345.811720718418655
##FIRST=	23001.711907285582129,	6426.5682307747556479,	1994.625
##DATATABLE=	(F2++(Y..Y)), PROFILE
-912AKjlJLlkjmNJkJMKLj3NJ4j1k%jMn%jLmNJlJkJMlnJ1pjKmPJlOLjj3KKJ0j0%jj%NnKnQp
-848dLKLmMJnjnKMjLKPpm%%nmPKKjj%JlJkJmRlKKoK%lLJMoj2JJ4KLljlPoloJ0mjMjMmjJKp
-780ePJnMlJjJ%NlkkoJ0p%NLLo%lLkOjKNj6MLjK%klKJklKOMpj4J1lQljOj0OJoMrQKlMJloN
-714bJL%kJpPlKQnl%pPLljLkMmjOkolOJQj4LMkJj%Kjm%LnKKlKlM%NnlN%jmLJ%LLnJ%lj%Lj
-644@Jj%qNKjJJ%LjoJ0j3OjJJmKLjLLoKpPjJjljlQpOmLNj0NkKl%jM%JNojLPo%mMl%ljMPm%
-576CkjQqlKKMkljJ%%%LmlRnOjljOmKmnMJ%NoKkLnmJ0nJnmJ0Jl%KNkmNjPj0%NpQlmNk%nlN
-508@kjPkKqLOm%LJnMpLLlNKkmo%NkKmMKnLjNljmKJMoLKj0QjmLlOOokJmL%MRprM%%lJKm%O
-438B%KolJMMmKmjKJj%%mjLKjKLjOqnOnPmjMkkLjJ%kKJKkJ%mj%MpKjPjl%KjlL%mJLOj1NPl
-368DkrOJ1o%KnJjKllNnLlLjJkJKmPljoLKK%KoK%Pml%lOJnrJ0jKm%L%KMmjlL%LkOj3QMllj
-300ajjO%mNmRoLoJjPmmNmKrkJ5mj2RNqJkOjLojPjK%j1P%jLkkMK%m%%Kkk%JmJMlNmkmNqR%
-232bkMKLjpRo%kMqMMnnLL3J03j13j0J5j5%omMpjpJ5rMkQKJqlPLjJoLj0pLQ%mJPNLNkn%Oj2
-171@j1NLOLlK%pQon%J0rRnkLlJJJJlJMj0J0noQkJm%PlmM%kNl%%ljMkj%Nm%lMmQkjlLJLjm
-104aJLl%jJnJOMokPJojJ%JJ%%MolNklMjnK%LMKj0MOj0NLr%OjjrJ0%Jj%KL%knJ1rJJjkNnj
-37bLNmmNlJlMjjkJKlkjjOJ1kknk%%Oj4QnN%Kk%KLolklR%%LkKmJKMo%nOoPjoNlMnNmMpPJ%
32BKkLnnKJMMoJkJlO%jnLOojLjjmmKOLqN%JkljNNjmMnkOJrNjJ%%%KnMljKkOrNJLlKkOmm%%
105blKMJk
110@
##PAGE=	F1=22321.51912121593341
##FIRST=	23001.711907285582129,	6426.5682307747556479,	1541.25
##DATATABLE=	(F2++(Y..Y)), PROFILE
-912AJ%lJMmkjnPJlJMKKj2NJ3rjklNm%lNnNJkJk%MkoJ3qkLmOJjMLkj2LKRr%kJkPmjlOpN%K
-845BkMKpJpLMkMKPon%%mmPJK%kjKl%jJlQlKKoL%nM%Noj1JJ3MJlkkPnmnJ0mkL%Kk%%KpQjn
-777cMkJkMkNn%jpRp%OLMp%mMkO%LMj6LLjKJjmJJkkJPMpj5J1mJ0lkPj1PKqMrRLnLKmmMKJJ
-711BlKqQmLJ0pl%pPKjkLnOljOlnkNLOj4LMk%KkLlmJLnJKkKlNjNmlOl%mLKkMLoJJl%jKjK%
-642AjpNJk%L%MloJ2j4OjJJmJL%LKnKqRkKjlllRoNlKNqLjLn%kNjKOpjKPn%nNmJlkOQpJkkQ
-573GpmJLM%mjJjJ%MokRnNJn%NlKmoNJ%NoLlLonJ2nJpkJ1%l%KPloN%Or%LoRllNmJolOjlQj
-504CJp%QmJK%mMqMLlMLlnkkNjJnNLoKJMm%nKKMpMKj0OJnLlPPpkJlJJMQoqMjJl%KmjOJJmm
-434eKLMmKm%%KjjJljLJ%JL%NqmNoQn%MkjKjK%mM%Jk%Jm%%MpKjP%m%LkmMJnJLPj2ONjmj0R
-365@J0oJ%nLl%%mNmLlMk%kJMmOkkoMKKkLoK%PmlkjP%mj0R%KmjL%LLm%lL%LlOj3QNkmjj%N
-297CjmNlQmLpJjPlmOoKrlJ5nj1J0NrJjNkOqjQjJjj0RkJK%lJM%mjJKklKjkJLkNojnNpRJlM
-230@JLjqJ1ojjNqKLlnLL7J11j23lRj8JnoLnkpJ6pMoRJKqkOMJjoKj2nJJ0jlJRLLP%p%Oj3j2
-170a1NKNMkJJqQnmkJ1rQmkKjJ%%KlJNj2J0nnQlKmjRmmMJlMk%%jlMmJjPn%kLmPjkkLLKkm%
-103aNlj%%n%OMmkO%nkK%J%jLKnlOllNkmJjMLMj1LPqKMqjOjjrJ0%Ll%JL%%pJ1pJJjkMq%NN
-35FmmNl%kNl%kKLo%kjOJ0jkp%%%Pj4PmLKJk%KLnmkjPjjOkJnKLKlkmOpQjpNmMmNnNoOKkLm
34@NnpMKLPqjjJkO%lnLPokM%jnmKPJpNKjjo%OM%mNolP%qNjJ%%JJmKkJ%kNj0PJLlKjOokj%l
106eKMLm
110@
##PAGE=	F1=22297.226521713444527
##FIRST=	23001.711907285582129,	6426.5682307747556479,	1183.375
##DATATABLE=	(F2++(Y..Y)), PROFILE
-912@KjlKNnjjoQJmKLKJj1NJ1o%lnMkjmOnNJjKl%MkpJ4qlMlMKjLLkj1LKPp%mLkQmjlNoMjJ
-845@%NKp%pLMkMKPno%%llOjL%kjLljJ%lOkLJnK%nLJMnr%J2OjllkQnlnRllL%%%JjKoPlmMj
-775aKmPmMn%%oQqJOLMp%mNlO%MLj6KMjLJjnKJlkJQKnj5RlRljNj0RKqKpQMnJLmmNLjKmJqQ
-707@mNRpmJpPJJlKoOj%MkmkMMOj5LNl%LmNmmKLojLjKlN%KkkNmKmLJlOJnJJmKkKjK%joNJl
-637cjM%MlnJ1j4NJJ%ljM%LJmJpJ0kKkkmlQnNkJMoK%KnJlNjKOp%%Pn%nPm%klORq%jlQomjN
-569@LJmjJlL%MokQmNKp%NlLmnMKjNpNmLopJ3lko%J0jkjLQmpO%Nq%KnQklMl%nlO%nQ%KpkQ
-500DlJJ%lMqLMlMLmoKlM%%oPLpKJNnjlJKNqMJrMMoKkPPpkJkjJONlpLkJkjKklNKJmlLJLlL
-429Cm%%JjkK%lK%JJKLKnnNqQl%J%jJ%K%mNjjj%Jm%JMoK%N%l%KlmNKn%LPj2PKKnj1J0J0pL
-362FkmMmj%mNlKkNlkjKOmL%loNJKkLoL%NknlJP%lj0Q%KlkL%KLljjLjMmNj3RNjnk%%NklMl
-293aPkMpj%PklNoKj0kJ2mj1J1Oj0J%MkPj0jQjJ%j0RlKJLm%N%ll%MllLkjL%kNpJoMnR%mN%
-229@K%qJ2nljOp%LknLM0J13j28PKk0JmqKlkpJ7oKpRJJq%OMLmm%j4kjJ0%k%J1JMRJrjPj3j2
-170iLJNNk%JpOlllJ1rPlkK%%jJKk%Oj2QmmPmLn%RlnLKkKj%%%mLlKkQn%kKkNjl%KNJkmjOk
-101CmJKojNMkkOkmkJ%JJjKKnjNmkNjl%jKMMj1MOpJMpkPkjrJ0JLm%%K%LqRmJ%jkLr%PNmmL
-32A%jkOmjjLKoJklPQJkqJ%%Qj3NmKMjkJKLnmlKOklP%%oKMJ%nkMnPjpMlLlNpOmNKkLnOmj0
37iOKLQqkkKkNJloLQpkM%%nmKQjpOLkjqJOKKkNqkPjoM%%%%K%nLjJjlOj1PKLlJ%Noj%kkLKM
109Dm
110@
##PAGE=	F1=22272.933922210955643
##FIRST=	23001.711907285582129,	6426.5682307747556479,	825.75
##DATATABLE=	(F2++(Y..Y)), PROFILE
-912@J%lKOoj%pRJmJLJJj0NRl%lpNkjnPnLLjKljNkpJ3ooOkKKJ%NmrLKNn%oOmRjmjKnMk%KO
-843FKq%qNLlNKOlo%jjlOmNjkjLljKjkNkLJmJ%mJJNnq%J0QllllJ1nlnPjmKJ%%KkKnOlmMkL
-774AnJ0pNpKJoOpJPKMp%nPmPkOKj5JMjLJ%nJJklJRJoj4RlPkjMrJ0LqJoQMnjLmkNMlKmJqQ
-707@nOJ0qmJoO%MnKqP%JLkljKNOj5LMl%MnOolKMpkMjJjM%JjkOpNmKKnQjoLJmKk%JKJknMJ
-638@lkOkOmnJ0j2NJ%%klN%KJl%oJ1lKjlnkQmMk%MmJJKoKmMjLPq%%On%oJ0njjmQRr%jnRnm
-571dkNKLlj%nN%MojPmMLp%MlMmnMKjMoOnLoqJ3kloKJ0kjkKJ0opOJMp%JnRklMm%mlO%oQKJ
-503EonRkJJ%lNrJNjKMnoMmM%%oQLqJKNo%lKJNqM%qKOoKlQPpj%%mKOMkoLlKkj%%nOK%klLj
-432aMlLl%jKkkKJlKjJJKLJknLrQkJ%%jJ%LjmNkjj%JmJJMoKJLJl%LmoPLn%KPj1OJLoj0J0R
-364IoLlnOmmKlNlJjPmm%JQnKKmpP%LlLoL%L%nnMO%kj0P%KkmMjLKkk%MjLmMj2RNjnlJ%Omk
-295bLlOJLok%OjkNn%rlJ1mj1J2Oj1K%LkRj2%QjJjrJ0nM%NokPJkoJNmlLkJKjkNpJpNmR%nN
-230@%%KrJ2lmjPpkK%mKM2J06j24J5lk1%krJjmoJ6mJpQ%JqJOLOokkj5%kR%%%J1jMJ2Kj0kP
-172A7j3j2L%NMjjJpNjklRqOkk%KKlJJj%Pj3QnlQpNn%RkpMKj%%%%%lKmMlRn%j%jLJmJJP%l
-105DmkP%oJMqkOKJkNllkJjK%%KJnJMmkN%kkjKLMj0MPp%MolQl%rJ0%Mn%kL%NrPj%JkjKj0j
-37hQNlnLKkkOmk%MKpLmlOPKjj0L%%Qj1Ll%Nkj%KLmmmNNmlQ%JrLOjLpjLnP%pJjJjNpOlMLl
32AKoPlj2QKLRqlkLlNJloLQqkMJJnmJQkoOMklrLOJLjNrkPknM%Jj%LjnLjKjmNj0OLLmJJNoj
103a%kkMJNn
110@
##PAGE=	F1=22248.641322708470398
##FIRST=	23001.711907285582129,	6426.5682307747556479,	-430.75
##DATATABLE=	(F2++(Y..Y)), PROFILE
-912@%%kKOoj%qJ0KnKKJ%rMQjJmqM%loRmKMkLljNkqJ3opQkJKLkMlqKLMm%pPmRJo%JnNmkNO
-843FLr%pMLlNJO%p%k%lPoNjkjLljK%lL%M%mKklJJMlp%QRnklmJ2mmlMJnJLkJMlJmNmmLJLo
-773dJ1qMqLKnNo%PKLo%mOmOjP%j3%MjLJJoJKklJQjnj1PlPkjLrJ0Mp%mONnlLlkNOoLl%qQn
-706ePRrmKnNjOnJrQ%KJjkjJOOj5KNm%MnOolLMqlNjKkNj%%jNqPmJKnQjpMJmKkjJLJklL%lk
-636eNjOmmQj0MJ%%kmNJJJk%nJ2mKkkp%OlMjjMlJJJnKnMjLOp%%Mm%nJ1o%jmPJ0rkjnRnmkO
-569aJMlj%oOJLojOlLMqJKkMmlLKjMpPnLorJ3jnlLQl%lLJ1pqOJLn%%nRkkKl%kmP%pPMJpoQ
-500AjK%%kNqjO%JMopPmL%%pJ0LrJLMo%kJKMpMkojQoJkPPp%%JnKOJJnMnLkkjKpPKjjkKjMl
-430@Mm%jKklLLl%kKJJNjJoKrPjJkKjJ%LjlNlkj%JlJJMnKJKKm%LnnQKnJJOrOkMnj0RRoLln
-360cPnoNlNmJ%QnnJKQoKKnnO%KkLoL%KKooNO%jrMJKklLjKJjj%NjKnMj1RMJolK%NmlLlOKL
-290Hnl%OjjMm%rlQmrJ1Pj1KK%jRj2%QkJ%qRnNkOolPLjrJPnlMlKKkkNqKpMkQ%nN%jJqJ2kn
-223c%PomK%jJM1R3j13K2pk2%jj0J%mnJ4kjoOJ%qKOLQqjlj5KmQ%J%J2lMJ4KrmOj0j1%jMNj
-165BkJnLJjkPpMjk%LLmjKj%Oj1PmlOoLmJRkoKLj%%%%JlJmMlJ0o%%j%JJkJ%RkknkQ%pKNrl
-96fNKLkNo%l%%JJ%KjlKMo%MJljkJLNrLPojMnlPkjpQJLn%mM%OrO%J%k%Jj1jRNlnKMljOnlJ
-25bN%nLmnOOMkj1N%JPrJkkPmjJKKknmPMnmQJ%j0MPlOqjKlO%o%%jJMqOjLLmLpQkj4J0JLJ0
41A2qllLlN%koLPqkNJKok%PknNNlmrMN%N%MrjOkmL%Jj%LjoM%LlmNj0OLLmJJNojJlkN%Nn
110@
##PAGE=	F1=22224.348723205981514
##FIRST=	23001.711907285582129,	6426.5682307747556479,	-1111.75
##DATATABLE=	(F2++(Y..Y)), PROFILE
-912@%%kKPp%%rJ1Ln%KJjpLOJJlrLKmpJ0lJMkLljNjrJ2mrRjjLLlMloJLKk%rRmRMr%%lNnmP
-844@OLrJpLLlNJNKq%kKlOqOjkjLljLjkK%NklKkk%%NlnjOJ1pkknJ3mmjJMpJLlKNl%kLmmKK
-775aLoJ2j0MrNKmMnjPKLnjmOlNkQ%j3jM%LJ%nJKklJQknqPmM%%JrJ1MojkMNnmLl%MQqMm%q
-708hQoQRrnLmLkRoJrPJMjjk%JNPj5JNmjOpQqkLNj0lO%JjM%lK%LqRm%LpJ0lqOJmLlkKLJjl
-640bK%lkNkPlmOqLK%jjoNLjJj%mJ2mJkjqJNkLjjLkJK%nKmK%KPpJkMmJoJ3p%%nQRrkjnRol
-571ekNKMkkjnP%LnjNkKMrK%%LlkKLkLoQoLorJ2%ojMPm%lLJ2rpNKJlj%mQjj%k%klP%rPNJo
-502@qQ%LjjjNplP%%NopRnKJjpJ1Lj0KLMq%J%JNqMlmlRo%jPPp%%KoKPkLlLoMkkkLqPLk%kK
-433AkLkMl%jJkmMNm%lKJ%OkMqKrP%%mMjJJKkkNllj%Jk%KMmJK%LljLnoRKmJ%OqNlNoqQQoL
-362DlnQooNjMm%JJ0poKKJ0p%MonPjKkLoL%%MoqQN%%qKJKjlKjJKjjJMjKoMrRLKpmLJMnkLl
-293cMNKnmJN%jMmJrkOnpRQj2MLljRj1JOj%JpRoOlOnnPN%j1KPnlMmKMmkNrLoL%P%oN%lLqJ2
-225Dkn%PnoKJ%%M1P2r5K7j0k1%jj0JKnmJ2jlmN%joKOKJ1j0%mj4LoPJKjJ3nLJ6KrnOqj0jj
-168eKN%lJmJK%jNnLjkjNMojJJkPj0OmkNoKlKPjoJLJj%%%Kl%lMmJ0o%%jJ%JkJ%J0klnkQJq
-100aLNj0lMKNkMpJkk%JK%KklLMoJLKkkkjLNqLQolNmmQljnOJMo%oMJQj1NLJ%lJ%j1jRMknJ
-32bOmjOnmKOjmMmpOMM%j2O%JPq%jnRn%%L%JomQLnlPJ%j1MRnPq%JkN%nkJlMLpMJLLnLpPjj4
37a2J1%LJ0qlmNlMjjnKOr%N%LnjjOlmNOmmrMNjNKMj1JNkmL%Kk%MlnM%NnmNrMMLmJJOqJ%lj
106dM%Nn
110@
##PAGE=	F1=22200.056123703492631
##FIRST=	23001.711907285582129,	6426.5682307747556479,	-2076.25
##DATATABLE=	(F2++(Y..Y)), PROFILE
-912aJ%jJOo%%qJ0Ln%K%kmJNL%kj0KMnqJ2lJMkLl%MjrJ0kj0J0jkLNnMmmJL%%%rRlPOj0Jjk
-848bMonROLrKpKLlMJMMq%kLlOrNjjjKkjMkj%JNkj%l%j%MjmkNJ0pkknJ3llj%Or%NnLOkjlK
-779BmlJLLnJ1j1MrNLlLmkPKKmjlNlNmRjj0kM%KJJnJKklJPlnmPmK%%%pRMmjjKMmmJjJLRrM
-711DljpOnQRj0mLlKlJ0o%qOJNk%j%%NQj5%NmjNoPpkLNj1lP%J%MjnM%LqRm%LoRmqPJmMnkL
-644bKKjj%%kkMkOjmLmJMkj%pMMj%%%jRm%k%rLMkLjjK%%K%mKnK%KOoKmLl%nJ5pj%nQRrl%n
-574eQokjLKMjjjoP%KmjM%jNrLj%Ml%%LjKoQnJnqJ1%pKLOnKmKJ3j0oNK%kj%nQjjj%j%lO%r
-506gPNJoqOKKjj%OpnQJjNpoRmJJ%qJ2Kj0LKMq%K%%NpLmjnRnj%OOo%%MqKPmNjJoMjlkMrPL
-437ClJjLmLlNk%kJkmMOmjlKJ%NlQj0KqO%%oOjJJKkjMlmjJj%%KMk%KkMkjLonR%k%%NoLlMm
-367apPPoMloRpoOjMm%JJ1qoLJJ0p%MonQjJkLoLjJNorRL%KpjKJJlJkKJ%jJNjJpLoRKKplL%
-298@Mo%JkLOKnnLM%jLk%plLloPQj0MKljQj0KM%jLpQnNmOmoQOjj1KQmnMlJNnlNqLnL%P%oM
-230@%nMpJ0JnjPnoJJLjL9M9p5K9j1j9%jr%MnlJ0%nkLJkoMN%J4j2Jmj2LpOJLkJ3pLJ7JqoO
-172A3orjkKM%m%kJKJJKlJ%kjONqkKJlPqMkkMoJkKO%n%LKk%%%LljkMmRo%JjJjJj%JRllnkR
-102FKrMNj0mLKPkKpKkkjJL%JkkMLoKJLjljkKMoLPnlNmlPljkKKLn%qMLPj0MMJ%mKjj0jRLj
-34BnjRnjNmmKOjlOoqOKNjj1OJKOok%pJ1qJJK%KolQLpjNJJj2NQmPrK%kN%mlKoPKpMKKLnKo
34dO%j3J0%LRommMkLkJmJOj0JMJLn%jNllMOmopNMkOLKj0KLkkKJKlJLmnNJNomMpKNLmJJNpJ
103@%l%L%Mm
110@
##PAGE=	F1=22175.763524201007385
##FIRST=	23001.711907285582129,	6426.5682307747556479,	-3040.625
##DATATABLE=	(F2++(Y..Y)), PROFILE
-912bK%j%Po%%qJ0Mn%J%km%MM%jr%NnqJ2kJLkLl%M%rQjj0J0jlMNnLll%L%jKj1J1lOPj1Jjj
-848aLnpJ0OLrLoJJjL%MOqjjLmQj1NjjjKk%MljjKNk%jmKk%KKllMRpkjnJ3lk%kPrjNnLPkjk
-780B%nk%NLoJ2j2MrNLj%kkOKJljkMlMlQjrkKKKJ%mJKklKNmmjOljK%koQNmjJ%LknjJKKRrM
-711DlknNmPRj1mMj%mJ2p%qO%Pl%jJ%NPj4jNmjNnOpjLMj1kPjK%L%pNJJpRljMpRnqQJmNolM
-644bKKk%%%kjLkO%mJk%NklJpMMkjK%%RnjkJrMLjJ%jJJ%LjmLn%JKNmKoLl%mJ7qj%nOJ0qm%
-575@nPojjLJN%jkoQ%%l%KKlOj0LkJMk%%LjJoRnJnpJ0%qNLMnLnJJ4j1nMLjjj%nOJjjjjKlN
-508BJj0NPJoqMLLk%%OooQJkOpnRm%KjpJ2Jj0MKLrJK%JMoLoJoRnjJNNn%%NrLOnNJJoMjmkN
-440Cj0PLlKjLnKkNj%lKmlNOmklKJ%MlJ0j0KrNKjpPkKKJl%LknjKkJ%KMk%KkMkjLonRjjJjM
-372DmKnNloOOnKkoRpoP%LmjKJ1qpN%J1r%OpnRkJlLoMj%OorRKJKnlKJJk%kJJJjJNjJpLnRK
-303FKqlL%MoJ%jJOJloNKJkLjJpk%lmNQrNLnjPrLLjjMnOnOnMkpPQ%j2LQmnLlKMnlNpKnM%P
-233C%pMKqLnRJnJOno%KNlL8K4n3K8j0j6j%qJMnkQ%oJ%JlmMNjJ5j3KmrKpMKLkJ1pJJ7JqpP
-172A0kqklKL%mj%jLKJJj%%kkQNrlLJmOnLkkMnk%LNjlkLMmJJjMlkjMmQnjKkLl%J%JQllojQ
-102ELrNMrnKJJ0kJrMjm%%LJ%kjNKoKJMkl%mKLmLPnmOmlPkk%%JMnjrLNPrMLKJnLkqkQKjll
-32eJ0njNmnLNjkQqrPJNjj0OJKMll%pJ1rK%L%LplRKp%LJKj2MRmOqKj%MjknLpQJnLKLJmKnN
35B%j1RjKRolnM%KlKl%Nj0KMJLmJjKljLNlpoNMkNNJj0LKkjJKKmJLmnNKNpnNn%NKlJ%OpJJm
105cJLjLm
110a
##PAGE=	F1=22151.470924698518502
##FIRST=	23001.711907285582129,	6426.5682307747556479,	-3537.875
##DATATABLE=	(F2++(Y..Y)), PROFILE
-912bJJ%jOn%JpQMl%j%lljMM%%rjPoqJ2jJKkLlJL%qO%j0J1kmNNnKkl%K%%Kj1J1kMQj1KlJK
-847BnoRNLpLo%J%KjLQr%jMnQj1M%jjJjJLljkLNk%kmLjjKLllKQp%jnJ3lkKnRrkOoKP%kjkm
-778ckjOLnJ0j1LqMM%j%lNK%kjkMlLlQkpkJKKJ%l%LklKMlnKOmjK%lnOMjj%jLjnlLLJQqLjl
-709amMmQPj0nN%klJ2pjnMkQlJjK%LPj3jMlkNmNojLMj2jP%K%KJrOKjoJ0lkMpQnqRJmNolMK
-643@JjJj%j%JkOKo%%%OlmJpMNlkKKKPpjkKrNJJ%%jJJJKkkKmjJKMkKpJk%kJ7qj%oOQomjkN
-573BokJJKMJJmnQk%k%KKlMqLlJMjKkLj%nRmjloQ%qPKLoMn%J5j1mLKjj%%nNJjk%jMlN%rLQ
-504E%nqJNMk%%OnpR%kNolPm%K%pJ3jj0O%LrJMjJKmKpLpRmkKNLm%JNrKPpOLjnLjmkOj0OMm
-436@K%LoKlNJjlKmlNOlkmL%%LlJ2j1KpKMkpPlLL%l%KjnjKlLjKMjjKlM%kLnnQj%JjLmJnMj
-367anNMlJjoRpnP%KmjKJ1qoNjJ1rJNpnJ0k%kKoMj%OnrR%JLmmKJJ%jlJJJjJN%jpLlRJKqkK
-299@JKnKj%%NJloOK%jK%JojlklLQpMNpjNoLKjkNnOlLnL%oOQjj0LPkoJkKMnlNpJlMJOjoLL
-229CrKlPKm%NmoJ%PlL5Jl2K6qj3jjpKNnjO%qLjKnkOLlJ6j2JloJpKLLlJ0p%J5%qnOKpkkJJ
-166aJnkJjKMKj%%%ljRNj0lKKnNlLjkKlmJML%klLMmJ%%Nlm%MlPnjKkLl%KjJPmln%QLqMMqn
-96e%JJ2ljqNjm%%LKjl%NKnLkNjm%mJLlMOnmOllNkjJjJLllrKPPrMKL%nMkp%NJ%mlJ1njMlo
-26fMMjJQrj0P%M%qNJKLkl%pJ1j0KJK%MokPKqKK%Kj1LRmNoKkJLj%oMj0J1%mKKM%mJlL%qPj
39aKQnlnM%JmMk%LrLKKKlJ%%kjLNmpmNK%MO%j0LJj%%MJmJJlnOKNqmMlkNJkJ%OpJJlKKkKk
110@
##PAGE=	F1=22127.178325196033256
##FIRST=	23001.711907285582129,	6426.5682307747556479,	-4035
##DATATABLE=	(F2++(Y..Y)), PROFILE
-912cJK%jNmJ%oOOl%kjm%lLNjKqlQnqJ1JjKlMlJL%pLKj0J2koNPoKlkjLjJKj0J0jKRj1KlKJ
-847BmoQMLnLnk%JJ%JRq%jMnQj1M%j%%jJLm%lMMjJlnNjj%NllJOnj%nJ2kjKoJ0rkNoKP%j%n
-779@lkkQKmQj1MqLN%kKmNKjjjjLkKnQkmljMJJjj%LklKLmlMOnkK%lmMMJkJkJJnmMMjPoKjl
-709bkLlPOj0nOJlmJ3pklLlRmJ%K%LOj2jLkkNmMmkLMj3JPjK%KJrOMmmQkjLoPnrJ0%kNplMK
-643@%%JkJ%%%kNMolKjQmnKpMNmlMKNNqljLrO%J%%jJJJKljLmlLJLjLr%j%jJ8r%%oNPnmj%L
-573BpjK%KLKKnmPkjkJJMnMqLmKMjMlLk%mQljlnOJqRJJoOojJ5j1kKKjj%%oO%%l%%NlM%rKQ
-504DJnqjPMl%JOmqR%kMnjOn%KJqJ4lqOjLr%O%%JmLrNpQlkLLJkJKLrLOrQMllKjmkPj0NMnL
-435BJLoJmOKklLokNOklmL%jLlJ3j1KoJMkpPmML%l%JJokLmMjKLKlKmNJlLnmPkJJ%Km%nNkk
-366dLLlJjnQomOJJmjKJ1rmNkJ1rJNpnJ0k%kKnLjjOmqQ%%MloL%K%jlJJJ%jOJkpKjQJKpkK%
-298AKnKjJkNJkoP%%jJKJnjnjjJPnMNqjMnM%jlPnOlLnK%nNQjrMOjpJjJLmmNn%jL%OjoLMj0
-228fJjOJlJMnm%jRlL1j7j3K0orjjnKOo%M%rPmLp%OLlJ6j3KlljoJLKkQplJ4%qoRNokkJ%%n
-164flLjJMMkKk%ljRNj0lJKnNjKjkKjqMMJ%%mKNnK%%NknJMlNnJKlMnJLkKMlloKPMqNKpmkJ
-94eJ3llpOjm%%LLlkJNKoMlNjljnJKkNNmmOklMkjKk%Kjlj0JRNpMJM%nMkn%L%%knJ2n%KloM
-25cL%LQj0j1Q%KJpO%KKjl%oJ0j0K%KJMojNKpM%jLj1MQnLmLkJLkKoMj1J1%lKJMjl%jJJnNk
39aJPlloMJ%mOkjKqMJKKlK%jlJKMlqkNK%LPkrLJkKjNJnJJmnQKMpnMklMJ%%%OpKJmLJk%%
110@
##PAGE=	F1=22102.885725693544373
##FIRST=	23001.711907285582129,	6426.5682307747556479,	-3397.125
##DATATABLE=	(F2++(Y..Y)), PROFILE
-912b%K%%MmJJnMOkJmjm%lKNjLpmQmqJ0KjKmMlKK%oKLrJ0koNPoJkk%KjKJqRjJRj1KlL%loQ
-844AKLkJnkjL%%%Rpj%MnQj1LJj%%jKKm%lMMjKmoPkjjPll%LljJnJ2k%KoJ0j0kOoJPJj%pkk
-777ekRKmNqKoKNJlLmLMl%j%KkJmPkllkMK%j%jMklKJklNOnkK%mlJNLkJl%JmnOLjMl%JlkLl
-706dPOj0nOKnkJ2pl%KnQkJjLJJMqlKjjMlLlkMLj4LPjJ%KJrONnlPjkLoOmrJ0%kNolKKJ%Jl
-639bK%KkkNNonLjQloKnKOnmMMOLrklNqOjKj%%%JJJl%LmlL%LJKrj%jJJ8j0JjoMOlmjJJojK
-570d%KKKNplPm%lKJNpMpLnKNjNmLk%mQkljmMJqJ1%joPokJ5j0jJJ%jjJoNJjmJ%PmL%pJP%l
-502@plPMlJJOlqPJlMm%NnjLJoJ3mqPlLrJPj%jjKj0OoPkjKK%kKLKqKPj0PNmj%jlkPrMMnLJ
-434CMp%lNLklLokNNjknNkjJkJ4j1KmkOloOmMMkk%%KokLmNjJKMnKlNJmMnkNkK%%KljoMJkK
-365aKk%jlOnkMK%mjLRqmNkJ0rLMqnJ1k%kKnLjjNkpOjJMloMjKJjlJ%J%jNKlpLjRJJokJ%Jm
-296bLj%kLJjnPj%j%LKmjp%%%PmLOrjLlLj%lPnOkJm%KmMPjqNN%p%j%LmlNmj%L%NjoLNj1%K
-226dMJkJKmkkjJ1mK7l0JJ5mnkjlLNm%Kjj0J0nLqJPJkJ5j3Lljkn%MJkOpmJ1Jj0nJ1Qnkj%k
-166bJnmLJjMNkLmJkjRMj0l%LnL%LjkK%rNM%%%lJNnK%%OlnKLlMmJJkNoJMkKJlkoLPLpNJnm
-96cl%J4kooPjl%jLMmkJNKnNnOkl%oJJjNMmlOkkKjjLl%JJnj0%J1MnL%MJnMkk%%%%kmJ1n%J
-28AkoMKJNOrj2RkL%mM%KJjlJnRj0K%JKMnjMKqOkkMqKPmKlMmKLkLpMj1J1%jJJMlk%%%JkLl
39aJOkloLK%oQjj%pOjKJjK%klKJMmp%NjKKPlqL%kLjPjm%JmmR%MqlK%nMK%%%NnJJmM%kjJ
110@
##PAGE=	F1=22078.593126191055489
##FIRST=	23001.711907285582129,	6426.5682307747556479,	-2759.125
##DATATABLE=	(F2++(Y..Y)), PROFILE
-912bjLJjLlK%mKPjJnjm%mJO%KnnQlpRKjKnMkJJJn%MpRloNQpJkk%KkLKqQ%%Qj0KmNkkmOJK
-842DJJnmjNjjJQoj%MpRj0LJj%%%JKnJlML%KnoRl%lQlkkKkjKnJ1j%LpJ0rkNoJOKj%qjjlRK
-774DmMpKoKNKmNnKMm%%%Jj%mPkkkmNK%kKkMklKJlkNPnlK%mjkNMj%mjLmnOMkJjJ%kjLlONj0
-703bnPLojJ1pmKKqRkJ%LJJKolJjjMjJjlMKj3MPj%%JKpMOpjOjjKnMmpR%jMnlJKJ%JlJKKlk
-634bMPoqOlQkoKmJOmoNMQJj0llOoOkLkjJ%JK%l%LlmMjLKKj0kJjKJ7rJknLMjmkMjo%KkLJL
-566BOplOmjkJKNqLoLmJOjOnLl%lP%m%lJKpJ1jkoQolJ5r%%J%k%JoMJjmK%QmK%o%PjlomRKl
-497cKJNjqOJlLlKLnjMJoJ2npQmKqJP%jkJJj0OnN%J%JjjKM%oJPj1POnJjkkjPqKMoMJMp%mN
-429AMlkMokMM%knOljJlJ5j1JklOlmMnNMkk%%KnkKnOjJKNoKmNKmLljKjLjJJljoMJkJKjj%k
-360dNnJKJ%mjLRqkLkJ0j0MMqnJ1k%kJmKJkMjnMlKMjpMjJKjk%%JJlOKmoKJRJ%njj%%lMj%l
-292bK%%mQk%k%KLl%qjLkOkLOrkKkMlJmQoPjjlkMkJPjpOLKpk%%KllMkkJLjNjoKOj0jLL%jK
-222AJn%kkJ1mK4l8J0J1lkk%lNMmJJlrJ3qMj0LRjlJ6j4LlLmmjN%kMnqJ1%j3lJ5Rn%jJn%mn
-163a1MJjLOlMnJjjRLrljMnKJKjkKKj0OLjJKm%MmJJ%OloKMkKl%KkNo%OmLjlknMOLnM%lmm%
-94fJ4looP%l%jLNo%JMKnOoOlkJqK%jNMllN%lJ%kMl%%Knj0jJ3KmLjMJnOm%LmjJklRm%%joM
-25c%KPNrj2J0lKJlL%K%jlKlOqJ%%MMn%JKpPlmOoJNlj%MmKLlNpLj1J1%%%JMmj%Jj%%KlJOk
42DloKLjoRJl%pPkKJjJKlkKjMlpKMkL%QmpL%kMjPjnJjmlJ0jLpkJ%nM%Lj%NnJKmNkkkK
110@
##PAGE=	F1=22054.300526688570244
##FIRST=	23001.711907285582129,	6426.5682307747556479,	-1965.375
##DATATABLE=	(F2++(Y..Y)), PROFILE
-912akLJjKlKJk%O%KojnJmJN%KloRloPLkLoMkJJ%lkNoRmoNQpJkk%KkLKoOJjPrJlNkjlMjKM
-841F%nmjOkkKOmj%LpQpKKjj%%KJn%kMKJKnoRkjlQklj%jkLmJ0j%LoQolMn%NL%%j0JklJ0Km
-773AKoJlJMLmNnJMm%%J%j%mPl%knNK%lLkMkkJJljNPnlKjljlMOjjlmNmnPLkkKjKkjLkOLrm
-702fONqJRpmM%rRjJkMK%%mlJj%Mj%%kMJj3OOkJjJKoMOq%NjjJlLmoPJjMmkjJJJJmKLLnjLQ
-632A0prPlPjoKlJNlpNMR%j1lmQmNlMm%J%%Ljk%LlmM%KKKrmLkLJ6rKlmKKJmkPlp%KjL%LQr
-564AlOmjmLJPrLoLnKNJNnLl%lP%m%kjKnJ1kloRolJ4qJjJ%kjKoM%%mJ%J0nKjmjOjknmQKlJ
-496bKNjpN%kKjMJojLKnJ2poPmJo%R%klKJj0OmLKKjJl%KNknJPj1OPoKkkjjOoJLnM%Oq%mMM
-428DljMojLL%jnQmk%kJ3j0KklNkkKoOLkkJkMmkJnPkJJOpKlNKmKk%%%LkJKlknLKj%Kjk%jM
-359@mL%J%m%KPojJjRrNKpoJ2lKlJlJJkL%lKmLMjoLj%K%kJjK%nPKmoLJRJ%m%l%jjMj%n%L%
-289@mQl%k%KLj%j0%MkNjKOrkKkMmKmPoQ%lklM%%OjnOKJnkj%JljLjlLKkMjnKOrkMK%%KjmK
-219allJ1mK0m1J7Pkj%kjPJlLjmqJ4rMj0MJ0lkJ4j3LmNnkjMjjKlj0QLj7kJ7J0ljJJojmnML
-161dlKOkNo%%jRKrkkMm%LKkkKMj0PKkJLm%KkjK%OmnKL%%k%JjMoJPnLlklmNNLlKj%lnjJ3k
-92EqmP%kJkKNoJJKLnPpNkkJqKj%NLklNJm%%jMl%%Knj1%J3JkKlNJmNlJNolKjlPl%%jnLkMQ
-22GLrj1J0lJJjLjK%klLjMp%%jNMnJ%JoPloPl%LlkLMnKKlPpLj2J1jJKjMn%%Kk%KJmJNjloK
45cLlnJ0Km%oPlK%%JLmkKjMloKMlMjPmnK%lNjRlmj%mkJ0kKojj%mL%NjjMmK%lNkkmM
110@
##PAGE=	F1=22030.007927186081361
##FIRST=	23001.711907285582129,	6426.5682307747556479,	-596.625
##DATATABLE=	(F2++(Y..Y)), PROFILE
-912@mMJj%jKJk%O%KojnJljMJKjpRkmNLlMqOlK%jkkOnQmpNQpKlkJJlMKmNJkNp%jNm%kLj%P
-841GklnkQlkJNkkJKqRoJLj%j%KJn%jLJKKnoRjkmRkkkk%kMlRj%LmOnmMmjMM%jj0LlkJ0Jlj
-772Al%kJLMnOn%Mm%%Kk%%mOk%joNJ%lMkMkj%Jm%NPmmKjl%nMP%kloPlnPLlnMkMk%KjNKqmN
-701aPrKPnnMKj2Q%JkNK%ljljJ%L%%%kN%j3QNkJkJKmKPrJMj%jkKlnOJjMmjk%JJKmKMLojLR
-632A1qrPmP%pLj%NmpNMR%j2lmRlNmOojMk%MlkKKkmL%LKJrmNmNJ4rKmlKJKllRon%KkLjLJ0
-565A1rmNmjmLKPrKmKnKNJOoLl%lPJn%%lKlQkkoRolJ2oKk%Km%LpMj%lJ%J0m%jkkNjjlnPJl
-497dKLMjoMjjJ%O%pkMJlJ1qnOmJoJR%kmM%j0OkjMNmJmJJPnkJOj1NPpNmk%%Nn%LoNjPqjlL
-429aNm%NojKJKjnRnk%lJ3rJJnNk%%oOLklJlPmkJoPkJ%QrKkMMoLk%%%LlKKmjnLKkJKjlJjM
-359@lLjJ%m%LNn%j%QrOKqnJ1lMl%l%KkKJj%nLM%oMkjKJj%jK%oPLmoLJRKklKnj%jNj%olMK
-289@lPm%k%KL%%j0%NkLJJOrkKjLnLmPqRKmjnMKjM%mP%Knkk%JkjL%mMKlMjnJNolNJ%%LllL
-219@mkJ1mJ5m1K1NkJjlJQ%kLkmqJ4rMj1OJ0mkJ4j3LmOojjNl%Jkj1NNk1%J8J2l%L%qjloNL
-161clJNkOp%J%Q%q%mMkkMKljJPj1PKmKMmjJjjJJOnmJLKkkJ%%LnJPnMnkllNMLj%kLmllJ2j
-92ErlP%kKjJMoK%KLmPpMljKrLkjOKkkNJlj%kMk%jMoj1JJ3%kKnNKmOmLPqmJ%%LjjjjlKlMR
-22GKqj1J0kjKJKkJ%klN%Jmk%jOLm%jJmPnoQjjKlmNNoKKmQpMj1P%LKkLm%jNm%L%mJNjlnJM
46AnmRMn%nQnK%%%NmlKkMknLKlNkOmmK%mOjJ0lnj%mjJ0k%njkjkKjQkkMlK%lOmjnN
110@
##PAGE=	F1=22005.715327683596115
##FIRST=	23001.711907285582129,	6426.5682307747556479,	871.875
##DATATABLE=	(F2++(Y..Y)), PROFILE
-912@mMJj%kKJ%kOJKo%njkjKLKjoQkkLLlMqOkJj%jkNlOmoNPpKkkJJmMLlLJkMpJjNm%jKk%R
-841HlmmkRmlKL%k%KpPmJLj%j%K%mjJK%KKmnQjjnQjjll%jMkQj%KkLlmMm%LLJkj1OmkJ0Kll
-772@k%jJKMmNn%MmjJLl%%lNk%%pNJ%lMkLj%jJl%MOlmLkkJoKPJlkqRlmOMmqPmM%%KjNJqkM
-701aPrLNmnNJj2NK%kOL%nJmkKJL%jJjNkj2RMkJk%LlJPj0KL%%kjJklM%%MkkkjJJKnLNLokL
-633BRqj0PlNKpL%%LkqNMQ%j2lmR%LmOp%Mk%MmkLKjmL%LJ%pnOnOJ2rLnjJjL%mJ0qmJ%jLkL
-566AJ0rmMmjmLLOq%kKmJNJNnLl%lPJnJjmLjNkkoRmmJ1mKkjLoJLpMjjkJjJ0l%j%lL%%llNj
-498bkKLL%nKj%%KO%qkMJkJ0qmMmJnJR%koPkqNjlOPo%nL%PojJOj0LPpPnk%%NmjKnOlQpljJ
-429bOmjPojKjK%mRnl%lJ2qJKoMjKkoOKjlJmPkjjoPjJjPqJ%LLoLjJkJMnLKmjmLJkJK%mJjM
-359@kLkJ%mJKMmJmLPrOJpnJ0kNljkjMmJK%jnLLKoLkkKK%%kKJqQKmoN%RKljLq%%%MjJooOK
-289@jNm%kjKM%Jj1%PkJJ%OqjKlLmLlNqJ0KnJoMLjJJlPjJljl%%j%K%mMLlKjnKMmmOJj%Mml
-220cNnkRlJ1l8K3MlJjkJJ0ljMlnoJ4rLj1QRnkJ4j2KmOo%%Ml%%jj1KPk3%K0J1kJN%j0kkoN
-162eMljNkNp%LjQjqKnMjlMKmjKPrPJnKNmj%jkKJNnmJLKjk%J%KmJPnLnklkNMKJkkMlllJ0%
-92Ej0kP%%%%%LnL%%LlPpLkjKqLkkOJjkMLmkJlL%%jMoj1LJ1%jJoOJlOmMQroK%JJ%jk%kJmN
-23bR%pj0J1ljKJKkJjklOJjjljkQKmJkJmOmpR%j%lmONnK%mRpMj0MKMLnLl%jNm%L%mJNjlnJ
45cMplJ0MmkkPnKj%%NllJkMklKLnOlNmk%%mPjJ0mlk%ljRl%nJll%JkJ0jlLkLjlOnjmN
110@
##PAGE=	F1=21981.422728181107232
##FIRST=	23001.711907285582129,	6426.5682307747556479,	2340.25
##DATATABLE=	(F2++(Y..Y)), PROFILE
-912AnMJj%lLJJlNJLo%njjkJMK%oPjjKLmMqOkKkj%kNkOmpNPpKkkK%nNLkJKkLoJjNm%%JljJ2
-841IollkJ0nmLJKk%JpOk%M%jj%K%njLJ%JKmlPjjoQ%%mmJkNjO%%J%JkmMljKLJlj0PlkQLll
-772@jj%JJNnNmjMnjKLl%%lNlJ%pN%JlNkJjKkJlJMNllKkkJoJQJm%j0J0mkOLlj1QmMJ%K%LJ
-704DpjLQj0MLlnNKj3LMjkOM%pKlmLKL%kKjNkj1RMk%k%K%jPj0KL%%l%%jkKJJL%llkJJKmLN
-637DLokLRrrPmMMpLJjLjrNLPJj2kmRJLnPq%Nl%MnjLK%nLJL%%pnPnNJ1qKn%JjKKnJ1rlJjj
-569cLkLJ0rnMm%nLMOq%kKl%NJNnLmJkNKoKjmL%LkknRmmJ0kLmjLpKMpMl%j%jRkj%%lLjJjk
-500cLkkKMK%nKj%%LOjrjMJjQqlLnJlJQJloQkpMJoQRr%oM%Pp%KMrLOoPokJ%NlkKnPmQpmJj
-429cOm%Qp%JjJJmJ0okjkJ0qJMpLJMnnNJ%lKpRjjkoQj%kQqJ%LLpL%KnLMoLLmjlLJlKJ%mJ%
-360cLkMlJ%mJLKlJnMOqPjonJ0mQlkjkNmjKKlnLLLnLlk%M%%jJKj0QKloNJQKnKLr%%%Nj%op
-291iOMjMm%ljKMJJj1%P%kLjNpjLlKmMlMj0J1MpKnLMk%KlQl%jJnjJj%KJnOKmJ%nJLjmNJj%
-223@NnlPokQkPl3K2LlJjkKJ0mjMlolJ2qKj0QRojJ4j2JmNoJ%Nl%j%j1%Qk4KJ9J1jJO%j2kk
-164dnOLkkL%MqJMkQlpMoLKnN%n%KRqO%nKOll%%lJKNoljLMkk%JJJmKPnLnll%MLKKmjNkkmQ
-93D%rkOJ%Jj%LmL%jLkOoJkjMrMklNJ%kMMmmJlM%JkMoj1NJ0kJ%oMKlOlLJ0rpKJKkKjmJj%m
-24gNQkmrJ1mjKKKl%%llQKl%m%lRJmKmKlMlqJ0JjjmlPNoK%nJ0oLrJLOLoKlJjOnjLJmJOklm
44c%MrjRNmkjQpKkJkPkmKmNkjJLoOlLl%j%nQjJ0mlk%ljRljmJmmJJkJ2klK%KjlOnjmO
110A
##PAGE=	F1=21957.130128678618348
##FIRST=	23001.711907285582129,	6426.5682307747556479,	3413.25
##DATATABLE=	(F2++(Y..Y)), PROFILE
-912BoMJ%jlLJKmMJLmjmkJmJMJJnOj%KKmMqOkJjkJjMkOmoMPqLjlK%nNK%%JjKnJjNm%%JlkJ3
-841IplkjRnmMjLk%%oOk%Nj%k%JJnjM%jJKlkN%joOJJmmJkOkO%j%K%jmLjkKKJnqQlkQLll%j
-770ajK%NnMljMnkLMm%%kMlJJpNj%jNk%jLk%lKKMjlKkjJo%PKm%j1J0l%MLlj1QnMK%K%Ljn%
-702cJRj0MKklLKj3KNljPL%qLknLLL%kKjOmrRLjjlJJKkOrKLjJmJ%j%%JJLKmllJJKlLMLnlL
-633BRj0pNlKOpLKkKKj0MKOKj2jmJ0KJnPqJNm%LnjMJKmKLKl%noRoNQpJl%KlKMoJ2rlJlJKj
-567aLRrnLljnMMNojjKl%N%MnMmJkNKnKknN%%jkmRlmQjLlkLpKNqNm%j%jQ%kjKlKkK%%JmjK
-496bMJ%l%%%%LPjj0jM%JOqkJm%jJQJmnQkpMJpJ0Rj0jnNjOpJKMrKOnPpkK%MjkjkOoRomKkO
-428Cn%J0okJj%JkRnl%lRqKMpLJNonN%JlKpQJjlnPj%kPpJJKLpL%KoMMpLLmJlLjlLJ%lJkMj
-358aLlJ%lJKJkKqPNqPknnRmJ0mkjlQojKLnlKLMnLmljOJ%kJKj0QJlnO%QKpMLj0JjJNkJoqP
-290cNjKlJmjJMKJj2KPjkLkNpJMoLmMjKj1J2LoKmKNkjJkQmj%Loj%%JJKoPJmJjn%LKnNKk%N
-222EojPokOjLk7K1Llj%kLJ0o%NlpkJ1pJrQQo%J3j1%mLmJ%Ok%k%rkQk4KJ9R%JPjj2jkmOLk
-160@lJ%MpjOkPmoNpMLoOkoKKRoN%nJOlkkJlJKMq%kKNjl%JK%mMNmKlnkJLLKLnjNjkmNKqkN
-89aJJ%%%%jLjkK%NmjjjMqMkmNJ%kLNmnJmMKKlMoj1RPk%%nKKkNkKJ1qrLJMmKjmJ%%nNPllp
-19hJ0mjKLJl%%llQLnLnjlRJmKmKlLloQLkkllQMnJjmRoLpkNOMpJkJjOo%KKmJOkllJLj1%RN
50EnjJOoJkJlPJoKmNk%%MqPlKk%jjmP%RmklJkjPlklLnoLJmJ4kk%JKjlNmkkM
110@
##PAGE=	F1=21932.837529176133103
##FIRST=	23001.711907285582129,	6426.5682307747556479,	3911.25
##DATATABLE=	(F2++(Y..Y)), PROFILE
-912CoLJjjlLJLmL%Ll%mkKn%O%JmNjK%KnNrQlJjkJ%LjNlpLPpL%mMknNKJkJJ%nKjMl%%JmkJ4
-841Irl%jJ0onNlNk%%nLJkOj%kJ%%mkN%kKJl%M%joNKJmmJkOjN%jjMl%mM%kJJJnqJ0lkOLkm
-772aJj%LkNmLklMmkLMmjJjLmLKqMkJ%Nl%jNmJlKJL%lJjjKnkPKnKj1RlKLKkj1OmLL%LjKjl
-703bJ%Qj0N%%lKLj3%Om%PLJj0LjoMLMjkK%OnqRK%kmKJMmOqJLjJnK%jJkKKKMnmlJJKlLMKl
-635CmMPj0oMkjQoLLk%Mj0MJMLj2%kQMjnPqJOn%Lo%MJLnKNJmjlpJ1pNNoJlJKlKNoJ2j1jKn
-570cKKjMOrnKjjoNMMml%Ll%MJLnNnJjNJnLlnNJkjjmQklOJKkkLrLOqMnJ%jjPJkkLk%jLjK%
-499BoJJN%%l%jJ%LP%j1%LjLMpj%oJJ%Q%loJ0loLKqJ0J0j1jnOkOqLJLp%OnQplL%MjkjkPqR
-433FnnMlNn%J1nlKk%JkRnl%kPpKNpJLNpmM%KnLqRKjmnP%%lOoJKJKpKKKpNMpLKmKkLkmMJ%
-363@lJkM%KmJJlJK%jLj1RMoOlmnQnJ3mljlRpkKMokKLNnLnllRJjkJKj1R%lnP%PKqOLj2K%J
-296@MkKnrPOj%kJmk%NL%j2LPJnMlNoJOqLnOjJj2J3LpMm%PllLkPmkKNr%%%JJKoQJmj%njJN
-228@mMLl%Np%PnkM%jk0J9Mmj%lMJ0p%Nlp%RpJrQQn%J2j0jmJk%KNjJmJqmQk3MJ6QJJP%j2k
-165aklOLkkkJLpjPkPnoOpMMoNloLLPmNjnJOkjnKlJKMj0KlJO%ljJLkkMLkKlmlKKLJMp%NJ%
-95DpLMolLKKjJjj%LjkJKMmk%jMqMjmLJJkKOlqKmMLLlLoj1J2Nl%%m%KjMkKJ2pj1MJNnLkmJ
-27bKkmMOmknRn%KM%ljJllRKnNpjlJ0%mLnKkJknPMkmlkQMnJklQnLnoOPNpjkKjOo%JLmJPll
43AkJLj4KRMmjJPpKmKmPLoJmNkJ%LqOk%jJjjnP%Qm%lKljOlkkLnpMJmJ4kkjKKjlNnjkM
110@
##PAGE=	F1=21908.544929673644219
##FIRST=	23001.711907285582129,	6426.5682307747556479,	4184.5
##DATATABLE=	(F2++(Y..Y)), PROFILE
-912CnKKjkmLKKlJ%Lj%mkLnjOJ%lL%L%%mNqPlJjlJKKjNloKPpLJmMlnOJJlJKjlJ%KkjJJmkJ3
-841Hj0kKjQnnNmPljJmJKkOj%kJjJmkN%k%KkKJ%%nKLKml%kO%M%kjNnJmMJj%%%npJ1ljMMkm
-772aJ%jMlMkJjlMlmMMmkK%KmLKpMlJJMl%kPnLnKJJJk%j%KlmOKnMj2RlMJJ%j0MlJM%L%%jk
-703bKjPrN%%k%Lj1%On%PKJrL%pMLMjjJ%OooRJJlmK%OoOpJLkJoM%jJkKLJNnmmJ%LkKMJjoN
-633COrnKjlJ0oLLkjOj1M%LLj0JkQMknOqLNmjKo%NJMnJP%ojkpJ2pMLn%kLKmJOoJ1j0%KpLL
-568B%LMrnJJjoNNKlk%LljMJKmMnLjLKnMmoOLo%jkPjlMKKjlKqMNpLnJJjkOKkkLk%kN%LkpJ
-497cJNj%k%kK%LP%j1%KjNKp%koKK%Q%mnJ0lnLJrJ1Rj1jmPlNpLKJojOmQpmM%L%kkjQj0Pko
-431eNkMoJJ2mmJk%%%PmkjjNpKOp%MOqkKjLnLpPL%moP%%lNnJKJKpJLKqOLpKLlLkMmmN%%kJ
-361alM%JmKKlJJ%%Lj3J0MoNllmPpJ5mljmJ1plJNojKKOnLnmmJ0KkkJKj0Q%lmPjOKqOLj2KJ
-297aJLkKmqOPjkjKnkjNM%j2LQJoMmMnLPj0LmN%jj1J2KnMkjOjnLlQmlKQj1%%J%JLpQJlk%o
-231fj%OkLLkjNpJPojKJlj5J7MkljkLJ0p%NlpKPpJqPPmJJ1rkljjjKOJ%m%moOk1NJ5OJ%Qjj1
-166AjklPKjllKJokQkPnpQqMNnMmpNLNjLjnJOjjnJlJJMj0Lm%PJljJKljNKjJjmkK%LJMq%NK
-96DJpKMmmJLLkJ%kJKjk%LLkm%%MpMjmKJJkKOlrKmNLMmKnj0J3Lk%jklKjMjJJ1mj2N%OoLkl
-28b%KjlKNllkPn%KM%lkKlkQKnOpklJ0%lKnKjk%mNNjnl%PLmJlkOnMmpOQMpl%KjNn%JKmKPm
42Ckj%Mj5KQMljKPpJmKmPNqJlNlLjLrNj%jJjjmO%Ol%kKljNljkMoqNJmJ3kjjKKjlMmk%L
110@
##PAGE=	F1=21884.252330171155336
##FIRST=	23001.711907285582129,	6426.5682307747556479,	3882.75
##DATATABLE=	(F2++(Y..Y)), PROFILE
-912CnKKjkmLKKk%jK%JllMnkP%%kK%M%klMpPl%%lJKKjNloKPpLLnMmmNJJl%LjlJ%JjjJJmjJ1
-841Gj1kNkQnnNnQlj%jjKkPk%kJkKllN%l%J%L%%%n%MLmkjkO%MjkjNn%lNKjjj%onJ2lkLMkl
-772aKj%NnL%%%mLknNMnkL%KmLLpLmKKLkkjQoMoK%JKl%%%KkmMKnOj2QlMJJJqJk%M%L%j%jL
-702BlPqNkKjkLr%MoJPKJrKJoLLNk%%%PpnQJKmnL%PpOo%LlKpNj%KlKLJOommKjLkLK%KpNOj1
-631bl%JmJ1nKLklQj0LjKLrMkONlmMpLNmjKpJMKNmjQJrk%pJ4qM%l%lMLnJOoJ1j0JLrMKKL%
-565Gpo%MjpOMJjlJKkjLJKmNnLkLKnNonPLq%%jN%lMJJJkJqMOpKnJKkkOKklMjjkO%Mlp%JNj
-494B%jjkK%LP%j1JJjN%n%loKMjPJmmRlnLJrJ1Pj0%mQmMoMJ%njOmPomM%L%jm%Rj1OkoPlMo
-427d%J4mnJk%%%PlkjjMpJPpjONqjJkNoMqPM%nnO%%kLlJK%Jo%MJpOLpJLlNkNonO%JlKnN%%
-357@mKLlK%%%Lj3J0MoNmkmOpJ6mljmJ1pkjOpJJJQnLolmRKkkJKj0QjkmP%MKrPKj1LJKKlLm
-292apOPjm%KnkkNNjj2NPKpLmMmLQj1LmNJkj1J2JmMjkN%oLkPmnNRj2%%JJ%LpRJlljnk%PkL
-226@LjkMpKOn%%Jnj0J6MjmjkLRp%MkpKOnjoOOmKJ1qlkkjkLOK%n%loNj8NJ3NJjQjj0jklR%
-161DJlnKJomJ0kPnpRrMPoNoqPLLKJjm%N%%oJlK%Lj1NmkQLmkKKn%O%J%KnkKjLJMrJMLLq%N
-92Djp%MMmK%mMJjl%NJjnJ%MoM%nJ%Kj%Plj0KlMMNmJmj0J5Jkjj%nJ%MjjJ2lj3OjQpLkl%Lj
-25@lKKkk%MnKKL%lkJkjQ%mPpkmJ0jkKmJ%mJkLNjnlJPKmKnjNmMlrPQMpmJKjMmJ%JlJRnjkK
45BMj8LPMkjLOoJoLnPOqKmNlMkMj0M%j%KjkmO%K%JkLmjLkjjMnrOJmJ2k%kLKkkLllJK
110@
##PAGE=	F1=21859.95973066867009
##FIRST=	23001.711907285582129,	6426.5682307747556479,	2670.5
##DATATABLE=	(F2++(Y..Y)), PROFILE
-912BlJLkkmKLJjjjKJJllNnkOJjjJjN%lkMoOl%JmKK%%MjoJOnJMnNnlM%KmJLjkJj%%kKKn%R
-841Fj2jOjPmoNnQlj%JlLkNj%kJlKklMJlkKJMk%JnjMLlk%lP%LjkjNoJnOL%kk%plJ2klKL%l
-772aKj%OoJLkJmLknNMnlMJ%mMLoKnLLKjljQnMpK%%Kk%%%K%oMJmPj2PlOj%LolJkM%LJkjJM
-702DmNpMkLJnLo%MqKOJJqKKoLKNk%%%OomPJKnmL%PpNn%KkJpOj%KmLM%OolmJjLjLJkMpNNj1
-631cjkKnJ2nKLkmRj0MlLKqN%MMmlJmNLm%%o%NKOmkQJj0jJqJ4pLl%kjNLn%NnJ0j0LLj0MKM
-567FLmoo%OkoOL%%kJKkjKK%lMmMlLJmOqmPMj0%J%MJlL%JKk%oMNoJnJLklOKklL%jjOjNlp%
-497b%Nk%%jkK%LPjj0JJkOjm%moLNjO%llQmlKJqRNqJmRnLmLJjmjOlNnmM%K%%oKRj1M%pRlL
-428Bo%J5moJjkJ%Nk%jjKoJOokPMp%%mQpNpMN%nnO%%jKj%J%%njNJpOKnjKjOlOpnO%JkJmMJ
-358AkmLLkJ%%%Mj4J1KmLmjlMpJ6lmJoJ3qkkOoKJ%QmKnmlQJjkJJqPjklPjLJrPKj0LLJJmMl
-292anNPjnJKoklNOjj3OPKqMnNnMRj1KlMKlrJ0%mN%kLKpLkPmoNJ0j2%J%%JLoR%jnjnl%P%J
-226aMjlMoLNmj%JqnJ4MJmlkMPnkNkoLLmjoOMkKRolkl%kKOMJokJpKj5PRMKkPjqjlkJ0jKkp
-158cK%nnJ0kPmpRqMPnMqoPLJMj%m%MJ%n%kJ%Lj1OnkOOnkKJoJQj%%NojKlLJMrJLLNqkOJqk
-89eNMmK%nN%%ljOJjoK%LnN%n%%KjjPkj1KkMNNm%mrJ6j%kkKojJMjlJ3kj3OjPoLkk%Lkj%Jk
-21bjKKnKJM%kmKjjPkkPpkmR%lKkJjnKJjOjnlLOjjJn%LmMjrPPLooLK%JkJ%%k%J0njjKMj9L
48iPLk%MMm%oLmOOqKlMlOlLj0M%kJKjklN%%JKkLmjKjjjMnqOJlRjJmMKkkLllKJ
110@
##PAGE=	F1=21835.667131166181207
##FIRST=	23001.711907285582129,	6426.5682307747556479,	1458.125
##DATATABLE=	(F2++(Y..Y)), PROFILE
-912Aj%Ll%nKL%%kkJLKlkNnlOKk%%jOjmjMnNkjJmKLjjMjnJNmJNnOplMjKmJMjkKk%JmLKm%O
-841Dj2jRjNloNnQljjNnKkNjjjJmLjmLKllKKOm%%llMLkjjkO%Kjk%Mo%nPLKlkkokJ2kkjLJk
-772aKj%OpJMkJmLknNMnmOJklLMnKpMN%jm%QnNqK%kLkjK%KKqLJmRj2OlPjkNnnMoOjLJm%KO
-702FoMoLjLLqLlJJqMNjJoJLpLKOl%%%NokOJKnmLjQpMljKlJoOkJKmLM%OolmKkL%LjkNqOMj2
-631eKmMnJ1nKLlnJ1j0MmM%oO%LMml%lOJkjjoJMLOllQ%j0kLqJ5qKl%kjOLnjNmQqLLj0MKOK
-566A0pom%PlnNL%JlKJjkKK%lMmNmLJlPj1lQMj1%JJLJlK%%MkjnMNn%nKKklNKjlL%jjO%Mlo
-498ajjOlJ%jjKjKQjj0J%kPllJmpNNkNJm%OmlKJpPKnJlRnKkKJkkkPmMmmMjLjJpMQj1KKpRk
-429@Ko%J5mo%Jl%KLj%%jJo%OnkPMpJjnRqPpKNJnmN%%%%%%Kj%nkOJpOJllJ%QlOrmO%JjJnM
-359@JmlMLjJj%%Mj3J0JlLnJmMqJ6kmJoJ3qjlNoM%%RnKnlkO%j%%JpOkjkPkKJj0Q%pKMJJnN
-293BlmNPkoKKoknOOjj3QOKqMoNmNRj1JkLLnpR%mMKkJLpLkOlpOJ0j2J%JjJMpR%%ojmnJOJJ
-226aM%mLnLMl%jJj0jJ2MLmmkLNlkMjoMJlkmMLjKRmm%n%lKOO%olMpjj2QPLJkOjp%mjJ1lMk
-159EqK%noJ0jOloQqMQoOj0oQK%Ol%l%LKJo%kKkLj0OmlNQokK%oJJ0mKjPo%%lLJMj0KJMOqk
-93bOMrnOMnJKpQk%klRj%pL%LmMJnkJKjkQlj1KjMNNljmpJ5kJklNrkKLjmJ3%j3OkPnLkk%Ml
-25@%jJkjL%nM%MjjmJJjOljPpkmQ%kKkJ%oKLlNjmlMOl%KoJKmM%qNPKmqMK%%jKkJkjJ0n%%K
45DNk0KOLkJMMljoMnNPqKkMlOmMj0KJkJK%lkMjkLKjLlkJk%JLmqOJkO%JmMJ%lKklL%
110@
##PAGE=	F1=21811.374531663695961
##FIRST=	23001.711907285582129,	6426.5682307747556479,	-267.125
##DATATABLE=	(F2++(Y..Y)), PROFILE
-912@%%Mm%nKL%Jll%NJkkNmlMMlJjkO%mjLlLjjKmKLkjL%n%OljOmNpkMkJlJLJkKljKmLLnKK
-841Bj1jJ0%LkoNnQljjPoJkNjjjJnMjmJMlnLLPn%%llLMl%%lP%JjkjMp%mQLKklmmjJ1kkkLK
-773AkLk%OpjPk%lJ%nMMnnPJlkLLmLrNOkjl%QmMrL%lLl%L%JNrJJlRj0MlPjkNmoNoN%KKoJK
-703@PpLmKkNLj0L%KkpMNk%mJKnKJOlJj%Lo%OJKnmLjQpMljKlJpPlJLmLMjPokmKlMjLjlOqO
-633CLj2LmNnJ0mJKkoJ0qMmM%nOJJMnkk%Ojj%ko%MNNllOJj0kNrJ4oJnJkJOLojLkPpLKrMKR
-567A1Jj1nmJQmlNJjLlJKkjJK%lMlMlKJlQj3kRLj1J%LJKmK%jM%llLNn%nKLllNKjlL%jjPjM
-500HmmjkNkJJkjK%%QjqJjkOllKmpONlNJmJMlkJ%nN%lKkQnKjJJl%jOnKllMkLjLrNQrkMqJ0
-430BkKo%J5lp%Km%KK%JjJjojPnkQKnKloJ1qPnkO%mlMJj%J%JJlJmlOJpO%jm%KPkNrlN%KkK
-361BnLJnkLNkKkjKMj3J0jkLoKlKpJ4%m%nJ2p%mMnM%JQm%mk%K%%%%%nNk%kOkJ%qP%oJO%%o
-294eOkkLPloM%mlnOPlj2RMKpLoNkLRr%jKLnnPjkLLkjMoKkNkqPJ0j2K%%kKMoQ%JpjmnKLLJ
-226aM%mKmLLk%jJj1%J1MOmnlLMjlLjmMjkkmLK%JQjm%mjl%QO%omOplrQNL%lOjn%mkJ2mN%r
-158bJjmpJ0%NknPqNQoNj0nQKkPmJl%LKJmkjJkKqOmmMRokLjqKJ2oLkRo%JmJKLrKjNPqjNNr
-90@oOMpLKpQlJkmJ0kJrN%KlN%mkJJ%lPkj2KJLNNkkloJ3lMlmOqnLKJoJ3%j2OlPmLkjjMl%j
-23a%j%LjnM%M%jn%L%LlJMmlmPJkJjK%pKMmM%mlNNmJKoKJnOjoMO%krNK%j%LlJlkJ2oK%KNk0
47a0KMMkKLLkknMmMOpKkMkNmMrJJkJKJm%KkmOK%KllJkJKJkpNJjLJKnMJ%lLllL%
110@
##PAGE=	F1=21787.081932161207078
##FIRST=	23001.711907285582129,	6426.5682307747556479,	-1992.375
##DATATABLE=	(F2++(Y..Y)), PROFILE
-912aKjMm%mKK%Jml%NKkkOmlLOnJjkO%nJKkKjkMmJLl%KJmjNjkOlNqjLkJmKLJjKmlNnLMnJ%
-841@j0%J1jKkmLmPkjjJ0q%jMjk%%nN%mkOkoKMQo%%kmKMkJjlQ%jjjjLp%mRKLkmml%J0kkmL
-774cMkMl%OqkRk%lJ%nMMnnQ%mjLLlLj0NPljmJPkMj0L%mMmjN%JOj0J%kRrLlPkjNkqQqM%KK
-706CpJMPpJlJjNLj1MJMmpNMl%kjLnK%PmLl%JnKMKLplLjQpMkkKmJoPlJLmMLjOnjnKlM%Lll
-636bOpNLj2NnOmQmJKlpJ1qNnNjmPLkLnjmKPk%jmmjMONkmMKj0kOqJ3njoLkKNLojKjNoLKpL
-569@KJ1jj2nkJRokNJkLkJKl%%K%lLkNmJJjQj4kRMj2J%M%LnKkjO%lkKNmjnLKlkMKjlJKj%O
-502EjKklkkMjJKl%KjjRloJjlOllLmpPMkMJmLKm%%%lLljLjOmKJjJmJ%OoJklNmMjLrNPpnOq
-431hJ0jJnjJ5lp%Ln%LjJKjKkojOmkQKnLnoJ3rQnlN%llMKkJ%K%%l%kmOJoOkJo%LQlNj0kN%
-364@LlKmKJokMNkLljKMj1QkjKoLkJqJ3Jl%nJ1oJmLmM%%QmjljJ%%jJ%%lLlJ%Nl%%qPklJP%
-296BjpPk%KOloNjmloOQlj1RL%nLoNkLRq%jJLokNkjKNkkMoKkNkpORj1K%%kKMoRjKqjkoKKM
-227ajMKoKkKKj%jJj2JJ0MQlomKLKnL%mNljlk%KJJPJmKo%lkQP%plPpnoRKK%kMjl%njJ3oOJ
-159Hr%%mqRJMjnPpNPnNj1lPKmQnKl%KKLlm%JlKoNlmJJ1pjKjqKJ3pLlJ0nJ%mJJLqJlOPp%N
-92ENj0pPMqKLpRmJjmJ0k%qN%KlN%lk%J%lPkj3LKLMMjklmJ0kNmmQroLJKpJ2Jj0NlNkKjj%M
-26Dl%k%%%MlnM%M%jn%LKJmKLkmmOJjJ%JJpKMoM%klNNpLKnKjnPjlJN%jrNK%kJMljklJ2oLJ
44DJOj9%MMlLKKJlnNnLNnKkLjNmMpjJj%JLnJJkoPKJJllJlLK%jmKKJ%JKnLJJkJjmL%
110@
##PAGE=	F1=21762.789332658718195
##FIRST=	23001.711907285582129,	6426.5682307747556479,	-3717.625
##DATATABLE=	(F2++(Y..Y)), PROFILE
-912cMjMm%mKK%Knm%NKjjNllKPpLkkNJnJKj%jjMlJKl%%Km%NJmNjMq%Kk%lKLKJJomPoLMnKj
-841@j0%J2kJjlJlOjjjJ1r%%Ljk%%nN%mmQkoJNRp%JllJMkJ%mQ%k%jjKojlQLLkmnj%J0lknL
-774dOmNlJMqkJ0jjlJJmKMnnQ%n%LKkNj3OPmjlJOjMj0L%nNnjO%JPj0j%%PpKkOjkNkqJ0rL%
-708aKLrKNPpjj%%MMj3MLOopNMmj%jKlJjPlKl%jlKMLKpkK%PpMjlJl%mOmKKkMKkOmjmJlM%L
-638DlmPpMLj1NnPlOl%JloRoNnOlkPLmKm%oNOlJ%oljLPNkmJLj0jOoJ1mkoLjLMLokK%MoLJm
-570bKJJ3kj3njLQojLJlMkKJkj%K%lKjMl%K%Pj5jRMj2KjM%LoLmjOJljLMmjnLKklN%%l%Lj%
-503aOkJjjkmM%JKl%KjkRlnJjlMjmMmpQMlLJlMJm%JkJkmJL%NkKJkJnL%Op%jlNnM%Lj0OOnq
-433hPpR%%m%J4lpjNo%LkKKkMlokOlkQJlLopJ4rRnmM%kkLKkK%J%JmJllNJoNkKojNOjMj0jM
-365@%LlKk%JpjMNjLmkMLrOl%KpMkJqJ1Ll%oJ1nKnLmMjJPmkj%LkkjLjj%KmJKKk%jpNk%jRj
-296BjpOjJKMloOlkloOQlrPK%mKnN%JPnj%%Ko%NljJPklKlJlNjpOPrKJjlLMmPjJp%koLjNjM
-225BKoKkJLj%j%j1%J1LQjpmJLLnK%lOnjljjKJJOKlKo%llROJqmJ0opmR%KkkMjlLpjJ3oOKq
-158@j%lrRJL%lMoNPmMj1jNLnPnLl%JLLjo%KnLmMlljJ1o%JkqJJ4qMmJ1mJ%m%JKpJmPPpJMM
-91IqqPLqJNpRnKjnJ1kjqO%KlN%jl%JjkNkj3MMKLL%kklPjOmnQpqLJKpJ1JqMmNkLjj%LkJl%
-22aJ%NnnMjN%%ojMMkmM%KnnO%%%K%KpJOpL%kkMNj0OKmJjnQkj%Mk%rOK%kJNmkjnJ3nKKJPj9
47g%LMlLJKJlmNmKMmKjJ%NnNok%%J%LnK%kpPLJJlmJlMLjjkJKKlKKoLJJjJjmMk
110a
##PAGE=	F1=21738.496733156232949
##FIRST=	23001.711907285582129,	6426.5682307747556479,	-5442.75
##DATATABLE=	(F2++(Y..Y)), PROFILE
-912dOkMm%lKJjLol%NKjjMkk%QpLjmNKoLJ%k%kOlJJlJjJl%MNpMJLqJJk%lLJLL%pnQpMNnLm
-841aq%J2kjJljkN%%jJ1rj%L%l%JoNJmoRjpJNRpJ%kljNkK%nRjkj%jKp%lQLKjmn%JQlknKQn
-772bOlJKqlJ3jklJJkJKlnP%oKKJjOj4OPmjlJNJLj0L%nMo%P%%Rj1jjKOoJkOjkMjpJ1j0L%J
-707ALrKONnkj%%MLj2MNOppNMnjJjJj%kPkKm%mjKNLJojKjPpMjlJm%lOmJLkMJkOljlJmMJKk
-637BnOoLLj0OnO%Mm%%lnQoOmOnjPMnJl%qPPnLjpjkKQMklkLq%PoJ0llpM%LMJml%LKnKJkJJ
-568AJ3kj4mjNPp%MkkMjK%k%jK%lJ%MkjJJQj6jRMj1KkOkMpLojPJlJKLkllLJkkM%%l%LjJMk
-501B%%JlmMjLKmJJ%mJ0mlJlkLjmNlqJ0LlKJmPkl%JlLmnLLJK%LJl%mN%Ork%jMoN%Lj0ONlj0
-433iQpQJ%l%J2lp%PrJLkJLlOmokNkkPJkNrpJ5qJ0noL%jkMKlL%J%%mJklN%nMlNqjNN%LrjM
-365@%LlJ%j%ojMM%LnlOKpNmJKqNj%qJ0LlJoJ0mLmJlLjJPml%%Ool%NkkKJmKJKkjjoLkLkJ0
-297Dk%qOjJKKknPmjmoOQlpOJjlKoOJ%OklJjJnKLkk%QjnKk%kN%pNOqL%%nMNnO%JrK%pLkNj
-226bLLpKj%Lj%%%j1kJ2LR%qnKKNpK%jNo%m%lKJJNMkLojknJ0MJpmJ1nrjP%JjlL%lMqjJ3oO
-160ELqjJmrQKJKlMnMPmMj0%LLoPnMl%JLLJqJKoLkKjllRmJJlq%J5qMnJ1lKjlkKJn%oROnKK
-92ELorPKq%OoRoL%oJ1l%qO%JlNJ%m%JjkNkj4ONJJLJjlkM%QmoPnqLjMqJ0JnJlMjK%%jLkJl
-23aJ%JMmnLjNJ%okMOnmNkNomMJ%%LjLo%NpK%%lMNj2PKk%jnJ0m%%KkJrOK%lKPokjoJ3nLLj
45DQj7jJNlL%JLlmOmJKkKj%KMnMlm%%JjNpMjkpPKK%kmJnOMl%%%JMoKLoL%K%%jmMl
110b
##PAGE=	F1=21714.204133653744066
##FIRST=	23001.711907285582129,	6426.5682307747556479,	-6263.5
##DATATABLE=	(F2++(Y..Y)), PROFILE
-912ePkLl%kJJ%Knm%MLj%LkjkRqMjlLLoLJJl%kOkJ%lKlKmJMPj0LMJqL%k%kKJMMjqnQpMOoL
-842CnnjJ2lj%kkjN%%jJ0qj%L%mJJnMJmpJ0%p%MJ0pK%lkkNjJ%nJ0kl%%kKo%kOLK%mnJKOlk
-776boKJ0oOmK%qkJ4%ll%KkJKlmO%pLJJ%Qj6OPnjkKKLJqL%oNpjR%%J0j2kjLNm%%L%lL%oJ1
-711GqJ%JLrJPMlm%jKLKj2MPOqoNLnkK%Jj%mRlLn%pKKMMJo%JjPpNjm%l%lOnKLjL%kOkjlKm
-641bLJKjoOnKKrPoOJLm%%mmPnOmPojPMpJlKqPPoMjq%lKQLjkmLojPlPknoNJKMJnjkM%mK%J
-570@%%J4lj3m%OOqJMlkM%Kjk%jKJmJ%LjkKJPj6%RLrKlPlMqMpjQ%kJKKjmkL%jkM%%kkMjJM
-502DljJLlnKJLLnK%%nJ0nj%kkJ%mOkrJ1KlJJlQlmK%mPqoNMJ%JM%l%mP%Mj0lJ%MpOjLqMNj
-434Bj1QoP%%kJJ0lnkRr%Lk%LlQomlNkkPJjMrpJ4oRloJj%kMKlLJJj%mJjlN%oMmPqjNLJKq%
-366cL%MmJKl%ojNLJLomPKnLnKKqNj%pPNlJoRlMm%kJjKNllK%Oon%PllLKmJL%kk%mJlNlJ2m
-296B%pNjJKJkmPpKmnOPlmLJkjJnNKkNJmKk%nNJjljJ0joJ%jkMJnLMnKJjnLOmN%jqL%nLlMj
-226bLLpJ%%K%%Jjj0nJ3KRKqoJLOpJ%JMojl%mK%JNOkLnkknJ0LJplJ1mj0%PjJlkMjlNqkJ3o
-161bOLp%%lrPLkMkKmNOmLrKJMoNnMk%JLLKrKJoMj%%kmOjJ%kpkJ5pLoJ0jK%llJKm%pQOlL%
-92E%kj0PJq%PoQoLJnJ0lkoOJ%nP%KmjJj%Kjj4PO%%KJ%l%%JRmoOkj0LjMqRJljlM%K%%%JkJ
-24AkJ%KMmoKjP%JolMPplOlOomKK%%LkMnjNpKjKlLMj2QJjJjoJ1nJjKlJqOJ%jJPokjoJ2nML
44EkRj5k%NlL%%MmkNl%%jK%jLMnMjnkK%lPpMjkpPKKjjnKoPNoKJjKNqKKnK%KKjjmLl
110c
##PAGE=	F1=21689.911534151255182
##FIRST=	23001.711907285582129,	6426.5682307747556479,	-7084.125
##DATATABLE=	(F2++(Y..Y)), PROFILE
-912ePkLl%jJJjKnl%LKjJK%jmRpM%mKLnMJJn%jPj%kkKmKlJMRj2KN%pMjk%kL%MOkroRpMOoM
-842DolkJ1kk%jmjNJ%jRq%%L%mJJnMJmpJ0%ojMJ0pK%l%lMjJKpJ0lk%%kKoJkMLK%lmKJNlko
-775hKJ1qQnLlpkJ5%ll%K%jKlkL%oM%%%J0j6NOmkkLJM%pL%oMokJ0%%J0j2kkNLl%J%JkKjnJ2
-711Gp%%%MrJQKkm%jLK%j0MPOrmNLolL%Jj%mRkKnjrMKMN%n%JjPpNjm%ljjNnKK%MkkOjkjJm
-641bLJJ%pOm%LpOmNK%kj%nlNlOmQq%PMp%lLrROoM%j0Km%J0J%jpNo%PjMjooOKKK%ljlOkmJ
-572c%L%%J3mj1ljPOrKLljKJLlkKkJKm%JK%kKKNj5%RKqLmPlMrNqjP%%KJKjn%K%jjL%%kkMj
-504aJLljJMkpKJLMnL%knJ0nJjljjJlOkqJ0LmJ%kQmlLjnJ0j2mOLJjLM%mJmQjMj2mLJLpOjL
-438BqMM%j1RpNK%jJQknkJ0j0%Lk%LlQomlMjjNK%Mj0qJ5oJ0lojkJ%LLmLLjj%mKkkOjoLnRq
-373d%MJK%n%K%Mm%Nn%o%MLJLonQKmKoMJqMJjoMOkJoPjNmj%k%KMlmMJOpn%QmmOJmJLjkkjk
-302ejlPnJ4mjoMjK%%jlQj0NmnNPlj%%k%KoNLlMMoLmjlNKkkkJ0jo%JkjMJmKLmLJkoMOkKJl
-234CpNJmJlLjLMqJJkLjJKkqj0J5LPMro%MPp%%KLnkk%nK%JNOkMmlknJ0JJnmJ2lj2LPmKmkM
-168ajlOrjJ3pOLo%JlrNMmOjJlNMlKqL%LnMnNk%%MKNj1L%oMJkJkmM%LkjplJ5pLoQJKJlmJJ
-100Al%qRNkOlkJj0O%pkRoOmKKnRljoNKjnPjMlkJ%%Jkj4ROj%%KJkjkKJ0lpMKj1KjMqQJjmj
-33eMjKJJj%jJkJJKKjpJjPJJolLQqmPnRpmJL%jMlOnjMo%jLlLMj3R%KjjnJ2qKjJmLqNK%%JP
36Gpk%pJ1nMLkJ0j3l%MkKj%MljNm%%jKJlLMmLKpkK%lPpOl%qOKKjjnLqQOpKKjKNrKJnL%KLk
106BjlKl
110c
##PAGE=	F1=21665.618934648769937
##FIRST=	23001.711907285582129,	6426.5682307747556479,	-6994.375
##DATATABLE=	(F2++(Y..Y)), PROFILE
-912eO%Jk%%%J%JnkJK%%KJ%jmPoMJmKLnMJKp%%P%%lkLoLmKMJ1j5KO%pNkk%jLkNPlrpRoNNo
-843@MojkJ0llJjnjNK%jPpJJK%nJKmLKnoR%mkLRoL%mJlL%%KpJ0mkJJmLoJjLLJJkmKJLljnJ
-774fJ1qQnLlr%J5%lkkLKmKk%%JoNjjJJ1j7NNlljLJMjoL%oMolJ1%%Rj2jkO%j%J%Jj%jmJ0n
-710@%%%LqJQ%Jn%jN%kqMPMqkMLokK%%JjmRjJnjj1OJNNjm%JjOnMjm%kkjOoKL%LlkO%k%%mL
-640A%JLqMlkMnNlMLjkj%ojKjOlQr%OMq%kMqQOoM%j0Ln%RJ%JrMm%P%LjqnPLKJjkkkPln%%O
-570Aj%J1mqljQLqKMmjJKLmjLlJKlkJJKkKKLj3%QKoKmPlMrNqjOjKKJJjnKJj%jMj%kjMkJLl
-501@lLMjq%LLNnLkjnRmJjl%lKmPjqJ0Kl%%kQmlMjpJ2j3mPLJlNLjlJlRkKj2nMKKpPjLoKLK
-434Cj1QoLKJ%%PkmlJ1j0JKk%KlQollMjjMLJMj1qJ4mJ0loklK%LLmLMkj%mKk%NknKnRo%K%L
-369Cjl%J%MmjPo%nJKKLKopJ0JlKoMJpLKknLOjJpPjNlk%l%LLlnOJOpn%RnmP%l%MljkjjkkP
-299anJ4n%oLjK%j%kPj2PmmONlJk%k%LoNLnMNoLmklPJ%lmJ1%pjJjkMKkjKkLJjpLOJjJmpQJ
-231Cl%lKjLLqJKlMkJMlpj4J7LOMpojNOpJ%KKnjkJoJ%JNOjLkmkmJ0kJmlJ1kj2MPnJmjL%lO
-165AqkJ2oNKm%KmpMMpPJ%lNMl%nLkMmKmNk%JLKOj2L%oNKlJkm%LMl%noJ5oKoOLKJknJJl%q
-97a0RM%PnnMrN%pkQnOmKKmPl%nMLkpQjOllJ%J%kj3RPl%%JKjjmLRkpKNj0%jMqQ%KpJLjKJJ
-28Bjj%%jK%LJJqj%PJKpkKRrlOoJ1pljL%jMlPnkMnjjMlKMj3R%LjknJ3rKj%lLqO%%K%PpjJq
40hRnMMlRj0ljMjJk%Nl%Mljj%KJmMMmLLpmL%mQpOl%oNJKjjmLrQOpKLkKOj0LjmK%LMljkJm
110d
##PAGE=	F1=21641.326335146281053
##FIRST=	23001.711907285582129,	6426.5682307747556479,	-6904.5
##DATATABLE=	(F2++(Y..Y)), PROFILE
-912eNJ%j%%%JJ%mkK%jJK%KjnNnMKl%LmN%Jq%KOJ%mjMpLoMNJ0j4%OjoPlk%%KkNRoqpQnNNn
-843ALoJlRmkJ%pjNL%jMoLJK%oKKkJKmoQ%llLQnLJm%kLj%LqRmkKKoMoLjJL%JjlKJKljmJJ0
-773ErJ0pMmj0KJ5%lklMLnKkJjJnMjkJJ3j7MLjm%L%MjmK%oMolJ1%%Rj2kjO%j%LlKjkjkQkj
-709@%%LpjQ%Kn%jPllnLPKpjMKnkKJjKjnR%%mkj2Q%NNlkJ%%NnMjmjjjkPpKL%LmlPJlKjlJJ
-639A%NqKjmNmMjLLkjk%oJjJNlQrjPLrJlOqQOoM%j1Mo%R%JKj0Ml%PKJjj0lQKL%lj%lQnmj%
-571fRljJ0mnljRJqKMmjJKMnjMmJLmlKJKkKK%rjQJnLnQnNrNq%MkMKJJjoM%j%%LkJk%MlJLl
-501@mMLJqkMLNnMlkmQmK%m%lKmP%qJ0Jlj%jPmlOkpJ3j5kPKJmOLkkJkJ0mJj2nMMJpPjKm%L
-435@Lj1RpKKJJ%NjknJ3j1JKkjLlQpklLJkLMKMj2qJ3lJ0lnmlL%LMnLNlj%lKk%NkoKnJ0oJ%
-371@kNkj%%%MnjJ0qjmKKJLKoqJ1JlJnMKqLKkmJPjJoN%Nkk%n%N%joQ%Nno%RnnR%mJMmjl%%
-302clkQoJ5o%mJjKjj%jOj3RmlOMlLmjjJKnMMoLPoLoljQ%KnmJ1%plLjkMKkjJjMJkpLOLmJm
-234@qJ1Jljj%jMKqJKmNlJNlnj8J8KONpo%NOp%JLJnkjKqK%JNN%Lkn%mRm%kjJ0kj2NOoKn%K
-168c%lPqjJ0nMKl%MnpMMrPK%kNLm%mMlMlJmNk%JLJPj2LjnOLnJklmONm%lqJ5oKnMLKLkoJ%
-100@j%qRLJPpoPrMjnmRnNlJMmOljlLLkrRjPjnJ%Lkkj2J0NljjKLj%pMRkoJPj0j%LpOJLj0L
-33dLkLJKkk%J%J%MjMrlJQJKpkJRj0kOpJ4qljK%jMlQnlLmk%NlJMj3R%NlkmJ4j1JJjmLpO%%
33bMjOp%%pPnNMmRrkjMj%l%Nk%MljjJ%KnNLkKNqnLJoRpOlKoLJKjjlLj1RPpJMlLNrKjmJ%MM
105Eljj%m
110d
##PAGE=	F1=21617.033735643795808
##FIRST=	23001.711907285582129,	6426.5682307747556479,	-6438
##DATATABLE=	(F2++(Y..Y)), PROFILE
-912eNJj%jKjJKjmjL%lJK%J%nLmMLl%KlMJ%pjMNJ%mjMoKpOMJ0j4kQknQmj%jLlNRoqpPnPLm
-843AKmKlPmkJ%pkOL%%%nNJKJpJMk%KmlNj%mKQnMJn%%Kk%MrQllLLpMnLj%L%%%jJ%Jl%lKQr
-772dRoMnj0MJ4jjlnNNoJjLmJkLklKJ4j6LJ%m%MkNkkJ%oMnmJ1%%Qj1jkOkJJLmLklkjOKkjJ
-707@KnkQjLn%jRnlmKP%n%LKmkJJjKjnR%jllj1RjNMm%J%%NmLkkk%kjOpKL%LokPKlK%l%JjP
-637GqJ%pOjKJJLlJl%nJkKNlPrkPLrJkOoONmLjj0Np%RjJLj0Mk%OL%jj1kQLKjkkJkQplk%J1
-570DmjQmkkkRkoKMnjKKMo%NnJLmmK%MkKKkpjPJmMoPmMqNp%KlOKJ%jnN%k%%Kj%jKLmJKllM
-499@KLrkNJOnMlkmPlK%ljlKmP%qJ0%kk%jOkkNkqJ3j4jPKJnOLljKjRnjj1nNMJoOjJjkLLrQ
-432BpJ%KKJL%knJ3j1KJkjKlPnkkKJlMMLLj1qJ1jRllpkKKKMnKOmjJlKkKMlnJmRnJjlOl%%%
-365@JKnjJ1qjlKJJMJorJ2%kJmLKpKLllJOjKpNJMkj%pJNjjnQJLmn%QnnR%mJNo%kjJlkPoJ5
-297Inkk%jKjkJ%Nj4J0mjNLlNoj%%LnMLpMOnLom%RjLnmJ1jpmLjkNLkkJjMKkpJONoJnpJ3Jl
-230Bk%jjMKqJKmNmKOlmk2K0KMMno%PMpJJL%mkjLqKjKMN%KjnjkRo%kJQjj1MPpKmjKJmPpjR
-162BnLJkJMnnLLj0QLjjMKljlNmMk%lMjjJM%Pj1KllPLoJkkqRNmKkj1J5oKmJMKOmn%%j%pQL
-95CKPqqRqK%mmPmL%%MlLjkjKMlj0J0kQ%oJ%Mljj2J0NmkjKM%jqNPjmjQql%LpO%Oj4OLlLJL
-28Dll%K%KjMkOrnKQJKpjjRrkOoJ3plkK%jMmRmmKklJOnJLj0PjOlkmJ4j1%KklKpPj%OjMo%K
39BqOnMMlPojkLj%ljNj%MljjJ%JnNLjJPqpMJpJ0pOlLoL%J%jkKj0QPo%MlLNrLll%JMMm%j%m
110d
##PAGE=	F1=21592.741136141306924
##FIRST=	23001.711907285582129,	6426.5682307747556479,	-5971.5
##DATATABLE=	(F2++(Y..Y)), PROFILE
-912dKLj%jKj%MlkjLjmJL%J%oJkLNkkKkMJkpjOMKjljNoJqPMRj3lQknRm%%jKlNRppqOlPKkJ
-842CmMlNmlK%pkOL%%koQJJKp%Nk%JkkMlKmKOnNJn%JJjjNj0QnjLMrNmL%kLjJ%%%%%k%kLNq
-772dJ0qNnj0NJ3lJkqOOoJjOrL%KllKJ4j5L%%l%LkMk%%%nMnnJ1%%Qj1jjOmJKNoLjnkjNNlj
-708a%KllPkOo%jJ2qnjKOknKKKkk%JjK%oRJklkj2J1lNMnJKjJNnLkkkJkkPpJLJKq%PKmMjl%
-640@%%Rr%%qPJ%L%KmKl%nLmLNlPj0kOMj0KkOnNNlKjj0Np%RkKLrMkjONjkj2%QLKll%JkRrk
-573ek%J2mkNlKlkRmmJNp%JLMo%NnJMnnK%MjKKmmkP%lNpPnNpMo%%mR%JJjnOjlKjKj%jKMnJ
-503@KllMJNj0lOJOmLlklNkK%l%lJlO%pR%kljJNkjOlqJ2j2%OKJoPJl%LJPplqnNNjnOjJ%lL
-435@LqQp%jKLJJKjpJ4j1L%kkLmPmkkKKmMMMKj1qRKQklqlLKKMnKOmjJlKkLLlnJlQmKlnQlJ
-367A%jKJojJ2qkjLj%N%mj0J2jjJlLJoJLlkJNjLqNJL%j%rJN%jnQJKkn%PnnJ0jlJMo%kjKmk
-300gPnJ4ojk%jJ%mKKLj4J1mJNJlNojJjMnLLpMNlKonJRjMomJ1knoMjkNL%mJjMKko%NQj0Ko
-234doJ5%klLmjNJrKKmNnKPlkk5K2%MLlpKPKoJJLjlk%KqLjLLLJJ%nkJPqjJKOjrMPqKm%JJl
-166eOo%OlK%kLMnmLKj1PMkJMJlkkOnL%kjKJkJMjPj0KllQKoKljj0J0NmLkj1J3oLlkOKPnnj
-101aJjJpPLLPrj0J1o%jknPmKKkNkJjjjKMlj1RjRJpJ%Onjj1J0LlljKMKkqMO%lkRql%KoN%P
-35Ej5QKlLJLlm%KJLkMlQj0oMQ%LpjkRrjNoJ4plkKjjLmJ1nl%jlKOn%MrNjOmjlJ3j1jLklJo
30iPk%RkKnKKqMnLMkNmjjLk%ljM%JLlj%%%JnNK%%QqqNJpRoNkNpK%%KjkKj1QPnjLkLMpKmk%
102dJMMmjJjm
110d
##PAGE=	F1=21568.448536638818041
##FIRST=	23001.711907285582129,	6426.5682307747556479,	-5037.75
##DATATABLE=	(F2++(Y..Y)), PROFILE
-912dJMkJkMk%Mmj%L%pKL%J%nkjKOjkKkLJlnkPMJjkjNn%qPMPj0mPllRnJJj%kNRqnqLjQ%%%
-842ClMmNnkJJplPLJjmoRKJKp%N%kJk%KmLlJNmMKn%L%jkNrNm%LNj0NkK%kKkK%J%j%lKkLLq
-772eJ0pMmj0PJ1nLkj0QNnJjPj1MJKlnLJ3j2JjJl%LkLjJj%nMloJ0J%Oj0j%NnKKPqMjpk%KQ
-710ClkJJjlNjNn%%J3j0oJJNmlLJJ%k%JjKjmQJlkkj0J0lNKpMKjJNmKljlKjkOpJLJJrJPLmM
-643Djl%%jJ0r%JrOK%NkJmLl%lKnMMlOrlPLj0LkOlLM%jjrNpJPjKLqMkjNNjkj3JRKKml%K%Q
-575Gj1jkJJ2mlLkMlkQokJNpjJMLo%PpLLnoK%N%KJp%kN%kNpPnMnLmjjnJ0jK%%nPkkKkKjj%
-507bMLoJKllM%OrlO%NlLlljLjK%kjk%kN%pRjjmjKL%%NlqJ1j0JNK%oP%lJMKNrmnmLOjmNjJ
-438@KoMMpPq%kKN%%K%oJ2rK%jlKlNljjJKmLNMKj0qQLOkjj0kLKKMnJPnjKlJjMKmmJjOkJmo
-370fRlK%lMjnkJ3qk%KjjO%mj0J2jkKkL%oKKljJM%LqMKJJj%j0KNj%mQJj%l%LlnJ0jlJLn%k
-304b%KmkPnJ1mk%jkKjlKKLj4J1mKN%lNp%KjMmJKoMMkKpmJRjMnnJ1konL%lNM%nKjMLlnkNR
-237A0j0JpmJ5%jmMmkN%qKJlNoLPljk6K2%KLkoLPjnKJLkkjjLrM%KLKJjKokMNrkKML%qMPqK
-171@kj%KmOnJMlKjlNMnlLKj2ONkJMJmjkOmKJkjJLmJMkPq%mjQKoJl%j1J0OmMkj1J2pMjnOK
-105BRpmjJjJnNLLPrj2J2mjj%oOnKMlOk%k%%JMlj1QkJ1JqJ%Pnjj0J0%jnJJMLlqMN%jlRom%
-40cKoN%Pj7J0LmLJLmm%LJLkMlRj1oMQjMojmQpjMmJ3pkkKjkLnJ2ol%%mMOoJLpLjNlkkJ3j1
24alMkk%nPk%Rk%lLKqLnKMjLlJjKjkk%L%KJkj%%jJmMK%JPqpN%oQnMjNpJJjM%lJj0OPllLkM
96CLoKnjjKMLm%Kll
110d
##PAGE=	F1=21544.155937136332795
##FIRST=	23001.711907285582129,	6426.5682307747556479,	-4104
##DATATABLE=	(F2++(Y..Y)), PROFILE
-912cjNkJkNmJMm%%MJj0KL%J%nm%KPjkKkL%nklRKJjkJMmjrQLNpmOklJ0oKJk%kMRqmqJJQjK
-843DklNlMnkJJomQKJjooJ0LJKpjOJlJj%KpOlJLmMLn%M%jlNqLm%MOj2OjJ%kKkJJLjljjK%L
-774BjoJ0pMmj0QRnMkj2RNmJjQj4OLJmnMJ1j0KmLkkLjJjLkjlLjpRJJMr%%MoLLPqL%rjjJJ0
-710Clk%K%mM%Nn%%J5j2pKKMnmN%JKjlKkLjmQJljlqRkLKj0OLjJNlJljlLjlOoJKJ%j0LOLmO
-643Ekkj%kJ1r%Jj0PMkPljnNl%kKoNMlNrmQLj0MlOjJMJkjqMqKOjLKoMkkNNjlj2KQLJmmJKJ
-576@Qj3%j%J3mmJ%OmlQpjKMpkKMLpJPpLMooJJMKJJrLlN%kNpOnNmKkkknJ0jK%%mQmkKkKjk
-508c%PKpK%kkLjQrmOjNjKmk%K%J%kj%k%L%pRjjnjKM%%NlqRpJNK%oOkkKOKLj1mklJOklNj%
-438aNqMMoOq%kJO%jL%oJ2rLj%mKlLk%%JJmKNNJrpOMNj%j1kKLJNmjQnkLlJjNJmmJ%NjJnqJ1
-369CmM%mNlnjJ2plJK%kOjkj0J0jjJ%L%oKKm%KK%MrMKJ%J%j1KNkJlQJlKljKjoJ0jlKKoJjj
-303bKmjOmRllJjkKkkJLKj2J1nLOlkLnJJjNm%JnMLjKpnLQkNmnRknnJKlNMJoKkMMknlMJ1j3
-236bKplJ5j%nPokNjpKJkMoLOkJk7K2%%LknMPlmKJLljjjLqMJLJJKlKnkMNrlLMKJpLPqKjjj
-168cKlMlKKk%jlPLnjJLj2NOlJMJmkkPmKLm%%MnJMlPoknJRJoJmJj1RNkNjj2J0oM%pPJJ1qm
-102@jJjJmMLLOrj1J2mk%JpOnJOnPkkjJJJLmj0PkJ2JqJ%PojpRk%oK%MNmpLL%JlQmn%JoOjP
-35Dj6J1LnLJLmn%LLKlMkRj1pNQkNo%oQnkLjJ1pjlLkkKmJ2ol%JnMOoKKm%%Llk%J1j0lMl%j
29doRljJ0jm%NKqJnJNjKkKkKjkkJK%L%kj%%kKmMJJ%QrpO%oQnL%OqJJkO%mJrMQjmKkMKnKo%
101d%KLLm%Lmk
110c
##PAGE=	F1=21519.863337633843912
##FIRST=	23001.711907285582129,	6426.5682307747556479,	-3415.75
##DATATABLE=	(F2++(Y..Y)), PROFILE
-912blOkJkNm%Ml%%MLj2KLJ%%mo%JQJmKjK%pJlRJ%jJ%MklrQLKlnMjkRnL%jkkNQqkrjLQlNm
-842AkNkKnj%KnnRKj%poJ1LJKpjOKlj%JJrQkJKmLMnkQjjmNpKmJMOj3O%J%kJk%KMknjJK%Nn
-773amRoLkrQOoOjj4RMkJ%Pj5PM%moNRoKoMkkK%%jNmjkL%qQJKLrJ%LoLMPrL%qkk%J3mlJJJ
-705@lL%Mm%%J6j3pLJMomO%%MjmKlL%lPJmjkoQjK%j1QLkKNl%ljkMkkNnJK%jj0NNLmOjlj%k
-638bJ1qjKj1QNmQmkoOk%jJnNLlNrmQLrMlN%%MKmjpMrMMJKJlLjlMM%lj2LQK%lnKKJQj3JjJ
-571dJ1ln%JQnlOqJKMqkKMLpJQpLNpo%KMLJjrMlNjjNpOnMj%%llnRjL%jkQnkKkJ%k%Q%oK%k
-501akMlRqmNkN%JllK%JJ%k%%kJJ%pRkJokLLJJMlpOlJLK%oOljKPKJj2nJ%jNl%LjjPrMMmMp
-431c%mKO%kMjnJ1qMlJmKlKkJJ%JlJNNJroMOLjJj1jJM%MljPnkMmJ%NjlkjKL%KorJ2nNJnOn
-363@n%J0nlJLjkOl%rRjkKKKkmKJmJKJJMj0NJ%JKkj0KNkKkOJmLjjj%nRjlKJnJj%JljOmOjl
-295@JjkKkj%M%rQmMOmlKmKJjNlj%lLJK%omKPjMkoRknm%LmNMJoKkMMkmmMJ0j3LqjJ4k%nRp
-227@kNjqL%%LpNNjJk6K1jjMknOOnlL%Llj%jLqMKKJjLmKnkOLrmONj%mKPpJ%jjKlLkLJkjkm
-158gRLnjLKj2MOmLLJmkkPlKKmJkPpKLmPnloLR%m%nKrPM%Mjj1RqOLj0PJJ2j0ljJ%%lLMKNq
-92Cj1J1llJKpMmJOnPjmjKK%KlrM%J1KrK%PojoQlJpLjNNnoKMkLlOjn%%oN%Oj5J2KmKJLmn%
-25eLLJkMkQj0pOOkNnJpPmkKJRnjlKjkJnJ2okjKnNNnJLmj%JjlKRqnNlJknQm%R%nJP%p%mjN
44@Jj%Lj%jkjKjKKjkJ%jlLlL%K%ProO%nOlK%Np%KmRJn%qKQKoJjLKlJpKjKLJk%Mnk
110c
##PAGE=	F1=21495.570738131355029
##FIRST=	23001.711907285582129,	6426.5682307747556479,	-2152.625
##DATATABLE=	(F2++(Y..Y)), PROFILE
-912anPkJkOn%Kj%JMMj4KMJj%mpJ%RJm%KJjrMlR%%jKJK%lrPLjJnLjlJ0nL%jljMQqjrlNQlO
-843FnlM%Ko%%JloJ0Jj%poJ0M%KokPKlj%KJj1Rj%KnLNnlJ0kjmNojlKMPj4PjJ%jJljLNlpjL
-777cL%MpkQnK%qONpQjj5RLjJJPj5PNjlpOOlKpOllK%jjPnjkL%pOKLKrJ%KnMMPrKJrkl%J4m
-709@mK%KlJLKl%%J6j3pM%LolOkJN%nJlL%kOJm%kmPjKkj2RLjJOljl%lOklNm%Kj%j1OMLmO%
-642Dkk%kJ0pjKj0POnRnlqQjjJJnMLlMrmRLrNlLKjLMojoLrOLJK%kMklMJJkj0LQJ%mmKKKPj4
-574fK%%J2lnkJJ0olMrMLLqmLNKpKPoLNpo%KMLJjj0OlMjjMoOnMj%JmlnRlN%jjQokLl%Jl%J0
-506FjoK%jkMnJ1qmMlMKJmkK%J%JjjJlK%%pQjJpkNKJKLmoN%%LJ%nNm%JRJjj2oOJmNlJKjkR
-437Fj0NMnLpKnJPjlOkmJ0pMlKnKljJ%L%JmJNMJqnKQ%%Kj1jJM%LkjOmkLlJ%Nkm%kNJ%Jnj0
-370a0J3nNJnOom%QlmKKjkPmJpPjlLMJlmKKnKLjJNj1NKlKLkj0LMkKjOJnLJjmKoRjlK%mKjj
-303a%k%NlL%mLkjKk%jNkoOmMPnmKlKKkOlkjkL%MjomKPkMjnQlnljMmNMKqLlMOllnLRj3Npj
-233hJ3kjnJ1qkNkpL%JKpNMjMk5J9jkLjnPNnlL%KlJ%kMrNLKJlLnKmkQ%pnOOl%j%Po%KkkKk
-166bKjMjkkjnJ0Km%LKj1KOmMK%lkkPjJKmKmRqJLnPlmpMQJmjoMpMMJM%j1PqPNj2PKJ1j2jj
-101aJ%%jJMKMqj0J1llJKoLmJPpRko%MJ%KlpKjJ2KrK%Oo%mPoKpNkMOnnKKlNlMJn%joO%Nj4
-34a2J2LmJJKml%KLJkL%NrpPOmOmKrPlkKLNl%lKkkJnJ1p%jKoPMnKKklJj%nMPomMmLlnRn%P
34BJoLQ%q%mkOKkjNjjjkjKjLJjkJJkmLjK%J%OpoOjmOlJJNqJKoJ2Kojo%PMpJkMKl%pMjKLjk
106aJNoj
110b
##PAGE=	F1=21471.278138628869783
##FIRST=	23001.711907285582129,	6426.5682307747556479,	-1488.375
##DATATABLE=	(F2++(Y..Y)), PROFILE
-912aoQj%kOnjKjJJMNj5KLLk%lp%jRKmjLJlrPlQ%kjMJKJlj0PKkMmJkkJ0oMj%lkNOo%rmOPm
-844aQpkKLJojJJkoRKk%pmQLJJnkOLljJJKj3RJ%JmKMmmJ1k%nNnljJMPj3OJjJkJlkMNlqjML
-776@%Nj0%PlJ%nNKqJ0jj6J0JJJKNj4POjlpNM%LrPknKJl%PnkjLKqMLM%qLjJnMNOp%Jqkm%J3
-710ClmJ%LkjO%l%%J6j2pL%LpkOl%PJoJmM%%LJl%jmPJ%mj3J1K%%OkkkjkOjmMl%KjjrOLKlN
-643C%jk%kRnkLj0OOnRmnrR%jK%mLKkLqmJ0LrNlKLkLNqjnKqPKKJ%jMklLjJjqKQJjmlKKKOj3
-574fL%%J1lnlKJ0olLj0OMLrnMMKoJPnKPpp%LKN%krPlLjjMoOnM%jKnlmPkN%j%PojLmjKmJJ0
-506FjoK%jjMoJ1qlLlLMjlkLjKjJ%%JmK%jpQjJpkOK%LJloNJjKJJmLmJJJ0%lj1pRLoMmLKlk
-438dJ0j0NMmJoKnJO%lOlkPmMnLmJkmKJL%JmJNLJpm%Rj%Jr%%M%KjkOlkLl%JNmk%lP%jJlj1
-370a0J3oNLoNomKNjmKKjjOmJnMjlMNJmlKJmKLlKNj1NKlKLlrMLkLjNKoLLkpMnPjkJ%lKjj%
-302ajjOl%KnLjjKkJlOllMmMPomJjKKkNjllJLjMknlKNjL%nPko%mNnOMKqLlLOkkpKJ0j2Mo%
-233gJ2lkmJ2qjLkoLjLJoNK%Nk2J6jlLklQLokL%KmK%kMqMNJJmLoKlkQjonPOnJj%OnjNllKj
-166a%JMkjljnJ0Jl%MJj0JOmNJ%klkP%JJlKnJ0qjLmOknpNP%jkpNnLKKMjrOrPQj4QJJ0j2%%
-101@J%jjJLKLorRkmLJoLl%PpRkpJN%%Jknj%J2Kj0K%Nm%lNoLpNkLOmmJJmPkKJm%joOJKj1J2
-33AJkJjKlkjKMjjKKLroPNmOmMj0OkkKNKlJkJjkjnJ0njjLoQLmKKkmLoLoONnlKlMmmQnJMKp
36eMJ0kojllOLm%N%l%j%KlMJljKJlmM%%%JJNqnOjkMl%KLo%LpJ4KokmkOPq%jLLljpNjKLljK
107ANo%
110@
##PAGE=	F1=21446.9855391263809
##FIRST=	23001.711907285582129,	6426.5682307747556479,	517.625
##DATATABLE=	(F2++(Y..Y)), PROFILE
-912@oQjjjPojjK%KMOj6KLLk%lo%lRLnjM%mqRlPjljOJJKlrNKmPljkjRnLj%lkNNnJroQOnJ0
-843HqlKM%o%JJjoQLlJplOLJ%mkOLljK%Kj5J1K%%m%NlnJ2k%nNmn%KLPj3OJjJ%jklNNmj0%N
-777cL%Nj2KOj%JlKJqJ0%j6R%LJKLj2POkkpOKJNj0PkoKKn%Rok%KLqKMM%qL%jmNMOojJpkn%
-711a0J3mlJ%LjlQkk%%J5j1pL%LqjOm%PLpJnM%JLJmJjkNMknj4J1L%%OkljkjOjmLj%JkjqPJ
-646bLlMJjjjkPlkLrOOpJ1nnj0J0%kMjlKJkMqlJ0KqNlJLkLNqkl%qJ0%L%j%MjmKlKJoJQ%jm
-580bkKJKNj3M%JJ0komLJ1plJrPNKj0nNM%nKNlKPppJL%O%krPlLjjLmNnLKkMpllOlOj%JOoj
-513aMnjKmJJ0knK%jjMoJ1qjKnMMjlkMkKkKJJJoMkkoP%KqkPKjM%lnMLkJJJmLnKJJ0jmj0pJ1
-446@NqLmLKllJ1j0OMnjmLnJNjlPn%OlMnLmJkoMJMjJl%MKJnlkJ0lK%q%%M%J%kNklLlJJMnj
-378aJmJ0kj%jj3J4oLNoNomMK%mKKjjOmKmKjlNNJokL%mKNoLNj1NKmKLkrO%%L%MKpKNkrOoP
-311DkkJ%kLkjj%%NlkLnMjjKkKmOm%KmMPonJjLLmNJmmKLkOmmkJNkKKnOkoKoPoOMKpKmMOkj
-240CqJQj0NnJRljoJ4qjLkoMkM%oO%JOj9J2jlMklQKolM%KnLJlNrNNJJnLpLmjRlnnPOo%KjO
-173EmkOmkJ%jJOlkljoJ0JlJMKrjOnOJ%kkmQK%%lLoJ1rjKnP%ppNP%%kqOlJJMKkoNj0QRj4P
-106AKPj0%%JJkj%LJLnpPkmM%nKk%PqJ0jrKNJ%%lkl%J2Jj0K%MlJkMqMpPlKOlkj%nQ%%Jkjj
-39cpPJJrJ1JkJjJl%jJMkjKNkqlNNmNlNj0OklKQkkKj%jjknQmjkMoQLlKKkmMrMoPLlk%kMlm
30gPm%KKoNJ0lnjkmNNo%P%mj%%LmN%ljLJmnNJj%%JNrlOk%Kk%KKn%LqJ4MollmORr%jLLljpO
101@%JKljKOp%
110@
##PAGE=	F1=21422.692939623895654
##FIRST=	23001.711907285582129,	6426.5682307747556479,	796.25
##DATATABLE=	(F2++(Y..Y)), PROFILE
-912@oRjk%OmmlMJKLOj5KLMl%ln%lPMnjNjooJ1lNkm%PKjLkrMJnRjmjjQmKkJllPLlJrnPOnJ0
-843HqmJO%pJJJ%oQLmJnkLLJjljMLkkMjLj6RN%jlkNjoJ1k%mMjpJKKOj1NKkK%kjnPMmj0jOL
-776@%Mj3MOj%Kk%%pJ0%j5QkNJLJj0OOkjpOjLOj0PjqKLo%Rok%KMqJMNjpLjkkMNNnk%mkoJJ1
-710CmlJ%L%nJ0lk%JJ2qpK%Lq%NnjRMqJoM%LJJl%%jNNloj3RMjJOjnjk%OjlJ%%JljnO%KkLK
-642C%kjjNkkMrNNoJ0mnj1J0JkMkjKjjLpkJ0KpMljNlLNrkk%rJ2%K%kKMkmKoJNljP%%njK%K
-576AMj1M%%J0komLJ0pk%rQP%j0nNM%nKMkKPopJLkP%lpPlK%kLnOnLLlNrkkMlPjJ%Nn%MokM
-509@oKJ0lmKj%jNpJ1okJnLNkkkMkKkJKL%oMllnP%LqlQLlNjlnMMl%JKmKnLJJ0knqqJ3Qj1K
-443@lL%klJ0rOMmkmMn%NljPpLMjMoKlJkpNKMjJl%L%KmkkJ0nK%o%jM%%JkMjmMnKKLn%JnJ1
-375Fkl%Lj4J3pLOoMokM%JmJK%%NnKj%%mNO%okNllLNqMNj1NKmKLlpOj%MjMKoJOlj0PnNkj%
-308@%jLkjj%JNmlMnMkJ%jKmOmK%mMOnoJ%MKmMLnoNKkOmlk%MjJKmNjpNqPoPLKpKmMNjjqJN
-237ApOmJOklmJ4q%JknMkM%nN%JQj6QjlLkkQ%nkNkJmLKmOrMNJKoMrMl%PmlnPNp%LjNklPlm
-168aJ%kLNljm%oRJk%NJqkOnP%jjklPL%jkLpJ1qkJmP%poNN%KlqOjJkO%kmMj1RJ0j4PKMrJJ
-101AJKmk%M%KmmNmkNkmK%jOpJ0krLMK%jl%nJJ1%rK%KkKjMrMoPl%OkjjknR%jJj%kpQ%jnJ0
-33Bj%Jk%kKkJLl%KOnpjMMnOkMqNklJJ0n%K%jj%lnOkkkNoQKjKJklNj3OpQKjjkjMllOnJkMo
36gOJ1nmk%nNOqJPJo%%%MnNjl%MJmoNLl%%JMrjNk%Kk%K%m%MqJ4Lnm%nNQqj%LLmjoO%JKmjM
107BNpJ
110A
##PAGE=	F1=21398.400340121406771
##FIRST=	23001.711907285582129,	6426.5682307747556479,	1075.125
##DATATABLE=	(F2++(Y..Y)), PROFILE
-912@oR%l%PmmpPJKKPj4JKOljkmjmOMnjPjqmJ1kLkn%RJjK%rKKoJ1%ojkRmKlJllPLkJqnPMm
-844bJ0qmjQjpJJKJnOLmJm%%L%jl%MKjkNlMj6QP%jllM%pJ0%%mM%qL%JNpLLmL%kjoRLmj1%P
-777bK%Lj2MNJjK%kknJ0%j3OlOJMjqNNjjpOkMPj1P%rJNpjRokKJMpjMOjpNkmjNMLkmJlkoJJ0
-710CnkKjL%oJ3nlJJJ0ooJ%LqJMnkRNp%pMjOkJj%JkMQnpj1QMj%PjnkkJOjlJ%%%ljkN%JkKL
-642C%kjjLjjMqNMpJ1loj1QLlNk%JjjLpjJ1JpNmkNmMNj0kjjqJ3JJjlLLjlJr%RjlP%%n%KjJ
-576@Mj0N%jRjnnMQpjjrRQjj0oOMjmKLjKQpoKKnRjlmOlJ%kKmOnMKlNrkjKkPkK%Mm%NpkMoL
-507cPlkKjJkNpJ1nlJnKOkl%LkKkJLMjpNmlnP%MrkRMoOlkmMMmjJKlJnNjRknoqJ5Qj2JlL%l
-439clJ0qOMmmkMnJMm%OqNLJLoKlKkj0PKNj%k%JjLljlJ0oJ%m%%LJjJkMjnMnLKKoJLpJ3lm%
-372@Oj6J3p%RoKmkNkKnKJJJLmK%j%mNOjo%OnlNLrNNj1NKnLKlnPlJMjLLojPlj1QnNl%%%jM
-305CljjJJNmoOoMjJ%jLoQoMjmMNmoJJLKmMMooOJlPmlj%LkKJlNjpNqPnPKKoJmMNjjq%NnNl
-234cKMkmmJ4pJjjmMkMjmNj%J0j2LjkLkkPjmkOlJmLKmOqLNJKoMrMlKNmkmOMqJMjL%lPlmjK
-166AmNNmjlJpPJj%NJolNnQk%%klON%lkMqJ2qmJlQjpoNLKLlqN%JkOjlkMj1PJ1j3PKJpJK%L
-99EnkjM%KllMnjNlkJJkPqJ0krMMK%lkKoJJ0jrL%JjK%LqLnPljNj%jkpJ0JlK%%lpQJllRkKJ
-30CljjMk%KljKRqpJKMnOkNqNjmJJ2rJL%j%%mnNkjlOoPK%KJljOj6PpJ0j%jlJMlkMnKnMlNJ1
38A0olkJoMQrJQ%o%%JLmNkl%MJmoNMmj%KMj0%NlKJjjJ%kjMqJ2MlnJoNPok%KNnjoP%JJn%MN
108GpK
110B
##PAGE=	F1=21374.107740618917887
##FIRST=	23001.711907285582129,	6426.5682307747556479,	910.375
##DATATABLE=	(F2++(Y..Y)), PROFILE
-912@nPJl%PkorRJJKOj2JKOljlk%nMNo%QkrjRjKln%RKkJKqJKpJ1KpjkRmJmKkmQJ%KqnPLmJ0
-843HqmlRjpJKJKmNLnKlKkLjkl%MJJkNmNj6ORKkmmMKqQJ%lLKrM%%LmKKlLJljoRKmrjPKjLj1
-773iMNKkLJmllQJj1NmP%NkpMM%%oNlLRj2PJj0JNpkRnkKJNplNO%pNkn%NLKjm%k%pKQnkK%K
-705@JpJ4nnJKQmn%%LqLLolROp%pLjQlJj%KlLRnpj0PMj%PjnklLNjk%%%%lkKK%Jj%LJkj%J%
-636AjMpNKpJ0jorNMmOk%Jk%LpJJ0%oNnkNmMMj0k%koJ3JJllMK%lJj2%J2JoPJJnJJj%KpM%j
-571bRjmoMPp%lpQJ0lrnNLjkKJjLPnoKJnQ%llOl%JlKnPnMKlNrlJJkQlKJKl%NpkMoMNljJ%J
-501AkMnJ1nljmKN%mJKkJjJLNloNlnmPJNrmJ1NrOlllOLnj%Kk%mNjPlmlqJ5Qj3JkK%lmRoNN
-434FlojMnKKnKOrPKKKpKkKkj0OLNj%k%%%KkjkRpJ%kj%KKkKkMjoNoLLJpLMqJ3mljRj7J3qk
-367fJ0nJljNmLnJJKJKlJKk%lNM%o%QqjNKj0NOj2NLoLKklPnJNlMKnjOkj2RnMkjjKjMlk%JJ
-300@NlqOmLjKjjMpPnNllMLkpL%LKmKOopPJkPnk%kKj%KkLJqPrPnQ%Ln%lKN%jrJLlPlJK%ol
-229gJ4oJljlNkMkkLj%J1j0%%kLkkOklkPmJmLKmPqKMJLoMrLkLMmjlMMq%OkKKmPknjKmOMmj
-161BlJoO%%%MKolOpRk%%klOOjm%LqJ1pmJlQknoMLJMlqO%LnPll%Lj1PJ1j2PJkmKK%LnmkN%
-94@JjjKpJOo%JLlNoRkrOLJJmjLo%QjrMj%%KJLpKmOkkM%JjlpJ0KmJJ%kpPKnjQkM%mkJNljK
-23Bm%KJ1j1pLJLnOjMoMjlJJ1j0JLKk%JnnKJjmOnOKJJJmJPj7QpJ0lJJnKLkjKmKqMjMJ1pjk
41aJnLQrJQ%ojJKJlNlk%N%moOMmkjKMj0JNlKJkJ%k%jMpRMjnKpMOmk%KNojnQ%%%n%OLoK
110B
##PAGE=	F1=21349.815141116432642
##FIRST=	23001.711907285582129,	6426.5682307747556479,	746
##DATATABLE=	(F2++(Y..Y)), PROFILE
-912@mOKm%P%pj1RK%LMrjLOkkl%%pLNoJJ0lj1LQkJloJJ0JkjMpjKnJ0Lq%lQljmMlnRJKJqmP
-846@JkQqllRkoJKJKlNKnKjKlKjllJLK%jOnNj5MJ0KkkoMLrOK%jKLrMj%JjJKlLJmJpJ0Jmq%
-778gOKkKj0MNLkLKomjPJrMmO%NllJL%JnNmKJ1j3PKj1JOqkRnjK%NomNO%oOlpKNKJJo%%jmJ
-711cPojK%JLrJ4nnJKNjn%%MrNJolROojqLjJ0nJ%%KkKRnqpNMj%P%okmMMjj%%%%mjMJ%%jjM
-642BJkjJjJjNpN%pJ0%opLMnPlK%l%MoJJ1joNnlNmMMj1j%lmJ2MkllMJ%j%j4jJ5LpOJJmJJk
-577@%JnM%lJ0jmoMOo%nnQJ0lrnOKkjLj%KQmpLKqQ%kkNl%LmJnPnMKlNrlJ%%QnMJjj%NpkMo
-508fOJk%J%JkMnJ1mlklJNJnJKkJj%NOnoNlokOKOj0mJ3Mj1OllkOKnkJJj%mOkMkkjrJ4Qj2%
-443@jJ%koQlMNlojMmKJoMMrQKKJoKkKkj0PLNk%k%%kLjjjQqKjjjJJLlKjKjnMoLN%qMMrJ3l
-374CmkJ3j8J2qnJ3mjkjPoKmJJKKJlJLlJmNL%oJJ0j0jPjj0NPj2NLoLKkkQpJNmMLmlPlj1Qm
-312bMljkM%Llk%JJNlqOmK%Kj%LqQnOmlLKJqMjKLlJOopPJkPnj%mK%jKjKLrQj0PnRjLn%kJM
-242C%jqJJ%Pl%K%pkJ4oKn%kNkLl%LjjJ3pn%kMljNmjkQnJmLLoQpJKKLoNrLjMKnJlLMr%QlJ
-173AMnOjnkMoPLljlKnLJ%%MKokNpRlJ%jlNO%oJLrJ2pm%jPknnLJKNkqN%NnOnlKKj1PJ0j0O
-106DJmkKLjMonkN%J%%JrMOqJ%NlMoRjrOLJJnjMo%Pjj0NjkJLJMpJkNklLJKjlpRLn%K%koPJ
-36@o%QlN%mlLPmlJmJKJ2j3oNkMnN%LnMjlJJ1j1JMKlJKonJKjoPmNJLJ%mLPj8QpJ0lJKoLLk
29AjKmKj0LLKJ0pjkKmKQrKP%pjKLjkOmk%OjmoQLnjlLMj0KMlL%kKjlJjMnNMJoMpLMklJJNnk
99bmQJjjm%OKnK
110B
##PAGE=	F1=21325.522541613943758
##FIRST=	23001.711907285582129,	6426.5682307747556479,	800
##DATATABLE=	(F2++(Y..Y)), PROFILE
-912@kMKnJPKrj1RK%KLojJPkkmK%oJNoJJ1lj1NOk%kpJRLllOokJmRNqjlQljoOloR%M%olNJj
-844@OpknJ0kpJLJKkLKnLjLlKkmmKM%KkPnMj3KJ0MkkoKMqMK%jKLqNk%jKjLmN%mJpJ1%nnjN
-777aKkJqLNMlLKom%O%oLlM%Nkl%KJ%lMm%J3j3OLj1JNomQljJJNonOOjnPmpKNJ%Ko%Kjl%On
-709ajKj%MrJ4mpJLLJnj%NrO%omRPo%rKjJ2oJ%%LmKRmqmLL%jP%okmMMjj%jJ%mjN%%%%mNJk
-640@%KkJkOoMknRJno%NnNjL%nKLoLJ0knNnmNmLMj0jJmkJ1NmmkM%%%jj4kJ8LrOJLmJJljJl
-574cL%lRjloNLnJnmPJ1npmNJk%LlJKQlpMJj0Q%jkOm%MnJnPnMJlNpmJJ%QpNJk%%NokLoPjj
-505aJ%jJjLlJ0lmkk%NKoKJkJj%NPomKkokOKQj0mJ2Nj3OllkQ%nk%KkJlOlKkjJrJ3Pj1%%j%
-440ajoQlMNlojLlMknNLrQKL%pKjLlj0PMMj%k%jlLj%%PrK%jjK%MlJjLkoNpMOjqNMrJ1lmkJ5
-371A1j8J1ppJ3lk%jPpKl%JLJ%k%NmKmMK%nJJ1j1%Plj0OPj3NLnLJj%QrJNnNKlmOkrPmLm%l
-308fO%LmkK%JOlrOk%%LkjMrQmNllKKKpNkJKk%PnqPJjNmj%m%Kj%JKLqPj0PmQjLn%j%L%%j0
-239hL%KQmjJKqkJ3nMq%jOkJkJKjjJ4nrJkMljMljkRoJlKKnQp%KJMnNqKjPjnJjKKq%QkjOoN
-170E%nkMoOLkkkLnJK%jMLokNpRlJj%kMOjoKKqJ0nm%jPllnJJLMjpMjQpOolLKj0NRqNJn%KL
-101DjMopkOjK%J%rNPj0K%PnLmQjqOJKJnjNo%Nkj0PjmKLKMo%%MllKKLjmoQLnjL%knOJpJQn
-32cP%mmMRnljmKKJ2j3pPlKlN%JkKjkJJ0j1KMKlJLpnjNkpPlLLL%%mMPj7PoJ0m%MpLKj%%lK
33@j0KOJQp%lLlJPqKO%okLLl%NmjJNjmoRKmklLLrLLlLJlLkmLkLjJLLoNoKJ%lJJNojlQJkjm
105c%NKmL
110C
##PAGE=	F1=21301.229942111458513
##FIRST=	23001.711907285582129,	6426.5682307747556479,	854.25
##DATATABLE=	(F2++(Y..Y)), PROFILE
-912@jLKnJPLqj2QKjKKmj%QjlmKJojOpLJ2mj2QLk%kpKQLmmPnlKlPNpjlPkkpPkpJ0%M%nlNj
-845@%NpJoRkp%MJKjKJnM%LmLlmnKM%LkPoMj1%ROjjpjPqJL%%KKoNljlPlKmO%mJpJ1%nljMJ
-776AkjmJNNlJLonKN%mKkLjOlk%%JJjKm%J3j3NLj1KNnnPkjJJNnoNO%mPmqLNjjLn%K%k%Mn%
-708aJ%jNrJ2krJM%LmkJNrPjomROmjrKkJ3pK%jMmJRmpkJMjjOKplmNL%j%jJ%m%Ok%%%nOJk%
-639@Ll%jOoNmnQKmllMnOkNjoLLnLJ0lmMnmNmKMr%Jn%J0OonjMjJ%kj4lK0Mj0OJMmJJmlK%J
-573@%lQjjoMKnKolPJ1pnlN%kJKmJLPkoNjj1Q%jjPmjOo%oQnNjkMnnK%JPpO%lJ%NnlLoRmjK
-504@%jJ%JkJ0knkj%MLpL%k%JjNPplJjp%NLQrnJ3Mj4NkmjRkmlJJjJlPmjJjLj0J2Nr%%k%Jp
-438hO%KNkojLkLkoPKqPLKjoKjLlrOMMj%kJklLj%JOrJ%%jLjNmJjLkpOpMPkpMNj0J0knkJ7j7
-370eRorJ3kmK%PqKl%JLKk%kOmLmMjJmJJ2j3JQnrNRj4MMnL%%%J0j0%MnNJ%nNjrOmLm%lP%L
-305CnjL%%OlrOjj%MmjNrQlMlkJJMqNkJLkjOmqP%%Nm%%njLkjL%NqPrPnRlLlj%jKjJj0M%LQ
-235FmkJKqjJ2mMj0KjPljjJK%kJ5mj2KkMkjKm%jJ0pJlLJnQoj%KLlNpJ%QlnJ%JJpjRjkPpLK
-169EmlNpOKkjjLmkLJkLLnkNqRlJjJkMOjpMJrJ0mm%%NljoJ%MMjnLlJ0oNpmMKrMPnM%nJKMk
-100CMoqkOjKJKjj0OQj1K%QnKmP%oN%KKnkNmjKjj0QklKLKMnjKKkl%LLjloPMnkLJknNJpJPn
-32dQjlnPQnlknLKJ2j3oPnKkN%%jKjjJQj1KOJmKLpnjOkrPkKLMjjlNPj5NnRm%MpM%JJklLj1
34a0JRjOn%lLk%OpLN%okMJmKNn%JNjmnJ0%mkmMLrLKkLJlNmmNlL%lLNpQpJjKlK%MojkQJkkl
105c%NJlL
110C
##PAGE=	F1=21276.93734260896963
##FIRST=	23001.711907285582129,	6426.5682307747556479,	1698.875
##DATATABLE=	(F2++(Y..Y)), PROFILE
-912AjLKnJOMoj2OJjJKkjjQjknLKpjNoMJ2nj1RJkjkoKPLlpRmmKlOOp%mPkkqQkqJ0%OjmkMk
-845@%LnKnPlo%MJK%J%nMKKmLlmpLM%LjPoLqlRPjjokPpkN%%JJmOmknJ0l%kOjmKpJ1jm%kKJ
-776AkkkjPMk%KnnLL%j%%KkNjk%kK%KjljJ3j2MLj0KLkpPjjJ%NmoMPjlQnqLNljMoJLJjkMn%
-708aJ%kOrJ1jr%NjKklJOrQkomQOkkj0KkJ4qL%jMm%Plo%JMkjNLplmNK%%jkL%nJOlJ%%oOJj
-640@%MnJjOoMlnPKljmKmM%NjpLMmKJ0njLomNk%MrJJnLPQrnJLkJJkj3mK1Lj1OKMkj%knKK%
-573@%kO%joM%lKpjOJ0qlkNkjKJnKLOjoOjj2PJjjPm%OpjnQnMjkMlpKJLOrP%mKjNmkLpJ1pj
-505cL%kK%%%Q%olJ%LMpLkj%JjMQqjjJq%NLJ0roJ2Lj3MjnJRmll%KlLlPlnK%Oj2J0Np%JnJL
-439@rOJKNknjKkMloQJpOMJjoKjLlpMNLjJkJllLkJKNj0KjKkL%MkjjMlpOoMPkpMMrQkmlJ8j6
-370dQnj1J4kmMjOojjjJLKk%lPmMmLlJlKJ3j5LPppMJ0j4LMmL%%KQj0JKoOJ%mMjpNnMn%lQ%
-306@KnjM%JNlqN%j%MnkOj0QjKjlJ%NoNl%LkjNkqO%JMmJjokNkkMjOpOqOmQlKjlLk%%%j0NJ
-237dMPmlJLrjJ2mNj1K%PknJJK%kJ6mj4KkNkj%l%%J0pKlK%mPmljLK%Ln%JRnoKJ%%njQ%lQq
-171@JMmmNoNKjjjMmnNJkLKmkNpPlKkJjMNjpN%rRll%JMmJp%%MLJmLnJ2oMpmMJqLNkLjmKKL
-101DkMnrkO%K%Ljj0PPj0JjJ0oKlMJmNkLKojNm%%%j1J0lmKLLNojL%kjkML%mmNLlmMKlmMJp
-35gJPoRkknRPnlloNJJ1j2nOnJ%MjJjJ%jJPj1LOJnLLpnjOkj0PjJKNjjkNPj3LmQmjOqNkKJk
31AkKj1KJ0lMljlMjjMnLNjnkMJoMMm%KNllmJ1llkmMLqLJkLJlPokLkKMrLPpQo%lMlKjMo%kQ
101CJjll%LKjL
110D
##PAGE=	F1=21252.644743106480746
##FIRST=	23001.711907285582129,	6426.5682307747556479,	1202
##DATATABLE=	(F2++(Y..Y)), PROFILE
-912@KJJnJOMmj0LJkKJjjkQ%lnMLpkNoNJ3oj1J0jljjnKNMlrJ0mlJkNNn%mOjlqRjrQJPkljL
-846BkJJnMmNmn%MJK%%%nNKKlLmmqKOkM%PoKomPRj%omQonPkKJjkOnjpJ3nJkOkmLoR%nKj%J
-776Akl%kPMjkKmmLK%jJJ%kN%kjkJ%MlkkJ3j2LMj0LKjpOJjjJNmoLP%lQnpKNm%LoJMJJlMn%
-708@%%kOrRKj1JNlLjlJOrRlomQNjjj0KlJ4qL%jNn%MjnK%NlkMMolnNK%%%mM%mJOmKj%pOJ%
-640@%MnJkPoMnlOKj%oKmL%OjoLLlKRo%LomOljMqKKpNOPj0nKLmLJlj1lK1%j0OKMjk%jpKL%
-573@JlN%jmLjkKpjOJ0rk%LkjLKpJMMJoOjj2OJjjQm%OpjnPmMkkL%qKKLOj1RjoNlNljKoJ2j0
-506c%MjkK%%%PJomK%KOqMlj%KkMPqJmLp%MLJ0poRLj3NjoKRnljjKmMkOlpM%Pj2QMn%KqLLr
-438iMMJM%mlKkOmpQ%mMN%knKjKjpLNL%%kJlkKkKLLj0J%KkMjNjljMlpOoMQloMMrNjkmJ6j2
-370bOmj1J3kmM%NnkjjKL%j%mQmNnLl%kKJ3j6MPqnLJ1j5KNmL%%MPj0%JpP%KmLjnLnMn%lR%
-306@Jn%NjJNlqNJk%NolOrQ%%%k%jPoNlkMkjNjqN%KKlLkplPlkNlPoMoNmQmK%mOm%jJj1PKK
-236@QnlJLr%J1mNj1L%PjrLKJJlJ7mj7MkMjj%mJ%J1qKlKjkOmllMKJLmjJJ0pnKJj%lkPJlQq
-171@%NlnNoNJjj%MmoOJlLKlkNpOkKk%JLMjpOjqPjl%KLnLq%%LKLlLoJ2nLpnN%oKMjJ%mMJL
-101DkLmrkOjKJMkj0PPr%%RoJjKKkMlLLp%Mljj%j2J2lmKLLNnkNkk%lML%llKMkmLKklKJp%P
-33@nQkjnJ0PoknnNJRrmNoJJLj%%jJ%JNrKQjnMLpmkPkj1OJjKNjjjNOr%lPmlQpNlKKmjLj1J
35hJ2nLkjmN%kLlLLjmkM%qPMm%KNlllJ2ojkmKLoLj%LJlQqjLkJPj3KQnQn%oNlKkLm%kQKkmj
105b%KJ%L
110D
##PAGE=	F1=21228.352143603995501
##FIRST=	23001.711907285582129,	6426.5682307747556479,	1196
##DATATABLE=	(F2++(Y..Y)), PROFILE
-912@L%JnJNMjr%JkJJJjmQJloNMpkMnNJ3pj0J0km%%nLKNlrRllJkMMl%mOjmqJ0jrPKOkk%Ll
-845@JjlOmMnmjMJJJ%jmNL%kMnlj0KOkNJNnJmnMJ2%jomRooOkLJl%OnkpJ4nj%PmlLnQ%nMkj
-777@JjnLmPM%lJllLJjJK%%lNJkjlJ%OnkkJ1j0KMrLJKqMK%lJOmnJQjjOmoKMn%KnKLKKmMn%
-708@JjkNqPLj0%OmLjkJOqQmnlOOjjj0KlJ3pLJkNo%LjlL%NlkLNommMK%%%nN%mJNmMk%pNKj
-640aJNoJkOnLmlNK%Kojk%KO%pLLkKPpLKplOklMoLJpPLPj0oMKnLKmqlK0krOKM%nJ%pKMkLl
-571aL%%lKkjJp%ORj0%JMnJKLqJLMKoOkj2NK%jPl%OpjnOmNmjMJqKKLNj1RjoNmMjjLpJ3j1%
-505cMjkJJ%%OLqlKJJNpNn%%KkLOqLnMp%MKJ1opQKj1MjpMRpjj%JmMkOkj0NJQj3PKk%Lj0LN
-439Aj0MM%M%lkJkOmoQjkKOjmlJ%KjnJOJ%Jk%k%%kKMJrJ%KlOkN%lkMmoOnMPkoNJpL%kmJ4r
-370aNkj1J0%nNjNnk%jLKkjJmOkNnKmJjKJ3j7ONqlKJ2j6JNlL%%NNqj%pP%KlJ%mLoMnjjR%%
-305@nJOkJNlpLLlJNpnPqQ%jJjjkQmMmkNkjLJrN%LJlLjrmRllOlPnKmMmOk%KmQo%kKj2QMJO
-235GmlKKrJJ0mNj1L%Qjj2NKJKmJ8pj7NkNk%jljKJ1qKkJjjNlmmMKKKl%%J1rmKKk%lkPJmJ0
-172IrjNkmMoMJ%%jMlqPJkJKjlNpM%KlJJMKjoOkqPjk%M%mNj1%JJKNkKpJ2lKqlM%nJKJJl%L
-103@JKkKkrjNjKJMkrPPqk%RoJjJKjNnMLp%LkjlJj1J2mkJLLNnkPnjJmLM%ljJLjnLLlkJKqJ
-34fOnPk%mJ1MnjpmOJOpkMp%LK%j%lKK%MqKRjoNKpm%Okj2NLkJN%kJMNp%lNlmRoMlKJljMj1
34hKJ2pJ%jnO%kKkMJjkkL%rQLl%KMlkkJ2rJkmKLmKkjN%kRj0%Ml%J0j6JRnQljqOlKlLmJjPJ
102Djm%jjLJK
110C
##PAGE=	F1=21204.059544101506617
##FIRST=	23001.711907285582129,	6426.5682307747556479,	615.375
##DATATABLE=	(F2++(Y..Y)), PROFILE
-912@MkJnKMLKqkJlJKJjnQKloOLpjLmNJ3qrJ0mmJ%mLJMkrQkl%kLMj%mOjlrJ0%j0OLOlj%Ll
-845@JjlQmLpkkMJJJ%kmOMk%Lmlj1JQlMKNnJkoJJ3JjmoRnpOkLJnJPnkpJ4nkJPnlNnOJnOkk
-777AJknMnQMjlJklKJjJL%%nNLk%nJ%QpkkJ0j0KMqLJLrMLjlJOmnJQj%Nmm%NqKJnLLLKmLm%
-708A%jlOpNMrjOnL%kKNpQnnkNNJkrLmJ2pLJkNn%J%lL%PlmMNnnmLJJJjoO%lJLlNl%pNJ%JO
-638Fp%jOoLmjMJJLokjjLNJpKMlLNqNJolOknOoMJpQ%Pj0nNJoMKnnlJ9mqNKNJpJKqJNkMl%J
-569AJlKlJJq%PPj1KKMpKLLqjMKLnNjj2MKJkQl%OpjnOmNnjMLrKLLMj1RknNnMJkLoJ2j2JNl
-503aj%KjJNMrlM%%NoNn%%LlKNpNpNojLKJ2mrNKrM%qMRp%%jJnMjNjj1OJQj4OK%%Lj2MPj1L
-437fN%LJjmJkPmoPj%%PlmkJ%J%mjPJ%Jkjj%%lLM%p%%JkQmNKnkNnoPnLQknM%o%J%mJ1oMjj1
-367hR%nOkNmlJkLLlkKnOjOoKnJ%KJ2j7PLpjJJ3j7%OlL%JNMpkjpP%Kk%%kJoMo%%R%%oJQl%
-300@NkoKMmJOqoQqPJkK%kkRmLmkOkkKKrMJL%kMkrnJ1mlPnQmJlLmNjjLnJ1q%lKj2RN%OmmL
-232BKrJJ0lMj0L%Q%j7QKJKmJ9j0j7OjL%%kljLJ1qKkJkJMknmLKLJjj%J2j0mKJj%kkNLnJ1j0
-171@lPkmMnLJ%%jMkj0QKlJJ%kNpKJKmJKMJkmOlqPjj%NklOj3JJ%JO%KqJ1kKqlM%m%JK%mLK
-103@JJjJjr%M%JJMkqPOol%PmjJkMJKmLMp%K%jnKj2J4nj%LLNnkQojLnKM%l%%LJnJLl%%Jp%
-34fPoOmLlJ1Ln%qmOJNnjLp%LJ%j%nMKJKpKJ0koNKom%Pmj1MMjjN%kKLMmkkMlnJ0nMnKKljM
33Cj0KJ4r%JknO%k%%MJkjkLjj0RLkJKLmjjJ2j2Lkl%LkJl%N%kJ0j1JMl%J0j8JJ0nRkkrNkJm
96eLkJjOJ%nJjlMKK
110C
##PAGE=	F1=21179.766944599017734
##FIRST=	23001.711907285582129,	6426.5682307747556479,	250
##DATATABLE=	(F2++(Y..Y)), PROFILE
-912@Mk%mJMKMomKm%LJjnPKkoNMpjLkMJ2rpQmmK%lL%MkqOjl%lLM%%lM%lrJ0%rMMNlJjLl%j
-843alRjJqjkLJJJ%lmONmKMnlj0%QlMLLm%%okJ5%jloRnpPmMJpKPnjoJ3okLOnlNmMKnPkk%k
-775@nNoRKJm%jjJ%jJMj%mLNlJoJ%RqkjPrLMqMjOj0LL%nJOlm%PjJMlljMqKKnLKMKmMm%jjl
-705cNoMMqjOnK%jKMnOmn%LN%jqMnJ0nL%jMn%%%jL%PlnMPoolKJJ%JqP%lJKkNmJpMKjJOpJj
-635bNoLl%L%KMomJkMLLoJLlMKpO%nlOjqPmLKpRkNrmNJoMKnlkJ6noMKNJqJLqJOlNljJ%jJl
-565bK%pjPPj2LLNj0MLKqjMJLnM%j1MKJlRmKMnkmMmNnjMOj1LLLLj2J0knNpNKkMpJ2j1%Nkj
-502ajKjJMMqlN%jMmMn%%LlJMnNrPnkKKJ1kqKKpLJqMQpJ%jJnM%M%j2OJQj4MLJ%Lj3NPj0KN
-436ajLK%mJmQmnO%%jQnljJ%%%klQjJJlj%KkkKNkoJjJkRnNLmmMmoPlKPknOlmk%LnQlMJj1Q
-366BjlNlMkmJjLLo%KnN%NnJnJJKJ1j6QJoJ%J2j6jOlL%JOLpljpQ%%Jj%k%pOp%JR%joKRm%N
-299EkoJNmJNpqRoNLmMjkkRkJmkPkkJKqLJLjkOlj0nJ2mkOnPkkJJmMjkMmJ1qjlKj1RPjLllM
-232C%pJQkLpKjQ%j9J1%KKlJ9j4j6QkMjJlklNJ1qKkJlKL%omKKMJ%kJJ0j1kKJj%jkMKlJ1j1
-171@nQjlLnKJJ%jLkrQJkJ%JkNojLKnJKNJlmPlqN%JjOlmQj4%Lk%QJKrR%JpkLjl%%KJnO%J%
-101AjJ%qjNjJJLjoONmnJNljJmNKKnMLpK%JjpLj0J3n%%KLNojQokNn%MJlKkKKm%Ll%%Jp%Pn
-32dMnNjJ0%mKrlNJLkjKojM%%jjnNKJKoKRkoNJnmKOlj2LN%mNJkLKLkljJjnJ0mLoKKk%LrLJ3
36A0j0jMmnOJkkKM%l%jKjj0QLjL%Lmj%J1j2LkjkLj%l%Pk%Rj1JMl%J0j8%RlQjkrMj%nLjLlO
101BJ%nKjoNLK
110C
##PAGE=	F1=21155.474345096532488
##FIRST=	23001.711907285582129,	6426.5682307747556479,	-115.125
##DATATABLE=	(F2++(Y..Y)), PROFILE
-912@MkjlJM%OmoKmjMJ%oOLlnNLnjK%LJ1rpPmmL%jLkMloMjk%mMKK%lMjjrJ0jqKNMkJjLkjk
-843bkJ0%%r%kKJ%K%mlONmKLmlrjQmNLKljKonJ6JkjpRmpOnMKqKPmjnJ1nlMOokNlKKnRlk%j
-775AoNnQK%ljJkJj%JMj%nLOlKpJ%J0rkjOrMLpMkQj0JNjoKOlljPkLJkjkMj0MKoNJMKmLlJk
-707AkkMnLLnkNm%JJKLmNmoKKMJjpMnQlL%kLmJjj%LJOknMPnpk%JJ%Kj0Q%kJ%jOnJpLKjKOp
-637bJjMnLlJKjKMmnKlMKMn%KkMjoPJnlO%j0PlNJpRlKplNJpOJo%jJ4pnMKMKj0KMq%PmOklK
-569A%jJmL%p%PNj2MLOj2OLKqlNJJmLJj0LKKmRlKLmklKlNo%KRj2LMLJj1J0kmNrNMlMoJ0r%
-505bMkjkMlKLNqmO%kLkMn%%Mm%LlOj1Qnj%KJ1jq%JnLJqOOpKJj%nLJLJj1NKOj3LLJJLj4OQ
-439Cj0JNjKLJm%mRmnOjKlRpl%J%jJjmQjJJlkJLlkKNlm%jJkJ0nMMnmMnmPlJPjmNnknJMmMJ
-370ALLj0N%lNmL%nKjMKrKKnMJNnJn%LJRj4RknL%J1j5jNlL%KOJnmkoQjJKk%kjoNo%KRjkoL
-303eJ0n%Mjn%NmKMoj0RmMMnMJllRj%llQljjMrLJLjkOkj0pJ4njOoPklL%nL%lOnJ2q%nLj0Q
-238dRlKklM%pKPkKnKkQJk1J2%LJkJ8j8j3QkMjKlkmOJ0pKj%mNJJomJJMJKlJJ0j1lL%%%%kK
-175@KkJ2j2nQjkKm%KJ%jKjj0QKkJ%KlOomNKoJLN%llPmqO%KkOmlRj6JMn%RLKj0PK%okLkjj
-109d%K%oRjJj%%Kq%NkJ%LjmMMjoKKkjJnOLjnNMqL%JjqLrJ3nKjJLMo%QokPokMJkLlJMn%Ll
-39@%jKo%OnLpQ%QjlLj0kOJjK%%nkM%%%kpOLJJmJJ0loM%llKPnj0JO%nMKkN%K%mj%%oJ1lKp
28cLJkJLqLJ2j0lOloOKllLMjk%jKjj0QKjNkMmj%J1j4MjjkL%jljRlKPj1KLkjJ0j8%QkPJlqL
93@j%pLJLlN%KnKjqOMJ
110B
##PAGE=	F1=21131.181745594043605
##FIRST=	23001.711907285582129,	6426.5682307747556479,	-288.75
##DATATABLE=	(F2++(Y..Y)), PROFILE
-912@Mkkk%NjOkpKmjMKjoOKkmNJnJJKKJ0j0nMlmM%%MmMllJjj%oMJLJlMj%rR%p%OKkK%Llkk
-843c%RKjj0JkJJJJJokONnLLmlolQmMLKljKnpJ7%kjoJ0noNoNKrKPljmRmlNNojMk%LmQlk%%
-775BoMnQJJkkKkj%jKMlJlKNkKpJ%J0rk%LpMKoMjQj0JNjpJOkkkOkM%lLmMj0NJoO%MJlLk%k
-707AljLmJLkkMmjKKJLlMmoMJL%%oMnOjK%kLlJkj%KKOjnLPmqjjJJ%Kj1RJk%j%OoKoJKjKOp
-637cJ%LmKj%KlMKjoKkM%NmjKkMloR%mkN%j1QlOJpRn%njN%pOJpL%J1rkLKLLj2LMojOlPknL
-569AjJ%mNkojPNj3NLPj4PMKqmM%KlKJqKKKnRkJKkkjjkNnkLRj1LLLJj1J0lkMj0NNlNpRpjM
-504Bk%lMlKJOpmO%k%KKm%%Mm%JkPj1PkljKJ0%olJmMJqONpLKk%nLJLKj0MJNj1%MKKJj3ORj0
-438fJMjKKKmJnRlnNjLmRqlK%JlK%nPjKJmlLMmjJOnlJj%jJ0oLNloLmkNk%PjlNojpJNlKLKM
-368Hj0NjkNnLJoK%MJj1MKmKJOn%m%LJQj3RllKJRj3jMkJJLNJmnlmP%jMl%kjpOojNPjloMJ0
-302EnjM%njNlKLnj1RkKNmMJllRjkkkPkjlMqKKKjjOkj0pJ5njOoNjlLJoKJmOmJ1p%nMj0PJ0
-237Fm%jkMjoKOjJlKlPKk2J3jM%jJ8k1j1QjKjMlknPRoJ%%mPjKolj%N%MmJRj3jL%J%%jJ%%J3
-172A3j4nQ%kKljKJJkJ%j0QKkJjMmOnpQJpKLN%mkPnpNJLlOmlRj6KLpJRMKj0NLjmjKlJk%K%
-106bpJ2mKlJ%KnjNk%%K%kKMJqL%jkJnPKjnOLqNkJjqLpJ2nLkJLLoJPojRpnNJjLlJLkkLl%j
-37aKo%Om%pJ0%PklNrlOJkLKlllNj%%lpPL%LnJJ0loL%jmMOor%OKqNLkNkKJmj%%oJ1lJoKJj
31aJKpMJ0rmQmpPKknMMkkJjJjqOLjOlLm%JQj3MjJlKJjmjJ0mNMj0KLjjPj5jPjOLmpK%kpLKM
99@lMjLnKjrOMJ
110A
##PAGE=	F1=21106.889146091558359
##FIRST=	23001.711907285582129,	6426.5682307747556479,	-462.125
##DATATABLE=	(F2++(Y..Y)), PROFILE
-912@Mkkk%NlP%qLnkNK%oNJjkL%mKJLJRj1mLkmM%%OoLkjjj%jpO%LJlMj%pP%njO%kL%Lkmj%
-842cRLjj0Jj%J%JJojNNnLLmllmPnNL%jkKlrJ6%k%oJ0mnLoNKrJPkjlQmmONojMk%LmPl%jJo
-774cMnPJ%jkKjkj%JNmJkJOkLpjJJ1rlJJoMKoMjRj1JOjqJOk%mOkNklNnMj1P%nN%M%kKjJml
-706c%Kk%LjlMlkKL%KkMmpO%L%%mNoL%L%lLlKkjjKJOJoLPlr%k%K%Kj1RJk%lKOoJmjK%JOpK
-636b%KmJK%JmMJKpMkK%OllJjMnoJ0%lkM%j1P%OJpQnkl%LJpP%qNJRj0%KJLMj4MNojOmRkpL
-569@%J%mOlojPMj2MMQj6RMJpoNjJkJKpJMJnQkK%jj%ljMmkKJ0j1MKMjj0RkkMj1NOlNpQnkM
-504BkJmNlJ%OomO%kkMJl%%MmjJjPj1PklkJJ0JnnKmN%pOLnLKk%mJLJMrKJLrjMKMjj2ORrJL
-436ajJLKmKoQjnM%LnQqlL%LoMjnPjK%lnNMmjKMnjJkj%J1o%NjoLmjMk%O%lNqJqJPm%NJNrN
-366DkkNnKKoK%MKj3NKljLNnJljM%Oj0RmlLKOj1%KkJ%MMJkomkO%kNmJkkoOojOOkloNJ0nkN
-299CjmkOmMJmj1QJ%OnNJmlQJmjkQljlLpKKJ%jOkrqJ5n%OpMJnOjpJLoQlRo%nMrOJ1nkJkMk
-231AmKM%jJJmOKk0J2kN%%J7k6pQ%JkNjloRPn%J%nJ0kKokljO%NnJQj4jNjK%Jk%%JJ4j5nQ%
-168BkKlkLJJk%%rPKjJkNlOorJ1jpKLO%mlQooNJMnPnkRj5JMrKRNKj0LLjm%KmKjjK%qJ4nKm
-101cJ%Lm%Lk%%K%jKKLrLjJlJoPLknOLqOk%%rMnJ1oNlJKKoKOnjJ0qoO%%Ll%MjmMmJjKn%Nl
-32bkqJ2JNlkOrkNJlNKnjlMj%%mpRK%MnJQloLjJmNOoqkPLj0MMjOmJJm%jJnJ0k%oJKj%KnMQ
36HqnRmoOKknMLkjJjJkoMMkQnMm%JPj3NjKmKJjmkJ2nPJrKL%kNj2kO%NMnoK%kqLMLlLjMnKj
106aj0PM%
110@
##PAGE=	F1=21082.596546589069476
##FIRST=	23001.711907285582129,	6426.5682307747556479,	-1726.125
##DATATABLE=	(F2++(Y..Y)), PROFILE
-912aMkjl%OlNKqKmlOJKpMJj%KkkKJNjPj0mKjkKJJOqMkJljJkqQjKKkLjKqPjljM%lLJMln%%
-842cPOkrJjjJ%JKp%MNnLJkmJmNnML%jjJkrJ4%k%mRmlKqNKpjQkjjNlmPLoJMljLkNlJkKoLl
-772cO%%%kLkkkJKKlJ%jNjLojJJ0pmKjnMKnMjQj0JN%rJNkJlMjNllPoMj0O%mOlNjjKkKmnJK
-704bj%JJkLklKLJJjMooPjK%JkNpKJK%kJkLl%jJJMLoLPlrKm%K%Kj1RJjklLOpKmjKjKMoLJJ
-634@m%M%%nNjNpL%%%OkmJjMpnJ1jkkMjj1PJP%oPomjKKJoPjqOKOj0KJJKNj5MNmkNlJ0krNj
-568@KjmPlojPLj2MMRj8J1M%poNj%kJKnJLKoQlK%%%%mjMmkKJ0j1NJMkqQkjLj2OOlNoOmkL%
-503AJmMlJ%NnlNjjnP%k%%MmkKkPj0PjmkJQJloKmO%pOKmMKkjl%LJMpJJ%okMKMkj1PQpjL%%
-434aKLlLqQ%mK%LnPqkL%MqN%oPjK%loPLnJKLnjKljJJ0nkMKoJkjMkjNJlNqJrJQljNJNqMjj
-364BLnKLpK%NJj4OJjlLMmKkjL%NrRllLLKqJJlJjNLJjomjN%kOnJljnNnjONkloNJ0nkM%njN
-295AlMjjj1OMlPmMKmmQJn%jQm%mJnLKjJ%MjqqJ5oKMoL%mO%q%MoQlOl%mLpMJ0mkJjLllKKK
-227ClN%nMLj8J2mPkKJ5k9kPJjlPjlnQOm%JJnJ0lKnjnjMKNnJPj5%OkL%KkjkLJ4j6mQ%jJkl
-164cKKKkj%qOKjJkOmPoj1J3kpLKOJnlPnnLKMnOmjQj4JLj0LQOKj0LKkkJJnMjjKjqJ6qKnL%
-99bLk%Ll%jK%%KJLqLlKl%nOLknOKpQl%%qLlRnMk%K%nMMmjJ1qpO%%LkjKKmKlJjKnJNknqJ2
-29aKLljPqkMJlNLo%lMkJJopJ0JjPo%QloKjLnPNppkOOj2MNlPnJ%l%jJmRjkmjK%J%lLPpnRm
40@oOKkmLLkkK%%knLLjRpMl%KNj2M%LmJKklmJ3nQjqJLJjKrlO%MNnnJ%kqLMLlLkNnKjrOM%
110@
##PAGE=	F1=21058.303947086580592
##FIRST=	23001.711907285582129,	6426.5682307747556479,	-2414.625
##DATATABLE=	(F2++(Y..Y)), PROFILE
-912aK%jkkPlLLpKmmOKKoMj%%LmkLKNkOj1lLkjKJJPrLkMnjKlqRkJKjLkMpNjjkMllNKLkpJJ
-842bNPkrJ%k%JJKpJMMnKJklLmMnMLk%jJjrJ3jk%lRmkKrNKolRjjjMkmOLoKLlkMkMlLlLoKj
-772aMj%KlMkllKJJkJKkM%LojJJ0onMmmO%mLjPqJNjqjNjKmLjPnlQoMj0P%mOmNk%%jLmoKJ%
-703c%jMkKklLLJjKKopRkKjK%Np%KK%lJkNlkjJ%LNoMOkj0Mo%JJKj1RJjkmNMoKllLjJMoLKJ
-634@lkN%%oNkPoKJ%kPjn%%LqmJ1jjkMkj0OKP%nNnoJLJJoQlpOLNj1M%JKNj5MMklNlJ0kj0O
-569AjKjlPmnjOLj0KLJ0j8J1M%ppOkjjJKmJMJoPmMjJ%Kp%MlkJRj0OJLlpPj%Kj2OPmOpNkkJ
-504@KKoMl%JMmlM%koQ%jjJMmlLkPrNJnlJPJkoKlN%nO%lMKk%lkMJNojJ%nmOJNlj0OPmkJJj
-434bKLjLrPKnKJJmNpkMJMj0PjoOjLjloRJnKLJm%KmjKJ0olKNo%j%Lk%LJkMpKj1KQlkO%OqN
-366EkjLnKLo%KMJj4P%JoLMmK%kL%LoQjmKM%oKjlJkOKKjom%N%mPnJm%mLm%PLlloPJ0olMJn
-297cjMlNk%j0NNmPlLLnmQJoKkQnJm%mLLk%JLjnrJ4oLMnJ%mPjqjNoPjK%%lLoJJ0mkJ%LllL
-229@%KlQknLLj5J0mQmMJ3l3LPKllPJmnQNljKJnJ2nLnjokLLPoJNj5%PkM%KkkmOJ5j8kPjJ%
-166BkmLLJkkJpML%%kOmPoj2J5moLJPJnlPnmJLNqPljPj1JJj1MPOLrJKjkJJnNk%J%rJ7rKoM
-100b%Lj%Lm%jKjJLjMqMnLljlNLmlOJpJ0nJjpLkRnNljK%oNKjjJ1qrOJjMk%%MoKk%%KmKLkn
-31epJ1KJk%PplMJlNLpKmMkJJopJ0JkRojPlnJ%LmPNqnlOPj4MNkOoJ%k%kKkPjlljK%J%lLNn
37@oJ0mnNJjmLKjkKj%jlJLjRpMmJKMj1MjNm%JjloJ5oJ0mo%LKj%plNJLNnl%JlqLNLmLlOmJ%
106@rNMj
110a
##PAGE=	F1=21034.011347584095347
##FIRST=	23001.711907285582129,	6426.5682307747556479,	-3150.75
##DATATABLE=	(F2++(Y..Y)), PROFILE
-912bKJjkkQmJMoKmnOLKnMk%JKnkMLNmOj0lKkJJ%KRj0JjOojJkrJ1kkL%KlPpMk%jLmmOKMlp
-844dJJLQjq%Km%KjLoKKLlJ%jmPmJmMKk%%%jpJ0jj%kQmjJj0OKmnQ%jjMkmPJnKLmkMjLlMlL
-775DnJ%K%jLlMlkmKK%kJMlLJKnjJRmoMmlOjlLkOqKM%pkNjLmKjQpmRnLqP%mOnNlJjjMnoLJ
-704c%%kNkKjlKNjkLLppJ0lKjKKMq%LJ%kj%MkjlJjKPoNNkrMp%%JKj0RJjllNMoKlmMkKKmLK
-635a%klO%%oMlRoKLklP%n%%LrmJ1jJlLlpLMPjmMmqLNjJnQmpOLMj0NjJJNj4ML%mLjJ0kj0O
-569AkLjlPlnjOJqJLRj8J2M%ppNkj%%Kk%N%nOnNlL%LqJLjl%QrOJLlpPj%Kj1NPmOoMkkJLLp
-501aLl%JKjlLjjqJ0j%jJMmlLjNpMKnmJO%%oJlOjlNjjLLkjklMJNnkJkjnNJNmqOOlk%KkKKJ
-431CLj0OLmKJ%mMokMJNj1P%oNjLkkpJ0%nLM%m%MnjKQmnJPnk%K%j%KJjLpKj0JRkkN%NqPl%
-364CKnKMp%KN%j3PjJpMLlJKkK%LnPKpKOmmMjnJlOJKJnm%MJnPoKnJlKl%PKmknPRolLKo%Ml
-294cNmKrLQoOkLMnmPJoKkQoJljmNLl%KJ%lrJ3oKMmjJlOjqjOoO%jK%kKn%QklK%LmkL%LnJ0
-225HlnJMj1QoJ0oOJ0l5RNLmmQKnlPKjlMKnJ1mKljqlLMPoJMj5jRlOjLkloQJ5j8jOjKjkmKM
-162BJjl%nLKJ%jOnPnj3J6nnL%PKolOnk%MNj0Pk%Or%%j1NNPMr%Jk%JJnNjjK%rJ7j0KoLJKJ
-97A%Km%kLjJMkLpMoMlkjMKmkO%pJ1n%klJ%PmMkkKjnNJ%%J1rrNJ%L%jkOnJkjJKlKKkonJ0K
-28AjkJPokLJlNLpLmLk%LpoJ0%lJ1okOln%JNnQNj0lkMRj5LOkNoJjj%jJ%OjnjkK%JjjKLloR
39ClmMJjlKKjkJJj%kjLkJ0qNl%KLrLjNmJ%jkqJ7pJ0nmjKMkkmlMJLNok%LnoKNKmLlOl%%pML
109@j
110a
##PAGE=	F1=21009.718748081606464
##FIRST=	23001.711907285582129,	6426.5682307747556479,	-3886.375
##DATATABLE=	(F2++(Y..Y)), PROFILE
-912cLJ%klQm%Mm%lnOKLmMl%L%ojMLOoNrlKjK%%LRj1%%QqjJkrJ2kmM%KnJ0oKlK%KomPKMkr
-844eKKJQjpJLo%KjLnKJLlJj%mRn%lLKk%Jj%oPjjj%Qm%Jj1OJjpQJjjLjmP%nLKnjLJJkNnNn
-774@%%KjjMlNnjoNKljKNnKKJlj%RloNnkOklL%LpKMJqkNjMnJjJ0qoJ1nLpP%lNpOl%jjMmoL
-705d%K%nQlJJlKNkkMMrqJ1mLjKNLrjM%JljJMk%nJkKPmQLkj1Oqk%JKqQJjmkOKoLknMkK%lL
-636dLj%mPj%oMnJ1nJNlnQ%oJjMj0kJ0jKlKolJNQllKkrMOlKmQnpOMKj0OjJ%Oj3MJJlK%Rkj0
-570eOkMklQmm%MJojKJ0j8J2M%oqNkj%JJj%N%nNnNmMJLrJMjl%OqP%MmoOkKKj1NOmOoMjlJM
-503DMqKk%%KjkKj%rR%%jJLllMkNoLLnnKNjJoJlPkjMk%LKkjjnNKNml%lKoNJNonNMjkkLjJK
-432BJMj1OLkJ%jkJmjLKOj4R%oMjMlkoJ0knNMkl%No%JQmo%RmlKKkkJJKkLoKj0KQkjMjMoQm
-365C%KnLLokMM%j2OjLrMLlJKjJ%LlOMq%Oo%NloKoQ%KKnl%LKoPoKnKjjkJOKnknQQolLKpJM
-295@lOoLpJRoNjKNnnOJnKkRpJlkkMMnJMjjjqJ1oMLmkJkOjqkOnNJnN%%%lkOjlM%Jm%K%LpJ3
-225Imn%LoNnJ0pOQl7J5MMonRKnjO%jmOKmJ1mJkjrlJNQn%Mj6kJ2mPkLjmqJ0J4j8JNkMkknK
-163cOJklJnJLJ%%OoPmj3J6pmMjPKolNm%kOLj1PkJNo%lj0PKPNqjJlJJJnOk%JJrJ7j2LpNJJ
-98@K%KnJlLjJNmLnLoMllKJLnjO%qJ2njk%%JOnNlkKjoOJ%%J1rrMJ%LJjmQn%jlLKlKKkokOL
-28AkkKPnkK%jMLqMmLk%LpnR%lJ0mlNknkKPoQNj0l%LRj5LOlMn%jjKkJJNjn%kJJ%k%KJjnQl
40@lL%JlJJ%k%JjKkkLkRqPm%JLpKjNl%%j%j1J7oJ0olkKNllklLLJNoj%MnnJNJmLmQmJjnKLj
110a
##PAGE=	F1=20985.42614857911758
##FIRST=	23001.711907285582129,	6426.5682307747556479,	-4874.125
##DATATABLE=	(F2++(Y..Y)), PROFILE
-912cKJJklQllNl%koNLLlNn%MjpjLONpMqkKjLjjLJ0j1%%Qpj%jrJ2koMKJoJ2pLmL%JooRKMk
-845DrLJjQ%oJMp%KjLmK%KkJjklJ2njlKKlJKk%mM%kjKPnJJj1O%JqQJjjLjlPjoNJo%LK%mPn
-776@Nn%%J%jMlNo%pOKoKJQpJL%kk%RjpNnkOkkKJJoLKKomM%NnkJJ0qpJ0lLnO%lNqOlj%mPn
-707bnLJJKpQk%JkKNllNNj0qJ1mKjLOKqkM%JlkKL%%oJlJQkJ1Kmj2PrkjKKqPJ%mkOKoMloNk
-640fJjjLLjJnQk%oLnJ2m%OmnP%n%jMj0%Q%LmJpj%OPlkJjrNOmKlPnoNMJqNjJ%Oj2MkMljLQ
-572GlrNjMkkPmkjLJnkKRj7J1M%opNkjjL%%jN%mMoOmMKLj0KL%ljMpQjNmoNjKKj0MOmOnL%n
-505b%ONq%jjJJ%j%%jrJ0%j%JLlmNkMlJMnnKLjKn%lOkJMmKKKkjjnNKNml%mMoN%NplNK%klM
-435@j%KLLj0ML%KjljjkjLKOj3RjoMjMmkmRlnPLklJNojLNlpkJ1knMKmjJ%KkKmJrKQkJKkMo
-367bJ0mkKnMMplNL%rNkMj0LLlJMj%%LlOOrjOqKPnoKpQjLKlm%KMoOoKnL%ljJNKnllQQplLK
-298BqKMlNoNojJ0pM%KMmoPjlKkQpJkljOKoKNljJqJ0oMKjnKkNjokOmLJqPJ%%klMJlMJjmJL
-229AjLqJ4nmjLlKmJ0pPMl8K1LMpnRKm%MjjmPKlRlJjjrn%PQn%Lj5lJ3mPkLjmj0J2J2j6KNl
-168@MjlnKPjjlJm%KK%%OoOlj2J5rjMjOLplLlKlPLj2OjKLm%mrPJOOqjJmJKKoPkjKJqJ5j1K
-102@oMJJKJKoJlLjJOoKlLoMllM%Lo%M%pJ2mklLkLMlLlkKkmN%KJRrqL%JKLjpRm%jmMKjJ%j
-32@n%LKkkKPkmJJ%LLqNnMl%LplQklJ0llLjnmMQoQNj0lJKJ0j5LNlLm%jkLjJJMjoKk%J%lKJ
35@%JoPklKJJjkJJkjKjKjkKlRrRm%JKm%jMj%k%%j1J7oQo%mKNlljkKL%MnkKMnl%MJnMnQlJj
106@mJKj
110b
##PAGE=	F1=20961.133549076632335
##FIRST=	23001.711907285582129,	6426.5682307747556479,	-5861.375
##DATATABLE=	(F2++(Y..Y)), PROFILE
-912dKKJklQknNkjjpNMKjOp%NkpjKPNqLokKjLjkMJ0j1%%Rpk%jqJ3krNKJpJ3nJnMK%qoJ0KN
-846GlrLJkQjmKNrjLjMnMjJj%jlkJ2llkKJlJLl%kKjjkLPnK%j1OjLqPJjjMjlPkoO%p%LMklP
-777EnNnjKj%jNmOo%pOLrN%RqJLkjk%RJpMnjNl%JKknMKKnnLJNnlKJ1rpRkLmO%kMrNkjjnQm
-707bnLJJKqRk%JjJOmmPNj1qJ1mKjLPJpkLjKlkLKJJq%k%QJJ3%mj5RrmkLJnOJ%mkOJnMloOl
-640fJlJKMjKnPk%nKnJ1l%PnnO%m%jMr%P%MnJj0MlPPm%j%qMOnLkPpnNM%pNjJ%NrLmNlkMQn
-571BqOjMjlPll%K%llJRj5J0LJooMk%jLjJkOjlLpOmMLMj0JLJkkLpQjOnnMkMJqLNmOnMjnjP
-503DOqjk%J%Jj%jJrR%j%JKklNlLk%NnmKLlKljlPmMLnKLJkj%oOKMlm%mOpN%MpkN%KlmNjjK
-432@MLj0LLJLkmKljjKKPj4RjnMkMmkkQnnQLlj%No%LLkpmJ2%oOJojKjKkJkJq%QjKJkKnJ1m
-365DkKnNLonOL%qNlNj1LKkJNk%%LkMRj0kNqMQopKqQjKLkl%%NoNoLnMJoJJMKnlkQPpkJLrL
-296dMlNpOmlJ1qM%JNmoOjlLkQq%%m%PKqLOnjMqPnNJ%pK%MjojNlL%j0R%JJllKLlMJkmLKkM
-227CrJ4nlkLjJlJ0rQ%l7K7JMqmQKmLJkjnQMmQj%%jj0ojRQmjLj4nJ4mQmMjmj1J3Rj3LMlNl
-166BknJQj%l%ljKK%JNoOlj0J3j0%MjNLolKkLnQKj2O%KJj%opQjNOp%%nKJLnOkjLJqJ4j1Ko
-101fMK%LJJpKlLjJOoJkJlLmkNjMqJMjoJ1lllOlLKkKkkKkmOkMJQj0pKJ%LLjrJ0l%jnNJ%J%
-33AjnL%KlkLO%m%%KKLrNmMkjKokQlmQJmKjmpORoQMj0kL%J0j4KNlKl%jkLjJLKjoLk%%%mLJ
35@jKnNjk%KJjk%KkkK%K%lLmOpJ0m%%Lm%jLJ%l%Jj3J8oNmJnLNmm%%JMkMnjLMnjjK%mNoQlJ
105Ajk%J%
110a
##PAGE=	F1=20936.840949574143451
##FIRST=	23001.711907285582129,	6426.5682307747556479,	-6351.875
##DATATABLE=	(F2++(Y..Y)), PROFILE
-912eLKKklOjnMjjjoMMJJPrjPlpj%J0MrKnjLkMkkLJ1j0k%J0ol%%qJ3jj2OKKrJ4mJoNLkpqJ1
-848@KNlrMJmPkjKOj0jLjLlNl%J%lljJ2klkJJlJMnJjJjkkNPoK%j0NjMqP%jjNjlOkpP%p%KN
-780CjnQoOnjKj%jNmOpJqQKj0PjJ0rJLl%klJ1JoLm%LkJ%KlnNJLnnLKNnoLJ2rpP%KkN%%KrN
-713CkjkoJ0nmM%KLrRmJKjJNnmPOj1qJ0lKjMO%pjLjKlkL%LJq%k%PLJ5lmj5RrmlM%lMK%mkO
-647@%mMlpPlJmKKMjKnPlJm%mJ0kjQnnOjl%kMpJNjOnjj0OmPPnJkJoLOoLkPonMMjoNjJjNpL
-578@oOkmOOnpOjMkkOkk%JjjmJPj2QKKomKkLlMkKkOjlKpOmMMLj0KLJklJoRjOmoMkMJoKMmO
-509EnNjpjQPqlkJJjJ%%kJqPKkJJJjlNlK%jNmmL%lLjllOmNMpMKJkkJoOKLknJmPpM%LojM%K
-438BloPjkLMLj0LJLMlnLm%jKJPj2QklLkLlk%NnnRLl%jNo%NjjpmJ1LqQ%pjKjKkJ%%q%QjL%
-370BlJmJ1lmLmNLooPK%nLlNj1LJj%Ok%%MkLJ1j2lNrORppKj0J0lLL%mjjPnKmKmMJpLJLKol
-305g%QOpk%Mj0MMlNpPmmJ0pL%JMloOkjLkPpjJnJQJqKQpjNoMmN%Lj0LJKjmkNjJJj3J0JK%l
-239bljMjMJkmLKjKqJ2njmMJjkRqQml5L2kOj0mQKmM%mjnJ0MmOJjJjj0okJ0QmjKj3mJ3lQnL
-177BJoj0J2Oj0MMmOlkoJQj%k%kkJL%LKnMjqJ0j1LL%LMpkJjNpRJj2O%JJJ%qnQkMPp%%nKJM
-112BoPmjMJpJ2j0KmKKjMJ%oKlKJjQp%jJlLmlPjMqJLkmRklmQlKKkJjlLkmNjNKNj0n%JJKMj
-44Bj0J0k%%oNJ%Jj%nOk%ljKPJn%%LJKqNmMkjJmkQmmNMmJjmqQRoPMj0jNjQj1%MkJkjJlMj%
23AMJjpNkj%JnLJjLmK%jjJJJljLklK%MjkKmMoJ1m%%MlkjKMkmJKj3J6nLkJnKNmmJ%JMkLmkM
93ANoJkJ%mNoQlJjj%jJ
110a
##PAGE=	F1=20912.548350071658206
##FIRST=	23001.711907285582129,	6426.5682307747556479,	-6841.875
##DATATABLE=	(F2++(Y..Y)), PROFILE
-912eKLKklMKpM%kJpMLKKQj1jPlpjjJ1MrJm%LkMlkKJ1rlJJ0nlj%pJ3%j4OKKj0J5mKpMNlpr
-849a2J2JOlrN%oPj%KQj1kL%KkNlkMjmm%J1jlkJJmKNpK%j%klPPpK%rNlOpN%%kOjlOlpQkpJ
-782dJPjoPnOnjLk%jNnPqKqQLj2RjRj0KLmJknJ3JoKkjKjK%KnnNJMnnKLNnpMJ3rqOJJ%M%JJ
-715GrMjkjqJ1mlLJJNj1RmJKjJOonQOj0rRlLjMOjo%KjKllMjMKr%k%NNJ5mlj5QqnlNkjMK%l
-649ckN%lLkqPlJnMJL%LnPnKljlRjmRmmMjkjjLnKLjPokj0RoPOmJlKnKOoLjNnmLMknM%JjMm
-579aJoOknPNnoN%LjlOjj%%jjl%NrOJMplKkMlNmLlOjkJpNkLMLrJM%kkjnRjOmnLlNKn%MmNm
-508@OkpkQQpmkJJkK%%kJpNMmK%KjlOmJJjNllJJnM%mkOnOMqNJ%jkJoPKJkmKnQoK%Lo%LjKl
-437bpR%mMMKrKJMOomNoJjJJPj2QkkLlLmjKLnoJ0LlJkMnJNljonJ1Nj0J0%rjLkLl%K%q%Q%M
-371DkmKmJ1lmLmNLnqQKjlLlNj1L%j%Pl%%MkLJ1j2lLqPJ0qpKj0RlKMJmjlRnJmLmNKj1NKKK
-307BolJRMpjkNj0MMkMoOlnRoL%%MkoNjjLkPqjKoKR%qKRqkPoKlMJMj1KKJ%klNj%Jj3J1jL%
-240AllmPjN%lmMKjKqJ0m%mMJjjQqQpl4L6lOj1lQJmNjnjnJ1LkLLjJjj0olJ1PkkKj1nJ2lQn
-178aLJnj0J0LnMLnPmjo%RkKlKllJL%MJnLJoOj1NMkKNpk%%OqR%j1OjJ%M%j0kPlLQp%%nKJM
-112BnOn%N%oJ1j0KlKJjLK%pLlL%kRq%%%j%kkPjNj0KKlkQklnJ2oKK%k%mMjmMjNLLj0lj%KJ
-46bN%j1Q%%%oNJKjjjmQmjkjKOLnkJM%KqMmOlj%ljPmmJQlj%mj0J0RoPKqjOkPj0JKk%%jKmM
21BJkN%jpOjl%JnM%jLlJj%kJKJlkMkmL%NkkKnKmJ2m%jNjmjJNjoJMj3J5n%%LoKNnl%KJLkJl
91blPMnKmKjnOoPlLk%jjJ
110a
##PAGE=	F1=20888.255750569169322
##FIRST=	23001.711907285582129,	6426.5682307747556479,	-6853.125
##DATATABLE=	(F2++(Y..Y)), PROFILE
-912eKLKkkKLpM%kKpMKJNQj3kQlokkJ2LrJlKJjLllKJ1qlJRkmlJpJ3Jj5PJLj1J5lJqNNlpqJ1
-848@JOlrN%oOkKKQj1lM%KkNlkMjmmJQJlj%%lKOqJJj%klQOpK%qMmQpM%%kPjmPlqQloJ%Q%p
-778cPoPnjKkJjMnPqLpPLj2R%Qj0KLnJjpJ5%nJ%k%JLjKomN%NmoKLNnpLJ4rpLL%KL%LjrMjl
-711b%qJ0lkMj%Pj1QmJJ%KMomPOrrRlLjMMkmJJjLllMlOJq%j%KPJ3o%j5PonlMjjMKJllN%lL
-644@krQlJnNjM%LmNnLjljO%nRlmLjjjjLlKJkQokj0J0pOPmKnLlJNoKJMnlLKjmK%LkKj%oNj
-575bnQMonMJLjlN%%jjjJljMpLKNpj%kNlNnMmOjj%pNjKMKp%M%jkknRjOloLlNKm%KlMlPkrj
-504ePRonlKKmKK%lJoLOnKjKjkOnJLkNklJ%nM%m%MnPMqNJ%klKnOK%klKmQoK%Jm%KkKlqJ1%
-434@mMLLqJkPPpmOoJkJ%Pj0PljMmLm%KKnoJ0KkKlLl%OnjolRPj1J1kr%LkKljM%p%P%NmmKl
-367dJ0kmLlMLnqQJjkLlNj0Kj%jPkjJNkJJ2j3kJpRRqpKrPlJNLnkmJ0m%lLlMLj3PKJLomLRL
-302HpjlNj0NMkLnNknPnLjJLkoOk%LkOqkMnKRkpJJ1rlQn%kM%Nj2LK%%%lMJjJj4J1kM%mknP
-236cJM%lmNJ%JpPlJnMJjJOoOj0l1M0oQj2kP%lOlojnJ2Lk%Oj%jrolJ1PklLrnJ1lQpLKnrQJ
-172bkMLnPn%pJRlLkKmkJKJL%mJLmKj0PLj%NokjJPrQ%rNjJ%LKj1jOlKQoJ%nJJMnOo%PjoJ0
-104GqJj%JjLKjpMlKJkRq%%kJjkjQjNj0KJljOjknJ3pJJJlJmM%mLjOL%rkj%K%O%j1PJ%%oNJ
-36@Kk%kkRnkjkJONmmJNjKqLlOlkJkkPmnlJ3ljjlj1J1QnOJojQlNq%%j%JjMoN%kMJkoPjm%J
32AnM%jMl%kJlKKJmjMknL%PlkKnkkJ3l%%M%njjQkpKNj3J4nkLKoJNoj%LJKk%lkPMmLnJkmOo
102eOkLk%%kK
110@
##PAGE=	F1=20863.963151066680439
##FIRST=	23001.711907285582129,	6426.5682307747556479,	-6864
##DATATABLE=	(F2++(Y..Y)), PROFILE
-912eLKKjk%MoL%kKpMKJNJ0j5kQmmllJ3Lj0JkLJkLkm%J1omKQ%nmKoJ2Jj5PKKj1J4lLrMOmo
-850cqJ1%PlqM%oNlMKRj1mM%JjNlkNkmnKOLl%j%lLNrJKjJlmJ0OqJ%oMnQoMjjjQkmPlrRmnJ
-782djRJqOnPnjKkJ%LpRrMoOMj2RjPrKLoJ%rJ7kl%KljJNkKpmO%MloKLNnqMJ4ro%N%KK%Mjr
-714bL%mJrJ1ljMk%Qj2QnKJJKLpmQMpj0QjLjLKjlK%%LllLlOJqJ%jKPJ1oKj6PmolMkJKLJkl
-648dMjkMlrPkJnOkMJKlMoM%ljMJpRkkJ%j%jKjJ%kQolrJ1qOOlKnLj%LnKJMnkKKklK%LlK%J
-578ApN%pRLomLKLjlM%Kkk%JkkLn%KOpJjkOlNnLlN%k%oMjJNJnjNj%llmRjOlnKmOKklLkKkP
-507Gjj0kOJ1nomLKnKKKnLoJPoLjKk%Mm%MjMjlJ%pMKnJLnPMqO%%kmKlNKjklLlPnJJjk%JkK
-438@mrJ3%mMLKp%lQJ0j0lPpLljJOqOmJNoLm%M%mpJ0JjMoLkJOq%mmQQj1J1lj0KLlLn%Ojoj
-374gP%OnnKjQjnMlMLmrQJk%KlMqKk%jPkjJNkJJ1j3j%oRRqoJrOlJNMnlnJ1kkkLkMKj4QL%L
-307CnmLJ0JojmOj1NNlLlLkmNmKjJLknNlLKlPqlNnKJ0lpJJ1j0lRmjkM%Oj3LK%%%lNJj%j3J0
-243alN%mjpQJMjllNJJjoNlLnLKkLMnOj5k7M3pQj3jOjkPmojnJ2LjkO%jjqnlJ1OklLonQkPp
-178bLLopOlLLLoRojn%RlLjKmk%L%Mkl%MljqPMjkMn%lKQj0PJqNlJ%MKj1JNl%RoJJn%JMmNp
-109d%QjnRqJ%jJkMKjqNlKKmJ0q%%lKl%%P%Oj1KJm%M%knJ5q%%LnJlNjlK%NMkr%lJK%NJrMK
-41@%%nM%MljkjRnl%k%OPmoJOjLrKlQmk%jjOmnpJ7lk%kj2J2PnN%mjRlKn%k%%JkPqNJlM%jo
27bPJnjKoM%%MkkmLlKKJmkNknL%PljJnn%J3k%%N%njlRjrLOj2J2nlNJoJMojJM%Ll%llQLkMp
97@JllPpOlMk%%kK
110@
##PAGE=	F1=20839.670551564195193
##FIRST=	23001.711907285582129,	6426.5682307747556479,	-6584.75
##DATATABLE=	(F2++(Y..Y)), PROFILE
-912eLKKjjlOoLjjMqMJJOJ0j6lQlllmJ3Lj0%%L%jLlmkJ2nmKPJnnLnJ0Jj4QJKj0J1jMj0LOl
-851CnqJ1jOkqMjnLlOKRj1mM%JjLjkNknmLMLk%jjkLNr%LjJllJ1MqJ%mKnQnMl%jQjnPkj0Rm
-784@n%jJ0KrNnPmjKlK%KpRrOnMMj1R%NrMJoJ%j0J8mjjMmlLNkJplN%MkoLKMmqMJ4rnkOjLK
-718DjNkpJJnKqJ0kkMk%Rj1OnL%JKKplPLnj0PJKjLk%%J%JKklLnQ%pJJ%jJ1J2pKj8NkpkLj%
-653eLKLllLk%LkrOk%lOlLKJjKnOjm%LJpP%kJ%j%%JJ%jkPmmpJ0pMOlKnL%jLnKJMn%J%kkJJ
-583bLlJKJpLJpRLplKMKjmMJKkkjKjkKmkKPpLlkOjMoLlMJkJoL%%MJlkNj%kmmRjOlnKmOKjm
-512aLk%%P%j1kOJ0lpmLKn%MKmJmjJ0pKkLk%Mm%MjLJkj%oLLoLJnQMqO%jknLkNJkkkLkOnJK
-444Ckj%%kJmrJ4JnMLKojnRJ1j0lQpLmjJOpMlKNpLm%OkloPJ%NpK%JOr%mkOQj1J1mj0MKmMo
-379fJQkokP%OnoL%N%mMkKLkj0Q%kK%jKoKkjjPkjJNjjJ0j2%jnJ0PqnJpLk%OMnmoJ3kljLjL
-313AKj5J0K%LmnNRJojnOj0MOlKkKjmLlKlKLjnNlLKmPpmOmKJ0mojJ2j0mRkkkM%Oj3MJ%%Km
-249bLLjjj2J0nNJm%rQKMjllNJLlmJkMnKJ%MKmNj8k3M6j0Rj3jNjjOmoklJ1LjmQ%l%onlJ1N
-187EjmMmnNjOpLLonLnQJLoRp%n%RmNjKnj%KJLkm%NjmpQLJmLnJlLPj0OJmKlj%NKj0KMkjQn
-118@K%mjJMlMqJQklQp%Kk%kLK%rOkJLnJ0qJjmLnKJOKMj0JJmJL%jnJ5rjJMpJkO%mJJMNmrK
-50bmJLjNJp%M%%mMkOmjlJPkm%ljPPkqJNjMq%lRllkJjOmnj0J9jlJlj1J1OmMkjjJ0l%ljmJ%
16aKkQrNJlLJjnOKojKnL%%NklnMmKKKmkNknL%QmkKno%J3j%%NJojmJ0jrLOj0J0nmPJoJKoJJ
85cLJKljklQLjMqKmkOpNlNk%%kL
110A
##PAGE=	F1=20815.37795206170631
##FIRST=	23001.711907285582129,	6426.5682307747556479,	-6305
##DATATABLE=	(F2++(Y..Y)), PROFILE
-912eMJJ%jnPmKjjNqLJ%QQj5lPljlmJ2Lj1J%M%kLllnJ2lmKOLnpNnQJj2PJLj0RjNj0LNllqJ1
-848BkNkpMjmJlOLRj1mMJ%jKjjNknmMKMkJl%kMMj0%M%%llJ2LqJjkJmPlKmJjRjoPjj0Qnljk
-781gJ1Lj0MmPn%KlKKjpJ0rPnLMrQJJpN%n%Jj1J9pJjNmoNNj%plM%L%oLLLmqMJ3rknPkMJjN
-716Gkn%%nLpQjjMmJJ0j1NnL%KJJplPJkj0OKKjLmJ%K%JJkkLpJ0jn%LjjJ8J9plk6K%pjKj%K
-652bKMmlLkJLkj0OkJlOmLKJ%%nRjnJ%KqPJj%%%%jJL%lkPmmoJ0pMNlLoL%%JlJJLl%Jjkj%J
-583bMlkMJoKJoRJol%OKklLKKljjK%k%joLPoMmkO%NpKlMJkKoKJjKKkkOk%klmP%NkmJmOK%o
-512bLjjJQ%j3jNJ0jqmMJo%NLnJllJ2qKlMkJKljN%KJjk%pMMoL%mPMpNJkknLjMKmjlMjNnKK
-444Dm%%%jjmrJ5JnNKJnjpJ0J2j1kRoLojJNoMmNNqKmJOmknO%JNpJJJOr%mjNQj1J1orNLnMp
-379gKRkokOJNnpMJLJmMkKKjrP%kKjJJnKljjPl%JNjjRj2JkmJ1Nql%nJjkOOonnJ2jmJK%KKj5
-311a2J1J%LmmNR%oJoPj1MOmJ%JjkjjKmKL%nNlLKmPpnPlKRnnkJ3j1mR%mjM%Oj3MJjJMoLMj
-246Dkj0QnN%lJrPLMlklOjNnkl%On%J%O%kMk1j9M7j2Rj2jNk%NmokkJ0K%oRJnJnlmJ0NjmMl
-183AlK%NoJNomJoJ0%KnRq%l%QnO%Ko%%KJJklkP%pmPLKoLnLmMPj1MKkKnj%NLj0LLkjQnKJl
-115@kJLlMrJRmjPo%Ll%jKKjqOkJMoRpJ%oMpMKNLMj0J%mKJJ%mJ3rkJNq%jQ%nK%MOppLnJLj
-46cMKnlNJ%lKlPnjlKNJn%lkQPjj0JN%MqjkRlkmLjNlpj1K1jlJkj1J1MkJkJ%RkkkjoK%MmJ0
19HrNJnKKjmOLpkMnK%JNjnoMlLJJllOknKJQmkJmqJJ3%%JMJojnJ1jrLOqQnmQ%n%KpKJMJJlk
90bjkPK%NrKn%NpNlNkjJkL
110A
##PAGE=	F1=20791.085352559217426
##FIRST=	23001.711907285582129,	6426.5682307747556479,	-5726.25
##DATATABLE=	(F2++(Y..Y)), PROFILE
-912dLJ%JjoPkJkJNpK%%QPj5lPkjklRMj0%JNjlLlkpJ1jmKNMnqOmO%rP%LqNJNj0KMkkoRkNk
-845CoLjl%lNMQrnMKk%%JjMknlN%MjJl%kMLrjN%KnlJ3KpJkj%lOlLoJ%RjoPjrQokklJ1MrKl
-776cPn%KmLLkpRqPlJMqQJjnNjmjKj2J9qJ%OnqPNj%plLJK%mLKKlpLJ3r%pPlN%kOjn%%nMpP
-708a%kOo%J2j1NnK%KKjpkPj%j1OMJ%JpLJLjK%jjKqJ0jmJLj%L3L5qj8l7lJpj%JjKJNlmJkK
-645aLkrNkJjNnKM%%%nJ1kn%jKqOLj%%%%%%NjlmPknmQnKNlLnKJj%kJJLl%Kkl%%JMllNJnJJ
-575aoQKol%OKkmLLKmjjLJkjjoLPoNmlOJMpKkKKkLoJKkKJ%lNk%jllO%NkmJmOJ%oMjlLPKj4
-505e%KJ1JrmMJokONoJllJ2pJlMkJJkkOJ%LjmJpMNpNkmPLoNJkkoLJLJmjkMjMlJKmKkJkkmp
-436a4J3KnO%KmjrJ0J3j2jJ0nJo%%MnLmPNrKmJOmklMjLMp%KJOrkkJMOj0RnqOKnMqMRjpkNJ
-372ANooNJJJlMj%K%qOjkLkLkkJlj%Ol%JNjkQj2LklJ2Kqk%lj%lNPpnmJ1%mJKJ%Jj3J1J%Kk
-306@nORjnJpQj1LPnJJ%jjljLnLL%mLkLLoPonPlKRollJ1rmQJmjMjOj2MJjJNqLN%lqPoN%k%
-238bqOLLkklOjOo%o%Qnk%KOj%Lk4j5M7j3Rj2jOlJLlnkkRKjoQLo%lkmJ0M%nMjl%%NoJNol%
-173dpJ3kKnRrJk%PnO%Ko%JKJjjmkR%rkQJMrMnLlLOj0LKJJok%NLrLK%kPmLJlkJKlLrKRm%O
-104Fn%Lm%jKKjqOj%NoQoJjoLpNLMNKr%%mL%J%kJ2j0lJOqjJQJoJJLOqnKnJMkMKlnOJkjJmQ
-35DoJlKKMmjllQPJj1%LKMplkJ0lkmLjMkpj2K2%mJjj0RLjJmL%RjmjjpL%MmJ1j0NJnJLjmNN
29IqkMmJJJM%opNmNjKlkNknKJQmlKlr%J3KjJLJnjnJ0%rMNpPmmQjm%%pMJLKjkk%kO%KNj0Lm
99b%MqOmNjjJkM
110B
##PAGE=	F1=20766.792753056732181
##FIRST=	23001.711907285582129,	6426.5682307747556479,	-5147
##DATATABLE=	(F2++(Y..Y)), PROFILE
-912dM%%JjpP%%kKOqKkJQMj4jPkjjkONj0%KNkkKlkqJ1jlKMNnrPlL%oQkMqLJPj1%NkjmQmNk
-845BnLjkklOMQqoMLl%jKjLkmkNkM%Jl%jMJqkOJKolJ4%oJk%jkMkLpK%QJpP%rPp%mlJ2MrKl
-776cPoJJlLNmqJ0qQl%LnOKmlOklkKj1J9j0KjRprQM%%olJJKJlLK%koKJ2qJqPmOjjM%lj%nN
-710@oMJkPqJJ2rLnKjLKkpjOlLj1NO%jJrLLL%Kj%jJqJ1lkJM%LN5O0rm2n4j0jojkLkK%Olmj
-647bjLLlqMkJJMnJMjJ%nJ4lo%kKqMNj%%%%JjOjmmPjokPnKMlLnKJj%kJJMm%LllJjJMlmNKl
-577akKoQKoljPLlmKLLmjkMKl%jqMOmNnkNLKpKkJKjLn%KjjKJlMk%%klNJLkkJnOJ%pMjmMQL
-506A0j5%JJ1KrmMJplPPp%klJ3qJmNkJ%jkNKjMjnKpMOqPnkOLnMKlkpLLLjmjjL%LkJLnLk%j
-439@mloJ2LoO%JljrQJ4j1jJ0mJqJjMmLnRNrJl%PnjkJ%LMpjLJOrkkKLNrQnpPJnMrORjpkNJ
-372BLnpP%%KkL%kKJpM%kLkLl%%lj%NlJJM%lPj2OmkJ3%qj%kk%lNOpmkRjmL%K%%j1J1%jKjm
-305dORjoKpQj1KPm%Kjjjm%LoLMjlLkMKoPnoOjKQokmJ0rlOLmjMjNj1M%%JOrLN%loOpN%kJq
-237iNLLkkkNjPp%qJJ0nmJJQmLKk6j1M6j4Rj1kPnKKknjjPJ%qRMqKkjmRL%nMJlk%Nn%Opjko
-172a0J3lKnRj1Lj%NnPjLoKJJJm%llJ0%j1KP%Nj0LnMkKOj0KKNkomJNLpLJJkOmLJklJJkLj0
-109hLRnJOmjLn%JJJ%qOj%OpPnKkoLqOMLO%q%%lLkK%%RrmJPrjKRJo%L%Pj0lLoJNkKK%qPLm
-39@%JoRpKlK%PnjlmRPKj2%KKNpmkJ0ljmLkMjpj1K0JmKjj0QK%%nNJPKok%qLJMmJ1rM%m%Lj
26BlMOqkNm%JKM%ppMlOk%jkNknK%QllJkqkJ3LjKK%m%oRJrMMnOmkPkm%%pMLKKkklJjM%LMrK
98AlJLqNlNjkJjM
110B
##PAGE=	F1=20742.500153554243298
##FIRST=	23001.711907285582129,	6426.5682307747556479,	-4697
##DATATABLE=	(F2++(Y..Y)), PROFILE
-912cL%jKjqQ%%lMOqJk%RJj3JOkJj%KOj0JJOmkLl%j0J0%k%MNnrPjJ%mRnNo%JPj0jM%%lOmM
-846CklKjjlkMNPooLLl%lMjKkm%MjL%Jl%jM%plOMJpkJ3%n%lKkjLjKqKJPJpPJqPqKomJ2MqJ
-777akPpKJlKPnqRoPkkLmOKnkPlljKj0J7j1L%Rqj0RKLjok%J%LlLK%knKJ1rLqOmOkjLJ%ljm
-711eNnLJkPqJJ1qMnJkMJkpJNoOj1NO%jJj2NLMjLkJjJrJ1l%%N%J1Q2R5j2p6p6j8lnlkMk%J
-651ANknkjMLkqLkJLKnJMkKjlJ6np%lLpKNJj%J%%jPklnOJokPm%MkLnJJj%j%JMljMmlJjKMm
-581anOKklKnOLom%PLlmKLKn%jNLmjjpLNkNnlLOJpKk%LjMmkKjlMJlLjj%%lMJKl%JmOjjoNj
-510anNPMj4%jJ1LrlL%nnPQojjlJ1o%mNkKk%kNLkL%oKoMOqQojMLmMLmkpLMKjnjjM%KjJMnM
-442Em%jnkmJ0KnPjJljrOJ4j0%Rk%qJjMnLnJ1MrJlJNnJjjjNKokMJOqmjLLKpOmoQ%mLj0RP%
-376FqjN%KmoOJkKjL%lJLoLjkLlNmJJmkKMmKJM%mOj2QmjJ4lq%%%mJlLPqljQjlLjLk%qRj%J
-307@%lOP%nJoQj0%Pm%Kjj%njLoMMjkJ%LKoPmoNjKPojmQqkOLm%LkMrM%%JOj0LNJlmNqN%j%
-238aoLLLkkkOkPqKrJJ0mnJJQmLJk5qM3j4Rj1lQmJJjmjjOJjpQMrLjJoJ0KjmMJlk%Mm%Op%k
-173cnJ3nJlPj0LJjMmOkLnKKJ%nJmkJ0%j1MOjOj2MoNjKMr%MOlom%MMoL%KkNlLJjlJ%kKrLQ
-107CoLOlkLnjKJJ%qN%%OoNmLloKpOMLOjp%%lLkKJjQqnKOqkLJ0Jp%MkPrkKoJNkKJLj0PLmJ
-38A%pQoLlKkJ0mmjnROLj2%jMOpmlJ0kjmKjMjprJ8JlJjqOKJjpPJNMol%qLKMmJ0qM%mkMjlM
28BPrjNm%JKLJorMkOl%%jMkmKjQlmKjpmJ2MjL%%l%nPKrMMmOmkOkm%joNKKLm%mJJKjMMj0Lk
99aJKqNlM%kJ%M
110C
##PAGE=	F1=20718.207554051758052
##FIRST=	23001.711907285582129,	6426.5682307747556479,	-4821.625
##DATATABLE=	(F2++(Y..Y)), PROFILE
-912cL%kK%rQJjlONqJk%Qkj1KOjJjJ%OqJ%OnjKjjj0R%kJMMmrP%%lJRpNnlKPrkNj%jNnMjlK
-843@jjm%LMOmoKMl%nOjKnkKLjKJJl%jMjomPNJqkJ3kk%mKk%KjKrLJPJqOLpOrLonJ2Mp%%No
-774cKJlJRoqRoP%nLmPKojQmjlLrJ6j3LJRqj0RJMjnkkKkMjKLk%nJJ0rNqNnPkkKKKmjmNmKK
-707@lQj0JJ2pLm%kMJlpKNpPj2OPjj%j2NMMkMkJ%%rJ1l%%O%K1J15J34j6j15j01k8omlnPnJ
-652AJMkmm%MLjqLlJN%nJLjKjkJ9qpjlLpKO%jJ%%JkQlkoNLp%Nl%LkLnJJjj%%JMkjMnlKjKL
-582CloOKklKnOLnnjQLlmJMKoJjNMmjjqLNjNnlJQjoJ%kL%MmjKkoPKmK%k%KkKKJl%KnOkjoO
-511@jpPPNj5JkJ0MrkK%noPRok%kJ0njmOkJlJlOLkLjpMoMPqQpjMKkLMnkpKOJknj%M%JjKMm
-443BNnj%okjOLnPjJl%rLJ3pjRj%qJjMnLoJ3Lq%lJNnJJlkOJokN%OpmjLM%oNnmRjlKj0J0P%
-376GqjM%JloOKmK%M%m%MmJjkLmOnKJmkKMmL%LKnMj2J0m%J5op%%%lJmLOplKNkkMkMn%mPjJ
-308@jJjNOjnKoJ0j0kPmjKjjJnkMoLNkjJ%LLpOlnL%KPpJnOpjNMm%KjLpL%%JOj1LOJmjMqM%
-240@%%mJKKk%lOkPrMj0JJ1mpLJOmN%k5mL8j3QrnRmJ%%m%jN%%qQNj1M%KpJ0KjnNKlmJMm%O
-176Fp%jmJ2njjNj0NJ%KmOlLmLKJ%pKmkJ0jj0ONlPj2NpN%JMj0%MQnnm%LMmK%LkMlLJ%mJj%
-111@JrMOoMOlkLnjKKjJpMJjOoMkKlnJpPMJQmn%%kKlLJJNpnJPpmNJ0JqKLmPr%JoKMjJ%Nj1
-42fQLpM%qPoNlKnJ2kojnRNMj1jlNOonkRkJnKkMJqoJ5%kKjqNJKjqQLKOpmJqLLLlPoMjmkNj
26AlLQr%MljJKLJorMjPnjKkMkmKjPknLjnoJ0OjMkjkJnNLqMLlNl%NmlJkpOLJLnJl%K%jNLj0
97cL%J%pNlM%lJJL
110B
##PAGE=	F1=20693.914954549269169
##FIRST=	23001.711907285582129,	6426.5682307747556479,	-4287.75
##DATATABLE=	(F2++(Y..Y)), PROFILE
-912cL%lL%qPKklQMq%k%PnrMOjJ%LmPp%%OnjLkJj1QjjJLMmqP%jmMJ0rNmoMOpmNjJJLnLjjJ
-843@j%nJKMNkpKNm%oPjJojLMkJJKlJkLkloPQjqjJ1kj%mKkJJjJrLKOKqNLmNj0MpnJ1Mp%JN
-775CpLJlJRnrQmNKpLmQJn%OljkLqJ3j2KKJ0rj0R%N%nklKnOJJLlJnJRrPqLmPllLKMnklNlJ
-708bKlQj0JJ1nLn%lMKlpKNqQj2POk%jj2NNLkMkKJjrJ1l%%NJL3J47J74k1j56j26l5j1jnoQ
-654Gn%%MjnnJLM%pKlJNjm%LkLk%K0rplkLn%O%jK%%JlQljpNMpjOljK%Km%%%j%%JNlkNnlKJ
-584@%LloNLklKmMLlo%PLmlJLKoKjOMn%koKM%Mnl%J0lnJ%lMjNlkKkqQKlK%lJKjJK%mKKmNl
-514@lmPjpPOOj4%kJ1LqkJ%noOJ0olKkQmjmOkJmLlNMkJjpMoOOqRq%LJ%KNokpKOJkojJMjJ%
-446@KNmNo%%pjKKLmOjJl%p%J2njP%JqKkMoLnJ3Kp%lJNnJLnkO%nkM%Omo%LMlmMmkP%mJrJ1
-378AOJrJLjJloPJnL%MJo%MlJjkLnPoLJmkLKlKJLKnLj2J1ljJ6qo%%JmJlKNpjLLkjLlMoJ%N
-310AkJlL%OLjmJnJ1j0lOm%J%jKolMnLOl%%JKLpOlmKjLPpJmLnjMNljKjJnLjJJOj2LOKmjNq
-242cL%JjkjKKlJlOkNqNr%J2npM%PnNjk2kL3j2PqnRl%jJlJlN%joOMj0MJLqJ1KkoOKml%Mkj
-177@Op%%lJ1oj%LrNKjKmOmLmNK%%qLmkJ0lqPNmQj4OpN%KKr%MQomm%KNmJJLjLlLJ%lJkjKq
-109gLOpNOkmKm%LKkKpLJjOnKjLmlknOMJQokj%kLmLKJLpnKOomORKrLKnPqJ%oLMjjJMrQLrO
-38C%j0PnNj%pJ4%r%mQLNj0jnPNnnlRjJnJjMJpmJ1JkKjpMJLlpQMjQpnKpKLLlNnNjmlOjmLQ
29HrJMkkJKKJnrL%RpjK%KkmKjPknLJnqJ0PkMlk%JmLMpLKlOkJKmkKmnOMjMoKm%LjkNLj0M%K
100BjpNkL%lJKK
110B
##PAGE=	F1=20669.622355046780285
##FIRST=	23001.711907285582129,	6426.5682307747556479,	-3753.5
##DATATABLE=	(F2++(Y..Y)), PROFILE
-912cL%lKJqPLlmJ1KqJmKOorONkKJMoPpKjMn%LkLj0Nk%JKMlpOJlmOJ1j1NkrMOomMjKJLmKj
-845@jJjJoL%LMJpJNm%oQjjpJMLj%JJkJjKkloPRjr%RlK%oMmL%%jrMKNKpLMjLrMqnJ0LnjKN
-775CpLJkjJ0nqPmNLrMoJ0%nJOl%lMpJ1j2JLJ0qj1RkPJojmLpPKJKlJmJPqPpKmPllJMOomjM
-710@lJJkPj0KRkLnjlMJloLNj0Rj1OPl%kj1NNLlNmMKkqJ0lJ%LKM5J73K07k6j92j44m1j5%p
-656FpJ1ok%KJnn%MNjoJlJOkm%LkLkJK1j0pnjMnjOj%Lj%JlQmJqMOpjNjlK%Km%%%kJ%JNlkN
-588EokL%%LloMMklJlLMlo%PLml%M%oMkQLnJmmJLJMmllJ2mmJ%mMjNjlKjj0RKk%JmJMj%Lkm
-519cLLnNlnkPkoQMOj3JlJ1Lqj%%mpNJ1olKjOl%nOjJoMlNMk%jpMnOPrRq%L%JJPpjqKP%lo%
-451eJLjK%KNkNq%Jq%MjLmPlJk%olJ1kjNJJpKjMqMoJ4Kp%lKLmJNqkPjmlM%OkpjMMmlLljPj
-382BljpJ2LKq%Lj%knPJoKKLJokOk%kjKnPoMJmkMJlKJKLnKj2J2l%J5qpJ%JlJl%MnjOJl%Ln
-315dNqJNKlKmM%PJ%m%lJ1j0mNl%%JjJlnLmLOlJjKJLpNjlj%LPpKnKnJKOkjJkJlKjKJMj2LP
-247CKmJMqKjLk%k%KkJkNlNpNpkJ2lj0PjNmNkj8%K7j1OpoJ0l%kKlKmN%knNMj0NJLqJ2KmnO
-184DJnkJMjlOo%JkRnk%KqOLkJlMlJkNLjJj0Mm%PlnPNoQj4QrNJJKr%MPoll%JNl%JMkKkKJJ
-115DlJl%KoLMqPNjnJl%MKlKpLJkOmJJKmklmOLKOp%j%kLmLKKJomJNmnPQKqLKoOqLjnKMjj%
-44aMqRKj0P%j0OmN%%rJ4Lj2KmQJOrknOOnokQ%Jm%jMJpjQ%jLjpL%NmpQNlRoqMoJLMlKlNkl
23alOkmMPrLLkkJK%Klj0M%J0rkM%JjmKlPjnLKmqPQkNnjjKk%MoLJkPlL%mkLnnONlNpMm%Mll
94cOKrMJKkpNjJKm%LK
110B
##PAGE=	F1=20645.32975554429504
##FIRST=	23001.711907285582129,	6426.5682307747556479,	-3556.625
##DATATABLE=	(F2++(Y..Y)), PROFILE
-912bK%lKJpOMmmJ3jp%lKNqpPOlKJOrPnLkKmjNlMqKlJ%LLkpOJmmRJ1j3Njj1NMmmL%KKJlJ%
-845@%%%%nLjLLKo%NmjmPjjrKOK%jJJkKkJkjqRRkq%PmM%oLmNj%kqLLMKoKMKJrMqnRKljLMq
-774eMJkkJ0lqNkLLqLqJ2jlJOl%kLnQj0%MRrrQmRJo%nLqQK%MnLnJOqQoJlOmlJMPomjMlJJk
-706cOrKQjLmllMKmmKNrQj0OOm%kqLNLlMmMMlpQjJjKKN5J89K26k9k16j55m3j7%qqJ1nkkJK
-649DmoJLN%m%l%Okm%K%JjKK1j1oo%LlkNj%Lj%%kPmKqMPqjN%mJJKm%%%kJJ%NlkMnjKJ%Jkn
-580eKNklJlKNkp%PLmkjM%oMkRKnJmjjJLKllmJ3olK%mKJMJmJ%j1RKjkLnJN%jLkoNLmMmojQ
-511@koQMNj1%lJ1Kpj%%moLJ1nmM%KjjmPkJnLlNM%lkoMnPPqPpJKjKJPq%qKP%lp%KLkLjLNj
-443FMqJ%pJNmKlOkJk%moJ0%kMJKoLkMrNoJ4%mjlJMnKOrkOkkkL%N%pjLMnkLl%N%kloJ3JKp
-375@KJk%jmO%oKLLJpkO%kkJJnOnMJmkN%lKJKMpKj2J2k%J4qoJ%JlJl%Mn%O%mLKoNj0KQJmK
-308@oOKOj%m%kJ2roMkj%J%JkoKkKPl%jKJMoKJlkjMPpKmjlJKN%kJlJjJjKKKj1LOKk%MpJjN
-239DmJk%JkJjMlLoOokJ1kj1QjNnNmj2JK0rNnoQ%llMlLnM%klLLrNLKrJ3LonPJnk%N%mNnjK
-173@%PmlJjoONkjlMmJjNLkKj1NmJNllPNqQj2QrLK%Lj0KLOnlkjJNljLLjJkKJJk%mK%lKKpP
-105ANjn%kJMKmKnJJjNmJJKlkmkMLKNpJjj%KlKKKjnlKMkoPPJpN%oMoLjnLL%l%LnRJj1RjrL
-35cjM%%rJ3Nj3KlQjNpknNOmokPJJmj%N%o%OjJJJpK%OmpPNmRnrNn%MLkjkNjllPkoNPj0NKj
33ClJJ%KkrLJJ0j0kN%%jmLlOjnMJlpOQlNok%LjkNoL%kPkNllkLnnPNmMpOmjNmmPJqLKLlpOj
104a%Km%LJ
110A
##PAGE=	F1=20621.037156041806156
##FIRST=	23001.711907285582129,	6426.5682307747556479,	-3359.25
##DATATABLE=	(F2++(Y..Y)), PROFILE
-912bK%lJLpNOomJ4lnjmMLqoQNlKKOj1QmMmJlkOlOp%mJ%LJ%oNKnlRJ1j4N%j2NLknL%KL%k%
-846@%%%%%mLjKKMojNmjlQkkj0MOJJkJJjJkJl%qJ0RlpjOmOjpMnPk%kqLLLLn%MNjqMqnQKlj
-777dLMqMJjkQ%rMjJNrLj0J4kkJNk%jKmPrjNPprPnJ0KpJnLj0J0KjMnLnJNpRnjlOmmKMQon%
-711cKlL%kNpJP%LlmlMJllKMpOqOMm%loKOKmNnNMlpQjJjJLN9J92K29l2k23j53m3j8Jj0qJ2
-654A1nlkjLloJKO%l%l%Omk%J%%%KK1j2npJMlkMj%L%jjjOmLqMPpkN%l%JKm%jJkJJ%NlkMo%
-586bKLj%kmJNklJkjPkqKOLmjkMjoOlJ1%nKoKljO%kkoJ4omL%nKJMKnK%j2J0KjlMoKNKlLlo
-519fOMnMnpKPkmOLMr%kJ2jo%%kkpLJ0mnNJ%%jlOkKoMmNMJnkoLmQPqOoJKkL%Rj0JpJOJlqJ
-451fKKkMkLOJLrJ%pKPpKlOk%j%lqRKkKJLnLkMrNoJ3%ljlJLmJPrkOljkKjOJpjLMojLlKL%k
-381@nlJ3jKoL%lJ%mN%oJMLKqlPJllKJnNnNJmkN%lKJKMqKj1J2jjJ3pnjJJkjk%KmKPjnLLpM
-314@j0KJ2kmKqQLOl%m%jJ2qpLkj%K%%%qLkKPlJkL%MnJJklkNPpKknjK%OKm%lJ%%%KKJj1MO
-247BKkJLo%jOnLm%JlKjMlJmNlmJ2kj1RkMnNmqJJ4pMmoPKmlMlLnLJkkKJoNKLj1J5MqnOJoj
-181cJO%nMn%MjNlmLlmONkkkLoLjNLmMj1OnLKl%ONrQj2J0j0KLjLj0LKMmkjjJMkkLL%JlKJJ
-115DjjnL%jJJpQM%ojjKMKmJmjKjMlJJKljn%LKLLpKk%%KlKKKkmjJK%pPPJoNjpMnMkmLJKm%
-44bKlR%j2J0%rJJLJjrJ2Pj5MkOkNojnLOlojNJKmjjO%nKLkK%KpKjQnnNOoJ0mj1Pn%LLjn%O
21CjklOkpOOrP%jlJJkK%qLKJ0j2jM%JkmMmOjmMJkpMRmNol%MjlNnMjkPkOnljLnmONmMpOlkO
92EnmOKqKMKmoO%kLmjMJ
110A
##PAGE=	F1=20596.744556539320911
##FIRST=	23001.711907285582129,	6426.5682307747556479,	-3174.25
##DATATABLE=	(F2++(Y..Y)), PROFILE
-912bK%lJLnMNomJ5nmjmMKpoQOmJMOj3QkNnjlkQmQolnK%L%JnMLolJ0J0j4N%j3PJjmK%JNkj
-847@%%%%JjmLjKKMojMljkQlkrLOJLmJJ%%k%kJqRJ0mojLlPjpMoRkjkpKMKKlkMQlpLpnOKl%
-777dMLqMKjlOLrLjJMqKj1J6l%%Mjj%KmOpkONppOoJ0LpKoLj0J1KkMoNoJNpRnk%NmnJNQomj
-711cJkL%jLnJNJLkpjMJlkJNoMoNLm%km%OJmMmNNmoOJJjjLO0J79K14l2k12j41l8j7%j0qJ1
-654A0mllkMkoK%PjjjjkOmk%%Lk%LJ9j1npKMlkLj%L%kj%NlLpMPplO%mjKKm%j%%%J%NlkLn%
-586bLMkjkl%NklJkjPkpJOKl%kLknOkJ1joLoLmjPkjkoJ3pkL%m%KLMnJ%j1RJJmMoKNLmLlpP
-518@MnNpoLOkkMLLpjkJ3mnJ%kjoJRlnO%%%jlOjKoLkLLLolmJlQPqNm%LlLjJ0j0JpKNJlqJK
-450dKlNkMMLLj0K%pLPrKkM%jk%%j0PMlK%MlLlNj0MmJ1jjjlJLm%PqkNkjj%%NLpkKMo%LkKJ
-383A%%p%J1kKnMkkJJmLJn%MLLrmQJllL%mLmNJllOjk%KLMrKrJ0j%J0nnjJ%jjkjJjLO%oLLr
-315eNj1LJ4mmKrQNOnjlj%J3pqKk%kMJjJqJ%JQl%jK%No%LllkNQqKkoJKjNNo%mJKj%KLjj0N
-248cMK%%KnJjOoMmjJlK%Ll%mNjmJ0jj1J0kMnLnlKRoLlnNMolNmNoKKljJjkMKKj1J6Nj0nPJ
-183DpjJPJnJljOkMjnMojONkmjKoKJMLnNj0OnLJkJNNj0Qj0J0j1JMkLrMJKl%jjJLkkMJJ%kK
-117B%J%jnL%%%JoPM%pjjLMLnJlkJ%Kj%KJkjm%LJLKoKkjJKlJL%jl%%K%nNOJnOkpLmLjmM%K
-46Bn%J%Rkj2J1jp%KKJjqRQj4MjOmMlkmJOko%LKKmjjPjmKKmMjLoJjQnmMOoRlj2QlkLL%q%Q
21CkjkNkpONrRk%lJ%kK%oLKJ0j2kMJJknMlNjlMKloMPmNpl%NJnNmLjlQkOokjLmnONmMqQlkO
92FnnOJpJNKloN%kLljM%
110A
##PAGE=	F1=20572.451957036832027
##FIRST=	23001.711907285582129,	6426.5682307747556479,	-2989
##DATATABLE=	(F2++(Y..Y)), PROFILE
-912bK%k%LmLOonJ6ql%nNKpnQOnJMOj3PjOokklJ0oJ0monJJK%KlKLp%QJ0j4N%j3QkJmK%JNl
-848@JkJJjKklLjJJNojMlj%PllrMN%Nn%KJjk%kJqJ0Rnn%%kQkpNpJ1ljloKMKJkkKJ0moLomM
-780cJkJLLqMKjjLOj0K%%Ln%j2J6k%%KJkK%kLmlOMooNpJ1LpKnLj0J0LlMpOoJMoQllJMmnKL
-715aRnmj%kMj%Jl%LLLkq%LKljJMnLmMKnJkkkPJnLmONmnNK%jkMN4J54J82k8j86j18l0j5jj0
-656FpRkmlmOjoKkQjJjjkMm%%jLl%NJ6j0mpKNlkLlJL%kj%NlLpMPolN%mjKLnJk%%%J%MkkLn
-587bJLMkkkkjNlkJjlP%qKNKk%lKklOlJ2loLoOnlRmjjoJ3qkM%mjLLMnJ%j0Q%KnOoJNMnLlq
-519hQMnNppNOkjKLJmkjJ3omJ%jjoJPjoOKlJjkN%JnKjLKNrll%kQPqLk%MmLjJ1j2KoJMKlqJ
-451fLJmOlNMMKj0K%oKQj0JjLJjk%%rNNl%%NkLlNrLmJ0kJjlKKm%OpkMk%%j%MNpkJLn%MkJ%
-383@JJrKJ0lKmNmkKLnK%mjNMLrnQJmkL%kJmNJlkOkjjKLMrKqRj%RmnkK%%ljj%%MO%oMKj0N
-314@j1LJ6olJj0ROOokl%%J2nrKkjjMJkMr%J%Ql%jLjNmkLkllOPqKjqLJjMPp%mJKkKJMlqNL
-247AK%JJmJkPpNn%jlKKKkkkL%mJ0%j1J1lMoLpJLMmLllLNqkNmNoKKlJ%mJLKKj1J7Nj1nOJo
-182ckKQ%n%l%PlKKoNrKOMkmjKpKKMJmOrOoNkkKMNrPrJ0j1%NkLrOj%kJ%%%LklMJJ%kJJJJl
-113AnMJJjJpPM%pk%LMMoJllJJJ%%K%%jnKK%M%oMmjLJk%LjjkJ%%LnMN%lNlpKkLjlL%LojjM
-42aQlj0J0jojLJJjpPQj4O%MmKjjklOjnJ%KKljjPjmKKoOkLm%jRolKPoQjj3QklLKKj1JQjjj
24aNlqONqJ0mKmJ%lK%mLJJ0j2jMJ%knNlMjkMKmlKOnNpl%NLpOnMjlPkPqjjMmnNOmLqJ0llOn
93AnO%nkPJlmMJmMljMj
110@
##PAGE=	F1=20548.159357534343144
##FIRST=	23001.711907285582129,	6426.5682307747556479,	-2624.375
##DATATABLE=	(F2++(Y..Y)), PROFILE
-912bK%k%MmLOpnJ6j0j%oOJnnQNnJNNj3O%PomjmJ1oJ0kqoKJKjMlJLpKOQj2Njj2QlKlK%%Nl
-848@JkJKkLmjJ%%KNo%LljJOmkpKN%Oo%KKlj%kJqJ1Pnlj%lQkoOrJ2kjnnLMKj%mLRnlKnmKJ
-779cjKKKpLL%j%Rj0J%jLlkj2J7lLkJKlK%kLlkNKmnMpJ0MqLnLrJ0KmNpPp%MmPlmLLloLKQm
-713ClkjjMj%%j%KLLkrKKJlJ%MlJjJJmJjjlP%nKlOMlmLMjjkLM4J21J41k3j49q9k1j0mrnPj
-653EmloQ%oLmRkLjkjKmJ%kOoJOJ2qlpLMjmLmKK%kjJLkMoLPnmMJmjKLoKl%KjJ%MkkKmJLNl
-583Dkk%lNlkKklP%qKNKk%kJljNkJ1mnKnQpmJ1oj%oJ1pjNkklNJMmJ%pNjLnOn%NNnJkqQMnN
-515DqnOMkJJK%lk%J4rlJ%j%n%OjnNLnJ%kMKJmJjKKOj0m%ljQPqJ%JMnLkJ2j3MoJLLlrKKJm
-448fPmNMN%qJjmLOr%%KJjk%JrMNlk%O%KlNqKlQkLjmKKmjOokMkJ%k%LOpkJKl%NlKkJKj0MQ
-378EmKlNnkMMoJ%lkNMMrnQ%mkMj%kkLMmjNljkLMMj0KoO%%OjmlKjJmj%jKMN%oNJj0Mj0LJ7
-311IplKj1RPOqjl%kJ4mj0Kk%lNJlOr%JjPk%%LkNllLkklNPqK%rN%kMQq%mKJkLJLmpOJKK%%
-243DlKlPpNmjkkKKLlkkJKlR%j0J1lMoKrLNKlJkjJOrkOoOn%Lk%%oMKKJj0J7Nj2mNKokKQJo
-177@kkJQnJMpOj0MOLjnjKpKKLJoQpOoNmjLKOrNpJ0j0jMkMrOjkjK%J%KklM%K%kJJ%JlnO%L
-109DlJoOLJqj%LMMnjkmKKjJ%JJ%jlJKjMjnMmjLJkjLj%kKjjNmLL%jMmnJjJ%lLkNp%lOQlj0
-39fRjlkLjJjnNPj2O%NoJJj%oO%oNlJKl%jQlkJJpPkMl%kRnlJOnO%j2RlkKKLj4KRjj%MkqOL
29CqJ1nKl%JnLJmMJRj2%M%JlnNkLj%M%mkKNnMpkjOLqOmMjlPlPq%jLlnNNlLrJ1kmNmnOjmlP
99AKllMJnMljMj
110@
##PAGE=	F1=20523.866758031857898
##FIRST=	23001.711907285582129,	6426.5682307747556479,	-1684.25
##DATATABLE=	(F2++(Y..Y)), PROFILE
-912aJ%%jMmLNpmJ6j2%%oOJlmONn%NNj3O%PomjmJ2pJ0Jj1oKJJ%Mk%LqNMOj0Njj1QnLkJJjO
-849DnMnKLkLn%%%%KNo%KkjLNnknKL%Pp%KKmJjkJpJ1OojkkkQlmPj1J3kjolKMKkKmJRnkKml
-781d%JjLJKpLLJjjRr%%kL%lj3J7lMl%KlLjjJ%lN%llLpJ0LqMnLqJ0KpPqQpjNmPlmMJkpMJQ
-714Fmkkk%MjJkKkKKLjj0LJKlKjMk%%J%nKJjnPJoJkOLklKMjjlLL2Q4R6j6j07n8j2oopmNJm
-652@moR%nLnRlN%jlJmK%kPqKORokoKMjlKmJKJklLKjLmLNmmMJmkKMoLm%KjJ%LkjJmKMNmlk
-581aJlNkmLklOJpJNJjJl%lJNlJ0moKmRqlJ2r%JnRq%OkklNjOnK%nLkNoPmkMOnJkqQMoNpnQ
-512aLkJJJkjkJJ3j1j%Jj%m%M%nNLo%KjLKJmJ%K%Qj1nKnJPOq%KJNoKkJ2j2LnKJMkrJKJmQo
-446dOLPkqKjmLNqjJJLkl%JoJOll%PJJlNoJlNkNklJLmkNmkLjJ%kJJPok%JjjOmKmLKj1OOmJ
-376AjNnlNNp%%kkNMNj0mPjm%Mj%mjLNmjNnJlMLMj0KmM%%M%kmKkLnkJjLLNJoMKj1LqLJ6pk
-309@Jj1RPPrkkjlJ4jj0%kJlOJnQr%JkPk%%LkOknLjlkMPqKJj0O%lLJ0rjmLKlLJLmpP%KKj%
-243CkLmPpNmjkkJMKlkjkLkQJrJ0kMoJj1MQ%l%%j%OrjOqPmjLkJ%qPJJJj0J7Nj2mNLomLR%o
-177@mjJJ0o%NoOj2PMLjnjKqKLK%pJ0nNoOo%MjOqNnRj0kNlNqOllJKJJ%KllMjLj%%JjKlnPj
-110AMmKoNLJrjKLLMnjjoKLkJK%%JjlKKkNlmMn%L%jjLkJlLjjOmKK%%LmmJj%JlLlPr%lPQmq
-39eQkjjKlJjlLOrNJMo%KjJpOjmNnKJk%%Plj%JqQmNj%lRnk%NlM%j1RlkKJNj6KR%%jMkqOKp
30eJ1oLl%JnKJkMJPj1JM%JmmM%Jj%N%n%JMnMqjkPMrOnMjjNlPqJkLjoMMjKqJ1jnMkoNjknPK
100BkkLKpNljMj
110@
##PAGE=	F1=20499.574158529369015
##FIRST=	23001.711907285582129,	6426.5682307747556479,	-1786.75
##DATATABLE=	(F2++(Y..Y)), PROFILE
-912a%J%jMmLNpmJ4j2J%oP%jmNNoJNNj3MJPnn%nJ3rJ1Kj2nKJJjNk%LrPKMpMkrRpMjJJkNnN
-847CnLKkMo%%%jLMn%JjkNLmklJK%Pp%KLoKjkJoJ0Mm%kmjPlmQj1J2jjpkKMLlMoJPnJJlkjJ
-779bjKJJoMKKJnJ1j0j%kLLnj1J5lNn%LmMk%%JkMkjlLoQLqNnLpJ0JqPqRpjMkOlnO%kpN%Pl
-713BjmjJLjJkKkJKLjj0M%LlLkL%%KjkmKK%oOKojjOKjlJNjjlLJ8N0N4ro5l0o%rnkKLmmoRJ
-648anMpRlO%%ljmM%lQrKPNmkmJNjmKnKKJkmMKjLmLNlnMJmkKNqNmkLjJ%Jj%%lLLOnlkJlNk
-577@lLkmOJpJNJjKm%lKNmRmoKlJ0rlJ2j0jKlPpJNl%mNkOlJ%kJmOnOlkLOn%jqQLoOpmQKkL
-509C%%l%kKJ3j2k%KjJl%KJnNKojLjKL%jjK%jJ0j2nMpKONq%LJOpKkJ1j1LnK%Njj0KJJmRpO
-445BKPkpKklMLokJ%Mkl%Jm%Omm%PL%lMm%kLjNkmKKllL%lK%JJlK%Oml%Jj%OnLnLKj1PLlJ%
-375@MnkOOr%%kkMNOj1mQlmJNkLpjLOn%MnJlMMKrKkK%%L%jmLmNpkKjMLMJoMJj0KoLJ5qj%r
-307iROPj0kjjnJ4Jj0%j%lOJoJ0qjJlN%%JKkNjnK%kkMNpJLj0OjlKJ0qkkL%kLJLnnO%KKjjj
-242ALmPpMl%njJOJljjmK%PJpQjMn%j2JJ3jl%%JkNqjOqOljLjJjrJ0jJJrJ6Mj1lLMnnMQ%no
-176ejKJ0pjPoOj3QN%%n%KqKM%%qJ1mNoOpKLkNqOmPqkMlOqOmlKKJJ%KlkLkLjJjKjKnlPjNn
-108AKnLLJr%KKMMml%oKLlLJj%LkkJLlMllNo%L%jkMmKkMkjOlK%%KJml%%kLlLmQj0JmQPmnN
-38BkJjKn%%kKMoNJMp%K%Mj0OjmQpJ%kKjQmj%JrRnO%jlRml%NkLjrQmjJKNj6KR%JjLkpNJoJ1
31FpNm%KoKj%NJNj0KLjLnlM%%jKNjnjKKmLp%lPMrOoNj%LkOqKkK%nKLJKqJ1%oLjnMjjpQKkj
102aKKpNljMj
110@
##PAGE=	F1=20475.281559026880132
##FIRST=	23001.711907285582129,	6426.5682307747556479,	-1313.875
##DATATABLE=	(F2++(Y..Y)), PROFILE
-912a%J%jMmLMomJ4j4KJpQ%%lLNoJMNj2LJPnnJoJ4rRLj1nKJJjOl%Lj1J1%JnMkpRpMj%JkNn
-848bOpMKjLn%kJjMLoJJjkPJn%jkK%Pp%KLqMjjjnJ1KmLmn%OmkJ0j4J2%jq%KLLlNo%NmK%k%
-781@lJjL%%nMKMJpJ1rk%lMOpj0J3lOokMnNjj%KjKk%lLnOLpMmLoJ0Jj0QqRolNjMknPk%qPk
-715bNkJnjLJ%JmNl%JL%j1OjLmMjKJjMlkmLLknOKpjjOJ%l%OjjlKOK3K1ml1pkMj1jkJLlnnR
-649cKmMqQmPJJmklNjmJ1j2KQKkjl%M%mKnJLJlnOJ%KkKNlnLJlkKNqNmkMkJ%%%%%lLMNnmkL
-580AlNkmLklNJo%N%%Km%mNMmOloJjRqlJ3j2lMjNpKNmKmNmOkJ%%jmPoPlkKNnJjpOLoPplPK
-511BjLj%l%lLJ3j3jjLjJkJ%JnNKolNjKKJ%kMkjJ0j2nNrLOMpkNKNpJlJ2j1MnK%N%j0KJJnR
-447CpOJQloKljKKmkKkNlk%%jkOmm%PMkkLkjkKjOkmKKmlLJlJJJKlJ%Omkj%J%OoLoLLj1QJk
-377aJ%LnkPOr%%jlMNOj1lQnmLNlNrjLPnjMoKlMN%qK%%%%JJJnLmNqkK%MMKKnLJrJnLJ3pj%
-308@rRNPrkjjpJ4Mj0jjJmOJpJ1ojjkM%%KJlO%oJJk%KNpJLrOjm%J2qkkMjjL%LomPjKJjj%M
-241EmNnJj%o%%Q%l%koKLMLoO%No%j4kJ9jlj%LnOq%Oj0PjlMjJjj0J1j%JqJ6Kj0lLMmoMQ%m
-177BrJKJ0qjQoOj4RNjJn%KqKM%kqJ2kMnNqMKmNpNkOplNmOoOolLL%JJJlkLmM%JjKjJnlRkN
-109FnKnLLJrJJKLMll%pKNnMJj%Ll%%MmMlkMoJK%kjLmLjLkkQlJ%jLjm%jJmMkKnRj1JkPOll
-39aKjKJJr%Kj%MmMJLojL%Nj1NjlJ1j0%%jLjPnJjJj0RnOLjnQlkjM%JjpPm%%JPj7KQJJ%Kjq
27eNJoJ0qPm%MpJk%PJLj0LMkLnkLLklMNkn%L%nLpJlPMrOoNj%LlOqLkKJoJLKKrJ1JoK%mLkJ
97@rRJj%JLqMkjMk
110a
##PAGE=	F1=20450.988959524394886
##FIRST=	23001.711907285582129,	6426.5682307747556479,	-1084
##DATATABLE=	(F2++(Y..Y)), PROFILE
-912@kJJ%LmLLnlJ1j4KKnO%JjJNoJMMj1L%OloKoJ4j0QMj1mKJJjOkjKj1J4m%kMloJ0pL%%Jk
-850aLnPpNJ%Kn%k%%MLpKJjlRjnJ%jj%Po%LKj0OjjjmJ0JmNnnJLmJJ1j5J1%jqJKKMnPojKjK
-784B%k%lKkL%%oNLMJpJ0qljkMQqrJ2lNokLmNkj%KJ%lKkLnNJoMlLnJ0%j0PpRolN%LlmQmKr
-717gPlNkLp%M%%KmNm%JL%j1OjMnNkJKjNlmlMMlnNLpkjO%JkkPk%lKlMkJoO%Pj1JjjMmlmPL
-648alMrQoQKJmlkNjmJ1j2KPJjjk%LJnLm%LJloP%JKkKMknLJljJNqOmlNlJJjjJ%kKMNnmkLl
-579bN%oLjlM%mjN%%Ln%mOLmLjnj%RpkJ2j3mNKKoLMnMmMmNjJ%KkoQnN%lJNn%%pOKpRokOKj
-510BLjjl%lLJ2j2jkLJ%jJjKnMJmnN%JL%JkOnjJ0j1nNqLLMokOKNp%lJ1j0NnKjO%rK%JmRqO
-445B%QmmJkjJJkjJlOkl%%%lOmmJONmjKJljJjOlmKLnlKLl%KJKkJjNlkj%J%OpLnLKj0Q%kK%
-375@KojQPj0%%jlMMPj1kPnmMNnPj0jLRp%KnKlMNjpKJj%%%JKnLnPrlLJMM%KlJJq%lMJ0p%%
-308@qJ0KPrk%jqJ3Oj0j%%mP%pJ0n%kkKKjLJlO%o%Kj%JLn%LpOkn%J1pkjMk%MjKolPjK%%k%
-242@NmMlkJ%p%%R%lKlqJNLLnMJPojj4pK4JnjJLnMojOrO%mLJ%jrJ0j%JoJ4%qkKMlpNP%lj0
-176g%LJ0rjQmNj4J0LkKm%KqKMjlqJ3jMnMpMJmLnNjLmlMmOmNplNKjKK%kkKnMjLjKj%nkRjM
-109FoLmJM%rL%KKMkl%qLOpNJkJMm%jOnMkkLoKJ%kjLnL%Ll%PkJkjMlk%jJnNkKoJ0j2KjPMk
-40BkJkMLjj0kL%JJjM%LokM%Oj1MjlJ4j2jjjNjOnJkJrRoPNjpQlkjLJ%kmOnJ%JOj5KPJKjJ%
26CoLJoRqQm%NojmKQ%JqLNlMojLMmlNNlnJK%oLnJlOMrOpOjJJlNoLkJLpJKMKj0J0Ko%KlJkK
97@rQJ%J%LpLkjMk
110a
##PAGE=	F1=20426.696360021906003
##FIRST=	23001.711907285582129,	6426.5682307747556479,	-278.75
##DATATABLE=	(F2++(Y..Y)), PROFILE
-912@k%K%LmKLmlJ0j4KLnO%Kj%MnJLNj1LjNknLpJ4j1PMj0lKJJ%NjkJj1J6o%kMlmJ0oJ%%Lm
-850aLmPqOjJKn%k%%MLqMj%lRkmKJlkJPo%LJj1RjkkkJ0jmPooKLoMJ1j5RJ%rKKKLnPnj%jLj
-783AjJlKkK%%oOKNKrJ0qljkMJ0j0oRlOqkMnOl%jLKkmL%KmL%mMlLmJ0jj0PpRnlN%LmmRnLr
-717fPmMjMqJNkJKmNm%jM%j1OjMnNkJKjOmmlMPnnMLol%NjJjlQlJkKj1mj4LQJ4jRj3MjjNnl
-651hkOKkMrPpRKKmn%N%nJ2j3KPkJjJkKJnMm%LJloP%K%%JLjnKKljJNrPmlOl%Jk%KjkKMMnl
-582@lNmNKpLkkKJlkN%%Ln%nQLnJ%nlLQojJ1j4oQL%nMMpNlLnN%J%MmoPkLJljNm%%oMKqJ1n
-514bkOJ%Kjkk%lLJ2j2jlMJ%jLlLnL%loO%%LjMlPojRj0mNrMJLnkPKNp%mJ0qNoLjOJj0LjJl
-448dRqNjQokKl%%J%kJlOkm%JKnOmmKNNnjKLmjJkPlmKLol%Om%LKKkKmNkkjjKJNrNnLKrPjk
-377cL%%n%ROj0j%%lMLQj2jQonNNnQj1jLJ0pjKoLlLOkoKLmJ%%JKnLnRj1mNJLNlLk%Jp%kMP
-311En%%oJ0jPqk%%j0J2Qj0jJ%mO%pJ0mJlk%LjLJlNJnjK%%JJnJKnPmnkJ1oj%Ml%MjKolPjK
-246B%%k%NlKklJKrJjJ0%lMmj0%PLKlK%Rokj4j2L0LokJNpLn%NrOJmL%%%rJ0kJ%mJ3loj%Ol
-182BqOO%jj2jLJ0r%PlMj2J0KlLmjLpJMklqJ3JLmLpOknMnO%%kkKlOlLpkOKkKK%kkKoNkNkL
-116Cjkn%RkMoLl%LJrMj%LLJm%qLPqNKmKNn%kQoMjlMoK%%kjLoMJJkJOj%l%Mn%%%%nNkJnJ0
-46Dj3MjOLj%jlNNkj2lMK%%JMjLnlM%Oj0K%kJ5j2kk%NjNnJkJrQmOO%rQkl%KKjlkMoMkKOj3
19gKNJLj%JoLjmOoQljPpjoKJ0jjoMNnNnjKOolONmnJLkoMnLmNMqNpOjJJmNoMk%NpjJOKj0RL
90Fo%Kk%kKqPJ%KkMpLk%K%
110@
##PAGE=	F1=20402.403760519417119
##FIRST=	23001.711907285582129,	6426.5682307747556479,	813.75
##DATATABLE=	(F2++(Y..Y)), PROFILE
-912@kjKJLnLKllJ0j4JLkM%Kj%MnJLMj0LkL%nMoJ3j1OLqkJJKjNjk%j0J7pjkNmlJ0n%%%MmJ
-849AkPrPkKJljkkJMLj0Oj%lRmkLJllJOn%L%j1J0%ll%QjlQopLJoOJ2j5OK%rLKJMpQmkkJLj
-783A%%kKlK%%oOKOKrQomk%LJ1rnPlMpkMnNkJlLMlnM%LlJ%mMlMmRjj0OnPllMJKmmRnLrQnL
-714@jOj0LNlKKmMm%kN%j1OjNoNjjK%PnnjLRonMLom%NkKjmQkJkKj3pj9LJ5J7nJ0j2N%kMmj
-651gkNKjMrNpJ0KKmn%OjnJ1j2KOkJ%Kl%KnNmJKJloP%K%JjMjnJKkjJNrQnlOl%Km%LjkLLLn
-583BjmMkLNqKjj%JkkM%%KmJoJ0JmkKnmMOm%J0j3rROknNKoOlKnMKJjNmoOjKKmjMl%jmLJqJ2
-515CnjNJJJjkk%lLJ0rklMJ%jMmMnJ%%qO%jL%LjQr%PqmOrNkMojPLLnjnJ0pMnKjPKj0LkKlQ
-447EqMjQojKl%%%Jj%mPkm%JLoNkmLLNo%JNn%j%OmlKLpkjPmjMKKjKnM%lj%JJMrNlKJqPjkM
-376Aj%n%QOj0%JjlLLQj2%RpnPLnRj1kMRojjmLkKNlmKMm%%%%KmLnJ0j1nNLKMmLj%%njjMNm
-310@%%nJ1mOp%%jrRJ0j0jJ%lNjoRkKnkjMkMJlN%lkLJ%jjmK%kOmmlRmkKMnKMlKokPjKkJjj
-242aOlK%pLJrKjJ1jlPpj0jQKKkJ%Rnkj4j7L5MpkKMpKk%LqNKmKJj%pQkJ%kJ2plj%OkqNNJj
-177Ej1kMRr%OkLj0J0%lLljMqKMlmpJ3%MmKoPloKkO%jjkKmOjJp%OJlLKjjjJoMkOkLjkn%Qj
-110BLnLl%L%qNkkMKLn%pMPrOJmKNoJlJ0pM%mMnKj%kjLoMJJlLNjJm%Lm%JjJnMkJnJ0j4NJM
-42@KJ%lkMPkj3mNKJkLLjLnlM%Mo%%jJ5j2ljjOjMm%kJqOlOQjj0Qkl%JLkmJKoNkKOj2LLJLj
24CjKnK%nNoRljRpkqKJ1jknMNoNmJ%QpnQMnmJLkpNmLmMMpLoOjJ%lNoMjjOqj%QKj1QMnjKk%
95@lLpOJ%LlMpLk%K%
110@
##PAGE=	F1=20378.111161016931874
##FIRST=	23001.711907285582129,	6426.5682307747556479,	1906.625
##DATATABLE=	(F2++(Y..Y)), PROFILE
-912AkkKKKnKKkkQj2jM%K%K%%LnJLLqKmLJmMoJ2j0MKnkJJLjMjk%j0J6pjkNmkJ1ll%%On%kP
-847FrQmMjjkklKMLj1PjjkRokNKmmKNmjMjj2J3%mmKPkkQpoMknQJ2j5LLJqKKJLpRlknLKj%J
-781AkKlK%joQJOKpNnlmJLJ0pmNkKokLmNkJlKOnmLKLl%kkLkLlRkrNmPljKKJmlQoMrRoLlQj1
-711fMPnKKmNn%kM%j0O%NpNjjK%Pnn%LRpmKMnm%MlL%nPkKkKj3oj7JJ6J6qRj1OJjLm%%KKjM
-646AqLpJ0KLmoKOkmJ0j1%Pk%%MmjKmNl%L%kpP%K%KlMjljKj%%NrRnlOm%Kn%NkjLKLo%mMkL
-578BPrKk%kKjlNj%KmJoJ1%mmLmnNNlJJ0j4j2J1PllNJpPjJoMKJkPmoNjJLlkLk%jlJJrJ3lj
-513bLKJJjlj%kKRpkmMKj%MmMoJ%%qO%jLkNjRj0JNpmPrNnNnjPLKmknJ0oMnKjPKrKlLkPpLj
-444@PpJKl%kJLk%mPjm%JLpNjmMJOq%KPoj%jOmlKLpkjPmjMKJJKoM%lj%KJKrNjJ%nNjjMkkl
-373e%QMj0L%jlLKPj1JJ0qnQLoQrlMRnkklLjJNmlKNn%%%%KmLnJ1j0pOM%NnKJkjl%jMLl%jl
-307dJ2pNn%J%j0QRr%JjlNjnQjKnjmNkMJlM%jmMKJkmlL%jOmnmQl%KMpMMmKojN%LlKkkPk%K
-238Ej0NJj0MkJ1%mQpj0kQKKk%jJ1nkj3k1L8OrkKNqJj%LpMLmJKk%nPlJ%%J1j0j%jOjrOM%K
-177Gj1mMQp%M%KrR%mLkkNpKMnloJ2%LlKnPmpJjP%kJkJlN%%p%P%lLKjjj%oMkPkL%lnJPjLo
-108aMljM%qNkmOJMn%pNPj0P%mLNpJmJ1oKKmLmLl%kjLoMKjlMNjJnJLoKKjJnLk%lRj4NLKJK
-40CKnlLJ0lj3mNKKlMLkKmlM%Lmj%%J5j2m%kPkMm%k%oNkNR%j1Pkl%JMloKKoOkKNj0MJJLkj
25ALmJ%mLnJ0mjJ0omrJJ3jmmNOpNmKjRqnRLolJLlpOlKlLMpLoOjKjmNnM%kQrkjRLj1ONnkLk
94@%lMpNJ%MmMoKkjL%
110@
##PAGE=	F1=20353.81856151444299
##FIRST=	23001.711907285582129,	6426.5682307747556479,	3104
##DATATABLE=	(F2++(Y..Y)), PROFILE
-912BlkKKKnKJjkQj1kMK%%JKjKmKKKpKoLLmNoJ1j0M%lj%JL%Ljk%rJ5pjlNm%R%mj%PnjjOrQ
-845EnNjJlkmLLLj2QjjkQojNKmnLNmjLjj1J3JnmLNkjQpoMlnRJ2j3JLJqLK%KpQjjqNJ%%JkL
-779BmJJjoQJOJnLmlmJLRnmNlJnkKlNkKnLPqlMKMm%ljKkMlQjrNmOkJ%L%mlPoMpQoLmQj1OP
-709FpMJlMn%lOjrN%NpM%kK%Pmn%LJ0ql%Nnm%MlL%nOjJjLj2lj4kJ6J2j1J0j1PJjKmKJ%J%N
-646Bp%pRLLlpMNkmRj0%OkJ%NokLmOl%L%koOjLjLmM%m%KkKjNrRmmOm%Kn%NkjLJKnJmMkLQj0
-576@Kk%kK%mNk%KmLpJ1jlpNkpOMjJRj3j4J1RmkN%qQ%jnMKKlPloLJjMlkKkJkj%jqJ4l%JKK
-510D%jlKkkKPmllKLjjOmLn%jKrO%kMmO%Qj0KLmnPpMpMljPL%kkoRnNnKjPKqKmLjOoKjNnJK
-440Cl%lJMjjmOJn%KLqNjlMJMqJJQoj%%MmkKLqjjPn%MKJK%nLJmjK%JJqO%%jmM%%Nmlk%QKr
-369dM%jlLJOj0KJ0qnRJnQrkLRnkklL%%MmjJNn%%JjKlJlJ1j0qOM%NoKKl%kjkNKk%jkJ2rMm
-303@JK%rMJ1r%KkkL%mOJLp%oNjLJkL%JoOKJlmmMkJOmmnOj%KNqMMmJnjN%KlLkkOjjLj2OJr
-234iMkJ0JmRpj0lRJJ%kkJ2nkj1k4M0PrlLMpjJ%KnLLm%Ll%mNlKJ%J0j2J%jN%qOKJKroMPoJ
-171bKK%qRjmLjkOqKNolnJ0JLlKmPnp%JO%mLkJlMJ%qKO%mMJj%jjmLlQlM%mmJO%LoLkkNjpO
-101AloPJNnjoOOj0P%mLNqKnJ2oKKmLmMm%kjLnKLkkNMkKnKJnKK%JmJkjkRj4NMJ%LKnlKJ1m
-34Fj1nNKKjLKlKknNJj%k%JJ3j0m%lQkLm%jjnM%LRJj2Okk%JLloLJoPkLLqMjKLkkMmJ%mKmJ0
33Em%Rnnj0JJ3jllLPqNlLkQpnRLpk%LjrPlLkJMoKnNkK%mNmL%kRj0kjJ0Lj2NNmkKj%kLoMJ%
101@MmMn%jjL%
110@
##PAGE=	F1=20329.525962011957745
##FIRST=	23001.711907285582129,	6426.5682307747556479,	4301.75
##DATATABLE=	(F2++(Y..Y)), PROFILE
-912CllKKKnJJjjQj0mNMjjJKkLmKJKnJpKMlOoRqLjk%jJL%LjkjqJ3o%nPm%RKoj%PlmJOj0Pm
-844@NkLmjnLLLj3RjkjPojOKmnLMljLkj0J3KonMMk%QqnNnmJ0J1j2jLKpKMkKqQ%%j0OJ%%%%
-780@Km%KkoJ0%NJmKllnLKPklLkklj%jMkKoLQrkLLNmkl%JkNlPjpKjM%KkL%mlOoNoPoLnQj1
-711hQPrNJkKm%mPjqLJNpM%kK%OmmJKJ0ql%MmljMmLJoOkLjKqkj0mJ4J0j4RrPJ%%lLKkJ%No
-645djpPMMlpMNkmPq%NjJ%NplNnOj%LjknNkMjLnNjl%JjLkMqRlnOm%KnjOkjM%JmJmL%JJ0j0
-576AJkJlK%lNljKlLpJ2klrOjpOKJKQj2j5J0J1n%L%qPJjmLKKlPkoKJjMlj%j%kJjkpJ4kjJK
-511BKj%lLlkKNjll%Lj%OlLojjMj0OjkMmOKPj1LJknPoLqMk%OLj%moRlLmJ%PKqLoM%Nn%%No
-442aKKl%nKOkjnPJn%KLrO%lNjMrJJRoj%%MmjJKq%jPn%MK%MjnLJmjK%%JqP%%kkKJJOomj%P
-371BJrOJklL%NrKJ1qnJ1jnOolLQmlkkL%%LljJNn%%KjJlJlJ2rrOMjOqKLljj%lNKl%%kJ3j0
-305@KkKLjp%J1q%LlkKJlNJMq%pN%LJjJjLpPLJlomNmMMkmoM%JLMqMMmJnjMJKnNklOJkMj5P
-236bKrNlJ0JnJ0pqmQJJ%lkJ1llj0k3L9Qj0lLLnkK%JlKLmjMmjkLkKJJJ0j5KKkM%oO%KLqpL
-174dPnKjMkoQkmL%kPqKMpkmRJLkJkOopjKO%nMj%lMKkoLMJnMJkJ%kmLlQlM%nlJNJKnKjlNj
-103AnOmqQ%OmkmOOj1QjmMNj0LnJ1nJLmLlMn%kjLnKLlkQKlKoM%mLJJJm%kjjPj3NN%%KMokk
-36dJ3mj0mMKLjKKlKknNJlLl%JJ2rmKmQlLlk%jmKKKRJj2NjkJ%LmpLJmQlLKoLjKLljLl%JmJ
31blRkjJ0onj0%J3jmjLQrLjMmRpmQKq%%K%j0QkKj%MnJnNlL%mMlL%jRj0lkJ1Mj3NNllK%kjL
97AmL%%NoNmjjjL%
110@
##PAGE=	F1=20305.233362509468861
##FIRST=	23001.711907285582129,	6426.5682307747556479,	5331.25
##DATATABLE=	(F2++(Y..Y)), PROFILE
-912DmlKKJmJJjjQqoNPm%%LkJkLjJmJqJOkOoPoKk%%kJLJKjkknJ0mJqPmJRMqjjQjoKNrOmNl
-842BOnjoMKLj2QjkjOojPJlnMKk%KkrJ3KqmML%jQqmMolJ1Rj0lLLpLMmJpPK%j0Pj%J%%KmkM
-776@lnJ1jLKk%lknLKMKlLllkj%%LjKpLRj0jKMNmlmJ%jNlNJo%JKJNmK%mkLnMlNoMoPj0RPj0
-708cPj%Jm%mQkpJLNpKJlKJNlmJKJ0ql%LlkjLmLJnNkK%KnkppJ3J0j6QpP%JjkMKl%%NmmoNN
-641bMkqONlmOp%NjJ%MplNmOj%MkklLkL%KnNjkjJ%MlMpPkmNljKnjOk%L%%mLnL%JJ0qjkJlK
-571@%kMlkLmMoJ1lkj0OJqOKKJQj1j5RJ2oJLjqPKllLLKmO%oJKkLl%%kJkKklnJ2j%jKLjjkM
-506DmjJMJlljLj%NjKojkOj0NjkMoPMNj1NjjoQmJrNjjOKkKmoRlLmJ%PJoLqNJLlj%MnJLl%n
-437eKOjkmNLoJLJrO%lPkLrK%Roj%JLmjJLr%JNmjMKjNkmLJnjMj%%pPJjl%%LJOpnKjOjqPKk
-366@mLjMqLJ0pmJ1knNnkLOlll%KJjKl%JNn%%K%jkJkJ1qrNNkOqKKklK%mNKkjJlJ3j0%jLMj
-300EokJ0qJMn%%KkMJNrJqNJJKj%jLoQKJlplNnNMkkoJJKKMqNLmJmkLKKoPkmNKkMj6PLqNlQ
-231BKnRnpmPJ%%llJ1lkrk1L6Rj1lLLnkL%%lMKlmOnjkLmMKKRj7LLkKJnNkLLoqMNlJkOmnQk
-165AnMJlPpJNqjlOKKjKlOopkMNJoNk%kLLmnLMJoMJkKjkkKlPkLJnkJLKLoJ%mOkmOnqRkQml
-94ckNNrPjmMNj0KnJ1ljKkKjKm%k%KmJMnjR%lLpNjkLjLJlkkkJOj2MN%%JMojmJ3lqmLJM%KJ
-26ClJjoOJnNl%KRonLmPkKlk%jlJLJRJj1LjjJ%JkqKJkQlLJnLkLKljLk%Jm%jQl%Rnnj0jJ3j
42AmJKPrL%LmQnmQJq%JJJj0P%JJkMm%mMlK%lMlL%jJ0j1klJ1Nj4LOklJ%jjKkK%%NoMljjkLK
110A
##PAGE=	F1=20280.940763006983616
##FIRST=	23001.711907285582129,	6426.5682307747556479,	6361.25
##DATATABLE=	(F2++(Y..Y)), PROFILE
-912EnlKKJm%J%jQoqOQo%%LkJkMk%lJrJOjPoOnJlK%lJLJJjkjlOkJqPmKPOqkjQJqMLqMmOmQ
-841Io%oLKMj2Qkk%Mo%P%knMKk%JkpJ2LrmMKJjQqmMokJ1OpmLLoKNn%oOKKj0Oj%JkLJmlNln
-774hJ2kKJj%kkoNJKMlLkmj%kJK%KqLRj1K%NMmlnK%jNlMJmkLJKQqK%mjJmMkMoNpOrRPj0Pk
-706BJ%l%mQjp%MMn%JkJJMkmKJJ0qkkLkjkLlJKnNlL%KlmnrJ4J0j7PnOJJkjNJmjJNkonKOMj
-639@qONmkLnJMjJ%MqlNlN%%Ml%lKlLJKpOjjkK%NmLoPkmNkkKmkOjjMk%lLmK%%J1pkkKmK%j
-569aMmmLkNoRm%j1OLqNJMJPj0j3OJ3oJKkoNLllMLJlLKnjLlLk%%kJlMlmlJ1j%kLKjjkOnjJ
-503@KMkmlMj%MJ%nkjPj1NjlNpQNKj0Pl%pQkJj0M%%MLkKmoRlKlJJOJoMrNKJjk%MnJMm%oLO
-435C%lmMNo%M%j0P%kPkKj0L%RojJJKm%%Lr%KMm%LKjNllLKokOjlJoPKkmKjLKPrnLjMjqQLl
-366@lKkLpLJ1omJ1mmLkjJMkllJLKlJlJJNmj%L%kj%kJ1orLOlOrLKllLJoOKkkKlJ2rj%LMjn
-299@lRqKMoJkL%KKNrKrMK%K%jkMnQL%lqkNoOLjjojLJLLqNLl%mkKLKpRlmNKkNj8QKpOlOLo
-229bRmmoOKj%llRkkpj8L2Rj1lMJmlN%jjLJknPpjjJlNLJQj7LMkJJlNmLMlj0LNkKnPmmPlmM
-163@KmPpKMq%lNJL%LmOppkNMJoNjjjJNnmLLKqNJlLjk%JlOkLJojJJMLoJjlOklNnrRkQlm%N
-92AMrQllNMj0KnJ0kkJ%K%Jm%k%KljNnjJ1kmLqPk%LkLKklllLMj0LN%%%Mn%pJ3knmK%MK%%k
-25@JjoOJqRnJKPmnNoPjKmk%jl%NJPJj0JJjJ%%kqJKjQkLkk%jLLljLkjKm%jPk%PmmrkJ2jmL
44aJPj0LJLmPmmQ%qJJ%Lj2Q%JKlLl%lLmJKlMlL%jJ1j1knJ2Nj4LNjk%%kJJ%Jj%OqNljjlMK
110A
##PAGE=	F1=20256.648163504494732
##FIRST=	23001.711907285582129,	6426.5682307747556479,	6469.875
##DATATABLE=	(F2++(Y..Y)), PROFILE
-912EmmKJJljK%kRoqOJ0p%kMlKkMkkjJrJOjQoMlJmL%nJMJJjkjjL%Kj0OlKPNqjjPLrMLpKmO
-843DlRpJoKKMj0Okj%JnJOJknMKk%JlmJ1Kj0lMKJjPplLokJ1MnnLMnJOojoNLKqNk%KlN%mmO
-776@lnJ2k%K%jjjoNjJOlLknJ%lJK%Lj0NPj0MkNNmmmKk%NlLKllMjLJ0j0K%lj%mLJKpPpMqJ0
-710AOj1QlK%l%mRkokNMmkKkJ%NjmJJRpklLj%lLk%KmMlL%Kkolj1J5J1j7OmOJKl%MKnkJNkn
-644en%OM%qPLklKmJM%J%KplNlN%JMm%j%lLJKqPk%kJJNmLnOklMkkKllN%jMk%mMmK%%J0nmj
-574@KlJJjLloLjOoPl%j1NNqMKLJPqj1KJ3oKJknLNnjMKJlKLnjLlJ%%%kJlMknkR%%lLJ%jjO
-506EnjJJOklmLj%LLjnljQj0MjlNqRN%j0Rl%pQkJj0MJjLLkLmnQkJk%JNJnMj0OL%%l%Mm%Nn
-439@%oKPJmmMNo%NkrPJlPkJrNjPo%JJJl%%Lq%LKljLKkNm%KKpkQknKmOKknMlOKPj1nMkMmo
-369iRMmlKkKoKJ1nlJ0nlKjjJKjklKKKl%k%KMlj%LJmjJjRmrLMkNqLJkmMJpPJjkKlJ1qlJMN
-301GklnPpMMrLlM%KJOqJqKLjL%jlMmRK%lplNnNK%JomMKKKoMKlJmj%MKpJ0lnLMjLj6OKmNk
-232cLLnOkkmMLl%lkPkknj4K8Pj0lM%llN%jJKJjpOok%%lOLKPj7KNk%%%LlKMjrKL%KoQnmPk
-165AmKMmOoJMqJlM%LJNnNppjOLJoNk%j%NnlLKKqMJlNkkKJmNjJKo%JkOLo%%lOkkLmqQkQlm
-94dJOJpPllNLrJlQjkjJLJjlJk%JkjNojJ2mlLrQk%MmNK%nlmNJqLMJj%LmJrJ1%llJkNMk%kJ
-24A%qPJrJ0m%KNknPpN%MnlJjljO%OJrJ%%Kk%kokMjRlLkkkJLKkjKkjLljJMj%NkmplJ0jmN%
45@OrJLKmOklPjqKJjNj2P%JMnLl%jKn%LlMkKJjJ0j1joJ2Oj5LN%ljJjJ%%Kk%NpNkjjnNK
110A
##PAGE=	F1=20232.355564002005849
##FIRST=	23001.711907285582129,	6426.5682307747556479,	6578.75
##DATATABLE=	(F2++(Y..Y)), PROFILE
-912EmmL%%jkK%kRmj0OJ1p%mNlKkNlkjKj0JO%PnKkLnK%oKLK%jkjJ%KMj0LkLNOr%kPNj0NKp
-846@JlNlJ0oJoKJMpLkj%JmJN%jnMKk%%kkRLj1kLJLkOolLnjRJknLMm%PpknLMLpMl%KlPkln
-777gPknJ2klLjJ%koNjjQkKkoK%kJJ%Mj1OOrMlONnmmLl%MkKLlmNjLJ2j2K%kjklJM%pRpJoJ0
-710ANj0QlK%kjmJ0lnlOLknLjJkOjl%JQojmK%%lLjjKmLlM%Jjpkj2J6J2j7OlNJJk%NJnkJM%
-645BpllPM%qPLkk%lKL%JJjokMjMJJLmJjjlLK%qPjjjJJNnLmNjlMjlJjmMJjNljlMl%KjRmmk
-574aLk%J%KlpLJOoNmKj0LPqMKL%PqolJ3oKJkmKNo%MKKl%MmkLmKkLjk%lNkn%P%%lL%%%jPp
-505a%J%QljoLj%KMkmljQrLjlOj0J1NmqJ0ljpQ%%j0MKjJLkMmmPkJjjJN%mMj1PMkKm%Mm%Nn
-439@%nJPJmmMOojOmqPJlPj%rN%Nn%JK%kj%Lq%MJl%KJkNmJKLqlRkqMkNJjnMlPKPj2nNkKmo
-369a0J0NnkJlJmKRklRok%Kj%JjjlLJLm%lJKMkk%LKnjJjQkqJMkNqLJknNJqPKjlLmJ0onKNM
-301FjkoOpNLrNoOJJJNpJqJNlLJkmMlJ0J%kplOoNJ%LonMKKJnMJkJlk%NJpJ1lnKMjLj6OJkN
-233@kKLoMJ%mKNmjljNjllj0K3OrmNjklNJkKJ%JrPpk%%lPLKNj5JOjj%%LmKMKj0JLJKqRnnP
-166BjmJOnOn%MqKmM%LKNnLop%OLKpNl%%%MojKKKqM%kNljL%lMjJKn%%mQMolKmOjkLnnPlQm
-95amLOkmOlkMKqJlOKlmMKKlkLk%%kjNnkJ3nlKrRkKLnNKKplmNJoJMKjlNmJrR%%jjlMNlJkJ
-24A%qPJrJ0m%KL%nRqM%NolJjkkPjNJqjKJJk%lnlN%QkKkllLLKkjJjjLljKLj%LklmmRklPlO
46Eq%MJmOkkOjqKKjOj3P%JNnLlj%Kp%MkMlKJjJ0j0jpJ1Pj5LN%ljJjJ%JKl%NpM%kjnMM
110B
##PAGE=	F1=20208.062964499520604
##FIRST=	23001.711907285582129,	6426.5682307747556479,	6555.625
##DATATABLE=	(F2++(Y..Y)), PROFILE
-912EmmLjJkjJJlRkj1OJ1ojnOlJ%NmmJKr%O%QoKjLnLkpLKLj%l%LmMNr%%KMNp%kMRj1NKp%l
-844cNkJ0oJnJ%NoKk%%jlJMJjmLKk%%kjRJrkJKMlNnlLnjQjJnLLlJPqmlKNKnLl%KlRnkoQkm
-774fJ1klKkL%joMkjQkMmoLJkJ%jNj1PNqMlNNnmlKk%Kj%NknOlLJ4j3K%j%nk%PkpJ0pkmJ0N
-709FrPmKJkjlJ0lnnPKJpL%%kO%m%JQojnKJJmL%kKlKkK%Kjr%j2J5J3j6NjLK%kJN%mlJLKqk
-643gnPN%qPLkjkkLKJJKmnjMjKKKJlJ%klLKjpO%jj%KNnKkMjlL%l%%lLJjNljlMl%LkQlnkLj
-572@%JJJlpKKOnLmLrKPpLLKjPokqJ3nKjjjkOpJNKJkkNmkKlJkMjk%lNjnKMjJlLjJ%jPp%J%
-502@Pj%qLj%%Pmlm%QrL%lNj0J2NppJ1ljqR%jqMKk%MkMmlOj%%kJNjlMj2QMlLmJLkkOo%m%O
-435BKmmLOnjOmpOJmP%jpOjLm%%Lj%jjLpjN%kjJKlMmLKMj0kRkj0OjM%%oNlQKOj2mMkKomJ0
-368@Nmk%l%lJRjkQp%jKJkj%%lLJLmjlJLLjk%LLokKjOJqjMjLoMj%oNKj0PLjlMnQmoLNMkjn
-298bMpPKj1PqQJJJMoJp%NmMJllKjRJ%knlNmL%JNooMK%JlL%jJljjOjoJ1lmJMjKj4NJjMj%L
-230BnKKLm%Qokk%K%mjoJ9LpmNkklOKmM%%JrOolJkkQLJMj3%OJkjKKnKMLrJKLJqRonP%n%Qo
-161aNmJKpLmMkLLPpLpoJOKLpNmJ%jMnjKJKqM%kNm%MJlKj%Km%%oJ0MomLmOjjJmkMkOlmNNn
-91@jNmjN%pJkMLlpOLLnjLjj%jkNllJ2okJqQ%KLpOLLpmmM%mJLK%nNlJqPJJjjmMNlJkJJqPJ
-20Bj0RkjKJJmJ0qKJPqlJ%ljOjM%okLK%kjllnPjQkKlkoOLKk%%jkNm%KJ%%%%ljmPlkRmNpkM
49@%lPkkOkpKLkPj3O%%PoLkkJKq%MkMkJJjJ0j0%qJ1Pj5MM%ljJjKjKKm%NpMJljnMM
110B
##PAGE=	F1=20183.77036499703172
##FIRST=	23001.711907285582129,	6426.5682307747556479,	6532.75
##DATATABLE=	(F2++(Y..Y)), PROFILE
-912ElmLk%jjK%lQJj2NJ0mjoOlJ%OnnKLrJMJPoJJMoLkrLJM%jk%LoOOpmJLKNpJlLJ0j0NKok
-845akMjRnKnJjNljk%%kjJLJkkKLmJ%k%QJr%jJOmNnlLmjPkJmLLlJPqojJNJkKl%KlJ0ojpQk
-775blJ0kmKkLJ%pMkjPjMmoMKl%%lPj1PMoNnNNnmlLlJ%%jOknPmKJ5j3J%J%p%kJ0mqJ1onjR
-710AMpNlJJ%lkRkmoPJMrLJjlQjmJ%PnjoKKJmL%kJjJkK%J%rJj1J4J2j4M%JL%kJNjmlJLKpj
-643epPN%qPKj%mjMKJJKom%L%%LKJmLJmkKKjqPj%jjLNnKkL%lL%kjJmLJ%MljlMl%MmPjnkLj
-572@%%MjlqKMOnJnNqJQoJMKkOl%j1J1mKj%%nPqKP%%JnNlkKkjkOkkjkN%oMKjJmMkKj%Pp%J
-503@jQjJrL%kJPmlm%PqL%lNj0J4LqpJ2ljqQJjpLLljNkMmjMj%%kJMjkLj2QNmMmJL%mPp%lj
-436dNLmmKPnjOnnNJnQJkpQkJmJ%MlKkkMokNj%j%KmMnOKLj0lR%j3QJKjJnMkQKNj2mOmKomJ0
-368@Onk%kkj%QJlQqJkLKm%jJlN%KnkjJLLjkjLMpkK%MLpkL%KnNk%oNKj1PL%lMoQloLNLjjn
-298bLoQ%j1QrRK%KKn%njNnNJml%KRJjjnlNkJjJPopNJ%%jJ%%Jl%kOjoJ2mljN%%j2M%KLjjL
-230Bo%NNn%RpljJj%mJkJ4JnmNklkNLmM%%Kj0OomJkkRLJJj0%OKllNJnKLMrKJLKrRpnQJnjR
-162FoLlKJpMnMkLLRrLpoKOJLoMmJ%%Ln%JJKqMjjNmJMJlJj%KmJ%rJ2NooLlOj%%mJKkNmlON
-92Fp%NmjMjm%jLMmj0RLMrKMjk%jjNllJ1olJqRJKLrOLNqmlMjl%KM%qOjJpMJK%kmLMkJjJKr
-22fQ%j0QjjK%KmJ1r%LQj0j%%ljOjLjnlNK%kkkkoRkPkJkkqQLKk%%kkNkjK%J%kJlKmNlkJ1o
45@MolN%lOjkOloJMkRj4MJ%PoLjlLJr%MkMkJJjJ0j0%qJ1Pj4ML%klJJKkLJm%NqMKl%pMN
110B
##PAGE=	F1=20159.477765494542837
##FIRST=	23001.711907285582129,	6426.5682307747556479,	6347.75
##DATATABLE=	(F2++(Y..Y)), PROFILE
-912ElmMlj%%K%mPLj2MRl%pOlJJNomKLqJLKOoJJNoMmj0M%N%kkJMrQPopLL%MqMljJ3rMKnlj
-844cL%QnKl%jNjlk%%k%JJLljJLm%%jJP%qJkKNmLllLljNlKlLKj%OppJjOJkKm%KkJ1rJpPjk
-774dRknKlMK%oLl%N%MmnNJl%jlPj0QLnOpMOnmkKlKkJkPkmPnKJ4j3K%K%rJlJ2nrJ1lq%RMo
-708aMl%K%m%QkmpQ%Oj0KLkmR%nJjQnjoJLJnN%l%%%jJ%J%qLj0J1J1j2N%jMjkKMkkmJKLpJj0
-642a3QN%qPKj%n%NJKJLrlJL%jKMkkLJmjJKkoO%jjjKNmJ%KjkKKljKmJK%MlkjLkjNnNjllLJ
-572Aj%MjlqKNNm%pPp%RoJMJkNkMj5J0lJjJJoOpKQj%KpNkkJjjmQkkjkN%mM%j%kLlLkJOojK
-503@jP%JqK%k%Qn%pJOpL%kNj1J6Jj0oJ2jkqQ%jnLLnjNjMmJKj%Jk%MjkKj2RNmMmJLKoPp%k
-437bkMLllJPnjNmlLKpQKkoRkkmK%MlMllMmlMjJjjJlLmPJLrmRJj6J0L%lLnMjQKLj1lOmJol
-369iROmkjklJ%OKkPqJlLMnjjKkNjJllkJML%m%LNqlL%LMplL%JlOl%oNLj2PL%lNpPjpLMLjj
-299BlJmP%j2RrRJJKJn%lkOpNKmklNQ%jjllM%k%JQnqN%%%%%%%JkJlOllJ0mlkO%jrLjMKkkL
-230AnkOPmjJ1rm%Jk%mK%J2jmmNlkkNLmMkKKj0NnnKkkRL%jokOLllNJoJLNpJKLJqPnoPLokJ0
-162FoJ%J%oMmMkKLJ0j0KooLO%MoLnK%%Ln%J%LqL%jNnLMJm%JjJk%jqJ2NooLkM%%jkL%%Kmk
-94dOMj0MLlkNlkJjKMmj1RMMj2MNJljj%MjmRokJpPLJLj0OMNoolMjk%JMJj0O%KoJKL%knKL%
-27@JjKKj0Q%rPjjK%%kJ1r%LRj2%J%mJLjLkmkNLjkklJqJ1lNj%jkj0J1KKkJjklOkjK%J%nLk
38cLlLmjJ2pLnlNkkQkkNknjOlRj3KK%PoLjlMJj0%MjLkJJjQp%j0J1Qj3LMjlk%KKkLJm%MpLL
105CkjpLO
110B
##PAGE=	F1=20135.185165992057591
##FIRST=	23001.711907285582129,	6426.5682307747556479,	5204.75
##DATATABLE=	(F2++(Y..Y)), PROFILE
-912DllMmjJ%KjmOMj1LQjjoOl%KNpmKLoJJLOo%KNoMmj1NkO%kkJMj0J0Olj0ML%JpOlnJ3nLK
-847EmnJKJPnKjk%MJmk%%mL%JLl%jNoJj%%P%pKmLOnKklKjkMmMkKJ%jOoqKjN%jKl%KkJ1j0L
-778@rPJkPkmKmNK%nKmJLKMnnOKmjklPqRJlOqMOnmkKlMnJkQklPpKJ2j0KjLJj0KmJ3oj0J2l
-713@rKPMnLl%LJoJPklpQjQj2LMlmJ0jm%jQo%o%MJnNJmjKj%%jJJqMrRJ0rM%lOkjJLkjmKJK
-645BnJj1QN%qOK%JojOKJKLj1kLK%lLMljLKmj%KkoO%kJkKLkJJ%%kKKlkMn%L%LkkjKjjOoMj
-576BkmMKk%NklqKNNmkpRo%RoJNkkN%Nj6QkJkKMj0PqLRk%LqL%j%%kmQjljkN%lLj%%kLnNkK
-507@MnjKkP%KpK%ljRoKqKMoL%jMj0J7kj1mJ2jlpQ%klKLnjMJLmKJj%Kl%LjjJj2ROnNmJLMq
-441@Pp%%mMLll%PmkOmkLJrQMknJ0kolLjNmOlmMlmMjKjk%lKlJ0jLrmQKj7J1M%oNmL%PKLj0
-375AlNmKplROmkjjmLkNLjNqKlLNojlNkM%%lmkKML%mjLOrlM%JNpkKJJlPmJoLMj3PM%kNqOJ
-305BqLMK%jk%lPjj2Rj0J0JKKjm%kkNqOKmjoPP%kJlkLKmjKQlrNj%jJj%%KkJlOllJ0mlkNKl
-238BoKkMLklKmlPQmkJ3j0n%LmjlLJJ0lllNmkkMNmMlLKj0MmnJkjRK%llkOMmmO%n%LNn%KLJ
-171FqPnoPMpkJ0o%KJlmNnMkKLJ0j1LpnNM%NpLnK%%KljJ%LpKJjMnMM%m%KlJ%jjrJ3NnpLkM
-104@JjkjOlJJn%OLj3PLllOm%Jj%Onj2RMNj4ONLnjj%M%nQnk%nOM%Lj1OMNnokLjj%jNJj1P%
-38@KmkKMJlm%KJJJKJrP%pLJjKjJlJ2rjLJ0j2%JJnKJ%KkmkOLkkjlKqJ1lMjj%kj1J3JKkKkk
27blNjjK%%JpMkOlKnjJ2pKlmNljRljLklkOlRj1%K%PoL%nO%j0JMkLjjKjPn%j1J0Rj2LLjlkj
94cLKkLJm%LoLKjjoJO
110A
##PAGE=	F1=20110.892566489568708
##FIRST=	23001.711907285582129,	6426.5682307747556479,	4936
##DATATABLE=	(F2++(Y..Y)), PROFILE
-912CklMmj%KJ%nNOj1KOJjoOl%LMpmKLmJjLNn%KNmLnj1NlOJlkKMj1J1O%j3NLj%qRmrJ4kJL
-847DlnJJKOmJ%k%LLnk%jlM%jNm%jNo%%JjPjnJlKOnJjlKjkLmNkK%JjNnrMkNk%Kk%KkJ1j1M
-778@qMLjOkmKnNL%nJmKKKMnlNKlkmkPpRJkNqLOmmjKlLnJkQljOo%J0qK%MJj1KmJ4pj0J0%j0
-712iLPLmJkjMJpKN%lpP%Qj1JOmmJ1jn%%Po%o%N%oOKmlLj%%j%KqNpORoKJmOkjKJk%mL%JmK
-643aj1PN%qOK%KpjPKJKLj3%LJ%lLMmjMKljjKknMJjJlJLjJKjjjKKllNmjL%LkkjKjjOoKj%m
-574dLLkjOlkpKNNmmpJ0n%Ro%OllO%Oj7Pj%lNMj1PpKJ0ljMrL%%%%knR%mkjN%jKk%j%KoOlL
-507@LmkKjO%KoKJlkRoLrKLoM%%Mj1J9nj1lJ1%loPjjkKLnlMLKmMjj%Lm%Kj%%j1RNmMk%KPj0
-441@PqJ%mKNll%OlkNl%K%j0RMllJ0kplLkNlQnnNllLjLklJlJjJ0kLqnPMj8J2M%rPkJJPJJq
-375AjMmKplPOljk%mLlNMkNrMmLNp%lOkMjjkmkKML%njLPj0lNjJNpkKKjjQnLpKMj2NM%%MpN
-306AJpKLJJjj%kOkj0QrRJKLll%kjNrOKm%qQO%kJjkKNpjKQkrNk%jKkj%KjKlNljPlklNKmlK
-236@mNKjmKmmQQlkJ3j0n%LnjlMJJ0ojmNlmjMNlMnMKqKlnJkjRK%o%kOMmmOJojLMlJJL%nNn
-168@oPNqlJ0nkMJlmNmMk%LJ1j2LonOLkPoKoL%%KljJ%KoKJ%LoNMjl%KlJ%jjqJ1OmqLjLKkl
-101c%QmKjoKOJj5J0KllOnKJj%Onj2RMNj6QNMojjJLKpPnjjlMOkKj0OMMkpjKjj%kNKj2Q%Kk
-36@lJLJkm%jLKJKKrOjn%LjKkJkJ1plMJ0j4KJJnL%kLkmjOMlljlMpJ0mL%lKkj1J3JKjKlklN
29@%kKjJJrMjQlLq%J3qJkmNmJQlkMljmQmQrkK%OmLjmO%rJLkKj%J%Nl%j1RRj0MJkkkjMJkL%
99Cl%KoLK%joJO
110A
##PAGE=	F1=20086.599966987079824
##FIRST=	23001.711907285582129,	6426.5682307747556479,	4667.5
##DATATABLE=	(F2++(Y..Y)), PROFILE
-912CkkMmlJL%%mLPj0JNLknNl%LMrkKMlJkLMn%KNlLoj1OnPJllLMj2J2NMj6OLlJj0J2nj1J3
-850a%JLknK%LNnJKl%KMnjjjmNJkOnJlOo%%KkPjmKmKNn%%lLjkJkMjJ%JjMmrNkNm%KkJKjJ0
-780Gj2PrKNjMjk%oOL%m%nM%LMnlNKkmnkPnJ0%jNqJPnljKlNqKkQmJOpjPmLjN%j0KlJ2pj1J0
-714@Lj2MOLl%kkNJpLLJloOjQj0JPnmJ2kn%%Po%ojPjoOKmnOlKjjjKoMnMQmKJoQljK%kKnL%
-646@%lLj1PM%qOK%LqjQKJJNj6JMJjmMMn%MLmJkKlmLJjJl%L%KKjkjKKknPmkMjKjk%%%%OpJ
-577@jJmLMljOlkpLNMmmrJ2mjJ0o%OmlNKNj7Pk%lPNj3PpKJ0ljMrKJ%jKkoR%ll%MJjKlJkJJ
-511@pPlLKllL%LJLoL%llRoOj0JLoMJ%LrJ8pj1kRKlnOjkJ%LnlMLKmNkj%MmjKj%jj0RMmM%k
-444@LRj2PqJKo%OjljNljMkKKjj2RNllJ1krlMlOlRooOkmK%MllJl%JJ1mKonOMj7J2M%j1Qj%
-380aJPJ%pjMmKolNOk%lJnNmMMkMrNmLOq%mQlMjk%nlKNLjn%LOrnPj%MojJLlJRoMpJNj3NM%
-310a%MoNJpKK%Kk%%%Nkj1QrR%LMnl%%jMrNLlJj1RN%kKjkKOqjKQkqNkjjLm%%K%KmNmJOm%m
-241bNJm%%lNJ%nKmmPRklJ4j0oJLojkLJJ1q%mMlmjNMkMoNKqKkoKkjQKjpLkMOmnOJojKLjKJ
-173CK%nMmpPQj0lJ0nmOKokNlMljMJ0j2MpmPKkPoJoM%%JjlJJKnJJJJnNMkk%Lm%Jk%qJ2Onq
-107eKJKMmmKQmMmoLO%j7J2JllOoN%%%Ooj0ONNj7RNNpkjKKMqNl%kkLPmKj1PMMjp%Jk%JlML
-41Dj3R%K%n%MJkmjlOKJLJrOjllNlLkjjJ1olLJ0j4LJKoMljLknJOMmkjlNoJ0nK%nNkj0J2%L
23CkKlklMJkJjKJj0NkJ0kLj0%J3pj%lLnKRmkLlJnQmQqlJJNlLjmOJj0KKkKj%JjM%%j1QRrM%
90DkkkkNJkL%l%JoLKKknjP
110A
##PAGE=	F1=20062.307367484594579
##FIRST=	23001.711907285582129,	6426.5682307747556479,	4440.625
##DATATABLE=	(F2++(Y..Y)), PROFILE
-912CljMlm%MJjmKQr%MLklMm%MLr%KLk%lNKm%JMjLpj0PoOJklLLj1J1NOj7PLmJj1J4nj4J1M
-849a%LjnKjMNoJKk%%On%kklOJlOnKmOojJKlP%mKlJNn%%lL%l%jLJJkJ%LlrNjNojMkJK%Rj2
-779eQr%O%K%k%oMN%lkmMjNKnkNKjnojOlR%JLqJOmkjJkOrJjPnLNpjMjLjO%j0KkJ0oj2RMj0
-712gLNLkkjlOKqLJKkoOkQq%PolJ3lmjJOnjo%PkoPJlpPlKj%lLoLkJPjL%qRm%JjjKlK%jkLj0
-642a0OLJpNKJLqkRKJJNj7KLKklLMpKMKkKlJkmKKkKljL%LKkl%KJjnOlkMjJ%k%%jJOpJlLmL
-573aMlkOljoLNKkorJ3mJRojOnkMKNj5NjjlQNj4QoKRlkNj0KK%jLkoPKml%MJ%JlJkKJqPlLJ
-506AjoLKKJKlKJmlRoPj1JJnNJJJqJ8rrjQJkmNkkK%LmnNMKnOl%jMmjJ%jkqRLlKKkKJ1j3Oq
-439bKKnkPjl%LkkM%L%jj3J0NlkRjrmNlOmJ1ppPjm%JMllJljLJ1nJnlLNj6J1Njj2R%jLMJ%n
-375BjMnLolLOkKmJmMlMLkLqMmLOpJnRlLjlKolKNK%njMOrnPjjLo%KLmKRoNojNj2ML%KKmNJ
-305DpKJ%Kk%%KLkrOqPJLMpj%%%Mj0NLkJj2RM%jJ%jJPrjKQjqNljjMo%%L%MnMnKMk%mMKmJ%
-236AmO%%m%kmORkkJ2rnJKnkjL%J2j0%lLkmkNMjLpPJo%jnKlJOKjrNkMOmmNJokKL%KJJ%lKl
-168@oOQj0lRnnRJpjNkMlkLRj0MqkOJkQnjnM%%%%lJJJmJJK%nPKm%%Lm%Jk%oJ0OnpJKJNnmK
-100bQkMooMNjj7J3JlnPpPKk%OopMMMj7J0NNoljLJNqLk%k%%QoLj1QKLKp%Jk%JlLMj3RJJKo
-35bjLJjlkmOLKLJrM%kmNlLjl%J0okLQj3MJKoOnkMkoMMMmlJmOnQnJJoOkqJ1%LlKljlKKkjJ
33bJKj0MjJ1kLj0%J1o%jkKmLQnkKkLpRnPomJ%NkLjnOKj0MJkJj%JjJMjj0PRqL%lk%lOjjK%k
100@%%nKLKkmkO
110@
##PAGE=	F1=20038.014767982105695
##FIRST=	23001.711907285582129,	6426.5682307747556479,	4214.125
##DATATABLE=	(F2++(Y..Y)), PROFILE
-912CljMlm%N%jkjRpkLMlkMm%NKj0JKLjJnO%l%JL%LprPpOJkmMJj0J1OPj7OMnJj1J5oj4PP%
-848bLjmLkMNo%Kk%%Pn%lkkOKmPoLoOnjJLmPJlJlJLm%%lL%l%JJJJlK%KkrOjNpkMjK%JQj2J0
-778DqlP%K%%koLOjkllMkOKojNJ%opJM%PK%Kp%OlkjJjPj1JjPoNNplKKLjO%rJ%Qnj3QOj0KN
-710ALjl%nPKqMjLjoMkPnjPpkJ4mmjKNnjo%QloPJlqQmMjjlLoK%jPJKJj0J1njKjlLkK%kkNj0
-642iOKJoMLJLrkJ0K%JPj8LKKllMLqLMKjLmJklJKkKllKKLMlm%KJjoPljMlK%k%%jJOp%mNmK
-573bNllPm%nMMJkoj0J4lJQo%OojJLMj3M%kkRMj4QmJRllMj0KLJlMknOKml%MJJ%lKmLJrQlM
-507Aj%pLLJJKjK%mlQnQj2J%mMKJ%oJ6rq%OJjlMljLjLlnLOJnOlJkMm%%%klnQKlKMlJJ3j4N
-440EpKLolP%kjKjlMKMjkj4J1MkkRkrlNmPmJ2qqQjmjLMmlJljNJ1qJllJOj4ROkj1PLlLM%%m
-375B%LnLnlJOjKmKmMmMLkKqNmLOpJmRmKJmLonLML%o%MNqoQjkLqLKKmMQoNnkMj0LL%KJkNJ
-305EpJ%JKk%jNJkqNpO%LOqkJJ%LrMLkKj3RL%jK%jJOqjJPJqOm%kMo%jLJMnLnMKlJlMJmLJo
-235cO%JnjjlMRjkJ1qnJKnkjLjJ4j2%lLjnjMMjLqRJo%%nKlKMKjj0OjKOknNKpkKKJKJJj%jk
-168@oOQj0mRnoJ1JrJNkMllLQqMqkPjlJ0nkmMjJ%%l%JKljLJ%nQ%nJJMnjKl%mRNmo%L%PpnM
-100aOjNopNMlj6J4%lnQqQKkJOpnKLNj6J0LOpkjM%NrK%%lLkPnJj0PLKMp%%%jKlJMj2RJ%Mo
-35akL%%lknPLKLJqK%jnOkKjmJQmkLOj2NJLpQqkNkpOMMnlKnOlNljKpQkpJ0jMlJkjmJLkkKJ
34aKrLjJ1jMj2%J1njj%jlMQokKlNrJ0mMlm%%L%LkmOJqLJkJj%KlJNjrNJ0oJ%lk%lPl%Kjj%j
102anKKMkllO
110@
##PAGE=	F1=20013.72216847962045
##FIRST=	23001.711907285582129,	6426.5682307747556479,	3999.25
##DATATABLE=	(F2++(Y..Y)), PROFILE
-912CljLjmkP%kjkRomMLl%KljOKj1LJL%JoPkk%JJKKoqPpNJknN%rRORj6ONpJj0J4nj4LR%L%
-846@lLlNMpJJj%%NlJojjPKnPoLpOmjJLmOKlJkJKljJmL%l%L%J%lKjKjqO%MqmOjK%JOrJ0qn
-776hQJ%%LmnJOjjllMlPJnjM%KppKKKOLJ%ojOkkkK%Qj2%%OoOMpmJMMlPjp%JPmj3NPpJNK%m
-707@%nPKqMkL%nKjNkkNo%J4nmjKMlknjRnnP%krRnNj%mMp%KkPLK%j1J1n%KlkMjKjlkOqMKJ
-639@nLLJLqlJ0K%JPj7LJLmkLLqLN%JMmjjl%LlLlmKKNLln%KJjoOjkMlJKl%jjJPpjmOlJNmk
-570cOljlNKJkpj0J5lKPo%Nn%%KLj1L%kkJ0Lj4Rk%PkmMj0KLKlNknMMnlJL%KjkLnLKj0QkLj
-506@%qLM%JJJK%llPnRj2jjkMKJ%oJ5rpJLLjkLkkMkLjpLP%nOmKkMm%J%mlmQJkJNmJJ4j4Ln
-439bKLomQ%k%%jkMLMjlj4J1LkjPjqlNmPmJ1prQ%lkLLllJljOJ0qjjjjNj1POjj1ONnMK%%l%
-374BLmKnk%M%MmJlLlMKlKpNnMNn%mRmJJmOqnLMK%o%NMpoQjkJqNLKoNPnOnkLrKLjMjjPjoJ
-303@kKLmJjPjjpLoMJLNqkKJJKrMLjKj3RK%kKJ%jOp%JNJoNljjMqJkLKNoKoP%kJkL%mN%nOk
-233BJlk%lLQ%kJ0qm%KmjjKlJ7j4%kK%nkMM%LqR%m%jmKlMJKjj0O%KNkmLMqkJKKL%%%JljnM
-166aQj0lPlqJ3Jj1LM%MmmMNoNr%PlmJ1mllMjJ%%kjK%kjLJ%mP%qKLMmkKl%kPNmnjNkQqnMM
-99CKNpoNKlj4J3%loQpRKlKNpjkLMj5J0LNojkM%NrJ%JlLkOoKj0QKJNoJj%jKljNj0RJjMnlL
-33@%%klnPLKM%pJ%jmNkK%oKPlkLNj1O%LpJ0j1kOkpQLLnlKmNkLjlLpRknRlNm%%kkkNlmM%L
35AqK%J0%Nj3%J0mkj%jkMPolLlPj0RmLklj%K%MlmOKqMJk%jJJm%QkpLJ1ojJlkJlPm%Kjjj%n
103fJKNklkN
110@
##PAGE=	F1=19989.429568977131566
##FIRST=	23001.711907285582129,	6426.5682307747556479,	4359.75
##DATATABLE=	(F2++(Y..Y)), PROFILE
-912CljL%njPjjjkQnmLLl%KljOJj1OjLJJpQmj%JjMKooOpMJjpPkpQOQj3OLpJqJ3nj2kJ1jM%
-846@kKlNMp%J%%kOkKr%%PLoPoMqNljJLmOLl%j%JkjJmL%lJK%J%mLjJ%pNJNj0mOjLjJNqJ1q
-777boQJjJNomkPj%mjLmQJnjL%KppNjMMN%kmkN%kkJJJ0j3j%OpRKpmjONmPjojMLlj3MQn%NJ
-709D%m%nOKoLmN%m%%L%kMpKJ4oljLLlkn%RonP%kj0J0oO%%oNpjMlNOJJj3J2njLnjM%KjmkP
-643AoKKJlJMJLrlJ1K%%Qj7KKKmjLKqMMjLNnj%nJMnMml%LOLlo%KJjoN%jMm%LmKkkKOnknQk
-574a%MmlOkjkOJ%loj0J5lLPp%NoKkKKrL%kjRJj2J0k%OkmKrLMKnOjmKMmmJKJKjkNpMJj0Rl
-508bLj%qKOkK%KKJlmOlPj0kkjLLKkmJ3j0mJJKJ%JkkMkLjoLP%oNlLlMm%JjllkPjk%PnKJ4j4
-441@KmLLooR%j%k%kMMNlkj4J0LkjNjolNmPnJ2qrR%kmMLllJljQRj0jJjkNrNOjqLOoMJ%Jk%
-374CKmLnkkMJMmJlLlMKmKoMnNMmJmQm%KmQroMLJJoJMLonPjjkpOMJoNPnOmlLpJKkOk%Qko%
-303@lLMnJjQlJpKnKJLOrkM%KJqLLjLj3QJJkK%JjMn%JMKoNl%kMp%kLKNpKoRkkJjLjlO%oOk
-233BJllKkJPJkQpl%KljjJmJ9j5jjKjmkMLJKqJ0jkjjlKkL%KjrNK%M%mKNrkJJLL%j%Ln%mKQ
-165FrlOlpJ3Jj2LN%MloNLmNrJPnmJ2mmkMjJjJkkL%jkLKjlPkj0MNLmkKmJjONnllPlRrmMJM
-98ENpoOJmj3J3%lqRoJ0KmLMpJlKMj3RJNnjlOjNrjKJlMlNoLj0PL%NoKj%jLmkOrQJjMnlL%%
-31@kknPKKM%ojJjlMkK%oKOkjKKqNJKoJ2j2lOjqRKLnkKnMJ%%mLoJ0klPmPojKkjnOloPjLo%
37e%RJOj3%RmjkKljMOolLmRj1Rl%Jlk%JJMmmPJoN%ljjKKnkJ1lnKJ0nlJklKkOoKKk%jjmJJO
106BkkjL
110@
##PAGE=	F1=19965.136969474642683
##FIRST=	23001.711907285582129,	6426.5682307747556479,	3884.25
##DATATABLE=	(F2++(Y..Y)), PROFILE
-912CmJKJnkQkjjjPmnLKlK%kjNKj1PjKJKqQn%%JjLKnnOoL%%qPlnOOQj0NLqJpJ2nrnJ0%Mj%
-845aJkMMqJjKjkOjLj2JKPLpPoMrNjkKKmOMljJjjjjJmL%kJLkKjnMjJ%nMJNj0oPjMlKLoJ1p
-777apPKjJOplmP%%m%KmRjnjMjKpoOlOLOkkmkNJklKJJ1j3lJOpJ0%onjPNmPkmkO%jj3KRljM
-710CJ%m%nOKnJmNJlkJ%LkKoMJ3omjNJjln%RonPjjj1J1pOJ%oOqlOmNPJ%j3J2n%LojMKJjnk
-644gQm%JKj%M%KpmJ1K%%Qj5%JLm%LKqLNlNNnj%nJMnMln%LPLlp%K%%oMKkNn%KlKljJOmlmQ
-575AjjMnkMjj%Pjjkpj0J5lMOo%LnNnKJpKJl%RlqJ0%jMkmKrMLKnPjlJLmlJKJJjjNpMJj0Rk
-508aKj%rKOlM%KJJkmOlOrlk%LLKmlJ1qk%%JL%JjlMkLJpKP%pL%LlMljJjml%OkjkQnLJ3j2j
-440@kKMooQJj%lJkMMNlkj3RJj%K%mlNmQoJ0oj0RJkmMKklKljRPj1kMjlMpMN%njQpM%%Kk%K
-373EmLnklLKNm%kLlN%lJnMoOLk%kOmjKlJ0j0oMK%KoJMKnmO%kloPLKoNNmOknLn%JkPnJJ0l
-305Fo%mMNoJkJ0mJn%mJJLNrjM%MjoJLjLj2P%KkK%KkJkJ%LKnNkjjLpJlLKNpKqJ2mkK%LllP
-237D%oOkJllLkJO%jPplJKkkjKpK2j5lJ%%lkKLKKpRjk%jlKkMkLjrLM%KJlJNrj%JLLjj%No%
-168@lJOpkNmpJ4Jj2LMKLloMJ%LrLOomJ2lnjMjJjKklLj%kLKjkPmj1NOKlkKm%JNMnjmRmRj0
-102@mM%NMonOjlj1J0JlqQmJ0JmMLpLm%Nj1PJLljlOjMqkLJkMmMoLj0QKjOoKJj%LmnOpQKlN
-36EmnM%%jllOJKMjnkKjkLjJ%pLNj%K%pN%LpJ5j4lPjqRJKmkKmKKkKnLmJ0ljOnPpjLkjoPlq
32a0RkMmk%QKOj2%RmkkLm%NMomMnJ0j0QljKljjjLLlnPJnNJmjjKLomJ2kmJJ0nnKjkJ%MpLKk
99@%kjlJJOlj%K
110@
##PAGE=	F1=19940.844369972157438
##FIRST=	23001.711907285582129,	6426.5682307747556479,	3409.125
##DATATABLE=	(F2++(Y..Y)), PROFILE
-912BlJJKnkQjk%kPloM%lMkjjNJj0QkKJKqQn%%%kMKmlOoKkKj0QnkNNQqMLqKoJ0mpqJ0%L%%
-845aJjLMqKlLkkOjMj4LKPLpOnLqLJkKKlNMl%JlkKk%lL%kKMmKjnL%%JmLKNj1nOjMlJLmRnq
-776hPKj%QqlnQkJmK%kQjnjLkLpnQoQJPkmklNKklKKJ1j2nJOoR%nnkPOnQmklQk%j3JQjjM%J
-708En%mMKkjnOJjmKlOlKpNJ3pljO%%mm%QomOjjj1J1pOJKpNpmOmMRjJj3J2njNq%LLJjnlQj
-642akJKJjMjKpmJ1K%JQj5JjMnKLJqMNoPNmkKoJLnMln%LPLlp%Kj%nLK%MojMmKlkKNllmRjj
-573@KlkLjjJQl%loj0J5lMNo%KmQrL%nK%k%QnpJ1LkKknKqMMKoPjk%MmmKJJ%%jOpMJj0RlLk
-506@Kj1KPmM%KJJjnNkNpmlKKLLojRpjJlJN%jJlLjLKqJQ%qKJMmMjk%lkk%Om%lRnKJ3j1jkL
-438ALnoQJj%mJkMNNnjj2R%j%%%klNlQoQnj1J0%%mLJjlKkjRNj0lNJnLmJO%lkQqM%jLjjLmK
-371DnjmJLOm%jKlN%nLmLpPKJkjNn%KkJ0j0oMJjKnKM%lmN%jnmPM%nNLlOjnJkjJmRqLJ1loj
-303@mNMo%jJ0nLojkjKLMr%NkNkm%LjKj0OjLkK%KkjjKJJKmM%j%KqKmLLMpJqJ3mmLJLmkP%o
-235bOkJllMk%N%%Nok%Lkk%JrK5j6nLjJklKKM%oRk%%kkJ%MmL%rKM%K%kKNj0%%%LLjkJOqJj
-167akNojNmpJ3Kj2LMKKkpMJJLrNNrmJ3koJLjJkLklLjJlLKjjOmj2NPJjkJm%LLMn%mJ0oJ0j1
-102@mMkPLomPllqQJlqQlJ0%mNKqPpjNrO%Ll%kM%LplLKkNnLnLj1QLkOoLJj%LmoPoPKlMlnM
-33@%%jkkN%KMkmlLkJJjJJqML%%KkmM%KoJ6j4mPjpJ0%JlkJmJLnOpMlJ0ljOoPplOk%qPlrJ0
33akMllJOMNj1%QmjlLm%OKnnNoJ1j0PkkKjjlkNLmoQJmO%lkkLMpnJ3lk%J0noK%kJJLqMKk%l
101c%mLjOl%JJ
110@
##PAGE=	F1=19916.551770469668554
##FIRST=	23001.711907285582129,	6426.5682307747556479,	2490.375
##DATATABLE=	(F2++(Y..Y)), PROFILE
-912BlJ%KlkPjkJkNjpMjkMkj%M%rJ0mKJKrRo%J%lMKlkNnKmMj0QojMNPoMKqJlPkmj0PKKjJJ
-844@jLLqLnMl%N%Nj6MLPLqNlJpKKjK%jMMmJKmkKk%lL%jJMmLknL%%JkJLMj0oPkMl%LlPlpN
-775bMlJPplnPkKmLjkQkmkLkMpmRpPjRlmjlMLkmKLJ1j1oJOoRjnmkPOoQm%mQlJj2%Qj%LjJm
-707@jlMJjjoP%%nMoQl%oOJ2pl%NJJolJOnmOjjj1J1qPKJoMpnPlLQ%%j2J2ojOrJKM%%nmR%l
-641cJJMlNkKplJ0K%JQj3jjLnML%oLNqQNmjKpKLoMkmjLPKkq%LlJmJM%LokMmLmjJMjllQ%kJ
-572AkkLjjJJ0njlorJ4lNMn%JlJ0j2KKnK%kJNomJ1Nl%lmKqOLJnOj%jLmlK%JJ%jOpM%rRkJ%
-506AJj1KPnN%KjL%pOlLmmmLJLLojQnjJm%P%kLlKjLLp%P%rJKOmLJmjnJkJNn%lRnLJ1ql%JM
-437DnoPJJjnKkMNMn%j0PjjJkJ%lMkQqPmj1J0JJnL%jkLkjRLrmOJmJlJNJ%nQqL%%MkkMmJmj
-369bmjNOm%kKkN%oLlLqQJMmjMmkLjJ2j2nM%kLnLMkjlL%%pjOLJnMJjO%oJjjJnRrLJ2lojnQ
-301CLok%QmMnkkjKKLqKNlNkljLjKrNjLjJjMmkJKKjLmLJj%KpKlKLKpJqJ5omKMKnjP%oOk%k
-231@lNk%MjJLnjjMk%k%rK7j6pNlKjkJ%N%mPkJJlkJjNnMjqJOj%JjJNj1Kj%LLjk%Qj0K%mMm
-164djMlpJ3Jj1LLLKkoL%KLrONj0mJ2joKKj%jLjmK%JlKLkJOnj2MQ%Jl%l%MKMoJmJ1oQj0lL
-100@lPKnkOmkoOJkrP%RklNJpQplNoNjJjJlL%MplLKkMmKmMj3RKkOnKLk%MmqPmNLlLknM%%j
-30aj%K%JNllmMkK%%%JpLLJ%KllKJJoJ6j2mO%oQ%Jlj%ljMoPpL%QkkOpQqlPkJj0QlrJ1mM%n
37eKLOMj0%RnjlLnKNJnnOpJ1qNjlKJkllOLonQJlO%kmjLNqoJ3lj%RooLJkJLJrNJj%l%mMkOm
107c%L%
110@
##PAGE=	F1=19892.259170967183309
##FIRST=	23001.711907285582129,	6426.5682307747556479,	1572
##DATATABLE=	(F2++(Y..Y)), PROFILE
-912AlK%KljPlkKkMJpMklNmJ%L%pJ0nKJKrRpJJ%nOJk%Mm%nNj0Qo%MMPmKKp%jMjkj0NLKkJK
-844AjKLqLoNm%O%Nj6NLOLrNk%o%M%J%%LLlJLokLk%kJJ%JMnLknL%jLkJLLrnNjMmjLjNknKN
-774BlJPplnOkKlMljQlklKlMokJ0rQlJ0mm%lKOlnLMJ1j0q%PmQknm%ONoQm%mRnKj1%OJ%KkK
-708Dn%kKK%lnP%JoNqJ0lknPRok%N%LplJOnkMjkrJ1rOLLpMppQlLQj%j0J1ojQj1JJOjjloJ0
-643@JmJJPnNlJnmJ0K%KQj2kkLnPK%oLNj0QOm%KpKKoMjnjLQJkqjMmJm%NJKnlMmLmjJL%ljP
-575C%k%kjKjjJJ1ojloqJ4lMLn%JkJ2j4KJlKj%%MrjJ1OlklmLqOLJnOjJkLmkKj%JJ%NpMJrQ
-509BkJJJj2KPnN%JjLJpOlJjnmM%LLpjPl%Jo%QJmNlJjMMqjP%rkNPnMLnmnLj%Mn%mJ0nLJ0p
-441BmJJMmnO%J%oKkNMMoJqNkjKmJLmMjQqMkj2J1%LnLk%kLk%QKrmOLm%l%NKLqQqLj%NkkMm
-372BJnJokOOkkjKkMJpMkJpQJNmjKllMjJ3j3mMjmNnLNl%kJJ%p%NLJnL%%OJp%JjJoRj1MJ2k
-305GnknRKokjQnOmm%lLKKqLOmNljkLkJoMkMjKkMnmMLJkLlJMj%JoJkKKJpJqJ6onKOKojPjn
-235bOkjkkOl%Mj%Lo%%Mk%lJj1K9j6qOlK%k%jO%kNkKJllKjNnL%q%PjkJJ%Nj1LkJLKjk%Qj1
-169cL%mKkjMloJ2Jj0JLNjjoMkNKrOOj1mJ1%oLJ%jkLJnK%KmKLkJOnj1LQjLm%lJLKLnKnJ3p
-104CPj0kKmPJljNnjmLKkqOKPklOjpRpmOmMk%%KmL%LolLKjLnKlMj3RKkNnLLjjNnqPmNLlK%
-35BoNj%%jJKkJMlknNlMj%%JpLLJKJn%%J%nJ6j1mO%nPj%%l%lkNpRqLKPkkNpPpmRkJj2QjrJ0
33@mM%nKLOKq%J0ojlLnKN%moQrJ1pM%lKKknlPKonR%kNJkmkMOqpJ2k%jQooLKkJOkj0OJkJm%
102dlOlMmJL%
110@
##PAGE=	F1=19867.966571464694425
##FIRST=	23001.711907285582129,	6426.5682307747556479,	124.5
##DATATABLE=	(F2++(Y..Y)), PROFILE
-912@kKjKk%OlkKjKKoLklNnKJJ%nJ0oJJLqPpJK%nNKk%Mm%oOrQpKLLPlJJo%%KJkrLMJkJKjK
-842BJoMpNnKN%Nj5NLOKrL%jmkO%%%JKKlLKolLj%k%K%KLnLknL%jLj%MJpmMkMmkM%K%ljOlJ
-772@PplnNkLkMm%PlkkJmNojJ0rQnJ1mnJlJPloMMJ1qj0%PlOkmlJNMoQnJnJ0oLj0%NJK%lLm
-707@kjJKLnmNJKoMqJ0klnQPoj%NJLqlKLljL%lpJ1j1OMKoMqpPjLPk%qJ1okJ0j2J%OjkjpJ0
-643@LoJJRoNmJnlRJJLQj1mkLnRJJnJOj2QNlJKqNjnMjmjKQJjrjLmJkkOKJolMlKmj%LJk%NK
-574Elk%jJjjJJ1pJmopJ3lMKm%%%J2j5JKlLj%%Kj0JJ1QmlmmLpQJ%mNjKkKmjK%kJK%NoM%qQ
-509ClJK%j1JPnN%JkLLrOmJJnlM%KKokQkjJpJQJnQmJjLNqjOjqmPPmMNpnnNjjLn%mRlKQnmK
-439@%MmmN%KjoKjNLLpLpMl%Kn%NlL%QrLkj1J0JLmJk%jLj%P%pmOKljkjNLNj0QqKjJOmkNnJ
-371BmJolOOjl%JjLKqNjjpQKOnj%klMJJ2j3lLjnOmLNm%%%%%pMKKKmKj%NKp%LlKoPj1MJ3kn
-304BknJ0Kpl%NkOnmKmMJ%pNOoMjjkKkJmLkM%JkMnnNLKlKk%NjJJo%jKKjoJpJ5opLQJp%Ojn
-235cPjlkjOl%LjJJm%%MkJmJj1L0j6rOmLJjjkO%jLkLKmkJ%MnMjpjP%l%KJMj1MlLJKjk%Qj1
-169cM%oJ%%LlnJ0JqjLNj%oNlO%qPNj1mJ1%oM%%kjLKoK%Kl%LjKMnrKQjLljk%LKLnJlJ2oNr
-102@jJnO%j%Nn%lJKjpMMOmjMkoRonOkMljJKlJKJnlLKjKmKkMj4J0KlMmKNk%MnqOkMLl%KoN
-33A%j%%JKk%Lm%nNlNk%%JpLKKL%oKjJ%oJ5qmNJlMj%JmjklNpJ0qLLOkkMoOomRkKj3QjqRmM
35@%nLJQ%pJJ0q%lKnLN%moQrJ0nL%mKLjomQJnoJ0%kNJjmlNOqpJ0kJjPpnMKjJPmj0OJkJmJl
103fOlLmJNk
110@
##PAGE=	F1=19843.673971962205542
##FIRST=	23001.711907285582129,	6426.5682307747556479,	-1322.5
##DATATABLE=	(F2++(Y..Y)), PROFILE
-912ajKjJ%%MklK%JLnLmkNpMKj%lJ0pJ%LpPpJK%oOJ%jLk%pPj0RpLLJPkjJnjJJKjrKN%kJKj
-843@K%nOrOpLNjOj4OKOJrKJjlmP%JjKJJlNJplMjj%jKJJLmKknLJkM%kMJomMkLlmMK%JjmQl
-773@%OomlMkLjMoJOkjlJnNnJJ0rOnJ0mnKl%RmoMMJ1pj0kRlNkmkKMKnQoKnJ0pLqJLJMkmMm
-707@k%%KMomNJLoNj0J0klmPNn%%MKMrkJKk%JJmmJ0j2ONKoMrqQJKOkjoJ1pkJ2j3J%Olj%pR
-643@MpK%J1pNn%mkQJJMQrpkLmJ0JJm%Oj4POkKKrOkoM%kkJQ%%rjLm%klPL%olMlLnj%KKkKL
-575CKkl%%%%kJJ2qJmooJ2lMJm%jKJ2j5JKkKjJ%%j1LJ0RmmmmMoQ%%mM%KkJljK%k%L%LlL%p
-510dPk%L%j1JOnN%JlMLj0PnjMnlNjKJolR%kJrKRKqJ1nKkMNqjM%qnPQmNPqnlK%lMo%mQkKP
-442FmmK%MmkL%KjnJjOKKpLnKl%Lo%PmKJRr%%j1RKMm%l%JLjjOjolNKjlkjNLOrOqK%JOmkMm
-372A%lJonQNJn%J%KLrO%kpPKQpJklkNKJ1j3kMloPlLNn%Jj%JpO%KKmKlJNKp%MmLpPj3MJ3j
-305FnkmJ0JonKLjNlmLnMJ%qOPpK%%lLmJkLkM%JkMooPLLmJjjOj%Ko%%L%kn%oJ5oqLRKqJNk
-236AnP%ll%PljLkJJnJJMkKoJj1L1j6rOmLJ%kkO%%KkLKmjjKLmLjokQ%n%M%Lj1NlLJJ%k%Rj2
-169cM%ojK%LlnRJnlLNk%mMmQjpPMj0nJ0JnLjJkkMLpJJKl%LjLLnojQkNmkj%MJKnKlJ3pMrJ
-101@%nN%jJMm%jjLjpLNNnJLloJ0pnO%LmkMKmjMJnlLJJJmJ%Mj5J0KlMmKOlJLnqOkLMkjKoN
-33AJjjJKJljLl%nNlOmKj%nKKLL%pLlKknJ4nmMKlLk%Lml%nOoRpKMM%lMoNnmRkKj4R%pPnN%
36@nMjRknKRqjkJmLM%loRj0QlKJmKMkonRJonJ0jjN%%mlNQrqQ%JjNonMMkKRqrPJlJnLmRmJm
107dJNk
110@
##PAGE=	F1=19819.381372459720296
##FIRST=	23001.711907285582129,	6426.5682307747556479,	-2434.5
##DATATABLE=	(F2++(Y..Y)), PROFILE
-912ajKkK%%NmlL%%MnLmjLpNLk%jQp%%MoNo%L%oOJ%%J%%rQqPoLL%Qlj%llK%K%p%Ojk%LjLk
-841AlOrNpMNkNj1O%O%qKJkjnPJ%jLJkkO%omNk%JlLK%LnLknKKkNJmNkllKjKlmNJkL%nQljO
-771EolkLlM%MpJNj%l%nMmKJ0rNnQlmKkjJ0npNMJ0nj1kRjLlmjLL%mRpLnRoLpKKjOlmMmlJj
-704cLNplMJLnNj1J0jlmOMmjJLMLrkKj%%JKojRj2NNKnLqqOLLLk%mJ1qkJ3j4J%Oo%KpPNpK%
-639aJ2pMn%mjPJJNQqqkKmJ2jLljNj5PNjLKqOloM%%l%Qj%qjLnjjlQLkmmMkKn%jJLkM%LjmJ
-571AJjjkKJ0pKnomJ0kLjkjjMJ0j4JKjKjJ%kj0MQJ0mmolNmO%%mMjLkJmJKjlJMjKkMknOjjN
-506Fkj0JNmM%JmMLj0QpkPlmNkK%nmJ0Jk%j0LRKrJ3nKlNMolL%poQQlNJ0rjkljnMnjmP%KMk
-441BlKjMm%J%KkmKkOKJoLnKm%Mo%QmJKRj0%%j0PKNljm%KLj%NlmlMK%mk%NLOrNqLjKOnkNn
-372@%kJonPOJoJJjLKqNJkoNLPo%jmkOLQj1jLloPkKOoJJk%KoOkKLmLoJOJojNlLpNj3MJ3jm
-304AllJ0JooLKjNlmMmLJkoPOqJKJmLoJJJjM%JkLnoPLLm%%jOj%Kn%JK%mm%nJ3nrLJ0KqJNl
-236@mPJnmLOl%LmJ%mJKMlLo%j0L0j5qNlKKjkkO%KjjLKlkjKKlLknkQ%o%N%Kj0NlM%Jjj%Qj1
-169cNjpjL%LknQ%lnMMlJlNmQloQLroRKmKkLlkMMp%JKkjLjLKlmlPlNljj%MjLoKkJ3oKqJ%m
-99dLjjLMnKjkLjm%OLnKLnmQonP%LmkMKllNJnkKJJ%mKKLj5J0JkLlJOlJLnpNkLMkkLoNKjkK
-29BKJmjKlJnNkOnKj%mK%ML%qNmKkoJ2jlKKjJk%MmnJnOnQoJNL%mLmLlmQjJj3R%nNnNklMkJ0
40GmlLRrk%jmMLJloRrOj%KmKMkonR%nnJ0k%M%%llNQqpO%JjKnlNLjJJ0rrPJlJmLmJ0n%mJOl
110@
##PAGE=	F1=19795.088772957231413
##FIRST=	23001.711907285582129,	6426.5682307747556479,	-3546.125
##DATATABLE=	(F2++(Y..Y)), PROFILE
-912b%KkK%JMmmLKkMlKm%JpONm%%Qq%%LmLn%L%oOJJj%J%rRqOnMLkRnkJknNkLjnjPjljMjLl
-841@kPj0NpNMkNqN%NjrKLmJoPLjkM%m%PjonNjjKmMLkLmLkmJKkNKnNlkkKjJkoOJmN%oRljN
-771Dnm%KlMJMqKMj%l%oMlLRqLnQkmLlkJ2oqNNRlj1lJ0%%km%LKjlRpKnQnLnKJkQmoOmmLkK
-703aPrjM%MnNj1QJlmNKkjJKOLj1jLlJJ%LqKQj2NNJmLrqONKKkjjJ1rlJ5j5KjOp%LpOOpK%J2
-638A2pLn%m%OJJPQpj1jKlJ2kMklOj7ONjOJqPnoN%KllQ%%pkLo%%mQLllmLkKm%kJMkNkMjnK
-571BKkkjJJ0pLnpkRkKjljjNRj3JK%J%%%krMPRlmqjOlNj%mMjLkJmJK%lJL%j%MjmNkjOkj0J
-503dMmM%JnNMj1QrjQklNlJjlnJ1Kmjj0NQLj0J4nKlMMmnL%oqRQlOJ2rR%j4kqMmjmNKJK%kK
-439BkMm%J%LlmKjO%JnLmJm%Mn%Qm%LJ0j2jJrOKNkkn%MLk%MmkkKKKnk%NLOqLpK%KOnkMm%j
-370a%npRMKpJJJJMrNLmoNMOo%klkOMOj1JLmoQkKOpJLm%LoPlJMlKqKOJokPmMpMj3MJ2jlmj
-302dR%noL%JMkmNlK%koQNqkNJnMpJK%%M%KkKonPKMm%%kPj%KmjLKkmm%mJ2mj0LJ1KqJMlnQ
-234CKpmMPmJKmJjmKKMmMp%rL0j5pMlKL%llO%Mm%LLmjlLJkLknkRjp%OJ%rNlN%j%kJQj0Njq
-166fkM%LjnP%jqMNmJkNmRnnQLqoQKmKlNmlNMokKKjlL%M%kknPmOl%j%LjKnKkJ2n%oJ%l%jj
-96eNLnLjlNjlkPKnLJmnQnnOJLmkNJlnP%lkJ%K%mKKMj6J0KkLlJNlKLooMkKNjmLmMLkjKKJm
-26BkJmLmMkPoLk%lJjNM%rOmJlpJ1LmKL%jlJNnoKnOmPn%NKJnKlLllPjKj3R%mLnOljMmJ2pj
42@LRrlJjmMKJknQrN%%KmKLjpmR%mnRk%MjJkmNRppL%J%%njOK%JJ0j0qP%lJmMmJ1ojmKNl
110@
##PAGE=	F1=19770.796173454742529
##FIRST=	23001.711907285582129,	6426.5682307747556479,	-4268.625
##DATATABLE=	(F2++(Y..Y)), PROFILE
-912cKJlL%KLmnMKlM%%mJ%qPOo%KOp%%KkKmkM%oOK%jjKJj0RpOmLMmRokJ%pNlNkmkRjllNjL
-842Cm%PrLpPLkLnNjMkqJMmKoPLkkM%n%RlnoOkjMoNLlLlKjmJKlPKnMmjjJ%%%pNJnOJpRljM
-771CnlJKmMKMrKL%%k%pMlMQqLnO%mLklJ2oqNMRkj1kRJkkmKLJlkRpKmPnLlK%lJ0ooPmmLkK
-703aPr%L%MmMj0OKkmM%jjK%RJj0jMoKK%Mj0NPj3NN%kJpqNOL%kj%J2j1kJ5j5K%NrJMoMNoK
-640@%J2oJnJmJNJJRPoj3%JjJ1kMjlOj8NM%P%pPnpN%MlmQkJpjKnj%lPLmkmMkKnJl%NkOmM%
-573EoMKkkkJRoLnpjQkKkkjkOPj0JJJ%%JjlpLPQmkr%OjLjjlLjK%%lJK%lJMjkKMlkMkjPlrJ
-503cKkL%JnNLj1Qj0%R%mMk%kkoJ2Lnkj0PONj2J4mLlLMlnJjlqROjOJ4qK3Jk9mj0MlkmLNJ%
-442AJkKkMmJ%%LmkKkOjJmKmJm%NmjRn%LJ0j1lKqMLNjlnjNLjjLljlJKMol%OLNoJoKjLNmkL
-373CmJjJooQMKqKJJ%NqMMnnLNMmjklkPMMrJLlpQjKNpJMn%LmPm%NlKrKO%ojPlLoKj2LJ1%l
-304@ljQ%mpNj%MjmNj%%lmPNrmQJoNq%M%%LKKlKomPJMm%%kOjjMlkMKknl%lJ0mj0MRLp%Nnm
-235eQLrlNNlJLoJ%mJLMmMp%qK8j5nLkJLJmkNJMn%KLljlKJjLlmkRjpjOKkqOlOjjjjJPpMlp
-166flN%L%nO%%rMNnJjOnJ0omPKooPKk%mPnlMOpkLJjlKJMjj%oOmOl%%%MlJnKjJ1mjnKjklJ
-97dkNLmMjmN%klOJnN%omPnmOKLlkMJloQJmkJ%KjmMKMj6J0JjKj%MlKKnnKjKNjnMmLNkkLJJ
-27Fmk%mMlLjOoLl%j%jOLjqOmJlqJ0Om%MKmlJPooLnOmNljO%Kn%kK%lOj%j1RJlJnOnJMnJ2p
41@jMQrkKlmNJKknQqM%%LnKLlnlQjlmQkJLk%%lMQnnj%K%jnKOJ%JQj0oPjlJlLlJ0nkmLLk
110@
##PAGE=	F1=19746.503573952257284
##FIRST=	23001.711907285582129,	6426.5682307747556479,	-4990.875
##DATATABLE=	(F2++(Y..Y)), PROFILE
-912dLJlL%KLnnNJlMKjmKjrQPqJLNpj%KjJklM%nNK%jjKJrQoNlKOoJ0rjJKrOmNjmkJ0klmOj
-843@LoLPqJoOMlKkNlLkqJNnMoOMljLjoJJ0mmpOjjNqOMmKkK%nJKlPLoMn%%%%%%pO%oPJpJ0
-774DllMmmLKnNJMrKKJ%k%oLkLQqKlMJlKjlJ2qpNMQjj1jQJlkmLLJmkRoJlNlKkL%nJ1poPln
-706eMlLPr%L%NnNj0NLjmKjjjL%R%r%MrMKjNj0OOj2NL%JjppMPMkkkKJ3j2kJ6j5JJLj0LMmJ
-643aMnK%J2n%nKnJN%LRPoj4JJ%J0mPklOj8LNjRjoQppN%OmnQkJokLokJkPKn%mLjJnKljNkP
-576FoLKoMMlkk%QnLmqJOj%kjkkPNp%JJJjJjmmKNPlkrJP%KkkjJ%K%%lJKJmKLjmMMl%KkkRm
-505ErKJkL%JmMKj0Pj0JR%kLkjmJqJ3Molj0RMOj2J4mMlJMjnjjjrRMJOJ5nM1Jm7nj3MkllJO
-444@KkJ%KkLlJj%KlkKkOj%lKnJl%NkjPmjMJ0j1nLoKLNjmmkPKjjLm%k%%OpkJNLMmjnKjLMm
-375AjKmJJ%noPMJqLJJjOpLNol%PKljlkkPMKqLLmoP%JNpJNnjMmOmjPlKj0LNjnkQlMoJj1KJ0
-306B%kmJO%lpNj%LjlO%kJmlPMroJ0JqPr%NjKKKLl%mmOJLkj%kOjkNlkMLlokJkPlj0NQLo%M
-237DolQLrmPMkJKpKjmJMMnNpjoK5j5kKkKL%mjMJNpJKKk%nLJjKlljQkokPKlpOkN%kjjJPpN
-168EmplNJKJnM%JrNMoKjPnRplPKnoNKj%nQnmMPokKJ%lJKLkJJpNnPlKk%NmJnJjJ0kllLjkn
-98fJkOKlLJnNKlmOJnOjplOnlNLLl%L%lpJ0%lkJkLjnOKLj5RJjLkKKlKKnmJjJO%pMkKNjkLj
-28DKmk%nNjKjNoLl%%jjOLjqOl%mpQPl%MLnlJPopMmNlMkjM%Mp%jK%kMj%j0J0%kjnOoMLnJ2
40GqjNPqmNnmNJLknQpKJjMnKKknlQjklOlKKj%%lMQlol%KJmkLRl%KPj0nO%mJlNmJ0nllLKk
110@
##PAGE=	F1=19722.210974449768401
##FIRST=	23001.711907285582129,	6426.5682307747556479,	-5174.375
##DATATABLE=	(F2++(Y..Y)), PROFILE
-912dM%lL%KLnoNKmMLjlKlqQPqJMLokJJJ%jnN%nOJ%jkKJoNmNlKOpJ0j0jJNj1OnNkkkJ0jmn
-845fPkLoMPpjmPLm%JOmJkqJPoNnMMk%JkoJJ1okpNkJNrONnKkL%oKKmRLoLnj%JKkJoM%oPJo
-775eQklLmlMKoOJLqJJKJk%pLkMOpKlLKlLkkJ1qpNLQjrjPJmjmLL%mjQpKkMkJjL%oJ1opQln
-706eMkJQq%K%NnNrLMJnJl%jMkJ2lqJNj2NLjNj1RLj0MLjKkonLQMn%lMJ3j3kJ5j5KKJj0MMl
-644@jLmLJRmjnLnJNJLJ0Poj6K%KQmPjlOj8JNjJ0jnPorP%OmoQlJnkLnlJkPKpKmL%%mJkkNj
-577@OoJMoNMllkJNlLlqKNk%l%ljPKmJ%J%%JjmkKKOl%j0KP%Kmj%JjL%%mKL%lKLkoOMlJJkk
-507@QlrK%%J%KlKJqPj1KRKkKkkmJqJ3MomrJ0LOj2J3lMkjLKokjJrQLKOJ5jO0ko3qj4Mjll%
-445fPKmJKKlLmLlJKlkKkOkJkJoJk%OkjOmjMJ0j1oMnJMKJmmlQKjkLl%kj%PpkJNLKjkoLjKL
-376CljKlJJjloOLKrN%JkQoJOoljP%jljljPL%nLKlnNK%NpJNnjLkMljPkJj1MMjnjPlMmjrKR
-306Bk%mKLJkpOjjLjlOLnJmjOLrqJ1KrQj0JNkMJKLkjmlO%Lkj%jNjlNjmNLlojJjNlrNOMnjN
-237EqkPNj0lOMkJKqLklJOJnOq%nK3j5J%jJKKn%LJMpKJKjJoKKjKml%PknkPJloOkN%kk%JOm
-169BMonmO%JKmL%Kj0NMpLjPmQplPJmnMKj%nQnmLRolJK%lJKLlKKpMmNkMl%Nn%mjjJ0%mkL%
-100BkqMmOKkKKnNLknNjmQlolOokNLKkJLkkpJ0%lkJkLkmOLJj3R%jMjK%mKLnmJjJO%pMkKN%
-31EkKkLnjjmN%JjMnLljKkjOLloOl%mqQQkjMLnmJQppNlMkLjkLjNp%jL%kL%jqR%kkmOpOLoJ1
40FpjMPqmOomP%LkmOnJJjMnL%llkOj%kNmKLljKkKQjnnkLKn%MJ0pJLMqmO%oKkNmQlmkKJj
110@
##PAGE=	F1=19697.918374947279517
##FIRST=	23001.711907285582129,	6426.5682307747556479,	-4782.375
##DATATABLE=	(F2++(Y..Y)), PROFILE
-912cL%lLJJLnpOJlLNlkMnpPPqJMKmnKKKjjnNJnOJkjkKKmLlMkJPqJ0j2jLOj3PoOlkjJ0jlo
-845fQmMoNOpjkOLmkMMljkp%QoOnMMlJjkoKJ0ojpMkJOrOOpKjL%oJKlRLoKmlJJMlLpMjnO%n
-775eQklKllMKoOJLqJ%LJk%oKjMMpKjJLkKkjJ0pqNLPjqJNJmjnMK%mjPoKjLkJ%MjpJ0noQln
-706eMkJPp%KJLmMqJOLo%nJjNlJ3npKOj4NL%Nj0RKrLLlNlnnKRNpJmNJ3j3lJ5j4LKjj0NMkl
-643aKkLJOkknNpLMJMJ1Ooj7L%LOnRkkOj8jOkJ1jmOorP%PnoPkJnjKmmJjOJqMmLJjmKlkOkN
-576EpKMnNNlllKLkLkrMLk%l%mjQ%jJjJ%Jj%n%K%NkJj0LOKjmjJJ%JJjlKMjlKLkpPLlMjkkQ
-506HlqJjJ%%LkJ%qQj1MONlKljoLrJ3MpmqJ1JQj3J3lMklMMomjKqPJMNJ5MP7op7j0j5L%lkk
-445gRKpLLJlLmLlJKn%KkOlK%jo%jJNjjNmjMJ0j1pNmjNJKmmnJ1%%kLlJljjQpj%MMJJloLkL
-377@KkjJlJLkkoNLJqN%KlQmjPpjlPkJmjk%OLklM%knNLjMo%OmkL%KklRkJj2MMkn%OkMlkqK
-307fPj%mKKJjpPjkLjkONqKn%NKrqJ3Jj0RrJNlM%MLklljNjKjkJ%LjkNjmNKko%J%KkpMMOnk
-238@Oj0jPNj0kOK%%LrLlj%P%oOoklK1j6Lj%JKKn%M%MpK%K%KqKLjJmkJOlmkOKloOkNJmk%K
-171@OkLpnmO%JKlK%Kj0NMpMjPnPpjO%knKL%knRnmLRolJK%lJKKlMKpLlMkNl%No%ml%RJmjM
-101C%lrOoPKkJLnOLkoMjlQlolNokNMJjM%ljqJ2jlj%kLkmPK%j0P%%M%LmlKLnl%jKN%pMjjO
-32DJkKlMnjkmNKJjKmMmjKjkPKmnNjjmqQPjjMLomKPpoNkMkJ%kK%NqjJL%kKJkoRjklmOpQKo
39eJ0pjMOonPplPjMllOm%JjNoLjmjjNkKjLmKLmjLkKPJmpkLJnKMJ3j1JMKplN%oKjNmOkmkL%
109Aj
110@
##PAGE=	F1=19673.625775444794272
##FIRST=	23001.711907285582129,	6426.5682307747556479,	-4079.25
##DATATABLE=	(F2++(Y..Y)), PROFILE
-912cL%lMJjMnpOJlLNlkNpnOPrKMJloLKLk%oNJnPJljlLKk%kMj%QrJ0j4%MPj4PoNkkjJ0jlo
-845fQnMoPNnl%NLnkMMlkko%QoPmKMkKmknKJ0oJqLkKOj0NPqLkM%oJJlJ1JmJmmKJNmMoKjlM
-777@%mPjmKllNKoOJKp%%LJjjnKjLMqL%JLkJj%QpqOKOkoLL%m%nMJ%m%OoLjLlK%MjqJ0nnQl
-707@nMj%On%JKKlKojOOq%nJjNmJ4poLOj4NL%MrJ1jqMKlNmmmKROqKnNJ3j3mJ5j4MMmqMM%n
-643@%%KKMkkmOpLLKMJ1Ooj7LJMKlQjkNj7kPlJ1%mNnj1Q%PnoPk%n%Klm%%NJqNmKKjnLlkNk
-577@Mo%NmNNlllKJ%K%rMKk%l%lkQjJ%j%%LkjmJKkNkKrLNLkn%JJ%JJjkJMjkKKlpQLlMjl%P
-506HmpJkKj%Mj%joOj0OMOlKlknLj0J3LompJ1jRj3J2lNkmLOonkNpO%MMJ4RQ9j2q3j2j5KJm
-447c%mRKpLLJkJlLlJKn%KkNkKKlp%J%Nj%Ll%LJ0j0rOljM%KmloJ2%jjKkJl%kQokJML%LmoM
-379@lL%%%%mKMljnLLJqO%JmJ0mkPojlOlKn%k%PJkjLjjlLMkLn%OmkL%%jkQjJj2MLkm%NjLk
-310BkpKOlJlL%J%oO%lL%kNQj1LnJKLrqJ3%j0J0qJLkNjMMkmkjOlJJlJ%LjmOjlLLkmjK%Jkn
-243eLKOklNj0%NOrkNK%%LrLm%JQlnNmklJ8j7OkJJJKnKL%MpLj%KLj0LLjJnkLMmkjMLmoOjM
-176BKmlJKNK%pmnOJ%KlKJ%qNLoMkQnNp%NJkmJKKmmPknKJ0nl%KJmJKKlMKoLlKkQm%Npjkn%
-106gRKn%MJmj0QpOKjkPoOLjoJ%kRmolMnjNMj%Pkn%pJ2kkkJlLjnQJjqPjjNKLolJLmkj%JMJ
-37CpM%lOKjJmMmjklNK%%%lMlkLkkPJmlMJlnoQN%kNKnnLOooN%Lk%%j%%OqjJL%kKJlmRklkl
34gMoRKpRokMOnnPpmQjLkkMk%%jNnLknJjMkL%JnLLnjNkJOKkqmLJmMKJ6j5KM%nlNJqK%NmMj
105Cm%Lk%
110@
##PAGE=	F1=19649.333175942305388
##FIRST=	23001.711907285582129,	6426.5682307747556479,	-3375.75
##DATATABLE=	(F2++(Y..Y)), PROFILE
-912bK%lN%kNnpNKmLNkjNqmNOqKM%kpLKNlJpO%nQ%m%mMJJkjL%jQrRj4JMQj4OoMkjjJ0kknQ
-844CoLnQLmmKNKmlMLkmjn%RoPnLLkMpkmKRoLqJkMNj0NPrMlN%oJ%kJ1Jm%lnKKOnOo%jkL%l
-775cOjlJmjNKoO%JoJjM%jjmKjLKrMK%MlJjJPppNKNknOj%l%nM%Jm%NnK%KkK%MjqPknQlnNj
-704a%Nm%%LJlKolQPqknKjOnJ4rmMOj5MM%MqJ0lnM%lPoklJROrLoOJ2j2mJ4j3MNnqMMJp%%L
-640CLJjllPqLLLMJ2Noj7LJN%lQk%Nj7kPmJ1%lMnj1RjPnpQl%nJKkn%KL%qOmLKknMlkMkLoj
-574dOlNNlllLjJJJqMKl%l%lkQkK%j%%MlkkJKmNlMqLMMlo%KK%%JjkJNkjKJkqQKkNkl%OlpJ
-503bkLlJLJjknNqQJQlJlknKrJ2KnmnRkJ0j3J1kMjoLRopkPpNjNKJ2J5R3j8q2j3j4JKnJnJ0
-444CKrLN%j%lLmKJnJKkMjKMnp%K%NjjKk%LRqj0OkkM%JllpJ4jjkLj%lJlPnjJLLjNnnLlKJ%
-375@%jlKMl%mJKKqPjKnJ0kmOn%lOoMoJkJPjk%LkjjKMlLnJOllLJk%kQjJj3OKkm%M%LjloLM
-306AmKlLjK%oP%lL%kMJ1j5MnKJKqpJ2%j1J0oJLlOlNNlmjjOm%KlJ%LkmO%mLLjm%KJkjlLjP
-240FjmNj1KMOqjMJJjLj0MnK%RnnNlkjJ5j9J0l%K%LnKL%LpMk%LMj1LMlJo%LMo%jMLmoOjLL
-175DmmKKMNlpkoP%%KkJJ%qNLnMlQnMo%N%jljLKnmPjnKRllkLJmKJKmOJoLkJkJ0njOpkkojR
-105@Ln%OJmj1RpNKjoJ1nNMkoJ%kRmnlLnjNNkJQmn%pJ2kkkJlLjnR%lnPl%NLMrk%MlklJKLJ
-37CoKJmPKjJnMm%lkNMj%jkMmkMkkOJnkLLmomQKKkNKnoMNnnMJLl%%%k%PqkKMjkKJnjRlllk
34gMoRKoQokMMloQqlQjLkkLj%%jNnMlpL%LkM%%nMLokOjjOMjrnK%kOKJ6j8KOlmkNJrKKMlKj
105BlJLl%
110@
##PAGE=	F1=19625.040576439820143
##FIRST=	23001.711907285582129,	6426.5682307747556479,	-2205.375
##DATATABLE=	(F2++(Y..Y)), PROFILE
-912aKjlOjlNmpOJlJNj%MqkLNpLKj%qMJOlKqOJoQ%m%mLKLmjKKkPqQj4JNRj5OnJ%jjJ0ljmP
-844CpMmPKknMLLnmNJ%n%n%J0oOmKKjNrljKPnMpjlOMrLRj0LkN%oJk%J1jkjjpKLOnPojj%J%
-776@kM%lJljMKnO%%n%jOkjjlKjKJqNJJLk%jKOpoMKNlmQm%k%mK%%k%MnLJJkK%MkpN%lOlmM
-705@%jMkj%MjkJnmQQqkmJ%OoJ4j0mONj4LLJLoRmlMjmQojlJROrMpOJ1j2lJ3j2MNooMLKr%%
-641@LM%kklQqKLMNJ1Npj5JKOkjOkKLj6kPnJ1JlKlj2J0jNnoQljnJLjojMJJrQnLLlnNmjLkK
-576BnkOkNNlllMlLjLqMJl%k%lkPkL%kjjOlkkKJmMkMoKLMlo%JM%%%jj%NkjL%lpPKjMjl%Nl
-505Co%kMl%MLlmkLoRjQkJllmKrJ1JmmlPkJ0j2RkMjoLJ0oqkRoLjMJJ1J8Q9k3p4j3j2%KnKo
-445gJ0KrKO%%kkKlL%oKKkL%KOpokM%Mjj%%%KRpj1PjkLkKjmpJ5l%kMk%lLmOmj%LK%NmnKlJ
-377bJJ%jlKMmKm%KJoPjJnJ1joNm%jMpNpLkJPllLKl%%%NmKl%PllKKl%jQkJj2P%klJKJK%lm
-308dKLnLkKkKJmOJnLKlKJ4j7NnKjLppJ1%j1J0mJJkNlNOmm%jPnjJkJ%LknOJnKL%l%L%kjjJ
-242@lQJmLj0LLOp%L%JjLrKmL%J0pnMjjkJ3k1J3nKJJKnLL%JnNljLNj1KOmJojNKpKJKLnnNJ
-177aJMmnKKMQnpjpPJkKjJJ%pNKmMlPmJm%MJjljLKokN%nJJ0kllLJmKJJlO%mKjjjJ1njNpkj
-108aqkJ1LoJOJmj1J0pMJ%rJ4nNMln%%jRlmnLmjNMlKJ0ooJoJ2mjkJkK%oRjknQmjPLLj0jjM
-44CjkmKKK%nKJmOL%%oNm%ljMNj%ljNllMljN%njKNnokQ%KjMJmpNLmlLKLm%%%lJOqkLNkkKJ
27AnJPlmjjKmQJoPnkMLkoQqlRkLkkK%%%%MnMmpN%KkNJlmMLolPjkON%roKj%OKJ6j9KOmlkNK
98Fj0KKMkjJlJLl%
110@
##PAGE=	F1=19600.747976937331259
##FIRST=	23001.711907285582129,	6426.5682307747556479,	-1034.625
##DATATABLE=	(F2++(Y..Y)), PROFILE
-912@JjlPjnOmpP%k%MjKMrJ%MnKJjJrN%PlKqOJnQjnJmKLOq%KKlPpPj4KOQj4Oo%%%jRl%lPq
-843dKkQJkoPJLmnM%JnJn%J0nOmJK%Mj0mKJOmNollPLrLRj1MkN%pKlJJ1kjkJrLLOmPokjJ%%
-776@jL%k%l%LKmOjjl%jPmjjlL%J%rOKJLl%jMMooMJMllJ0p%j%mK%j%jLmLJJkJJMloMJkNll
-706cLKlL%jjNkjjmmPRqlk%%PpJ3rmPNj4KKKKlPnkNknRojkJQPj0OqORj1kJ2j2MOpnNKLj0j
-642@%MMjklkRrLKNNJ1Mpj4JLOlJLkMKj6kQpJ1LnJkj2J0%LmpRljoKM%pkMJ%rRmLKlnOmjKk
-577@%lkN%LOlllNmLkMoL%lJk%mkO%LjkjkQnk%JKoLjNmKJMmoJJM%%JkJkOl%LjlpPJjNjl%N
-506FmmkkOmjNMmn%KnJ0lRk%llk%pR%llkNkRj0PjKJpLJ0nrkJ1oKkN%RK0P7k5o0j3j1%KnLo
-445fRLj0JOJKnkLmNjoJLkL%KPqnlN%Mkj%%%KRpj2QjjKlLjmpJ6m%kMj%mLkLl%%KK%OmoLm%
-377cKJ%jkJMmKkkLjnQkJmJ0JrNl%%KpPqLkKPmmMKnKJkOmJl%PklKKmJkRk%j1QkjlJKJJJkm
-308cLKoLjKmKKlNKoMKmKJ4j8OmKkLpnJ0kj0J0j%jjMlNOnl%%PnlKkJ%LkoOJmKJJjjLJm%%J
-242AnRKnKrMJOoKJ%KkKqKnMJJ0rmM%jkJ2k4J5nKK%KmLKJ%nOmjMOj2KPoKp%NJqMKJLnnNJ%
-176aNmoLKKJ1qo%pQ%kJ%JKknMLmNmOm%l%LKkjkLKokLLoJJ0klmNJoMjKmPjlL%lkJ2njNpk%
-108@j0kJ1MpJPKnj1J2qLJjj1J7nNMmlk%%QklnKlkOMnLJ2qpKnJ1mjlKkK%oRjmkQojPNLj1k
-46ajNjjnKKK%mJKnNLJ%pNl%l%LOk%m%PlnMkkM%nJJOoqKQmMjM%lqOKlkKMJm%%%mJPqkMNmk
25cLKpLPnm%%JlQ%oOmkLLjnOplJ0lLljKJ%j%MnMmpO%JkOJmnNMplPjkNOJrpKlKQ%J5k0LPnk
95AkMLj0JLMkkJlLLm%
110@
##PAGE=	F1=19576.455377434842376
##FIRST=	23001.711907285582129,	6426.5682307747556479,	243.625
##DATATABLE=	(F2++(Y..Y)), PROFILE
-912@JjlQkoOloO%k%L%LKqK%JlK%%Jj0NJPlKqPJoQjoJkJLPr%KLmNnNj2KPPj3OokJ%jRl%kO
-844DqJ%P%joQ%LmmKjKnKn%J1nNnKJ%Mj1lN%MlOnnlPKpJJ0j1LkO%pKnKJ0lJkLj0KMOmPnlj
-779aLk%%Kjj%lJKJkNk%lJjQp%kjL%%%j0PL%Mm%jMLmoLJLllJ1q%%%mKjkKjKlLK%lK%NmnKL
-710@kMljKMnJMkkOmjjmlPQplj%%PqJ2rmRLj2JKK%%OojNlmRo%kKOPrOqNQj0kJ2j2MOplMJL
-644A1j0jJLMjlljRrKKPORMqj2%LOlM%lOJj6%QqRMn%jj2J1jJloQkkoKNJqlN%JrRmLKlnOlk
-579@KjjklN%LNllkNnLlOoMjlJjjlkMKKkjkjRpj%%LoK%NlJJLlpKJN%jKlJjNmJLkknN%%Mjl
-508@JMmkmkPmjNMnnJJlJ0mQjJlljkoQjkk%%%QrPjJJpKJ1mj0jJ0mKkLjQK0N9k5m2j1j0%Ko
-447dNpRLr%O%LnkLmNjoJLjJKJPqmlN%Ll%kK%KQoj2QjJ%lKJnpJ7njjM%jmNkJk%%JK%PmoLm
-378bkKKJkj%LmMljKjmQlJmJ0Kj0MkJJ%pPpKjLOnmMKoKKlOmJk%PklJKlJkRl%rPl%lKJK%%j
-309AlLJoL%%mKLkNKpNLnJJ3j7OmKlMomQkrJ0%%lJKlONokKkQnmJjJ%LkoNJlJJJ%jLKnjLjo
-241eRLn%pN%OmK%jKkKqKmMJJ0j0mLJ%jRk5J7oKLkLlLK%%mOmkNNj0JPoKo%NjrOL%MnoNJkP
-175DmoLJKJ3j0nJpPJl%JKKmlLMmNnOmjk%LKk%lLKoj%Nn%R%lnN%nMjKlPklLJmkJ3ojMolJj0
-107a0kJ1LpJQKnj0J2pJJjj3J9nNMnlk%%RkjoKlkOLnLJ3j0pLmJ0njkKjJ%nQkmjRpkPOKj1j
-46alOJ%pLKJjkjLnMLKjpOl%mKLNkjl%QkoLjkL%oK%PorNQpOjK%krP%j%%NJn%jJmJOpkMOnk
25cLKpMNmnJKjjO%nLjkJL%nOpkJ0mKljKKJk%MnMmpP%JlPJnnNMpkOjlNPJqpJmMQkJ3j9MQnk
95AkLMj1KKL%k%lMKl%
110@
##PAGE=	F1=19552.16277793235713
##FIRST=	23001.711907285582129,	6426.5682307747556479,	1522.125
##DATATABLE=	(F2++(Y..Y)), PROFILE
-912AJlkRlpOknOj%kKJLJpMk%kLk%Kj0N%PkKpOKpQ%qKkJLQj0JJMnLlMj0KPOj2OolKjjRmJj
-845aOqjJPjjnRkMmmJkMoMo%J1mMnK%KKj1mQ%KkOlplQJpJJ0j0JjO%pKoLQkKlNj2MMNmOmlk
-779bNlJjJj%%lK%J%Mk%k%%Rrjk%L%%%j0QK%MnJkOJkoKJKlkJ1j0JJ%l%%lLj%jLK%lJ%Nln%
-711eNjLl%KMoJNklOn%jmmQPplJjJPqRqlJ0Kj0jJMjJLn%NlnJ0o%jJOPqPrLQj0%J1j3NNojL
-646H%Kqk%LN%nkjRqJKQPPLrqkMNkPmlP%j6JRj0RNp%%j3J2%jloRkkqLOKrlNjKrRmLKmmOkl
-579@KjkjlLJLNllkOnLmOmLkkJjjklLMJl%kkJ1rjJkMoKJNj%%JjpL%O%jJmMlMlKKkkmM%%K%
-509BkJLm%okQmkNNooMjjJ0nPjKlkjknOk%j%lJQqNjJKp%J2lj1jJ0kJkKjOJ8L9k1k4j0p%Jo
-447dNoQLqkOJMpkLlOkoJLjJKJOplmO%Kl%mM%JQnj3Q%J%mKKnoJ6nkJLJkmOkjjJjJK%PloLn
-378bkKKJk%jKlNlkKkkRmJmRLj2L%JLkpQqLjLOomNJpLKmPn%j%QlkJJkJkRm%qQm%kK%Lj%jk
-308aLJpLJjmJM%MKrPMp%J3j7PmKmNnkOmqJ0J%mLJmONpkMkQnoK%%%LjqOJl%JKJkLJmkOkpP
-240BOoknN%OlLk%JlLp%lN%J1j1mKLJkQk8J9oKLkMmMK%jlOmlNOr%QpKo%Njj1QMkNnoMKlQm
-174@oKJKJ4j2lJpQ%lkLKLojKMlOoMkl%jLKk%lLKo%lPn%R%loPjoNjKlPljLJnkJ2njLnlJj0
-107a0kJ2Kp%RJmj0J3p%%%j4K0nNLojl%JQ%Jp%jmQJoMJ3j1oLlRo%kKjJJoQknJRrkPPJj0kl
-45eOKJqLMjkjjLnMLKkoNlJnMLMjkmJRjqMjlK%nLjPoj0QQj1QjKjjj0Q%kKjNJn%jJnKOplNP
23EpkMLqNMmnKLk%NjnL%lJL%mMokJ2n%kjKJLl%MnLmoPJ%lPJomOLpkOjmNQJpp%nPPlRj6NPm
94ClkMMj1KKKKm%kMKlj
110a
##PAGE=	F1=19527.870178429868247
##FIRST=	23001.711907285582129,	6426.5682307747556479,	2357.125
##DATATABLE=	(F2++(Y..Y)), PROFILE
-912A%kkRlqN%mOk%kJKMjnNmj%Lm%KqM%OjJoOKoOJqKj%LQj0JJMnJkLqKRMj1OpmL%kRnJJNq
-843clLPjjnRlMlm%kMnNp%J1lLoL%JKj1lQ%KkPjj0lRjn%J0j0JjOjoKoMNlMmPj2NLMkMllkN
-778ClKj%jJjlLjJ%Mk%k%JJ1j2jk%LJjjqPK%Mn%jO%%oK%JljJ0j1LJ%kjJnNk%jMJjkKjNmmj
-711fOjKlKKNq%QlmOn%klkONnlLkJPqPolJ0%qj%MkLJmJMlnRn%%JNOoOqKPj0%J2j3NMmjK%K
-644A0pl%LMKpkJPpJKJ0OOLj0olNM%J0qmQjj6LRj1QOr%%j1J1JmjoRkkrMOMj0mNkLqQmKKll
-582@MjkJjlJk%KKOmljOnKmPlKkkJ%jjmKOjmJkkJ2j0jJlNoJLMj%%%joMjPj%JmOoLkKKkklL
-513@%%%KkJKl%okQmjMLmoNkjJ0nN%LljjlmNlJ%JoLOpNj%KnkJ1kj1JQjJjJkNJ5K0j6rrm%%
-448AoPoPKolMKOqlMlOknjMjJL%MojnPJJn%lM%JPmj3PKJjmJNqlJ4nkJLKknPkk%%j%KJPloL
-379CnkKKKk%kKmPmjKkkRnJlQLj3LJ%OnnPoJjLOomNJqLLmOn%%%PljJ%%%jPm%oPnJjJJLk%j
-309AjL%oKJklJM%MJqPNpkJ0j3Pl%mOmkNmpRKJoM%mONqjNlQmpK%%kNjqNJjj%KKkKKmlPloO
-240APolmOjOkLk%%lKo%kMJJ0j1mJNKmQk9J8oMKkNmLLjjkOmlMNo%PpKn%Mjj1POlOnoMJmQl
-174@oK%KJ4j2kJpQ%mlNKMqJJMkOoLkmJjLKk%lLJnJoRn%Q%jpPkoOkLkOm%KKnlJ2o%KllKj1
-107a0kJ2Kq%RJlrJ3pj%jj3J9nOKo%mJJQjLp%jmRkoMJ2j1mKkRo%kK%%KoOkmJJ0j0kOP%qkm
-45fPLKj0MMlj%lNnKKMlnNl%mNKMjlmKJ0%rKJmJ%nMkPoj0J1Pj3J0jJk%j1Rj%JjOjnJjJmJN
19BolOOqjMLpMLlmKMmKLjnL%k%L%lKmkJ2o%ljKKLlJKnLlnP%%lP%nmPKojMjmMQJonjpQPmOj3
91fOOlllMMj0K%LKl%kMJkj
110a
##PAGE=	F1=19503.577578927383001
##FIRST=	23001.711907285582129,	6426.5682307747556479,	2617.25
##DATATABLE=	(F2++(Y..Y)), PROFILE
-912BjljRlqMJlOl%kjMLklPolKLnJKqM%N%JoPJnNJrMjjLQj0JJMn%jJnKRKrNonM%lJ0pKJNp
-843bnNOkjlQnOlljmNlOqjJ1jJpL%K%j0kJ0kJjOKj2kRlm%J0r%jOjnKpMLmOmRj2NKLjLkmjO
-778DmLjk%JjlLkJJMlJk%KJ2j4jlJLKkjoOJjNoJkO%KpKJjkkRj0MJJkkKoOkj%LJjkKjNnklP
-710@%JmLKPrkJ0lnOoJkljNLllNlJPqNmlRjnl%NmNjmKMloJ0nJjKMOoPqJOj0JJ2j3NMmJ%%%
-644Hnl%LLLqjJOn%KJ1PMKj1knNMLJ2j2nRkj6NQj0OPj1%Jj1J2Jo%oRkkj0MQMj1mMkMoOmKK
-584FmkMjj%jlKjlKLNmkjNmJmPjJkkJJk%mJPlnLkkJ3j1jKnOo%NL%jj%%oNkPjJJnQpKlLKlj
-515@jJjJ%J%%KlKrjRmkLLmoPljRmLJLk%%nkLmKJJqNMnMjkLkmR%j1JP%Jj%kNJ0Oj1LqkJko
-447fQnOKolMKOrkLkOknjM%%LjLm%oQJ%o%lO%%Pnj2OLLlmJOrkJ4nlJLKkmOjl%JjjKJQloLn
-378alKJLk%kJmQm%JkkJ0oJlPLj3KL%PonPn%%LNomO%qLLmNn%JjQm%%%KJlPn%nPnJ%JJLlj%
-309AjL%nJKmk%NJL%pOPqkPj1QljmPljMnnPLJpOkmOMq%OmPkqJJ%lOjqNJjjjLKlKKlmRmoNQ
-239HonjPkNjKkJjmKmk%MJQj1l%OMnQl1J8oMKkOmKLj%kOmlMMn%OoKm%Mkj2QQoQooMJnRloK
-172d%%J4j1jJoP%mnOLMqK%NlOoK%pMkKMlJmLJmJqJ0n%Q%jpPkpQlLkNmJKKnlJ1oJ%jlKj1j
-106a1J3%q%R%lpJ2nl%jj0J6nOJpJlJ%Q%Nr%%mRloMJ0j0lKjPn%lL%%KoOkmKJ0j1lOPknknP
-44@MLj0LNmkJlNl%JNmmNmJnOKL%mmKJ2%rJKm%jmMlPnj0J3Oj4J0j%j%j1RkJLlOjnKkJmKLn
20dlONq%MMpMJklKNnKKjmJJj%K%k%l%J1p%mjLKMl%JmKknP%%lP%olQJo%LjmMQ%mmlpROnKqN
92aPkmlLNj0LkMKljjM%jj
110a
##PAGE=	F1=19479.284979424894118
##FIRST=	23001.711907285582129,	6426.5682307747556479,	2694.375
##DATATABLE=	(F2++(Y..Y)), PROFILE
-912BjljRmpLKkOl%klNLm%PplKMo%LpL%MJ%nPKoNJrM%kLPrJJMnk%KmKQJpNooMJlRpKKMooM
-841cO%ljPoOl%mmNjPj0%J0%%qM%KlpjJ0kJjNLj3jRml%Qpj%NkmLoL%mQnJ0j1OJKjJjljNlM
-776Djl%KkkLmJKLkKlJLJ2j7%lJMJk%nMJlPpJkO%NrKKkljPj0OJJkjKoNkjJKKkkKjMnjlQkK
-708AmMKQj1kJ1mmMnKllJMJklPmJPqLljQknkjOnOlkJMkpRmKkLLNmNp%Pj1KJ2j3MNmJj%%lk
-642BkKKOj0%KMljKJ2OLLj3JoNLOJ3j4nQkj6OQj0NPj2%JrJ1JpKoQl%j3NJ0Mj1nLlPoNmKJl
-583BkLj%j%lMjoLLMlljNl%mPJ%ljJJk%ljJ0npMjkJ3j1jKpPnjPJKkjkKoOmRlKKoJ0r%kMJk
-516AkJJlJjL%jKlMj0jRmkKLmoQmjQj%JNlKjnjKmKK%qOKmLjkMjnPJj1KMM%%jlNOnlQp%Jkq
-447hJ0mMKmmKLPrkLkOknjLJ%MlJkLqRKkp%kPjjQoj1NMMmm%Qj0%J1mlKKKkmOjl%KkjK%Rln
-380BKnlK%LjKn%kRnJ%kjRoJkNLj3JM%QplOm%jMLnmNKqKLmMnjL%OmKj%KKmPojkOnJJJJLm%
-310BjjL%ljKnjjOKJ%pOQrjMqPkjnQkjKmmNN%pPlmOLrKOmO%qjK%nQjpLK%jkLKlJLlnJ0nmK
-240bJ0opKPlOj%jKllJklJMJOj0kkPNoQl2J7nNKlPl%Mjj%MlkKLk%MoMl%Kkj2QQoQooM%mQl
-174anKj%J3j1K%nO%loOMMqKjMkOoJJqOlKMlKmKKmJj0J0m%Q%jpPkpQmMjMmJKKnmJ1oJj%kL
-108Bj1%J3kqjR%koJ1nl%jpJ3nOjpKkKjQ%OqkKnRnnLRrjKkOn%jKJ%KoMjlJJ0j1lOOllknPM
-43DNj1KOnlKlNk%%MmlNmKpQKK%mnLJ2Jr%Lnj%lMmOmrJ3Nj5J1%jkJj1RkKLmOkmKj%lJKmlO
22aMq%NMpNk%kKNnKJjmJKj%Kjjjk%J1qjljLJMjj%lKkmO%%kN%nlR%nJKllMP%lmkqJ0MmkmNO
93EjmlLMqLmLMljjL%Jk
110a
##PAGE=	F1=19454.992379922405235
##FIRST=	23001.711907285582129,	6426.5682307747556479,	2771.875
##DATATABLE=	(F2++(Y..Y)), PROFILE
-912BkkjRmoJMkOkjlmOLnJQqmLMpJKnJJLK%nPKnLKrM%jKOqJKLnlJJkJRjoOpoNJlRrKLMnqN
-841cO%ljOnNlJnlN%Qj2%J0JjrNJJmpJJ0lJ%LNj3jRnkjQok%MjlKl%llQmJ0rOJ%%j%l%NlNk
-775CljMmjLm%MJ%Kl%NJ1j8%lJMKl%lKJnRpJkN%PrJKlkjMqPJKkkMpMkjKKJl%JjMoJmQlKmO
-706BKQj2kJ2mnLmKllMLl%lJ0pKPqJ%kPlmjjOpQmkJNloPlLkLJOmNokPj1KJ3j3MNlJlJk%kl
-641@KJPj0%KK%kKJ3OJLj4MoMKJ0J3j5pPkj6RPj0MPj3J%pJ0KqLpRl%j4NJ1Mj1oKkQnLmJJk
-583BkK%JkJlN%j0LMMmkjNl%mOLjljJKlJljJ0pqO%kJ3j1kKqQmlR%KkklMnOmQlKLpJ2j1%kN
-518CjkjJKmJkMJkKlOj2jRlkJJkoRnjP%kKNkLjnjJmKKKj0PJmL%mN%oOJj0L%QjJklMLqjJ1o
-451@JKlqJ0lLKmmJMPrkLjNkmkLJ%MljjNqRKlqJjPjjPoj0MNMnl%Qj1LQlmKKKklM%mJLm%JJ
-383AJ0mmKok%JK%LnkjRoK%k%QoJkMLj3JM%RpkOmj%MKmmMKpJLmMo%L%NnMjkNLoOo%jNoKKJ
-314CJMnjjjMkkjLp%jOL%joNQqjJnPkllQjkKmlMN%pQnlOKrLPmMJpkKjnRjpMJ%%lLJk%LknR
-243DmljJ1opMPmOjj%Kmk%jmLLKMrjlPPpQl2J6oOJlQljM%kJMklKJJ%KnMkjKkj1OJ0pRpoNj
-177blPlmJkjJ2rMjmN%lpPMMqLlNkNmjLrOlJNlKlJKk%j1J0m%PJjoOlpRmMjMmJKJmmJ0oKkJ
-110AkMj0%J3mqjQj%mJ0nm%jlRnOkqMjJkR%PqlLnRpmKPqKJkNmj%KJ%KoLJmJJ1j2lONmjllO
-44@NNj1JPolKlOkjjNmkMlJpRJJJnmLJ2JqjLmk%lNnNlpJ3Lj5J2jjkJj1RjJMnNjmLk%kJJnk
21gPKqKMNpMlJ%%OnK%jmJLjjLkjkjJJ0qjlkMjO%jjlJjlO%jkNjllRjnKJllMO%kkmqJ0LloJM
92aNJnmMLpMoLMjkjL%Jk
110a
##PAGE=	F1=19430.699780419919989
##FIRST=	23001.711907285582129,	6426.5682307747556479,	2333.875
##DATATABLE=	(F2++(Y..Y)), PROFILE
-912Ajk%PmmjOkOkkknOKnKPqlLMo%Jl%JKK%mPKnKLqLJkKMnjLLnmJKkJQjmNpoOJlQrKLMnqN
-841cNJl%MnNlLolN%Rj3JQKjj0OJ%nnLQk%%JPj3%Rok%PokJK%lL%lolRmJ0oOjjJk%kjNkNkl
-774@jMn%LnjO%JLm%NJ1j8Jm%NKl%j%%oJ0pJkN%Rj1KLnkJJpQJKkjNqLl%M%KnJJjLnJlOlLm
-707dOKPj1kJ1mlJmMmkNLnjkJ1pJPpjKjNmkjjOqQn%JMkpNjLjKJOnMmkOj1KJ3j3NNlJmJlKk
-642ClKjQr%K%KkKJ3OjMj4OoLJJ3J2j5qOjj7J1NqLNj2KjoJ0KqMpQmJj5OJ1Mj1oJkRkjl%Jk
-583AjKjKlKkNJj2KNLllJLkjlNMkkj%LlJkkJ0pj0PKkJ2j1kKrQmkR%KkknOmNmQmLLpJ4j3kj
-519cOkjjKJl%lNKlJkPj3jRlk%%jmQnkNLmJPjLkm%%mKKKrP%lJ%lNKqMKrMlJ0jJkmM%qJJ1o
-451bKMnqJ1lLJkmjMPqkL%MklkKKjNnkjQrRLmrL%OkkQprLPMokjRj2NOkl%JLkkK%lJLm%J%J1
-382A1mlJnjk%L%Mok%QoMjkjQo%%KKj2KLJRpjMkj%M%knMKn%KlKnjN%MoOkkNNpNokJMnKMjJ
-313DNn%m%Lj%lLqKkPLkjnMQqj%kOkmkQJlJmjKMJoPnlPJrLPmLKpkKknJ0joM%JjlLJkjMknR
-243Dn%nJ3oqOPmN%mJMnkj%mMKKKoklPPoQl2J4nOJlQkkMjjKKjkJ%KJjlM%jjjj0ORqJ0poOl
-177cjOmk%kkJ0oMjlNjlpPMMpLmNkMljLrOk%OlKlJKl%j0RmJOJjnNlpRmMjLlJK%lmQoMlJjM
-108CrKJ1npkP%JmQlnJj%NnOlqMJJlR%PpmMnRqm%OnL%lMkj%KKjKnKJlJJ0j2kNMm%kmOMPj1
-41@%QqlLlOjjlOmkNmJpR%JJmmKJ1KpkMmk%kMnLklJ1Jj3J1jjlJqPjKLnNklLjjj%%mjNJoKM
26@NoLnLJ%NmJjjlKK%%Kl%mJJRqjlkNlPJkkkJjkN%jkMkjkRllKJnkMOjk%mqRJkpMLNKolLKn
99cLpMMjjjJJJk
110a
##PAGE=	F1=19406.407180917431106
##FIRST=	23001.711907285582129,	6426.5682307747556479,	1896.25
##DATATABLE=	(F2++(Y..Y)), PROFILE
-912Ajk%OmkjNkOjklnOKpMPqlLMo%%%kK%L%mPJmJNrMJlKLmjMJmmJJ%%PjlNooNJjOrKLLmqM
-841dOKnKKnNlMpkMLQj4JPMkj1OKjokMOk%%%Pj2JQpjJNmlJK%lLKnqkRlRmPklJkJljNjNklj
-773aNpJLojO%LLn%OQj7Km%NLnJ%k%qJ2pKkLKRj2LLojJknJ0%LljPqJl%M%KnJJjKmJkNnNmP
-706CJPj2kJ2nk%lMmkPMr%kJ3q%PokLJJlkj%OrQn%KLjqM%MkL%OnKklOj1KJ3j2NOmJnJlMkm
-641@KkQrJLkMlKJ3NjNj5PoKJJ5J0j4rOjj7J1NoLKj1LkmRJpPrPmKj7PJ2Lj1njkJ1jlljJ%j
-582A%%KlKkPJj4KOKllJLkjlMNkl%%LlKklRpj1RLjJ0j0kJrQlmJ1jKkkoPlOoQnLNqJ4j2nJO
-518CkjjKKmJnOKlJkPj2jRmjjkJmRokLNoJQ%Lll%%lJLJqPkj%JnOMrKKqOpJ3kJkmMjoJRpMM
-449DnqJ1kK%jmkNPqkMjMklkKLkNnm%J0j0RMnj0MKNklRrpKQMpjjQj1NNklJ%LkkJjjJMn%J%
-383@J2oj%n%ljKKNpk%QoNjkjPo%%JJj0LK%RojM%l%MjjmKMn%Jk%mjOjLnOklOPqLokLKlJNj
-314DJNoJn%LkKmLqKlQLljlJQojj%MjnjQKmJljJLJnPnlP%rMQnJLnkJkoJ1joM%J%lK%jlNjn
-244eQnKqJ5orQOlM%oLMojjJnNJL%njmPPoQl1J3nP%lQjlMjjKJJk%kNKmlOJjljqMRqJ0poOm
-177d%Nlk%kmJ0nOljMjkpPMKmKnMjLjlMrPl%OkKmJKk%rPmJO%%nMloRmNkKlKJJlmPoMlK%Lp
-107dKJ1pokOkLlPlnJjM%mNkj0OK%mJ0jPnnMnRrkkNmM%mMkjKJKjKnKKl%J0j2jMLl%klNMPj0
-41AjRrlLkNJkmPnjMmJqJ0%jLmmJJ1JnlNmlJkNoLkjJ0kj1J0%jlJpO%JLoNkjLjk%jjljNJoK
25dMNnJnMKjMjjk%lKL%%JmJmKJQqjlkOnPKkklJ%jNjjlMj%kRmlL%njLN%k%lpP%jrPKNKokKJ
98AlLqLMJjj%%Lk
110@
##PAGE=	F1=19382.114581414942222
##FIRST=	23001.711907285582129,	6426.5682307747556479,	1530
##DATATABLE=	(F2++(Y..Y)), PROFILE
-912AjkJMljjNlO%llnOJoMNokKLmjjKkJjM%mPJmJNqLJlKKljM%knJJ%%N%kMnnN%%NqKJMlqK
-841eOLnL%mLjLp%LMOj4LNMkj1PLlojOMlKjkQj2KQpjJMllK%%jKOqrlRlRjOllJmKklOJMlkj
-773aNqKKo%OjMLn%OOj5KlkPKnJKmjrJ3pKjKKJ0j3MMqjLnlJ0%Kk%QqklJNkKnKKjJmJjMoOm
-707dPJOj0kJ0n%kkNnjQNj3JjJ3qkPmlMKkkk%jPrPnJKKjqLJMjKjPpKjkMj0LJ1j0MQn%nJlN
-643FkmKmQpJLlNlLJ3NkNj6QnJ%J7Pj1j0M%j7J2MmK%rMllQJpRj1PnMj8PJ3Kj0ojlJ3JpkkK
-584B%%jjLlJ%PJj5JQ%klJKjkjLMkk%%KlLkkPqj0RM%QqlKj0QlmJ1jJjkoPkNoPnLOqJ4j2oK
-519cOlj%KLm%nPKmJkPj1jPl%klKmRok%Qp%QKKlkJ%lJK%nOkk%JnONqjJnOrJ4lJ%oMkj%OpN
-450@NoqJ0jKj%lmONojKJKjkkJLkNomjJ2j0RMorNKNkmRroJRLp%jPj0OK%kj%Ll%jjjKMn%J%
-383@J2p%%nJmlKMNpkJPnNkkjOn%%%%qM%JQnjM%l%NlJmJMm%j%jmjO%JmOjlNRj0KokMJkJOk
-314DKNpLqJKkMmJqMmQLm%kkQmjkJMjnjQLn%jj%KJlMllQkqMPmjLkk%lnJ1jnM%J%mLjjlNjn
-244ePmLj0J5oqROmMjpNLoJkJnO%LkljlNPmPk8J1nPjlQ%mMk%KJJjklPLpkOL%o%oLQqJ0poO
-178@nLLmj%lmRlPmJKkjoOMJlLpNjK%nNqPl%N%JlJKl%pNmKN%jlKknQlMkKlK%JknPpOlJJLn
-107bKRpnlM%LkNknJ%OlmNkj0NM%nJ0jOmnMmPrjmNlOjnLJkL%KjJmKKkjQj0%LKlJkkLNPrkR
-39IrlLkNKkoQn%Ll%qJ0jjLlmJQKllNmlJjMoKjKQmrQJkkJoN%KJnMjjKJl%jkk%KJmLLNn%nN
31@LkKJjlJlKL%K%nJmL%QqjkkNoPMmkk%%JMjjlLjJjRokLJp%LNjkJloO%kqRJLLp%J%jLj0MM
103@Jj%kJLk
110@
##PAGE=	F1=19357.821981912456977
##FIRST=	23001.711907285582129,	6426.5682307747556479,	1164.25
##DATATABLE=	(F2++(Y..Y)), PROFILE
-912@%j%MmJjNmOJmlmN%oNMnj%MlkkMlKlMJmOJl%OpLJmKJkkNjjnJJj%MJkNnmM%%NqKJLkp%
-841fPMoMklKjLo%LNNj4MLNkj1PLmoJOLlKjkNrLPpjKKkkJjJjLRj2rlQkQJPnmJmJ%mPKKkkj
-773aNrLKp%PlPKnjPLj2KlkPKoKLojrJ3pLjJLJ0j4NMr%LpjJ1jKk%J0qmlJOlKnKK%%mK%JoP
-708@mPJMqkQmJljNnjJ0Nj5JjJ3qlPllMNojlJjPrOmKKJ%rJLM%KkPq%KlMj0KJ1qMRo%n%lOk
-642DnLnPoKLmOkKJ3NlNj5Qm%jJ7Nqj1LJj7J2MkJlpNmjP%nJ0j2OnNj8OJ3KrolkJ3Lj0jkKJ
-583C%kjMnKJQ%j6JRjklKJjk%JNkk%%KlLkjMprRM%PplKj0QknJ1kKjlnPjNoNoMOpJ3j1pLOl
-517@kJJMm%nPKm%jOj0%OmJkmLlQpjkJ0qjRKKm%Kjk%JJlOmjkKnONpl%lQj1J4l%KpKjKjNqO
-450@NoqR%KkJknNNnjKK%%kj%LkNpmjJ3j0RMorNNMlnRj0m%J0JoJjOqO%%%ljLkJlkJKMoK%j
-383aJ3qJ%nKolJNNojJNmPlkkMl%%%jpOlKPm%L%l%NnLl%MkkjJlljPjJmOjlMJ1j0JpkN%jJP
-315GlKNpNj1KJjLmJpMnRLmjjlPkjkKKjn%QLnj%%jJ%%KlkRmoLPmkKJl%mnJ1%nN%%JmKk%mO
-246AjnNlNj2J5npRNlK%qNLnJlKnPkLkkjkMPmOk5RnP%lP%lKkJLjK%lmRLj0%ON%qJmJPpRpo
-179fPpNJmJ%mnQjQnKJl%mNL%jKpMjJKoOpOl%N%Kl%KljmLnLMJkk%jmQlMkJlKJ%kmNoQnJKL
-108CmKQqmkJJMjLknL%PnmNlj0ONjnJ1lNjpNmOr%nM%OjpLKkL%KjJlJKkjPq%KKlKljKMQpmR
-39IrlLjNJjpRo%MmJrJ0kjLkm%PKklNlmKjMo%%NOopPJjk%mN%JJnK%%KKm%%n%J%JlMKMm%oO
31@MmJMlkJlLK%K%nJmMjPpjjlNpPNmlj%%JM%klKjLjRpjKJp%LMjjJlnNj%qR%LKoJ%%jMj0ML
103@KjjlKLk
110@
##PAGE=	F1=19333.529382409968093
##FIRST=	23001.711907285582129,	6426.5682307747556479,	1025.75
##DATATABLE=	(F2++(Y..Y)), PROFILE
-912@%jJKlKjMmOJnjmL%mMKl%jLjlkNmLmMKoOJk%NnKJmJJ%lNkJn%KkjLLkMmkKJ%LoKjMlnj
-841fPMoMljJkKmJKNLj2NJOlrOMnoKQjkLlkMpLOojKJkjKlK%LJ0j4qlPkPMOpmKnKJpQM%kjj
-773aNrMJp%OlRJmkNKj0NnkPKoKLpjrJ4pLj%MRj4OMj0JMr%J1jKk%J0oplLOmKoLK%jlKJjoQ
-708@lOJKokPnLl%No%J0Oj7J%J2pmPklLOq%lJ%OqNlKJJJrkNM%KlQj0%MlLrJJ0oMJ1qjn%kO
-643FkmKoOmKLnPkLJ2NlNj4Okk%J5Moj1KLj7J0MJ%olNn%N%lJ0j2MmNj7OJ3%qnmkJ4Mj3%lL
-584BK%kkMnKJQ%j6JJ0kklKJjkJjNkj%%JlMk%JoqQNJNolKrPkmJ0kJ%koP%MoLnMOoJ2j0qNN
-518ClkJJMm%nQKn%%Mq%MmKjnLkPpjmJ2pmJ1KJl%Ljk%%%%NmjlKmOMon%jPj1J4ljMq%JMlNq
-451fONopQ%KkJknNMm%JLkJlJjLkNpnjJ4j0QMnrOPKmnRj1k%J0jnKjMoOjJJnjLkJmlKLMoK%
-384@kJ3qKjmLpljOOo%JMlOlkkLkjJjjnPnKOl%L%lJMnKkjN%lkJlkjO%%kMjkKJ3j1jokNJjJ
-316@PlJOpOj3L%jLk%pNoRLnjJnO%jkLJjnJOMnj%%jjK%%k%QmnKOllJMkknmJ0JmO%kKmLnKn
-247eOjmMkNj3J4moRLkKjrOLmJlKmPmMlj%kKOkNk2RoP%lOJlJkJLjLjlmRMj2%PNJrKlJNpQo
-180@oQrP%nJJloOJRoKJnKkMKjJKpLjJJoOnNlJLKJk%JljkJnMLKlklKkNjLlJkK%%jmNoQn%L
-109@KkKOqkkjJOkLknLJPplMkrNNjmJ0lKKpMlNrKpMKNjqKMkL%K%jkJKkjOpKJ%kKl%JLPnmR
-39IrkKjNJjpRo%MmJqRlkNkljNJ%kNmlK%Kmj%PLplMJ%lJlM%J%lJ%%KLnJkm%KlKjLKMm%oOM
32Dm%NmkKlLK%LkmJmNkOo%jlMqQNnkjjJKLjjmKjNkRq%JLqjLM%kJkmMkJpQ%LJnJJk%Mj0MKL
104BjjmLLk
110@
##PAGE=	F1=19309.236782907482848
##FIRST=	23001.711907285582129,	6426.5682307747556479,	887.5
##DATATABLE=	(F2++(Y..Y)), PROFILE
-912@Jj%JlMJJmNLojmL%mM%j%kMjkmPmKmMLpNJkJNnL%mJJ%lNlKlkLm%JNkMmjJJJJl%kMkmk
-841fPMpOm%jkLmJKNKj1N%OlqONpnKRkkMmlLnLOojLjj%JmL%LJ1j4pmOjNONpmKnKJqRNkjj%
-773@Nj1N%n%MkJ0jlkM%pOnlPKpLLpjqJ3pMjjMQj4PMj0JNj0JJ1kKk%J1nrlLOmKnLJJm%KJk
-710boRlN%JmjMlMmJMoJJ0Oj8K%J1pnP%lKPj0JkJ%NqNj%K%KrnPMJJmRj1%MlLq%J0nLJ3rjm
-646Ck%OlmLpMkKMoQlMJ2NlLj2Nkk%J2Llj2KMj6QNK%q%Nn%MjkJ2j3LmOj7OJ2%pnnkJ4Nj5K
-586CnNLjlkNoKKQkj4JJ0mjlKJjkKkMjj%jJkMk%%ooPNKLmlKrPknJ0lKJlnP%LnKoLPnJ0qqN
-519bMlkL%MljnRJoJ%Lo%LmLkmLkOp%oJ3onJ1K%mKMkk%%%LKkkmKmOMnnk%Qj0J2mkPj0%KNn
-453dOrPNopQ%KlKjoNKkJ%LlKlJkMkNpmkJ4j0PMnqOR%loRj1j%RjnLjKmNkKLpjKjKolKMMpL
-385@%kJ2rMjlMj0lkPOnJJLlPmjlKjjJjklPoLMk%K%j%MnKkkNKllKljkN%j%K%j%J3j1jojNj
-318bJJPmKOqPj5N%kLjjnNpRKn%KpOJ%kKJjnJOMnj%%jkJLkj%RnmJNkm%P%mplJ0KmO%mLmMp
-249cLnOjmMkNj3J3lnQLj%jrPKmKlKlPnLk%jjJM%Mj8PnO%lO%kjkKMlM%mmQNj4KOPJj1MlKK
-183DoPnpJ0j0QjnJJloNKJ0pL%oL%KJjLJpK%JJpOlMlJKLJjjJm%%jmLLKlknMjM%KmKlL%%jm
-115eMnRnkMKjJNq%kmMNkKkmMKNplMkqMOkmJ1nJMqMkLpLrMMM%j0LMjK%K%jj%KkjNoKK%lKl
-46bJjMOlnRrkK%MJ%qJ0pJMmJrRmkNjljM%KkNmlK%KmkJQKplLJJlJkLJJkjjJ%JMnKlnJLoM%
24dLJLljmNMmkPnkLlMJjMllJlNlNn%%lMrPNmlJjjLK%klJ%PlPp%%MqjLM%k%%mLlKnPjL%mKJ
97BlJLrMJL%knMLk
110@
##PAGE=	F1=19284.944183404993964
##FIRST=	23001.711907285582129,	6426.5682307747556479,	1038.125
##DATATABLE=	(F2++(Y..Y)), PROFILE
-912@Jj%JmOKjmLNojlKjkL%j%kM%llOlKnLMpN%kJNlK%mJJ%lMkKklLn%%QlLl%J%J%kJlMkll
-841fPMpOmJlkKkKKM%rN%OmoNNpmKJ0nkNmlKnMNnjMkjJJoN%LJ0j4nmOkLQNrlKmJKj0J0Omj
-775@%%Nj1N%m%LlJ1kkkKjmPolPKpLLpkoJ2pM%jLPj3PMj0JNj0KJ1lKk%J1mj1jLOnKnLK%mJ
-713bKJmmRkL%jk%KmOmLKoKROj8KJJ0opPJkJPj0KlJ%NpM%%JJKrpQMKjmJ0j2jOlKp%RlKJ3r
-648HjmkJNlmMpLkLMpQkMJ1NlKj0Ljk%RLjj2LMj5NOMjj0LOo%Lk%J1j2KnPj5NJ0%nnojJ4Nj6
-587ALoONllkNpKKQkj3JJ0n%lKJl%KlMk%JkJlMjJlmmNNLJllKqOjnQkKJllN%Lm%oLOkPpnML
-518BlkLjNljnRJnjJJl%KoNjnMkOpJqJ3mpJ1KklLNkl%%%NJjlnKmPKmnkJQqQmlJ0j1jLNoPq
-451fOMnnNJKlKjnMJjJ%MmKlKlMlOomlJ4j0OLmoOJ0kmnQj1%JRlmLJjjLkKNrjKkLplKNLoMj
-384@kJ0qNkkMj0lkOPnKJLmPmjlJ%j%%ljQqMLkjK%%%Mn%%kMMllKm%kM%jJ%Kk%J2j0knjMjK
-317aJQnJOqQj5MJlL%jmMpRKn%KpML%kKJjmJMNnkKjjlKMnJ%RnkjMklkRKopkQLlO%nLmNrMn
-247eNjkK%Mj2J1klPJ%j%rOKkJmK%MoM%jj%%KJLj4PoO%kLKkkkKMlM%mmQNj5KOPLj2MjK%nN
-181DnoJ0j1J0koKKlpNKJ1qMjqNK%JkNJpJ%J%pPjJlL%MJjj%mJ%jmMKKlkqP%L%KoLkL%%kmM
-114blQmlN%KjMqKjpNNkJjnNLMpkLkpMOllJ0njNpLjKoLj0NNL%j0KNjLjK%jj%JjjLmLJ%kJl
-46bJjLNkmRrj%JN%%pJ0qJMlJrPmlOJmjL%J%MllK%JklJQJp%%JKmKjKJ%jjlKJ%NnKlnJMqMK
24cL%KkkkMLllPmlMlNjjNmk%kNlMm%%kLrPNmlJjjLK%lk%JPkOpJkNqkMLJkjJlKlLmNjLjlLJ
97CmJLqMjM%koNLk
110@
##PAGE=	F1=19260.651583902505081
##FIRST=	23001.711907285582129,	6426.5682307747556479,	1764
##DATATABLE=	(F2++(Y..Y)), PROFILE
-912AKkj%lPLknKOpJlJk%KkJ%kLKlmPlJnLNqMJlKMjJ%ljK%mNmNklLo%kJ1nLkKj%Jj%JnMkj
-842bmQKoOmKnjJjKKLkoOkPmmLOrkKRnkOok%lMNnjNm%JJoN%MQj3lnOlKJ0LrkKmJLj2J2Oo%
-775@%JMj1Njl%KkJ1m%k%%lQomPKpLKokmRoN%jLMj2QMj0JOj1LJ0lJj%J1lj2jLOnJmMJJoLJ
-712@KokQkLjkJj%lPmN%pMPNj6KKPmrRJk%Pj0Lk%%MoMKlK%MrrRLMlmJ0j2jPlJojRkKJ3rjl
-646DmKNmkMqK%MKoPkNROlJqJ%lJNMJj2LNj4KQMjj2OOo%KlJJ1j2KnPj5NR%mmp%J3Nj7MpRN
-583A1mlkNqKJRmj0JJ0o%lLJm%MmKj%Jk%kMjKpk%KMMj%mKpOkmPlKLllM%KlkmJPkNmmMKllM
-515@kNjjnRjn%Kjk%JoOjmMkNpKrJ3krJ1JjmMOllJjjP%JmoLmOJknlKQpOnlJ2j2kNLoQpNMn
-448amMJKmLjmLJjJjNmKmMmLkOomkJ2rNJkmOJ0lmnPj0JKPnjLJlJJkLPj1jKkLqkKNLoNklRp
-381aNl%Mj0llOQnLJKlOmjl%Jj%%mKQj0NKjkKjJ%Mn%%lMOmlLnKlL%kNlKjkJ1rjnjLjKKQoJ
-313COqQj5NJmJLkkMqRJnJMqKM%lM%jmKLNnkKjjmKOqL%J0nlkMjlmJ2LqpkQMmOKqLlOj1NmM
-246@kjKJKj1J0jkOjKk%pN%%JmK%MpMKkj%%%LJj0OnN%jJLkllLNmM%mlOPj6KNQLj3O%KknMm
-180aoJ1j2J0koKKloMKJ1qMjj0PL%jkOJo%%J%pOJ%lL%MJ%k%oKKklMJLnkj0J0JKK%pMlMjJk
-116bmMkPlnOjMkKqM%rPMk%jmNN%nkLknKOlkRnkOqL%%mMj1NOJKj2MNjKjJJk%%%%jJkMJjkJ
-47Al%%LMjmQq%jKMj%oJ1rJNlJrOnlPKmjJjL%Mlk%JJjmJPJpKlLKmKjKKj%%oLJ%NnKloLMj0
22a0NMJ%Jkj%KJjnQmkNlMjkNmj%jNmLk%%kLj0ONllJjjM%JlkjKQlNpKlOqlNLJkkKlKlLkK%L
93CkkMJnJKoMkLKloNLk
110@
##PAGE=	F1=19236.358984400019835
##FIRST=	23001.711907285582129,	6426.5682307747556479,	2932.875
##DATATABLE=	(F2++(Y..Y)), PROFILE
-912BKkkJmPMmmJOoJkjkKJlLjkLKlkNk%nLNqKLmKM%J%lkL%mMmOjlLqJkJ3pLjLk%%kKKpLkJ
-842amPJmNmLp%%%LJKkmNlQnkKOj0jKJ0ojNojkkMNmjMm%KJqO%NNj1jnNlJJ0LrkLmJKj3J3O
-777FpJ%KLj0Mjk%%jJ1oKlj%kJ0plOKpLJnkkPoO%%JKrQLrJNj0LRmJj%J1kj2%LOn%lLJJpN%
-712@LpjQkJ%kKk%mRnQlpMOLj2JLNlrRJjkOqLk%%LnNLnJJNj0qPMMmmJ0j2%PlJnkRjJJ2q%l
-646EnLMmjMqJ%NKoNjOPPljo%jj%LNKj2MMj1kJ0Mjj2POnkKlJJ1j2KnPj3MP%kmp%J1Oj6LoJ0
-584HOnmkNqJJRnqJJ0p%kKKnJMnKj%JkjjMjKqjL%KMkKlKpNjmNlLMmkLJ%jml%PjLkkKKllMl
-514cN%jnRjmkLjjj%oQkmNkNpKj0J3%rRJklMPmlKkkRjKmpLmPjjmlKQnKnlJ2j1lPKoQoMLlm
-447dKKJlL%mKJ%%kOmKmNnKkOmmkJ1rM%%lORlnmNqKJPoJL%mLjjKRj3jKjKpkJOKoPllNmOmJ
-378AMj0klMJ0oMJJkNmklJJjjJlKRj1MKjkJjK%MnkKlLPmlLmKkJjjOnLJmRpkljJjLKQpJOqQ
-310Hj5O%lkOjkLqRJnJMp%O%nN%kkKKMmkKjjmJQj0N%RnkkLjlnJ3Nj0olQNnOKqLkNj1NlKk%
-244cKK%rQ%jNkLlJoL%JJmKKJqOMlk%%%KJqOmL%%%L%mmLNnN%mkNOj5KNPLj2P%LmmKloJ1j2
-177hJ1loKKknLJJ1pMkj1PN%klPJnjJ%%qOKjlMjMKjkjoMLklLJLnlj1J2KJLjrNkMjJlkKJOm
-111@nOjNlJqN%j0QNmJjmONkmjKkk%Nm%QnmPpLjJlLj0NO%Kj1MM%JjJKlJ%jj%JkN%%k%kk%M
-43AK%lPojkLMkjlJ0rJNkJrMmmPMmj%jKJMkl%%Kjl%OJoKmKLlKjKKj%JqMJjOmJloLMj1PM%J
26AjjjKJj%nPlkNlMkkMl%%%MmK%%jjKrNMlkKjkM%%l%kKQlMnKnPpmNLJjmLkJkKjJ%KkjN%nJ
99@JmLlMKlpOMk
110A
##PAGE=	F1=19212.066384897530952
##FIRST=	23001.711907285582129,	6426.5682307747556479,	4102.125
##DATATABLE=	(F2++(Y..Y)), PROFILE
-912CLmkJmPNnm%PoJkjlMjlMk%KKkkNlJoLOrJLmLLK%jklM%mLmPJnMrJlJ5rLJLlj%jLJpLmL
-842alPjlNmNr%jKKK%ljMmQn%JNrjKRnjNpJmjLNmjNnJKJqO%NKr%mOm%J0Kj0jNmJJj4J4OqK
-775@%KLj0Mj%jk%J0oKkmKjJ0qkNKnK%ll%NnNJ%%JqQKp%NrKRnKkjJ2jj3KKNm%lLJJqO%MrK
-709cPjk%jLljmRmJ0ooNLKrJMLlqJ0%jlMnK%jjLmNMpJJOqj0PLNnoJ1j0JPnJmkR%jJ1p%knM
-644DLm%LpJjPJpNjOPQmknjk%%JOKj0MMj0mJ2Lkj2RNmk%lKRj0JmOj1LNJjmp%J1Nj5JlJ0Pp
-582ImjOj0J%J0on%RokjKLoJNnJj%JkjjMjLj0jPljPkKlKnMjlKlMMm%JJj%nkjOJJjJJ%klNm
-514cLJjlQkllNkjjjnQklNkMoKj0J2Kj0QJllNPmlLllJ1kMnqLlOk%mjJPljnlJ3j0lPJpJ0oL
-450@LllJKJlKJlKjJJmPmKnOnKlPknkJ0qKjKkNPlmlLoLJOpLKJoOmjKJ1j4kLjKok%OJnQmkK
-382@lOlJLrkkKJ2pNJJkLmjl%LkjKmMQj1NJkkJlM%MnmMlLOlkKlLl%jjPpMKoPnkk%jjLLQq%
-313@PqPj3O%mlQ%kKpPKnJNokP%pO%kjK%NmlLj%nKQj2PjRmjmK%kpJ4Oj1olQOnMMrLjNj2Nl
-247cJkJKLjqP%%MlMmKnK%J%lJMjrPPnkJkjMjnPnKJ%jLJnmLNnMJmjLPj5KNNMj1Q%LolJlnJ2
-178Ej3J1loJLklJJJ1oLkj2QO%lmRjmjJJjqNMmjNlNKjljpNMkkKJLnmj1J3L%Mjj1OkMkJkkK
-114cLMlnNkOm%qPJj1RMmJklOOnk%Kl%jNnJPnnQpLkJjKqMPlMj1NK%JjJKlKjk%%%jN%%jjkm
-45eKM%JkPnjlMLm%jRrJOkJrLmmPMm%%kKJMkkj%JJljMKmKoKMlKjJLjJKj1NJkPmJloMMj1OM
24@JJkk%L%kJnPljMkMmlNlJ%%MmJKjjjKqMLkjKjkLjJmKlLPkKmKoQooOLJ%nLkJjJ%jJKkjN%
97Dm%JlLmLLlpPLk
110A
##PAGE=	F1=19187.773785395045707
##FIRST=	23001.711907285582129,	6426.5682307747556479,	5301
##DATATABLE=	(F2++(Y..Y)), PROFILE
-912DLmlKnPNnm%OnJjlkMjlMkJKJkjMk%oLNq%MnMKL%jklM%lKmPKnMj0JkJ6j1LKLmj%lNKpK
-844@nMkPmjNmOj1J%JKKjlJKnJ0n%JMq%JRnjNpJlkLMl%MoKKJqO%OknjkNmjJ0Jj0%OmJJj5J4
-778@OrKJLKrL%%jlJPoMlnL%J0qjMKnK%klJLnO%JkJoPKojNrLQoJ%lJ2%j2LJNm%kKJ%pO%Mr
-710eLO%m%%LkllRlJ0qnNJJoJN%jqJ1k%mKjJ%jkLlOMrJJPpj0NMMooJ1pKNn%kkR%kRn%knNK
-643GmJLp%%PJqM%OPJ1nomklK%jQKrMMqoJ3Jjj1RNlmJmKQrJlNrJLKJmqJROj3kjJ1Qrm%Mj0
-578@JjJ0nnKPokkLMpKMnJj%Jkk%MjLj1%RmmQkLkKnL%l%lNNnJ%Kk%ojkNKKkMj%kkMnMJjlP
-509DkklNljjjnRklNkNoKj0J1Lj0PJlkMQnlLllJ0jNnqKlOlJlJkPjlolJ2qlQ%pJ0mJKkk%KJ
-444AlKJkJjJJnQmJmPn%lPJojPpJkLJLNknkLmKKMoMJJoOo%KJ1j3lMkLojjO%mQmkjjOmLJpj
-375fj%J4rO%JkKljl%LjkKmMQj0NJlk%mO%MmpOmLPm%JlMlkj%PpMLpMkk%jkkLNPq%OqOj1O%
-307amnJ1jjKpOJmKLmlP%qOJkjK%MmjKj%nKQj2P%PkkmJ%%rJ5Pj2nmQPnKNrL%Lj0MkjjJLLl
-241@nMJ%MmNmKl%%Jjk%OmrRQolKkkMjlPnJK%kLKnnKOoN%l%JPj3JMNLrQ%Lpk%knJ2j3J1lp
-174gKLjk%jJ2oLkj3RO%lmQ%lj%LlqNNojPnOKjmjpOMkjK%Kmnj1J5K%Nkj3QkMkJkkKMLkoMk
-108bQnjqQKj2J0KmKlkPNoj%KmLkLnLOnoQoKkJK%oKQmMj0O%J%%%LmLjm%Jj%NjKkkjoMMjJ%
-40ANmjlMLnjJQq%PkJqKmmONl%%k%KL%lj%JKljKKlLp%OlKkKK%LKj4OJkOk%lnMLj1OMK%kk%
29bOlmLnOjjLkMmmMkK%JLm%L%l%KpKMkjK%lLkKmLmMOlJjJoPmqPM%JoKj%J%%kKJkJM%m%%jK
102AmLKlnOLj
110B
##PAGE=	F1=19163.481185892556823
##FIRST=	23001.711907285582129,	6426.5682307747556479,	6500.125
##DATATABLE=	(F2++(Y..Y)), PROFILE
-912EMolKnPNol%NmJ%mkMjlMlLJ%%jLj%pLNqjNnMKLj%kmN%lJlPLoNj1KjJ5j3MLLnjjlPJpJ
-844anN%NmjMkOj2JJJKKknMJoJ1oKjNrJJQlkNqMnjJNmJMoLK%pN%PnljjNmkRJj0%Qm%Kj7J5
-778@OrKJLKqKJ%jnKOpOlpN%J0qjLKl%%%lKKnNJKm%mPJnjMqKPoJJmJ2%j1M%MkjjJJ%pOJMj0
-710eNMJn%%MllkQkJ1j1mNj%k%Ok%oJ0mKo%K%JjkKjNNj1JJQoj0MLMnqJ0lKNo%kjRjlQl%jo
-645@OJmKLpKlR%pKjQPJ5oj0ojnMjjRKqMLnqJ4%jj0QNknJmKOpKmMp%JMJmpKPNj0lJJ0Qj0n
-581FKLj0%jJ1nmKNnmjLMpLLnJkJJjl%MjLj1JJ1oqJ0kLjKmK%kjlNNnJ%KlJo%mNKJ%OkkjkO
-515CpKK%lPljmOkkjjnRklOkNoKj0J0Nj0O%kkLQnlMmmJ1jPpqLlOmJkKlNJmpjRnkPjqJ1lJ%
-449AjkjL%kKJj%jJ%nRkjmPmjmQLpjOp%lNJLKjmjJkKLLpNJJpPo%JJ1j3kMkKnJlO%nJ0njm%
-381ePoN%o%JlJ6j1OJJk%l%mJMklKlONpM%lk%nP%Mkj0PmKPmJJlNkn%%OoLNqKjjJjmjKOPr%
-313aOrOrPjmpJ3KlJoNJmKLknQ%j0P%jjLjMmjKkJmKQj2QkO%knJ%%qJ4Pj2mnQQnjPrLJKrK%
-247am%KLNolKKJKnPmJjjjKjkjQorJ0QpkJjkMjlQn%KJlLLom%OnMJk%%Oj1%LMLqR%Lq%jknJ2
-178Ej3J0kpKLj%jkJ1mJjj4RPjlmQ%jk%MmpLOpkJ0pOKjmkoPMk%J%Jlnj1J5K%Njj4QkMkJkj
-115dJOJkoMlRo%qQKj2J0KnLllPOpjJLnNlJmLNnoQnKlJLJn%QmMrOjKkJ%LmLjoJKkJNkLjl%
-46@rNNkJJLjjnNLnlMOp%QkJrKmmOOmJjjkLL%lj%JLlk%LjKq%OkKlLK%MLj7PJlOj%lnNLj0M
23dMKJmkKPnoOnM%%KkLmnOlL%KJl%Mjl%Kn%Lj%KjkLmLnNnNMk%%JoOlrPN%JoK%jJ%JmLJkJM
96D%lj%%JmLKlnOMj
110C
##PAGE=	F1=19139.18858639006794
##FIRST=	23001.711907285582129,	6426.5682307747556479,	6848.375
##DATATABLE=	(F2++(Y..Y)), PROFILE
-912EMolLoPLnk%MlJ%mlNjlMmMKjJjJJkpMMolOmKKLj%%nNjk%kONoMj1L%J4j4MLLnk%mPKo%
-844aoNKNpKLkOj2JL%JKlmNjoJ2pLjLpJ%PjjMqNnkJMmKMoLJJoLJQqjkKMmlR%rjRm%Kj6J4N
-777ErLJMJpJJJkmKLpQlqNJRqJKKkj%JkK%mMKKnjjNJlkLpKOpJJmJ1JrM%K%jj%%%nNJMj0NM
-708DJoJ%NmlkQkJ2j3kMkj%%PnKmRnJnjMjJjkKjOMj1%JQmrKLLnqR%MLp%jjJ0kmN%%knQ%mJ
-641EMpLmRJqJjQQK1j0j2r%pOkJPLoMKmqJ5l%rPNknJmKNoKlLojjOKmpKOMoj%PRj1oLLrkkJ2
-575A1mlKLnmjLNqMKm%kJJjl%MkMj1JJ3oj2J2lMjLnK%jlkNNm%%KmLpJoNKK%Qmk%jMpKKjkO
-509CkjmOkkk%mQklPlNm%qQOj0Nj%kKQolOnlR%PpqMmOm%%MnMKop%Qm%OkqJ2l%%jk%K%kL%j
-440@JkJ%oRKmmQnklPNp%MokkMLK%jljKjJLKoO%%pPojLRj2kNlLmKmM%mJ0n%pKOoOjm%KmJ7
-372A1j3NKJkjkJmJLklKlPLoN%njjmP%M%j3PlKOlKjjNkp%JMmLOr%%%K%ojKPOr%NqMoO%nqJ5
-304BLnJmM%mLJjnRjj1PJj%LkMmjKkKlJPj1RmNKlmjJJrJ4Oj1lnPRnmQqLK%pJJpKKMMpjJKJ
-237AKoQlJjkjKjkjRrqJ1QpkJkjL%mRn%KJmMLnnjOnMJj%%Nr%KLJnQJKqJjjnJ1j2QjpKL%Jj
-169bmRj%jj4RPkklPjJlJMnoKOrjJ2qOKkmkoQLjJJj%jpqJ3J%O%j5QjLkJjjJOj%pMmJ0o%pP
-103@Lj2RKoLljPNpjJMpQnJnMMmoQmJlJM%lkRoNqPlLlKjLmMkpKKj%MkNkl%j0ONlKJKJkmMM
-34FpmPLn%Qk%pJmlNNlLjjlKLJlk%JLljlM%LqkPjJlLK%NKj8QJlN%jkmMLqKKN%mkKQopQnL%
36@JJjKomNkM%K%k%MjnKKmjLjJKjlLnLnOnNLk%K%oNkrPOjKpK%jJJ%mL%kKL%jk%%JmKKlmOM
109Dj
110C
##PAGE=	F1=19114.895986887582694
##FIRST=	23001.711907285582129,	6426.5682307747556479,	7197
##DATATABLE=	(F2++(Y..Y)), PROFILE
-912EMpkLoOLnj%LkJ%nkNjlMmNJkLj%JkqNLnlPnKJMj%%oN%jk%NOoLj0M%J3j5MMKnkjnRKoj
-844boNMMrMLkOj2JM%%LmmNkoJ3qNkKo%JOJkMrQok%MnLLoMJ%nKKJ0j1JlLMmmQ%rjJ1nJJj6
-779a4J5LpKJM%n%LJlnLJpQjrO%RqK%KjjJJkKjlMJMqjKMjkkLoJOp%LoJ1JqNjK%jj%%%nNJM
-711Ej0OLKqKKMmlkO%J2j4jMm%%%QpLkQpKnjNlJJmLjOMj1%%RlpjKLmrRMN%q%jJJ0lnLJJkn
-645@Rjk%MpNoJ0%pk%QJ0K5j2j4j2%qPkKOMmKJjqJ5oKqNOkoJmKNpMlJmkkQLnpLMMjQrMQj2
-582A2oNJpllJ3mkKJmojLPqMJl%lJJ%mJMkLrjJ5qj4J3kMjLmJJjmkOMmJjKmLpKpNKK%Rnk%%
-516@Nq%LkjNk%mPlklJlQllQlNmjpPOqMj%kJPnmQolQJPppMmNm%%PqLLopJN%%OnpJ2jjk%k%
-446bK%jKJkKkJjoRMplQlnkPPr%LnlkOM%lJkjJJ%LJoQk%oOojLQj1kOlLlKmLjlJ1o%qLNpRm
-377bkJLoJ8j4NKKlkjKnKLkmJjPJmM%njklPjNJj5PkJPmLjjOkr%KKjKOqk%JL%okJRMr%NqNn
-309eN%nqJ5OpJlK%mL%JnP%j1OKj%MkLm%%jKkJPj1J0nLLlmkKKrJ3Nj0koPJ0ooJ0qLLknjKr
-246iMLMMrJjLJKpQkJJmjKljjJ0j0qJ1QolKkjL%mRn%JKnMMlokNmM%%JkNpjJL%lQJ%oKkjmJ0
-178Ej2P%pKL%KkmQKkjj3PPkkkO%KlJMonJNrjJ4rOJknjnQK%K%jj%opJ2j%P%j5RkLk%%%JOk
-112CJpLmJ0o%oOLj2RJnLljONp%JNrJ1ojmNKloQmJmJO%knRnNoPnMmKjMnMkpKKj%MlOkl%j1
-45a1PNmKL%LknMMqnJ0Jm%QlJpJlmNNlMj%nKKLll%KLlkmNJKqlQ%%mLKJOKj9R%lMJjklMLpj
23eKOJojLQpqJ0oLJKj%JpmOkM%Lkj%NkpMJkkLjJK%lLpLmQoN%%jL%nLjrPPlLoJ%kK%JmL%kK
95@LjJkjJ%mKJklNM%
110D
##PAGE=	F1=19090.603387385093811
##FIRST=	23001.711907285582129,	6426.5682307747556479,	7612.125
##DATATABLE=	(F2++(Y..Y)), PROFILE
-912FLqjLnMLn%JJjJ%nkNjkMnOJlMjjKlqNKllOl%JLj%JnM%jkJMPpKrN%J2j5MMKojknRKmln
-843hMNMj0NKjNj1JNjJKmmOmoJ4qNlKn%%OKkLqRol%MoMKnM%Jn%MJ1j3KmMNnmP%qkJ2n%Kj5
-779a3J3LoKJMjl%L%lnMknQjj0OJQpKjK%kKJjJjkLJMr%LLj%lJnKMqJLnJ0JpNj%K%k%%kkLK
-712AMj0OLJqLLLnjkMJJ1j4%Lm%JjQpL%OpLnkPnJKnLjOMj1%JQkolL%krQQNjj0JjJJ1moKKJ
-647FkmRk%jLoQqRJql%QJ1K8j4j4j6KqOkMMNlJJjnJ4qKoLOkoJlKMpMk%mklJ0LmqMLMMK6k7
-585A7jQj2qPJommJ4klKjkqjLQqMjjjkJ%JmJMlMqkJ5pj7J3%LJJl%KjnkOLlKkKmMpKqNKKJR
-520Goj%%Nq%KlJMj%mOjmmLlRnlRlNlkpPOqMjJk%OnmRnnPLOopNmLl%%Rj0KMppLJLKNppJ3%
-451Dkk%lJK%kL%%KlJknQPrkO%plPQr%Lmo%OMjlJk%%K%KJnPjjoNnkNOj0kOkKjKmKklJ2o%q
-382hLNqRn%KLoJ8j5MKLlljMnJLjnj%QjjMjnjlkO%NKj7PjJPmLj%Njj1JL%J%PqmJLL%pkJRM
-315GqjMpNmM%mqJ4Rj0JkJ%lK%KoP%j2NMjjOlLm%%jLkJOrJ0oJMlmkKKrJ3Mj0%oOJ0nrJ1oK
-252CMmlkLj2OLNMj0JjLJKqRj%KnjJl%jJ0j2nJ1Nml%jJK%mRmj%KmLMjplOnMJ%JkMmk%LjkP
-186DJjoMk%mRj2P%oKK%MlnOMlJj3OPkkjM%Lk%Mol%LqjJ5rNJlnjkPJJLjkj%noJ0j%OKj4P%
-120aJjjKkKOlJpKmJ1o%nNLj0OKoMl%NMo%JOj0J2pjnOJknPmJnKOJjqJ0nOoPoMmKjLmNlpKK
-54a%jLlPkl%j1POnLKjMknMMqoJ2lj%QlJpJkmMLjOj%pKKMml%KLkknNJKpmQ%%nLLJOJj9J0%
13@lLKkjkLLnl%Rjo%LRqqJ0nL%LlKjplNjNjLljJNlqOJjmM%JKjkKqLlQoOk%%L%mJ%rPPlLnj
85a%jK%JlJ%jLJjLkkKjmKJlkNM%
110D
##PAGE=	F1=19066.310787882604927
##FIRST=	23001.711907285582129,	6426.5682307747556479,	7452.625
##DATATABLE=	(F2++(Y..Y)), PROFILE
-912FLr%MoMJlJJ%jJ%nkM%jLnQjlNkjLnqOJjlPmjKKj%KoM%%lKKQoJqMKRj4MMKp%lnRKlloM
-842ePLj1PJjMj0KOlKJmlOooJ5rNlKm%%MMjKqJ0pkjLoNKnNj%mkOJ1j4LmMMmmO%plJ3n%Kj5
-779a3J3JmK%Nkk%NjmnNnmRjrNJPoLlLJlLJj%%kKJMj0%MLkKl%nKLp%MnRKpOlJK%k%jk%JKM
-711DrPJKqKMLnjjKKJ0j3JJlJJkRrMLKqMmkPn%LnLjOKrjKPkmmL%jrOJ1Mkj0JjKJ1no%LKmk
-645@J0lJjLpJ0rQKqm%PJ1K8j5rk0MrOlOJPjkJ%lJ2j0NnJOloKlLLpNljlllJ1LmqNLLJ0N4n4
-585B4pOj1rQ%lomJ5jlJljj0%MQqMk%%mK%KmJMmMplJ5oj9J3KKJ%k%KjojPJkJjKmMoKrNJLK
-521aQoj%KMrJ%mMK%%mOjmnNkQolRlMjloONoLjLm%NnmJ0nmOLNooOnKkjJJ0j1JMopNkNLMqp
-453iJ3Jkl%mLJ%jK%%LmKloRQj0jNKrlPRj0JKmoJNNknKj%%KJ%KoRljoNnkNNrjOkLjKmJllJ3
-385FoJqKNrJ0pKKMoJ7j5KLMml%OoJLjok%J0mKLjnjljN%OKj8OJ%PmKjJN%j3JMkL%Oon%NM%
-320Dqk%J0KpjMpNlMjmoJ2J1j2J%j%lKjMoNJj1LN%kOkLn%%jMkKMqJ1qjOmlkKLrJ3Jq%oOJ0
-257A0nj2J3mJNp%lMj4QKNMj1LkLJJpQJ%KnkJmJjRj2mJ0Lkkj%KJJoRlkJJmLMJpnOmLK%JlL
-193AjkjKk%OKlnNk%lQj1O%oKLjNlnNNmJj2NOl%%L%Ml%MokjLrjJ7rM%koj%P%JMkljJloRl%
-125cOMj4P%%jjKjJOmKpKmJ1oJmKMrNJnMmJMLm%JOj1J3olmP%llOljmKP%Jj1J0nPnPpMlJjL
-60DmMkpLJ%jKmRllJj0OOnLKkNkmLLppJ4n%jRmJpKklLK%PjJqJJNml%KLkkoOK%noQKjnLKKN
9GJj8J0%kKKkjkLLmnjJ1jpJMQqrJ2nKJLnLjqkOkNjLm%JMlqPJjmM%JLkkKqLmJ0oOmJjNkkjJ
78@rPQnLmkJkL%Jk%j%L%jNklLkmJKljMM%
110D
##PAGE=	F1=19042.018188380119682
##FIRST=	23001.711907285582129,	6426.5682307747556479,	6837.5
##DATATABLE=	(F2++(Y..Y)), PROFILE
-912ELqjNoL%jJKk%J%nkLJjMnP%mOklMnqO%JkPmlKJjJKoLJ%lLJQoJpMLOj3NLJo%lnQKkmmL
-842ePLj1PJkLpJQmK%mkOqnJ5rNmLlj%MMjJoRoljLpOJmNkJmlPJ2j4LnNLlnOjomJ4oJKj4J2
-778@%kJ%Mk%jOkmmMokQjqLKOnLmLKlMJjkJjJJLj0JNKkLm%mKKp%NmOLoOljLJkjkjJjLMrOJ
-708BKpKNKoJj%LRj1KklKJkRj0NNlnMlkPpjOoLjNKqkLOjknKj%qMJ4Mmj0JjLJ1onkLKmjJ1m
-643GKkKpJ3j0PKooJNJ1K7j5mk3NrNlQlR%mJ%JRj1Om%PnnJjKLpNljlllJ2Lmj0OLNJ6Q9r0j4
-584A7Mrj1J0jjonJ6%m%l%j2JLRqLkJ%l%JKmKLlLnnJ4mk0J2LKJjj%KjojP%jJjKmMnKj0OjM
-522cLOojJLMrJjnOJjJmNJnoOjQplQkM%mnNMnK%MmjMmlRmnNNKmoPnJkjJJ1j2%MnpOmPMLj0
-454cnJ1LlkjmM%%jK%%LmKmnRQj0%MMj0lOQr%KlpLNMknJJj%K%%KnQljnLllOLq%OkLjLmJml
-386gJ2oLqJMqJ0qLLMnJ5j5KLMnk%PpKK%om%J1nLKjm%mJL%OLj8N%JPnLjKLJj4LMnOjNnn%N
-322@N%qkjJ1%o%KoNkLjlnJ0J2j3JKkjlKkNoLLj1LN%kPlLn%j%M%JKoJ1qlOlklKLqJ1Jp%nN
-258@Rmj3J3kJNrKmNj6RLNLj1LkLJJpQJ%Kml%lJjQj2kRJ%kk%M%LqQljjKlLLLppOmLL%JlLj
-192@jkJk%OLmoPkJkNj0N%mKKjNlnMPnJj0LOmKJ%%Mk%Ln%kJplJ8pK%kpJJN%JNllkKjnOkkO
-124BOj2M%%jjMk%NlKpJkJ0oKl%MpKKnMmKLJk%JPj2J3omlPjljOmjmLNJKj2QlPnPpMk%%%kM
-58DkoKJJjJnJ0mkJqMOnLKkOlmLLorJ5pJ%Qm%nKjlKK%QjJq%JNlmJKKkknNK%moPKjoLLLLJj7
11a0J0%jJKkjjKKkpjJ2koJNOpqJ1nL%MoMkqkOjM%Jm%JMlrJ0%jnN%KKkkKrLlJ0nOoJ%NkkkK
78@qORpMlmKkL%KkkjKLk%NjmLkmJJjjLMj
110C
##PAGE=	F1=19017.725588877630798
##FIRST=	23001.711907285582129,	6426.5682307747556479,	5647.625
##DATATABLE=	(F2++(Y..Y)), PROFILE
-912DKp%MmJ%kKMmJJjmkJL%LnP%mOklMnrO%LkPnlL%kKKoKJJlMjQmjoNLMj1MKJn%mnRJ%nmK
-842fPLj0Q%kKn%RnK%mjNqnJ4qNnLk%jKOj%nRokkLqQ%mNlKokQJ2j4NpNJjnNjmnJ3oJLj3J0
-778aJj%%MlJjQmmlLp%P%pJKNlLoLMnPj%lJjJJKj0KOJkLl%nKKp%NlNMpOlkMKljljLkLMrOJ
-708BKpKOKpKk%KJ0j0LmlLJkQj1NPolMljOpmRoLjMKolLNj%nJjJpKJ5LmrJkMJ1pnkKKm%J2o
-643FMkJpJ4rNLooJMJ1K6j3Jk7OqKlJ0pJ0JoJjNNj1RlkPomJ%LLrOmklkkJ2Lnj0PLNK3J28j30
-585C8k1Kqj1J0jJpmJ6%n%l%j3JLJ0qKkK%l%%MmJMmLloJ1jk0J1MJKl%jL%p%O%jJkKlMmJrN
-524fkNLMmjJMMrJkoP%%JlMJnoPjPplQlMJmmLMmJKNnkLllQlmMNJmnQnjjjJJ1j2jMmoOoQOJ
-455Gj1mJ1LlkjmM%%kL%jNnLnmQOrJLOj1lNQpjKlqNMNmnJLk%K%jKmQmjmJjmPJpJOkMkMnJm
-387dkJ1oLo%LrJ0rNLLlJ3j4JLOpj%RpJJJpnJJ1oNJkl%mLJ%OLj7M%JPnKjLKJj4MMoQkMlo%
-323eONjpkkJ1jmjKnMkMkklPJ1j3JNm%lJlOnKLj0JO%kPkKn%j%LKJJmJ0rmPmjkJKoR%n%nNP
-257Gkj5J4%%NrLnOj7J0LMMj2LjJKJpPK%Lmm%mKjPj2%QjKkmJOjMj0QkkjJkLLNpqNmLM%JmL
-193@%%lJljOMmoQjJkMj0LKlKJjMkmJRoKqJOoMJ%%Mk%Km%k%olJ8pLkjpJLLjLMlllLJoNklO
-124APj0KJ%kjOmJMmLp%jJ1oKljMoJJmMmKKJj%JOj1J2nnkQllJNmjmLNJLj4QkPnPpMk%%kjM
-58CkmK%KkJnRllKnKNmM%kOmkKLnj0J5rL%Qn%nLjkJJJRjJr%%PmmJKJjjoOKkkpPLjpLLLK%j5
11a0J0%%jKk%%JKlpjJ3loKOMopJ0nLJKpOlqjQkL%%mJJLkrJ0%jnMKJKkkKqJkJ0nPqK%Nl%mL
78@qORpLjnKkLjLjlkLMljO%nLkl%JjjLMj
110C
##PAGE=	F1=18993.432989375141915
##FIRST=	23001.711907285582129,	6426.5682307747556479,	4661.125
##DATATABLE=	(F2++(Y..Y)), PROFILE
-912CKo%MmJ%kLLmJ%%mj%M%LoPjlPllMoqOjM%PolK%kKKoKJKmNkPljnMMJrNJ%nJlpQKJokJO
-841@LrR%l%kjJ0oLjljMrlJ3qMnMk%%JOj%mPojkLqQ%mNlKqjRJ2j3NpM%%nNjmnJ2oKKj1R%J
-776@%kMlLjQnmkLqJO%njLLjLpLNnPj%nL%jJJrLO%kMljmKKpjOjKMoOmkLMlkmJLmMMqNJJmJ
-705@NKpLkkLRqLokM%kQj1NPrjNkjOqnJ0nKjLKmmMLjKnJjKpJJ5JlrKlNJ0pnkJLmJJ1nMkJq
-639BJ5rMMnoKLJ3L1j1jl1OojmJ0j0J1JpKmRJj0J1kkPrlK%MLrOnklkjJ2Loj1PNOK8J65j67
-585D6k9jmj2RjMqmJ6Jojk%j4JLJ0qKkK%kj%MlJLmLkpJ0Kk1J0N%KmJ%JJo%Nj%JkKkLk%rOm
-523hOLKl%%OLrKlpQjJ%kLKooQjPpmPkMJmlLKlJKOojJljPkmMMjkmPlmJj%J1j2kMlmNpRP%j2
-454dlRMl%llM%jkL%jNnLnmQLoKKQj1lLPnkKlqPLMmmJKjJ%%kKmQm%m%JnPJqKOjMkLm%mjRn
-384aMnjJpRrMMKjJ0j2%MOqjJJ0o%jLppJJ2qP%kkjkLJjOKj5KJJQoJ%LJKj4MNqJ0lLjojPNj
-320FpklJ0jl%JnNlMjljMJ1j2JOmkk%lOmJLq%OJmQkKn%k%MLJjkRqoOkjj%JnQ%m%mMMJj6J4
-254CKjNrMoOj7J1KMMj2LjJKJoOJJKjojlKjOj1KNlNkm%P%Mj1Pjkl%JKKPprNlKNJjlL%%l%k
-188ekPMnoQ%JkLrLJ%%JjLjmJRoKojOpOJj%LjjJkJklmlJ8nJljoLKLlMNmlmLNpLjmNQq%Lkk
-118ajRpJLlKojJJ0oLkkKmjKlLmL%J%%JNj0J1mojQlmLMllkKMKMj5P%OnOoM%lKnJLjkJjKkJ
-51@nRmkJjjMlNkjOllKMoqJ3j0MJOn%mMkjJjKR%Jrj%OmlJJKjjnOJl%oNMkoJML%%j2R%%jKk
17ajK%Klp%J2mnLNKmoQmM%JpPlq%P%Kj%nKJKkqJ1jjoOJKJljKqJkJ0mPrJKLk%nMpNRqLJpLk
87cK%L%nkNMnjOJmKkl%%JjKLj
110B
##PAGE=	F1=18969.140389872656669
##FIRST=	23001.711907285582129,	6426.5682307747556479,	3675
##DATATABLE=	(F2++(Y..Y)), PROFILE
-912BKoJMl%jkMMoK%%mjjN%MpP%mPllMopNkN%RonK%lLJnJJMmNlOkkmNLjoM%%nKlpOLKoj%O
-841@KqJ0jljjjJ0nLkl%KqlJ3pLoNkJ%jPk%kNnjkLqQjlNmLj1JRJ3j3OpLjKoMjkoJ1oKLrPj
-777bK%kMmMjRomkLqLM%llLL%LrLOoRlJoMJj%%rMO%lNkjnLJojNJ%MoNllLNlkmJLnMMpMJJk
-706@%NKqNlmMRnKpkN%lQj2OPj1JNk%NqpJ2nKjKKlmNJkMnKkMojJ4jloJlNJ0qmk%LmKJ1oNk
-641I%pJ4pKNmnLNK2M2j1j2l7LmmmRj3J2JqLpJ1kqJ3jjOj1kKjPLj0Ooll%jJ1Lnj3QNQL2J93
-586B48j96l5njj2Q%NpnJ7%ol%%j4JLJ0qJkL%kjjNlKKlLkqPNj9QOjKoKJJJo%NlK%jKkLjjr
-525a0OnPMkjJ%OLrMmrJ0kJ%kKKnoRjPqmOjLJmkLJlKLNojjjjO%nMMkklPlmKk%Rj1lNkkMpR
-457BPjj3kQNlJllMjjlMj%NnMomQjkLJQj1kKNlkJkqQKLll%MlJ%%mMmPljlkMoP%qMM%MkKmJ
-388@l%OnNmk%oRrMMJ%Qj0%MOqj%J2ojjLpp%J3rRkl%jkNjkOKj2J%JQo%JMjKj3NMqJ1nMjnj
-323dOOkoklRjl%JmOnMjk%KRj1JQnkk%lOmjMnjMKmQjJn%k%LN%jjQqpPlJk%JmOjl%kKLKj5J3
-254BMjLqMoPj7J1KLMj1Kj%LJoNJKK%pjlK%Mj0LMnPknJQjNj1N%lm%KKLPpj0NkJNKjmLJJm%
-189ckmRLnnQJJkKrKKJ%%jK%ljJ0oLnlOpOLl%Lk%jJKlnklJ7ljljnLLJlMNmlmLPqK%oNQojM
-120Dlk%J0rJKkKnkKRoLkkKlkJjJmNkJJjJNqQlnjQlnNLlmjLKLMj5OJOnNnLKmKqMLk%%jLk%
-51@nRmkJJkLkOmjNklKMnqJ1j0O%Nn%mOljJjKR%Jqk%OmlK%J%%nO%lJoMMkoJMLjjj0RJ%kJj
17ajK%JkpJJ0lnLO%lnOlNk%oQlqJQkKjjnKKJkoJ1kjoOKJJljKpjjRlPrJKLlKpMnNQrKLpLkJ
88bJM%okNOpjOJlKlkj%KjJLj
110B
##PAGE=	F1=18944.847790370167786
##FIRST=	23001.711907285582129,	6426.5682307747556479,	2928
##DATATABLE=	(F2++(Y..Y)), PROFILE
-912BJm%Nm%jkMLoMj%l%kM%NrP%kOllMopMjOJPnoLjlLJnJJMmNlMjjlMLllMk%mKkqNLMp%jL
-841cLoJ1kklKkRnMll%JolJ1oLpOjJ%kOj%kLm%kLqQjlNmLj4MRJ1j1OoKjJnMl%mPnKMqOjLj
-775@kLmNjRqkjKpLMjjnMK%LrKQpJ0mJqOKk%kpMO%lM%kmKJnjMLkMnMllKPmknLLoMMqN%Jj%
-705@NKqOnnORmKrkO%lQj2ONj2LOjjNqqJ2l%%KJ%pOJlNnMjKnkJ2kkmJmNRqljjKlLJ0pOk%p
-639BJ3nJOllMRM0O5j4l7m8kjqmQj5J3%pKj0J3noJ4%KLj1lKkJ0Kj0OpklJjRNoj4QORL6K06
-586B68k11m0qJj1PJNpmJ6%omKjj4JLJ0q%jKJkjkOlLJkKjj0OPj6NPkKqMJJ%nKLmMjjKjKjj
-526aqOoQMmkL%PKqNoqJ0mK%jJKmoQjOnnNkLJlkKJlKMNojjjJLJmMKl%lPkoLkjQrmOk%KpRP
-456Ijj4jPNlLmjK%klL%%MmMolQn%NjRj1jJKJlJkqRKKmj%NnJ%%nNmPlkkmPoPjqNLJMkJmJl
-387cLKmNlkjnQqLMJJMp%NOj0jKJ2nmjNpqjJ3rJ0lk%jjNkkNKrj%KQpjKMkKj2OMrJ1mKJnkO
-322BOkojlPjjj%kNnNjlJ%PrKPmkkjkNljMmjLLnP%%n%kJKOJkjOoqPk%JjjkLJlk%JKMj5J3M
-253FkLoLnOj5RLKLj0Kj%LJnLJLJKr%lKJKrN%mQjnjJ0kNj1N%lnjMJLQpj0Mj%OKjnLKKnj%p
-187a1J0MolPK%jJrJKLj%jJJkkRmKlnOpQJl%Kk%%JKloJnJ5%klklLKJmNNnkmLRrJJpMQmkNm
-119Ak%J1j0JKlKmlMQoLkkJkj%%%mNlJKj%NpPknjQloPKml%KKLLj4MLOnLlLLoLj1OK%%%kMk
-52@%mQnj%MlJjPoJMkkKLnpJ0j0O%MmjlPm%%jKQKjpkjPmkJjK%%lM%mLnKMkn%NKl%pPK%lJk
17b%K%JloLQmmMN%llLkNljnQkpJRlJjjnKK%jmJ0kkoOK%JljLojjPkOp%KLlJoKkMQrKLpMl%K
89aN%omOPqjOJlKkl%%J%%Kj
110A
##PAGE=	F1=18920.555190867682541
##FIRST=	23001.711907285582129,	6426.5682307747556479,	2181.5
##DATATABLE=	(F2++(Y..Y)), PROFILE
-912AJk%MljkjMKoN%%mJlM%Nj0OKkOlkLpnL%OJOnnKjlL%m%KNnNlKJjlMLo%MkjmLjrLMNo%k
-842fJNoJ2lkmLkQmMllJjnkRmLqOjK%mPkJjJnKkKpQkkMlLj6PQJ0j0OoJjKnKkJlOoLMpOkMk
-775@kKnPjQqjjKpML%joMKJKrJRpJ1oKj0QMljkpNMJmMKknKJmjLNmMoMkmJRmknMKoLMpMJ%K
-706BkMLrQopPRj%j0jNJlQj2NMj2NOj%LprJ1j%%JKJqPjlNlMK%p%Rm%kJmMQqkjjKlMQpO%jq
-639AJ3ljPkJOJ5O9J01k2p8o3r%j0mPj7J3jnKj3J3ooJ6%OJj3mKmJ3Kj0NpkkK%PNoj4OQJ0L6
-587F5K02k07m3j1Mj0NJOomJ5jnnNlj3%LJ1r%jKJjkkOlM%jKjj1MRj3KQlKrNJ%JnLKnNk%Kj
-529aK%kpOoQMpjM%PJpOoqJ1oK%jJJlnPjOnnMjKJkjJ%lKNNp%kjKKKmMKmJmP%qNkkPqnPkK%
-459@oQPjj4jPMkMmkLjkmM%%LlMnmRj1NNjQrj%%LmKkpQKJl%%NnJj%oNlOljknRoOkpOJKMk%
-390BnMlLJmMkkklPpJNjMJmjONj2JJJ2kokOpolJ3j0J1mkJj%NlkNJpjjKQolLMlKj0OMj0J1m
-327@JKmkNOln%lNj%%jkOoNjkJjMpLPmljjkNklMkjKMoOJ%n%kJJPJlJMopPk%LkljKJlkKj%O
-256Cj3J2MkKmJlOj5RL%MrJ%kMJmK%LJMj0%kJJKqNklQjnjJ0jMj0L%kojNJKQnj2Nj%NMlmLJ
-192aLmk%qJ0MokOLJk%pjLNkj%lMkkRmJknOoR%m%KkjjLJkoKnJ3KlmjkMJ%mNMmklKJ0j0KJp
-125eLPklOnjjJ3j2JJkKmlNPnKkkJk%jJjmOnKKjjMmM%n%QmoQJmmKJ%NLj3KMOnJjKNpMj5RK
-58@%J%lMk%lQoj%OnJ%PpKLkkKLmoOqO%LmjlRn%JkKPLjpkjOlkJjJJ%kMklLl%MkmjNKljnOL
13CjlJkjL%%lnOMmkMMjkkJjOnknRjpKRkjkjmJLjj%QlkoOK%JljKmkjOjOojLKl%oK%MOrKMpM
86@m%LN%omOQj0JMJkJ%lj%Kj%Jj
110@
##PAGE=	F1=18896.262591365193657
##FIRST=	23001.711907285582129,	6426.5682307747556479,	1151.5
##DATATABLE=	(F2++(Y..Y)), PROFILE
-912@Jj%MkkkjMJoOj%k%jK%Nj1OK%NklLpmK%PJLkoK%lK%nJJOnMlJLklMLoJMljlL%j0JONoJ
-843cm%NmJ3mjoNlQmMkmJjmjPmLqPjJJmNjJ%kmKjKoQklMkKj8J0ORqPo%kLnJj%%LnMMpNjLj
-775AlKnP%Pr%%KpMMjjpNJKJrJJ0qJ1oLj3RNkkmmMMJmLNlnJKljKOoLmLkljJ0lkoNKpLMpMJ
-708@%MmMLj0J0prRJ0jjj0%MJlQj1MKj0NN%%LorRJjJ%KLj0QkmNkOMlojPnJ%JnLQpkJlJjNN
-644A0oNJjpJ1jkQ%MQK5J07J47l4j33q1j8%j0nNj6J2jk%j5J3pnJ6JRlj2pLpJ5JrNpk%KJMO
-593B8oj4NRRL5J81j87m1j5OrMKMmmJ4knmOnj1JKJ0r%%JJJllOkMj%Kjj2KJ1j0%RnJrPJjJm
-537dLJnNk%K%K%lnNoPNj0JM%PJoOnqJ0pLj%J%knOjOloK%K%jjJ%lJPLo%kjL%MnN%lJlNJrO
-468CjlNonPkNlmOOjj4%NNjNm%JkkmM%%KkMnlQj5ROkPqj%jNnJjpRJ%k%JOpKk%oMkNljjoJ0
-400@nNjqP%KNljnNkOmlMkjmjOo%NjMjk%PLj3KKJ0%rjPpnlJ2j1J1mkKjJNmjLJmkkLQpmMMm
-334@KrPMj0J0mJKlkMNkmjlLJ%%jjNpO%lKkJnLPlljjkNklM%%jMnMJJnjkK%PKlJKmpOj%Nmm
-265bJjKlkLljQj1J0NkJk%lNj1OLjNr%%jMKnJjN%Oj2KkJJJpNn%O%lmJ1jKpJJkokOJKPmj2N
-200f%kOMlmKKMnkJj1J0NnjNLJjjpjLOlj%nPkkPkJkoPnRjnJ%l%jM%joMnRNnljjLKjmOLmkk
-131b%J1j0KLpJN%lOo%%J3j2jKkJkmOOoLm%%kKkKllOnKKjjLlL%ljQlpRjlmL%%MMj1%MOn%J
-65AJOrNj7J1JJKjlLjJlPp%jPm%%PqMKjlLKloMpP%JmjkJ0o%JjJOMkokjNljJlLJ%kNlmNl%K
3BjlkOJmjlNMjmJkjMj%lmPKn%LMjkj%jPonlR%oJJ1mjkjmJLlJKPmknNKjJkkLll%NkOmjLJl%
76@oJLKNqJMoMmjMOjomOQj0JM%%jJl%%Kjj%%
110@
##PAGE=	F1=18871.969991862708412
##FIRST=	23001.711907285582129,	6426.5682307747556479,	697
##DATATABLE=	(F2++(Y..Y)), PROFILE
-912@J%jNlkkjM%oPj%kJjJJMj3PKKLjlKolJJP%JjnK%lK%nJJOnLk%LjlMLqMLm%lL%rjOOoKn
-842glPlJ3m%pOlOlMllJkl%NkKpOjKJnMjJKmnMjJmPlkL%Kk0J1OOoPn%kKmj%%LjmNMnMkL%n
-774cLoOKNqJ%JoNLkJqNJKJr%J0qJ1oLj4J0OklmkLLKnLOlnJKkj%QpKlKjllJ1ljoNJoKMoLK
-708@%NnLMj1J1qj1J2RJlj0%LKkPj0L%rPMJjLnrQKjJ%KMj2RlmM%QNoojMnKL%nKPpkLmJJNK
-644HoOKjpRJlJ0%RRL9J50J99n1j93j03k9%j0mLj4J1kKkj5J0nnJ5JJ3pj0j1LrJ6kqOpjJKK
-595B2LLmj4LJ0QL1J47j52l7j8PnKJLllJ3mmmRpj0JKJ0j0jJJJKmmO%MlJKjj3KJ1pkRoJrPK
-540@kKmM%oOl%L%JJmlMnONj1JN%OJnOmqJ0qLk%KjjmNjMjoJ%KjJ%jjkJPKnJl%MkMlMjkJmN
-471DJrPjlLnnQkQomNN%j5KLOjOmK%mjnN%%JjLlmRj9J2NkPp%jlPnJjoQJ%k%KNpKl%oNkMkj
-403c%pJ0lMkpQlLNlknOjQplMkjm%MmkOkOljJQKj5KLRJj0%OnmlRj0J1mmMjKMmjK%kjlLQpn
-337eMNmKpNMrRl%KkkKOll%lK%%JjjNqQjlKk%mLNjljjkNkkL%JkNoKL%lkkLkQKl%KmoPkjQn
-266CnKlLlkMnkJ0j0J0Ml%KmjNrMMkMpj%%MJmjjOjPj2Lj%J%oNpKO%knJ1jjm%%jnkNJKOlj2
-201a1NJkMNlmKJNmlJj1RNmJLM%%kokMOmkKpQkjOj%jpQlQlnJ%m%jN%joNnOQolkKKJkmPKlk
-132@j%RqJNq%MJlOo%%J3j2jKkJkmPNoLnJ%kKkKllOnKJ%kLkL%kkQloRkmmN%jMLrkNOoJK%O
-63HrNj8J2%KKjlLjLmPq%jPmjJPrO%%kKLmnKoQ%jlkjJ1pjK%%MOmnk%Ml%JnMK%jMlnPjlJ%k
5alO%ljkMNkm%jjL%%llRkmJKL%l%%jPppjRJoKJ1mkkklJLmKLPnkmMJ%JklLjm%MjMkjLJljn%
78fNJMq%OnLmjNNjnnORj1KK%JjKlj%Ljk%j
110a
##PAGE=	F1=18847.677392360219528
##FIRST=	23001.711907285582129,	6426.5682307747556479,	302
##DATATABLE=	(F2++(Y..Y)), PROFILE
-912@JJkNklkjMjoRk%kJ%jJNj4NNLKjlKok%KPjkKoLJmKjnL%NlJkjNklNKqNLm%lLJrlPOoMq
-842hlOkJ4mJqOlNlNllJlj%LjLpN%KJnK%JLonM%%kOkkKJKk0J2MMmOljkKmlJ%OllNLmMkK%n
-774cKnOKLpK%JnMMk%pN%Ljq%J1rJ0nLj4J0Okln%LJLnKQln%KjjjQpJkJ%knJ2ljoPjoLLoLK
-708@jQpKNj2J2rj1J3RJmrJKKkOqKjpOLJ%KmpNLjJ%LMj3RlnMJRPqpJJmKL%m%OojMnKLMjnN
-642GLjoPLmJ1JJ3J0N3J95K48o9k52j25l9kpnMj3J0jOmj4QlnJ2%J6rrj5MrJ4noOojLjLLjk
-592B6j3JJ0PK4J06j10k8j9Ok%%J%mJ2nllJ0rpjKJ0j0kJJKMonOJMmKJjj3JJ1mlRpJrQKlJl
-537dM%oPmJK%JJmjKmOMj2JO%NJlMjqRrMl%KjjlL%LJp%JJjK%jjlJQJm%k%MkMlMl%JmMKrPj
-467BlJlnRlJ0qlLMJj5LKO%OmMkmjnN%%JjLllQk0J3MjOpKknJ0oJjnP%%j%LMpKl%nLjMl%%p
-401a0J1lLjqQlLNlloQjJ0rkKlJnKLllOjNmJ%J0%j5KLQKj1JNmklPj0J1nlNkLKljJ%%jmMPp
-338@nMMlJnMNrQk%JkkJPmk%kjK%JjkOqQ%mJjkkKM%k%kjMkjL%KmNnJKJlljLmQMl%%lmOkjJ0
-267A0opLmMmjMokJ0pQLkkMnJLpLNmNpj%%M%lkkPjQj2L%jJ%nNrNM%%pJ0jkjj%jllMKKLjj1
-201a0MKlLPnlK%OlmJj1PPmLJL%JkokMPnkKrJ1l%M%%joPjPmnK%o%%Nj%nNnMRplkMJJkmQ%k
-133Bk%jPoJNokKLlOo%%J2j1jLkjjmQLnKoL%lNmMnlOmJJjjJjLJjlPjoRmlmN%%LLpmNOoJLj
-64BPj1Pj8J1%KKjmL%MmOq%kQllLMqP%JlLKmmJnP%kklJJ1pkK%%KQnnj%MlJjoOJ%JMnmPJn%
3@JkkOkkk%LNlkjjkM%jjlJ0nlL%LJmJjjPrpJQLoJJ1mkkkk%LmLNMnkkJJ%JkkL%m%KjLJjL%l
75@lkkPJKp%MlLmjNNkloOQj0KKkKjMmj%L%lj%
110a
##PAGE=	F1=18823.384792857730645
##FIRST=	23001.711907285582129,	6426.5682307747556479,	482.5
##DATATABLE=	(F2++(Y..Y)), PROFILE
-912@KJlOllk%MkpJ0k%kK%kJMj5ONN%JlJojjMOkmLnLJmKkmL%NljjjNjlMKqPKm%lLKrnPPnL
-843@qmOkJ4lKrPlLkNllJnJKJ%KoNjKKnJ%JMqoNJ%%MkkJLKj9J1LKkOkljKloL%QojNLmNlJJ
-775CoJmOKJoL%JmLMk%pNJKko%J0rJ0oMj5J1NklmKJJLnKQlnJK%kkQp%kK%jqJ3k%oPlmKLoL
-709bKjRqKNj2J2j0j0J3QKnqJJKjOp%joPJK%JlnJNjK%LMj5RjoLKJ1Oj0oKklLM%mkNnjOnJN
-646FMnmNMjnOLlJ0KJ7J1O5K33K87q6k99j43m7oknMrJ0jJ0oj1NJoRjJ8j3oj9OpQooOnjMlL
-595C1Oq%j2jJ0NJ5O5o7j8j9MKjjlLnJ1ojlJ1j1ojKJ0j1jK%KNpnMLMnL%jj3KRjmQpJqPLnK
-538alNjoQnJK%KJnJ%kNKj1JO%N%kM%pPj0Om%KjjkJ%LKojKJmMJkjlJP%lJk%MmOlMmJJmLKr
-469eQ%mJlnRmJ3j0kKKKj5MJOJOmNko%nNJj%%KjmQk0J3L%NoLloJ1oJjmO%j%%MMqKl%mKjMl
-404c%JqJ1jJjpQmLNllpR%J1j1jJmKnLKkmO%MnKJJ1kj6LLOMj2JNkkkMrJ0nlOkMJlj%%KjnM
-340@PpoNMlJlLNrO%%%jk%Olk%klMkLjkNqR%mJ%m%JKJkJkjMk%KJLoNmkM%km%MnQLl%%llOk
-269AjJ1ppLnNmjMpkJ1oOLkkOpLJmJNnNnk%%NjlkmQjRj2N%kJjlLj0QK%KqRjnLk%%kmMKJJ%
-202@j0NKlKPnkJ%OlnJrLRlM%L%JknlMPnlLrJ3nJKKjjoPKNolJ%pJ%NlKmNmjJ1olkMJJkmQj
-134C%l%jMlJOnmJLlPo%JRrkMkj%mQKnJpN%mQnMplPl%%%j%%LJ%nQ%oRollO%%JLmoOOqKMkO
-63Hj1Qj7J0jMJjmKJNnOrJkO%nMLqQ%JlMKnljmQjkklJJ2qkKKkJRonjJLkJjqQJ%KLnmPLojJ
4AjlOl%lJKOmkjjkM%jjkJ0olLJJLnJk%Pj0pJQMnJJ0njljk%LnMOLok%%J%%jlM%l%%jKLjL%m
75am%lQJJojNkKmjNNlkoOPj0M%jKkNlk%LJmk%
110b
##PAGE=	F1=18799.092193355245399
##FIRST=	23001.711907285582129,	6426.5682307747556479,	650.5
##DATATABLE=	(F2++(Y..Y)), PROFILE
-912@KKmPmljjMkpJ0k%kKJmKLj4MPNjKl%mjjLOloNnLLm%jnNjMklJlPklN%oPKmjkLLqpPPnM
-843Aj0mOkJ4lLrQmLkMkl%mJL%%KnMjKLoJ%JMqoNJjKLkjjNKj8J0KKlOjljJkqNjJ1q%NKlNl
-777B%Kp%kLL%mL%JlKNljnMJKln%J0j0RmMj4RM%lmLJ%LnJRlnJKJjmQp%jJ%%rJ2j%nPmmKKm
-710dKKjJ0rJOj3J3j1rJ3QJnoJjLjNnjkmP%KjKlklOjKJLNj6P%oJMJ2Oj1pMnjML%kmMmkPnK
-647BQKqlOK%mOLlJ0LJ8J2P4K57L08r8l25j55n1rJmPoR%J3poMLoMkJ9j5mk1J0lJrmNnjMpM
-595C9J0j5%j0nRLOL0l0pj8JPllnMnJ1q%jJ0j3kkKRj2jMjKOpoLLMnL%kj2LOJmQqJoOLnJkN
-536BjoPnKJJJKnJ%%LJj1JPjM%jLJnNrOnjMkjj%JJLnlLJmN%k%lJOjkJj%KlNjKmL%mLJqQ%m
-466a%knJ0nJ4j1jJ%Lj4M%P%PmOloJoMKj%%K%mPj8J1KKLnMlqJ2n%jkL%%%%NKpKmJl%%LkJJ
-402aqJ1kKkoQnLMkmpJ0JJ1j2jJoMnMJjoQ%LnLJJ1lj5KLNMj3LMjjjJqRnkOkMjjj%jL%nLPo
-338AoMLkKlKNrNLjjjkjOlj%jnNmM%lNpJ0jmJ%nK%JJjJkjMkJK%MqOmmNJkm%MoPNlj%ljNkk
-268aJ3qpLnMl%LpkJ0lMKkkPrN%l%OnMmkjJNjllmQ%Qj1O%lKkkKj1J0J%MqOjrQkjJjlKLJjJ
-202@rNKl%PmkJ%OlnjojJ1kM%K%LlnlNOolNj0J4pKJLjknPMLpkJJq%JMmLkOnmJ3pkmP%JllQ
-135DkJlJkJ%JOkp%LlPn%JPpmOkkJlPJnJqP%nJ0nLplPkj%jjJkNJ%nPKoRpmjN%J%LmnNOqKN
-65EkNj1Qj5QjM%%nKKOnOrJlNKoN%oPJJkLKnlkkQljkmKJ2plKKk%J0qnJKKlKkqRJ%KLnmPNp
2BmMklOl%lJKNmj%kkM%kJkJ0plNj%OpJkJNj1nJOOmJRnjljj%KnNOKokJj%%JjkKJk%jjjPkLJ
74DnnKmJ0%jnjM%KnjOLljoOOqMjkKkOlk%KKmlJ
110b
##PAGE=	F1=18774.799593852756516
##FIRST=	23001.711907285582129,	6426.5682307747556479,	1394.125
##DATATABLE=	(F2++(Y..Y)), PROFILE
-912AKJmQnlj%LkpJ0k%kKKnKKj4MPPkKl%mJkLNlrPnMMn%klNkMkmJkPlkN%oQJmjkLLoqOPmM
-843Bj2kMjJ4lMrQmJkMjl%mKK%%KmMkKLnjJJMqoMKjLKjkjPKj6OL%kNJn%Jjj0PlJ3q%NJlPm
-777CkLpjjKMjmM%%jJNlkmMK%km%Rj0QlLj3QL%jmM%%MoJQkmjKLjoPnk%JJJj0J1%JoQnmKKm
-710dKJjJ1r%Pj3J2j0rJ3OKomKlL%MmkkkOjK%%j%nN%KJMMj7PJo%NJ2Nj1pNnjNJ%jmLmkRnJ
-647BJ0Jj0kOJ%lOLkRMJ8J2P7K63L07j04l25j57n2j2NjRlRKJ3n%KNn%kJ6j5jk1J4Mpj1lNo
-599E6kMj3NJ5k1jrrOKlMlLj5mJ1korPoJ0rJKQj4%kJQj2%MjKOppKMMoL%lj1MMKmQq%lMMo%
-538bjOkoQoKJJJKmJkKKjq%PkM%%JLlKrPojNkjjjK%KllM%nNJlJlJNjkKjjKlN%JlL%mL%pQj
-467BljjmRoJ4j0%j%Kj3M%Q%OlOlo%nMK%j%JJlNj5RJLLoNlqJ1m%jkL%%%jOJoJlJkjJKkJJp
-401hJ0j%jnPnLMkmpJ0JJ0j1%jpOnMKjpQ%LnLKJ1nj4KLMMj4MM%Jk%pPnjPlMk%jjjMJoLPoo
-337eMLjJkKMqLNjkjkkPlk%%pPoO%lMoJ0jm%KoLjjLkKkjNlKLkNrNlnNJ%nJLoOOlj%mJMlkJ5
-267A3qqMoMlKJpkJ0kLKkkOj0Pjk%NmLlkkKOkllmQ%Pj0PJmJjjJj1J0%JNrNjj3J2jkJKl%L%
-204@kKqNKlkQm%%jOkoklnJ2jNjKjMknlNNolOj1J5rMjNklmQOJr%%Kj0JJMnL%OmqJ4ojnPjK
-138BmjQmLmKkkL%NJrjLlQn%KMnmOkkJkO%m%qQ%nJ1oMqmQ%kk%%jkOJJoPKnRrljN%MlLlnMO
-68FpJOlMj0Qj2OkNjjmJLPoOrJlMMpNknPJJjMKolkkRmjjnLJ1olKKlkJ2roLKJlMmqJ0%%MJm
-1AmPOqnNklOmKmKJNn%%kkLKlKkQokOl%PrKj%Nj2mJNPmJRojlJj%JnNP%nkLlkKJjkKKjkjkl
70hJ0kLJnoLmJ1jklkMJJn%NLmJpOMoMjlLlPkk%JKlmJ
110b
##PAGE=	F1=18750.506994350267632
##FIRST=	23001.711907285582129,	6426.5682307747556479,	1382.5
##DATATABLE=	(F2++(Y..Y)), PROFILE
-912ALjlQokkJLjqJ0kjjKLqM%j2LPQlLl%mJjKNmj0QnMNoJklOkKjoKkQnjOjnQ%ljkKMnqNPm
-844bNj3kMkJ3kNrQl%kLjk%nLLkJJkLkKLnkKJMppMKjM%%jkQLj5LL%kMKn%J%j2QlJ4rKM%kP
-778HmmMpj%JMkkL%%%%NlklLK%lk%Qj0PjKj2OL%jkNk%Mn%QkmjKL%oOnk%JJKj0RJKoPokL%l
-710cKJjJ0r%Oj2J2j0pJ2MJmlKlK%MlljkNkLj%%LqN%KLMLj8OLojNJ3KrpOpJOj%JoKllJ1mK
-647EJ1kj1jO%%kPJ%PNJ6J2P5K50K82j02k99j48m8j4QJJ3jJ0LJ3mPKOmlkJ2j2%j9K1J2j4j2
-602H7lMomJj8PK0k4nrj2KJj3j1J3J1j3qJ3jj0rPpJ1j1KLOj4KkjQj2JNkKPqrKOLoLklrMKL
-547DmQrJ%%OojjOlnPnK%JKKnKkM%lo%PlMjJ%MjjpPpjNk%jkLkKjmN%nMKlJlJLj%J%jjjN%J
-476CmMJmLknPjkk%mQoJ4j0%k%Lj3M%Q%NlPlpKnLL%k%JKlMj3QkNLoOlrJ1ljj%JjJ%kPJo%j
-410aJjlJKkJKoQJkjmPnKLjmoRJJ0j0%krRoNJjoPKKoMJJ0nj2JLMLj4OJKK%moOnJOkKjjJlj
-344cNJoMOooMK%Kj%MpJQklkjlPkk%%qQqQ%mMmJ0km%MpLklMkLkjNlLLlNrMjpOJ%m%MpNOlj
-274A%nLLklJ6roLoLkM%pjQ%JJkkOj0QkjjOnK%llLOllknRjPrQJnKkjKj2J2kJNqLjj6J6jkK
-209aKkjMjmKnLLllQmJjjNjomJrJ3%NkKjOlnkMMolPrJ4j1OkNklmQO%rJjMj1JJMoLKNmj0J4
-144DmjoRkKm%PnNnLlmN%MMj1kMlPm%KJknPklKjM%l%rQJnJ2pMqmQ%kkjJ%mQJJpOMnRj1k%M
-76@%PoLlmLPp%OkLrPrLkNk%nKKQoPj0JkKOqOmnOLJjLLpkkjQn%%oMJ0mmJKmkJ2rpNL%lMno
-7iR%%LJkmOOppOjnOmMm%KNnJjl%KLnLjOnkQmjQj1K%JLj1kjMQlJPo%k%%jJmNO%okOnlLJjj
63b%Lj%lknJ1%JKnoMmJ1kkklLKJnJMKlKpNKmMkkKlQljjJLlmJ
110b
##PAGE=	F1=18726.214394847782387
##FIRST=	23001.711907285582129,	6426.5682307747556479,	1946.375
##DATATABLE=	(F2++(Y..Y)), PROFILE
-912ALkkQpjkJMJj0J0ljjKLrM%j1LPQlKl%kJjKMnj0RoNNo%jkNjJjpLjPpJPllP%l%kJMlqMO
-845BmPj5%KkJ2jOrQljkLjk%mKMmK%%KkJMmmLJMopKMkNj%%lRMj3jMjkMJmJ%%j1RmJ5j0KNk
-780CkQmnNqkKjMkjLJ%j%NlkkKKjl%%Pj0O%Kj0LJJ%%Nl%MmjP%mjJM%pNmlK%JMj1PKLoOokL
-712@%lKJjJ0j0JNj1J2j0mJ0K%ljKmKjMklJlNmMj%%NrM%KMMLj8MNnlNJ3JroOpKOk%JnJmkJ1
-649GlLJ1lj2jPkJjQ%%NOJ3J1O7K20K39r4k51j29m2j3J0LJ7%J1NJ1%J1MNjnjPqJj4K8K0j9
-603A32j1lMppkk2QK4k3rj0j7k%k1j8J9J3j0j2J4Jj3j0PqJ0j1LMMj5MljQj3KNkKPqr%PLpL
-553A0llpL%MlPq%KjOpjjPlnPnJJJKKnKlOjnljOlLjKjMJmoRqkOjjkjMm%KmNJnLKkJk%Kj%%
-483aJjlJM%JmNJmMlmOjklKnQoJ3r%kjLj2M%Q%LkQlqLmKMjjj%LkKrNlPKoPmqRjk%jJkK%lP
-414D%m%jJ%mK%jKJmOJkkkNmKK%loPKQqJlj1J1oNJ%pPLJoMJRnj0%LLLj4P%KLJnnMmJOkJj%
-347@JljNJnLOpmLKJJ%kMoJRkml%mPkjjJrRrQJmMlRll%NpLlnNjLl%NlMLmNj0NjpNKJn%MpM
-277bOkkJoMKjmJ7rnKnKkM%ojP%%JjkNj0Rlj%NmJJlmMOlm%nQkOpQJmJjjJj0J1l%Pp%jj9K0
-212@jlLMljNkoKkKKkmPmLjkN%pnMj3J5%NkJ%PmmlNKnmQpJ4j3OlOjokQPlqKjMj0%KLpMLNm
-146Aj2J4mJqJ0lKlJOnOoLlnPjLNj1kLlPmJLk%oQkmKJK%k%rPKnJ3pLqnRKml%KjnRJJpNNmR
-80A0j3jJL%J0j0MllKPpJOkKqPp%kNk%nJLQoPr%j%QrOnmNLJJKLpkkjQoJ%oNRkoJKmmJ4j0q
-14iQK%mNolPjJL%jmNPpqQknOmOo%KMnLjm%JNoMjKkjQnjQj1K%KKj1jjLRmJOoJkJ%j%lMO%o
55@kPomNJk%jLJkklqJ3JJLopNmJ2kljlKL%nKMjkMqMJjKjlLmQkjj%MlmK
110a
##PAGE=	F1=18701.921795345293503
##FIRST=	23001.711907285582129,	6426.5682307747556479,	2227.5
##DATATABLE=	(F2++(Y..Y)), PROFILE
-912ALljQq%kJMLj1RljkKLrNjqJORmLl%kKkKMorQnNNpJjjNj%%qLjQrLOmjO%kjk%MjpKOlPj6
-842a0JJkJ0%OqQkljK%kjkJMmJ%JKkJLkoLKMnpJNlOkJjlJ0Mj1mM%kKKmJJ%j2RmJ5rKNn%Rn
-777EnMpkLkMjjKJ%%kOlljKJjlK%NrNKJq%%%JKOm%Mm%N%lkJMJoLllJJJNj1OKLnMnkMkkL%j
-707aQrKMj0J1qkP%%kJLn%jMjlKlNoNjjJOrLJJMNLj9LOmmMJ3jpnOpMNm%Ln%mlJ3kLJ1oj1j
-643BQmJ%RjJLPQJ1N4J78J85q0j92j02l3j1ROK1jJ2PPOJ3PMLnjKj%pL5K6j8rmNrqpk5J1K4
-594A47j5j4j4j9qkk8j8J6J2qj5J3Lj7qNrJ0j1MMJj4NlkPj2LNlKOprkQKoJkloLkMlQr%NmP
-540HoljPlmOmKjJKLm%mQkp%jNlLkKjMKomRrkO%jkjNokNmP%nKKkJj%%jJ%LloMLJjlNKmOnl
-469bNk%mLnPpJ2p%ljMj2M%Q%JjPkpLlKMjjjjLj%oLmQKoQmqP%k%%%lL%mQjlj%K%nK%jKJlM
-400ALmkjMk%L%lnOKOoJlj2J1nO%%pPM%oMJPnpjLMJj4QjLLKonLmKOk%%%JmjO%mLOplKJKK%
-332DlLnJJ0lml%mOjjkJqRj0RJmMkQlmJOpMonNjMl%MkMMnMrMJpLM%m%MpKPljJqOJ%mJ5qlJ
-264Am%%Nkn%MKj%%kLrJ0m%%MmJKmlMNllJoQkNnOKmKkjKj0J0l%Oo%kk2K4jlLNkkOlpJJJJj
-198anPmMkkN%poPj5J4JNlKjQmnjMJnlQnJ2j4PnP%p%PNloKkOj0jLJoLMNlj3J2kJqJ0mLlKN
-135EoPoLkpQkKPj2jLmPlJKk%nQkmKJ%J%kqNMnJ2nJpnRLnl%LjpJ1%JpNMkRj4jKKJJ1j2Mlk
-70aJQqKNj%pPo%kMk%oKKQoPq%%jQrOplMMJKJMqjjkQqKKpOQjo%JmmJ4j0qRLjmNpJNlKKjKn
0bNOoqQkpPmPnkLLnMjmJ%OqNj%%%QokRj2LJJJr%lLRl%OoJkJ%%kjLO%olRpnOKk%lLMlllrJ4
71@J%LnoNmJ1lk%lJL%oMKjkNpLJjJ%kLoQjjj%LkmL
110@
##PAGE=	F1=18677.62919584280462
##FIRST=	23001.711907285582129,	6426.5682307747556479,	2509.125
##DATATABLE=	(F2++(Y..Y)), PROFILE
-912BKm%Pp%kKLOj3QljkKKrNkn%OJ0nKlJkLk%NoqOnNOqKjJMkjJqL%Pj0MPoKLJjkkjMKp%Ol
-844aQj6J%kJ0%NpQjmjJJkk%%NoKkLKlJMkpMKMlqjOkOnL%lROj2nNjkKJk%J%j0QlJ3qLLoJR
-778A0noNpkLkM%jJKj%kOmlJJ%%mM%MrNKJpkj%KMOn%MljMJlk%MKoKklK%JOj1NKMoLnjMkjK
-709@%jPqKKqJ1okNjj%KLnjkN%mLlMpOjkKPqJJJMOKj8JPmlLJ2lmmNoMNnjMmjmlJ5lNRpj0j
-643CQoK%J1lK%QLJ1L8J32J28o3j30p3k2qQQK4lJ4PMJ2J3J0JPj%lN%jM2K9j3nnOrj0j1k5J3
-595A58K2mj6j8k2j3nl4j7J0Opj5RNk0oMj1J0j0LL%j3OmmPj1LNkKNoj0kPJoKmlmLlLjPj0J
-543APoQomjPlmNmLj%LLmjmJ0mrLjMlLlLkMLplRrkNKjm%PrmRnQ%nJLk%%%k%KjMmqOL%%lNK
-473DlPpjKkJmLnPpJ1oJlkMj1L%Rj%%OjqMkJMj%kjLJlmKoJ0LpRnoMKl%%%lMjmPjkkKK%oK%
-405bjL%jKLmk%LjkLJkmMJMlKmj2J1mNJjoON%pM%NmllLM%j3RlLMKplJlLNk%%jKnjOJmMNpl
-337cKJKL%nLljJ1lmmJnO%jlKqRrPKlLjQnmKPpMpoN%MljNkMMoLpLKoJNJmjNpjQl%Kj0PJjl
-268dJ4plJm%%PmmJKLk%%kKqJ0n%KKl%MnmNNlmLoPkMmNLlJk%JqRm%Nn%mk2K6jmMOkkOmp%M
-201@%%%oOlOllMJoqJ0j8J5JMkKkJ0nnjNjmmRlJ1j6QoQ%qJOMloMkOj0jLJoLNLkj2J0jJqJ0
-140BnMlKNoPoKjpQk%Qj2JJlOkKJmKnPjmJLj%JlpMNmJ0l%poROqkjNjqJ3j%pMNjQj5%LJJJ3
-74A4j4Mm%JPpKM%%pOnjkLjjoLJQoQpjJkRj0PqlKN%M%Mq%%lPrMLqOPKpjjknJ4j0qJ1KjmMp
-8fNKmKLkLnMOoqRkqPmRolMKnOjoLkQj0PklMjQokRj2LJK%rKmKRlJMoJ%%%%kjLNJomJ0pnOK
61Bk%lLNllmj0J3L%LonNlJ1mk%k%MjoNJjkOqL%J%jjLoQk%jkMjlK
110@
##PAGE=	F1=18653.336596340319375
##FIRST=	23001.711907285582129,	6426.5682307747556479,	3473.125
##DATATABLE=	(F2++(Y..Y)), PROFILE
-912BLoKOp%kKMPj4PljjJJrOkljNJ0m%kJkMkjMnpNnNOrL%KLjlJpKKOj1NPqMK%%kkjMLojNl
-844aRj6JjkRJMoP%m%%JkkKkNoKnNKlKLjpLKMJj0kPlPpN%mROj1pPjkJJk%J%qPlJ1pMKqLQm
-777EpNokLkMKkjMlKmPmlJJ%jmN%LrOLjmmljLOOnJLkjKJkk%LJk%kmL%JOrKKNoJljNn%LjJN
-706EqL%oJ0mjLkjJKMokkN%mNmNqOjlKQp%J%NOKj8%QllKJ0llkMoNNpjNlknjJ5lNQqrjPoK%
-639FJ2mLkQkJ1K3Q8P6m7p4m4j2mORK5mJ5PJJ6J2J3kJ2JKoJ2jNM6K9ljoQqj1j5k1J5J6J1j7
-592B04k3k2j8j0l7j6Lkj0j3NOk1lJj2QqM%kj1PnnOj0MMjJMoqmPJoJmlkJmMkPj0KQqRon%O
-536FllMlMl%MLmlmJ1mj0NjLkJkKjLLqjQrkOLknKQj1pJ2nRjlkLjJj%lKJ%LmrOLJ%lLLkQpk
-469@KkKmKmNpJ0mJllMj0LJQjj%OjqNkJNkJkkLKnkJoJ0LoQmoKMnJ%jkMjmN%jlLMjpK%jL%%
-401@%MnkJK%kLJjlKJKjKmj2J1lMJjnNNjoL%MlklLNkj2RmMLLpkjkLNkkKkLo%O%lMNpkJJKM
-333FjnJjjJ1lmmjkMJkkKpQqOKkK%PnnMPqNqoN%Nn%M%KNoKoLLnkOKmkNpjPkjLj0O%JlJ3pj
-265AjkjJPnkJ%Ml%%jjoRnJL%kjNnmNNlmMoOlLjLMlJk%JoOljMljmk3K7%mNOjlOnpjPk%%nN
-196@lOlkLJoqJ2j9J4KLkJkJ1nn%MjmmQjRj6QoQ%qLNJknNlPrjL%nJPKjj2RjKqRoNkKMoPoK
-131BjnPl%Oj1LjkNjK%mLmN%mJMmKKnnKOlQkjooROqkjOkqJ4k%pMMJPj6JLJJJ4j5LlJ%PoJM
-65G%%oMlkkK%jpMJPoQo%%kRj0OplJO%MjMp%%mPrMMqOPKokkkmJ3j1pJ2KjmMpP%oMKlNnMNo
2ApRkrQmQnlMKnOjoMlQj0PkoQkQokQj2MKKkoKoLQlKLpK%J%jlJKMKplRonPKlJmMOnkmj1J2M
72AjLnmMkJ0mj%l%MjoN%kjQrLjKk%%MpPj%jkL%lK
110@
##PAGE=	F1=18629.043996837830491
##FIRST=	23001.711907285582129,	6426.5682307747556479,	3862.5
##DATATABLE=	(F2++(Y..Y)), PROFILE
-912CKpMMoJlLMQj4Nkkj%JqNk%kMJ1n%kJkNklNnoNnNNrL%LLjmKpJMNj2OOqNJ%JlkjLMmkMk
-844@Rj6KkkOLLnPJn%%%%lKkNpKpPKlKL%qMKMLj0nQkOrPJnQPj1pQjk%%j%K%pOlRoNJj1NQm
-777DoNokLjLMmkNlKnPlmKJkJmNJJqOLjkplkLQOoKKj%jLkkkMJ%jllL%JOqJKNpJkjOp%MjJL
-706CpMkmRl%JkkLLMollN%lOnNrPklKPmjJjNOKj6kRklJRn%jLoOLpkOjlnjJ6lOOj0ojOpK%J2
-638A7mMmQpJ2J0N2L5l5l1j8m%MRK5oJ5OjK1PJ6lJ5NLpJ8jPM7K7PMoJ1oj1j7j5J7RK5j4k7
-591B19k3k1j4l9j7lj1j3rjOk1%jj4PoLljj1PmoMrMM%%LopmPjn%mmJjmMjOj1LRj0J0oo%Pl
-535DmMkNnjOLmmmJ1nj0O%Kk%kLkKLqJPrjNNkpMQj2rJ4mRklkLjKjjnMJ%Mmj1PKJ%kKMkJ0q
-470Cj%lLmLnNpRlJlkLqK%RklKNjpNkJNjJlkLLoj%oJ0LnQnm%MnJ%%lNkmM%%mMNjqK%jL%Jj
-400@MokKJJlLK%kjJJJKmj1J0lMKknMOjnJJKlJlKNlj0J0pMLLp%ljML%mLkLojPjkMNpkJJKM
-333FjoJ%kJ2lmnjjMJklKoQnMJ%JJMnnOOqOroN%NoJM%KNo%mKMlnQJlkMolO%jLj1PjJkJ1oJ
-265BkjkKPo%%kOm%%%mmRnJL%kkOnmNNlmNoNlLjKMkJk%KmLljKjjok2K7%lNPjlOookRlkJnN
-196@lPmkKJnqJ2j7J3JKkKkJ1noJNkmlPJPj6QpQJqMMkjmOmQqjKjlJOJ%j0O%MrQoNjLLpOnJ
-131A%lOmkNrNkkNjLjnNnN%m%NoLMom%PjM%kmpQQj0jjOjqJ4l%oKNKNj5KL%KJ4j6LmLjPnJL
-65G%JnKlkkK%jpNjPoQn%JkPrOpkjOjOlNo%KoOj0NOrOOMoml%nJ3j0pJ3JjlLpJ1mpMKmQoLM
1EnoRlj0RlQmmMJlOkpNmJ0j1PkqJ1lPnkOj0MKKlmLpMOlKKpLJ%JjmKJMKqlRnnQKmLpNPoklj2
70a5J0N%KnkLjQl%jk%KjnOjmJRrKjKl%JNqOjJkkLJkJ
110@
##PAGE=	F1=18604.751397335341608
##FIRST=	23001.711907285582129,	6426.5682307747556479,	4071.875
##DATATABLE=	(F2++(Y..Y)), PROFILE
-912CJpOKnJlLMRj4Mkk%k%pOjJlMJ0mkkJjOkmNomMnNNj0N%MK%oKn%MNj3OPrPkJKmljMMllL
-845AjRj4JkkNLJlOKoKj%jlNmMoKrQLmKLJqLLMNj2nQjOj1QJnPQj1pRjl%%%jLjnMjOnNJj3P
-779@PmoNnjK%KPpkOmKnPmkJJlKlNJjoNLkjpllLROoL%J%lLjklLJLkllL%JNpJJOpjJ%Mp%Mj
-708aJKpNmkRkJjljLMMommO%lOmMrOjmLOjlJjMPJj5kRjl%PmJJJnOKqjOjlm%J6mONj0ojOpJ
-640D%J2lMnPj0J3kK8Ok5lJJN%J0K3qJ5NkK4KJ6lJ8QLnK1jQM4K2J9PoJ5lj0j6rJ9JL6qk7k3
-590B28k2k0l9j8pj8j8moLj9Llj5NmLpjrPmpKpLMJjKpmnOkmjmmLlmNkOj1LRj1J1op%QmmL%
-532COpjPLmolJ0mj1Q%Jk%lLkKLp%Pr%MPkqNQj3rJ4lRljnM%J%jpOJjNnj0PJ%%jJM%J0pkjm
-467bNnMoMoQkJklMqJJRknKOkoNkJOkJlkLMpj%oJ0LlOnmjNnJ%%kNllL%%mMPlpJ%jM%JkMol
-397eLjLlLKJkkJ%JLmrQkMJkmLN%n%JKkKmKOnqJ0pKLLnjljMKJnNlKo%Pk%MMpkJ%LMkoJJkJ1
-327IllokKKJjlKmOkJJJKJKnoPNpOroM%NnJM%JNnjlKMjpR%klMolOj%Lj1PkKjQnLljkLOo%%
-257@kOnJJjnkQnJMjkkOnlLNkmOoMkK%%Nj%kjLmKkkKj%pk0K6%lNP%kMonmJ1lmLnLkPmkKJm
-189cqJ1j5J2JJlLkJ1noJNjmlNLNj5PoPKqNLm%lOnRpkKjk%O%KqL%NqOpOjMJoNm%JjMmkLpO
-123@lkNjLkmNmLJlkPqMNpljQjKJllpQPrj%OjqJ3kkmJMLNj4KK%KJ4j6LoN%On%M%Km%mjj%K
-56AkqOjOoQm%LlOqNolkOjPmMmJKoNj1NPqOMNnnnKmJ1j0nJ3%%mKoJ4oqNJnRoKMmnQlj0QkP
9CllLJlOkqOmJ0j1PkrJ2lNlkMqMLJlkJoMOlKJpKL%%jmKJMKqlQmmPLnMqNQokkj2PO%Jn%LjO
79DlJ%k%%%nOjnKJ0j0K%Kn%KNpM%JklMKlJ
110@
##PAGE=	F1=18580.458797832856362
##FIRST=	23001.711907285582129,	6426.5682307747556479,	3323
##DATATABLE=	(F2++(Y..Y)), PROFILE
-912BKqQjmLnMMQj3Ljk%kknN%KmMJ0nkjJjOknNokLnNMrNjOJJpLn%MMj2OOj0RlJKmm%KNjlJ
-845@%Rj2%klMM%lPLpKj%jlOnMpLj2RNoLLJpKMMOj3oR%Oj3J0%mNPj0oJ0kkjjJjMjmK%MmO%
-781Fj5ROmnMljJK%J0j0lQnKnOlkJKnLlOJlnNLlJqllKJ0OpNkL%mLjklL%OmmkMjJNoJ%NpjL
-714@%Mr%NkKJpOoJPJ%ll%LMMmomOjlQnNj0OjmKNKmJjKQJj2mR%ljOmKL%nO%okO%lnJJ7nOM
-646B1j1mkNn%kJ3lMnOj1J2qJ5j0j9RJ4LQkQK1qJ4LjK4lJ5kJ9J2KkK2%NL9J7K6RlJ7Jpj5%
-596B41J8mM2kk5k2k0k5l7j9qk3k4Jr%j6Llj6LkLj2KrPmpJoJMJ%jolmNmlkknMnlNkOj3MQj1
-541BJ2oq%RmnLJPrjQMoplJ0mrQ%%k%lLkKKo%PrJKRlpNPj2j0J4kRnJoMJJ%jqOKkNnrO%%%J
-475bjN%J0ojlmNmMpMoQkJjlLo%%RkoLOknNlJOkJlkLNqj%nRLjLmkmOnJjJjNmlKJ%mMRnpJ%
-405bjM%LmMolLkNnMLJkmK%%MmpOjM%kkJNjmkLJkMoLOnpJ0qJMJl%lkNJJnOnLo%PlJMNqj%%
-335aKNloJKkJ0lkomM%LjlKlN%%%LJJ%moPMoOroM%NoJMJ%NmjlKMJj0J0JkmMolN%jMj0NkKK
-268aNmLl%lLOoJJmOnJJjoJPnJNmjkOnkKNkmPoLkK%kPj%kkMkjjlJ%%pj8K4%kNP%kNqlnJ2l
-200CnLlJkOklK%lqJ1j2J0JjkLkJ1ooLNkmlNLMj4PpPLqNLpKlPnQnkJjj%NjLoJ%OpMpNJNjn
-134@Ll%JJLnkJnPnjNjLkmNlKJlkOqMPr%lQ%%LmkoNQj0%%PkpJ3lkmJLMLj2MJjKJ2j5LoPjO
-68Hn%LJLllljj%LlqOkOnPkjMmNpNnllN%PmKlLLqMj1MRqOLNlooLmRpnJ3kJlJnJ5qqNJpJ1p
0cLKllPlj1RkNjkK%jNkqPnJ0j1PlrJ4nNkkLpNKJljJoNMkK%qKNjJkmKJLLqlOklPKnNrNRpjk
69@j2OO%%mJLjMkK%l%%%nOknMRrK%KpJKOpL%KkmLLkJ
110A
##PAGE=	F1=18556.166198330367479
##FIRST=	23001.711907285582129,	6426.5682307747556479,	3172.875
##DATATABLE=	(F2++(Y..Y)), PROFILE
-912BJpQljKnNMPj3Ljk%lkmNJKmLJ0mmjJjPkpPokMnNLqNjO%KpKljMMj1LPj0J1nKKnm%KM%l
-846aJ%Rj1%klLMkjOLoLjjjmQnKoKj2RNnLLJoJMMPj3pR%Oj3J0%mMOrnJ0l%kjJjNkk%%LlOj
-781Ej6J1MllKjj%KJJ1j2lRoKnOlkJKnLjNJmmNKlKqlmJJ0NnNlLJmK%klJ%RmojM%%Mm%%Mp%
-715cLJLj0JNjK%pOpKPJ%llJKMMlpmOkkPmNrNjmKLNm%kKQ%j0lPJjkLlLNkmNjnkOJlnJJ7nN
-647A7Mj1mkMm%lJ2kMmMj2J2j0Rj5j9J4J9MRkOJ8pJ0L%K2oJ3%J9J2KKK1K%L0J4K8J0kK0Nn
-598B41rNJ7pM1Ok1k0j6k9l2j9qk4k9Nj0mj2Jkj6J%Kj7Oj0QmnlmjNJjkp%mLmlkjnMokNkNj3
-544BLQj1J3pq%J0mnKJRj1jRLoplRlpOJjjjkLlKJmjOrLJRkqOOj1rJ3jPnKpLL%%jrQJjMnoL
-479c%jJJkNJJ0mkloOlLpMoQkJjlLmkJRkqMOkmMlKNk%kkLNqj%mQL%JljnOn%jK%MmkJJ%mMJ0
-409A0po%JjN%KnMnmMlOnMLJjnJ%JLlnMjNk%k%MjlmMKkMoLOnoJ0q%LJkJlkM%KnPnKpJPlJL
-340BOqjJjJOnn%MkQkjpmOkMjkJkMLlJLK%kkqQKmNqnMjNpLLJ%MlkjJMKj2J2j%nMolN%jMrL
-271djKLLmNm%lMNoK%nOmJKkoKOnKNn%lOnjJNklPoKkK%lQj%jlMjl%mJjKqj6K3%jMPJlMqjo
-202fJ2loMkjjNjmKJkqJ0j0RJljMkJ0npLNjmkLKLj1OpPKoNKqLmQoRnj%j%%MkMmj%PoJoNKM
-136FjnJj%JLJnkjlQo%NjLllMkJJklOqMQj0JmR%kLljoMPr%JQmoJ2kll%KOJj1MJjKJ0j3LpQ
-70CjNn%M%Mkmm%jjMkj0PkNnPjJLmKnLlklL%PmJkNLrLj1MRpOLMlooMkOomJ3lJk%lJ4rqN%p
-2hJ1pMJljNkj1Q%L%%jJ%LjrRnRj0NkqJ3nL%kKoOJ%lJJoMNkJ%qJQlJjnJKLMrlNk%MLnNrOR
66A1r%jj1NMJjmLK%KjKJmJkJnNkmMJ0j0K%KqJLPo%JJjnLMkJ
110A
##PAGE=	F1=18531.873598827882233
##FIRST=	23001.711907285582129,	6426.5682307747556479,	2448
##DATATABLE=	(F2++(Y..Y)), PROFILE
-912AJoRn%LoNMNj1K%k%llkMJLnMRmmjJjPkqQojLmMKoMjO%KpKkjMLrJPj1J3pLKnnJJLKkjK
-844APqjjnLMl%NMoL%kjmRn%nLj4RNnML%n%NMOj3oJ0%Nj3J0%mLMonJ0mJkkLkOljkJKkN%j6
-780a1J1KkkJJ%lNjJ1j2lRoKnOlkJLoMjN%nkNJlLqlm%J0MnPmLJmK%kl%jJ2npjN%%LlJjMpj
-715dNLJj1%OjKjoOqLPKjmkKJMMkqnPljOlNrNjmLJPmjlKQjplOJ%lKkKPkmMkmkOJknKJ7pLO
-646B1j1mkLkjmJ1jMlKj0Rj0J1j7j8J1K1MQlMJ5mOLKJ8qJ0LJ6J4%NJ9MoK2J0K7QJK1PjmRJ4
-595B34oL4J3j4j9j1l0k5j7qk2l0Orqpl%j6%JKk0Rj1QlmmnlNK%mpJlKokk%oNpjNkMj4LPj0
-541BJ3pp%RmnKKRj2jJ0KpolPjnNJlJkkLlK%kkNrN%RkoNMrqJ1jQqMqMLjJjrR%jLml%%kKKm
-474eNKRklloOlMqMnOjJ%lKlk%RjrNOmkLmLNkjjjKOrkJlOLLkkjnOn%kL%MmjjKJnMJ1rn%Jj
-404cOjLoMnmMmPnMLKjoJjJMlkJ%Nl%jjL%lnNLlNpLOnnRolM%%%klMjLnQoKpJQmJLOqjJjJN
-333EonJOlOkJpnPlM%kJ%KOmjNKjmjrR%kLpmM%MqMKKjMkkjKLLj3J2jJoLnkLJjMqK%JM%lOm
-264@%lNLoLJoNlJKkoLNmKOp%kNn%JMklQoKkKjmRjj%mMJm%m%lNqj4K0%JLPJkKq%oJ2kpMjk
-196bjLJmJJjqJ0pP%lkNkRmqMOjmkJKKqMpPKmNKj0MmQoQmj%kJKJjMjmJPo%nMLMkn%%jJPkn
-127@jm%Qp%NjLmkMj%JjmNpNQj1KmQKmLm%lJOrJKQmnJ0klkjKOjqN%jJQj1KpRjLm%NjOjom%
-59@jkOlj0PkNmO%JLm%mKjkmKJPmjjPLj0Lj0KJ0pOKMkpoOkNnmJ3nKjjkJ3rqOjqJ2pLKm%Nj
5Aj1P%LJ%lL%Kjj0J0nQqMloJ2nK%j%lOjJlLjnMMjJ%qjJ0l%jnJKKNj0kMjJLKmNrORr%%rKLK
73@llNLkJ%L%mKmKnNlmNJ0j1KLJrJKQnj%KjmJOlJ
110A
##PAGE=	F1=18507.58099932539335
##FIRST=	23001.711907285582129,	6426.5682307747556479,	1995.375
##DATATABLE=	(F2++(Y..Y)), PROFILE
-912A%nQnJMqNMMrJJkJln%LLJnNPlmkKkPkqRp%LmMKmKjOjLpKjjLLpkPj0J3pLKnnK%KKjkLP
-843Hq%%oLMoJNNoMjl%nJ0n%nLj4POmML%mjMNNj2oJ0JNj4J0jlKJlmJ0nLlkLjNl%lJJjNjj5
-780a1J1Jjk%K%lOjJ0j2lRoJmOlkJLnL%N%ojN%lKpkmjRMmPnLKmJKlkkkJ4mqjOj%KlKjKo%O
-714BNkj1%OjLkoOrMPKkm%K%LNjqoPljNkNqMkkKjQkllKQjojLJKlj%KQknMlklP%joMJ5pJPr
-645A1okLJknR%NkjqPqJ3j6j9RJ9LPlKJ2%KLMJ2pPOJ2J3jQJ5Oj2J5RK0PKK0J0%LJ0J0jK3J5
-592B40oj7ok9j6j4pj6l0Nnj1mpKj3kKKk3J2j1QkkpmoO%JnpLkJpklKoLojOkLj5KPrJ3pp%R
-536A0loKLQj2kJ2JqnlN%kLKmKljKkKj%lLqPjPjmMKppRJOqMpKNkJjrJ0%jJkjlJlKLmMJQJl
-469GmnNlMqMnOj%JlLkmjJ0jrOOnjKnMNlkJjKOrkJkMMMmj%oNmjkN%Lm%kKJnMJ1j1l%KkPjK
-401EoLlnNnOmMLKjoJj%Mk%j%NmJjjKjjoOMlMqMNmmQnnMJ%%jlLlMlQpJoKPljMOqkKj%NpmJ
-330fPlMkKnoPmMJj%JJQnjMLknJj0P%jKnlMjMqMKKjL%l%JKMj4J3jJoKmjKKlMoJ%JNklPm%k
-262bNJpNJoMkJKknLNmKOq%jMnJ%MkkPoKjKknJ0jj%oOJnJm%nPqj2J8%KKPJlKp%oJ1jqM%kk
-195dLKmjKJqRmNjlkNjQmqMO%njjKJmKpOKjMJrLmPnQmj%kJKJjM%nJQokmMMLkmk%jKQln%oK
-124dQqJNkLmjLj%%%mMoNRj2LnQLoLmKkjNqJLQnmQjljjJOloPkjJOj0KoQjKl%OlQjpl%kjOl
-55@j0PkNmN%LKllkKjjmJJOll%RLj0JrJJ1pOJLkomN%KllJ1nK%kjJ1qpNkpJ1qMLnKL%rO%%L
10ALpMJ%jrJ0oRoKlmJ0nJJj%lOjjjMkmLM%%jpjJ2n%jm%KKNj0jJJK%LlMqORr%KrKJKmkOMm%
79@JL%mLoLmMlmOQj0LL%rJKQmk%KjmJOlJ
110A
##PAGE=	F1=18483.288399822908104
##FIRST=	23001.711907285582129,	6426.5682307747556479,	968
##DATATABLE=	(F2++(Y..Y)), PROFILE
-912@JmPoKMqNMKqJKkKmnKJLJmMPmlkKlPlpRojMmMKkJlO%KoK%kLKnmPrJ3pMJonL%JK%lMOo
-842Aj%oLMpKNNpN%m%nRmklMj5POmNKjklMNMj1nJ0KMj4J0jkJkjlJ0pNlkMkOmJnKJjM%j4J0
-779@%kJkM%mPkQj2jRoJmOlj%LmLJL%pJNjlKojmlRLmQoMKmJKljlmJ6mr%Pk%JkLk%mJOOmj1
-711f%OjLjpOrMPKlnKK%LMJroPm%MjNqMkjKlRjml%RkljJKLllJJRjnLmjkQk%oNJ4pjQrokKL
-641HloR%N%mnMoJ5j6j7OJ6LNl%J1MlMNQoLRQJ3kPJ3Pj6J0QJ2LMJ9J0%RQPMJ2J4Kj6%k5rr
-586A39oj0k7LJj3jj3Mj0kKJk2J4j2Q%jqopOjKooK%%qklLnJn%NjKj5JOqJ3qo%RloKLPj1kJ3
-528A3%rmlMJJ%KmLm%KkJ%%mLqQjOjlLJnnOLMqNqJOkJjrJ2kjJjJoJlKLlLJOLlmnNkMrMmNj
-459@%KmLjmkRJj0OOo%KnMNllK%KMqlK%KLOojJnMnjkOJJl%kKJnMJ1j1m%LkQj%oMlnNnOlLL
-391CKjoJjjMjKlJNnKjkJ%joOMlLpMMllPnnM%Kj%mKlNkQp%oLOkkLOpkKj%MqlJQlK%KnpQnM
-320cK%jKjJ0njLMloLj1PlKJnkM%LqMKKkKLmJ%KLj3J3kKoJlJ%KlMn%J%OllPm%kN%pOJoLjJ
-253@KknMMmLOqj%LnLkMkkPoKjKjpJ1jkJpOKoKm%oRqj1J5JKKOJkJpKpRJpLJlkJNojKLrQjM
-185BjnjOjOlrNP%o%lJKk%oMM%M%qLoQnPljjjJMkjNKo%QnllLMLklnJ%KRlo%oLPqJOlLn%L%
-114Aj%JmLoORj3MnPMpLmK%lLoJNQplO%ljj%OmlPljJLqLpRj%l%PmR%pl%kjOlj0PkNlLJMKm
-45CmjJ%%m%JOlm%J0Mj0jp%J0nN%JjnlOJ%jmJ1pL%k%QonLkpJ0qNLnKKJqN%jNMj0NJk%rJ1o
19dQmJlkPnJKj%lPlj%NllJNJ%kpjJ3o%jlkLJOj0%jJL%JjLpPPrJLrLkLnkPNn%JKJmMpMnLlm
90hPQj0KNjrJJQjnJKJn%Ol%
110@
##PAGE=	F1=18458.995800320419221
##FIRST=	23001.711907285582129,	6426.5682307747556479,	803
##DATATABLE=	(F2++(Y..Y)), PROFILE
-912@%kOpLMqMN%oJKjKmnL%L%lLOlllKkOloJ0pjNmLK%%mN%KnKJkKJkpQqJ1oM%nnM%jL%lNL
-843Em%JpMKqLMNoNJn%nRlmkMj4ONlNKk%mMNJrlQMLj2Pjj%mJkRpOlkMkNlJoL%%LJj3R%kKl
-775cOjnPkOj2KPnJlNlk%NmLJK%qLNkmLoJnlPLlQpLLkjLlJomJ6lj0%Rl%%jLkjmLNQpj0JNj
-708aLjoMqMPJlnMKjKMJqoPm%MkOpKjJ%mQJmm%Rjlj%KNmlJ%J0jnKm%jQmKoNJ2omJ0pqkKNl
-640FqR%OKpl%lJ5j5j7PJ2LLkkJ0QoMOKlJJ0MJ3mPJ1Oj6PQKJLJ7J0jJ4KNJ1KJ0Pj4Mk0kmn
-585A16mk0kPj2jj7OpjJJk0J6j4RJjpqrOlMonJJ%rlkMnjmJM%Jj5%NoJ2qo%RkpLLNrkJ3jj0
-526BklLKMmLnNnJKlKjKoKoP%L%jKjllMNJqNp%OkJjpJ1kjjJLqKnLMlJJMOmlnM%LrMlL%%Ln
-456bLjmlRKj0POpKjnNMkmKJKMpmKJ%LPqJJmKmkkPJ%lKlKJmLJ0j2l%NlRjknLjoOoOlLKLjo
-388bJjkM%Mn%OoLjkJj%oONlKqNLkkNkpM%LkJmJnO%PojnKPklLNokKjjMrjJRm%%LlpOmLLJj
-317aJjJ0mjJNmoMj1OmL%ljMjLqNJLlKMm%JJKj2J3lKoJkLjJlLkkKjPmlPm%jNkqPKoK%JJjm
-250dLMlMMq%%JmMkMlkPoLjLloJ0jlKqPKoKmKrJ0pj1J3KM%OJlJoKpPLpLKmkjPokLLrPJNlm
-183ckO%MkqMP%mkm%KKknKNJMjpLpQnOkk%jJNlkNMp%QnllKNKjlpL%JJ0mnJpMOpJNlLnJL%k
-113@%KnJlNRj2LnPMoJlKLnKoJNRqkMJkjjjOnjPm%%JoKoQjjlJPmRJpljjjOlj1PjOlKJO%mo
-44cJjKJmjJNjo%J1Mj0jojJ0nM%%%n%NJj%mRoLJlJMkmKlpRqOLnLJKpLJlONj1NJk%rJ1oQl%
22Al%Ml%JjJlPlj%Nmj%NKjkpJJ2oj%llL%Pj0JkJLkK%JnPOrKMrLlLojPPq%KJJlMoLnKkmPOr
93dLNjqJjQJoKJKoJNmJ
110@
##PAGE=	F1=18434.703200817930338
##FIRST=	23001.711907285582129,	6426.5682307747556479,	638.25
##DATATABLE=	(F2++(Y..Y)), PROFILE
-912@%jNqNMrMM%oKJ%LmnMkMkkMMkllKlOloJ1pjNmLJMknNjKmKJjJJ%rPpJ1oNjolM%lKLmNK
-843DlJKqMKj0MMNoNKnjoRjojNj3MNkNKlJnLOjqjQLLj1Nj%JqLjQqRmkMkNlKpL%%KJj0QkjK
-776@mQjoPjKj0MNnJkNmj%NkJL%%pLNllKnJmmOKkQpLKjjMmMrnJ6jj1%J0m%%kMkklNLJ0rrJ
-710dM%LknMqLP%knNKkJLLpoOl%LkNoJ%K%nPKnljRjjjj%PmnL%R%nJmKjQnKnNJ0onJ0nrkLP
-641A1nqR%OLrjljJ3j5j5RRLJljJ0J0rONk%jJ1%J3mMJ0Nj5PPn%JJ5RlJ5lLJ7nMJ0j3Pj4L%
-586A01mJj2pJ2j0kj9QmJjKj6J6j4QLkpj0rNnOollKJqnkNmllKLKjj5kOnJ1qn%QjpLLLqjJ4
-528A4lj1JlKKOoLnOpLJlLjKpKoQ%J%K%kjlLO%rNokQlJ%pJ1kjkKNj0LoLNkjJKPmllL%LrMk
-461bKj%MnL%nmRMj0PNpLkoNNkoMJKLonLJ%KQrJKmJllkPKjkKkJJlKRj3j%NmJ0jlnL%oOoNk
-393cLKLkoLlkN%No%OpM%lJkJmNNkjpNKjkMjpLJMlKnJpPKOojnLO%nKNnkKjkMj0J%J0mj%Mk
-324apNmLKKjJkJ1ljjOnnNj1LmNkkJL%KqNKKlKMm%JJ%rJ2lKo%%K%JmLjlLkPnkPm%jNlqQKo
-256c%KJJjlLMmNLq%%%lNkLljNnL%LmoJ0jmMj0PLpLlKj1J2pj0J1KM%NJlJoMpNLnKKlllRol
-191gMLrOLMlmjO%K%rMQ%mlmkLLkm%NLL%oKqPlNjlj%JPnlOMp%QnmjJNJ%krLJ%J1loKpMNo%
-121bOmKnKLJkjLnjjNRj3LmONpJlKNpKoJPQrjKLkjkjOoJQo%%jnLoP%llJRnRKpkjk%Nlj1Pj
-52ePlJ%QjmqMlKKlkJM%ojJ3LrknjRnM%%kmKNKk%lPoM%lKJ%lKmoPqPMoL%LnK%lPNj4QJm%r
17a0J2oP%kk%Kk%JkKlQnjJNmjkPKjlnJJ2pj%klLjPj0LmJLmJMjmPNqJOrLmLp%QQj0%K%KlNn
85@JnJjmQLpKOjqJkQLpKJLo%NmJ
110@
##PAGE=	F1=18410.410601315445092
##FIRST=	23001.711907285582129,	6426.5682307747556479,	904.375
##DATATABLE=	(F2++(Y..Y)), PROFILE
-912@%%LpNMrLMjmJKJKmlLjKk%KLkklKmNkmJ0pjOnLKNmoM%JkKKjjJKj1QpJ0nNlmlN%mJMmN
-844BJkKLrLKj0MMMnNLojoQ%pJNj2KNjMLnLoKOln%ONJrMj%JrMjPqJ0mjMkLlKpLJ%JKpOljL
-776AnRkoO%kqOMmJkMlj%Ok%Mk%oMMllJnMnnOJjPoKJKkMmOj2nJ5%j0%J0m%%lL%m%MLJ0rqJ
-710cL%KjmKoJQk%oPJk%LLpnOl%KjMnjKLjnNLnljR%kJlJOmnL%QJn%lKKPpMoNQnoJ0mrkLQn
-640FqRkQMj1Jo%J0j6j1J1OMjl%J0J1j1PMmKkJ0lJ5n%J2Lj3RNrjjJ4PoJ5qLJ9pjQj0QrNKk
-585G8NorJ4nnj9RjLkKj1J5j4RLnmj4pMrQn%pLKqpjNknkLJNlj5lOmRql%OJpLKJnkJ4lj1Kl
-524bJMOqLnPpLKlKjLrKmQ%kKLlkJkJRlqMnlPj%%nJ0kkjKNj0LoLNjlJJQnjlKJKpLjJjjNoL
-455@JnoJ0MrQMpMmnNMkoNJKLonLKlMPq%KlJlmjPJjjKkJ%kJQj3jJOmJ0jnmMKpOoK%LJMkoL
-387@llOjPqJOqMJk%k%jLN%lpNJ%kKJpLJMlKmjpPLOnjnLMLpKLlkKjkLj0KJRmlJMjnKlKLLj
-317@%kJ0k%mPolNj1JlNljLL%JpMLJlKNn%KjjoJ0lKo%KLkKnLjlMlPnkOljJMlrRJnjKK%%kK
-249@MmOJp%JjkOmLljMmLJKmnQ%mMj0OMpLkKj1J1nj2J0MMjN%lJnMoKNm%LlllQmnNMj0OLNm
-184AlkOK%%qLR%mlnlLOnkkNNLjnKrPlM%mjJJQolOMp%Pmn%JMJ%jj0LK%J0lnKnLMn%OnKnKM
-115C%jkKlmJNRj2KmONpJlKPqJoKPQj0jJL%jljNoKQo%jjmKmOjlmKQnRKnjkj%Lkj1PjQljJR
-47IknqNmKLlj%MJpkJ4Kqkm%PnM%kklNNKk%mNnNjlLkJjKnnNpPNoKjNmJ%mPOj5Q%nJqJ1oQJ
21Dlj%%%jJlLmRnkKMm%lPMkmmKJ2plJ%lJjPj0Ll%LnJNkkOLo%PrNnLpjQRj2JKjLlNm%mj%lP
91@JoLOjpKnPNpKJMo%MmJ
110@
##PAGE=	F1=18386.118001812956209
##FIRST=	23001.711907285582129,	6426.5682307747556479,	1171
##DATATABLE=	(F2++(Y..Y)), PROFILE
-912@%%KoNMrKNkmKKJKklKjKmKKKljkJmNmkJ1qjOnLJQnpL%%%JK%lKLj0OoQlOnmjN%n%NmN%
-843BjLLj0MJj0NLLmMMojoPKqKNj2KLJLLnMpJOnlLMNJpJ%%Jj1OjOrJ2mjMjJkKpLJ%%KmMlj
-777bMoRlnNJmqRKmKkMlkJO%jMljnOKllJnMmnN%JOoJKLlMmRj4nJ3Jj0%J1nJjkK%nJO%J0ro
-711cKJ%LjmJn%QkjnQ%k%KLomNjjJjLlkKNkmLKmljR%jJm%PlpNkQKnjkLLOqNnLPmpRlrjMRn
-640HrJ0mRMj2KqJPj6qJ3LNjmJJ0J1j1QJnLkRnJ7olJ4jqJ2Kj0klJ3OrJ3j2MJ8mnMqJ0oMLJ
-585F4N%j1J5joj7RKLkLnJ3j3PMqlj6nKj1RmLj1LLpj0JM%pjM%Omj4mOmRql%NKpLJJlkJ4nj0
-526aKk%NPj0LnQpMJlKjLrJlQKnJNnjJj%J0mpLmnQj%%mRjkkLMrLoKP%n%%QmjkJKJoK%%jkO
-457CnKJmpJ0Nj0RLpNnmMMkoNKJKnnMKnNOqJKkjllkQ%j%Kj%%j%Pj3jKPnRJonMMpOoJ%LJMl
-389BnLkmN%Pq%OrOJk%kJJ%NKnpN%JkJKoKKMmKmjqPMOmknMLNrKJjkKjkKj0LKRnmJN%mjkKL
-319bMk%kQ%JpPnlOj0jkNn%NL%%oMKJlJPn%JjknRlKnjMMk%nK%lMlOnjOljJMmrRJlmMJJjJ%
-249@MmPjnjJjkPnLljLmMKKolO%nOj1PMpLjLj2J0mj3RNMjM%lJmMnjOkjLlmlRlpPMj1NMNml
-183bjMMkJpKR%mmnkKQokmOPKkkJj0PkKJmkJKRplOKoJOmnKjM%Kjj1LLjRjnKmKLljOnJmKM%
-114C%lKloMNPj1KnPNo%mLQq%oKQPj0j%M%jkkMoLQpJjkmKlN%nmLQnPLljkjJJkj0O%RllJJ1
-47A0mnqPoKMkkJKLqlJ4KollJNmKJlljONKk%mLmOklLlKJ%nmLoPOpKjNl%%mPNj5Q%nJpJ0nP
20BLmj%jJj%kMmQnlLMm%mPNknkMJ0pmKJnJkPrNmjKoJPljNKnJPqNoMq%QQj3KLkKkNjlmj%lP
91@%nKPknJoPNoL%No%MoK
110@
##PAGE=	F1=18361.825402310467325
##FIRST=	23001.711907285582129,	6426.5682307747556479,	1676.75
##DATATABLE=	(F2++(Y..Y)), PROFILE
-912AjJJpOMrJNjmJKKKjkJkLnLK%l%kJmMmjJ1pkOmJKQnpL%j%KK%lJNj0OoOlPomJNJojNmNj
-843AjNMj1M%j0NLLmLOpjoPKqLNj1%LLKLoMojOo%LLN%n%%%Kj2O%MqJ2mjLJjjJoLKj%KkLlj
-777aMpQkmLKopJ1jkKjKljKN%kOnjlOKlmJnNmnM%JNm%JMkLmJ1j6nJ2KrjJ2oKkkJJoLOjRqm
-711aJ%%Ljl%lkQmJmQkj%JLnmN%kKkLkmLOllJKlkkQKkJnJPmpOlPLnjkLOMrPoLNlpP%rjNQn
-640HqJ0nRMj2Mj0JNj5oJ4JNjmJJ1J0j1Q%oMjPoJ7onJ6mmJ5kqjnJ2Oj2Rj3OJ4%ojoJ1mJKN
-585E4MLj0J3Mrj2RLLjMJJ0j2PKj2jj7kjj3J0lNj4KNoj2KKKpjOlQnj4mNkPqjjLMpLJjjkJ4
-528A4orLkjOOj0KmRqMKlJ%KrJjPKpJOo%Kk%J1noJkpQ%%%kP%lkLLpLoJPKpj%Pl%kJL%nJ%j
-460a%kOnJJlqROrJ0JpOnmMMkoO%KKnnMLoNNp%KjjllkPJlJK%%%%jNj1kLQoQKpmLOpPpjJKJ
-391@NloNlnO%OpjPj0PJk%kJLjMLnqMJ%jjLmJKMmKmjrPOMljnMJPj0K%%jJjkJrMJRnm%O%lk
-322ejJKNk%kOJKrPnjOqnJMoJNLJjnLKJk%PmjJkklPkKo%MNkjm%JlMkMmjNjkJMmrR%knMK%j
-251bK%LlPkmjKl%PoLl%JlLLKolMKoPj0OMoK%Lj1Qkj5QPMkL%kJmMmlN%jKkmlRkrQMj1NMNm
-184Al%LOmKpJRjknnjJQpJpPPJjjJj1NJJKokLJJ0qlNKnJMlnLjLjL%j1KMjP%mKlKJk%NnJlJ
-116aM%JmJjqNNPj1KnPNnjmLQqKpKQOj1jJMJjlkLnMOo%jjnKjMklnMPnPK%jljJJlqN%J0ml%
-48bJ1mmqPoKMkkJKMqmJ3KmlmLMnK%lmJPMMlJn%jNlkKmMKjnlJmOPpJjNl%%lOMj5RjoLoRnP
20BLmj%jJ%kkOnQnlLLmJnPOkojOQooLKmkkQrOllJoJQmJM%lJOpOoMr%QQj4LLlKjNKomkJkOk
92blKOjnKpNOmK%Op%MoK
110@
##PAGE=	F1=18337.53280280798208
##FIRST=	23001.711907285582129,	6426.5682307747556479,	2183
##DATATABLE=	(F2++(Y..Y)), PROFILE
-912AjJJpNNqkOjlJKLJ%j%jJnO%kk%kJmLnJJ1olOmJKQnpK%kJLK%mJNqNoMjPomKNKpkOnNk%
-842@NMj0Mjj0NLLmLOpjnNLqMNj0jKMJLoNolOpKMKN%nj%JKj1N%MqJ2m%KJlJJoMJ%kKjMm%M
-776DqOkkKKpoJ3klK%KlkKO%lOnjjNJkljnPnmLjKNm%%NkLmJ1j5nRMrjJ2pLjljLoNNmQokKk
-709@JJjjjklQnKmRm%%%LnlNJkJkKjmLQmkkKkjlQLlJn%PmoNlPLnjjLPLrQoJMlnN%pjNQmrJ1
-638A1oJ0Kj1Nj2KLj2lJ1%O%oLJ0QrPknM%MnJ8poJ8p%J5nlkoJ3Nj3Mj1QQNmpmJ1mjJPKLpJ1
-581E7Oj0nPNKJMNQj0NJj6%j8Jlj3QkPj7LOnj5M%NqkQnJ0pj2nNkOqJkKMpNj%%lJ4orLk%OM
-521A0rJlJ0rMLlJjKrJ%OLrKOo%Jj%J2ooJkqRj%JjNJmjLJnLoJQLrjjPkjjJL%m%JlJlPmjKk
-453brQOqJ0JqQolLMkoP%JJmmLMqOMnjK%klljNJlKK%%kKjLj0kMRpOLpmLQpPpkK%KNloOmnN
-384bJNojOj0PJ%jkJNlMMmrLJ%jlMlJLLmJkkrOPLj%oL%Rj1KkKjJjj%qN%Qmn%NJjn%JKOl%k
-315bMKMj1OljNopLLo%PKKjnKLj%jQnjJkl%MjJmjNNkjn%%jMlLl%MjkKLmqQ%jpNKjjMjLlPm
-245CjjJl%QoJlJ%kLMJokKKnPrNMoKJMj1Pjj8QRLlMjkJlNmnO%kKjllQjj0RMj2MNMlk%JQoL
-178Eo%J0kkomJjRqKrQPJj%Jj2ML%KpjLKRqlN%mKLlmMjJjL%j0KNkNKnLkJJ%kNn%kJM%JmJj
-110@rPMPj0JoQMljnLPpMrKQNj0j%MLjmkKlLNn%jkmJJKjlnLPmNKK%m%KkkpM%J0lmjJ2nmpQ
-43ApJNkkJJOqnJ3JklmMLoJJlmJPNLkJnk%OnjJmNLjojjlOOpJjOlj%kOJj4J0jpMoQmOLlj%k
25bK%kkOmPnkKKmKnNPjojROpoMKlmmJ0rPmlJpJRnKMkkKNoPoMrJOPj5OKmK%NNrnjJkOmjKN%
96BmKqLOlMjOo%LoK
110@
##PAGE=	F1=18313.240203305493196
##FIRST=	23001.711907285582129,	6426.5682307747556479,	2971.125
##DATATABLE=	(F2++(Y..Y)), PROFILE
-912BkJJpNNqlOJmJKKJK%k%%nQjmj%kJmLnKJ0nmOm%LPmo%JlJLK%mKNoLnLkPpkLNKpkNmMk%
-842@NMj0MjrMLKlKOnknNLqNNj0jJM%NpNomOqNLKNjllJJLj1NjMpJ1m%KKm%JnMJ%kK%Mn%Nq
-775cL%jJKqnJ4llKJ%kkKOkjOoj%NJkkkoQmmLkLLkjjOkLmJ1j5mQLpkJ2pMjmkLnONnOnjMmJ
-708AJjjj%nPmKlRn%%%KmkMLl%kJ%nMRnklJjKmONl%n%OloNnPMnj%KRKj0Ro%LlkJJnjOOlqJ0
-638A1nRJrNj3LLrkRkNKpNJ0MpOllL%LnJ8poJ8rLJ4o%koJ4Mj4JqJ0JR%j1lJ2nmJQJ%kPQj1
-579D9KOOjNMOPqL%j9jj7Mnj4PkRj9KQmj6MkOomJ1qJ0oj1oNjNqKlJNpNj%JmJ5qpKk%PKq%l
-518bJ1rMLkj%KqJ%NLj0LNoJJjjJ3omjjrQ%%KjLKmjKJlLoJPNj0l%OjjjJL%ljKnKmPklLjj1
-452a2QPqJ0%qQnjJLjnPkK%mlLMrPLmjJJklkkM%kLK%%lLkKqlNRoLNpnMQoPplK%JOloPnnNK
-383@KmkOrPJJkj%PmLNmrKJ%knOj%MJl%jkrOPLkLpK%Rj0JmM%%j%koN%Plo%NJ%pK%KOl%kLJ
-313BOj2Nk%MmqNKp%QKKklJLk%jQn%%klJK%Jm%NNkllk%%MlKlKL%lKKlpQk%pMLk%NkLlPn%%
-243B%mKPoJk%%kLMJojJJnQqLNnKKKqMJk0QJ0KlLjjJkMlpOKlKjlkPjj0J0Mj2LNLkkJ%RpLn
-177@jRjkomLkQqMj2RP%jK%j1KMjMqjMKPplNjlKJkmNj%kNjrKNkMLnK%%%KlNmjjjN%Kn%%j0
-109a0QNNq%oPMl%nKPnMrKPMrjjNLjmkJjKMm%jkmJKJkkmLMlNJNjm%LllnL%J0knlJ3nloQp%
-41eNkkKjQqnJ1J%mmNLo%JknKONMjjml%Pp%%mOLkn%l%NNoJjNl%%kMJj3J0koMmOmNKjjk%K%
27@ljPmNmjJKmKnMQjpJJ0MoqNLkomRpOkmjoJRoMKjkKMnOmMrJNNj4PJlK%NPj1njJjNn%KMJl
97aJpJOjMkOnJJoK
110@
##PAGE=	F1=18288.947603803004313
##FIRST=	23001.711907285582129,	6426.5682307747556479,	3759.625
##DATATABLE=	(F2++(Y..Y)), PROFILE
-912ClJJpMNomOJmJJL%LKmKknJ0knkJj%lKoLJ0nmOm%LOlo%%mKNJ%mKMmKnKjPqkNMLplNlKj
-843@%NMrLjqLLKk%OmknNLpMOj0kJNjNpNnnMoOLJNjlmKJLj0NjLoRl%JMoJ%lLJJlJKLm%MqJ
-774bJJkLqlJ4nlLJ%ljKOm%Oo%%MJ%klpJ0nmLlMK%kkPkLmQj1mOLnlJ2qN%nmMlNMoOmKLnJ%
-707AjJkJpPlKkQpK%%%ljLOnJl%KoMRnjnJ%LnNPn%m%NloOoPLm%jKJ0%qRokLmJjKn%ONloRn
-637FRjpNj3MKn%OlMMrOJ0JmNmkK%KmJ7qmJ8j0MJ1pMlnJ4Mj3kmJ1nJ0Oj3lJ4oo%R%nMLQqP
-578E6MOmQNNPqKkk0lj5Ppj4NkJ0k0LQkj8NnRnoJ3j0J0oj0nLJLqMljNoMjKJmJ3qnJjjPJpj
-519@kJ1rLMkk%KqJKLMj0LMpL%jjJ3okljrQJ%JJJLmjJ%jLpJPOj0l%N%k%%M%kkLpLmPknM%j1
-452a2POoR%qRoJ%LjmPlKjlkLMj1RKllJKlkjlL%kMJJ%nNkJpnQQpKOooMRoPplKjKOlpRnnLL
-383@JllNqPJKk%jRpLNjr%%JkqPKjM%l%%kqMQKkNpJkJ1j0JoO%%jJloPjOlo%N%KqLjKOl%kK
-314@%Qj2MkKKkrP%ojRKKkl%Ml%jRo%%kkJJ%Jm%OMkmjljKLk%kLK%kKJlnOlKqMKk%PlLkOoK
-244C%klKQpJk%%kLMJo%kLnPnJNmJMJoKLk3PJ1KlKj%%%MlqNLlJjkjOJj2J0Mj1LMLkjJkJ1q
-179BLn%QkjplNlQrNj3J0O%kLJj1%NjMqjMLNokMkkK%klN%kkNjpJOkKLmJLk%LlMmjjjOjKn%
-111@Jj1RMNqjoQMlJpLMjNj0LMMqjkNNjnkJ%KJk%jllJM%ljlJK%L%PjmJLmmlLjJ0knmJ2mkn
-44eRqkOjmLjQpnRJKmmOKojJjnJONMjjloLPq%%mOLknJlJLOpJ%Ml%JkLjj1RknMlMlN%Kkl%L
26@%ljOkMm%%KnLmKQ%qKJ1KnqOLkqmJ0oOjnjpKQoMKkjKLnPlMrKMKj2Q%mL%NRj4m%%%MoKJL
95@KlJokOJNlOmJ%oL
110A
##PAGE=	F1=18264.655004300519067
##FIRST=	23001.711907285582129,	6426.5682307747556479,	4835.25
##DATATABLE=	(F2++(Y..Y)), PROFILE
-912ClJJoKOnnOJmJJLkOKnLlnJ1jqjJjJlKpLRlmNljLMjmk%mKNJjlJMjJoJjPqjNMMpkMlJjj
-842aOLqLkoKLKk%NlkmLMoNNj0k%NkNoNmpMoQKJNjmlKJKqMjLnRm%JMpK%lNjJlJKLmJLpmNJ
-772@kKplJ5olLJ%ljKOoJOn%%MJ%jmpJ0nlKkMJ%jlO%KnOqlNLmlJ1qNJonNkOKpNkLLnJjjJk
-704aKpOkKkPqL%%%m%LPnKnjLoMRn%ojLLnMPmjl%MlnMnOKl%jKJ1jpRpkLnLlLljPLknPmQkm
-634HNj3MLl%NlLOj0PRkkMmjJ%KkJ4rjJ6j0NPpOmlJ4Mj2ljJ2j0RJ0j2lJ5opJJ0krRJNmJ1J
-577F4PpJ1NKPqJlk0nj3Qpj2KlJ0k0MQjj8OqJ1mrJ5j1J0oqoLJLrOmkNnMjL%mJ3rkkjjQjnk
-519@kJ1rKNjl%KpJKJMrLMpMjjkJ4ojmjqPJ%KJjNn%j%JLpJOOj0k%NJm%JL%%mMqMnPjpNJj0
-452a0NNnRjpQnJJLjlOmJ%lkMMj2RKkmJKklJlJj%LJKjpQkkmnQPojOlpLJ0nPplKkJQmpJ0om
-385eKL%klNqPJLl%jRoJOJj0%%%krPMjMkkjKloLOKkQrJmJ2rJoO%%jJkoQkNknjM%LrL%JOlj
-316a%%JRj3K%KJ%j0RjokRLKlkjMlJlJ0o%jk%J%%JlJNMln%lkLKjjkMK%kK%klNoMpKLlJPlK
-248BjNoL%klLPp%j%%kKN%mjlLnQljNmKMjmJNk4OJ2%kKj%%%NlqLMk%jj%MKj2RNj1KLK%jKm
-181bJ1pKljPk%qjPnPj0Pj5J2M%kLJrkOjNrjNMKmlLkkLkjkN%mjN%oJNkJMmJMljNmLlj%kOj
-114CKnkLj1RLNpjoQLlKpKLKNj1LLLojkNNjnkjLJj%%kkmKMJmJl%%JLjQjl%Mnn%JkJ1jonJ1
-47DljlQqkNjmLjQplOJLlnPJnj%%nJNMMJlkpNOr%jjNKjmJmMJNpJ%Ml%JkLlrRlmMjKlL%Mkm
24dKK%l%NjLmJjLoLkkR%qLJ1JnpOLjrnJ1nN%ojoKOnN%kjLKmOjMrKL%j1J0jmL%NRj4nJ%%No
92eK%LKk%nmNKOlOmKjoL
110A
##PAGE=	F1=18240.362404798030184
##FIRST=	23001.711907285582129,	6426.5682307747556479,	5911.25
##DATATABLE=	(F2++(Y..Y)), PROFILE
-912DmJKo%OmnOKnK%KjOMqNmmJ2kqj%%%kKqMQkmMljLKJmk%mJO%jkJLK%o%kPpjNNMolMm%%j
-842aNLpLknJLKk%MjlmLMmMMrljOkNoNmoKmR%KMjmlL%JnLjKlPm%%NqL%kNkJlJKLlJLppOLm
-771cLokJ4omLJ%l%JOrLOm%JKJKkmqJ2nlKlNjKjmNJKnLmkKLkmJ1qNLqoOjO%qOjMKnJjkKjK
-703BqO%%jOrMJ%jnJKRnKokMnMQnJpjLOpLPmjlJKknLnP%lKjKJ1koRplLoOnK%jOKklOlPlkN
-633A4j4OK%%MlKQj0ORm%Kl%%%K%J0rJJ3rNKnPnkJ5Lj1lLJ1j3OJ4rmJ5noKRjj3J2%LjJ3jP
-576G5rJ2NlJ0j0Jmj7rj0Qoj1jlRj8MP%j7Oj0J2lj1J7j3RmpnJKLrPmmNnM%LJmJ1j0%l%jPk
-521FmkkJ2j0%OJn%LpJLjMpKLoNkjkJ3n%mjrPJ%KKlOnJkjMJpJOOj0j%MKn%JL%JnMqMnPJj0
-455gNLj0MNnQ%qQmL%KjlQoJjkjMLj2J0JkmJJjlLmj%%L%LjqRkljpROomQjqLRlOpkJlKQlqJ1
-387FonKL%klNqOJNljjJ0qKNLj0j%%lj0POjNmkkMlmKNKlJ1j1JoJ3qJpPJjjKlnPjM%okLjNq
-322fLjJOlj%j%J1j2J%K%JrQjnkRKLmk%LlKmRn%kjJJjJJlJMMmm%llNJjkjMKJlLjjkMrOoJL
-253bl%RlJjMnM%mkMOpj%%%kKMJmjmMnPjjMmKNkkkQk4MJ3kjJ%%%JMkrKNkj%jKKLj3J0Mr%K
-186bKJjLnJ1pJjkOk%pjJ0pOj0Qj6J3K%kLKqmQlOqkONkklLljLm%jOjnjO%n%NkjNl%OmjOmJ
-120Ckj%kOjKokMj2J0LMokmPKlLpJKMPj2L%LmjkMOjnklPjkJjkklKN%mKjkjKKkRjlJLnnK%l
-52fJ0%ooJ0k%jPqlNjnNkPojLJNlnPJo%jJn%MMNJmjpNOj0Jk%MKjlKmMJLoJKKm%KjJkqQllL
16c%%jJkPkoNJ%l%MKJmLlLoLjnJ0JrMJ1%noOLjj0mJ1mMKpjoKNmM%kjL%kO%LqLJkrJ1llKJN
84EQj3nJjKMoKJKJjJonMMOlNkKkoM
110B
##PAGE=	F1=18216.069805295544938
##FIRST=	23001.711907285582129,	6426.5682307747556479,	6322
##DATATABLE=	(F2++(Y..Y)), PROFILE
-912En%LnkOkoOLoKjKjPMj0PnkJ1jrj%%%jJqLQ%nMkjKJKll%l%O%jkJKNko%lPp%NNMnmMm%%
-843@jNKoKjm%LKk%L%kmKLkMLqlkOlNnMkpJkRjKM%nlL%%lKJ%jNm%%NqLjjOlJkjLKkKKoj0Q
-773bLmLojJ3nnLJ%lJ%Oj2ONl%JJJLjnqJ2nkJlNjLklLLJn%%kKKjmRqOMj0nNJPlpN%MLn%kj
-706aKjLrNK%jNj0NK%knKJJ0oLqjMnMPmJpkNPqKPmjk%KkmKnPjlKjKJ1knRqmMpQoKJ%NJkkM
-638H%OnJMj3OLJ%Lk%J0rOQpKKkJjkMKOrLJ0qMlkPpjJ5Mj1kOJ0j4KJ6omJ4lnLR%j5J2KjMJ2
-578G4lOj0J1NpJ1j1Jmj4j0rPnqlmPj6ON%j5Oj1J3lj3J8j4Qkon%LMj1RmnLlM%M%mJ0j1Ln%
-524BjPlkljJ0r%NKo%MpKLlLnKLoOljlJ3mJnkpOK%JLmNlJljN%pKMOr%%MKo%JL%KoMrOoPKj1
-455gMNj0LNnP%qPkL%KjkQpJkkJLMj3J1%joK%%lLlkjKK%MkrJ0jnJpRMmpR%pKPjOp%jlKQlq
-388eJ1omJMkjkLoMKOmj%QpJNMrk%%lj0OQkNmkmOklJMJmJ4j2JqJ3n%pPKkjLlnPkLKokKkOq
-322fLjJNkkJjjJ2j0kJKjLrQjmlQKKljjKkKnJ0n%kkL%kL%kJLLnmKlmOJjljNKJlKj%jLj0Pn
-255e%Ll%RjkJLoN%mjLOq%%%%kKLJlkmMmOKlLlLMl%lJ0k4KJ4lkKjJ%KLjr%Njj%jLJMj2QMq
-188cjJLJjLoJ1o%JlMjjoJJ1qNj0Rj7J3J%jKLooQlOpkNOnJlJl%LnJ%N%ojOjmKMljNl%OmjO
-122Flj%k%lO%JmlMj1RKMnklNKkKpK%POj1LkKk%kKPjnkmRjmKjklkKNJnL%llLKlRjj%LnoNk
-53cmRKopR%JjPpmLJpOkOnJ%JPmnP%n%%%ljKMNKn%qONr%kJMJjkKlNjKnJM%m%LjjkoPmjKKk
18cjjlJ0loOjKlJKNjmMmMpL%pRKrNR%nmOKkj0kJ1lKLpjnKKlN%kjL%kMKLqNjmpJ1lmLKLPj1
86@oKkLMnK%%Lj%mpLOOmNjKkoL
110A
##PAGE=	F1=18191.777205793056055
##FIRST=	23001.711907285582129,	6426.5682307747556479,	6733
##DATATABLE=	(F2++(Y..Y)), PROFILE
-912En%MnmOjoOLoKkLkQNj1QokJ2jj0jjJ%%JrLQJnLkjKjMkmJl%OjjjjKPlnjmOn%NNMmmMn%
-844@%jMKnKkjlNJkjLJkmLKjMJolmOlNlK%p%jQkLM%ojK%%jJ%%%Mm%%NqLkJOnKkjLJjKKoj1
-774a1J0LnLnjJ2mnLJjlKjOj4POl%JjKMjnrJ4ojJlMkMjmLLJnmMjJJ%lQqNNj1mNKPnqPjOJm
-709B%kkLjMj0MNjjLrNL%mmKJJ0oLqkOnMNlJpjMRr%PljkK%kl%mPklLjJJ1kmQqlLqJ0qMK%M
-642Gjj%KKMoMLj2PKLjK%jJ0pNQqL%%KkkNMKj0NNnMpjOqJJ5Mj1jPRj3lJ7kmJ1%lMQJj4J1L
-581F3lPRmNrRNj2J2j2Jmrj2pNlonmNj4PM%j2Mj1J3lj4J8j4P%omjLNj1RmoLkLJMjmRj1NoJ
-524CkOkkljRrjOLp%NpKLlJkJLoPmjlJ1lKnkoNK%JLnOlKnjPjoJMMoj%NKp%JK%MqNrPpPLj2
-455gLPrKLlN%qPjM%JjjQrJkkKMLj3J1%joK%%lMlmJJK%MlqJ0jnKpRKlrJ0LrKOJMo%%lJQlq
-388eJ1oljNkjkKnMJPnJjPpJMOpm%%lj0ORlNnkmQlj%LJoJ7j3%rJ3lJpOLm%MmnQlLLpkKlPp
-322eK%%NklKjjJ2qlJ%jMpPkkmQKJl%kKkKnQmKllOjlM%kJKLomLlmOJjm%O%JkKkJ%Kj2RmkN
-253amjJ0%lJKnO%o%MNq%%%%kJKKkkmMmNNnLkLMnKnJ2k1kJ4n%KjJjMKjqkOjkJ%L%Mj1PMol
-187d%LKkMpJ1nkLkKjkl%J3j0Nj0Rj6J3j%jKLmpQlOpjMQqKlJljMpL%NJq%NjkKLlkNkjQnjN
-122EkkJk%lO%JmmMrQJMmkkMJlLoJjROj1NoK%%kKPjnlmJ1lnNklklLOJnLJlnMJlRjj%LmpOl
-53cmQLnqQjM%NplKJqPkNmKkJQlnNJmj%JklJMNKoKpNNj0jjKM%jjLmPk%nKNkl%LjkkmPn%JL
17@mJmkJ1nnPkKkK%QmlOoNqLKj1J0Lj0NRjmlOKmrjJ1jjMp%nKjjN%jlMk%LMKqPmnmJ1okKLL
84DNj0oLlMMmK%jK%%lqLOOmNjKkoM
110B
##PAGE=	F1=18167.48460629057081
##FIRST=	23001.711907285582129,	6426.5682307747556479,	6556.75
##DATATABLE=	(F2++(Y..Y)), PROFILE
-912En%MnnO%nNLoKkKkRNj2QojJ1%rkjJ%%KrKPLoKj%JjMjmJkjNkjJkKPln%oPmjNMNllKn%%
-843@%KJmKj%mNJk%JKklKJJMjnknNkMkK%nk%QmMM%pJJ%jJ%J%jMmj%OqKjJPoJjkLJ%KJnj0R
-773aLnKljJ1loLJjlLkNj5ROl%%%KLjmrJ4nj%lMkMjlJNJopQj%J%lPpMNj1kLMOopPjNJl%kl
-706cL%Mj0LPkjLrNM%nnLJRnLrjOmLMk%ojMJ1j0kPkjjK%kmjkPnkMkKRjlPqkKrJ2rML%MljJ
-639DJMLoNLj2QKNkKJlJ0mLRrL%KKkmQNjj1OJlLj0JNrJJ5Nj0%PPj0pJ5LnRLlNPKj1POmROp
-577G0MoNMj5J3j4Kknj3pLjlnoMj2RKjrLj0J3mj5J8j4OJnmjMMj1RkpJ%KKMjnQj2PoJjM%ll
-519@%PrkPLp%OpKLmJjJLnOlklRkKmlmNJjJMoN%Jo%PknKKKlJkOJqJJK%MrNpOpQLj2JRqJKl
-449dMJqPjLJJjjQrJklLNLj4J1JkoKjJlNmmJKJ%MlqJ0joMpR%kj0J0Or%NKLnJjlJPkqJ1nkl
-384dOm%kJmLJQn%%OoJLOom%%kj1PRmNokmJ0mJ%%JpJ9j4%rJ2jJoNLn%NloQlLLnlJnQoKjJM
-318AklLjjJ2onKjkNoNjjlOJJkJlJjLpPlLllPjnPkjJ%LomMknOJjnJO%JkKk%KJj3J0kmNlkJ0
-250DJnL%mOjoKLNqjKj%k%KK%lmLkMOoKjLLoMnJ3j8nJ3oJKjJkNKjqkMJk%JMjMj0OLmm%LKk
-183aMoRnjLk%%l%%J3j0Mj0Rj5J3k%kKLkpOkOo%KQj0Mk%ljMpLJMJqJL%kLKlkNjlRnkN%mKk
-118@%lO%%lmMrQJKkk%K%lLoKlJ1NrMqL%JkKOjnknJ3moOjnjlLPKpLMnnM%kPj%%KlpQnnQMn
-49aqO%PjMnmJJqPkMmMmKQlmLJl%jJjmJMMKoKoMMqk%LLj%jMmPljmKOll%LjkkkNnJ%MnKokJ1
22AnmQmKjKjJ0mmOoOrLLj3J0LrNPkljNKnq%J1%lMo%mJmKNjJmNl%LLLpPnpjRojKLKMqoKkNL
91Ak%JlL%%krLONlM%KkoM
110B
##PAGE=	F1=18143.192006788081926
##FIRST=	23001.711907285582129,	6426.5682307747556479,	6380.75
##DATATABLE=	(F2++(Y..Y)), PROFILE
-912En%MmoO%mMLpLlKkJ0Nj3QnjJ0JqkkJjKKj0KOMoKj%KlN%m%jjMkkKlLPln%pOk%MMMklKn
-845@jJ%J%lKjJnO%j%%LjmJKKMllkpNkNkJJmlKOmMM%qKJ%lLjL%kMmjjOoJkKPo%JlKJJJKmr
-774hQKmJl%RjoKJ%mLkMj4ROl%%kLMjmrJ4nj%kLkM%l%NKoj0J0%%%%lOoLNj1jLMPqoQlO%k%
-708BklL%Mj0KJ0ljJqNM%nnL%RmLrkQnLLjjmjLJ2j1kOk%%Kjjml%OokNlKRjkOrjKj0J4j0NL
-644CJKlkLjOKoOLj1QKOmLKmRjKJ0j0MkMLlmJ1Mmj0NkkMj2JNj0JJ5Oj1KOOpj0J4OnMPlMPM
-584F4pKQmJ0KqKk%Mj6J0j4Ljjj2pK%kmoLj1J0%joJrJ3nj4J6j3MLnkkMNj1QjpjKJLLjnOj1
-527@Pmj%LJkljOrlQMqjQpKMn%J%LmNlklPjLmllMJj%NpNJKqJQlnKJJkLkOJj0KJKjMrOpPqR
-457DKj1jJ1qJJkL%pO%KL%jjQrJlkMMLj4J1JloLkJkOmnKL%jMmoRjoNpQjjj0RRj0jLMKlKlk
-392b%OkpJ1njmOm%jjlLJQn%%Nn%LNln%%jj0ORnNpjnJ2mJ%jJrK1j5%rJ2%KoMLn%NloQlKMn
-327@kjnQmJjJLkkL%jJ1moJkjNnMj%jLJjjLlj%LpNjLlmRknRljKlLplNkmN%%nJO%JkKk%Ljj3
-257a1J1jnNklJ0LpMkmPjoKLNqkMk%kjKL%mlKjLQpJ%MKpMnJ4j3rJ2pKJjKkO%%plLLk%%NkM
-192EqLMmljKMlMoQmlNkjJoMJJ1j0Mj0Qj3J3l%lLLjoMkNm%KQj2Nk%ljMqMKLKrKK%kMJllN%
-127@lRnkN%nMlJmNJjknNqPJJjkK%%nMnKlJ1NrNj0M%KkJOjnlmJ3mpPjnjmMPLpKOonLJjMjJ
-59B%KkqRnoPNnoL%R%Jlm%JrQkLlOpKJ0lnKJj%k%%nKLMKoLnLLplJLLj%%LlPnjmLOlmJL%lj
11akNnJ%NpMrjJ1okPoLJKmJ3nmPpOqKMj4RMrNNkk%MKopKJ0%mNoJm%oMOkJmNmJKMKoQppKPp
80d%KMJKpnKlOLj%JmLJjkrMNNlM%JjoL
110A
##PAGE=	F1=18118.899407285593043
##FIRST=	23001.711907285582129,	6426.5682307747556479,	5323.875
##DATATABLE=	(F2++(Y..Y)), PROFILE
-912Dn%MloNJmMLpKk%jJ1Mj4Qm%QLqjlJkLLj0%ONoKj%KlMKn%%jLklMmKPmlJrNJjMMLjkKok
-844bK%%%lLkLpPj%%%K%mJJLMn%kqNkM%%KlmKNmMM%qL%jlNkM%kLmkjPo%kLPo%JlK%JJKloO
-773AJmJkjQJoJK%nNmLj3J0Ol%jkKMjlqJ4o%%kLkKJkkOLpj1J1%%%JmNmKMj1JKMPrnRmN%j%
-708BklL%Mj0JJ1ljJqNN%pmL%PkKqjPmKLjkl%KJ2j0mOj%%Lj%nnKNpjNlLPjjNqkKrJ3rNLK%
-642EmjLjQJoPJj0J0KNnLLmQK%J1j1NkNMnmJ4Moj0LmjMj2%Nj0JJ5Pj2LNOnj1J2QnJJ0nLPM
-584F1kkRkQkp%JmLj5Pj3L%JrqK%jkoKj0J2lkl%pJ2pj2J4j3MMnjkLOj1PJpkM%LJ%oNj1Qlj
-524BJ%MlljMqlQMqjRpKLn%K%MmMlkkMjLlkkM%k%NoMKKqJQlnK%%%MkOkqKJKjMj0NmOpQKrl
-454fJ2qJJkJJpNJJM%jjPq%lkNMLj3RKloLlKjMlnLLj%LmmPjoNnPmJrQJ1j0k%OJkKlj%MjoR
-387ElkmPnjJkkKJQn%%NoJJM%mj%jqOQnMqjmJ2mKjkKj0K0j4%rJ2JKmKLoJNkpPkJKkjkoRmJ
-321cjKKlkMJ%RkpJljMlK%KkJJj%MmkJLqMJLlmRkmRmjKlLqlOjmLJ%nKN%%jKlJMlj2J1%oOk
-252blQNqMlkOknLJOrjNl%kkKLKnkJjLQp%%O%oLoJ4pj2J1qLJjKlPj%nlJMjjJMkLnJLknjLM
-184BlMnOmmOkjJrR%J0rMrNj0J3m%mMKJnKjMl%%Rj4Pk%kkMqNJLKrLJ%kN%mkN%lRmmMKoNlJ
-117AlLKjkmMpOJ%%kLjjmLmKlJ1LpNj1M%MlJOjnlmJ3noP%o%nMPMpJQqlKJjKjKjKjpRooOOn
-49am%JJ1jjjnJJrPjKmPpKJ0llkJJJl%JoLLKLoKlJLnnLKLj%%MmPnklLNkmJLjk%jNoJjOpLr
20i%J0p%OoLKJnJ4mnPqQrKNj6RNrNMljJLKpnLRJnMnKm%qNPlKnNmJKLLoRqqNNp%KMJ%nm%kP
90aKj%KnLKkjrNMMlMjKjoL
110A
##PAGE=	F1=18094.606807783107797
##FIRST=	23001.711907285582129,	6426.5682307747556479,	4842.375
##DATATABLE=	(F2++(Y..Y)), PROFILE
-912CmjNkpNJlKLpKk%%J1Mj4Ok%PLojmJkMLj0jONoK%jKlMKnK%kKklNoKPmkJrMLjLNKjkKpk
-844cL%%%mK%MqPj%%%K%l%JLMoKlrNjLJjMlmLLnNLJqLj%mPmOjkLmkjOmjkLPpJKmJ%JJKkkL
-773B%ljjjPJmJJ%mOoKj0ROmJlkLLjkpJ3o%%jKkJLlkOMqj0J0Jj%JmMlJLj0LJMPrmQmNjJkj
-707@kK%Mj0JJ0jj%pMMKqlK%NjJp%QmKKjljJ%J1qnN%J%K%JpoMNr%NlLN%jNr%KrJ2rOLK%nj
-640aLkJ0JnOJrJ0KNpNLnPNjJ2j1NlOMnlJ5Mqj0Jn%Nj3%Nj0jJ5Rj2LMNjj2J1QmlJ2pKPMLo
-582E4QKLkqjNqKj3Lj2MJKpqJJjJpKqJ1llkjmJ0pj1J3j3LOnjkLOj1OKomOjL%JpMj1RjkJjO
-521HmljKplQMqjJ0pKLnjLJMmMllkL%KkkjL%ljPpMLLj0KQlmJ%kKMjOmpKJKkMrMkOpQJpnJ3
-453GqJ%j%JoLKJM%jjOp%mjOLLj3RLnnLmMkMlmLLjjLmkNjoNmPoKqPJ2rlkP%%Km%%K%nPkjn
-384dPo%KmjKJQnjJMnJJKKljj%oNPoNrkkJ2nLjlKj0J9j4%qJ2JLl%LpKNkpPkJ%%%loQk%jKJ
-318aljMJJQ%qJn%Mj%%L%kJkJOnmKLqJMMmmJ0knJ0n%JmLqkN%lKJ%mKM%%jJkJMmj2J2%nN%n
-251eQNqNmjOlnM%OrjNl%klKMKnk%JJJ0rJ%PlnLpJ4Jj6QqMJjKmQlJlljN%j%NlKl%LjnkLNm
-183aMmMloQkkKj1J3%PrNqLpJ1mjmMKLm%jMlJjQj3Pkj%lMpNJKKrM%JlOjmkN%kPknLKoPmJl
-116bLKkjlKnN%%%%NmjnKkLlJ0KoNj2N%NmJOkmlmJ2moQjoJpOOOq%QplJJ%%%KjJJqRpnNPml
-48ck%J2%l%m%JrPjJmRrKJ2mkl%KKm%KqNKJLoKj%KmoNKK%j%MlNnjlLMjmJLjk%%NpKkPqMj0
20iKPoJNpMKJnJ4mnOoOpKMj6QNpNKklLLKrlMQ%nMmLmkqNRmMpOn%MJLnRrpPLp%KNj%mljjPJ
91A%%LpLKlJrPKLlL%K%oK
110A
##PAGE=	F1=18070.314208280618914
##FIRST=	23001.711907285582129,	6426.5682307747556479,	3989.125
##DATATABLE=	(F2++(Y..Y)), PROFILE
-912CmjM%oLJlKLpJj%%J1Mj5NjJNLm%mjkNLj0jNNm%J%JkLLnK%kJkmOoKOmjJrKOjKNJjjJpj
-844cL%%jmLjOrPkJJjK%l%JLMpMlj0N%JKkOlmLLnML%oLlJmPmOjkKlkkPllkNNo%Lm%%K%KkJ
-774ALkkjkjOJlJK%nPoJqQOmJnkMKjjoJ2oJj%Jj%LkkNOj0rRKjjJnMjjKqM%MPrlQmL%JkjjJ
-705@%Mj0%RJj%oKMLqkJ%MjJoJPmKK%nJJjRonM%K%L%JppNMrJNmMLJjMrK%pJ0qOLLkmlMjJ0
-637A0JnO%qJ0LLpOLnNQlJ4j2OlNNnlJ7Mrj0jo%Nj1kNqkJ5J0j4LLP%j1J0PloJ4j0JONOqNO
-580F2%momRj1Jrkj0LKKmqK%jLoKqJ2nlkjjRrrJ1j2LOn%kLOj0MLnoQjKjKqLj1RJlLlQnl%%
-517ApkQMqkJ0oKLmkLJNlKllj%%Ljk%LjmjPnKMLj0LPllJjmMNkOnoKJKkLqMjNpRjmpJ3pKjj
-449@jJnKLkOjjjOoJnjOLLj2PMomLmMjKklMKk%Km%KjnNkNoLpOJ3rmmQjKJmJj%JlOk%oOn%K
-380amjL%QojKLm%J%MkjjJmLPpNrl%J2nK%mKj0J7j2%pJ0KLkjLqMMjrP%%lLJmnPk%jK%l%ML
-314BJOJqJo%L%jKLJm%kKPomKLqkPMmmRjnJ1njJmKq%MJlJJ%lKL%j%JkJMmj1J1JoN%mOPrOn
-246AjOmmNkOplPljkmKNKo%jKjJ0q%JPmnLqJ3J0k0NpMJjLnQmJkkkN%%jMj%jjKJojKNlLlLl
-179@pQjkKj3J7%MqNqKmRmjnNJNlk%LlLlPj3QkjJmMpO%KKqMjKmPknjN%kPjpLKnPmJkJLkjk
-111b%mN%kK%Onkl%jLkRJnNj2N%Om%OkmllJ1mnP%pLrNQNq%QomJJKkjK%%KpPonMQm%n%J2%n
-43BKm%JqOj%mJ0rLJ1n%oJLLnkMqOK%KnJ%jKkpP%KJk%NlLnjkLK%lJLkjJjOpJjOpMj0LNnKK
25aoLMJpJ5loNnNnJLj5QNpMLmjLKKrkNPjmLlMmlrOJ0nMpOn%M%LmRrpR%o%KNjjlkkjPJJjLp
95cKLl%qR%KkLjLjnK
110A
##PAGE=	F1=18046.02160877813003
##FIRST=	23001.711907285582129,	6426.5682307747556479,	3136.25
##DATATABLE=	(F2++(Y..Y)), PROFILE
-912BlkMJnKJkJKpKj%%J2Lj5M%JMKj%njlOLrkNMl%%JJkKLlKJl%kmPpKNm%JrKPjJO%jjJpkM
-843@Jk%mKjQj0PmLKlKJkkJLNqOlj1NJjMlPlmLKmLL%oLmKnRoPjlLlkkOklkNMnjMljjLjLkM
-774DJmjjjkNJ%%K%oQp%mOPnJp%LJ%jnJ0nJj%J%kMjkMQj2pPLkj%nN%lKpOkMPrjPnK%KlJjJ
-705AjLqjOMj%m%LMqkK%K%%mJOlKKjoKKlPjoLjL%LJKrpOLrJNmNKJjLrL%oRrPKMkmlMjJ0Jl
-635HL%pJ0LKqRKnLJ0lJ5j3OmOOojJ7Kpj0nmjOrmOpmJ4J1j4KLPKrRNkqJ5j2%NLRrKJ0nlnn
-576D1J1j2%ooqLKKkqL%lOoLpJ1nmkjKOroQj1KOm%jKPj1MMnoRkLlLrLj2RMmLmJ0pk%jolQM
-513CqkJ1oKLllKKOlJkljlJL%kKJjnjPm%OLj0LPllKknNNjNpnM%KkKqLKMoQk%j0J3pLjjj%m
-446d%MlQkjkNmJo%PJMj1NMolMoN%%jlMLl%KmK%jnMjOqMnNJ2oooQjM%mK%kJlNjJpOoJLnjL
-377c%QokLLn%KkOjkjKkLMpNrnLJ1nKJnKrJ4j0joJ0KLjjJpML%rP%%pPKnmN%jjKjlJMMJNKr
-310BKpJK%kLLLp%kLQonKLqnJ0NmnRjmJ0o%JnLrKKKkjK%lM%Jj%JkJLnrJ0LoNJnNOrPo%Onk
-242aNmOolQmjjoLNLp%jKjJ0r%KQplKrJ1J8k3LoMJ%KnPnK%klNKkjMk%JlKKojKNlKjJlpQ%l
-175cLj5K1jJoNpjjPljnMKNjm%LlMnPj2QkjJmMoO%%KpNkKmPko%NJkO%qKLoQmJkJKjjjjlMj
-107bkKKOokljJLkQjlMj1NjPm%OlllkQllPjpMj0NPPrjRol%JMnjL%jLoNomLRmKojJ1JoKlJJ
-39BqM%jlJ0j0MJ1nJqJMLnmPj0R%jKmJ%kK%rR%JKkjNlJmjjL%KlJLl%LlOo%jOpNj0MLmL%oM
27cLJpJ4koLlMmKKj5POoLKmjMJLj0%NOklKkMmmqNJ2nMqNljNkLlQroJ1ln%LMk%ljl%OJJjMq
95cKLl%pR%JkLlM%nJ
110@
##PAGE=	F1=18021.729009275644785
##FIRST=	23001.711907285582129,	6426.5682307747556479,	2780.125
##DATATABLE=	(F2++(Y..Y)), PROFILE
-912BkkLKnJJkJKpJ%%JJ1Lj4KJJMJ%JnjnPLqkMMl%%KJkJLjK%ljkmPpKMnKJqJQjJN%k%JqjN
-843A%kJnJjRrOnMLlJJkkJKOqOkj1NJkMlPkmLKmKLjmKnLmQoPjlKkjlOkmkOLllNljkLkMjO%
-773FnjjjkM%LjK%nQqjjNQpJp%LJj%mRnJ%JjJmN%lMRj3oOMkk%nNJnKnNkMPqjOmJ%LmJJJlK
-703Bp%KPkKmkKNp%%J%JjlKNlKLkpMKnNKoK%LjLLJrpPJpKMnO%JjLqLjmPqQ%MjmmM%RKkKjo
-632DJ0L%rJ1JmLJ0mJ6j3OlNNn%J7Joj0pklOpnPonJ3J2j4%MQLpRLkrJ5j5jOJRplJ3qkloJ1
-575D6j2%lrpLKJjoMkkOmKnJ0oml%MNj0mPj1KOmJkKOrKNmoRkKlMj0Kj1RNnNnJ0pk%jokONq
-512ekJ0oLKkk%LOkJknJoKL%%JJjo%OljPKrLOkkJjpNOjMqlM%KlKoJLLnPkLj2J3pMjjk%lkN
-444@mQjjkLkJo%P%Nj1MNolMoN%jjjMKlJJnMjkmLJOqLkLJ2nppQjMjlL%mJjL%KpMoKLnjM%O
-375DnlMLn%KmP%kjMlMLpMroNJ0nJKoLpJ0r%mQKL%kJqOJJrOJ%j1J1MplM%j%JjlJNLLLJqKo
-308b%JKmMMLq%lNQqmKKoqJ2NlnO%lRo%KnKqL%LjkK%kL%%%%JjjMopRLnMJmLOqPoJNo%NnNn
-238@kPmjjpMNLp%jLkRr%LQqk%rJ0K5k6KnL%JLoOoKKjmNLkkLjjLmKJnjLMlK%JnoQ%lLj5K3
-172HjlmMnmKOljnMJOJoJKlMoOrOjjJmMnN%%JnMjKnQlpJNJjMJqKKnQmJkJKjj%lkMjmMKOol
-101cjlLLjNjkLrNkPnJOlkmjOkkO%qNj1NPPrjPml%JOq%L%jLnLnlKRmMpkJ0KpLlKjnK%klRq
-32fMJ1oKr%NMnnQj0J0%kJlJ%kK%qRjJLkkNljl%jKjMlJKk%MmOo%%NoMqLKkKkmMKJoJ2%pJj
35@KjJJj4OPnKKmjM%Lr%ONlj%jMmmpMJ3oMqNljNlKjOqmJ1mmjLMk%kjlJN%JjMqJMl%oJ0j%k
104@KkM%m%
110@
##PAGE=	F1=17997.436409773155901
##FIRST=	23001.711907285582129,	6426.5682307747556479,	2424.5
##DATATABLE=	(F2++(Y..Y)), PROFILE
-912AjkKMm%%jJ%oJ%JJJ0Kj2%KJL%KKnkoQLpkMKk%%KKkjM%K%mk%mOpLKnL%o%RkJNjkJ%q%N
-843AJk%n%%RrPpNMm%Kkk%KOqO%j1MKlMlQklKJlJLljJoMmQoPkkKk%lM%nkOKkmOlkjKkMjQj
-773FoJjkkMjOlK%nRqlKMQpJqJK%%jkPnKJJkLoNJlLJ1j4nMNljjoOKoJlNkLOo%MmJ%LmKKJn
-704@Jo%jJ0kKlmLNpJjJkKjkLMlLLkqMLoLNn%%KjLN%roOJoKLmOkKkLqNljNrR%MklmM%RKj%
-634A0jnJ0KkrJ4%mKJ1nJ6j2OmMOoKJ5Jnrr%mOmoPmoJ1J2j3kNQMnRJkrJ4j5lNjRnoJ5j0kj
-577C6oJ0j0k%j0oKK%%oNjmQmLmQnnl%OLrlOj1LNmKlJPqJNlpRjJlMrJj1QQoNnJ1qlJjnlOM
-513BpkRnLJ%kkMPk%knKqKL%JJJjpJOkkOLrLOkjJjqNOjMrjL%KlJnjOJmOkOj4J3pNkjk%kmO
-444@nRkjkK%JoJOjOj0KNokMpO%k%%LLmK%nNkllKKOqMjJJ2lroOjOlkNjpL%JJKpLoKMmkNjO
-375DnlMLn%JmPJk%MjLJpNrqQQn%LoLoPo%lOKL%k%pO%KrNLjj3J2OpkKJk%JklLMMLKJqKoJj
-306bLmMMMj0JlORrnKKoqJ2NlmMJlQn%JmJpMjMkkK%jMk%j%KjjLonPLmMKmJOpPoKMo%OoMmk
-237bPlkjpMNLp%kMkQqjMPpkjj0QL2k8jkK%JLoNpKM%nNMklK%kNoKKn%KMlKJ%onP%kLj4K3j
-171HnmNmoNLjlnN%PLqKJmMoOqN%%%mMmM%%%mNkLnPmpKNKkMKj0KKmQnKjjLjj%ljLjmMKOol
-101c%mLM%LkjKpNmQnJOlkm%L%%NjpOj3NPPrkPlmJJQj0%L%jKmKmlKRmOpmPMqMkKjm%JklQp
-32fNJ0oKrjOLmoRj0J2kkJk%JlKJrJ0kKMlkMlllK%%lPlJKkJMoPnj%NoNpL%%JmkMK%nJ0Jp%
34@J%J%Jj4OPmJKnJL%LrJNMmJj%LlnnLJ4pLpMjlPnK%NqkJ1ojlLMlJk%lJMjJ%MqJMljnJ1jk
103AkLlMJm%
110@
##PAGE=	F1=17973.143810270667018
##FIRST=	23001.711907285582129,	6426.5682307747556479,	2595.625
##DATATABLE=	(F2++(Y..Y)), PROFILE
-912BkkKMm%%%%%oJ%KJRKj1jKJLjLKmloPLnkLJjjJKK%mMJMkllJnOpLJnMkkjQkLLkkKjq%P%
-842Bk%njJRqOqOMm%Kjl%KNpNKj1MKmMkQkmLKm%Kl%%oOmOnOlJ%%jlM%ojOJjnOkkjJkNkQ%o
-772@JjkjLmJ0mLjnQpmMMQqJqJK%%jjOoLJKmNpMKkJJ3j5mKOljjqQLp%jNlLNnJLl%JJlKMJp
-704@%mjnJ4kKlmJOoKjJlJj%LKkLMlrNMrKQmjjKjLOjqoPjnMJmPlJjKpNl%LqRjMjlmM%RK%k
-634IkmJ0KmrJ6klLRnJ6j2PmKPpMJ3Jmqj1MoOkpQkpJ0J1j3lNJ0LkRjkqJ2j5mNlOjj0J6j1%
-578C2jnQqkKj1nJK%klNjmPmMlPnnmKPJrkOj0KNmKlJPqJNkqRjJkMj0JrOQnNnJ0qkJjmlNMo
-512dlPlL%LlmNOj%knKrKMjL%JjqMMklPLqKNj%%%rNN%KrJMjKlJmkP%mNkQj5J2oNjjljJpPn
-443eRljkKJJn%OkPj0JNnjKoOJm%JLLmLjnOlmlKLOoK%JJ0jj0nNjOmjOjrM%%KKpLpLLlkOkN
-375CmlMKlkKmPJjjNjLjnMrj0J1Pn%LoLmMm%kMKKKkjpO%KrMNkj4J3PpjJ%j%%klMMMKKJqKn
-308aJkMnMLNj1JkQPj0k%KnrJ3MkmKKkNm%Km%nNkMkmL%%Nm%jJKkjLqjNLmNKm%MnOnKMpKNp
-240aLkkPlk%qNMLp%kNkOq%MOpjkrML7k9kJ%%JMpMpKN%mMMjmJJlOoKJljLLkJLjpmNJjLj3K2
-172A0jplNmpPJ%lmM%OMqKJnMoNoN%%%mMmNj%%lMjLmNmpKNLlLLj0KKmQnKjjK%j%ljLjnNKN
-103EnlJmLL%Ll%JmLmPmJOmjlJJ%%OkoPj4MPOqkNjmJJQj1%MJkKl%llKRmPpmLOqMjLkkkJkl
-34gPoOQoLrkOLlpJ0rJ2kl%jjJlLKqRlKNllMlmlL%jlQlK%jKLpPmj%MmMnJ%JKojMJ%mPLp%J
35AjK%%j2MRm%Ln%L%Ko%NLmKlJKkoj%J5qLoL%mPnK%KpJJ1p%mLNmJj%k%LjJ%MpjMkjmJ1jlk
104aKmO%l%
110@
##PAGE=	F1=17948.851210768181772
##FIRST=	23001.711907285582129,	6426.5682307747556479,	1808.625
##DATATABLE=	(F2++(Y..Y)), PROFILE
-912AjkJNlj%%%%o%KKJQ%rjK%MlMKkmoOLmjK%%kJKLJnLLLlllKnNoLJpOmJjPjL%jkLkp%P%k
-841@%njJQoNrPNn%JJmjJOoLMj0MJmNlQllLLlkJlKjpPmOnOmK%%jlM%okQj%nOjlkKmOlR%oK
-771Ajk%KoJ2mLkmQpnOMQqJrKJ%%kKLpMLKnPrMLk%J4j6mKOkjkrRNrJ%LlLMlK%jjJKnLO%rJ
-703@m%rJ6jKko%PnKjJmJjKKKkLMmqNMr%J0kkmL%KPkpnPkmM%lPmJkKpOmLJrRjM%knM%QL%l
-634HklRKnrJ7llMQoJ6j3QmJPqPRJkpj2PpOjpJ0kpQJ0j1nPJ0KJRllnRj5nNnMJj1J5j0%JpQ
-575B9okJrmjL%mjM%lNlMjNnnnMQkpjOj1LLlKlJOpJMjqRjKlNj0JrMJ0nNnJ0rkKjllMMolPm
-509dM%MmnOOj%knLj1KM%LJ%jrPJ%mOLpKM%JjJj0MNJJrLLjKl%llRklLjRj5J1nNjjljJqQnR
-442DljlLJKoJNlQj0%Mm%KoOKo%LKKlLkmOlnkJMOm%K%R%j0oMjOm%O%j1MJ%JLpKpMLklOkNm
-374alMKlkJlPJj%N%KkmLrj0J2On%KnLkKl%jLKJJjknOkLqLOmj3J1J0qJjJkJjlkNNKKK%pJl
-308@%lNnNKMj0JkROj1j%JmrJ4Kjl%LkKk%LljnOlMkmMjJOo%jJKjkKqKLKkMJljMmOnLLpLNq
-240aJJkOkl%qOLLpjjNkOr%NNo%nqKM0k9lLjjKMpLqLOJmLM%nJJmQoJJl%KLj%MkplLKjLj0K0
-172A1kqkMkqP%KmmMjPNrLJpMnMmMjJ%lLlMjj%jLjMmMmpKNMlJNj1KJkPnLkkL%jJmjLjnNKM
-103DmlKnMLJJl%JlKmOmLNm%mKkKJOlnPj3KPNpkMjmKJRj2JLKmKkjkkJRmQqm%RrM%Ll%mLml
-34hQnNQpLqkOJjpJ0qJ2lmJ%kJkKLqRmKOlmMmnkMJkmRkJ%jKMrQlkJKlLl%%M%qJM%%lNLojL
35BmM%jj1MRljLnJK%Kn%NKoNnJKjoJjJ4qKnL%mQoJJ%oKJ1pJnMMmJj%%%Jj%JLojLjklJ1jlk
104aKnP%kk
110a
##PAGE=	F1=17924.558611265692889
##FIRST=	23001.711907285582129,	6426.5682307747556479,	1275.75
##DATATABLE=	(F2++(Y..Y)), PROFILE
-912Ajk%Njjj%%%o%KLJO%pjKjMlLKjmpPKkjKj%lJLLJoLMMmmkLoLlL%pOpN%NjLkjjLkpJP%k
-841@JnlKQmMrONn%JKnj%NlJNrMJmMkPllLMlmJlLlnPlNmMmL%%%lK%ojRk%oOjkj%lNlQJnJ%
-770@kJKqJ4nLlmQonONQj0JpK%%%kKKqOLLoQqKLjjJ4j6l%PkjlrJ0NqJJJkKMkKj%jJ%nNOJj1
-704a%l%j1J8jKjqjQmK%%l%kMJJjLMmqNMrjJ1%mmKjLQmomPlkNklQn%kKoOmM%rRkLJ%mK%QL
-636A1%mljQKorJ8nkNPqJ5j2RnJPrQPJjoj2J0qNJpJ1jpORj0oQJ0KLRmmlOj3oNp%Nj2J4j0J
-578B3JoOmkJpn%LJqJM%kLkM%LnmnNRmojOj0LKkKm%OoKLjpQjKkNrjpLJ0oNmRqlLjjmLMolO
-510alMjOnnON%%koMj1KL%NjKlqRkJmNMpJLJLkJrLMJ%qMLkMm%knJ0lkJJRj5J0mM%jlkLj0R
-444@mQm%lKJLn%NnJ0j0jMl%KpPKpJLJLlLkmOlojJMOmJKjQJj0nKjNlJP%j2LKjKKpJoNKjkN
-377@kMllMKlk%jOJj%N%KllLrj1J4MlkKmK%Jk%%JK%J%knPlKoKPnj1QJ1pJj%jJkljMQjJK%o
-310B%k%mOnN%MrKjJ0Mj1%jJlqJ3%%l%K%j%jLkjmOlLkmMkKPpjjKMklKqLKKkM%jkKlNlMJoM
-242CLpjMkMkk%qPKLokjNjMqJMLmJopjM0k8lNl%KNpJpKPKlKLJoJJmQoJ%jjKK%%Mjq%jKJKo
-173eJ6lq%LkqP%KmlMkONpL%qMmLlMjJjkLkLk%j%LjMlKlpLMNmJMj0LjjPoMkkKJjJmjLjmNK
-104AKllLnMKK%l%%%JoNkLMlJmJlLKOmmPj2%PNpkKJnLJJ0j3JLKmJjkjkJRmQonmJ1qM%MmKo
-37dLmkOmNPoKpkO%%oJ0qJ1lmJJlJjJLoPlJOkmKlokNKlmRkJj%MKrOjjJJlLk%jOkqKNk%kLM
32FojMoOjjrKRljLmJ%%KljNJoPpKJ%pMkJ4r%lKJlPo%K%pMRoKnLMmJjJJkJj%JKnjK%ljR%mj
104aJnPJkl
110b
##PAGE=	F1=17900.266011763204006
##FIRST=	23001.711907285582129,	6426.5682307747556479,	1318.5
##DATATABLE=	(F2++(Y..Y)), PROFILE
-912Ajk%N%jk%%%oJJM%NjnJ%jMlKKJnoNKj%KlJnLKNJqLNMnmjLnKlL%pOrQJKJLn%%LloJP%k
-841@KnmLOkMj0ONnjJMnl%Nk%OqLJmNlPllLOloJnNnlPkLlLnOj%%kJ%ojJ0l%oOjk%kkMlPKn
-772bK%jJKj0J5nLmlPnoPNQj0JoJ%%%lM%rONLoRrKKJlJ3j4m%Qk%mrJ0OpJ%%kKL%LmKkJ%oO
-707CPJj3%jjj1J7%J%qkQkKjJmjjMJ%jLNnqOLqjJ1KonKjLRonkOnKNmkQo%lLnNlL%j0J0lLK
-642BJmKjPLJnmJPKpqJ8okPMqJ3j0RnjPrJ0LK%oj0J1pLKoJ1JpMQroQJ0JNQmm%Kj2oMplPj1
-581A6J0pJJpNkkJmnjMJj0JLKj%kNKJnnkMRnoJNrKKkKl%NoLKjpP%KjMq%o%J0oNlQqmM%%nL
-514bLmmNlNkQooONJ%loNj1KMkPkKlqJ1nJlMNojLJMkKrKLKjqOKkLl%joJ0lljMPj3RmMJjlk
-447bLj1J0mPljlKKKljMnJ1j0jLlJ%oQKpJLJKkLllNlo%JNNk%JkPKrm%%LlLOKj4LMkJKo%nN
-381dK%lNkLjmMJkkkKN%JjN%Jm%Krj1J4MllLmJJ%%%JjK%%%jlOnLn%Rnj0NJ2pLl%jJkljNRl
-314EJKjoJ%kmOnNjLqL%J0Lj2Ll%koJ1j%jkLJl%%LkklPlKllMkLPqjjKNkmJpNjKjMj%lKkMl
-246aNJpNLplOkMkkJqPJLol%N%KpJMJkJpnkL6k5lPm%LMp%nJPKlKKKpJKnRnjJ%jJKJjMjqKm
-177eLJLmJ2mo%K%qO%LnkLkMPpL%rKjKkLjLkjKkLkjjKJ%Nk%lpMLNm%Nj0MlJNnMkkKJjKmkL
-108ajlNJJklLmMKKklJ%%JoNkMLlJlJnMKOmmQj1kOMojK%oNJJ0j3KLKnJjl%kJRnQnnpJ3pLJ
-41@MnMpLmkNkNNnJnkNj%mRoRlm%LmJjJLmNlJOkmKmnlPJlmQjKk%MKrN%%JjjJJkjQmqLNl%j
30@JMn%LoOjkpKQkkLmJ%%J%kMJpRqKJ%pOkJ1q%k%LmPnjKkoOPoMoLMmJjKKmJk%JKmjJKmjR%
102DmjJnQ%jm
110b
##PAGE=	F1=17875.97341226071876
##FIRST=	23001.711907285582129,	6426.5682307747556479,	929.5
##DATATABLE=	(F2++(Y..Y)), PROFILE
-912@%k%N%jkJj%nK%MjL%lKkjMl%LLooNJ%%LnKoLLMKrLOMoljMoJkL%oNj1J0K%KMokKLmnKN
-843AJjJmnMMjMqMMmjJNnm%MjkPpLJlMkOllKQlp%nOokPkK%JoQk%JlJ%o%Rl%pO%kJmjLlPJl
-772bKj%KLj2J5oMnlOkoOOOrJnJ%jJmMjj0POKoJ0p%KJmJ2j2m%P%jnrJ0PoK%kj%LJMoMkJjo
-708cOPKj4kJ%j1J6%%JqlQjLj%lkjN%j%LNopOKokJ0Moo%%LJ0qm%NnLPpkQo%mMnNlL%j0J0m
-644dMKLnJ%OKJnmKOKpqJ8pjPLj0J2rJ0o%Oj0J1%LjmqJ2oJKmJ2%oLOpoRRJOPmnLkroLqoRq
-581A6On%%oNkj%jnkOJj3KKLJmjOKjmnjNQonJOrLjjLm%MnN%%pO%KJLokn%QnMkPpnNJ%nKLl
-512bnMkMkJ0poPLK%mnNj0JMkQlKloJ2qJlMMnjL%NkKqJLJjpOKlMljJoRmklOOj1QmLKkklNj3
-445a1J1kOmkkJLKl%LoJ2j0jKjJlmQLp%LJJkMllNlo%JOMjjJlPKqmjJJjLOKj3KMkJJnjmNKJ
-379alMlL%kKJkjlLNkKjNjJnKKj0j0J4LklKmKJJ%%%jK%jJjkOoLm%Roo%J3pMlj%JlkjNJ1pJ
-313EKjmjKknOmNlKoLJJ0Jj1Mm%jnJ0mJJlKLoLjLkklPlKllMkLQrk%KPlm%pPlJ%MkJlJjLkN
-245D%oNKnoQkLjkKqP%LomJOjKqKM%%%pmlL2k2lRn%LMojm%OLkJ%Mp%LnRnj%JjJJLkL%pKnM
-176aJKkRnm%K%oM%LnjKkLPoLjrJKJkLjMnJKkLkjjL%%N%lkpMLOnjNrMmKNoNljK%%JlkLjjL
-105@%%%lLlLKKklJ%J%oLjNJjKmKoMLOojNpoPLnjK%pOJRj1JLLoJjlJlJQmOknj0J4oKKLnNp
-37dLmjLjNMm%lkMlKlQnPll%Ll%%%MmMlJN%mJmokPJllPjKlJNJqKJKJl%JJkjRnqMNm%%jMm%
34@MpN%kn%RkmLlKk%K%kM%oRrKJJqQkJ0qjjjNmOmkKmmOOnMnKMl%%KLoJkjKJl%jLm%OJljJn
106ePJ%o
110c
##PAGE=	F1=17851.680812758229877
##FIRST=	23001.711907285582129,	6426.5682307747556479,	540.875
##DATATABLE=	(F2++(Y..Y)), PROFILE
-912@%jkNJ%lJj%nL%MjJ%kMllNkjJNonLK%JLpLpLLNKj0MOLol%NpjJK%oNj3J3KkLMqkLLmlJ
-844dNJjKmnNJKLqLMmkKOon%LJmRoL%kLkNlkJJ0mp%oPqJPkJ%%nRlJ%k%joJJ0m%pN%%Jo%Kl
-775hPJkJ%%MLj3J4oLnkM%oNPOr%mKjjKoOkj1PPJnJ0nkKKnJ0j0n%Q%%orRQnLjkkjLLNrOk%
-710DkoPQJj4lLjj0J4KkKqlQ%Ljjlk%M%k%LMnoOKmkPOpokJMRqlJMoMRrjQpjmMlMkLjj0RlL
-643aLMnJjOJ%mmLOJppJ7qjRJj1J1rJ1o%Nj0J1lNkmnJ3njKkJ1%mKLnnRQJPNkpOnopKorRnK
-580A8kjjoNk%jLpjPKj6K%NKojOLlml%NQpm%OqLk%LnJLnOj%oMJKKLmmklPmLjOooOKJoKKkn
-511fKjLkJ1opPJLJmnNrJMlQlLmnJ4j1JlLNmkKJNkKo%KJkoPJnOljKoQmlmQMrPlJMkklNj3J1
-444@%MmljJLKkjMqJ4j1jJ%JnlJ0KojL%JjMllMkoJKMLJj%lPJpmkKkJMNMj4KMkJ%n%mOJKlL
-377@lL%jJJjkmOLkLjMj%oNJj0rJ3LjlJl%KJJ%%jJj%Jj%NpLljJ0pllJ3oLkjjJlk%MJ4j1JK
-312F%mjKkoPmNl%mLKJ0%j2On%jmJ0n%KlKMrNkMkklQlJlkLlMRj0k%KRnm%oOl%%NlLm%%KkO
-245D%oNJmpRkLjkMj0QjLnoLNjJpLLkL%pllK4j9%Ro%MNpkk%NLkJjNq%MnRnj%KkJ%MlLJoMq
-177eMJL%MnkJ%JnLjMn%JjKOnLjj0%NjkL%MoLJkKkjjM%%NJmkoMKOnjLpNnKMnNljK%%JklLk
-107cKKj%%lMmLKKlkJ%J%pL%Oj%KmLpMKQp%MnqPKn%JJqQ%Rj1KKMojjlLnKQnN%nj1J5nJKLo
-39cPrNmkKJNKl%ljLnL%PnMjmJMmJjJLlLlJMJmJmokPJklNJ%lKO%pJJM%m%%Kl%J0opLOo%Kk
31@LlJLpNjjljQjnLkJlJJKkL%oJ0j1LjLqJ0kPpkJlOmOmkKnmQMlLmJMl%%LMqJkkL%k%kMm%N
101AJkkKnPJ%o
110c
##PAGE=	F1=17827.388213255744631
##FIRST=	23001.711907285582129,	6426.5682307747556479,	-183.625
##DATATABLE=	(F2++(Y..Y)), PROFILE
-912@%jkNJ%lKk%mMkNkj%%OnlM%lJOomKJJJMrMqMKOKj0MNMpk%NolKLjnMj4J4MnLNj0kNLnk
-845eKLJ%JlmN%LKn%KljKOon%KKnRnLj%LlMklJJ1mpjnOqLOkJJjnJ0l%%k%km%J0ljpN%%JoJ
-777f%kOJjJjKNKj3J2oMojLJnMOOq%mKjjKoOkj1OQ%nJ0llJKnQpn%PKjorRPlNllkjLLNrOjj
-710DkoPPKj4mMjpJ0LlLqlPJMjkklJMjlJLLmpPJjlNOoomKNQrkLLoNJ0j1jQpjmMjKjJ%j0Ql
-644eLLPn%kOj%lmNMJopJ5q%J0%j3RoJ0oJMj0J1nOlmkJ3llK%J0jlJKlmQPJONkpRrlo%nj0Q
-582A8jkJmjnOmJjNpkRKj8LjNMq%NKlmlKMPplJOpKk%KnJLnQk%nL%LLJjnklNlK%NnpPLKqKK
-513AkmJkMlJ2pnO%MJnmMpJLlRmMnmJ4j2%kKOmlK%OjJmjK%jnPjoQljLnOnknRKpOkJLjlkNj3
-445a1J1%Mnk%%KLk%LpJ2j0%jK%pjJ1JnjKjKkNllLkmJKMK%JjmPJplkKnMMNMj4KMj%%n%lOJ
-380aJkKmLKj%%%kmPLmMjLk%mNJj1oJ1L%mKm%KKJ%%kKk%%%JNqLkkJ0p%oJ2mKjjkKmjJKJ6j4
-314BJLjkkLlnPmNn%kKLRjj1Pp%%kRqKKk%Nj0PlMlkkQjjljKmNRrl%KJ1on%nPnjJMmMkkKJk
-246bOjnMJlqJ0kKjjMrQkLnoLOj%oLKmPkojlJ4j4KQn%MNpk%jNJjJlOp%MmQnjjMmK%NmKJnO
-178Ej0MJLK%n%Kj%kJ%Mo%JjJOmKjrkQkkLjOqN%kKkjjM%%NKoknNJPpjLoOpMLoNl%JJ%%%lK
-108akMJkj%kMmLJKljJJJjpKJOkJLmKpMKQqKKkj0OJmJK%qQJPj0KKNpk%lLnKPnMKmj2J5m%K
-41@LpPpMmjJKMJkjk%LqNKNmJ%mKMmKj%K%JmKLJlJmnlPKklMJ%mLOjnkLN%n%jKjjJ0poLNn%
29@KkJ%JKoL%%klQ%oLkJmJJMlL%nRj2MkMqJ0kOokJmQmNllKnmRKkKlJMkkJMLq%jlM%kJlMl%
100cL%j%JnQ%Jp
110c
##PAGE=	F1=17803.095613753255748
##FIRST=	23001.711907285582129,	6426.5682307747556479,	-907.75
##DATATABLE=	(F2++(Y..Y)), PROFILE
-912@%jjLK%lKk%lLjNlj%jRolKKnJPolJ%KJNj0MqMJOKj0MOLok%NonMMkmLj5J5MoMNj1lOLn
-846djKLJJ%klNkLLnjJkjKPooJjMoRmLj%LlMklJJ1mpjnOqNMj%LkoJ0kkJk%llJJ0mjpM%KJp
-778gLljOjJ%jLPKj3J0oLojLKmKPOr%kKk%KpOlj0OQklQJoJLnNmoJOMjqpPQjNmmjlLMOj1P%
-711FkkoOQJj3nOkmPMnLolOKMkkklKLjmKLJloOJKlJPnnoLNQj0kNKoOJ1j4%QpjmM%J%%%rPl
-644eLLQmkkOkjkmPL%noJ3qjJ2jj3OmJ0pLKrJ0oPnmKJ1%nJKQjj%JklPOKOK%pJ0j1jnjlj1O
-582A5LnKnjoPmJ%OolJ0Jj8KjONj2KOJnklLLPpk%OoKlJKnJKmQk%nKJLLJJoklMlK%MlrQMKq
-515bK%%m%kLlJ2onPkN%nlLnJLlQlNpkJ3j3jjKOlmKjO%%l%%%%nQkqJ0ljMnMmkoJ0%nOjjMj
-449BlkNj3J1KKnk%%JLj%LpJ2j0JlMjrJJ2JnjKkJkNlkLkmLKLJjLlmPJomkLpONKOj3%Nj%jm
-384e%kNKJkJmKLjJj%joRLoNjKlJnPJj2mJ0M%mKn%KL%JjkKkjJJJMqMkkRpKqJ2mJ%jkLn%JJ
-316@J7j6JL%kkMmnPlMo%jLLPjj0PpjJjRj1LKj%Oj1QlLlkkP%jmJJmNRrl%LJ1pmjmPnkJMnN
-251AkkK%kOjlLj%rJ0kJj%NrQlLmqMOj%oMJoJ1moJkMrMPm%MNpkKjLJjKoPp%NmQml%NnK%Nn
-182@JKlOj1MJMKlnKLjk%%%MoJjJkPlJjplRklLjOrO%kKkk%Nj%MLpjmNJOpjJmQrMKnMk%J%J
-112@%%lLlP%mkJkMlK%LljJJJkoKJOlKLmKpMKQqLjJj1O%lKJ%qQJOqJLMpkjkMoJQnLLmj0J3
-44BljKLpPpMlkJLLj%jjJKj0OLMlj%mLMmLjjKJ%mKJLlJmnlPLklLKjnMOkknLPjn%jJ%%RqmK
26@Mm%Kk%JK%mK%%jlP%pLjJm%JOmLjlQj3NlNqJ1jKmlLnQlLjmKnmRJjJj%MkkJOKj0J%mNkjK
96@mMlJK%j%JmPJ%p
110c
##PAGE=	F1=17778.803014250770502
##FIRST=	23001.711907285582129,	6426.5682307747556479,	-2015.5
##DATATABLE=	(F2++(Y..Y)), PROFILE
-912a%JkLKjkKj%mMkOllJjJ0plJMpJPnkJjKJNj1MpMJOJqLNLo%%MooNMjmKj4J4MpMNj0mPLn
-846d%KKJJ%k%LlMKkm%k%KPno%kNoRmLj%LlLjlJRlojnOpOKjjNknRklJk%mkKRlkpM%KJpMn%
-775hOkLjkMRKj3PnLojLKl%POq%jKl%KqPlrOOkkPLo%LnK%pJOMjqoMRJNnmjlLMOj1OKlkoOP
-706I%j1nPl%LMoMmlLMMklkkKKjnLKJlnNKMmjOlmpLNPj0jNJnQJ0j5%QpjmN%%%%%qNkLKJ0l
-640GmkOlkjlQK%nnJ1pkJ2jj4OlJ0qNJqQoPomMRLpJMOkJj%%kNNLMJJpJ1j1Jojjj1LOoLpkn
-576ARoKJOolJ1Jj8JjNPj4KP%nklNJOnk%NnKmJKmJKnJ0lJnJJLMjLoklKk%KLkrPNKqK%%ljk
-509fKkJ1nmOkNjmlLmJLmQlOpjJ1j3lJKNkmJjO%%jj%%jlQmrJ1jkNmJljpJ0jmN%kNjmjMj1J0
-444@LJnk%%JLj%MpJ1j0JmN%j2LJ3%mjJkJlOlkLljKKLjkNlnPJnmkMj1J0MJPj2jNJkllKjML
-380B%k%nLMj%j%jnRKpOjKnJmQ%j2jQN%nLojLM%JkkLljJKJLpLkkQoLrJ1kjKkkLnJJ%J7j7K
-313BL%jlLlnPlMp%JKMN%j0PpjJ%Qj2MJ%jPj1J0nLlkkOKllJJoOJ0qm%LJ2qmjlOokKLnN%kK
-248@kjNjlK%Kj0RjJjJNrQnMmpLPkJoM%pJ4omJjomPOm%MNpkMkK%%KqQo%NlQnkjOoKjOn%Ll
-179@Pj2N%MLooNMkkJj%LnKkJkOlJjnmJ0knL%OrO%kKkkJOkjMLpjmO%OpkKlQj0MKnLkJJjK%
-111@JlKlRjoj%jMmKJKl%JK%koKKNlKLmKoM%RqMmMj2OjkKJ%pQJMpKKNql%jMpKPoKMlqJ1kj
-42aJKpOnNmj%MKkJjjJMj3PMKjl%mLNmMkkLKjmK%LkJmmlOLkkKKjnNNkjoLQkn%j%J%QpmKLk
28AjKlJJLjl%JJjlOJqLkKn%JPmLjkPj3NlNqJ0J%lkKoJ0mLjlJnmRJj%%%MkkJP%j0K%mNkkLl
97cLlJJjJ%JlOJ%p
110c
##PAGE=	F1=17754.510414748281619
##FIRST=	23001.711907285582129,	6426.5682307747556479,	-3123
##DATATABLE=	(F2++(Y..Y)), PROFILE
-912bJJkKK%kLk%lNlNlmKkJ2pm%Or%Qm%%kJKOj2MpM%OJoKMLnJ%LooNNklKj4J3MqNNj0nQKm
-846d%LJJJjjJMoNKJp%lJJPmoJmOnQmMkJKmL%l%RkoklNpPJjjOkmP%nJk%mkKRkmnL%LKqNqK
-775gOlMljNRKj2NnKo%KLkjPOq%%JmJLrPlpNNlkOOpjLm%KpKMOjrnKQMMol%mLMOj1OKlknNP
-706IjroPlL%NrNklKMMjnjkLKkoMK%lnOKOnlMjjrLONrjNJnQJ1j7JPojlMJjJj%pMkLKJ1lnl
-638@QokJmJ0JjlnRpjJ2jj5NjRqOJqPoQrlOOOqJNLkKjjJjMMMLjJoJ1j1LokJj0%RpLqkmRpK
-573DKOokJ1%j7JjNPj5LPknjlO%Nmj%MmKmJKmJJmJ0lJmjJMMjMoklJjkLKjj0QNKqKjJl%lJk
-507gJ0llOmOkllKj%KmQlPq%Rj2mKKNkmJkNKkKk%j%kQnj1J3jkNmJkkoJ0mkN%lOjmjMj0RM%
-442DojJ%jL%%MoRrKnPkj4OJ4km%%lJkNljLl%LKJklPmnQ%mnjNj3J1NkRj2jNLmmkMkMMjl%n
-376eKN%jj%%oJ0JrPjKnJnR%j3KPNJnLpjLNjJl%KkkJKKJnKkjPoMrJ0kkLjlLnK%%J6j7KM%%
-310EmLlmPmMp%KJNKJqNpjK%Qj3MJKkOj0J1oKljkNLllK%pPJ0poJLJ3j0kkjNpkKLoO%jJkkO
-245BkkK%KrQj%%JNqPnLlpMOj%nL%pJ5plK%j6JJ0Ml%MMpjNj%%jLj0Rn%NkPoj%OqKjPo%LjO
-178Gj1M%MLpoOMklLlKKnKkKmPl%%mmJ0koL%Pj1QjkJjkKOjmMLpjlP%Npk%jQj1NJmJjL%kLj
-111aLlJmJ2lp%%jMmJ%LlJKKkjpLLMmLLmKoMjJ0rOpOj1NkkLKjpRJLoJKNqljJLpKPpKNlnQj
-43AkJKpNlMljjMKlLk%JMj4PNJ%oKnMNlNllKNlnLkNkKnlmOMjl%LjoOMkKqLQkn%kJJ%PpkJ%
27@JjJk%KMljjJJ%mNKrMlLnkLQoLjjPj4OmOqJ0JjkjJoJ0lKjlJnmR%%kK%MklJRkj0L%mNljL
96@lLkJjjJJJlNK%p
110c
##PAGE=	F1=17730.217815245792735
##FIRST=	23001.711907285582129,	6426.5682307747556479,	-4142.5
##DATATABLE=	(F2++(Y..Y)), PROFILE
-912cJKjJKjjLk%lNlNlmKkJ1omjPrjRm%JmKKNj2MnL%NJmJLLmK%JonNOlkJj3J2LpMNqoQKm%
-845dL%KJk%MKoMKKqjkJJPlo%mNlPmMkK%lL%ljQjmkmMmPjjjPkmOJo%jjljKQkmmLjLKoMj0N
-775eMmNklOJ0Jj1LmKoJJK%lPOq%JKnJLrPkoNKm%NPpjKlkMoJMOjrm%QMNpkJnLLOj0NMnjnN
-707BOkpoPkLkOrM%kjOLknj%KJjoMKjllMKRooMJjrMNMrjOJmQJ0j8JQo%lLLlKl%nLjKJJ2ko
-639ClPoj%lJ0KkknPojJ1%j5M%QpP%qOnQrnQMRr%NKlLjjJ%LMMJkJnJ1j0LnlKqkRoLrljRrL
-573CLNnlJ2kj4%jMQj6MQmo%kO%Mlj%LlJmJKlJJmRlLmkJMMkNokk%jlMKjj0QMLpJlLkjlJkR
-506Bl%MmNklkJ%%KmPjOq%Qj1nKLM%n%kOKlLk%jjjQnj3J4JmOljjjoRnjMJlOjmjLpQL%ojJ%
-438bkMjJMnQqJnQlj5QJ4kn%%k%kNljLlJLKJmnRmnQ%lnjNj4J2NlJ0j1kNMnnjNkLOll%nJOJ
-373CkkKjnJ0%j1Q%JnJmRjj2LNQ%nMqkMNlKl%LlkKKJ%mKkjOnMqQjlMjmLmK%%J5j7LMjJlKl
-307AlOmMp%L%NJKqLnjJJQj4NjNmOrJ3qKm%jLMmjJ%qQJ1po%LJ2rkk%MpkLKpPJj%kkNjkJ%L
-240BqO%%jKNpOoMkpLPlJnL%oJ5qkJKk5PJ3%%jMLp%Ok%jjMj1Rm%NjOoj%OqKjPokM%NrL%MK
-173FpoONjnMmLKmJkKnPk%k%lQloMjOrQkkJjlMO%oMKp%lQjMokj%Qj1NJmkKL%lMjMl%lJ3mq
-104bJjjMnKjLkJLJkjpMLLnMLmKnLjJ0rOqOj0NljLLknQ%KnKJNpmjJMpKNoKMjlOjk%LpMkMl
-35akjNJnNjjKNj5OOjJpLoNNlOmlKNkqMjMkLnkmMOjm%MkoOLjLrKRkmjk%KJNpjJjKjJjkLMm
35AKlKJkkMKrLkLnkLQoLj%Nj3PnOpQKkj%JoJ0lJkkJmnRJjlLJKjlJJ0mj0M%mNljMkJkKkkKJ
104aJkMK%o
110b
##PAGE=	F1=17705.92521574330749
##FIRST=	23001.711907285582129,	6426.5682307747556479,	-5161.625
##DATATABLE=	(F2++(Y..Y)), PROFILE
-912dKKjJJjjMkJmOmOmmKkJ0nnkJ0j1jRl%LoKJOj2LlK%N%k%KLkLjjnnNOlj%j1J0JnLNpoQJ
-847al%MkLJk%PjpMKMj0kjKJOkoJoNjNlMkK%mLJlkO%kklLkPm%kQ%nMLpjjjl%KQknlL%KKnM
-777Aj2PMnOllPRJj1KlJoKJK%lOOp%JKn%LrPjlL%mJLQpjKkmOoKLOjrllRNLojJnLLNj0NNpJ
-709BnMOlmpPlNlOj0NJkkNMkp%JKJ%qNKjllLLRop%NKj0LNLqjP%mQJ0j8%RnjjKLmKmJlJjLj
-642bJ3kpkPpkKlJ1JkkmNo%J1jj4MJPqRjpNmQj0oRJJ2j0JNjlNl%K%JLN%l%lJ0qLmmMpmRmJ
-579A1rkjJ0rKNLnlJ2lj1j%LQj6MRoo%jOjLk%%LlJm%Lk%%lRmMmk%NMlNnkk%jmMKJj0PLKnK
-514AoMj%m%kQjJMnNlljJJ%JmPjOq%OroKMLKo%jMLmMkjj%%Qoj4J4KmOkkj%oQo%MJlPjmjKo
-445fJ0%%o%JjkLjKMmOpJnRmj6J0J4knjJl%kMlJKmMLJ%npJ2moR%lnjOj4J2NnJ1j1kNOpn%N
-383@jKPmm%nJOJjlKjmRjj2R%KpKmR%j3NMR%nMrkMNlLnKKljKK%kkKk%NnMpPklNkmLlLjjJ3
-315A2j5MMjJk%kkNmMpJLjNjMqJljJJQj4NlQoOqJ4rKnJjLLljKjrQJ2opJKJ1r%l%NqkMJoNL
-250BkJklMjk%JMoM%%kLNoMoM%pLOlJmLjnJ3q%JMl3J2J4kJjMKpKOjkkkNj1J0m%NjOojJNqJ
-185b%PpkMJMpK%MJpnONjpPnMJmJlMoPl%kLlOkpM%NrRkl%%lNO%qN%oJlRjKojj%Qj1NJmmML
-115a%lMjNm%lJ4nrKjjMnJjMlLLJm%pNKLoNMoKlLkJ0rPj0NpMmJJOmmQjKnKJMomjKMpKMoKM
-47AjjM%ljMpKJMlkkN%oP%kLNj5OOkJqLnNNkOnlKOlj0OjLkMmknMOJnjMkoPJ%MrJRkllj%L%
22BMo%%mOk%%kLMnMnLJkkLLj0MkLnlMQoLj%Nj4QmNpPLl%%KpJ1l%l%JmnQJjmN%KkkJJ1oj0N
90@JmNmjMj%jJklLJJjLLkn
110b
##PAGE=	F1=17681.632616240818606
##FIRST=	23001.711907285582129,	6426.5682307747556479,	-5905.5
##DATATABLE=	(F2++(Y..Y)), PROFILE
-912dJMkJJjjLjJlNmOlnMmRmnlJ1j2jRkJLoJJNj1LkKjM%%jJMkMjlnmMPljJrPJnKOnpP%jjM
-844@kLJlJRloKLNj1l%KJM%nJoLJNmMkKjmLKklLLkkkK%On%kQJnKNr%lJlJJP%pjLjKKkKj3Q
-775cLmNllPQJrJlJnJJKJmNPpjLJn%KqPjjLknLJPnjJ%nOnKKOkqknRNKo%LoMKMrLOpKmKOll
-704@oOkNnPj0NLlmOMlq%LK%JqNKjlkKLRppkQLj0LNJpjOJmQRj8%Rm%jKLnKnJj%jLkJ3kpkQ
-637GplLkJ0JkklMo%J0%j3MKMpJ0%pLkQj1oRkJ5j1JNmlOl%KJ%LMjkkjRoLnmMmoRkjqkJRrJ
-573AOKmlJ0mpkJKQj6NRqn%jOlL%jJKk%l%K%j%kQmNnk%NLlNmkjj%oNK%rPKKmLrNJ%n%kQkK
-504@MoNlkj%K%JmOJNq%MppKNLLp%%KLmMjlJ%JPpj3J4KmOjm%JnNn%LKkN%lkKmJ1l%pJJjkL
-436akLNmMn%mQmj5J0J5lo%KmjkMlJKmMNJkorJ4loRJmmjNj2J0NpJ2rkMPpoJOkKPnm%m%OKk
-372BlLklQkj2RJKqLlP%j2NMJ0jmMrkNMnLmKLmjLKjmK%jjMmLmMjmPlmLmNkkJ2j4NMjKjkkj
-306@MlKoKLkNlOpjjk%KQj4NnJ0oMnJ4r%nK%JLk%Kkj0QJ2mqJKRqJlJLpkN%nMMj%kmMjkjJN
-240BmK%%kMLnMpMJoLNlJlLkmJ1p%KMl9J7J6nLjLJoLNjklkOj0RljNjOp%JNrKjQqkN%KlJ%M
-174DjolMOjqPnNJl%lMoPm%kM%LjqN%MqQkkjJmNOKj0M%oKmJ0jJnjkJOrNJlqPL%lMjNkjlJ3
-106A1oqLkjMoKjLkLM%mjoOKKpNMnKkKlJ1rOj0MmLmJJOmkOjJmKJMoljKLoKLoLK%%M%llNo%
-38cLLlkkOkoQKmLOj3LNkKrMoONkOnlJQlj2PjKkNmkmLPJojLknOJ%Nq%QkjmjjMjMn%%oQk%%
31@kLLmNoM%ljLKrLjKlmNPoK%JLj3RnNpPLl%K%oJ1m%mJJlnPKlmO%KlkKJ1qqMKlMlkMJkkKk
101blLJJ%KLkm
110a
##PAGE=	F1=17657.340016738329723
##FIRST=	23001.711907285582129,	6426.5682307747556479,	-5690.625
##DATATABLE=	(F2++(Y..Y)), PROFILE
-912dJNk%JjjLjJlNmOlmMmPmmmJ1j2jJ0kKLpJJNj1L%%%L%JkJL%NknmlLPkkKpMjk%PmoOkJk
-845dMlLKmKJ1onKKOj2kjKLKJm%oKMMmLjJkmMLlmLLjkjJJOoJlPLmjPj0%mJkJJP%qJLjJKjL
-777Dj6J1KmNlnQQjp%k%mKJJJnNPp%LJo%KqP%JMomL%Pn%J%oQoLJNjqjpRNJm%MpMJMqKOpLm
-708bKOnjoPlNnOrNNnmNMlrJMKjLrOJjlkJMPopnJ2Mj0LMjo%OJlORj7jRk%jJMoKoJJj%LmJ4
-641A0lpkQomLjJ0JljlKmjJ0%j1MKLoRJoJ%Pj0pQmJ7j1KLnlOlJK%%LLkkmJQlKnmNloP%kpk
-577bKRr%PJmlRnmkJKQj6OJ0j0oJ%NmM%jJJj%m%LJkjjPnPnk%MMmMlk%j%pOKjqOK%kMj0NK%
-510amjkPjKMoMkkj%K%JnOLKo%LopKNKMp%J%LnNjmKJJOoj2J3KmOjnJJmMn%LKjM%lj%kJ3p%
-442CoKJjlKkMNlJl%mQmj4J1J3ko%KmkkMlKJmNOjloj0J5koRJlllOj1QNrJ3qkLJ0qpJPlKQo
-379Dm%mJNKkmNlkOkj3J0JLrLjN%j1OKJ2jmLrkOLoMmLKljLKlnNjk%MmKkLjmOlmLlOllJ1j2
-314dNMkKJmjjMmKnLLlMmQomJjjJQj3OoJ1pKlJ5j0%oL%%Lj%Llj0QJ2lq%JQpKlKKq%MjlLOj
-249DjllKjk%JMjjJ%lNLnLpMLnJNlJlLlkQn%KNm3K1J6pNkL%oMN%kmlPj0Rl%NjNqJKMrKjQr
-182dkO%%%%jNknkKO%rPmNJl%lNpPn%kPjJJrO%LpQljkJmOOKj2NknKlJ1k%m%lJNrNJkj0QMJ
-114@mMjNjklJ2opLjkMoJjMkLNjmjoPKJpNMnJjKmJ2qNj1LjKmJJPnjOk%lKJMoljLKmJKoMJ%
-46@JL%lmPokMLlkkPlqJ0LnLPj2JNlKqMoOMjOolKQlj3QjJkPnjmJQKqjMknO%JNq%Pj%njjMj
22ALm%%qJ1m%JkKKlOoM%nJKLj0MjKllNOpLjKLj3RmMoNMmJMjpJ1ljnKJkmNKmlNJKlkKJ1roL
90aKlMlkMMnkLkmLJKjKKkk
110@
##PAGE=	F1=17633.047417235844478
##FIRST=	23001.711907285582129,	6426.5682307747556479,	-5613.875
##DATATABLE=	(F2++(Y..Y)), PROFILE
-912dKMk%JjkMjJkLlOkmMmMkmnJ2j2kJ2lKMp%%Nj0LKjjLjLlJLJNkplkKPkkLoLm%%OkoNlKj
-845cLlLJnMJ2rl%KPj2k%KLJKm%n%OLmLJjknNLknJM%jjJKMo%kONnjPj0jmJjKjPJqKK%%JL%
-777Dj6J2KmNmnQOjn%k%lJJ%KmLOnjMJp%KpP%LMrlL%NljJJnOmKKLjp%qPNJlJNqM%LoJOpNm
-708aJNn%nOlMmOrMPnoOKlrKNJjMrO%JljjMNmqpJ4OrKMko%OJlNRj7kJ1kJ%%LoJn%Kj%LnJ3
-641HkolPmmKJRJmjkJljRJj0NK%nRKo%KOqqOmJ7j1LJokOmLJjjMKljnLO%%nlMjnMLnmlLQq%
-573@PjllQo%kK%Pj4NJ1j2mJ%MnLK%%%%%ljKKkj%OpRnk%MLlKkkJj%pOJ%pNK%kNj2MM%mjkN
-506cJLLoLkjj%K%JoPLJn%JnoJOJOpjKkMnNjnL%KOoj1J1KlN%nJKlKn%KL%L%jl%jJ6j2JoKJ
-439@jlKlMNk%k%mQnj1J0J3kp%LnkjLkKJmNPlmprJ5jnQKkmlNqNNj0J3olLJ0pqLOmLPonJl%
-375cNKllOlkNlj3RLMj0L%LJj0MLJ2jmLrkPKoLlLLm%LJmoQlj%MmKkKjkNlmLmPlmJ0j1NNlL
-310EKo%%LmJlKMmMmPmpMkjJQj4QqJ2p%%J4j1%nLKlMj%Mmj0PJ3kr%JNmJkKJpJMkkKO%jlmK
-245ajkjJN%kJ%lNKlJpNLmJMmKlLkjLlKJNm5K4J7rOlMjpOLJknkOqRkkMJMrKLKpKjPj0kO%j
-178bKjjOlm%%NJrOmNKkjmNoOn%jQjjLj0OJJmOljkJnRMKj3OknKmJ2kjkjk%MpM%jj1J0LJlL
-112@jN%klJ0ooL%lLnJjL%KOkn%oQK%pMMnJ%JlJ1pMj1KJKmJ%PnJNlJlKJLok%KKlJ%nN%%JL
-44D%koQnmNLkllPkrJ1LnLPj0jNmLqLnOL%NokJRkj5Rj%lQmjl%QKqjLjmNjKMojOjJpJjNlLl
24@%%rJ3njLlKJlPoNjpKKKrMJJklNNpLkLKj2RmMoMMlJNkoJ1nJqMKklLLpjNJKn%KJ1j0nLKk
92aLklMNolMkmM%KjKKlj
110@
##PAGE=	F1=17608.754817733355594
##FIRST=	23001.711907285582129,	6426.5682307747556479,	-5536.75
##DATATABLE=	(F2++(Y..Y)), PROFILE
-912dKNl%JjlMjKkKkOklNoKjmmJ1j2kJ3lKMp%jNrLLk%JjNl%LKNlpm%JPkkMm%oLkPjnLmMkL
-844@lLJnMJ2j1j%JOj0k%JLJKl%n%PLmLKlkoOLjojO%j%%LLoJlMQnlQj0kmJ%KjP%qMKjjJOj
-777Ej7J3JlMlnPNklj%jlKJjKmKOn%M%pjMqPJMNj2jLjLjjJJnPmKJKjpJqPM%kKOrLJJljOqP
-709Cm%NmJmMlLmOpLQnpNKkj1LO%jOj0O%KkkkMLmorJ5QqJLloJOJlMJ0j7lJ1%JJkMp%m%Lj%
-644bKoJ3lnkPmmKKPKnjjJljQJqOJklQLo%LNpqMmJ7j1MjojNnN%jjMjk%oMOKlnjL%mJOplkN
-576BNp%PkklNnLlLjPj3NJ1j3lJJKoLL%%%%jjkJMljJMqJ1nk%MKkJl%J%jpOJjoN%%%Oj4LOJ
-510@mkjLKMKoKjjj%JJ%oPM%mjJmoKNJOpjMmLnNjoN%LNorRKlMJoKKk%m%KM%K%%lj%J7j5Jn
-441cL%%mKmMOjk%kkPnqQJ2kp%MnkjKkKJmNQmnprJ5%nQLjnlNoLLj1J4nkKJ0ppLOnLPooKk%
-375bMKllPmjLlj2QMMj1N%K%qLLJ2jmLqkQ%oLlLLmJM%opJ1n%%LlJJ%jjMmmLlQmnRqNMlKMp
-308AJjLmJkKLmLmPlrOjkJPj3RqJ1pkKJ3j0%mKKlL%JLmj1QJ2jrJ%KkKkK%pKOm%%PJklm%%l
-243e%JMLmJ%lNJk%pMNl%MmKlLk%%jKJNm7K8J7j0NlMkoPK%%olPoPjkLKLj0MKKpKjPj0kNjj
-178dMkjQnlKlNKrOmMLkjnOoOoJjRjlNj0OKjlOmjkKoJ0LKj4PlnLmJ1jl%%l%LoMj%j1J0LJk
-113bKjNJlkPnoM%lLnJjL%KPloJoRKjpMMoJJJmJ2pLj0%MJmJjQnJNmJkJJMok%KKk%%nOjJ%L
-44D%kpJ0nnOJjlmQlrJ1NoKQqlNmKpLnOL%LmlKQjj6J0j%nJ0mjkjRJr%K%mNjKMojN%JqK%Ml
22@Kk%%j0J4nkNmJJlQoNjrMKJqMK%kkNMpKkMKj2RlLnLMmKOkoJ1oJrNKkkKMr%MKJnJKRrkJK
91AjKklLQqmNjmMkKJJKm%
110@
##PAGE=	F1=17584.462218230866711
##FIRST=	23001.711907285582129,	6426.5682307747556479,	-5112.625
##DATATABLE=	(F2++(Y..Y)), PROFILE
-912dLMl%JklNjKkJ%M%lMn%jllQj1kJ4lJMnjkMoLLl%%jPm%MKMlqlJ%OjkNmjpMkP%mKoOlLl
-843cLJoNJ2j3JjJOrkJjN%KkjmkRKmLLmkpPMjpkP%j%JKLoJlKRmmRj0lmKJJjP%qNKjk%Rkj7
-776a1J2KlLlmOMlk%%kjJJkLmJOm%M%pkMoOKMNj3%LjKjjJJmOlL%%knKqOM%kJPqKJ%kkOqQl
-708@kOmKlKkJkMnLQnqN%jj0LOjjPrO%KkjmMJlmj1J6RqJKmoLNJkKJ0j6mJ0KJKlMp%mjMj%L
-643AqJ2llkOllJKOLnkjJl%Q%nO%n%OMnjMMmqKnJ7j1NmnJLmN%kjMlkJoNNMmo%K%kjQrjjNK
-575ElkOljkLoOlMkOj1NJ1j4j%JJoLL%%%%j%lJNn%KLrJ2oj%MJj%kjK%%pNJknNj%JPj5JQJl
-509ckkLKMKoJj%j%%K%pQMkkkKmoLLJPpjMl%lM%oN%LMnpOKkLJnKLljljLLK%JJmkJJ9j8JmL
-440@%%lJmLPjlJljOmnOJ0%rJNnl%JjJJlNQonppJ4%mPLJnmMljMj2J4mj%J0npLMmKPopMjJJ
-374AKkkPo%Klj1PMOj1MJJ%pKLJ1jlKpkQjoMlLLnLLjoqJ4o%%Mm%K%kJKllJlRomRpMNmKNqK
-307B%Km%jLLnKlOkj0P%l%Qj4J1qJ0ooNJ2j0JmKLmL%JLmj0PJ1%rJjJ%JjKjoLNmJjPJkkmj%
-244bl%JMMoK%lN%jjpMOkjLlKlLk%lJLJMm6L0J6j0NmMlnP%K%okNmPkkLKKrMKJoLkOrkNklQ
-177AmjQnkLnNLrNlMLjkoPnNo%%RjlNrOLlkNm%lKoJ1JKj3OlmLmJ0jk%%k%JnMkJj1J1JLj%j
-111aLLklNnlLJlKnJ%KK%PmnKoRJjpLMoJL%mJ1oKqkO%l%jPmKMnKkJJMoj%KJjJkmPkJjL%jq
-41eJ1onOJjmmRmqJ0PoJPnnNmKoKmOJJJlkKP%j6J1k%oJ0m%jkRJr%JJlL%JLm%L%JqL%MmLk%
25@%rJ4okNkkJlQmNkj1NKJqNLjjjMLpKlNJj1RkKmKLlKPkoJ1pKj1OKjj%Mj1MKKJoKKQqj%Kj
92@KkkKRrnPkkKkKJJJlJ
110A
##PAGE=	F1=17560.169618728381465
##FIRST=	23001.711907285582129,	6426.5682307747556479,	-4688
##DATATABLE=	(F2++(Y..Y)), PROFILE
-912cKNnJJkmN%Kk%JLJkMnk%mjOj1jJ5mJMnjlMmKMm%%kRn%MKMlrkKjOjkNkkrNkPJl%pPkKk
-843bKJoOJ0j4LkJNpj%kOjLkjllJ0KmLLnlpQM%plPJk%LJJnKmKRnlRj0lnLJJkPJqNMjmjJ1l
-777Fj6J2KlKllNKljJJljKJlLl%Mk%M%plNoOKMOj5KLj%j%%KlNlM%ljmKqOLJkJQqJ%%jlNpR
-709CllPmKkKkjjMmKRopLJkrLOl%QqN%LjkmMjllj1J6Rp%KmoLMJjJJ0j4oJ0LKKmMp%lkNj%L
-643BrJ0kkkNkl%MNLok%%k%P%lPkoKNMnkNMkpjnJ7j1OomKKmOkkjNpjLoOMNon%JJ%lQrJjOj
-575DjlNljkKoRmNlOrMJ0j4%%J%pLLJ%%%kKljOnJKKj1J3o%JL%%jlJKJjpO%llMk%KPj4lJ1J
-510@klkKLNJo%%%j%jLjpRMm%mMmnKKJQp%NnkjKJoPjLLloMKkKJmJLkkkjLLLkJKmkJJ8j8Jl
-441cL%%lJnLP%lKnJLlkNPJqJNnl%JjK%kMQpmqoJ4%lOKLmnLjlKj0J2kjjRloLLmKOopN%%JK
-373CkkPo%Jlj0OMPj1MKjJoJLJ0jmKnkRkoLkLLoMLknj0J7rK%MnJLkjKJll%lJ0pmRoMMmKOq
-308@K%JmJ%KKmKmOkrQjljQj5J4qRnrPJ0rKl%NnL%JLmj0PJ0%qJkJJ%%JjnMNnKkOLkkmkjlJ
-242eJMNpLjkMj%kpLP%jKlJlNl%oMKKKm4L2J5j0NmLmmP%JJpjMkPjmKMJj0NLjmKkOrjLllJ0
-177AnjRo%LoMLpLkLM%loOmNoJ%RklOj0PNp%MmJmKoJ1J%j2PlmLmJ0klKJkjJmLlKrRJMk%kL
-110AMklKklLKmKmJ%JK%PnnLoJ0JkpLMpJMjlJ0n%nmP%kjkPlLLnJj%JNp%%KJ%JmkPkJkLj%r
-41fJ3pmOj%mnRlqJ0Po%QmoNnLoKmO%J%jkKO%j5J1jkoJ0l%%lQKj0J%KkK%JKl%K%JqN%LmKj
24@%%qJ3olPll%kQlNlj2PKJqNMk%%MJqLmNKj1Rj%lKLlKQlnJ0qLj2PKjJlNj2OjM%pMKOo%kK
91@%JjlKJ0roPjkKlLJJ%mL
110A
##PAGE=	F1=17535.877019225892582
##FIRST=	23001.711907285582129,	6426.5682307747556479,	-4084.875
##DATATABLE=	(F2++(Y..Y)), PROFILE
-912cLMoKJknOjLk%JKKjLlmjl%Mj1%J6mjLl%nNlLKnJjkRn%NLLlj0jLkN%kOkkj0NkOKl%pPj
-845aJjJKoOPj4NlJMmj%mP%Kl%kmJ1JkJLnlpQMJqlQ%kJLjJmKm%RllQrmmLK%kP%pNNjnkJ2l
-777Fj5J0LkJklLKl%JJmJJKmLljMjjN%plMnOKMOj5MKj%k%%KkMkM%njlKpNLJkJQqJ%jJmMoQ
-709BklPlKkJklJLkJRnqL%jqLNmJPnL%M%knLkljj1J5RojKmpNLJjJRj3oRMLKnMp%klNj%LrR
-641BkjkM%kkNLMpk%Jk%Pj%PlrNLNpjOM%olmJ5j0OqjKJmNjljOr%LoPLNpnJJjLmQrJ%OlKnM
-572Dl%kJoJ0lMkMpMRj3%%JjoKKK%%JlKkkPoJLJj1J3pJKJ%JjmKKJ%pN%njMlJJQj3nJ2J%ml
-507gLLM%n%%JjjkLjpJ0Mm%mLlmL%JPo%OnmJ%KoPjLKkmKJjKJmJLkljjLLMmJLmkKJ6j7JlL%
-439@KljnLO%kKnJKkJLMKqKNnlJjJKjjKRqmpmJ1KmPJMloJKnKj1J2j%mJ0knLJlJNmqOJ%%Kl
-372@jPo%%lqMNQj0LJjJn%LQ%mJljPjoLkKMoNKlmj0J7j0L%NoJLkjMjmkjkJ0qmJ0mKLlJPqK
-307B%%mJJKKmJlMjpQkljPj6J7qPlj0QPqLjkOoL%KJlqNR%pJl%L%JjklNNnKkMLjkm%kmJJMN
-239EpMkkMkJloKOKjJkJmOl%qOKKJm2L3J4rLmLmlOjJKp%LkP%mJM%j0OLkkKkNr%KmlJ2okRo
-173cJMpMKnJ%JNJnoPlMoJJQlkOrQNq%KmLnKnJ1jjj0PlmLlQklMKlkJlLnKoQ%M%klLNkl%kj
-104cLLnKlJ%JLjNmmKnR%jpKNpjPklRmjkoQk%kkOlLLm%%%JOrK%K%JJojQlKmMkJrJ4pmNk%l
-34coJ0moQQnjPkpNmKnKmN%Jj%kKNJj3J0jlpJ0lJJmQJrJjLjJJ%JkJ%J%qO%LnLj%JpJ2pkPl
32An%jPkNlj3PKJpNOmJ%M%qLnOJj0R%jkJLlKPjoJ0j0Oj2OKjKmNj4RlN%qMMLm%kKJj%lJJ0q
98@qR%kKmLJJjmM
110A
##PAGE=	F1=17511.584419723407336
##FIRST=	23001.711907285582129,	6426.5682307747556479,	-3481.375
##DATATABLE=	(F2++(Y..Y)), PROFILE
-912bLLpKKkoOjLjjK%MjLkokjKJj0%J6mjJj%oNkLKn%%mJ1n%OKKlj0%MlMJjNjlj0NkOKk%qP
-846@jJjJKoPMj3Om%Mkj%nPJJk%kmJ1JkJLolpJ0LJplP%kKMmKmKmkJ0lkQrmmLK%kO%oONjom
-779eJ4mj3RLjjjkKJmJKJmJJKmLkkL%kO%pmNnOKLOj4NLkjkJjKjL%LjnkkLoMKJj%Qp%%kKnM
-711aoRkmPkK%jjnLJ%%RmqJ%%pLMnJPlLjN%knKll%rJ4QnkKnoNLJ%jRj1qQNMKnLo%jmNjJKq
-642fOjJlLKklOJNqkJJk%PjKPorPKMp%OM%lokJ4j1Pj0JMjmNjljOj2JNnOLNqnLjjNoQrK%Oo
-575AOoKl%j%oJ2lLkMoLRj3KjJkoKKK%%JlMlkPpKL%j0J1pKKJ%KjoLKJJpM%oJLmL%Rj2qJ3J
-510@%lmLMMjo%JJjjlMkpJ1MoKmMmkLlKOmjPnpLjMoPjKJjk%%JJ%l%Mkm%jMLMnJKlkJJ4j5K
-442@kK%LljnJOJkKnJJjKKKLpKNnk%jJLk%JRrlolJ0KmO%Nko%MpJrJ0JjnR%mMkk%NmqPKJlK
-373BkjPo%%lpLMRrKJkKmjLO%l%k%PjoMlKLoOJllj0J8j2LJNoJLl%OmljkkJ0qmJ0lJKk%PpL
-307Cj%m%KLJmJlLjnQklkOj6J8oNlj0QNpM%mQoK%KJlpMPJoJm%M%JjlkNNnMmKNkjljklJ%MN
-239EpNljLk%lnJPLk%jJmPljj0QKK%l9L3J2qLnLmkNkKKpJJjPJnJNkrNMkjKlMp%JmmJ3pkQm
-173cKLoKLm%JjNKnpPjLnJJOlkPqQOj0JJmLmJmJ0klpPllKjNjmOKmkKlKnJlQkN%lmKOjljkJ
-104bJOpKkJJjMkNnlKmQ%jpKMpjQklPkk%oQlJlkNkLKmJ%%JOj0L%LjK%pJRmKnLkKrJ4pmNk%
-35@lpJ0lnORmkOjpOnJmKlM%%kKkKMJj1J0jmpRmKMnP%qJkM%%Kj%jKj%jpPJJmLj%JnJ0olPk
32Boj%O%Mlj3PK%oOQo%KMkqMoOJj0R%jjJKlJQjnRj0Oj2OK%LpOj5J1nO%rOLJjJmJKjJm%J0q
98apR%jJnLKJkmO
110B
##PAGE=	F1=17487.291820220918453
##FIRST=	23001.711907285582129,	6426.5682307747556479,	-2111.375
##DATATABLE=	(F2++(Y..Y)), PROFILE
-912aLKpKKkoOjLj%KkN%KjomJLkq%J5lk%%%oN%L%nj%mJ2oJPJKlj0JLkKKjNjkj0L%NKjjpO%
-845@%%%KnOKj2Pm%M%k%oPJJlJjmRKjjLokpJ0LKqkPjkKMnKlKmmJ0k%PrnlLLjkO%nNNjonJ3
-778Gkj2PM%l%kK%mJLJmJJKlJjkLjjN%omNmNJLOj3OLk%mJkK%KJL%om%LnLLJjjPojJkKnKmQ
-709AjmPkKJk%pMJjJQkq%jJnLKoKOjKjNJknKmmJqJ3QnjJnoOJK%kRj0qOONJnMo%%mL%JKqOk
-640bLlKLllPjOrkJJkJPkLPpj0RJMqJOMJko%J2j2Pj1MNllMkjkOj4KNlNLMqmL%lPpPrMjNpR
-574Ipjj%jjnJ2lKjMnLPj2LjJlnJJL%%KmOmlPqLM%j0RpLKJjMjqMJKJnLjpKLmLjRj0j0J4JJ
-509AmmLMMjo%K%%klLjpJ1LoLmMmjMoLNljPmrMjMmNjK%%jj%J%JkjLkm%%MKNn%KkkJJ0j1Jj
-441bK%Ll%o%OJjLn%j%LLkMnJNo%%jJLlKjRqlnjPKlNkO%pjOp%rRKjoPLmNllJMlqPLJmKk%O
-370Fo%%loLMQqK%kKmjLNjk%j%NJnLlJLoP%mjrJ6j2MJOpJKk%PnlJmjQqkRk%%jJPpLj%nJLJ
-301BJlJkJ%mPjmkOj8K0mLkj0QKnMJnRpMkK%joLMJnKm%M%Jjn%OMnMm%Ojkj%lmJ%NLnOn%Kk
-233@%ln%NNjjJ%mPklj0RJMkl6L2J2qLoLmjNmKLpKjjRJoJNkrNLj%KlLo%%mmJ3pkPlLKoKKj
-167akKkNKnqQ%JlJKMmjPpQNj0K%mLmJlRlloOjlKjLjlPKnkLk%oJ%OkO%nm%Q%lkkK%QqJ%J%
-97@%NmMnjKmO%%pJNpkRkkM%lKoPmLmkMjKKl%J%%Qj1L%L%K%qJJ0mKoKkKpJ4rkMlJlqJ1mlN
-29bQllPjpPoJmKkLjJlK%JKKqRkmoPmLNoO%pJlN%%Lkj%MmJkoPJJmMjjJkOnlP%qkJNKKkj3P
41dKjmORq%MKkqMpP%j0J0%kJJJmLOJnQj1Pj0NJjNqNj4J1nNJrOMj%Jm%MlKljQoqRJjKoLKJk
108@mO
110B
##PAGE=	F1=17462.999220718433207
##FIRST=	23001.711907285582129,	6426.5682307747556479,	-1316.125
##DATATABLE=	(F2++(Y..Y)), PROFILE
-912aMJqKLkpPjLj%LlNjKJpnKLloJJ3km%J%pOJMkokKnJ2oKP%Kkj1LLlKLjMjkrKJLKJjpNJj
-844@%jLmOjj0Om%LKjjpQL%nKjmQK%jKnloJ0KLplPjkKNpKkKmnRjJOqokMLkkOjmNNjopJ4kj0
-776fNN%mJjJjnKMJm%KKlJjkKjjOjnmNmMKKNj2QLk%nJkK%KJMjpnKLmKLJ%kOnj%kLoKmQ%nQ
-706CkKKlJj0OJkKP%qjkLmKKpKNJKkMLknJmnKnJ0Pmj%mpPJK%kQqj0MRNJoMn%JnL%JJpNjMm
-638bKMlmQlPrlJKkJOjMOqj1J2%LrKPMJ%pJJ1j3Pj1ONlkLk%lOj6LOjLLLqlL%nQnMqNjLpJ0
-574A0omjJjjmJ2mKjLkJOj0MkJml%jNj%LmOmmOoLM%j0PpML%jNjrN%KJmKjqLLmNlRqj1J3JJ
-509AloMNMln%KJ%llLjpJ1KnLlLm%MpLMkjQnj0OkNlMjJ%%%jkK%%jjLll%%MLLnJ%%j%OpJjK
-440@%MkknkPJjLn%lKLLlLlJMn%%jJMmMlQqkljNLlNnOKokOokpQLjrQMlNnlKLkqPMJnKk%Oo
-369@%%lmKLQo%%kKm%KL%kjJ%MKnMljLoQjm%qJ5j3NJPqJKk%Pnk%m%PqjQk%%j%PoLk%nKM%J
-300ClJjkJjOklkMj7J9lLjj0Q%mMLpRoMlKj%mKK%lKnJNjKkoKNNoNmlPjk%KmmJjOJmPo%KlJ
-232@ln%LPjjKjlPknrJ0jNll3L2J0oJnKljMnLLpMlkRKnjOlpMLjJKmLn%%mnJ4qkNjLJmJK%l
-166cLkMLorQJJkK%LmJOpQNrJjmMmJkRnnlOjkKjJjlRKokNl%p%KOlO%on%QKmljL%RrJJ%JjO
-95FnKl%KmNjJpJNqkJ0kkKJlMoOmMnkLjLJkjKjJRj3NjMjK%rLRlKpKkKpJ4rjLl%kqJ0ljKQk
-27ClO%pPn%mKjKkKnM%JJKmOjnnNnNPpMjn%lO%jMkj%Nn%lnQK%mM%kKkNnkP%j0jKMLJkj2OK
42bjkMJ0rJMKlqMpOJj0J0JlK%JmLNKmOj1RrM%jOj0Oj4J1oO%qONlKJmkNmLljOmqRKjKpKMJl
108@nP
110B
##PAGE=	F1=17438.706621215944324
##FIRST=	23001.711907285582129,	6426.5682307747556479,	-398.5
##DATATABLE=	(F2++(Y..Y)), PROFILE
-912@M%qJMkoOjLj%LnPjJLqoMMomKJ0%njK%pOJNmnmMnJ2oJQjKjj1MKlKKJKjjpjKLKJjoMJj
-844@%jLlOmpNlkMMl%qQMjnK%mOKJkJnjoJ0KLpkO%lLNqKkKmnPJKNqojLMkjMjlMOlmqJ2jpK
-775bO%mJjJjnKLKm%KJj%%k%%jN%nlMlMJJMrPMk%oJkJJKKLjpoKMlKKK%lMlk%%Kn%lQ%nQkK
-704CLl%j0PjkLNKpkkMlKJqLKLLkKMknKmoLmROmj%lpOJJJjOoj0JJ0N%nMmJJnJJJJpMJNnJN
-636EmlPmPqlJKj%O%LOrj0J4j%qKQMJJpMJ0j5Oj0QNmjJjKmNj6KPJKLJpkLJpQlJoMjJpJ1np
-572a%J%jmJ2nJ%Lj%NrNk%mkjjOk%MnPmmNoMMjpLpNMjjO%j0M%KKmKkqLMnOmQnj2J2JJloMO
-505BLlnJK%%mkLjpJ1KnLkKmJNj0NLjkPlj1OkOjJ%%%%%jlLJjjjLmkJjNKJmJ%JjjLlJ%%KMk
-437CknmQJjLlknMKMoNkJLnJ%kKMmNnQpkj%LLmNoMNokOoknNM%j0ONkNnlJMkpONJoKk%Nn%%
-367@kmJMPo%%jJm%KK%kjJJLLmMmjKoQklKqJ3j2NKOqJJj%PnkKoJNp%P%kj%%OmKlJnLMlKkJ
-298AjlJJNkklMj7J8jKjpN%kLMj0J0oOnKj%lK%%kJmKMjKkpMNLnOnnP%kKMpmKjOjkPpJJlJl
-231cmkKRkjMkkPkppRjNll1L1Qm%nLmJKnKMpNmlJ0KnkPmoLL%KJmKlJklnJ3plLJL%kJJJmLj
-164aKMnj0PL%jJK%mKOoQLq%jmNl%jPnokPjjK%kjjQKokQnjpjMOlN%pnjRLnljMjJ0rJK%JkP
-95GpKk%KlLjKpJNqkJ0kjkMmPpNnOokK%KJ%lLkKRj3NjMjLjj0LJ0lKo%lMnJ1q%Klj%rRkJjQ
-28DjkNjpRnjmLkKlLnNjJ%KkOknlKnOQqMkm%mOJjNljjOn%nlRKkkLJlK%KlkO%rlLLMj%j1NL
42ak%LJ1j1JNJmoMqOJrRJkJJ%mLLMlMj2J0oLjjOj0Nj2J1pO%qPMmMJnkNmKkjNkrRK%JpKMJl
108@nP
110B
##PAGE=	F1=17414.41402171345544
##FIRST=	23001.711907285582129,	6426.5682307747556479,	-55.5
##DATATABLE=	(F2++(Y..Y)), PROFILE
-912@M%rJNkoN%L%jLoQkJMqpOMqkLPJnkL%pNKPonnMnJ2oJJ0lKJj2MKk%LJJj%olMJKKjmKKk
-844@JlMkNnmLlkLPmjqQNkoL%lMKKk%o%mRKLokMJlLNqKkKmnPJLNrpJKMk%K%kMMkmrJ0Jn%P
-774D%nJ%JjnKLJmJLj%%%%k%jNjllMlL%KKpQLkKqJlJKKKMkopKMj%KL%lKkl%JKnjkOLnPkJM
-703FlJj1PjmNLNqkkNj%%pLjOLk%NkmKmpLkPNlj%lpP%JKkMlj0jJ1NjmLkJJn%JJ%nKKPo%Om
-635BlPnPqlJLk%O%MNrj1J6jkpKQN%LpNRj5NqQNnJjjNoMj5KPL%MknjLJqPjkmLjkoJ3nj0JJ
-570@%%lJ1njJL%jMpOm%m%klPjjNnPlnMnMMjoJpOMl%OJj0NkJLmKkqMMoPnPlj1J0JJlpNPLm
-503BoLJ%JnkLjpJ1JmLjKmJNj2OJJlQkj1OlO%%%%jJ%%nN%j%kLmj%jNKjk%kMjj%J%%%KNkkn
-435coQJJKljpNJNqN%JKoL%kKMmOoPoj%jLKmNqLQomPnkmMN%j2OOkNmmJMkoNNJoKkJMn%%jm
-365eJLOmj%jJmJJKjkjKJKMlMnkJmQllLqJ2j1NKPq%%jJOmkLpKMpJOJllLkNkJk%nMMlKkJjn
-296eKLMkkkLj6J6JJ%oMj%KNj2J0nPoJkJkJjjjJlKNjKlqONKmMmpPJkLOrlKkQn%QqJ%lJkmk
-229ijJ1jkOkkPlqnRkNlk9K9QljnLlJKoKMpNnlJ0LnlQnnLL%LJnKk%kjoJ3pljNLk%J%KmLj%
-163@MmrOMj%JKjmKOoPKnjjmMk%%Ooo%OjJ%%lj%RJokJ0okpjNOmOkpo%QMok%NkJ0j0KL%JlP
-95Gp%jKKlJjKoJMplJ1l%nOmRoLnOokJJ%L%lLlLJ0j3NkM%Kjj0LJ0lJnjlMlJ0rJKlkJqPjLl
-29dP%kM%pRmllLjJlLnNjJjKJMknjknQRqKkkjmOKmPljkQojo%QKkkLKmJKJlkOJj0lMKNlJrM
41cLlL%J1j1KM%loNrOJrRJkJKjmLKNkKj2J1nMm%Oj0Nj2J1pO%qPNnMJnlOnLjkL%rRK%JpJNJ
107ClnP
110B
##PAGE=	F1=17390.121422210970195
##FIRST=	23001.711907285582129,	6426.5682307747556479,	610.5
##DATATABLE=	(F2++(Y..Y)), PROFILE
-912@LJrJNknM%L%jLpJ0mJNqpPMr%MKKmlM%pOKOpmpOnJ1oKJ0mKLj2MJkjMJJkJnmNjKLjl%L
-845BkJlNkMnk%jlMQojqPPkpL%kKKKkjoJkQJLnkMKnMNqLmKlmO%NMrpKKMkJ%%jLMllrRJlkQ
-774DjmJ%JjmJL%lJMk%%%%k%jMjkkMlKjL%nPLkLp%l%KKLMlnpKM%%KJKm%%m%KJmkjNMmOlKL
-703EkJj1PjnOJQqlkPlJ%pLlPLkjNklKlqLJMMl%jkoO%%MkKkrlJ1NkkKjMjnkJK%nKLPo%Nml
-634aPnPpl%LjjNKKNqj1J7%mpLRMjMoORj6NpQNnKkjPqLj2JOMkNlmJJMj0OJnlKjmnJ3mj2K%
-570@%JkJ0okKL%%LpOljm%klQkjOoQlnKlMMjnjpOMlJOJj0Nl%MlJkqMMnPoOjrQ%%kqOQKmoM
-501@%jLojLjpRJlMjJmJOj3O%LmP%j1NlQJl%%kJ%JnN%j%kLn%%jNKkk%lOjkjLJjjLNjknpQJ
-432@KJkkqOjQj0O%J%oN%lLMmOpPmkJjLJmOj1LRomPkmkKN%j2NOjNmmJMjoMNJn%jJLmjJ%mJ
-364cLLjkjJ%mK%Kjl%JJKNkMpkJmQllMpJ0rMLOq%%jJNlkMpLJoLMJlmMkM%%k%nNMnK%JkoKM
-294@NljlLj4J3L%%mLkJJOj3RmQp%jJj%kk%JkKNJ%lqPLLmMmqP%%KRj1kKlRo%QqKjmKklmjJ2
-227AjkPkjOlj0kPkOmk8K8QljmLlJJoLKoNmmRMokQnnKMJL%nKjjj%pJ3pmlPLlK%jMmLjjMmq
-160hOMj%JKllKOoOJljkmNk%JMnpJOjJKjmjJQJokJ1olpkOPmNlpo%OOpjJNjRj0KM%%lPp%jM
-91C%lJjKoKLpkJ0k%qQmJ0oKnPok%JjLKnMlLJ0j3NlN%Kjj1LJ1ljkkmNkQrKKkmKpN%MmO%%L
-25E%pJ0mmlLjJmLmNjJkKLLknJnnRRqJjkjnOLnQljlRokoKQJkjJMnJKj%kMKrmMJOmKpKLkMk
45@J1j0JMjlnOrMKrRKkJKkmL%Oj%j1J2mMnjOrMrRpO%pONoOJnlNnLjjK%qPL%Jo%O%lmN
110A
##PAGE=	F1=17365.828822708481312
##FIRST=	23001.711907285582129,	6426.5682307747556479,	701.875
##DATATABLE=	(F2++(Y..Y)), PROFILE
-912@LJj0KNkmM%K%%KqJ1nJNppQLj0KNjLmlM%pOKPqlrPmRnJJ1oLNj3MJjkLLjkKlpPkKK%kj
-846aMk%mOkLnJkjlMJ0qjpOQlpL%j%KKkjpKjQJLnkKNpNNqLnLllN%NMrpKKNk%%jJLKm%j0QJ
-777@jmQjmJJJjmJL%l%OnK%%Km%jL%kkMkJkL%mOLkMpJmkMKLMlmqJNJjL%LnjJn%M%lmJLNlO
-706DmJLjJj1PjpQ%RqljQl%jnKoJ0LlkNkjKmqKLLLkJkknN%%NlJjqmJ0Om%J%OknlJJJnKLQo
-638B%NmlPoPpk%LkjNLJMpj0J8%opMJ0MkNoPRj7NmPLmMmjRrKr%NMkNmlKJMj0LLpjJjplJ1k
-573A2j4K%JKlJ0qjKLJjKnOnjk%kmRl%OpQkoJjMLjlmoONmJOJqMm%MlJkpMLmPqP%pNJl%qOQ
-505DKnnNjjMqJK%pPKkL%JmJNj3PkMmOJj0MlRKnJkkKjKnNJk%kLnJ%jMKm%%nQjkkN%jjLN%k
-436DoqQKMj%mrPlJ0j0NJ%%oOjkLMmOqOkkMmNjlNj3KJ0nlO%n%%N%j2MOjNkn%NjnLOJo%jKJ
-370CljJ%mKKKJlkK%nMjKjmJJJJOjNrl%kPkmNpQpMLOq%jjKLjjMqLJnLKLmnNkLJ%lJnNNpL%
-299AJkoKMMjjlJj0RN%jlK%LkOj5RmJ0q%kKjJmkJ%jLNKkkrQKLmLlrPJkLJ1j1kJkRrKRj0Mk
-234AmJjlnjJ2%lRkJLlj0JMkOmk6K6PjllLkJ%oLKoNmlPMnlRnmJLKL%nJ%%kJoJ1nnoJ0LoMJ
-169AkNmLJmLjrNNkJ%KmjKNoM%%kklM%jKLnpJN%LKkojLP%nkJ2omolNQmMmpnJMPq%KM%Qj0K
-100bN%jkPpj%Okl%jKmJLpkJ0k%j0J0nJ1n%mPokjKlMNqNlLRj1MmO%Kjj1KJ1lk%lmOjOrKLk
-36@nLoLJNnN%JLjoRlmlLj%lLmNkKlKO%kmKpnJ0J0rJl%jnOKnQl%mJ0nlpMQ%l%JMn%KjJkLL
32FrmN%OnLnJLlPnRqKKjlmOrMKqPLkJLlmLjP%lj0J2jLojNrNpOoNJoOMoOKolNnK%jJJpOL%J
103Co%O%llM
110A
##PAGE=	F1=17341.536223205992428
##FIRST=	23001.711907285582129,	6426.5682307747556479,	1191.25
##DATATABLE=	(F2++(Y..Y)), PROFILE
-912@JLrJM%mLJJ%J%pJ1oJOppRKj0MNmKjlL%oOJPrjj1QkPnJJ0oLOj3N%jlMLkkKkoOlKLjjk
-846bNk%mOjJnLl%lMJ0rjnNQmpMj%kLJjkpLJO%LmlLNqOMoLoLlkM%NNrpKJPmKkjJMJnKj0OK
-777@%nQjm%KJjlJK%l%QqMj%Mnj%Kj%kLj%lM%mNJ%NpJnjLLLLlkq%MKjLkNnkKnjOjknJKOkN
-706DmJJJJj1PjqQjJ1ql%Ql%jmJqJ1LllMjjLmqKMKKkJjllLJ%NkjJqmQOl%%JQmmm%K%mKMPn
-638C%MmlOnQol%Ll%LOkNnj1J8JpoNJ1LkNoPRj6MjNKlNnjJ1j2KnjMLlPojK%Pj1%Nrj%jr%R
-574A5%j6KjLKmJ0rjKKJ%KnOnkkKknJ0mjPpPjoJ%MKjjonNNmKMJnLnjMk%joMLnPqOKoLJnKr
-507a1ORJmnNjkOqKJ%pNKjLJ%m%Oj3PlNnNLqKkRKoJklKjLnMKkj%KnJ%kNKoKjnRjkkN%kjLO
-438FJkppPKMj%mqPnJ0rMK%%pOjkMLlNrP%kMnOklNj5JJ2mmOJmJkNjj0LOjM%njOkmKNJnj%K
-371BJlkKJnLJ%LllM%oNkKjmK%JJNJNj0m%kPklNqPmLMMo%l%KK%%LqMjlLJKlnNkKKjlKnOMr
-301dMJKmoLKOkJl%pNO%kjKJLmOj4PmJ1rJlKjKmlK%jLNMmjrPJMlJkrNKkLJ3j2kKlRj0LQrM
-235ClmK%mnjJ2kjJ0kKJlj0LKkOmk5K4QjllMkJjnL%nNmkOMokQmm%NKLklJ%jkLpJ1omqJ2Kp
-171eNKlMlLLpL%pMNlKjKm%JMnKkMljlLKkLJmpKMjMLlojMOjmlJ2nmokLJ0nLlrmLJRrJLLJN
-102DrLN%kjOp%%PmjjjKl%LokRk%j2J1mJ0ljmOnjjKnMPj0OmLRqKnPJJkj0%J2llKmmP%LqLK
-37A%oLm%KOoM%KL%pRkokLj%mMlMlLlJPjklMj0mJ0RqJl%jnNLpRj%nJ0nmpPPjl%%OnjJjKlK
31ALplM%NoOm%LlQoOoKJkkkOj0MKoMLjJLllKkQ%nrJ2%Lp%NrNnMnLKoOLmNKolMlJJj%JoNLj
102AKnjO%klK
110@
##PAGE=	F1=17317.243623703507183
##FIRST=	23001.711907285582129,	6426.5682307747556479,	1680.875
##DATATABLE=	(F2++(Y..Y)), PROFILE
-912AjMrJM%kK%J%J%pJ2p%OooR%rONqL%lL%oOJPr%j2RjNnJJ0oKQj3OkjlLMkkKkoPmKK%%lN
-845CjjmOjJnMmKnNJ0j1%lLQlpLkKmM%%kqLLN%LmlJQj0QLnLqLk%L%MNrpL%QlKmjJNjmKqMK
-777@%nQjlkKK%mJJ%kJQj0Nj%OojjJ%%jLjjmOklM%%OoJnkMLKMm%pkMKjMlNmnMnkPjknK%Pj
-707@Ll%%KJj0PjrQkJ2pl%RmJjl%rJ1LlnNj%LmqKNJJjJkljKJ%OklKomONmK%JJ1plmjKjlKN
-640BPnJKmkNmPnljMljLPmNkj1J8KrlMJ2LlNnORj5MLJ%jOnkJ2j3JJlL%kPnjLjQj0mNr%jjj0
-576HKOJj7LkLMnRrjJKJ%LoOol%LloJ2mkPpPjnjKMJkJpnOMmKL%jKokMjj%nLMoPqNLl%KrNj0
-507a2OJ0JnmOklQrL%%oLK%M%%m%Nj2PmOnNLpJjRKp%klKjMnMLlj%LoJJlNKqMjoR%kkN%l%L
-439@NKkppPKNj%npOoJ1qKL%jpPl%MLlMrPKlNoOlkMj5%J2lmNMm%jL%rKNjMKojOjm%OJnjJJ
-371B%kkKJnLJkNlmOjoNjKknMj%JOJNj0mk%OkkMpOlLMMnjmJK%K%LqNkkLjKkoPlKKklLmOMj1
-301eNJLnoL%PjJl%m%Rjl%LKMpPj5OmJ2r%lLkLmmK%%LNPp%rPjNl%kqMJjMJ2j1jKmQj0MQj0
-236bNlnKJlp%J2l%J1kKjlrN%jMkk5K3P%mkMj%jnL%nNlkMMnkQmm%NKKjlJ%jjLoJ0omrJ2Kq
-171fOLmLjLMj0LLoKNmLkKm%KLn%kNl%lLLlL%loJMkOMmpjNMklkJ1mmnkJJ1nLnqkLkJ0rJMK
-104cLLrMNjkjOp%%RnjjjJjjLojPj%j2J1lRkllNljjJoMRj1OmLQpKoPK%jj0jJ1knNnmPK%pL
-38bLKrMklKQoLjLKJpQjpjLk%lLjMmLlJPl%lNj2lJ0QqKmJjmLMqR%JoRmnoRNjl%%OnkJjLlJ
31@LnmN%LpQl%LlJ0j0NmK%kjkOrLKnKM%%LllKlQJorJ2JLp%MqNlKmJLnNLmNLpkLl%K%jJmLL
101BjJljNjjkJ
110@
##PAGE=	F1=17292.951024201018299
##FIRST=	23001.711907285582129,	6426.5682307747556479,	1445.375
##DATATABLE=	(F2++(Y..Y)), PROFILE
-912AkNqJLj%J%JjKjnJ1qJNnnRkpNOj0LKlK%nN%OqKj2QJLnJRoKQj2Ol%mMMlkK%oPnJL%jkN
-845CjkmQk%mNnKmMJ0j1%jJPkoKkKnNj%jrMMMjMmmJJ0j2QLlKrMlJNlNOj0oKJQlKnjKNlmMq
-779eLJJmO%lkJL%lJ%%kJJ0j2Nj%Ppj%j%J%KjjnPlkLjKMmJnlMMKLmJolMKkNnOloMmkPk%nK
-710ejPJJlj%L%qOjj0QkJ3plJQnKjkjrJ0NnnNj%MmpJNJ%%Jlk%JJ%OklLolMNmLjJJ3qmmjKj
-643blKONkJJnjMlOlljLklKRnN%j1J8KrjLJ4KlOoNRj3NNkjjPnkJ1j2%NmKl%QnjMkQrpNj0%
-579B3jjj1MMKj8MlKOpRj0%%JJJMqPpkJKlnJ1mkPpOjmjLMJmLqmNLlLJjKJokMk%%mLLnOqNL
-513CkjKj2Pj0PRJmmPlmRqL%%oJKKLJjm%LrNlPpNMoJkJ0Jp%llK%LmLMkkJKnJ%lMLrNjoR%k
-445cjM%l%LNKkppOMNk%mpNpJ2o%L%koPm%NKkLrPMlNpPnjMj6%J2mlOMmJkLjoJMkLMnkOjlj
-377aO%mkKJjjlLJmKJmPlnRloNjLkoNkJ%NKNj0mlKNkkMpNjKMLlkmJJ%M%KqOljMlJjoPlKKk
-307@lLlNMj2OKLonLmJ0%%l%%mRjmJLNLrOj3NnJ2q%mMmNmmK%%MNQrJqNjNljjoKJkMJ2j0jL
-242CmOj0OOrNloLJmoKJ0lJJ1kKmjqN%jLjk5K1RjmkNj%kmK%mLjjJMnjQmm%OKJkjJjjjMoRo
-176Alj0J2LrOMmJJLMj2MMnJNnMmMnJJLnjlOkjkKNmLjknJMlPMnp%MMlkkQjmnj%J1nJmq%Mn
-109a2J0qJNJM%qOMjkkOo%%J0oj%kJ%jKnjOj%j2J1kP%llMlj%JqMJ1j2OmKPl%pPL%%j1lJ2k
-47ApQnmQJknLLMj1MjmLPnKkMKJoO%p%KkjjLkMnMlJOl%jNj3lJ1OpLoK%mKMj0J0JKpQlonJ1
18AMkl%jPnkj%MmKJmlN%KpRkjMmJ1j1KkLjjjkNpJLl%MKlMmkKmR%ppJ0LKp%MpOk%m%MmMKkM
88DLokKkjK%%%lLJjJkjNk%jj
110a
##PAGE=	F1=17268.658424698529416
##FIRST=	23001.711907285582129,	6426.5682307747556479,	1210.25
##DATATABLE=	(F2++(Y..Y)), PROFILE
-912@lPqJLjJ%%JjKkmJ1rKMmlQmoNOj1KNlKjmM%NpKj2QM%m%RpLPj1Pm%mMLljK%oRqKK%%kO
-845DjlmQkjlNnLmLRj1%K%OknJkLoNkJjqLOKjMnljJ2j3RK%Jj1NlKNmMPj0nJJQkKojLOnmMo
-779cK%KmN%kmJNjlJ%jjJJ1j3Ok%Qpj%lJJ%LkjoQlkJjKMj%nlLO%LmLnmLKkOqPjpMmlRlJoL
-710djOLjm%kN%pNjrOkJ3pkKPnLkjkqRNnnM%%Mmo%OjJ%JmkK%J%OjnNnkJNmNlKJ5j1llkKkk
-642dJPL%J%mjLkOklkLkmKJ1pOKj1J6LqKKJ4KlOpMJ0j2ORol%PkmRj0%QmJpKQljLkPpj0Lrj
-579B6j%j0MJLj8MmKOpQj0JkJJKMqOplKLloJ3nlOoNjljNKJnNrkLKkL%kOjolMj%%lLLoOpML
-513CjkKj4Rj0OJ0%lmPlnJ1qK%JojKLLJkkkLpMlPpMNn%jRJqJllK%LlKNllKLn%JmMLrNjnQj
-446bj%L%mJLNKkpoNMOl%mmKoJ0kkK%lmOnJMLkJqPNkMqQo%Mj7JJ1llNOnKkJjmJLmMNnkOjl
-378@jNJlmMj%jlMJnK%mQlnJ1noOjLkpOlJjNLNj0mlLMkjKpMJLLKjlm%LjM%JpOl%Mm%%oPlJ
-309aLkmMlOLj3PKLplKoJ1J%l%KoJ0knKMOLj1Oj2LnJ2p%nNnOlnLj%MNRj1LpLlPlk%mjJjLJ1
-245IqjNoNj0PMpNmoMKnpNQmKJ2lLo%pOkjLjk4K0Rjn%MJkllK%mKJJkMn%Pmm%PJJl%Jjk%Nn
-178@Qpkj0J1LrONn%KLNj4MOmJMnMnMnK%LnkmPjjjJOnKjjl%LmQNop%NLmjlOKnl%kJ1mjmoJ
-111iMpJ0qJOjPlqPMjljNnJjJ2q%%kJ%kKn%M%Jj2J0%MJlkKjj%JqLJ1j2PnKO%kqQL%%j0nJ2
-48BkqJ0nmQKloNKOj2L%oMQnJlNKKpO%qKKm%jLjMoMlJNlJjOj3lJ0NpNpKJnKMj1J0KKpPkom
17iJ3Kll%kQmmj%NnJKlkN%%pJ0jkNmJ1j2%%Lkjj%MpJLjlNLmMmjJmR%qoRLKo%MpOjjllOlM%
86AjMMpkJ%lL%%%jJJj%%jMlJjj
110a
##PAGE=	F1=17244.36582519604417
##FIRST=	23001.711907285582129,	6426.5682307747556479,	1067.625
##DATATABLE=	(F2++(Y..Y)), PROFILE
-912@mQqKKjJJj%jKkjRrKLljPomMNj1JPkJjmMjNoLj2QMkk%PpLOqOm%nNLljKjlQqJK%%kO%m
-843@mPkjkMmMnMOj0JLjNkl%kLoNlKjpLOJjMnmjJ2j3J0JK%j1NlKPoLPqmjKQkJo%KOnmMmJk
-777bLkL%kljO%mJ%jjKJ1j4OkJQqJklJJJKjlnRmjjkLLJ%nkKPjKlMnlJKjNrP%pMllQlKoLkO
-708AMklklPjnM%rNlJ3okKPnLkJlqPOnnMjJMmo%N%%J%mkMjK%NjnNl%kMlOnKJ7j2lmjJk%%O
-640DKLJjm%J%NkkkLlnKJ2qPNj1J4LoMJJ5%jOpKRqOJ1qmJNJnOpjJ0m%j0NR%lKkNoj1jokkJ
-577B9rM%Kj7MnJPrQrJl%%MNj0PrkKLkoJ3olOoMjkjOK%oNpkKKkMklRkokK%jJkKMpNoMMkkL
-510Cj6J0rNR%llPloJ2pKjKokJMM%kkkLnLmPpMMljjR%p%klLjKjJNllLKm%%lLLqMjlOjjJLj
-442@nKLMLkpmLMOl%mkJoQ%lLjllNoKNKk%qQOlLqRpJLj6JJ0lkNOnLl%jj%KnMNmkOjlkO%ko
-373dOj%jlMJnKjnRknJ3poOjMkpOl%%MLNj0lmMLjj%nKLKLJJml%JjN%%oOl%NnkKnOlJKjmMk
-304bNLj4PKNqkKj0J3K%l%MqJ0loMMQJj1Nj1LoJ2pJnNpQkoL%jMNJ0j2MpKmQkmJkk%kMQnjO
-242FpMj0QLoNnoOJonOOnNJ0kJpJnPm%J%k2J8RjnJLJkmkK%lJJKlMn%Pmm%Q%%lKJkk%NnQpj
-175@rJ0KqNOokNKMj3MPkjKmMoMmLjKmmlP%j%%QpJjJk%JmQOpo%MKljlMMnmLmJ0m%moKNrRo
-107i%PkRoqQMjmjNmJjJ2rJJlJKmLn%LJ%j0QJKLmj%%%%%qKJ1j0OmJMLlrQM%%rpJ2kqJ1olR
-42BJnlMKQj4KKpMQm%mNLJnM%pLJm%%K%LpNk%MlJ%Oj3kRMoOqKKnJMj1RMKpNjokJ4jll%lRm
25BmkjPoJKl%M%%qJ1%kMlRj1lLMm%kJLnJLjmNNoLl%%mRjqnQLJnJMoOjkknOjMj%LNqj%%lL%
96@%%%%%%%%jLkJ%l
110b
##PAGE=	F1=17220.073225693555287
##FIRST=	23001.711907285582129,	6426.5682307747556479,	637.875
##DATATABLE=	(F2++(Y..Y)), PROFILE
-912@nRqM%jKJk%lMlJQj0LKk%OolLNj0kJ0k%%mLkMmMj2PPnj%NoLLnOm%oNLkjKjkQq%K%k%O
-845D%nlPl%jKlNnLMq%OlMjlJlLnMmL%oLMKkMnmjJ1j2RKMlj0NkJPoKQqlkKQkKojLOonNl%k
-777bLjKJkmkP%mKjjjKJ1j3NkJQpJkmK%JKjloJ0lkkkKMK%nkJQjJlNll%JjNj1QKqMkmRmKnL
-710bkNOnkllQklL%qLkJ2nkKOnMkJlpOOnnMj%Nnm%M%%J%mlOkKJMjoOkJkJjPpLJ8j4lkk%j%
-642ajO%PJkljJ%M%kkKlnKJ2rQQj1J2LlMKJ3%KNq%RnQJ2j0ljMMnJkjRkjj3QJ1LoJjJnj2mm
-580C7mjJoKkKj7NoJPj0PpJnjjOOj1Pj0kKMjpJ3omNnL%k%NK%pOp%%JkNlmJ1lmlKjjKjKLpN
-516BnLMkkLj7J1rMR%klOkoJ3pJ%KolJMMjjkkKlKlOpLNljjQ%ojkkMj%J%MkmMKlj%lKLnK%k
-448eMjjKJ%nLKMLkqjJMPljm%jmOKmKjljLpLNKjkqROlKrJ1pJKj5KQkkNNmMm%kK%%oLOlkN%
-379CklO%loQlJjlM%mJkmRjmJ4roPkNkqPlj%LLNrknNKj%ll%NKLjMmm%JjOjkmOl%OolLmOm%
-309bLjlLjMLj4PKOrjKj2J4LkkJNj0J0lpMNR%j2Oj0KpJ1oKoOqRjoL%kNLJ1j3OpJoJ0knK%m
-249d%kLOk%OqKqR%mNooPJonRLoOJ0k%qLlNnK%%k1J7RjnJLKmljJ%l%LLoMmJOln%RjjlMJmj
-181@%NmOp%pQKpMOolOKLj3MRk%%mNpMlK%%lmlO%%JjRq%%Kk%JoROpn%KLnKmJOnmOoJ0mkkn
-112iLOj2Rn%PmJ1qqRLjn%NkJlJ3rJKl%LnLm%KK%rPJjNmj%%%J%p%J0rOm%LOmj0QN%%qqJ1k
-47bqJ2okQJokNJRj4%MqNOl%nNLKnLJpM%n%JL%LqNjjLlK%Oj2kQLoRrKJm%Lj0QOJoL%o%J5m
19Fll%mJ0mmkjPpKJlJM%jpJ1%kNmQj0nNMmJlJKl%M%pOOqLk%%mRjrmPL%mKMoP%mjpP%LkKKN
89Ipk%JmLJ%j%JjjJ%%KlKJn
110c
##PAGE=	F1=17195.780626191066403
##FIRST=	23001.711907285582129,	6426.5682307747556479,	297.5
##DATATABLE=	(F2++(Y..Y)), PROFILE
-912@nQoL%jKJk%mMlLOqKKkKMpjKLqlJ1j%jlKkKkNj2PPpKjLnKJkNljoOKkJJk%PokK%lKN%o
-843bkPmJjJkOnLJo%QnLjj%lLnNnLJnLMJlMnmkJ0j1J0JOmrMk%QoJQpklLOjJnjLOomLj%lLJ
-775B%KkmlOJmKjjjLJ0j2LjJPoLlmJjKKjkpJ0lklkKLM%mk%Rl%jMjkj%jNj1PLqMjmQmLnLkM
-708AOnkmkQklKJpKjJ0mkKNmMlLloMNnmMjjOolJKJ%J%nkPlL%LjmOjKnJ%Rj0MJ8j4ljk%kJk
-641aOkJ0Jlkj%JM%klKlnKJ2qQRj0RL%NKJ2%MNqkQkRJ3j0lkLPomL%OKmj3J0J3Oqk%knj3qj
-580D2ojKljk%j5OpjPj1Qo%ojkQNj1Qj2jKL%oJ3pnNnLjjJMLjqOo%%%jNmmJ2mlkJjkK%LKpM
-516AmLMkkLj6J0pKQ%jkNkpJ4n%jLol%MMjk%lKkJkNpMLlJjO%nk%lOkjKjMjnMKkk%lKLlJj%
-448cKkJJJ%oMJMLkp%%MOkjl%jlLMnK%l%KqMMLkmoRNlJpJ0pKJj3LOkkNMlMljmM%JqLOjlN%
-379CklO%lqJ0lJjkLjlJmkQJmJ4j0nOkOjrQmj%JLNqjnNJjJnjjNKLkNnkjJjOkklNkJOpnNlM
-311Al%K%lMjKLj3OKPr%Jj3J4Mlj%Pj0J0mqNNRjj1NqJpJ0pMoOqRjoMJmNLJ0j2OnkpJ2koLJ
-250Am%lLLJ%Pq%pRjlOqnPJomJ0JoQQljqMkOoKjJj8J4RjnJLLnm%J%ljMMpMmJOkoJRkljMJn
-182@kKMlOp%nOKoLOonRJJj1LJ0j%jmNpMkKjjklmMK%J%Rr%%Lk%JpQOon%KKnLmkQnmQoRmlj
-113dmMMj0PlkQnJ3j0qRLjn%Nj%lJ2rJLkjNpLl%JK%pNKkMlJk%%KjojQoNljLPoj0RMJ%prJ1
-48@kpJ0njPJp%N%J0j4kNqNOk%pOL%kJJnMjn%KK%LrO%kKlLJNj1kQ%mJ0j0KKm%Kj0PPJoL%n
16d%J7plljmJ0lllkQqKKmLL%knJ0%kNlOrnNLlKmJJjjOjpOOj0Lj%%mRkrkNL%mKNnOJnjqQJL
85ClL%Opk%KmL%%jK%kkKJjKmLJn
110c
##PAGE=	F1=17171.488026688581158
##FIRST=	23001.711907285582129,	6426.5682307747556479,	53.375
##DATATABLE=	(F2++(Y..Y)), PROFILE
-912@nQoMk%LJmJnNmMOqKJjMKqJJJnmJ1%jjkJlLjNj2OQqK%KnJ%JLl%pPJkKKlJPok%JnNNjo
-843bkOmK%k%PoLjnJJ0pK%%jmMmMnM%lLL%lNpklQrRJPnpLkjQoJQojmLOj%lkLOnnL%%nMLkL
-773EkmmOJmK%kkLJ1j0JjJOnMlnKkKK%lpJ0lklkJKO%lkjRlj%Mj%l%jNj2PMpL%mPmLmKkLPo
-706AjmkQkkJJnj%J0mkLLmNnMknLNnlLjkOnkJJJjKjnkQlLKJlkO%LnjKRj1MJ7j3mJjklMmNk
-639CJ2%l%ljKM%klKlnKJ1pRJ0j0PLMMLR%PMnnP%J1J1qjl%J0orR%KNnj3J3J5Rj1m%ooj2j1
-581D6%ojLkklkj3OpkOj2QmjpjlRNj1Rj3kKMJpJ3qnMmLk%KLL%rOoJj%kNlnJ2mkj%kjKJLJp
-517cMlKMlkLj3RpJQ%kjMjpJ4mj%LoljMMkj%lK%jjMoLKkJjN%mmKkOjmMjK%oOJkkJlJLjjjK
-448a%kJJJjnN%MLkoJkMOjljKmjJNnKjlK%rNMMlnmQNljoJ0pMjj1ML%kMLlNlklNJ%j0KOJkL
-380BJklNJlrJ2m%%kMklJojRJmJ4j0nOjN%rQmj%%KNp%mM%jKpJkNLKlPojj%%OllkNkKNpoOl
-312cMljL%kLjJLj2OKPqJjj3J4Nmj%Pj0J0nqNOQkj0No%pQoNpPqQ%nMJoOLRj2OllrJ3joLKm
-249b%mLJKJPqjoJ0lkOrmQ%pkJ0%pJ0PllpN%MoLl%j4J2RjnKJMonLjJljMNqMlJOkpKRlm%MJ
-183EnlLLkNqKlMKnJPooJ0JkqKJ1j%klNpMkKkjjkmKL%LkJ0j0kJNk%JqPPom%jLmLlmRonJ1o
-117dPlnKmMMj1PkkPnJ3j1pRK%o%OjJnJ2qJMkjNqLk%jMjmKMnNkJmJJJ%nmPmNklKRoj1J0LK
-52E%orRkmQn%OJqKNjJ1j4lNpMN%jpNLj%%KnOloJLJ%LrNJj%lLKMrjOjlJ2j1JLn%KrNR%nK%
15AnKJ7j0kljnJ1mkkmQqLLoML%mkRjjMkMqmNLlLnK%%kPjqOPj2L%JjlQlqjLMjlKOoPJo%j0R
83aJMlLjOpk%LmK%%jL%llKK%%mMKo
110c
##PAGE=	F1=17147.195427186092274
##FIRST=	23001.711907285582129,	6426.5682307747556479,	-347.625
##DATATABLE=	(F2++(Y..Y)), PROFILE
-912@mOnNl%LJnKoMlOLoKJjOjpK%%lnJ0KjjlJmL%Nj1NRj0Nj%ljjLKjkqRJlLLnKPnljKoONj
-844DokOnL%mKPnKkmJJ0pJ%KklLlMoMJkKL%mNpkkOqQKPnoKjlOmKPmjnMMj%kjKNmnKKjnMMl
-774BLjmnNKmK%jlKJ1r%jKMlNmmJkKKjkoRlklj%JO%jljRlkJL%Lo%%Mj2ONpLJmNlMmKlLOoJ
-705AnjPkk%KmkJQlkLKlNnLjmJNmkKjkOo%%%K%JkmlRkKLjkkOJMnlMRj1LJ6j1oL%llNoNlJ4
-638A7jkJmjKL%kmLlnLRnRJ0rMMPKNO%RMkpNLJ1J0oJnkJ4oj3J3%kQoj0J4J7J0j2qKj0qj1j4
-581D8KokLJnkmj2OplNj2RklrjlJ1Mj1J0j4kJNJqJ4qnLmLlJLKL%rNnKkjjNlmJ0mjjjjkLJM
-519D%pMkJMmkLrOnjPJk%K%oJ3lk%MpkjLMl%%kK%k%LoLKlKjLJlnMlQlmNkJKpO%%l%jjMJlj
-449cKjjJJJjmM%MKknKlMN%l%Jm%kPnKjlK%j0ONMlplQMlknJ0pNkrNJJkLKmPlllOK%j1JOKl
-381bLKkkM%kj0J2mJ%kMklJpJQJlJ2j0mO%M%rRmk%jKMmjlL%kLqMmMNJlOnjj%JNmmjOjJOqp
-314gOjKljM%jK%jKrMKQp%jj2J3Nn%%OqRnqLPQlrNn%oOoOpOoP%mMJpOKQj0NknqJ3%pMLm%n
-247fLkN%QqknJ0mjOj0lQjo%Q%pJ2MmmnO%LnKk%j1J0QjnK%NopNkKljMNqMkJOkpKRmmjN%mm
-181dMJjMpLkKLmjPnoRJmnJJ2kJmjNpMj%jk%%njN%MlJ0j0lKOk%%qNPmljlNmLlnRnoJ3nNmn
-114fMlLLrOkkPoJ4j1qRKJp%O%JpJ1o%NkjNrMjjjM%l%NpNjKnJJJ%loNjMjnLQnj2J0MK%nrP
-48bjjNoKN%pKPkRj2nOpNLJjpMLjJ%JlOmoJM%%LqMJjjkKKMokNjlJ3j1%Ln%JpMJ0klJ%nLJ6
18A5j1jlknJ1ljjoQrNLrPJJmjP%jLjKolMKkMoKjJkQkpNPj3M%JjlPlp%KLjlLOoPKp%j1J0JM
85DlMkMnlJMnKj%%LJnlLK%jmMKn
110c
##PAGE=	F1=17122.902827683607029
##FIRST=	23001.711907285582129,	6426.5682307747556479,	-1035.75
##DATATABLE=	(F2++(Y..Y)), PROFILE
-912@lMlMmJLJoLoLkOKnKJkQloLjjjoRMkjk%mKKMj0MQrOjjklkNJ%krJ0JmNKoMPmmkKoONjp
-843c%MnM%oMPnKllJJ1qJjLklLkMoLJjM%JoPqjkKnQKOnl%jmNlLOl%oOJkJjjKMkn%MjoMOnM
-773FklnMKmK%jmKJ1okjKKkQnmKnMJjjpRlkkjj%P%jkkRllKKJOqj%Mj1MOoLJmMlNmJlLMmKo
-704d%OkjjKkmKPlkLJkNpMjjjMkkJ%lNn%JkL%JlllRkLLllJNKMmmOQj1LJ5j0pMKmmOpNlJ4j
-637A8kLojJL%lmMlmMPmJ0RrLLJ1jOMjJ2MKrMLJ2PkLolJ5pj3J4KoJ1rnJ4J8J0j1j2Kj2j0r
-582F7j5KpkLKokoj0OpmNj4J0JorjmJ2Lj0J2j6j%MLqJ4rnLnMmKL%LJrMmKkkjNjmPlJ%ljkL
-521aJNjpLjKLmlMoMmkO%j%JKpJ3jm%MpjjKMl%%jK%kJJnLJmL%JJkoOlRmoPk%KqQkKmj%jLM
-451CnjLkkKJJklM%LLkmKmMN%l%KmJnPmKjkKjj0OOMmpkPKjmmJ0oNkqOjKlM%mQlmkOLjj1%O
-383bLlLKkkM%lrJ2nK%jLllKrMPKmJ0qmO%LJqRmkjjJMkjkJ%lNrNoNO%mPnjj%JNnmJN%%Oqq
-314hP%JljLJjKJlKpLJRpJkj0J1Oo%%NpQnpLPPlqMmJoNpPpOnO%mMLj0PKNpM%pqJ3JpMMm%o
-247fMmO%QqknJ0n%Pj1lQjn%QkpJ4KmmnOKJmKljoPP%mJjNopOlLkkMOrMj%PkqLQmnjN%mmMJ
-179@%KoLJ%KkkPonR%nlJJ1lKn%OpM%jjmKKolO%NlJ0j1lKPkJjrNOll%oOlLlnQnoJ5nLmnOl
-112dKKpN%lOoJ3j0pQJKpjQ%JrJ1n%MjjNrM%kjNjjjNqM%LoJJKjkpKKMjnLPmj2J0LK%mqOjL
-46@%nLLJoKPlRj1oOoMLKjpJNlMjJkOnoJM%%LqMJ%l%JKLmkMkkJ4j2%Mo%JnKJ0lkKjmLJ6j4
19BJlkoJ1l%JqPqPKj0PJJnJN%%K%JnjJJ%NpKlLkQkoNNj3MJJjlOloJJLklMOnOKojj1J0JMkL
87EkLmlJNnJjjJMJplMKJknNJm
110c
##PAGE=	F1=17098.610228181118146
##FIRST=	23001.711907285582129,	6426.5682307747556479,	-1832.125
##DATATABLE=	(F2++(Y..Y)), PROFILE
-912ajKkLmKLJoLoKjP%mK%jRmmKlkKoPNkjk%mKKMj0MQrPkk%nkOJ%kj0J2%nPKqONjolLoPNk
-844DojLnN%pNPnKmj%J2rJjLklK%LnLJjNj%oOqJkjlQJOn%k%oMkMNk%oPjkJJkJM%ojNjoMOn
-774BMkknKLmKJjn%J2mljKjJQnkJoN%k%oPljjjk%P%%ljPkmLKJPqk%Mj1LPoLKmKjNn%lMKkL
-705CoJNljjKjnMOmkKJjNrMJjjLjjJjlNoKJlM%%lllRjKMmnMMLLlnQQj1LJ3prMNnmOqOmJ4j
-637B0kNqj%L%mnNklMNkRRqJLJ3lPJjJ4LQj1KLJ2N%OplJ5pj1J3LrJ2rjJ4J8Qj0j4Lj4j3pj4
-581E5JomLLpkorNomLj3J0KqqjmJ2JqJ3j7%kNLqJ3rmKmMnKMkMJrMmKkkjNjlNlKJm%kL%Nko
-517cL%%MnmNkKlmNJj%jLnJ1%m%MpJkJLkj%JMklJ%lL%mMjJJkoOkRmpQl%KqQkKmjJjKOpjLk
-447bkK%KkkL%LKkkKnMMJlJJmKpPlKjkLjj2PPLmpjOJjnlRnOlnOlLlL%oRllkOL%j2jNNkKKk
-378AjL%lrJ2oL%jLmjJrNOKlOnmO%KKpQlkkkKKJjkJjlMqOoLQ%oQnjj%KMnmJNKjNroP%%lkM
-308aKjJJmKnKjJ0nJlpQOo%%MnPnoJPOloLk%mLqQoNlLJlMMj2PJMnLJqpJ1LpNLljoNnO%Qqk
-240bnJ0n%Pj1kPklJOloJ5%mlmNLjlJll%NN%lJlPorQmMkjLNqMj%QlpKRnnjM%lnNJ%JoMJ%K
-172BklPnmQ%pj%J1mLnJOoL%jjoMMpmOJMkQj0lLPlKkqLNjl%qQlMlmOnpJ7nKnmPk%KoOkjMo
-104eJ2qpPJLpkR%Jj1J0mJMjjMrO%ljN%%kMrMJMojKJ%jrJMMjoMOlj2J0KLjloLJMknNJJnKP
-38FlPj0nNnLKLjo%MmOjJkPooJM%%LqMJ%l%%LKklMk%J2j1jMpK%l%J0mjLklKJ5j4JkjpJ0kJ
26AKrOrRMj3QjJnLMjJJ%KnJjJ%NpKlLkRmmMMj3MKJjlNknK%KlkMOnNKnjj1J0KKJJkKmlKNnJ
95AjkKMKqlMKJknN%k
110b
##PAGE=	F1=17074.3176286786329
##FIRST=	23001.711907285582129,	6426.5682307747556479,	-2628
##DATATABLE=	(F2++(Y..Y)), PROFILE
-912bJ%%KnLKKpMn%%PkkK%kJ0okLmlMoNOkjkjlKKMj0LPqRkl%ojO%JlrJ2jnRKrONJqlLnPMk
-844Do%KoO%qOPnKmj%J2j0KjMllK%MnL%%Nj%qPqKlkjPJNnMn%oKjNNk%nPlkJKkJKKokOknLQ
-775HoNkjo%MmLJknjJ2kn%KkJRnjJpO%l%nOlkJjk%OjJljNJoMJJRqlJLj0KPoMKmJjNn%mMJj
-706aNoKLljjK%oNNmkKJjNj1NKjjK%jKklNoLJnN%jlkkRjKMonNMLK%pJ0PrKJ2nj0MPomOqOl
-639A1J2jjOqjkKjmoOjkNL%QPo%KJ5oPjjJ5MJ3j3JKJ0MLPpjJ3qoJ0LrJ2j1NJ3J6Oqj6Kj3j4
-583G6pj2jmoLLokpqMnlJj2J1Kj0qJnJ2jnJ2j6%lNLqJ3rlJmNoKLlNKj0MmKkkkOJlKkLKpJk
-522cL%NlnL%%MomO%%jnN%jJlMmJ1%njOqJ%%Kkj%JOll%%kK%nNj%KjpPkJ0nqRljLj0RkKmkK
-454bjJQr%LkkK%KjkLjKLkkLoLMKlK%mLrOjKjjK%j3QPLnp%N%%pjQmOmkNmMlK%qJ1ll%LMJj3
-385hjMOkJMljLjkqJ0oM%%KmjKj0ONKlKklPjJLoPkkklJKK%kJkmNqPpLJ0jqQm%kjMMplJOKk
-317CNroP%jlkNKjJJnKlJkJ1m%lnOOo%%KlPmnjONknJ%JlJqQoNj%JkNMj2OJKlKJqnJ0LoMLk
-249BjoNoNJPpjoJ1pKOj2jQlkJMlnJ6lmkkMLkk%lmNKMJk%mPnj0RnOl%KNqM%jQkpKQonjL%k
-182bmN%jKnLLkKjmOmkPjqJ%J0nMnJPmJJl%rPPrnOJNkPj0kKPlKkqKMJkjrRkLllNnpJ7mJom
-114hQkjKmNjjLnJ0opOJMqkJ1%jj2QjJLj%LqOJmjN%JlNj0LJOpkL%%Kj1jOL%oNMkj2J0KLkj
-50AnJKOnoO%KmKPlNqoNmKKLjnkNoP%%%Pqm%M%%KoKLjlJkMJjkKkKJ1j1jLpL%kjJ1o%MmkKJ4
18A4j4KkjpJ0lLLj1OrJ1Mj5QjJnMK%J%%LmLmjKNoJmNlRnkLKj2MLJjlL%mK%JlkLPnNKn%j2J0
83aKKLkj%kmLOn%jmMMKrlNKJknN%k
110b
##PAGE=	F1=17050.025029176144017
##FIRST=	23001.711907285582129,	6426.5682307747556479,	-2615.75
##DATATABLE=	(F2++(Y..Y)), PROFILE
-912bKkK%mLKKpOnkJOkkK%kRnjLnlMmJRljjkkJLKqJPpRklJp%NjKlrJ3koJ1JrNNLrmMlNMlm
-843a%JoOJrOOmKm%jJ1j0LjMllK%MmK%JMjjpOpLlm%P%NmOp%o%%OM%jnQnlLKk%KLpjOknLQo
-774BMj%nmNkKKlnlJ3jn%JlLQnK%qPjlJnNmjLkl%OkKmJLKoM%JJ0pmJKqJOnMKlj%NnjmMJjP
-705EoLJm%jJJoONnkKJjNj2NKJkJJ%JjlMnKJnN%kljjP%KNpoOMLJJpJ1OpKJ2mj0KQnmNpPkJ0
-638B6jkQqklKkooP%%NJJQMm%JJ5pOkkJ6LJ7j2%jRLMPnKRq%NLpJ0j0RJ0J4Koj5Jj1j5ppmk
-579E3qLJllopJmk%j1J1Lj1p%mJ1lkJ1j5JmMLoJ1qlJmOpKKmNLrLmJjkkNLk%lMLqKkLjNlmK
-516@%%LnnOLk%oN%jJmNlJ0jmjNpK%jKl%%KPnl%%jJjmN%kMkoOjRnqRkkLj0RlLmkLkJQr%J%
-447bkLjK%j%JJKkJJnKLLlKjlLj0O%LkjK%j4RPLnoJLjJr%RmOm%MnNmKjqJ1klJKMJj2jKPkJ
-380@MljMkkpRpMJ%Lo%JqOMKl%jkPj%LnOjkkmKJLJk%joNoPqKJ2kqQmjjjNKpkKOKkMrnO%kk
-310dkOKj%Jn%%%lJ1k%mkLNn%%JlPlmkNMjnJ%LlJqPmLJlJ%NMj3O%Jj%LqmPNnMJjjoNnMJOo
-241@jnJ0pLNj1%NlJJKmlJ6olj%KKljJmnJ0%JKj%oPlj1J1oOlJ%NqNJkQkpLPonjK%jmMJkKl
-176dKLlKjlNmJMjqKjRmLnLPljKmJj1RRj0nNJNkNqjKPmKkp%MKkjrQjLklMnoJ6ljolRlj%jN
-108AkJJnQmnMKMqkJ1%kj3Q%%KjKKqPJn%NJJmMqKJOpkK%%Mj3jPLjoPKjj1RKLl%m%LPpoQlL
-41BlJPkLpmLkjLLkkmNqR%JJMpmJL%%KoKKjkJlLKJkJkKRqkKoL%%lJ0n%NnjJJ3j4Kj%qRkMM
27Gj2NqJ2Nj8Qj%mMK%Jj%NnOplMNoJmNlQn%K%j1NL%%lK%kLjJllLOmMKm%j1QLJOm%ljmMPoJ
95BknNMKj0lOJJjnNj%
110a
##PAGE=	F1=17025.732429673655133
##FIRST=	23001.711907285582129,	6426.5682307747556479,	-3178
##DATATABLE=	(F2++(Y..Y)), PROFILE
-912bLnM%nNKJpPnmLNkjJ%lRnKJolNljRl%jkkJLKq%OnRlkKrKMkLlqJ2kpJ2Kj0NMMrnOjKLk
-844Clj%nP%rONlKm%%Rj0MjLlkK%LlKjJNk%qOpMknJNJLlQqJolKOLJjnRpmMLl%JNqjPlnMQo
-774BLjLpnOkKKknoJ3JoJJnLQlLjqPjmLoMljMkl%NmNoKJLnM%%RnmJKokPoOKmlKNojmM%%Qn
-704@M%n%jJJpQNokKJkOj3MMJk%LjJjlMnL%nNJmk%kP%LLopQLLjLpJ2MnLJ2lj0%J0nnMoQ%P
-638B8JlQpkmJlpnOKJNJ%PLkkKJ3qNjlJ4MK0j2jmQMLPmOOj0QlLlQrJ1PJ1jmj4joj5pmnjrK
-577D5%%nlokljjj0J1Kj1oJlRm%J0j3JoNKoJ1plKnPp%KmNLqKmJjkkOLjklNKqKjLkNmlK%%K
-513BnnOOmKpN%jJoOjQjmkOpLJlJkjJLQom%%%JllN%kMknOkRnpQjkLj1RmMmlMjjRr%%JkLjK
-443@JjjJ%KkL%nKKLkLlkLj0N%MkjJKj5RQLonJKkKj0JQlOmKLoOmJjqJ0kkL%MJj2%%QkKLkj
-377ALljoPoMJ%LoJ%pPKKlmKjPjjLlNjjlmJKLKlJkoNnPrKJ3krQmjjjNKpjKOKlNj1lN%ljkO
-308@K%jJo%LkmJ1JkmJ%NnjJ%kPkmlNL%n%JLj%rPlKKn%KNMj2MJ%%%LqkMOnM%JjoNnKJOn%o
-239fJ0qMOj2JMlL%JnjJ5plJ%JKlj%mpJ6ljKKjqQkj2J2oPmKjNqNLlQloKOnnj%J%mM%kKj%M
-174AmLjmNlKLkpLkPmMnMPklLmJj2J0J0j1mMJNkMp%KOnLlojMMljqP%KkjKomJ5kkpkRlk%JN
-108BlJJmNjnLKNqlJ2%lj4PK%J%K%oPKo%NJKnMqK%PomL%%Mj3kPLjnQ%Jj2J0KJl%jkLQqpJ0
-43CoNk%PjKomKjkLLkjnNrJ0%JKLpl%L%%KoJLjk%kKLKk%kMOpkKpM%KnJ0n%NnjJJ1j4MkJqQ
24@kONj3MqJ5Mj9Ql%lN%JJkJOnQj0mNMnKnNlQoLjjrNL%%l%K%Lj%lmMNmMJk%j1QKJQpJm%mN
92APo%koOLLj0lPJJkmMjJ
110@
##PAGE=	F1=17001.439830171169888
##FIRST=	23001.711907285582129,	6426.5682307747556479,	-3369.375
##DATATABLE=	(F2++(Y..Y)), PROFILE
-912bLoOjnNKJoQnnLLk%J%lPmMJolMllJ1l%%ljJKJojNmRmjKrMKkMmoJ1kqJ2KrLMNrnP%JKl
-844Bk%klOJqMMkKl%jQj0NjLlj%JLkKkJL%jqNnMjnJMJKkJ0j0JnnLPL%kmRpoPJk%%Or%PmmM
-776@PnK%LooN%KKlnpJ4JpLkmLPkNjrQlmOpLm%NkkjMmNpLkOnLJ%PknJKokOnOKmmLNpjmM%J
-706cQnOko%JjKpRNolKJkOj4MMKkjMjJjlMmKJnN%njJjNJKLoqRKMmOpJ3KkLJ3lj1jJ0mmJmJ0
-640B5%MLmQlmmjlrlNNJMJjQ%jj%J0pLKnJ3MK1j1koOO%OkJ0Kj0J4j0LKNqJ1NOkmj2jkj3rJ
-581E6pjqJkMojmpj%jrJ1%j0oKkPnKQj0JpMKmRojJmOp%JmNKoJnJ%kkPK%lmOKqLjLlMmjJ%j
-514aKmoPPmKqN%jJoO%QllkNpNKm%kj%NPolkJ%JlkM%jMknOkOmoPJjJj1RnMllNjkQrJjLlLj
-444bKLkkJ%JjNlmKJMkLn%KrN%Mkj%Lj5J0PKnnJJlMj1KQkNmKLoPn%%qRkjNjKKj1%jP%KKk%
-377BKmjlMoMK%LoJ%nOJJlnMjO%kMkLjJmmJKKLkJlpOmPj0KJ3jj0PljjjNJo%KOKlMj1kM%lj
-310dkOL%lJnjNknJ0LknKjNmkJ%lPjllLLJnkLM%kpNlLLrJMMLrKJ%JkMq%JOkLlLjoOm%JNmJ
-240AoRpNLj0JLlM%%n%J3qkKJjKl%jmqK1nkJMkrPJj2J1oPlJjMpNMmQloKOnnjkJKlLJmKKkM
-174AmJ%lNmMKkpMlOmMnMRjoMmJj3J1J0j1lLKLjKm%LNoLlnkMNlkoN%J%j%mlJ2jkpjQlljMO
-108DnLjlKKnKLNpnJ3jlj3NMjJjK%nPKn%MJKnMpJ%OmmKjJMj3jOKklJ0lKj0QL%l%%lMQrpJ1
-43DrQkjPJJolJjlLLk%oNqQKJKKpk%K%%KnJLkjjlKMLljjNLmlJoM%KmRoJNn%%Rj2MjKrPkOO
27A0j3KoJ6Lj8OkkjNjJKmJRnQj1oPJlLnMlOmMljrOMjjljMJMjjlmLNnN%kJj0PK%J0qJm%mOO
93Ho%koPKKrkOJ%%mLkK
110@
##PAGE=	F1=16977.147230668681004
##FIRST=	23001.711907285582129,	6426.5682307747556479,	-3560.375
##DATATABLE=	(F2++(Y..Y)), PROFILE
-912bLpQlmNK%mRooMKk%J%lNkN%olLjnJ2nK%ljJL%okOmRnJKj0OjjMlnJ0lqJ1LqKKPrnQJjJ
-845DkjjkkNJpLLjKl%%Oj0OjLlj%%MjJkJK%kpNmNklJLjKjJ0j1LnoLQK%klQpoPJlJ%Or%Pnm
-777eNPnJJMnrO%KKlmrJ5JpLknLPkOjrRmnQpKmjPljjLnOpMnQmKJ%N%nJKnlOoQJloMNpklMj
-707eKRnOlojLkKpJ0MolKJkNj3LNKkkOkJjkLlJJmMJp%KjMKKJnpQKMoQpJ3J%MJ3lj0mJ0llj
-642A9kJ0KKNnQ%omjmrjLOLKKlQk%k%PnJMoJ1MJ9j0jrNJ0nM%J3%j2J9j5KQKoRJKkmrkJrj0
-582D8MqjpJlPqKkj2%KkqJ0jqnK%NoMNpJpLJkQnjJmPq%jlNKnJoJ%jkPK%koOKqMkMmKk%jJk
-514bKlpPQmKpNj%%pPJPmkkMoNMnjkkJNPpklK%JmjM%jNlmNkMlnOL%jj0PmLjmNjlPp%jMlK%
-444bKOmmK%%%OnlKJMjKo%KrN%Nl%%Kj4J0PJnlJjlNj1KPjNnNJpRoj%pRk%OlJKj0JkP%KKjj
-377BJm%kLoLL%MpKjmO%%lpOJN%kL%JjKmmJJKMkJlpNkPj2LJ3jj0OkjjjN%nJJPJlMj1%KJn%
-310dkOL%lJnkOkoJ0NkoMlMkk%jkOJmlLKKolNMKloLkKMj1JOLKpJJ%KmNpJjNjLlLkmNlkJNl
-241@KoQpOKrJKlOkjnLJ1qmNKlKmJjnrK5pmKOlj0PLj3J1nPmLmNpNNnPkn%Pnn%nKMmLJnLLl
-175cMnJJlNmO%koLlNlLmMR%qNnKj3J1Rj0kKKK%%%%KMpLlmlNNlkmL%J%%jmjJ0jlojQllkNP
-108EoMklKKl%MNqnJ3%mj2LNjjjMjmPKn%MJKnLn%%NknKj%Nj3%MKkkJ1mLrPMkl%JmNOpqJ2j1
-42fJ0jlOL%nkJkmMKkJoMqQLJL%pjjKjJJmJLk%lkKNLmj%Ojjl%nL%KmRn%Nn%%Qj1L%LrOkPO
27A1j3KoJ6Lj8Nkk%MjJLnJJ1mOj2pQ%jLnLkMmOmlpPMkjllOKNjklnLMnN%jKj0OKjJ2j0Lo%l
91dOPp%jpPKJqkO%J%mLlL
110@
##PAGE=	F1=16952.854631166192121
##FIRST=	23001.711907285582129,	6426.5682307747556479,	-3345.75
##DATATABLE=	(F2++(Y..Y)), PROFILE
-912bLpQlmNK%kRooLJjj%JmM%OjokJ%nJ2nJKm%%L%nlOlPmJLj1PkjNmkPlpRLoJJOpnQMnJk%
-843A%ljLLoJKjLkj%MrPjLlj%%LJ%kJ%JkoLkNjj%JkLjRj1MmoKQK%lkPopRjlJ%OrJOmmONm%
-773BKMmj0OJJKllrJ4%oLlmKO%OkpQnmRqKmjQm%jLpPpMoJ0mJJjLLmjLmmOoQJlpNMpjkLjJR
-705ElNlp%LkKpJ1MomKKkMj2KMLkkOkJjjLl%JlM%qJL%KKLjmoPKLoQpJ4%JNJ3lroRkkmJJ1L
-639C2JOoPLolkmrLjQL%MpJ0m%kjMm%PoQLJ6r%j0NJ2qKJJ5lj3K1j8KJ2jlNjj%pnkLnj2Opj
-579C8oJnJ0rOkj6KLlpRknnKJLoNLmJqLjJOm%%lPq%kkN%lJpJ%%kQ%JkpP%qOkMnJj%kKlLlp
-511a0PPlLqNJk%pOLOmjmMoONojkkKMPpjnLJJn%LJjMlkMmLklLNKkj1PmLjlM%mOo%kOlKjLP
-442HmoLkJ%PpkJJM%Ko%%oNjNl%jLj3RP%mlJlkOj1KQjMmN%pJ0pkKpOjJPljKqKlO%LJ%kJoJ
-374b%JnKM%MpKkkNJkmnOJN%kL%%jLnmKK%MkMnpM%Oj2LJ3jrNkk%jM%mKJP%kLj1JJJn%kOLJ
-306Dm%lmPjpROknNoMjk%jlPJnjJKMpnONKknKkJNj3JPKJlkK%KnOpLmN%LmMllNkmKLkMpPoQ
-236EjpJ%kPkknNPqlPKm%lJjnrK7qnLOlj0OMj3J0lOlLnMpONoPkmjPmoJoKNlKKpMMmLnjKkN
-169amQjknLmLkKkLR%pMmJj3J2PqkKKJ%jLJJLqKkllNOmkj%jK%%kl%Rkkp%PllkOQqNljjMlj
[truncated: 1,018,466 more chars]
