# Supplementary material for: Possible dissolution mechanism of alkali lignin in lactic acid-choline chloride under mild conditions
Source: RSC Adv. 2020 Nov 9;10(67):40649–57. doi: 10.1039/d0ra07808e (PMC9057700; doi:10.1039/d0ra07808e)
Supplement: RA-010-D0RA07808E-s009 [file RA-010-D0RA07808E-s009.jcamp]

##TITLE=	2674-2-HSQC.2.1.2rr
##JCAMPDX=	6.0	$$ NMR Plug-in 1.14 of MestReNova 12.0.0-20080
##DATATYPE=	NDNMRSPECTRUM
##DATACLASS=	NTUPLES
##NUMDIM=	2
##ORIGIN=	Bruker BioSpin GmbH
##OWNER=	nmrsu
##.OBSERVEFREQUENCY=	600.16999999999995907
##.OBSERVENUCLEUS=	^1H
##.SOLVENTNAME=	DMSO
##.PULSESEQUENCE=	hsqcedetgpsisp2.3
##LONGDATE=	2020/08/05 01:24:00.000
##.ACQUISITIONMODE=	SIMULTANEOUS
##$ORIGINALFORMAT=	Bruker XWIN-NMR
##$PARAMETERFILE=	(acqu2s, ASCII, c:/Users/10157/Desktop/2674-2-HSQC/2/acqu2s, 0)
$$ ##TITLE= Parameter file, TOPSPIN		Version 3.2
$$ ##JCAMPDX= 5.0
$$ ##DATATYPE= Parameter Values
$$ ##NPOINTS= 129	$$ modification sequence number
$$ ##ORIGIN= Bruker BioSpin GmbH
$$ ##OWNER= nmrsu
$$ $$ 2020-08-05 07:04:12.805 +0800  nmrsu@CZC3361HFZ
$$ $$ D:/NMR_data/2020/8/2674-2-HSQC/2/acqu2s
$$ $$ process C:\Bruker\TopSpin3\prog\mod\go.exe
$$ ##$ACQT0= 0
$$ ##$BF1= 150.912866534
$$ ##$FnMODE= 6
$$ ##$NUC1= <13C>
$$ ##$NusJSP= 0
$$ ##$NusT2= 1
$$ ##$NusTD= 128
$$ ##$O1= 10563.9009621541
$$ ##$SFO1= 150.923430434962
$$ ##$SW= 164.822796691379
$$ ##$SW_h= 24875.6218905473
$$ ##$TD= 128
$$ ##END=
$$ 
##$PARAMETERFILE=	(acqus, ASCII, c:/Users/10157/Desktop/2674-2-HSQC/2/acqus, 0)
$$ ##TITLE= Parameter file, TOPSPIN		Version 3.2
$$ ##JCAMPDX= 5.0
$$ ##DATATYPE= Parameter Values
$$ ##NPOINTS= 13	$$ modification sequence number
$$ ##ORIGIN= Bruker BioSpin GmbH
$$ ##OWNER= nmrsu
$$ $$ 2020-08-05 07:04:15.195 +0800  nmrsu@CZC3361HFZ
$$ $$ D:/NMR_data/2020/8/2674-2-HSQC/2/acqus
$$ $$ process C:\Bruker\TopSpin3\prog\mod\shimcntl.exe
$$ ##$ACQT0= 0
$$ ##$AMP= (0..31)
$$ 100 100 100 100 100 100 100 100 100 100 100 100 100 100 100 100 100 100
$$ 100 100 100 100 100 100 100 100 100 100 100 100 100 100
$$ ##$AMPCOIL= (0..19)
$$ 0 0 0 0 0 0 0 0 0 0 0 0 0 0 0 0 0 0 0 0
$$ ##$ANAVPT= -1
$$ ##$AQSEQ= 0
$$ ##$AQ_mod= 3
$$ ##$AUNM= <au_zg>
$$ ##$AUTOPOS= <14 >
$$ ##$BF1= 600.17
$$ ##$BF2= 150.912866534
$$ ##$BF3= 600.17
$$ ##$BF4= 600.17
$$ ##$BF5= 600.17
$$ ##$BF6= 600.17
$$ ##$BF7= 600.17
$$ ##$BF8= 600.17
$$ ##$BYTORDA= 0
$$ ##$CAGPARS= (0..11)
$$ 0 0 0 0 0 0 0 0 0 0 0 0
$$ ##$CFDGTYP= 0
$$ ##$CFRGTYP= 9
$$ ##$CHEMSTR= <none>
$$ ##$CNST= (0..63)
$$ 1 1 145 1 1 1 1 1 1 1 1 1 1 1 1 1 1 -0.5 1 1 1 1 1 1 1 1 1 1 1 1 1 1 1
$$ 1 1 1 1 1 1 1 1 1 1 1 1 1 1 1 1 1 1 1 1 1 1 1 1 1 1 1 1 1 1 1
$$ ##$CPDPRG= (0..8)
$$ <> <> <garp> <> <> <> <> <> <>
$$ ##$D= (0..63)
$$ 3e-006 1.5 0 0 0.001724138 0 0 0 0 0 0 0.03 0 0 0 0 0.0002 0 0 0 0 0.0036
$$ 0 0 0.00089 0 0 0 0 0 0 0 0 0 0 0 0 0 0 0 0 0 0 0 0 0 0 0 0 0 0 0 0 0 0
$$ 0 0 0 0 0 0 0 0 0
$$ ##$DATE= 1596561866
$$ ##$DE= 6.5
$$ ##$DECBNUC= <off>
$$ ##$DECIM= 2773.33333333333
$$ ##$DECNUC= <off>
$$ ##$DECSTAT= 4
$$ ##$DIGMOD= 1
$$ ##$DIGTYP= 12
$$ ##$DQDMODE= 0
$$ ##$DR= 22
$$ ##$DS= 32
$$ ##$DSPFIRM= 0
$$ ##$DSPFVS= 20
$$ ##$DTYPA= 0
$$ ##$EXP= <HSQCEDETGPSISP>
$$ ##$F1LIST= <freqlist>
$$ ##$F2LIST= <freqlist>
$$ ##$F3LIST= <freqlist>
$$ ##$FCUCHAN= (0..9)
$$ 0 2 1 0 0 0 0 0 0 0
$$ ##$FL1= 0
$$ ##$FL2= 0
$$ ##$FL3= 0
$$ ##$FL4= 0
$$ ##$FOV= 0
$$ ##$FQ1LIST= <>
$$ ##$FQ2LIST= <>
$$ ##$FQ3LIST= <>
$$ ##$FQ4LIST= <>
$$ ##$FQ5LIST= <>
$$ ##$FQ6LIST= <>
$$ ##$FQ7LIST= <>
$$ ##$FQ8LIST= <>
$$ ##$FRQLO3= 12726.0760000944
$$ ##$FRQLO3N= 2
$$ ##$FS= (0..7)
$$ 83 83 83 83 83 83 83 83
$$ ##$FTLPGN= 0
$$ ##$FW= 125000
$$ ##$FnMODE= 0
$$ ##$FnTYPE= 0
$$ ##$GPNAM= (0..31)
$$ <> <SMSQ10.100> <SMSQ10.100> <SMSQ10.100> <SMSQ10.100> <> <> <> <> <> <>
$$ <> <> <> <> <> <> <> <> <> <> <> <> <> <> <> <> <> <> <> <> <>
$$ ##$GPX= (0..31)
$$ 0 0 0 0 0 0 0 0 0 0 0 0 0 0 0 0 0 0 0 0 0 0 0 0 0 0 0 0 0 0 0 0
$$ ##$GPY= (0..31)
$$ 0 0 0 0 0 0 0 0 0 0 0 0 0 0 0 0 0 0 0 0 0 0 0 0 0 0 0 0 0 0 0 0
$$ ##$GPZ= (0..31)
$$ 0 80 20.1 11 -5 0 0 0 0 0 0 0 0 0 0 0 0 0 0 0 0 0 0 0 0 0 0 0 0 0 0 0
$$ ##$GRDPROG= <grad_out>
$$ ##$GRPDLY= 67.9858856201172
$$ ##$HDDUTY= 20
$$ ##$HDRATE= 1
$$ ##$HGAIN= (0..3)
$$ 0 0 0 0
$$ ##$HL1= 0
$$ ##$HL2= 0
$$ ##$HL3= 0
$$ ##$HL4= 0
$$ ##$HOLDER= 14
$$ ##$HPMOD= (0..7)
$$ 0 0 0 0 0 0 0 0
$$ ##$HPPRGN= 0
$$ ##$IN= (0..63)
$$ 2.01e-005 0 0 0 0 0 0 0 0 0 0 0 0 0 0 0 0 0 0 0 0 0 0 0 0 0 0 0 0 0 0 0
$$ 0 0 0 0 0 0 0 0 0 0 0 0 0 0 0 0 0 0 0 0 0 0 0 0 0 0 0 0 0 0 0 0
$$ ##$INF= (0..7)
$$ 0 40.2 0 0 0 0 0 0
$$ ##$INP= (0..63)
$$ 0 0 0 0 0 0 0 0 0 0 0 0 0 0 0 0 0 0 0 0 0 0 0 0 0 0 0 0 0 0 0 0 0 0 0 0
$$ 0 0 0 0 0 0 0 0 0 0 0 0 0 0 0 0 0 0 0 0 0 0 0 0 0 0 0 0
$$ ##$INSTRUM= <spect>
$$ ##$L= (0..31)
$$ 1 1 1 1 1 1 1 1 1 1 1 1 1 1 1 1 1 1 1 1 1 1 1 1 1 1 1 1 1 1 1 1
$$ ##$LFILTER= 500
$$ ##$LGAIN= 5
$$ ##$LINPSTP= 0
$$ ##$LOCKED= yes
$$ ##$LOCKFLD= 1872
$$ ##$LOCKGN= 108.828094482422
$$ ##$LOCKPOW= -20
$$ ##$LOCKPPM= 2.49000000953674
$$ ##$LOCNUC= <2H>
$$ ##$LOCPHAS= 264
$$ ##$LOCSHFT= yes
$$ ##$LOCSW= 0
$$ ##$LTIME= 0.25
$$ ##$MASR= 4200
$$ ##$MASRLST= <masrlst>
$$ ##$MULEXPNO= (0..15)
$$ 0 0 0 0 0 0 0 0 0 0 0 0 0 0 0 0
$$ ##$NBL= 1
$$ ##$NC= -6
$$ ##$NLOGCH= 1
$$ ##$NOVFLW= 0
$$ ##$NS= 96
$$ ##$NUC1= <1H>
$$ ##$NUC2= <13C>
$$ ##$NUC3= <off>
$$ ##$NUC4= <off>
$$ ##$NUC5= <off>
$$ ##$NUC6= <off>
$$ ##$NUC7= <off>
$$ ##$NUC8= <off>
$$ ##$NUCLEUS= <off>
$$ ##$NUSLIST= <automatic>
$$ ##$NusAMOUNT= 25
$$ ##$NusFPNZ= no
$$ ##$NusJSP= 0
$$ ##$NusSEED= 54321
$$ ##$NusT2= 1
$$ ##$NusTD= 0
$$ ##$O1= 2820.79900000554
$$ ##$O2= 10563.9009621541
$$ ##$O3= 2820.79900000554
$$ ##$O4= 2820.79900000554
$$ ##$O5= 2820.79900000554
$$ ##$O6= 2820.79900000554
$$ ##$O7= 2820.79900000554
$$ ##$O8= 2820.79900000554
$$ ##$OVERFLW= 0
$$ ##$P= (0..63)
$$ 13.2 13.2 26.4 12.1 24.2 23.1 35 70 20000 26 52 80000 80000 1000 500 0
$$ 1000 2500 100000 600 2000 0 0 0 2000 84 100000 13.2 1000 1000 0 1730 20000
$$ 0 0 0 40000 0 0 160 2000 0 0 3000 200 0 80000 0 0 0 0 0 0 0 0 0 0 0 0 0
$$ 0 0 0 1500
$$ ##$PACOIL= (0..15)
$$ 0 0 0 0 0 0 0 0 0 0 0 0 0 0 0 0
$$ ##$PAPS= 0
$$ ##$PARMODE= 1
$$ ##$PCPD= (0..9)
$$ 0 60 58.6 0 0 0 0 0 0 0
$$ ##$PEXSEL= (0..9)
$$ 1 1 1 1 1 1 1 1 1 1
$$ ##$PHCOR= (0..31)
$$ 0 0 0 0 0 0 0 0 0 0 0 0 0 0 0 0 0 0 0 0 0 0 0 0 0 0 0 0 0 0 0 0
$$ ##$PHLIST= <>
$$ ##$PHP= 1
$$ ##$PH_ref= 0
$$ ##$PL= (0..63)
$$ 120 120 120 120 120 120 120 120 120 120 120 120 120 120 120 120 120 120
$$ 120 120 120 120 120 120 120 120 120 120 120 120 120 120 120 120 120 120
$$ 120 120 120 120 120 120 120 120 120 120 120 120 120 120 120 120 120 120
$$ 120 120 120 120 120 120 120 120 120 120
$$ ##$PLSTEP= 0.1
$$ ##$PLSTRT= -6
$$ ##$PLW= (0..63)
$$ 0 22 95 0 0 0 0 0 0 0.00015333 3.1292 0.3168 4.0504 1.9251 0 20.575 0 0
$$ 22 1.0648 0 0.22254 0 0 0.024727 4.1108 0 2.1731 0 3.1292 4.0504 15.454
$$ 6.1332e-006 0 0 0 0 0 0 0 0 0 0 0 0 0 0 0 0 0 0 0 0 0 0 0 0 0 0 0 0 0 0
$$ 0
$$ ##$PLWMAX= (0..7)
$$ 54.2 309.2 0 0 0 0 0 0
$$ ##$POWMOD= 0
$$ ##$PQPHASE= 0
$$ ##$PQSCALE= 1
$$ ##$PR= 1
$$ ##$PRECHAN= (0..15)
$$ -1 2 -1 0 -1 1 -1 -1 -1 -1 -1 -1 -1 -1 -1 -1
$$ ##$PRGAIN= 0
$$ ##$PROBHD= <5 mm PABBO BB/19F-1H/D Z-GRD Z114607/0138
$$ >
$$ ##$PULPROG= <hsqcedetgpsisp2.3>
$$ ##$PW= 0
$$ ##$PYNM= <>
$$ ##$QNP= 0
$$ ##$RD= 0
$$ ##$RECCHAN= (0..15)
$$ 0 2 0 0 0 0 0 0 0 0 0 0 0 0 0 0
$$ ##$RECPH= 0
$$ ##$RECPRE= (0..15)
$$ -1 0 -1 -1 -1 -1 -1 -1 -1 -1 -1 -1 -1 -1 -1 -1
$$ ##$RECPRFX= (0..15)
$$ -1 -1 -1 -1 -1 -1 -1 -1 -1 -1 -1 -1 -1 -1 -1 -1
$$ ##$RECSEL= (0..15)
$$ 0 0 1 0 0 0 0 0 0 0 0 0 0 0 0 0
$$ ##$RG= 187.42
$$ ##$RO= 0
$$ ##$ROUTWD1= (0..23)
$$ 0 128 2 2 2 2 2 2 0 0 0 0 0 0 0 0 0 0 0 0 0 0 0 0
$$ ##$ROUTWD2= (0..23)
$$ 0 2 2 2 2 2 2 2 0 0 0 0 0 0 0 0 0 0 0 0 0 0 0 0
$$ ##$RSEL= (0..15)
$$ 0 1 2 0 0 0 0 0 0 0 0 0 0 0 0 0
$$ ##$S= (0..7)
$$ 83 83 83 83 83 83 83 83
$$ ##$SELREC= (0..9)
$$ 0 0 0 0 0 0 0 0 0 0
$$ ##$SFO1= 600.172820799
$$ ##$SFO2= 150.923430434962
$$ ##$SFO3= 600.172820799
$$ ##$SFO4= 600.172820799
$$ ##$SFO5= 600.172820799
$$ ##$SFO6= 600.172820799
$$ ##$SFO7= 600.172820799
$$ ##$SFO8= 600.172820799
$$ ##$SOLVENT= <DMSO>
$$ ##$SOLVOLD= <off>
$$ ##$SP= (0..63)
$$ 120 120 120 120 120 120 120 120 120 120 120 120 120 120 120 120 120 120
$$ 120 120 120 120 120 120 120 120 120 120 120 120 120 120 120 120 120 120
$$ 120 120 120 120 120 120 120 120 120 120 120 120 120 120 120 120 120 120
$$ 120 120 120 120 120 120 120 120 120 120
$$ ##$SPECTR= 0
$$ ##$SPINCNT= 0
$$ ##$SPNAM= (0..63)
$$ <> <Gaus1_270.1000> <Gaus1_180r.1000> <Crp60,0.5,20.1> <Bip720,100,10.1>
$$ <Squa100.1000> <Squa100.1000> <Crp60comp.4> <Squa100.1000> <> <Squa100.1000>
$$ <Squa100.1000> <> <> <Crp42,1.5,20.2> <> <> <> <Crp60_xfilt.2> <Sinc1.1000>
$$ <Sinc1.1000> <Sinc1.1000> <Sinc1.1000> <> <> <> <Q3.1000> <> <> <Crp60,20,20.10>
$$ <Bip720,50,20.1> <Crp42,1.5,20.2> <Q3.1000> <> <Gaus1_180r.1000> <> <>
$$ <> <> <> <> <> <> <> <> <> <> <> <> <> <> <> <> <> <> <> <> <> <> <> <>
$$ <> <> <>
$$ ##$SPOAL= (0..63)
$$ 0.5 1 0.5 0.5 0.5 0.5 0.5 0.5 0.5 0.5 0.5 0.5 0.5 0.5 0.5 0.5 0.5 0.5 0.5
$$ 1 1 1 1 0.5 0.5 0.5 0.5 0.5 0.5 0.5 0.5 0.5 0.5 0.5 0.5 0.5 0.5 0.5 0.5
$$ 0.5 0.5 0.5 0.5 0.5 0.5 0.5 0.5 0.5 0.5 0.5 0.5 0.5 0.5 0.5 0.5 0.5 0.5
$$ 0.5 0.5 0.5 0.5 0.5 0.5 0.5
$$ ##$SPOFFS= (0..63)
$$ 0 0 0 0 0 0 0 0 0 0 0 0 0 0 0 0 0 0 0 0 0 0 0 0 0 0 0 0 0 0 0 0 0 0 0 0
$$ 0 0 0 0 0 0 0 0 0 0 0 0 0 0 0 0 0 0 0 0 0 0 0 0 0 0 0 0
$$ ##$SPPEX= (0..63)
$$ 0 0 0 0 0 0 0 0 0 0 0 0 0 0 0 0 0 0 0 0 0 0 0 0 0 0 0 0 0 0 0 0 0 0 0 0
$$ 0 0 0 0 0 0 0 0 0 0 0 0 0 0 0 0 0 0 0 0 0 0 0 0 0 0 0 0
$$ ##$SPW= (0..63)
$$ 0 3.1822e-005 1.4143e-005 21.251 34.772 0.0038333 0.00015333 21.251 3.8333e-007
$$ 0 0.0038333 0.0038333 0 0 11.901 0 0 0 6.142 2.257616e-005 3.509391e-005
$$ 1.638637e-005 8.837033e-005 0 0 0 0.0015154 0 0 0.14642 6.1332 2.9752 0.2694
$$ 0 1.4143e-005 0 0 0 0 0 0 0 0 0 0 0 0 0 0 0 0 0 0 0 0 0 0 0 0 0 0 0 0 0
$$ ##$SUBNAM= (0..9)
$$ <> <> <> <> <> <> <> <> <> <>
$$ ##$SW= 12.0157698109985
$$ ##$SWIBOX= (0..19)
$$ 0 1 3 0 0 0 0 0 0 0 0 0 0 0 0 0 0 0 0 0
$$ ##$SW_h= 7211.53846153846
$$ ##$SWfinal= 0
$$ ##$TD= 2048
$$ ##$TD0= 1
$$ ##$TE= 298.1201
$$ ##$TE1= 298.1201
$$ ##$TE2= 0
$$ ##$TE3= 0
$$ ##$TE4= 0
$$ ##$TEG= 300
$$ ##$TE_PIDX= 1
$$ ##$TE_STAB= (0..9)
$$ 1 1 0 0 0 0 0 0 0 0
$$ ##$TL= (0..7)
$$ 120 120 120 120 120 120 120 120
$$ ##$TUNHIN= 0
$$ ##$TUNHOUT= 0
$$ ##$TUNXOUT= 0
$$ ##$USERA1= <>
$$ ##$USERA2= <>
$$ ##$USERA3= <>
$$ ##$USERA4= <>
$$ ##$USERA5= <>
$$ ##$V9= 5
$$ ##$VALIST= <>
$$ ##$VCLIST= <>
$$ ##$VD= 0
$$ ##$VDLIST= <>
$$ ##$VPLIST= <>
$$ ##$VTLIST= <>
$$ ##$WBST= 1024
$$ ##$WBSW= 4
$$ ##$XGAIN= (0..3)
$$ 0 0 0 0
$$ ##$XL= 0
$$ ##$YL= 0
$$ ##$YMAX_a= 274583
$$ ##$YMIN_a= -297475
$$ ##$ZGOPTNS= <>
$$ ##$ZL1= 120
$$ ##$ZL2= 120
$$ ##$ZL3= 120
$$ ##$ZL4= 120
$$ ##END=
$$ 
##$PARAMETERFILE=	(audita.txt, ASCII, c:/Users/10157/Desktop/2674-2-HSQC/2/audita.txt, 0)
$$ ##TITLE= Audit trail, TOPSPIN		Version 3.2
$$ ##JCAMPDX= 5.01
$$ ##ORIGIN= Bruker BioSpin GmbH
$$ ##OWNER= nmrsu
$$ $$ D:/NMR_data/2020/8/2674-2-HSQC/2/audita.txt
$$ ##AUDIT TRAIL=  $$ (NUMBER, WHEN, WHO, WHERE, PROCESS, VERSION, WHAT)
$$ (   1,<2020-08-05 07:04:15.105 +0800>,<nmrsu>,<CZC3361HFZ>,<go>,<TOPSPIN 3.2>,
$$       <created by zg
$$ 	started at 2020-08-05 01:20:49.010 +0800,
$$ 	POWCHK enabled, PULCHK disabled,
$$        configuration hash MD5:
$$        CD 2C 61 0B 31 39 5B 44 3F F0 B7 32 DE 46 86 7E
$$        data hash MD5: 2K * 128
$$        DE 35 89 01 38 23 7D 93 1B 27 B6 6D 35 26 A6 36>)
$$ (   2,<2020-08-05 07:04:16.225 +0800>,<nmrsu>,<CZC3361HFZ>,<audit>,<TOPSPIN 3.2>,
$$       <user comment:
$$        ICON-NMR User ID: luowei
$$        data hash MD5: 2K * 128
$$        DE 35 89 01 38 23 7D 93 1B 27 B6 6D 35 26 A6 36>)
$$ ##END=
$$ 
$$ $$ hash MD5
$$ $$ FD 24 1E E9 04 84 9B 99 E4 EF AD 2D 94 B6 A2 3E
$$ 
##$PARAMETERFILE=	(auditp.txt, ASCII, c:/Users/10157/Desktop/2674-2-HSQC/2/pdata/1/auditp.txt, 0)
$$ ##TITLE= Audit trail, TOPSPIN		Version 3.2
$$ ##JCAMPDX= 5.01
$$ ##ORIGIN= Bruker BioSpin GmbH
$$ ##OWNER= nmrsu
$$ $$ D:/NMR_data/2020/8/2674-2-HSQC/2/pdata/1/auditp.txt
$$ ##AUDIT TRAIL=  $$ (NUMBER, WHEN, WHO, WHERE, PROCESS, VERSION, WHAT)
$$ (   1,<2020-08-05 07:04:15.105 +0800>,<nmrsu>,<CZC3361HFZ>,<go>,<TOPSPIN 3.2>,
$$       <created by zg
$$ 	started at 2020-08-05 01:20:49.010 +0800,
$$ 	POWCHK enabled, PULCHK disabled,
$$        configuration hash MD5:
$$        CD 2C 61 0B 31 39 5B 44 3F F0 B7 32 DE 46 86 7E
$$        data hash MD5: 2K * 128
$$        DE 35 89 01 38 23 7D 93 1B 27 B6 6D 35 26 A6 36>)
$$ (   2,<2020-08-05 07:04:16.225 +0800>,<nmrsu>,<CZC3361HFZ>,<audit>,<TOPSPIN 3.2>,
$$       <user comment:
$$        ICON-NMR User ID: luowei
$$        data hash MD5: 2K * 128
$$        DE 35 89 01 38 23 7D 93 1B 27 B6 6D 35 26 A6 36>)
$$ (   3,<2020-08-05 07:04:21.765 +0800>,<nmrsu>,<CZC3361HFZ>,<proc2d>,<TOPSPIN 3.2>,
$$       <Start of raw data processing
$$        xfb same F2: SI = 1K WDW = 4 SSB = 2 FT_mod = 6 PKNL = 1 PHC0 = -0.03885533 PHC1 = 16.66393 F1: SI = 1K ME_mod = 2 NCOEF = 32 WDW = 4 SSB = 2 FT_mod = 6 FCOR = 0.5
$$        data hash MD5: 1K * 1K
$$        F9 8A B2 70 2E 3D 53 DF 08 70 61 3A 1B 72 20 8B>)
$$ (   4,<2020-08-05 07:04:22.005 +0800>,<nmrsu>,<CZC3361HFZ>,<proc2d>,<TOPSPIN 3.2>,
$$       <abs2 F2: ABSG = 5 ABSF1 = 10.70791 ABSF2 = -1.307917
$$        data hash MD5: 1K * 1K
$$        04 26 A9 44 C5 58 43 AC 59 1F EE 70 33 1C 2C 1B>)
$$ (   5,<2020-08-05 07:04:22.245 +0800>,<nmrsu>,<CZC3361HFZ>,<proc2d>,<TOPSPIN 3.2>,
$$       <abs1 F1: ABSG = 5 ABSF1 = 152.4172 ABSF2 = -12.41713
$$        data hash MD5: 1K * 1K
$$        FF C9 43 5D BB 9E DA 4A 4E 52 68 B5 A3 DD CE 62>)
$$ (   6,<2020-08-05 08:00:14.894 +0800>,<nmrsu>,<CZC3361HFZ>,<apkm>,<TOPSPIN 3.2>,
$$       <apkm 
$$        data hash MD5: 1K * 1K
$$        63 7B 53 F5 8B 99 8A 7C 27 CB 37 2C 50 68 33 4B>)
$$ (   7,<2020-08-07 08:10:00.937 +0800>,<nmrsu>,<CZC3361HFZ>,<apkm>,<TOPSPIN 3.2>,
$$       <apkm 
$$        data hash MD5: 1K * 1K
$$        63 67 ED 84 46 8F 6E 32 9A 66 18 EA C8 2B D1 00>)
$$ ##END=
$$ 
$$ $$ hash MD5
$$ $$ 72 51 27 DD 0E 40 DE A4 C5 40 8A 26 5E 7D 6D E1
$$ 
##$PARAMETERFILE=	(clevels, ASCII, c:/Users/10157/Desktop/2674-2-HSQC/2/pdata/1/clevels, 0)
$$ ##TITLE= Parameter file, TOPSPIN		Version 3.2
$$ ##JCAMPDX= 5.0
$$ ##DATATYPE= Parameter Values
$$ ##NPOINTS= 3	$$ modification sequence number
$$ ##ORIGIN= Bruker BioSpin GmbH
$$ ##OWNER= nmrsu
$$ $$ 2020-08-07 08:09:58.297 +0800  nmrsu@CZC3361HFZ
$$ $$ D:\NMR_data\2020-02/2674-2-HSQC/2/pdata/1/clevels
$$ $$ process C:\Bruker\TopSpin3\prog\au\bin\clev.exe
$$ ##$LEVELS= (0..255)
$$ -14773796.6038247 -12524175.4903437 -10617106.4838079 -9000428.82467004
$$ -7629924.32556797 -6468107.94773749 -5483202.53759142 -4648269.68120806
$$ -3940472.90449515 -3340453.06661833 -2831798.8629107 -2400597.9548458 -2035056.44990844
$$ -1725176.32365474 -1462481.96104476 -1239788.33760611 -1051004.49988872
$$ -890966.970151703 -755298.51868889 -640288.441036706 -542791.065494044
$$ -460139.715005834 -390073.770158571 -330676.838368088 -280324.33810831
$$ -237639.064543099 -201453.52122476 -170777.987583327 -144773.448811906
$$ -122728.647746051 -104040.631076929 -88198.2578125 88198.2578125 104040.631076929
$$ 122728.647746051 144773.448811906 170777.987583327 201453.52122476 237639.064543099
$$ 280324.33810831 330676.838368088 390073.770158571 460139.715005834 542791.065494044
$$ 640288.441036706 755298.51868889 890966.970151703 1051004.49988872 1239788.33760611
$$ 1462481.96104476 1725176.32365474 2035056.44990844 2400597.9548458 2831798.8629107
$$ 3340453.06661833 3940472.90449515 4648269.68120806 5483202.53759142 6468107.94773749
$$ 7629924.32556797 9000428.82467004 10617106.4838079 12524175.4903437 14773796.6038247
$$ 0 0 0 0 0 0 0 0 0 0 0 0 0 0 0 0 0 0 0 0 0 0 0 0 0 0 0 0 0 0 0 0 0 0 0 0
$$ 0 0 0 0 0 0 0 0 0 0 0 0 0 0 0 0 0 0 0 0 0 0 0 0 0 0 0 0 0 0 0 0 0 0 0 0
$$ 0 0 0 0 0 0 0 0 0 0 0 0 0 0 0 0 0 0 0 0 0 0 0 0 0 0 0 0 0 0 0 0 0 0 0 0
$$ 0 0 0 0 0 0 0 0 0 0 0 0 0 0 0 0 0 0 0 0 0 0 0 0 0 0 0 0 0 0 0 0 0 0 0 0
$$ 0 0 0 0 0 0 0 0 0 0 0 0 0 0 0 0 0 0 0 0 0 0 0 0 0 0 0 0 0 0 0 0 0 0 0 0
$$ 0 0 0 0 0 0 0 0 0 0 0 0
$$ ##$LEVSIGN= 0
$$ ##$MAXLEV= 32
$$ ##$METHOD= 0
$$ ##$NEGBASE= -88198.2578125
$$ ##$NEGINCR= 1.17962229251862
$$ ##$POSBASE= 88198.2578125
$$ ##$POSINCR= 1.17962229251862
$$ ##END=
$$ 
##$PARAMETERFILE=	(cpdprg2, ASCII, c:/Users/10157/Desktop/2674-2-HSQC/2/cpdprg2, 0)
$$ 1 pcpd*0.339:0
$$   pcpd*0.613:180
$$   pcpd*2.864:0
$$   pcpd*2.981:180
$$   pcpd*0.770:0
$$   pcpd*0.691:180
$$   pcpd*0.944:0
$$   pcpd*1.020:180
$$   pcpd*1.494:0
$$   pcpd*2.846:180
$$   pcpd*0.738:0
$$   pcpd*0.510:180
$$   pcpd*0.283:0
$$   pcpd*0.808:180
$$   pcpd*1.328:0
$$   pcpd*1.536:180
$$   pcpd*2.871:0
$$   pcpd*0.721:180
$$   pcpd*0.788 :0
$$   pcpd*0.858:180
$$   pcpd*1.091:0
$$   pcpd*1.484:180
$$   pcpd*2.843:0
$$   pcpd*0.729:180
$$   pcpd*0.593:0
$$   pcpd*0.339:0
$$   pcpd*0.613:180
$$   pcpd*2.864:0
$$   pcpd*2.981:180
$$   pcpd*0.770:0
$$   pcpd*0.691:180
$$   pcpd*0.944:0
$$   pcpd*1.020:180
$$   pcpd*1.494:0
$$   pcpd*2.846:180
$$   pcpd*0.738:0
$$   pcpd*0.510:180
$$   pcpd*0.283:0
$$   pcpd*0.808:180
$$   pcpd*1.328:0
$$   pcpd*1.536:180
$$   pcpd*2.871:0
$$   pcpd*0.721:180
$$   pcpd*0.788 :0
$$   pcpd*0.858:180
$$   pcpd*1.091:0
$$   pcpd*1.484:180
$$   pcpd*2.843:0
$$   pcpd*0.729:180
$$   pcpd*0.593:0
$$   pcpd*0.339:180
$$   pcpd*0.613:0
$$   pcpd*2.864:180
$$   pcpd*2.981:0
$$   pcpd*0.770:180
$$   pcpd*0.691:0
$$   pcpd*0.944:180
$$   pcpd*1.020:0
$$   pcpd*1.494:180
$$   pcpd*2.846:0
$$   pcpd*0.738:180
$$   pcpd*0.510:0
$$   pcpd*0.283:180
$$   pcpd*0.808:0
$$   pcpd*1.328:180
$$   pcpd*1.536:0
$$   pcpd*2.871:180
$$   pcpd*0.721:0
$$   pcpd*0.788:180
$$   pcpd*0.858:0
$$   pcpd*1.091:180
$$   pcpd*1.484:0
$$   pcpd*2.843:180
$$   pcpd*0.729:0
$$   pcpd*0.593:180
$$   pcpd*0.339:180
$$   pcpd*0.613:0
$$   pcpd*2.864:180
$$   pcpd*2.981:0
$$   pcpd*0.770:180
$$   pcpd*0.691:0
$$   pcpd*0.944:180
$$   pcpd*1.020:0
$$   pcpd*1.494:180
$$   pcpd*2.846:0
$$   pcpd*0.738:180
$$   pcpd*0.510:0
$$   pcpd*0.283:180
$$   pcpd*0.808:0
$$   pcpd*1.328:180
$$   pcpd*1.536:0
$$   pcpd*2.871:180
$$   pcpd*0.721:0
$$   pcpd*0.788:180
$$   pcpd*0.858:0
$$   pcpd*1.091:180
$$   pcpd*1.484:0
$$   pcpd*2.843:180
$$   pcpd*0.729:0
$$   pcpd*0.593:180
$$   jump to 1
$$ 
##$PARAMETERFILE=	(datafile, ASCII, c:/Users/10157/Desktop/2674-2-HSQC/2/pdata/1/2rr, 0)
$$ 
##$PARAMETERFILE=	(format.temp, ASCII, c:/Users/10157/Desktop/2674-2-HSQC/2/format.temp, 0)
$$ EDIT_PAR COMMAND FILE
$$ 
$$ DI_MODE         LONG
$$ ED_ENTRY        ACQU
$$ ORDER           FILE
$$ 
$$ 
$$ HEADER		"F2 - Acquisition Parameters"
$$ T_NAME		Date_
$$ 		TYPE	R64
$$ 		CLASS	ACQU
$$ 		SUBRANGE 0.0 50000000
$$ 		REL	"Date_=itodate(DATE)"
$$ 		INV_REL	"DATE=datetoi(Date_,DATE)"
$$ 		FORMAT	"%14.0f"
$$ 		TEXT	" "
$$ END
$$ T_NAME		Time
$$ 		TYPE	R32
$$ 		CLASS	ACQU
$$ 		SUBRANGE 0.0 1000000
$$ 		REL	"Time=itotime(DATE)"
$$ 		INV_REL	"DATE=timetoi(Time,DATE)"
$$ 		FORMAT	"%14.2f"
$$ 		TEXT	" "
$$ END
$$ NAME		INSTRUM
$$ 		TEXT	" "
$$ END
$$ NAME		PROBHD
$$ 		FORMAT	"%14.14s"
$$ 		TEXT	" "
$$ END
$$ NAME		PULPROG
$$ 		TEXT	" "
$$ END
$$ NAME		TD
$$ 		TEXT	" "
$$ END
$$ NAME		SOLVENT
$$ 		TEXT	" "
$$ END
$$ NAME		NS
$$ 		TEXT	" "
$$ END
$$ NAME		DS
$$ 		TEXT	" "
$$ END
$$ T_NAME		SWH
$$ 		TYPE	R32
$$ 		CLASS	ACQU
$$ 		SUBRANGE 0.0 1e8
$$ 		REL	"SWH=SW*SFO1"
$$ 		INV_REL "SW=SWH/SFO1"
$$ 		UNIT	"Hz"
$$ 		FORMAT	"%14.3f Hz"
$$ 		TEXT	" "
$$ END
$$ T_NAME          FIDRES
$$                 TYPE    R32
$$                 CLASS   ACQU
$$                 SUBRANGE 0.0 100000
$$                 REL     "FIDRES=SW*SFO1/TD"
$$                 INV_REL "TD = nextpow(SW*SFO1/FIDRES)"
$$ 		UNIT	"Hz"
$$ 		FORMAT	"%14.6f Hz"
$$ 		TEXT	" "
$$ END
$$ T_NAME          AQ
$$ 		TYPE	R32
$$ 		CLASS	ACQU
$$ 		SUBRANGE 0.0 1000
$$ 		REL	"AQ=aqcalc(SW,SFO1,TD,DIGTYP)"
$$ 		INV_REL	"TD=tdcalc(SW,SFO1,1.0e6*AQ,DIGTYP)"
$$ 		UNIT	"sec"
$$ 		FORMAT	"%14.7f sec"
$$ 		TEXT	" "
$$ END
$$ NAME		RG
$$ 		TEXT	" "
$$ END
$$ T_NAME          DW
$$ 		TYPE	R32
$$ 		CLASS	ACQU
$$ 		SUBRANGE 0.0 1000000
$$ 		REL	"DW=1/(2*SW*SFO1)"
$$ 		INV_REL	"SW=1000000/(2*(0.005+DW)*SFO1)"
$$ 		UNIT	"usec"
$$ 		FORMAT	"%14.3lf usec"
$$ 		TEXT	" "
$$ END
$$ NAME		DE
$$ 		FORMAT	"%14.2f usec"
$$ 		TEXT	" "
$$ END
$$ NAME		TE
$$ 		FORMAT	"%14.1f K"
$$ 		TEXT	" "
$$ END
$$ T_NAME		CNST2
$$ 		TYPE	R32
$$ 		CLASS	ACQU
$$ 		SUBRANGE -1e38 1e38
$$ 		REL	"CNST2=CNST[2]"
$$ 		INV_REL	"CNST[2]=CNST2"
$$ 		FORMAT	"%14.7f"
$$ 		TEXT	" "
$$ END
$$ T_NAME		CNST17
$$ 		TYPE	R32
$$ 		CLASS	ACQU
$$ 		SUBRANGE -1e38 1e38
$$ 		REL	"CNST17=CNST[17]"
$$ 		INV_REL	"CNST[17]=CNST17"
$$ 		FORMAT	"%14.7f"
$$ 		TEXT	" "
$$ END
$$ T_NAME		D0
$$ 		TYPE	R32
$$ 		CLASS	ACQU
$$ 		SUBRANGE 0.0 1e38
$$ 		REL	"D0=D[0]"
$$ 		INV_REL	"D[0]=D0"
$$ 		UNIT	"sec"
$$ 		FORMAT	"%14.8f sec"
$$ 		TEXT	" "
$$ END
$$ T_NAME		D1
$$ 		TYPE	R32
$$ 		CLASS	ACQU
$$ 		SUBRANGE 0.0 1e38
$$ 		REL	"D1=D[1]"
$$ 		INV_REL	"D[1]=D1"
$$ 		UNIT	"sec"
$$ 		FORMAT	"%14.8f sec"
$$ 		TEXT	" "
$$ END
$$ T_NAME		D4
$$ 		TYPE	R32
$$ 		CLASS	ACQU
$$ 		SUBRANGE 0.0 1e38
$$ 		REL	"D4=D[4]"
$$ 		INV_REL	"D[4]=D4"
$$ 		UNIT	"sec"
$$ 		FORMAT	"%14.8f sec"
$$ 		TEXT	" "
$$ END
$$ T_NAME		D11
$$ 		TYPE	R32
$$ 		CLASS	ACQU
$$ 		SUBRANGE 0.0 1e38
$$ 		REL	"D11=D[11]"
$$ 		INV_REL	"D[11]=D11"
$$ 		UNIT	"sec"
$$ 		FORMAT	"%14.8f sec"
$$ 		TEXT	" "
$$ END
$$ T_NAME		D16
$$ 		TYPE	R32
$$ 		CLASS	ACQU
$$ 		SUBRANGE 0.0 1e38
$$ 		REL	"D16=D[16]"
$$ 		INV_REL	"D[16]=D16"
$$ 		UNIT	"sec"
$$ 		FORMAT	"%14.8f sec"
$$ 		TEXT	" "
$$ END
$$ T_NAME		D21
$$ 		TYPE	R32
$$ 		CLASS	ACQU
$$ 		SUBRANGE 0.0 1e38
$$ 		REL	"D21=D[21]"
$$ 		INV_REL	"D[21]=D21"
$$ 		UNIT	"sec"
$$ 		FORMAT	"%14.8f sec"
$$ 		TEXT	" "
$$ END
$$ T_NAME		D24
$$ 		TYPE	R32
$$ 		CLASS	ACQU
$$ 		SUBRANGE 0.0 1e38
$$ 		REL	"D24=D[24]"
$$ 		INV_REL	"D[24]=D24"
$$ 		UNIT	"sec"
$$ 		FORMAT	"%14.8f sec"
$$ 		TEXT	" "
$$ END
$$ T_NAME		IN0
$$ 		TYPE	R32
$$ 		CLASS	ACQU
$$ 		SUBRANGE 0.0 1e38
$$ 		REL	"IN0=IN[0]"
$$ 		INV_REL	"IN[0]=IN0"
$$ 		UNIT	"sec"
$$ 		FORMAT	"%14.8f sec"
$$ 		TEXT	" "
$$ END
$$ HEADER		"======== CHANNEL f1 ========"
$$ NAME		SFO1
$$ 		FORMAT	"%14.7f MHz"
$$ 		TEXT	" "
$$ END
$$ NAME		NUC1
$$ 		NONEDIT
$$ 		TEXT	" "
$$ END
$$ T_NAME		P1
$$ 		TYPE	R32
$$ 		CLASS	ACQU
$$ 		SUBRANGE 0.0 1.0e10
$$ 		REL	"P1=P[1]"
$$ 		INV_REL	"P[1]=P1"
$$ 		UNIT	"usec"
$$ 		FORMAT	"%14.2f usec"
$$ 		TEXT	" "
$$ END
$$ T_NAME		P2
$$ 		TYPE	R32
$$ 		CLASS	ACQU
$$ 		SUBRANGE 0.0 1.0e10
$$ 		REL	"P2=P[2]"
$$ 		INV_REL	"P[2]=P2"
$$ 		UNIT	"usec"
$$ 		FORMAT	"%14.2f usec"
$$ 		TEXT	" "
$$ END
$$ T_NAME		P28
$$ 		TYPE	R32
$$ 		CLASS	ACQU
$$ 		SUBRANGE 0.0 1.0e10
$$ 		REL	"P28=P[28]"
$$ 		INV_REL	"P[28]=P28"
$$ 		UNIT	"usec"
$$ 		FORMAT	"%14.2f usec"
$$ 		TEXT	" "
$$ END
$$ T_NAME		PLW1
$$ 		TYPE	R32
$$ 		CLASS	ACQU
$$ 		SUBRANGE 0 54.2
$$ 		REL	"PLW1=PLW[1]"
$$ 		INV_REL	"PLW[1]=PLW1"
$$ 		UNIT	"W"
$$ 		FORMAT	"%14.8f W"
$$ 		TEXT	"power PLW1 "
$$ END
$$ HEADER		"======== CHANNEL f2 ========"
$$ NAME		SFO2
$$ 		FORMAT	"%14.7f MHz"
$$ 		TEXT	" "
$$ END
$$ NAME		NUC2
$$ 		NONEDIT
$$ 		TEXT	" "
$$ END
$$ NAME		CPDPRG[2]
$$ 		TEXT	" "
$$ END
$$ T_NAME		P3
$$ 		TYPE	R32
$$ 		CLASS	ACQU
$$ 		SUBRANGE 0.0 1.0e10
$$ 		REL	"P3=P[3]"
$$ 		INV_REL	"P[3]=P3"
$$ 		UNIT	"usec"
$$ 		FORMAT	"%14.2f usec"
$$ 		TEXT	" "
$$ END
$$ T_NAME		P14
$$ 		TYPE	R32
$$ 		CLASS	ACQU
$$ 		SUBRANGE 0.0 1.0e10
$$ 		REL	"P14=P[14]"
$$ 		INV_REL	"P[14]=P14"
$$ 		UNIT	"usec"
$$ 		FORMAT	"%14.2f usec"
$$ 		TEXT	" "
$$ END
$$ T_NAME		P24
$$ 		TYPE	R32
$$ 		CLASS	ACQU
$$ 		SUBRANGE 0.0 1.0e10
$$ 		REL	"P24=P[24]"
$$ 		INV_REL	"P[24]=P24"
$$ 		UNIT	"usec"
$$ 		FORMAT	"%14.2f usec"
$$ 		TEXT	" "
$$ END
$$ T_NAME		P31
$$ 		TYPE	R32
$$ 		CLASS	ACQU
$$ 		SUBRANGE 0.0 1.0e10
$$ 		REL	"P31=P[31]"
$$ 		INV_REL	"P[31]=P31"
$$ 		UNIT	"usec"
$$ 		FORMAT	"%14.2f usec"
$$ 		TEXT	" "
$$ END
$$ T_NAME		PCPD2
$$ 		TYPE	R32
$$ 		CLASS	ACQU
$$ 		SUBRANGE 0 1e38
$$ 		REL	"PCPD2=PCPD[2]"
$$ 		INV_REL	"PCPD[2]=PCPD2"
$$ 		UNIT	"usec"
$$ 		FORMAT	"%14.2f usec"
$$ 		TEXT	" "
$$ END
$$ T_NAME		PLW0
$$ 		TYPE	R32
$$ 		CLASS	ACQU
$$ 		SUBRANGE 0 309.2
$$ 		REL	"PLW0=PLW[0]"
$$ 		INV_REL	"PLW[0]=PLW0"
$$ 		UNIT	"W"
$$ 		FORMAT	"%14.8f W"
$$ 		TEXT	"power PLW0 "
$$ END
$$ T_NAME		PLW2
$$ 		TYPE	R32
$$ 		CLASS	ACQU
$$ 		SUBRANGE 0 309.2
$$ 		REL	"PLW2=PLW[2]"
$$ 		INV_REL	"PLW[2]=PLW2"
$$ 		UNIT	"W"
$$ 		FORMAT	"%14.8f W"
$$ 		TEXT	"power PLW2 "
$$ END
$$ T_NAME		PLW12
$$ 		TYPE	R32
$$ 		CLASS	ACQU
$$ 		SUBRANGE 0 309.2
$$ 		REL	"PLW12=PLW[12]"
$$ 		INV_REL	"PLW[12]=PLW12"
$$ 		UNIT	"W"
$$ 		FORMAT	"%14.8f W"
$$ 		TEXT	"power PLW12 "
$$ END
$$ NAME		SPNAM[3]
$$ 		TEXT	" "
$$ END
$$ T_NAME		SPOAL3
$$ 		TYPE	R32
$$ 		CLASS	ACQU
$$ 		SUBRANGE -1.0 1.0
$$ 		REL	"SPOAL3=SPOAL[3]"
$$ 		INV_REL	"SPOAL[3]=SPOAL3"
$$ 		FORMAT	"%14.3f"
$$ 		TEXT	" "
$$ END
$$ T_NAME		SPOFFS3
$$ 		TYPE	R32
$$ 		CLASS	ACQU
$$ 		SUBRANGE -1e38 1e38
$$ 		REL	"SPOFFS3=SPOFFS[3]"
$$ 		INV_REL	"SPOFFS[0]=SPOFFS0"
$$ 		UNIT	"Hz"
$$ 		FORMAT	"%14.2f Hz"
$$ 		TEXT	" "
$$ END
$$ T_NAME		SPW3
$$ 		TYPE	R32
$$ 		CLASS	ACQU
$$ 		SUBRANGE 0 309.2
$$ 		REL	"SPW3=SPW[3]"
$$ 		INV_REL	"SPW[3]=SPW3"
$$ 		UNIT	"W"
$$ 		FORMAT	"%14.8f W"
$$ 		TEXT	"shaped pulse power SPW3"
$$ END
$$ NAME		SPNAM[7]
$$ 		TEXT	" "
$$ END
$$ T_NAME		SPOAL7
$$ 		TYPE	R32
$$ 		CLASS	ACQU
$$ 		SUBRANGE -1.0 1.0
$$ 		REL	"SPOAL7=SPOAL[7]"
$$ 		INV_REL	"SPOAL[7]=SPOAL7"
$$ 		FORMAT	"%14.3f"
$$ 		TEXT	" "
$$ END
$$ T_NAME		SPOFFS7
$$ 		TYPE	R32
$$ 		CLASS	ACQU
$$ 		SUBRANGE -1e38 1e38
$$ 		REL	"SPOFFS7=SPOFFS[7]"
$$ 		INV_REL	"SPOFFS[0]=SPOFFS0"
$$ 		UNIT	"Hz"
$$ 		FORMAT	"%14.2f Hz"
$$ 		TEXT	" "
$$ END
$$ T_NAME		SPW7
$$ 		TYPE	R32
$$ 		CLASS	ACQU
$$ 		SUBRANGE 0 309.2
$$ 		REL	"SPW7=SPW[7]"
$$ 		INV_REL	"SPW[7]=SPW7"
$$ 		UNIT	"W"
$$ 		FORMAT	"%14.8f W"
$$ 		TEXT	"shaped pulse power SPW7"
$$ END
$$ NAME		SPNAM[18]
$$ 		TEXT	" "
$$ END
$$ T_NAME		SPOAL18
$$ 		TYPE	R32
$$ 		CLASS	ACQU
$$ 		SUBRANGE -1.0 1.0
$$ 		REL	"SPOAL18=SPOAL[18]"
$$ 		INV_REL	"SPOAL[18]=SPOAL18"
$$ 		FORMAT	"%14.3f"
$$ 		TEXT	" "
$$ END
$$ T_NAME		SPOFFS18
$$ 		TYPE	R32
$$ 		CLASS	ACQU
$$ 		SUBRANGE -1e38 1e38
$$ 		REL	"SPOFFS18=SPOFFS[18]"
$$ 		INV_REL	"SPOFFS[0]=SPOFFS0"
$$ 		UNIT	"Hz"
$$ 		FORMAT	"%14.2f Hz"
$$ 		TEXT	" "
$$ END
$$ T_NAME		SPW18
$$ 		TYPE	R32
$$ 		CLASS	ACQU
$$ 		SUBRANGE 0 309.2
$$ 		REL	"SPW18=SPW[18]"
$$ 		INV_REL	"SPW[18]=SPW18"
$$ 		UNIT	"W"
$$ 		FORMAT	"%14.8f W"
$$ 		TEXT	"shaped pulse power SPW18"
$$ END
$$ HEADER		"====== GRADIENT CHANNEL ====="
$$ NAME		GPNAM[1]
$$ 		TEXT	" "
$$ END
$$ NAME		GPNAM[2]
$$ 		TEXT	" "
$$ END
$$ NAME		GPNAM[3]
$$ 		TEXT	" "
$$ END
$$ NAME		GPNAM[4]
$$ 		TEXT	" "
$$ END
$$ T_NAME		GPZ1
$$ 		TYPE	R32
$$ 		CLASS	ACQU
$$ 		SUBRANGE -100.0 100.0
$$ 		REL	"GPZ1=GPZ[1]"
$$ 		INV_REL	"GPZ[1]=GPZ1"
$$ 		UNIT	"%"
$$ 		FORMAT	"%14.2f %"
$$ 		TEXT	" "
$$ END
$$ T_NAME		GPZ2
$$ 		TYPE	R32
$$ 		CLASS	ACQU
$$ 		SUBRANGE -100.0 100.0
$$ 		REL	"GPZ2=GPZ[2]"
$$ 		INV_REL	"GPZ[2]=GPZ2"
$$ 		UNIT	"%"
$$ 		FORMAT	"%14.2f %"
$$ 		TEXT	" "
$$ END
$$ T_NAME		GPZ3
$$ 		TYPE	R32
$$ 		CLASS	ACQU
$$ 		SUBRANGE -100.0 100.0
$$ 		REL	"GPZ3=GPZ[3]"
$$ 		INV_REL	"GPZ[3]=GPZ3"
$$ 		UNIT	"%"
$$ 		FORMAT	"%14.2f %"
$$ 		TEXT	" "
$$ END
$$ T_NAME		GPZ4
$$ 		TYPE	R32
$$ 		CLASS	ACQU
$$ 		SUBRANGE -100.0 100.0
$$ 		REL	"GPZ4=GPZ[4]"
$$ 		INV_REL	"GPZ[4]=GPZ4"
$$ 		UNIT	"%"
$$ 		FORMAT	"%14.2f %"
$$ 		TEXT	" "
$$ END
$$ T_NAME		P16
$$ 		TYPE	R32
$$ 		CLASS	ACQU
$$ 		SUBRANGE 0.0 1.0e10
$$ 		REL	"P16=P[16]"
$$ 		INV_REL	"P[16]=P16"
$$ 		UNIT	"usec"
$$ 		FORMAT	"%14.2f usec"
$$ 		TEXT	" "
$$ END
$$ T_NAME		P19
$$ 		TYPE	R32
$$ 		CLASS	ACQU
$$ 		SUBRANGE 0.0 1.0e10
$$ 		REL	"P19=P[19]"
$$ 		INV_REL	"P[19]=P19"
$$ 		UNIT	"usec"
$$ 		FORMAT	"%14.2f usec"
$$ 		TEXT	" "
$$ END
$$ 
##$PARAMETERFILE=	(parm.txt, ASCII, c:/Users/10157/Desktop/2674-2-HSQC/2/pdata/1/parm.txt, 0)
$$ 
$$ Current Data Parameters
$$ NAME        2674-2-HSQC              
$$ EXPNO                 2              
$$ PROCNO                1              
$$ 
$$ F2 - Acquisition Parameters
$$ Date_          20200805              
$$ Time               1.24              
$$ INSTRUM           spect              
$$ PROBHD   5 mm PABBO BB/              
$$ PULPROG  hsqcedetgpsisp2.3              
$$ TD                 2048              
$$ SOLVENT            DMSO              
$$ NS                   96              
$$ DS                   32              
$$ SWH            7211.539 Hz           
$$ FIDRES         3.521259 Hz           
$$ AQ            0.1419947 sec          
$$ RG               187.42              
$$ DW               69.333 usec         
$$ DE                 6.50 usec         
$$ TE                298.1 K            
$$ CNST2       145.0000000              
$$ CNST17       -0.5000000              
$$ D0           0.00000300 sec          
$$ D1           1.50000000 sec          
$$ D4           0.00172414 sec          
$$ D11          0.03000000 sec          
$$ D16          0.00020000 sec          
$$ D21          0.00360000 sec          
$$ D24          0.00089000 sec          
$$ IN0          0.00002010 sec          
$$ 
$$ ======== CHANNEL f1 ========
$$ SFO1        600.1728208 MHz          
$$ NUC1                 1H              
$$ P1                13.20 usec         
$$ P2                26.40 usec         
$$ P28             1000.00 usec         
$$ PLW1        22.00000000 W            
$$ 
$$ ======== CHANNEL f2 ========
$$ SFO2        150.9234304 MHz          
$$ NUC2                13C              
$$ CPDPRG[2           garp              
$$ P3                12.10 usec         
$$ P14              500.00 usec         
$$ P24             2000.00 usec         
$$ P31             1730.00 usec         
$$ PCPD2             58.60 usec         
$$ PLW0     0 W            
$$ PLW2        95.00000000 W            
$$ PLW12        4.05039978 W            
$$ SPNAM[3] Crp60,0.5,20.1              
$$ SPOAL3            0.500              
$$ SPOFFS3  0 Hz           
$$ SPW3        21.25099945 W            
$$ SPNAM[7]    Crp60comp.4              
$$ SPOAL7            0.500              
$$ SPOFFS7  0 Hz           
$$ SPW7        21.25099945 W            
$$ SPNAM[18  Crp60_xfilt.2              
$$ SPOAL18           0.500              
$$ SPOFFS18 0 Hz           
$$ SPW18        6.14200020 W            
$$ 
$$ ====== GRADIENT CHANNEL =====
$$ GPNAM[1]     SMSQ10.100              
$$ GPNAM[2]     SMSQ10.100              
$$ GPNAM[3]     SMSQ10.100              
$$ GPNAM[4]     SMSQ10.100              
$$ GPZ1              80.00 %            
$$ GPZ2              20.10 %            
$$ GPZ3              11.00 %            
$$ GPZ4              -5.00 %            
$$ P16             1000.00 usec         
$$ P19              600.00 usec         
$$ 
$$ F1 - Acquisition parameters
$$ TD                  128              
$$ SFO1           150.9234 MHz          
$$ FIDRES       194.340790 Hz           
$$ SW              164.823 ppm          
$$ FnMODE    Echo-Antiecho              
$$ SWH            24875.62 Hz           
$$ FOV      0 cm           
$$ 
$$ F2 - Processing parameters
$$ SI                 1024              
$$ SF          600.1700000 MHz          
$$ WDW               QSINE              
$$ SSB                   2              
$$ LB       0 Hz           
$$ GB       0              
$$ PC                 1.40              
$$ 
$$ F1 - Processing parameters
$$ SI                 1024              
$$ MC2       echo-antiecho              
$$ SF          150.9128665 MHz          
$$ WDW               QSINE              
$$ SSB                   2              
$$ LB       0 Hz           
$$ GB       0              
$$ 
##$PARAMETERFILE=	(proc2s, ASCII, c:/Users/10157/Desktop/2674-2-HSQC/2/pdata/1/proc2s, 0)
$$ ##TITLE= Parameter file, TOPSPIN		Version 3.2
$$ ##JCAMPDX= 5.0
$$ ##DATATYPE= Parameter Values
$$ ##NPOINTS= 9	$$ modification sequence number
$$ ##ORIGIN= Bruker BioSpin GmbH
$$ ##OWNER= nmrsu
$$ $$ 2020-08-07 08:10:00.737 +0800  nmrsu@CZC3361HFZ
$$ $$ D:\NMR_data\2020-02/2674-2-HSQC/2/pdata/1/proc2s
$$ $$ process C:\Bruker\TopSpin3\prog\mod\apkm.exe
$$ ##$ABSF1= 152.4172
$$ ##$ABSF2= -12.41713
$$ ##$ABSG= 5
$$ ##$ABSL= 0
$$ ##$ALPHA= 0
$$ ##$AQORDER= 0
$$ ##$ASSFAC= 0
$$ ##$ASSFACI= 0
$$ ##$ASSFACX= 0
$$ ##$ASSWID= 0
$$ ##$AUNMP= <>
$$ ##$AXLEFT= 0
$$ ##$AXNAME= <F1>
$$ ##$AXNUC= <13C>
$$ ##$AXRIGHT= 0
$$ ##$AXTYPE= 0
$$ ##$AXUNIT= <>
$$ ##$AZFE= 0.1
$$ ##$AZFW= 0.5
$$ ##$BCFW= 0
$$ ##$BC_mod= 0
$$ ##$BYTORDP= 0
$$ ##$COROFFS= 0
$$ ##$CY= -3
$$ ##$DATMOD= 1
$$ ##$DC= 0
$$ ##$DFILT= <>
$$ ##$DTYPP= 0
$$ ##$ERETIC= no
$$ ##$F1P= 0
$$ ##$F2P= 0
$$ ##$FCOR= 0.5
$$ ##$FTSIZE= 1024
$$ ##$FT_mod= 6
$$ ##$GAMMA= 0
$$ ##$GB= 0
$$ ##$INTBC= 1
$$ ##$INTSCL= 1
$$ ##$ISEN= 128
$$ ##$LB= 0
$$ ##$LEV0= 0
$$ ##$LPBIN= 256
$$ ##$MAXI= 10000
$$ ##$MC2= 5
$$ ##$MEAN= 0
$$ ##$ME_mod= 2
$$ ##$MI= 1
$$ ##$MddCEXP= no
$$ ##$MddCT_SP= no
$$ ##$MddF180= no
$$ ##$MddLAMBDA= 0
$$ ##$MddMEMORY= 0
$$ ##$MddMERGE= 0
$$ ##$MddNCOMP= 0
$$ ##$MddNITER= 0
$$ ##$MddNOISE= 0
$$ ##$MddPHASE= 0
$$ ##$MddSEED= 0
$$ ##$MddSRSIZE= 0
$$ ##$Mdd_CsALG= 0
$$ ##$Mdd_CsLAMBDA= 0
$$ ##$Mdd_CsNITER= 0
$$ ##$Mdd_CsNORM= 0
$$ ##$Mdd_CsZF= 0
$$ ##$Mdd_mod= 0
$$ ##$NCOEF= 32
$$ ##$NC_proc= -4
$$ ##$NLEV= 6
$$ ##$NOISF1= 0
$$ ##$NOISF2= 0
$$ ##$NSP= 0
$$ ##$NTH_PI= 0
$$ ##$NZP= 0
$$ ##$OFFSET= 152.4172
$$ ##$PC= 4
$$ ##$PHC0= -4.71538
$$ ##$PHC1= 0
$$ ##$PH_mod= 0
$$ ##$PKNL= no
$$ ##$PPARMOD= 1
$$ ##$PPDIAG= 0
$$ ##$PPIPTYP= 0
$$ ##$PPMPNUM= 0
$$ ##$PPRESOL= 1
$$ ##$PSCAL= 1
$$ ##$PSIGN= 0
$$ ##$PYNMP= <>
$$ ##$REVERSE= no
$$ ##$SF= 150.912866534
$$ ##$SI= 1024
$$ ##$SIGF1= 152.4172
$$ ##$SIGF2= -12.41713
$$ ##$SINO= 0
$$ ##$SIOLD= 1024
$$ ##$SPECTYP= <>
$$ ##$SREGLST= <>
$$ ##$SSB= 2
$$ ##$STSI= 1024
$$ ##$STSR= 0
$$ ##$SW_p= 24875.6218905472
$$ ##$SYMM= 0
$$ ##$S_DEV= 71726
$$ ##$TDeff= 256
$$ ##$TDoff= 0
$$ ##$TI= <>
$$ ##$TILT= no
$$ ##$TM1= 0
$$ ##$TM2= 0
$$ ##$TOPLEV= 0
$$ ##$USERP1= <>
$$ ##$USERP2= <>
$$ ##$USERP3= <>
$$ ##$USERP4= <>
$$ ##$USERP5= <>
$$ ##$WDW= 4
$$ ##$XDIM= 128
$$ ##$YMAX_p= 277660573
$$ ##$YMIN_p= -35387877
$$ ##END=
$$ 
##$PARAMETERFILE=	(procs, ASCII, c:/Users/10157/Desktop/2674-2-HSQC/2/pdata/1/procs, 0)
$$ ##TITLE= Parameter file, TOPSPIN		Version 3.2
$$ ##JCAMPDX= 5.0
$$ ##DATATYPE= Parameter Values
$$ ##NPOINTS= 14	$$ modification sequence number
$$ ##ORIGIN= Bruker BioSpin GmbH
$$ ##OWNER= nmrsu
$$ $$ 2020-08-07 08:10:00.737 +0800  nmrsu@CZC3361HFZ
$$ $$ D:\NMR_data\2020-02/2674-2-HSQC/2/pdata/1/procs
$$ $$ process C:\Bruker\TopSpin3\prog\mod\apkm.exe
$$ ##$ABSF1= 10.70791
$$ ##$ABSF2= -1.307917
$$ ##$ABSG= 5
$$ ##$ABSL= 0
$$ ##$ALPHA= 0
$$ ##$AQORDER= 0
$$ ##$ASSFAC= 0
$$ ##$ASSFACI= 0
$$ ##$ASSFACX= 0
$$ ##$ASSWID= 0
$$ ##$AUNMP= <proc_2dinv>
$$ ##$AXLEFT= 0
$$ ##$AXNAME= <F2>
$$ ##$AXNUC= <1H>
$$ ##$AXRIGHT= 0
$$ ##$AXTYPE= 0
$$ ##$AXUNIT= <>
$$ ##$AZFE= 0.1
$$ ##$AZFW= 0.5
$$ ##$BCFW= 0
$$ ##$BC_mod= 0
$$ ##$BYTORDP= 0
$$ ##$COROFFS= 0
$$ ##$CY= -3
$$ ##$DATMOD= 1
$$ ##$DC= 0
$$ ##$DFILT= <>
$$ ##$DTYPP= 0
$$ ##$ERETIC= no
$$ ##$F1P= 0
$$ ##$F2P= 0
$$ ##$FCOR= 0.5
$$ ##$FTSIZE= 1024
$$ ##$FT_mod= 6
$$ ##$GAMMA= 0
$$ ##$GB= 0
$$ ##$INTBC= 1
$$ ##$INTSCL= 1
$$ ##$ISEN= 128
$$ ##$LB= 0
$$ ##$LEV0= 24.71924
$$ ##$LPBIN= 0
$$ ##$MAXI= 10000
$$ ##$MC2= 0
$$ ##$MEAN= 0
$$ ##$ME_mod= 0
$$ ##$MI= 0
$$ ##$MddCEXP= no
$$ ##$MddCT_SP= no
$$ ##$MddF180= no
$$ ##$MddLAMBDA= 0
$$ ##$MddMEMORY= 0
$$ ##$MddMERGE= 0
$$ ##$MddNCOMP= 0
$$ ##$MddNITER= 0
$$ ##$MddNOISE= 0
$$ ##$MddPHASE= 0
$$ ##$MddSEED= 0
$$ ##$MddSRSIZE= 0
$$ ##$Mdd_CsALG= 0
$$ ##$Mdd_CsLAMBDA= 0
$$ ##$Mdd_CsNITER= 0
$$ ##$Mdd_CsNORM= 0
$$ ##$Mdd_CsZF= 0
$$ ##$Mdd_mod= 0
$$ ##$NCOEF= 0
$$ ##$NC_proc= -4
$$ ##$NLEV= 6
$$ ##$NOISF1= 0
$$ ##$NOISF2= 0
$$ ##$NSP= 0
$$ ##$NTH_PI= 0
$$ ##$NZP= 0
$$ ##$OFFSET= 10.70791
$$ ##$PC= 1.4
$$ ##$PHC0= 9.736902
$$ ##$PHC1= 6.000792
$$ ##$PH_mod= 1
$$ ##$PKNL= yes
$$ ##$PPARMOD= 1
$$ ##$PPDIAG= 0
$$ ##$PPIPTYP= 0
$$ ##$PPMPNUM= 100
$$ ##$PPRESOL= 1
$$ ##$PSCAL= 0
$$ ##$PSIGN= 0
$$ ##$PYNMP= <>
$$ ##$REVERSE= no
$$ ##$SF= 600.17
$$ ##$SI= 1024
$$ ##$SIGF1= 10.70791
$$ ##$SIGF2= -1.307917
$$ ##$SINO= 0
$$ ##$SIOLD= 1024
$$ ##$SPECTYP= <>
$$ ##$SREGLST= <13C.H2O+D2O>
$$ ##$SSB= 2
$$ ##$STSI= 1024
$$ ##$STSR= 0
$$ ##$SW_p= 7211.53846153844
$$ ##$SYMM= 0
$$ ##$S_DEV= 71726
$$ ##$TDeff= 2048
$$ ##$TDoff= 0
$$ ##$TI= <>
$$ ##$TILT= no
$$ ##$TM1= 0
$$ ##$TM2= 0
$$ ##$TOPLEV= 100
$$ ##$USERP1= <>
$$ ##$USERP2= <>
$$ ##$USERP3= <>
$$ ##$USERP4= <>
$$ ##$USERP5= <>
$$ ##$WDW= 4
$$ ##$XDIM= 1024
$$ ##$YMAX_p= 277660573
$$ ##$YMIN_p= -35387877
$$ ##END=
$$ 
##$PARAMETERFILE=	(pulseprogram, ASCII, c:/Users/10157/Desktop/2674-2-HSQC/2/pulseprogram, 0)
$$ # 1 "C:/Bruker/TopSpin3/exp/stan/nmr/lists/pp/hsqcedetgpsisp2.3"
$$ ;hsqcedetgpsisp2.3
$$ ;avance-version (12/01/11)
$$ ;HSQC
$$ ;2D H-1/X correlation via double inept transfer
$$ ;   using sensitivity improvement
$$ ;phase sensitive using Echo/Antiecho-TPPI gradient selection
$$ ;with decoupling during acquisition
$$ ;using trim pulses in inept transfer
$$ ;with multiplicity editing during selection step
$$ ;using shaped pulses for all 180degree pulses on f2 - channel
$$ ;for matched sweep adiabatic pulses
$$ ;with gradients in back-inept
$$ ;
$$ ;A.G. Palmer III, J. Cavanagh, P.E. Wright & M. Rance, J. Magn.
$$ ;   Reson. 93, 151-170 (1991)
$$ ;L.E. Kay, P. Keifer & T. Saarinen, J. Am. Chem. Soc. 114,
$$ ;   10663-5 (1992)
$$ ;J. Schleucher, M. Schwendinger, M. Sattler, P. Schmidt, O. Schedletzky,
$$ ;   S.J. Glaser, O.W. Sorensen & C. Griesinger, J. Biomol. NMR 4,
$$ ;   301-306 (1994)
$$ ;W. Willker, D. Leibfritz, R. Kerssebaum & W. Bermel, Magn. Reson.
$$ ;   Chem. 31, 287-292 (1993)
$$ ;C. Zwahlen, P. Legault, S.J.F. Vincent, J. Greenblatt, R. Konrat &
$$ ;   L.E. Kay, J. Am. Chem. Soc. 119 6711-6721 (1997)
$$ ;(R.D. Boyer, R. Johnson & K. Krishnamurthy, 
$$ ;   J. Magn. Reson. 165, 253-259 (2003) )
$$ ;
$$ ;$CLASS=HighRes
$$ ;$DIM=2D
$$ ;$TYPE=
$$ ;$SUBTYPE=
$$ ;$COMMENT=
$$ ;$RECOMMEND=y
$$ 
$$ 
$$ # 1 "C:/Bruker/TopSpin3/exp/stan/nmr/lists/pp/Avance.incl" 1
$$ ;Avance3.incl
$$ ;   for AV III
$$ ;
$$ ;avance-version (13/06/17)
$$ ;
$$ ;$CLASS=HighRes Incl
$$ ;$COMMENT=
$$ # 169 "C:/Bruker/TopSpin3/exp/stan/nmr/lists/pp/Avance.incl"
$$ ;$Id: Avance3.incl,v 1.9.8.3 2013/08/30 09:44:49 ber Exp $
$$ # 36 "C:/Bruker/TopSpin3/exp/stan/nmr/lists/pp/hsqcedetgpsisp2.3" 2
$$ 
$$ # 1 "C:/Bruker/TopSpin3/exp/stan/nmr/lists/pp/Grad.incl" 1
$$ ;Grad2.incl  -  include file for Gradient Spectroscopy
$$ ;   for TCU3
$$ ;
$$ ;avance-version (07/01/17)
$$ ;
$$ ;$CLASS=HighRes Incl
$$ ;$COMMENT=
$$ 
$$ # 27 "C:/Bruker/TopSpin3/exp/stan/nmr/lists/pp/Grad.incl"
$$ define list<gradient> EA=<EA>
$$ 
$$ 
$$ # 31 "C:/Bruker/TopSpin3/exp/stan/nmr/lists/pp/Grad.incl"
$$ ;$Id: Grad2.incl,v 1.13.8.1 2012/01/31 17:56:17 ber Exp $
$$ # 37 "C:/Bruker/TopSpin3/exp/stan/nmr/lists/pp/hsqcedetgpsisp2.3" 2
$$ 
$$ # 1 "C:/Bruker/TopSpin3/exp/stan/nmr/lists/pp/Delay.incl" 1
$$ ;Delay.incl  -  include file for commonly used delays
$$ ;
$$ ;version (13/08/07)
$$ ;
$$ ;$CLASS=HighRes Incl
$$ ;$COMMENT=
$$ 
$$ # 9 "C:/Bruker/TopSpin3/exp/stan/nmr/lists/pp/Delay.incl"
$$ ;general delays
$$ 
$$ define delay DELTA
$$ define delay DELTA1
$$ define delay DELTA2
$$ define delay DELTA3
$$ define delay DELTA4
$$ define delay DELTA5
$$ define delay DELTA6
$$ define delay DELTA7
$$ define delay DELTA8
$$ define delay DELTA9
$$ define delay DELTA10
$$ define delay DELTA11
$$ define delay DELTA12
$$ define delay DELTA13
$$ define delay DELTA14
$$ define delay DELTA15
$$ define delay DELTA16
$$ 
$$ define delay TAU
$$ define delay TAU1
$$ define delay TAU2
$$ define delay TAU3
$$ define delay TAU4
$$ define delay TAU5
$$ define delay TAU6
$$ define delay TAU7
$$ define delay TAU8
$$ define delay TAU9
$$ # 40 "C:/Bruker/TopSpin3/exp/stan/nmr/lists/pp/Delay.incl"
$$ define delay INCR1
$$ define delay INCR2
$$ define delay INCR3
$$ define delay INCR4
$$ define delay INCR5
$$ define delay INCR6
$$ 
$$ 
$$ ;delays for centering pulses
$$ # 50 "C:/Bruker/TopSpin3/exp/stan/nmr/lists/pp/Delay.incl"
$$ define delay CEN_HN1
$$ define delay CEN_HN2
$$ define delay CEN_HN3
$$ define delay CEN_HC1
$$ define delay CEN_HC2
$$ define delay CEN_HC3
$$ define delay CEN_HC4
$$ define delay CEN_HP1
$$ define delay CEN_HP2
$$ define delay CEN_CN1
$$ define delay CEN_CN2
$$ define delay CEN_CN3
$$ define delay CEN_CN4
$$ define delay CEN_CP1
$$ define delay CEN_CP2
$$ 
$$ 
$$ ;loop counters
$$ # 69 "C:/Bruker/TopSpin3/exp/stan/nmr/lists/pp/Delay.incl"
$$ define loopcounter COUNTER
$$ define loopcounter SCALEF
$$ define loopcounter FACTOR1
$$ define loopcounter FACTOR2
$$ define loopcounter FACTOR3
$$ define loopcounter FACTOR4
$$ define loopcounter FACTOR5
$$ define loopcounter FACTOR6
$$ 
$$ 
$$ # 80 "C:/Bruker/TopSpin3/exp/stan/nmr/lists/pp/Delay.incl"
$$ ;$Id: Delay.incl,v 1.13.8.2 2013/08/30 09:44:49 ber Exp $
$$ # 38 "C:/Bruker/TopSpin3/exp/stan/nmr/lists/pp/hsqcedetgpsisp2.3" 2
$$ 
$$ 
$$ # 41 "C:/Bruker/TopSpin3/exp/stan/nmr/lists/pp/hsqcedetgpsisp2.3"
$$ "p2=p1*2"
$$ "d4=1s/(cnst2*4)"
$$ "d11=30m"
$$ 
$$ 
$$ "d0=3u"
$$ # 48 "C:/Bruker/TopSpin3/exp/stan/nmr/lists/pp/hsqcedetgpsisp2.3"
$$ "in0=inf1/2"
$$ 
$$ 
$$ "DELTA=d21-p16-d16-p2-d0*2-p3*2/PI"
$$ "DELTA1=p16+d16-p1*0.78+de+8u"
$$ "DELTA2=d4-larger(p2,p14)/2"
$$ "DELTA3=d24-cnst17*p24/2-p19-d16"
$$ "DELTA4=d4-larger(p2,p14)/2-p16-d16"
$$ "DELTA5=d21-p2+p3*2/PI"
$$ # 59 "C:/Bruker/TopSpin3/exp/stan/nmr/lists/pp/hsqcedetgpsisp2.3"
$$ "acqt0=0"
$$ baseopt_echo
$$ 
$$ 
$$ # 1 "mc_line 63 file C:/Bruker/TopSpin3/exp/stan/nmr/lists/pp/hsqcedetgpsisp2.3 exp. def. part of mc cmd. before ze"
$$ define delay MCWRK
$$ define delay MCREST
$$ define delay d0orig
$$ "d0orig=d0"
$$ define loopcounter t1loop
$$ "t1loop=0"
$$ define loopcounter ph1loop
$$ "ph1loop=0"
$$ define loopcounter ST1CNT
$$ "ST1CNT = td1 / 2"
$$ "MCREST = d1 - d1"
$$ "MCWRK = 0.066667*d1"
$$ 
$$     dccorr
$$ # 63 "C:/Bruker/TopSpin3/exp/stan/nmr/lists/pp/hsqcedetgpsisp2.3"
$$ 1 ze
$$ # 1 "mc_line 63 file C:/Bruker/TopSpin3/exp/stan/nmr/lists/pp/hsqcedetgpsisp2.3 exp. def. of mc cmd. after ze"
$$       "d0=d0orig + t1loop * in0 "
$$       "phval5 = (ph1loop % 2) * 180"
$$       MCWRK ip5 + phval5
$$       "phval3 = (t1loop * 180)%360"
$$       MCWRK ip3 + phval3
$$       "phval6 = (t1loop * 180)%360"
$$       MCWRK ip6 + phval6
$$       "phval31 = (t1loop * 180)%360"
$$       MCWRK ip31 + phval31
$$       MCWRK
$$       "phval0 = ph1loop * 1"
$$       MCWRK setgrad EA
$$ # 64 "C:/Bruker/TopSpin3/exp/stan/nmr/lists/pp/hsqcedetgpsisp2.3"
$$   d11 pl12:f2
$$ # 1 "mc_line 65 file C:/Bruker/TopSpin3/exp/stan/nmr/lists/pp/hsqcedetgpsisp2.3 exp. start label for mc cmd."
$$ 2 MCWRK  * 7 do:f2
$$ LBLF1, MCWRK  * 7
$$ LBLST1, MCWRK 
$$   MCREST
$$ # 66 "C:/Bruker/TopSpin3/exp/stan/nmr/lists/pp/hsqcedetgpsisp2.3"
$$ 3 (p1 ph1)
$$   DELTA2 pl0:f2
$$   4u
$$   (center (p2 ph1) (p14:sp3 ph6):f2 )
$$   4u
$$   DELTA2 pl2:f2 setnmr3|0 setnmr0|34|32|33 ctrlgrad 0
$$   p28 ph1
$$   4u
$$   (p1 ph2) (p3 ph3):f2
$$   d0 
$$   (p2 ph7)
$$   d0
$$   p16:gp1*EA
$$   d16
$$   DELTA
$$   (p31:sp18 ph1):f2
$$   (p2 ph1) 
$$   DELTA5
$$   4u
$$   (p31:sp18 ph1):f2
$$   2u
$$   2u pl2:f2
$$   (center (p1 ph1) (p3 ph4):f2 )
$$   p19:gp3
$$   d16
$$   DELTA3
$$   (center (p2 ph1) (p24:sp7 ph1):f2 )
$$   DELTA3
$$   p19:gp3
$$   d16 pl2:f2
$$   (center (p1 ph2) (p3 ph5):f2 )
$$   p16:gp4
$$   d16
$$   DELTA4 pl0:f2
$$   (center (p2 ph1) (p14:sp3 ph1):f2 )
$$   DELTA4
$$   p16:gp4
$$   d16
$$   (p1 ph1)
$$   DELTA1
$$   (p2 ph1)
$$   4u
$$   p16:gp2
$$   d16 pl12:f2
$$   4u setnmr3^0 setnmr0^34^32^33 ctrlgrad 7
$$   go=2 ph31 cpd2:f2
$$ # 1 "mc_line 112 file C:/Bruker/TopSpin3/exp/stan/nmr/lists/pp/hsqcedetgpsisp2.3 exp. mc cmd. in line"
$$   MCWRK  do:f2 wr #0 if #0 zd 
$$ 
$$   "ph1loop+=1"
$$       "d0=d0orig + t1loop * in0 "
$$       "phval5 = (ph1loop % 2) * 180"
$$       MCWRK ip5 + phval5
$$       "phval3 = (t1loop * 180)%360"
$$       MCWRK ip3 + phval3
$$       "phval6 = (t1loop * 180)%360"
$$       MCWRK ip6 + phval6
$$       "phval31 = (t1loop * 180)%360"
$$       MCWRK ip31 + phval31
$$       MCWRK
$$       "phval0 = ph1loop * 1"
$$       MCWRK setgrad EA
$$   lo to LBLF1 times 2
$$   MCWRK 
$$ 
$$   "t1loop+=1"
$$       "d0=d0orig + t1loop * in0 "
$$       "phval5 = (ph1loop % 2) * 180"
$$       MCWRK ip5 + phval5
$$       "phval3 = (t1loop * 180)%360"
$$       MCWRK ip3 + phval3
$$       "phval6 = (t1loop * 180)%360"
$$       MCWRK ip6 + phval6
$$       "phval31 = (t1loop * 180)%360"
$$       MCWRK ip31 + phval31
$$       MCWRK
$$       "phval0 = ph1loop * 1"
$$       MCWRK setgrad EA
$$   lo to LBLST1 times ST1CNT
$$   MCWRK 
$$   "t1loop=0"
$$   "ph1loop=0"
$$   MCWRK
$$ # 114 "C:/Bruker/TopSpin3/exp/stan/nmr/lists/pp/hsqcedetgpsisp2.3"
$$ exit
$$    
$$ # 117 "C:/Bruker/TopSpin3/exp/stan/nmr/lists/pp/hsqcedetgpsisp2.3"
$$ ph1=0 
$$ ph2=1
$$ ph3=0 2
$$ ph4=0 0 2 2
$$ ph5=3 3 1 1
$$ ph6=0
$$ ph7=0 0 2 2
$$ ph31=2 0 0 2
$$   
$$ 
$$ ;pl0 : 0W
$$ ;pl1 : f1 channel - power level for pulse (default)
$$ ;pl2 : f2 channel - power level for pulse (default)
$$ ;pl12: f2 channel - power level for CPD/BB decoupling
$$ ;sp3: f2 channel - shaped pulse (180degree inversion)
$$ ;spnam3: Crp60,0.5,20.1
$$ ;sp7: f2 channel - shaped pulse (180degree refocussing)
$$ ;spnam7: Crp60comp.4
$$ ;sp18: f2 channel - shaped pulse 180 degree (adiabatic matched sweep)
$$ ;spnam18: Crp60_xfilt.2
$$ ;p1 : f1 channel -  90 degree high power pulse
$$ ;p2 : f1 channel - 180 degree high power pulse
$$ ;p3 : f2 channel -  90 degree high power pulse
$$ ;p14: f2 channel - 180 degree shaped pulse for inversion
$$ ;     = 500usec for Crp60,0.5,20.1
$$ ;p16: homospoil/gradient pulse
$$ ;p19: gradient pulse 2                                 [500 usec]
$$ ;p24: f2 channel - 180 degree shaped pulse for refocussing
$$ ;     = 2msec for Crp60comp.4
$$ ;p28: f1 channel - trim pulse
$$ ;p31: f2 channel - 180 degree shaped pulse for adiabatic matched sweep
$$ ;                      1730 us at 600.13 MHz, otherwise: 1730*sqrt(600/x)
$$ ;d0 : incremented delay (2D)                           [3 usec]
$$ ;d1 : relaxation delay; 1-5 * T1
$$ ;d4 : 1/(4J)XH
$$ ;d11: delay for disk I/O                               [30 msec]
$$ ;d16: delay for homospoil/gradient recovery
$$ ;d21: set d21 according to multiplicity selection
$$ ;        1/(2J(XH))  XH, XH3 positive, XH2 negative
$$ ;d24: 1/(8J)XH for all multiplicities
$$ ;     1/(4J)XH for XH
$$ ;cnst2: = J(XH)
$$ ;cnst17: = -0.5 for Crp60comp.4
$$ ;inf1: 1/SW(X) = 2 * DW(X)
$$ ;in0: 1/(2 * SW(X)) = DW(X)
$$ ;nd0: 2
$$ ;ns: 1 * n
$$ ;ds: >= 16
$$ ;td1: number of experiments
$$ ;FnMODE: echo-antiecho
$$ ;cpd2: decoupling according to sequence defined by cpdprg2
$$ ;pcpd2: f2 channel - 90 degree pulse for decoupling sequence
$$ 
$$ # 171 "C:/Bruker/TopSpin3/exp/stan/nmr/lists/pp/hsqcedetgpsisp2.3"
$$ ;use gradient ratio:	gp 1 : gp 2 : gp 3 : gp 4
$$ ;			  80 : 20.1 :   11 :   -5    for C-13
$$ ;			  80 :  8.1 :   11 :   -5    for N-15
$$ 
$$ ;for z-only gradients:
$$ ;gpz1: 80%
$$ ;gpz2: 20.1% for C-13, 8.1% for N-15
$$ ;gpz3: 11%
$$ ;gpz4: -5%
$$ 
$$ ;use gradient files:   
$$ ;gpnam1: SMSQ10.100
$$ ;gpnam2: SMSQ10.100
$$ ;gpnam3: SMSQ10.100
$$ ;gpnam4: SMSQ10.100
$$ # 188 "C:/Bruker/TopSpin3/exp/stan/nmr/lists/pp/hsqcedetgpsisp2.3"
$$ ;cnst17: Factor to compensate for coupling evolution during a pulse
$$ ;       (usually +1). A positive factor indicates that coupling 
$$ ;       evolution continues during the pulse, whereas a negative 
$$ ;       factor is necessary if the coupling is (partially) refocussed.
$$ 
$$ 
$$ # 195 "C:/Bruker/TopSpin3/exp/stan/nmr/lists/pp/hsqcedetgpsisp2.3"
$$ ;$Id: hsqcedetgpsisp2.3,v 1.9.2.1.4.1 2012/01/31 17:56:32 ber Exp $
$$ 
##$PARAMETERFILE=	(title, ASCII, c:/Users/10157/Desktop/2674-2-HSQC/2/pdata/1/title, 0)
$$ 
$$ 
##$PARAMETERFILE=	(uxnmr.par, ASCII, c:/Users/10157/Desktop/2674-2-HSQC/2/uxnmr.par, 0)
$$ ##TITLE= Parameter file, TOPSPIN		Version 3.2
$$ ##JCAMPDX= 5.0
$$ ##DATATYPE= Parameter Values
$$ ##NPOINTS= 552	$$ modification sequence number
$$ ##ORIGIN= Bruker BioSpin GmbH
$$ ##OWNER= nmrsu
$$ $$ 2020-07-13 13:17:50.606 +0800  nmrsu@CZC3361HFZ
$$ $$ C:/Bruker/TopSpin3/conf/instr/spect/uxnmr.par
$$ $$ process C:\Bruker\TopSpin3\prog\mod\confwiring.exe
$$ ##$ACB= 0
$$ ##$ACBTAT= (0..23)
$$ 0 88 72 88 50 0 0 0 0 0 0 0 0 0 0 0 0 0 0 0 0 0 0 0
$$ ##$ACBTBA= (0..23)
$$ 0 0 0 0 0 0 0 0 0 0 0 0 0 0 0 0 0 0 0 0 0 0 0 0
$$ ##$ACBTBLK= (0..23)
$$ 0 36 34 33 39 0 0 0 0 0 0 0 0 0 0 0 0 0 0 0 0 0 0 0
$$ ##$ACBTCTL= (0..23)
$$ 0 6 6 6 6 0 0 0 0 0 0 0 0 0 0 0 0 0 0 0 0 0 0 0
$$ ##$ACBTDI= (0..23)
$$ 0 -1779670022 -1779670023 -1779670023 -1779670252 0 0 0 0 0 0 0 0 0 0 0
$$ 0 0 0 0 0 0 0 0
$$ ##$ACBTDM= (0..23)
$$ 0 10 25 10 10 0 0 0 0 0 0 0 0 0 0 0 0 0 0 0 0 0 0 0
$$ ##$ACBTFHI= (0..23)
$$ 0 365 600 365 93 0 0 0 0 0 0 0 0 0 0 0 0 0 0 0 0 0 0 0
$$ ##$ACBTFL= (0..23)
$$ 0 248 248 248 8 0 0 0 0 0 0 0 0 0 0 0 0 0 0 0 0 0 0 0
$$ ##$ACBTFLO= (0..23)
$$ 0 6 180 6 91 0 0 0 0 0 0 0 0 0 0 0 0 0 0 0 0 0 0 0
$$ ##$ACBTINP= (0..23)
$$ 0 4 2 1 7 0 0 0 0 0 0 0 0 0 0 0 0 0 0 0 0 0 0 0
$$ ##$ACBTOUT= (0..23)
$$ 0 1 1 2 1 0 0 0 0 0 0 0 0 0 0 0 0 0 0 0 0 0 0 0
$$ ##$ACBTPO= (0..23)
$$ 0 300000 100000 300000 5000 0 0 0 0 0 0 0 0 0 0 0 0 0 0 0 0 0 0 0
$$ ##$ACBTPW= (0..23)
$$ 0 100 100 100 1000 0 0 0 0 0 0 0 0 0 0 0 0 0 0 0 0 0 0 0
$$ ##$ACBTSB= (0..23)
$$ 0 0 103 99 0 0 0 0 0 0 0 0 0 0 0 0 0 0 0 0 0 0 0 0
$$ ##$ACBTSDT= (0..23)
$$ 0 2 2 2 2 0 0 0 0 0 0 0 0 0 0 0 0 0 0 0 0 0 0 0
$$ ##$ACBTY= <no>
$$ ##$AMPDFLT= no
$$ ##$AQSBDCH= (0..95)
$$ 0 0 0 0 0 0 0 0 0 0 255 255 255 255 255 255 255 255 255 255 255 255 255
$$ 255 255 255 255 255 255 255 255 255 255 255 255 255 255 255 255 255 255
$$ 255 255 255 255 255 255 255 255 255 255 255 255 255 255 255 255 255 255
$$ 255 255 255 255 255 255 255 255 255 255 255 255 255 255 255 255 255 255
$$ 255 255 255 255 255 255 255 255 255 255 255 255 255 255 255 255 255 255
$$ 255
$$ ##$AQSBDHW= (0..95)
$$ 5 1 0 0 0 0 0 0 0 0 255 255 255 255 255 255 255 255 255 255 255 255 255
$$ 255 255 255 255 255 255 255 255 255 255 255 255 255 255 255 255 255 255
$$ 255 255 255 255 255 255 255 255 255 255 255 255 255 255 255 255 255 255
$$ 255 255 255 255 255 255 255 255 255 255 255 255 255 255 255 255 255 255
$$ 255 255 255 255 255 255 255 255 255 255 255 255 255 255 255 255 255 255
$$ 255
$$ ##$AQSBDID= (0..95)
$$ 82 88 83 83 83 83 86 86 66 66 255 255 255 255 255 255 255 255 255 255 255
$$ 255 255 255 255 255 255 255 255 255 255 255 255 255 255 255 255 255 255
$$ 255 255 255 255 255 255 255 255 255 255 255 255 255 255 255 255 255 255
$$ 255 255 255 255 255 255 255 255 255 255 255 255 255 255 255 255 255 255
$$ 255 255 255 255 255 255 255 255 255 255 255 255 255 255 255 255 255 255
$$ 255 255 255
$$ ##$AQSBDNO= (0..95)
$$ 1 1 1 2 3 4 1 2 1 1 255 255 255 255 255 255 255 255 255 255 255 255 255
$$ 255 255 255 255 255 255 255 255 255 255 255 255 255 255 255 255 255 255
$$ 255 255 255 255 255 255 255 255 255 255 255 255 255 255 255 255 255 255
$$ 255 255 255 255 255 255 255 255 255 255 255 255 255 255 255 255 255 255
$$ 255 255 255 255 255 255 255 255 255 255 255 255 255 255 255 255 255 255
$$ 255
$$ ##$AQSBDSL= (0..95)
$$ 2 3 4 4 5 5 13 14 255 1 255 255 255 255 255 255 255 255 255 255 255 255
$$ 255 255 255 255 255 255 255 255 255 255 255 255 255 255 255 255 255 255
$$ 255 255 255 255 255 255 255 255 255 255 255 255 255 255 255 255 255 255
$$ 255 255 255 255 255 255 255 255 255 255 255 255 255 255 255 255 255 255
$$ 255 255 255 255 255 255 255 255 255 255 255 255 255 255 255 255 255 255
$$ 255 255
$$ ##$AQSBDTY= (0..95)
$$ 67 214 50 50 50 50 147 145 216 7 255 255 255 255 255 255 255 255 255 255
$$ 255 255 255 255 255 255 255 255 255 255 255 255 255 255 255 255 255 255
$$ 255 255 255 255 255 255 255 255 255 255 255 255 255 255 255 255 255 255
$$ 255 255 255 255 255 255 255 255 255 255 255 255 255 255 255 255 255 255
$$ 255 255 255 255 255 255 255 255 255 255 255 255 255 255 255 255 255 255
$$ 255 255 255 255
$$ ##$AQSBUAD= (0..95)
$$ 16 52 36 37 38 39 160 161 32 32 255 255 255 255 255 255 255 255 255 255
$$ 255 255 255 255 255 255 255 255 255 255 255 255 255 255 255 255 255 255
$$ 255 255 255 255 255 255 255 255 255 255 255 255 255 255 255 255 255 255
$$ 255 255 255 255 255 255 255 255 255 255 255 255 255 255 255 255 255 255
$$ 255 255 255 255 255 255 255 255 255 255 255 255 255 255 255 255 255 255
$$ 255 255 255 255
$$ ##$AQSECL= (0..95)
$$ 0 3 2 2 2 2 0 1 1 255 255 255 255 255 255 255 255 255 255 255 255 255 255
$$ 255 255 255 255 255 255 255 255 255 255 255 255 255 255 255 255 255 255
$$ 255 255 255 255 255 255 255 255 255 255 255 255 255 255 255 255 255 255
$$ 255 255 255 255 255 255 255 255 255 255 255 255 255 255 255 255 255 255
$$ 255 255 255 255 255 255 255 255 255 255 255 255 255 255 255 255 255 255
$$ 255
$$ ##$AQSECLS= (0..95)
$$ 2 1 2 2 2 2 1 2 1 255 255 255 255 255 255 255 255 255 255 255 255 255 255
$$ 255 255 255 255 255 255 255 255 255 255 255 255 255 255 255 255 255 255
$$ 255 255 255 255 255 255 255 255 255 255 255 255 255 255 255 255 255 255
$$ 255 255 255 255 255 255 255 255 255 255 255 255 255 255 255 255 255 255
$$ 255 255 255 255 255 255 255 255 255 255 255 255 255 255 255 255 255 255
$$ 255
$$ ##$AQSETH1= <no>
$$ ##$AQSETH2= <no>
$$ ##$AQSSPLT= no
$$ ##$ATT19F= (0..1)
$$ 0 0
$$ ##$ATT1H= (0..1)
$$ 0 0
$$ ##$ATT3H= (0..1)
$$ 0 0
$$ ##$ATTX= (0..1)
$$ 0 0
$$ ##$ATTY= (0..1)
$$ 0 0
$$ ##$ATTZ= (0..1)
$$ 0 0
$$ ##$BACSAIR= yes
$$ ##$BACSCAP= 24
$$ ##$BACSDEL= 0
$$ ##$BACSFCM= no
$$ ##$BACSOPT= <>
$$ ##$BACSTY= <tty01>
$$ ##$BARPTY= <no>
$$ ##$BFREQ= 600.17
$$ ##$BGAETH1= <no>
$$ ##$BGAETH2= <no>
$$ ##$BGAETH3= <no>
$$ ##$BGAETH4= <no>
$$ ##$BGAETH5= <no>
$$ ##$BGAETH6= <no>
$$ ##$BGAETH7= <no>
$$ ##$BGAETH8= <no>
$$ ##$BIRDS= yes
$$ ##$BMPC= 0
$$ ##$BMPCTY= <no>
$$ ##$BPSUTY= <no>
$$ ##$BSMS= 2
$$ ##$BSMS19FLock= no
$$ ##$BSMSETH= <149.236.99.20>
$$ ##$BSMSTY= <no>
$$ ##$BgaChMap= (0..7)
$$ 15 15 15 15 15 15 15 15
$$ ##$BgaChShimMap= (0..7)
$$ 0 0 0 0 0 0 0 0
$$ ##$Bla01Eth= <149.236.99.250>
$$ ##$Bla01Nam= <BLAX300 E 6-365MHZ INR>
$$ ##$Bla01PN= <W1345092>
$$ ##$Bla01SN= <0666>
$$ ##$Bla02Eth= <149.236.99.249>
$$ ##$Bla02Nam= <BLAXH300/100 E 200-600MHZ INR>
$$ ##$Bla02PN= <W1345083>
$$ ##$Bla02SN= <0751>
$$ ##$Bla03Eth= <149.236.99.20>
$$ ##$Bla03Nam= <BSMS/2 LOCK TRANSCEIVER 600>
$$ ##$Bla03PN= <Z109890>
$$ ##$Bla03SN= <00450>
$$ ##$Bla04Eth= <no>
$$ ##$Bla04Nam= <>
$$ ##$Bla04PN= <>
$$ ##$Bla04SN= <>
$$ ##$Bla05Eth= <no>
$$ ##$Bla05Nam= <>
$$ ##$Bla05PN= <>
$$ ##$Bla05SN= <>
$$ ##$Bla06Eth= <no>
$$ ##$Bla06Nam= <>
$$ ##$Bla06PN= <>
$$ ##$Bla06SN= <>
$$ ##$Bla07Eth= <no>
$$ ##$Bla07Nam= <>
$$ ##$Bla07PN= <>
$$ ##$Bla07SN= <>
$$ ##$Bla08Eth= <no>
$$ ##$Bla08Nam= <>
$$ ##$Bla08PN= <>
$$ ##$Bla08SN= <>
$$ ##$CFASMOD= (0..7)
$$ 1 1 1 1 1 1 1 1
$$ ##$CFASMUL= (0..7)
$$ 1 1 1 1 1 1 1 1
$$ ##$CNFTXDR= (0..7)
$$ 6 6 6 0 0 0 0 0
$$ ##$COMDIG2= 0
$$ ##$CPDBTY= <no>
$$ ##$CRCOTY= <no>
$$ ##$CSW1= (0..31)
$$ 4 4 0 2 2 0 7 0 0 0 0 0 0 0 0 0 0 0 0 0 0 0 0 0 0 0 0 0 0 0 0 0
$$ ##$CSW2= (0..31)
$$ 0 0 0 1 1 0 0 0 0 0 0 0 0 0 0 0 0 0 0 0 0 0 0 0 0 0 0 0 0 0 0 0
$$ ##$CSWNUM= (0..7)
$$ 3 3 1 0 0 0 0 0
$$ ##$Ctb1Eth= <no>
$$ ##$DATSTAT= no
$$ ##$DIGI140= (0..7)
$$ 0 0 0 0 0 0 0 0
$$ ##$DIGIB12= (0..7)
$$ 0 0 0 0 0 0 0 0
$$ ##$DIGIB16= (0..7)
$$ 0 0 0 0 0 0 0 0
$$ ##$DIGIFA= (0..7)
$$ 0 0 0 0 0 0 0 0
$$ ##$DIGIHA= (0..7)
$$ 0 0 0 0 0 0 0 0
$$ ##$DIGIHAF= (0..7)
$$ 0 0 0 0 0 0 0 0
$$ ##$DIGIHRD= (0..7)
$$ 0 0 0 0 0 0 0 0
$$ ##$DIGIIA= (0..7)
$$ 0 0 0 0 0 0 0 0
$$ ##$DIGIO16= (0..7)
$$ 0 0 0 0 0 0 0 0
$$ ##$DIGISA= (0..7)
$$ 0 0 0 0 0 0 0 0
$$ ##$DIGISAF= (0..7)
$$ 0 0 0 0 0 0 0 0
$$ ##$DIGISL= (0..7)
$$ 0 0 0 0 0 0 0 0
$$ ##$DIGITYI= (0..7)
$$ 0 0 0 0 0 0 0 0
$$ ##$DIGITYP= (0..7)
$$ 0 0 0 0 0 0 0 0
$$ ##$DIGITZ= 0
$$ ##$DPPFAC= 1
$$ ##$DRMSETH= <no>
$$ ##$DRU= yes
$$ ##$DRUETH01= <149.236.99.89>
$$ ##$DRUETH02= <no>
$$ ##$DRUETH03= <no>
$$ ##$DRUETH04= <no>
$$ ##$DRUETH05= <no>
$$ ##$DRUETH06= <no>
$$ ##$DRUETH07= <no>
$$ ##$DRUETH08= <no>
$$ ##$DRUETH09= <no>
$$ ##$DRUETH10= <no>
$$ ##$DRUETH11= <no>
$$ ##$DRUETH12= <no>
$$ ##$DRUETH13= <no>
$$ ##$DRUETH14= <no>
$$ ##$DRUETH15= <no>
$$ ##$DRUETH16= <no>
$$ ##$DRUETH17= <no>
$$ ##$DRUETH18= <no>
$$ ##$DRUETH19= <no>
$$ ##$DRUETH20= <no>
$$ ##$DRUETH21= <no>
$$ ##$DRUETH22= <no>
$$ ##$DRUETH23= <no>
$$ ##$DRUETH24= <no>
$$ ##$DRUETH25= <no>
$$ ##$DRUETH26= <no>
$$ ##$DRUETH27= <no>
$$ ##$DRUETH28= <no>
$$ ##$DRUETH29= <no>
$$ ##$DRUETH30= <no>
$$ ##$DRUETH31= <no>
$$ ##$DRUETH32= <no>
$$ ##$Description= <Cabinet 600 HD OB>
$$ ##$DppType= 0
$$ ##$FCUMEM= (0..7)
$$ 16777208 16777208 16777208 0 0 0 0 0
$$ ##$FCUPAL= (0..7)
$$ 0 0 0 0 0 0 0 0
$$ ##$FGSVTY= <no>
$$ ##$FQMIX= 0
$$ ##$FUNCMOD= <>
$$ ##$GCUTYPE= 10
$$ ##$GCUTYPE2= 0
$$ ##$GPREDEL= 0
$$ ##$GPSCUTY= <no>
$$ ##$GRADRES= 5
$$ ##$GTUTY= <no>
$$ ##$GradAmpGain= (0..1)
$$ 0 0
$$ ##$GradAmpMaxCurX= (0..1)
$$ 0 0
$$ ##$GradAmpMaxCurY= (0..1)
$$ 0 0
$$ ##$GradAmpMaxCurZ= (0..1)
$$ 9.99999904632568 0
$$ ##$GradAmpType= (0..1)
$$ 2 0
$$ ##$HDIETH1= <no>
$$ ##$HDIETH2= <no>
$$ ##$HDIETH3= <no>
$$ ##$HDIETH4= <no>
$$ ##$HFAC= 3
$$ ##$HPCU= 0
$$ ##$HPCUTY= <no>
$$ ##$HPTXLP= (0..3)
$$ -1 -1 -1 -1
$$ ##$HPTXPI= (0..3)
$$ 0 0 0 0
$$ ##$HPTXPO= (0..3)
$$ 0 0 0 0
$$ ##$HPTXTY= (0..3)
$$ 0 0 0 0
$$ ##$IF451= 0
$$ ##$IFREQ= 1
$$ ##$INTFPR= 0
$$ ##$IPSOETH= <149.236.99.252>
$$ ##$LOCKCONF= <DLM>
$$ ##$LOCKTY= <no>
$$ ##$LOCSWID= 0
$$ ##$LOCSWIF= 0
$$ ##$LVDSSPLITETH1= <no>
$$ ##$LVDSSPLITETH2= <no>
$$ ##$LVDSSPLITETH3= <no>
$$ ##$LVDSSPLITETH4= <no>
$$ ##$Location= <South China University, Guangzhou, China>
$$ ##$M2FAC= 0
$$ ##$MAS= 0
$$ ##$MASETIME= 10
$$ ##$MASITIME= 10
$$ ##$MASTY= <no>
$$ ##$MAS_CT= 5
$$ ##$MAS_SG= 0
$$ ##$MAS_TO= 0
$$ ##$MEMPRM= 0
$$ ##$MHFAC= 0
$$ ##$MXFAC= 0
$$ ##$NAMPD1= <HPLNA 19F1H>
$$ ##$NAMPD10= <>
$$ ##$NAMPD11= <>
$$ ##$NAMPD12= <>
$$ ##$NAMPD13= <>
$$ ##$NAMPD14= <>
$$ ##$NAMPD15= <>
$$ ##$NAMPD16= <>
$$ ##$NAMPD2= <2H>
$$ ##$NAMPD3= <XBB19F 2HS>
$$ ##$NAMPD4= <XBB19F 2HS>
$$ ##$NAMPD5= <>
$$ ##$NAMPD6= <>
$$ ##$NAMPD7= <>
$$ ##$NAMPD8= <>
$$ ##$NAMPD9= <>
$$ ##$NFCU= 3
$$ ##$NFRED= 0
$$ ##$NMRCH= 2
$$ ##$NMRMEM= 16384
$$ ##$NPSGU= 0
$$ ##$NRCU= 1
$$ ##$NROUT= 0
$$ ##$NSGU= 4
$$ ##$OrderNo= <10110061>
$$ ##$PAMPF1= (0..15)
$$ 75 56 96 64 64 0 0 0 0 0 0 0 0 0 0 0
$$ ##$PAMPF2= (0..15)
$$ 0 0 0 0 0 0 0 0 0 0 0 0 0 0 0 0
$$ ##$PAMPF3= (0..15)
$$ 0 0 0 0 0 0 0 0 0 0 0 0 0 0 0 0
$$ ##$PAMPF4= (0..15)
$$ 0 0 0 0 0 0 0 0 0 0 0 0 0 0 0 0
$$ ##$PAMPF5= (0..15)
$$ 0 0 0 0 0 0 0 0 0 0 0 0 0 0 0 0
$$ ##$PAMPF6= (0..15)
$$ 0 0 0 0 0 0 0 0 0 0 0 0 0 0 0 0
$$ ##$PAMPF7= (0..15)
$$ 0 0 0 0 0 0 0 0 0 0 0 0 0 0 0 0
$$ ##$PAMPF8= (0..15)
$$ 0 0 0 0 0 0 0 0 0 0 0 0 0 0 0 0
$$ ##$PH4= 0
$$ ##$PHF4TY= <no>
$$ ##$POWCHK= yes
$$ ##$PRAMD1= (0..7)
$$ 6 0 0 1610612736 0 0 0 0
$$ ##$PRAMD10= (0..7)
$$ 0 0 0 0 0 0 0 0
$$ ##$PRAMD11= (0..7)
$$ 0 0 0 0 0 0 0 0
$$ ##$PRAMD12= (0..7)
$$ 0 0 0 0 0 0 0 0
$$ ##$PRAMD13= (0..7)
$$ 0 0 0 0 0 0 0 0
$$ ##$PRAMD14= (0..7)
$$ 0 0 0 0 0 0 0 0
$$ ##$PRAMD15= (0..7)
$$ 0 0 0 0 0 0 0 0
$$ ##$PRAMD16= (0..7)
$$ 0 0 0 0 0 0 0 0
$$ ##$PRAMD17= (0..7)
$$ 0 0 0 0 0 0 0 0
$$ ##$PRAMD18= (0..7)
$$ 0 0 0 0 0 0 0 0
$$ ##$PRAMD19= (0..7)
$$ 0 0 0 0 0 0 0 0
$$ ##$PRAMD2= (0..7)
$$ 0 1048576 0 536870912 0 1048576 0 536870912
$$ ##$PRAMD20= (0..7)
$$ 0 0 0 0 0 0 0 0
$$ ##$PRAMD21= (0..7)
$$ 0 0 0 0 0 0 0 0
$$ ##$PRAMD3= (0..7)
$$ 2147483644 2131230719 2147483647 603979775 0 0 0 0
$$ ##$PRAMD4= (0..7)
$$ 2147483644 2131230719 2147483647 603979775 0 0 0 0
$$ ##$PRAMD5= (0..7)
$$ 0 0 0 0 0 0 0 0
$$ ##$PRAMD6= (0..7)
$$ 0 0 0 0 0 0 0 0
$$ ##$PRAMD7= (0..7)
$$ 0 0 0 0 0 0 0 0
$$ ##$PRAMD8= (0..7)
$$ 0 0 0 0 0 0 0 0
$$ ##$PRAMD9= (0..7)
$$ 0 0 0 0 0 0 0 0
$$ ##$PRAMLED= (0..1)
$$ 0 0
$$ ##$PRAMP1= <tty10>
$$ ##$PRAMP2= <no>
$$ ##$PRAMP3= <no>
$$ ##$PRAMP4= <no>
$$ ##$PRAMP5= <no>
$$ ##$PRAMP6= <no>
$$ ##$PRAMP7= <no>
$$ ##$PRAMP8= <no>
$$ ##$PRAMPTP= 1
$$ ##$PREPTY= <no>
$$ ##$PREREC= (0..15)
$$ 1 1 1 1 0 0 0 0 0 0 0 0 0 0 0 0
$$ ##$PRESHLD= 0
$$ ##$PTS160= -1
$$ ##$PTSA2X= (0..7)
$$ 0 0 0 0 0 0 0 0
$$ ##$PTSF2X= (0..7)
$$ 0 0 0 0 0 0 0 0
$$ ##$PTSFMX= (0..19)
$$ 649.9 649.9 649.9 649.9 0 0 0 0 0 0 0 0 0 0 0 0 0 0 0 0
$$ ##$PULCHK= no
$$ ##$PramDutyCycPerc= (0..15)
$$ 4 2 2 2 0 0 0 0 0 0 0 0 0 0 0 0
$$ ##$PramPeakPowerW= (0..15)
$$ 4000 500 500 500 0 0 0 0 0 0 0 0 0 0 0 0
$$ ##$PramPulWidthMs= (0..15)
$$ 10 0.1 0.1 0.1 0 0 0 0 0 0 0 0 0 0 0 0
$$ ##$PreampMod01PN= <Z103205>
$$ ##$PreampMod01SN= <00282>
$$ ##$PreampMod02PN= <Z003473>
$$ ##$PreampMod02SN= <01077>
$$ ##$PreampMod03PN= <Z003506>
$$ ##$PreampMod03SN= <01285>
$$ ##$PreampMod04PN= <Z003506>
$$ ##$PreampMod04SN= <01284>
$$ ##$PreampMod05PN= <>
$$ ##$PreampMod05SN= <>
$$ ##$PreampMod06PN= <>
$$ ##$PreampMod06SN= <>
$$ ##$PreampMod07PN= <>
$$ ##$PreampMod07SN= <>
$$ ##$PreampMod08PN= <>
$$ ##$PreampMod08SN= <>
$$ ##$PreampMod09PN= <>
$$ ##$PreampMod09SN= <>
$$ ##$PreampMod10PN= <>
$$ ##$PreampMod10SN= <>
$$ ##$PreampMod11PN= <>
$$ ##$PreampMod11SN= <>
$$ ##$PreampMod12PN= <>
$$ ##$PreampMod12SN= <>
$$ ##$PreampMod13PN= <>
$$ ##$PreampMod13SN= <>
$$ ##$PreampMod14PN= <>
$$ ##$PreampMod14SN= <>
$$ ##$PreampMod15PN= <>
$$ ##$PreampMod15SN= <>
$$ ##$PreampMod16PN= <>
$$ ##$PreampMod16SN= <>
$$ ##$PreampModBisDat= (0..15)
$$ 20131105 20131023 20131029 20131017 0 0 0 0 0 0 0 0 0 0 0 0
$$ ##$ProdigyEth= <no>
$$ ##$RCUCDS= (0..7)
$$ 0 0 0 0 0 0 0 0
$$ ##$RCUCFS= (0..7)
$$ 0 0 0 0 0 0 0 0
$$ ##$RCUCSS= (0..7)
$$ 0 0 0 0 0 0 0 0
$$ ##$RCUI2C1= (0..7)
$$ 0 0 0 0 0 0 0 0
$$ ##$RCUI2C2= (0..7)
$$ 0 0 0 0 0 0 0 0
$$ ##$RCUI2C3= (0..7)
$$ 0 0 0 0 0 0 0 0
$$ ##$RCUI2C4= (0..7)
$$ 0 0 0 0 0 0 0 0
$$ ##$RCUI2C5= (0..7)
$$ 0 0 0 0 0 0 0 0
$$ ##$RCUI2C6= (0..7)
$$ 0 0 0 0 0 0 0 0
$$ ##$RCUI2C7= (0..7)
$$ 0 0 0 0 0 0 0 0
$$ ##$RCUI2C8= (0..7)
$$ 0 0 0 0 0 0 0 0
$$ ##$RDCU= 0
$$ ##$RFSINPUT= (0..1)
$$ 0 0
$$ ##$RFSVTY= <no>
$$ ##$RGTYPE= (0..31)
$$ 9 0 0 0 0 0 0 0 0 0 0 0 0 0 0 0 0 0 0 0 0 0 0 0 0 0 0 0 0 0 0 0
$$ ##$RG_max= (0..31)
$$ 203 0 0 0 0 0 0 0 0 0 0 0 0 0 0 0 0 0 0 0 0 0 0 0 0 0 0 0 0 0 0 0
$$ ##$RG_min= (0..31)
$$ 0.25 0 0 0 0 0 0 0 0 0 0 0 0 0 0 0 0 0 0 0 0 0 0 0 0 0 0 0 0 0 0 0
$$ ##$RG_tab1= (0..255)
$$ 0.25 0.28 0.32 0.35 0.4 0.44 0.5 0.56 0.64 0.7 0.8 0.89 1 1.12 1.28 1.4
$$ 1.6 1.78 2 2.25 2.56 2.8 3.2 3.56 4 4.5 5 5.6 6.35 7.12 8 9 10 11.3 12.7
$$ 14.2 16 18 20.2 22.6 25.4 28.5 32 36 40.3 45.2 50.8 57 64 71.8 80.6 90.5
$$ 101 114 128 144 161 181 203 -1 -1 -1 -1 -1 -1 -1 -1 -1 -1 -1 -1 -1 -1 -1
$$ -1 -1 -1 -1 -1 -1 -1 -1 -1 -1 -1 -1 -1 -1 -1 -1 -1 -1 -1 -1 -1 -1 -1 -1
$$ -1 -1 -1 -1 -1 -1 -1 -1 -1 -1 -1 -1 -1 -1 -1 -1 -1 -1 -1 -1 -1 -1 -1 -1
$$ -1 -1 -1 -1 -1 -1 -1 -1 -1 -1 -1 -1 -1 -1 -1 -1 -1 -1 -1 -1 -1 -1 -1 -1
$$ -1 -1 -1 -1 -1 -1 -1 -1 -1 -1 -1 -1 -1 -1 -1 -1 -1 -1 -1 -1 -1 -1 -1 -1
$$ -1 -1 -1 -1 -1 -1 -1 -1 -1 -1 -1 -1 -1 -1 -1 -1 -1 -1 -1 -1 -1 -1 -1 -1
$$ -1 -1 -1 -1 -1 -1 -1 -1 -1 -1 -1 -1 -1 -1 -1 -1 -1 -1 -1 -1 -1 -1 -1 -1
$$ -1 -1 -1 -1 -1 -1 -1 -1 -1 -1 -1 -1 -1 -1 -1 -1 -1 -1 -1 -1 -1 -1 -1 -1
$$ -1 -1 -1 -1 -1 -1 -1 -1 -1 -1 -1 -1 -1 -1
$$ ##$RG_tab2= (0..255)
$$ -1 -1 -1 -1 -1 -1 -1 -1 -1 -1 -1 -1 -1 -1 -1 -1 -1 -1 -1 -1 -1 -1 -1 -1
$$ -1 -1 -1 -1 -1 -1 -1 -1 -1 -1 -1 -1 -1 -1 -1 -1 -1 -1 -1 -1 -1 -1 -1 -1
$$ -1 -1 -1 -1 -1 -1 -1 -1 -1 -1 -1 -1 -1 -1 -1 -1 -1 -1 -1 -1 -1 -1 -1 -1
$$ -1 -1 -1 -1 -1 -1 -1 -1 -1 -1 -1 -1 -1 -1 -1 -1 -1 -1 -1 -1 -1 -1 -1 -1
$$ -1 -1 -1 -1 -1 -1 -1 -1 -1 -1 -1 -1 -1 -1 -1 -1 -1 -1 -1 -1 -1 -1 -1 -1
$$ -1 -1 -1 -1 -1 -1 -1 -1 -1 -1 -1 -1 -1 -1 -1 -1 -1 -1 -1 -1 -1 -1 -1 -1
$$ -1 -1 -1 -1 -1 -1 -1 -1 -1 -1 -1 -1 -1 -1 -1 -1 -1 -1 -1 -1 -1 -1 -1 -1
$$ -1 -1 -1 -1 -1 -1 -1 -1 -1 -1 -1 -1 -1 -1 -1 -1 -1 -1 -1 -1 -1 -1 -1 -1
$$ -1 -1 -1 -1 -1 -1 -1 -1 -1 -1 -1 -1 -1 -1 -1 -1 -1 -1 -1 -1 -1 -1 -1 -1
$$ -1 -1 -1 -1 -1 -1 -1 -1 -1 -1 -1 -1 -1 -1 -1 -1 -1 -1 -1 -1 -1 -1 -1 -1
$$ -1 -1 -1 -1 -1 -1 -1 -1 -1 -1 -1 -1 -1 -1 -1 -1
$$ ##$RG_tab3= (0..255)
$$ -1 -1 -1 -1 -1 -1 -1 -1 -1 -1 -1 -1 -1 -1 -1 -1 -1 -1 -1 -1 -1 -1 -1 -1
$$ -1 -1 -1 -1 -1 -1 -1 -1 -1 -1 -1 -1 -1 -1 -1 -1 -1 -1 -1 -1 -1 -1 -1 -1
$$ -1 -1 -1 -1 -1 -1 -1 -1 -1 -1 -1 -1 -1 -1 -1 -1 -1 -1 -1 -1 -1 -1 -1 -1
$$ -1 -1 -1 -1 -1 -1 -1 -1 -1 -1 -1 -1 -1 -1 -1 -1 -1 -1 -1 -1 -1 -1 -1 -1
$$ -1 -1 -1 -1 -1 -1 -1 -1 -1 -1 -1 -1 -1 -1 -1 -1 -1 -1 -1 -1 -1 -1 -1 -1
$$ -1 -1 -1 -1 -1 -1 -1 -1 -1 -1 -1 -1 -1 -1 -1 -1 -1 -1 -1 -1 -1 -1 -1 -1
$$ -1 -1 -1 -1 -1 -1 -1 -1 -1 -1 -1 -1 -1 -1 -1 -1 -1 -1 -1 -1 -1 -1 -1 -1
$$ -1 -1 -1 -1 -1 -1 -1 -1 -1 -1 -1 -1 -1 -1 -1 -1 -1 -1 -1 -1 -1 -1 -1 -1
$$ -1 -1 -1 -1 -1 -1 -1 -1 -1 -1 -1 -1 -1 -1 -1 -1 -1 -1 -1 -1 -1 -1 -1 -1
$$ -1 -1 -1 -1 -1 -1 -1 -1 -1 -1 -1 -1 -1 -1 -1 -1 -1 -1 -1 -1 -1 -1 -1 -1
$$ -1 -1 -1 -1 -1 -1 -1 -1 -1 -1 -1 -1 -1 -1 -1 -1
$$ ##$RG_tab4= (0..255)
$$ -1 -1 -1 -1 -1 -1 -1 -1 -1 -1 -1 -1 -1 -1 -1 -1 -1 -1 -1 -1 -1 -1 -1 -1
$$ -1 -1 -1 -1 -1 -1 -1 -1 -1 -1 -1 -1 -1 -1 -1 -1 -1 -1 -1 -1 -1 -1 -1 -1
$$ -1 -1 -1 -1 -1 -1 -1 -1 -1 -1 -1 -1 -1 -1 -1 -1 -1 -1 -1 -1 -1 -1 -1 -1
$$ -1 -1 -1 -1 -1 -1 -1 -1 -1 -1 -1 -1 -1 -1 -1 -1 -1 -1 -1 -1 -1 -1 -1 -1
$$ -1 -1 -1 -1 -1 -1 -1 -1 -1 -1 -1 -1 -1 -1 -1 -1 -1 -1 -1 -1 -1 -1 -1 -1
$$ -1 -1 -1 -1 -1 -1 -1 -1 -1 -1 -1 -1 -1 -1 -1 -1 -1 -1 -1 -1 -1 -1 -1 -1
$$ -1 -1 -1 -1 -1 -1 -1 -1 -1 -1 -1 -1 -1 -1 -1 -1 -1 -1 -1 -1 -1 -1 -1 -1
$$ -1 -1 -1 -1 -1 -1 -1 -1 -1 -1 -1 -1 -1 -1 -1 -1 -1 -1 -1 -1 -1 -1 -1 -1
$$ -1 -1 -1 -1 -1 -1 -1 -1 -1 -1 -1 -1 -1 -1 -1 -1 -1 -1 -1 -1 -1 -1 -1 -1
$$ -1 -1 -1 -1 -1 -1 -1 -1 -1 -1 -1 -1 -1 -1 -1 -1 -1 -1 -1 -1 -1 -1 -1 -1
$$ -1 -1 -1 -1 -1 -1 -1 -1 -1 -1 -1 -1 -1 -1 -1 -1
$$ ##$RG_tab5= (0..255)
$$ -1 -1 -1 -1 -1 -1 -1 -1 -1 -1 -1 -1 -1 -1 -1 -1 -1 -1 -1 -1 -1 -1 -1 -1
$$ -1 -1 -1 -1 -1 -1 -1 -1 -1 -1 -1 -1 -1 -1 -1 -1 -1 -1 -1 -1 -1 -1 -1 -1
$$ -1 -1 -1 -1 -1 -1 -1 -1 -1 -1 -1 -1 -1 -1 -1 -1 -1 -1 -1 -1 -1 -1 -1 -1
$$ -1 -1 -1 -1 -1 -1 -1 -1 -1 -1 -1 -1 -1 -1 -1 -1 -1 -1 -1 -1 -1 -1 -1 -1
$$ -1 -1 -1 -1 -1 -1 -1 -1 -1 -1 -1 -1 -1 -1 -1 -1 -1 -1 -1 -1 -1 -1 -1 -1
$$ -1 -1 -1 -1 -1 -1 -1 -1 -1 -1 -1 -1 -1 -1 -1 -1 -1 -1 -1 -1 -1 -1 -1 -1
$$ -1 -1 -1 -1 -1 -1 -1 -1 -1 -1 -1 -1 -1 -1 -1 -1 -1 -1 -1 -1 -1 -1 -1 -1
$$ -1 -1 -1 -1 -1 -1 -1 -1 -1 -1 -1 -1 -1 -1 -1 -1 -1 -1 -1 -1 -1 -1 -1 -1
$$ -1 -1 -1 -1 -1 -1 -1 -1 -1 -1 -1 -1 -1 -1 -1 -1 -1 -1 -1 -1 -1 -1 -1 -1
$$ -1 -1 -1 -1 -1 -1 -1 -1 -1 -1 -1 -1 -1 -1 -1 -1 -1 -1 -1 -1 -1 -1 -1 -1
$$ -1 -1 -1 -1 -1 -1 -1 -1 -1 -1 -1 -1 -1 -1 -1 -1
$$ ##$RG_tab6= (0..255)
$$ -1 -1 -1 -1 -1 -1 -1 -1 -1 -1 -1 -1 -1 -1 -1 -1 -1 -1 -1 -1 -1 -1 -1 -1
$$ -1 -1 -1 -1 -1 -1 -1 -1 -1 -1 -1 -1 -1 -1 -1 -1 -1 -1 -1 -1 -1 -1 -1 -1
$$ -1 -1 -1 -1 -1 -1 -1 -1 -1 -1 -1 -1 -1 -1 -1 -1 -1 -1 -1 -1 -1 -1 -1 -1
$$ -1 -1 -1 -1 -1 -1 -1 -1 -1 -1 -1 -1 -1 -1 -1 -1 -1 -1 -1 -1 -1 -1 -1 -1
$$ -1 -1 -1 -1 -1 -1 -1 -1 -1 -1 -1 -1 -1 -1 -1 -1 -1 -1 -1 -1 -1 -1 -1 -1
$$ -1 -1 -1 -1 -1 -1 -1 -1 -1 -1 -1 -1 -1 -1 -1 -1 -1 -1 -1 -1 -1 -1 -1 -1
$$ -1 -1 -1 -1 -1 -1 -1 -1 -1 -1 -1 -1 -1 -1 -1 -1 -1 -1 -1 -1 -1 -1 -1 -1
$$ -1 -1 -1 -1 -1 -1 -1 -1 -1 -1 -1 -1 -1 -1 -1 -1 -1 -1 -1 -1 -1 -1 -1 -1
$$ -1 -1 -1 -1 -1 -1 -1 -1 -1 -1 -1 -1 -1 -1 -1 -1 -1 -1 -1 -1 -1 -1 -1 -1
$$ -1 -1 -1 -1 -1 -1 -1 -1 -1 -1 -1 -1 -1 -1 -1 -1 -1 -1 -1 -1 -1 -1 -1 -1
$$ -1 -1 -1 -1 -1 -1 -1 -1 -1 -1 -1 -1 -1 -1 -1 -1
$$ ##$RG_tab7= (0..255)
$$ -1 -1 -1 -1 -1 -1 -1 -1 -1 -1 -1 -1 -1 -1 -1 -1 -1 -1 -1 -1 -1 -1 -1 -1
$$ -1 -1 -1 -1 -1 -1 -1 -1 -1 -1 -1 -1 -1 -1 -1 -1 -1 -1 -1 -1 -1 -1 -1 -1
$$ -1 -1 -1 -1 -1 -1 -1 -1 -1 -1 -1 -1 -1 -1 -1 -1 -1 -1 -1 -1 -1 -1 -1 -1
$$ -1 -1 -1 -1 -1 -1 -1 -1 -1 -1 -1 -1 -1 -1 -1 -1 -1 -1 -1 -1 -1 -1 -1 -1
$$ -1 -1 -1 -1 -1 -1 -1 -1 -1 -1 -1 -1 -1 -1 -1 -1 -1 -1 -1 -1 -1 -1 -1 -1
$$ -1 -1 -1 -1 -1 -1 -1 -1 -1 -1 -1 -1 -1 -1 -1 -1 -1 -1 -1 -1 -1 -1 -1 -1
$$ -1 -1 -1 -1 -1 -1 -1 -1 -1 -1 -1 -1 -1 -1 -1 -1 -1 -1 -1 -1 -1 -1 -1 -1
$$ -1 -1 -1 -1 -1 -1 -1 -1 -1 -1 -1 -1 -1 -1 -1 -1 -1 -1 -1 -1 -1 -1 -1 -1
$$ -1 -1 -1 -1 -1 -1 -1 -1 -1 -1 -1 -1 -1 -1 -1 -1 -1 -1 -1 -1 -1 -1 -1 -1
$$ -1 -1 -1 -1 -1 -1 -1 -1 -1 -1 -1 -1 -1 -1 -1 -1 -1 -1 -1 -1 -1 -1 -1 -1
$$ -1 -1 -1 -1 -1 -1 -1 -1 -1 -1 -1 -1 -1 -1 -1 -1
$$ ##$RG_tab8= (0..255)
$$ -1 -1 -1 -1 -1 -1 -1 -1 -1 -1 -1 -1 -1 -1 -1 -1 -1 -1 -1 -1 -1 -1 -1 -1
$$ -1 -1 -1 -1 -1 -1 -1 -1 -1 -1 -1 -1 -1 -1 -1 -1 -1 -1 -1 -1 -1 -1 -1 -1
$$ -1 -1 -1 -1 -1 -1 -1 -1 -1 -1 -1 -1 -1 -1 -1 -1 -1 -1 -1 -1 -1 -1 -1 -1
$$ -1 -1 -1 -1 -1 -1 -1 -1 -1 -1 -1 -1 -1 -1 -1 -1 -1 -1 -1 -1 -1 -1 -1 -1
$$ -1 -1 -1 -1 -1 -1 -1 -1 -1 -1 -1 -1 -1 -1 -1 -1 -1 -1 -1 -1 -1 -1 -1 -1
$$ -1 -1 -1 -1 -1 -1 -1 -1 -1 -1 -1 -1 -1 -1 -1 -1 -1 -1 -1 -1 -1 -1 -1 -1
$$ -1 -1 -1 -1 -1 -1 -1 -1 -1 -1 -1 -1 -1 -1 -1 -1 -1 -1 -1 -1 -1 -1 -1 -1
$$ -1 -1 -1 -1 -1 -1 -1 -1 -1 -1 -1 -1 -1 -1 -1 -1 -1 -1 -1 -1 -1 -1 -1 -1
$$ -1 -1 -1 -1 -1 -1 -1 -1 -1 -1 -1 -1 -1 -1 -1 -1 -1 -1 -1 -1 -1 -1 -1 -1
$$ -1 -1 -1 -1 -1 -1 -1 -1 -1 -1 -1 -1 -1 -1 -1 -1 -1 -1 -1 -1 -1 -1 -1 -1
$$ -1 -1 -1 -1 -1 -1 -1 -1 -1 -1 -1 -1 -1 -1 -1 -1
$$ ##$RG_tabA= (0..255)
$$ 0.25 0.28 0.32 0.35 0.4 0.44 0.5 0.56 0.64 0.7 0.8 0.89 1 1.12 1.28 1.4
$$ 1.6 1.78 2 2.25 2.56 2.8 3.2 3.56 4 4.5 5 5.6 6.35 7.12 8 9 10 11.3 12.7
$$ 14.2 16 18 20.2 22.6 25.4 28.5 32 36 40.3 45.2 50.8 57 64 71.8 80.6 90.5
$$ 101 114 128 144 161 181 203 -1 -1 -1 -1 -1 -1 -1 -1 -1 -1 -1 -1 -1 -1 -1
$$ -1 -1 -1 -1 -1 -1 -1 -1 -1 -1 -1 -1 -1 -1 -1 -1 -1 -1 -1 -1 -1 -1 -1 -1
$$ -1 -1 -1 -1 -1 -1 -1 -1 -1 -1 -1 -1 -1 -1 -1 -1 -1 -1 -1 -1 -1 -1 -1 -1
$$ -1 -1 -1 -1 -1 -1 -1 -1 -1 -1 -1 -1 -1 -1 -1 -1 -1 -1 -1 -1 -1 -1 -1 -1
$$ -1 -1 -1 -1 -1 -1 -1 -1 -1 -1 -1 -1 -1 -1 -1 -1 -1 -1 -1 -1 -1 -1 -1 -1
$$ -1 -1 -1 -1 -1 -1 -1 -1 -1 -1 -1 -1 -1 -1 -1 -1 -1 -1 -1 -1 -1 -1 -1 -1
$$ -1 -1 -1 -1 -1 -1 -1 -1 -1 -1 -1 -1 -1 -1 -1 -1 -1 -1 -1 -1 -1 -1 -1 -1
$$ -1 -1 -1 -1 -1 -1 -1 -1 -1 -1 -1 -1 -1 -1 -1 -1 -1 -1 -1 -1 -1 -1 -1 -1
$$ -1 -1 -1 -1 -1 -1 -1 -1 -1 -1 -1 -1 -1 -1
$$ ##$ROUT14= (0..7)
$$ 0 0 0 0 0 0 0 0
$$ ##$ROUTER= -1
$$ ##$RX22TY= <no>
$$ ##$RXFMAX= (0..7)
$$ 647.5 -1 -1 -1 -1 -1 -1 -1
$$ ##$RXFMIN= (0..7)
$$ 5 -1 -1 -1 -1 -1 -1 -1
$$ ##$RXINTLV= (0..7)
$$ 1 0 0 0 0 0 0 0
$$ ##$RXMSTY= <no>
$$ ##$SCMTY= <no>
$$ ##$SGUC1= (0..15)
$$ 33 34 18 0 0 0 0 0 0 0 0 0 0 0 0 0
$$ ##$SGUC2= (0..15)
$$ 17 256 49 0 0 0 0 0 0 0 0 0 0 0 0 0
$$ ##$SLCBCONF= <SHNV>
$$ ##$SPECTR= 10
$$ ##$SY2FLAG= 0
$$ ##$SYNCTRIG= 11
$$ ##$SamChgEth= (0..3)
$$ <no> <no> <no> <no>
$$ ##$Sgu1PowerLevels= (0..7)
$$ 90 74 58 42 26 10 0 0
$$ ##$Sgu2PowerLevels= (0..7)
$$ 90 74 58 42 26 10 0 0
$$ ##$Sgu3PowerLevels= (0..7)
$$ 90 74 58 42 26 10 0 0
$$ ##$Sgu4PowerLevels= (0..7)
$$ 90 74 58 42 26 10 0 0
$$ ##$Sgu5PowerLevels= (0..7)
$$ 0 0 0 0 0 0 0 0
$$ ##$Sgu6PowerLevels= (0..7)
$$ 0 0 0 0 0 0 0 0
$$ ##$Sgu7PowerLevels= (0..7)
$$ 0 0 0 0 0 0 0 0
$$ ##$Sgu8PowerLevels= (0..7)
$$ 0 0 0 0 0 0 0 0
$$ ##$SguType= 3
$$ ##$ShimPowMaxUA= (0..63)
$$ 130000 130000 130000 130000 130000 130000 130000 130000 130000 130000 130000
$$ 130000 130000 130000 130000 130000 130000 130000 130000 130000 130000 130000
$$ 130000 130000 130000 130000 130000 130000 130000 130000 130000 130000 130000
$$ 130000 130000 130000 130000 130000 130000 130000 0 0 0 0 0 0 0 0 0 0 0
$$ 0 0 0 0 0 0 0 0 0 0 0 0 0
$$ ##$ShimPowMaxUC= (0..63)
$$ 130000 130000 130000 130000 130000 130000 130000 130000 130000 130000 130000
$$ 130000 130000 130000 130000 130000 130000 130000 130000 130000 130000 130000
$$ 130000 130000 130000 130000 130000 130000 130000 130000 130000 130000 130000
$$ 130000 130000 130000 130000 130000 130000 130000 0 0 0 0 0 0 0 0 0 0 0
$$ 0 0 0 0 0 0 0 0 0 0 0 0 0
$$ ##$ShimPowMaxUG= (0..63)
$$ 524287 524287 524287 524287 524287 524287 524287 524287 524287 524287 524287
$$ 524287 524287 524287 524287 524287 524287 524287 524287 524287 524287 524287
$$ 524287 524287 524287 524287 524287 524287 524287 524287 524287 524287 524287
$$ 524287 524287 524287 524287 524287 524287 0 0 0 0 0 0 0 0 0 0 0 0 0 0 0
$$ 0 0 0 0 0 0 0 0 0 0
$$ ##$ShimPowRcbType= 3
$$ ##$ShimPowRes= (0..63)
$$ 1e-020 1e-020 1e-020 1e-020 1e-020 1e-020 1e-020 1e-020 1e-020 1e-020 1e-020
$$ 1e-020 1e-020 1e-020 1e-020 1e-020 1e-020 1e-020 1e-020 1e-020 1e-020 1e-020
$$ 1e-020 1e-020 1e-020 1e-020 1e-020 1e-020 1e-020 1e-020 1e-020 1e-020 1e-020
$$ 1e-020 1e-020 1e-020 1e-020 1e-020 1e-020 1e-020 0 0 0 0 0 0 0 0 0 0 0
$$ 0 0 0 0 0 0 0 0 0 0 0 0 0
$$ ##$ShimPowRng0= (0..63)
$$ 1 1 1 1 1 1 1 1 1 1 1 1 1 1 1 1 1 1 1 1 1 1 1 1 1 1 1 1 1 1 1 1 1 1 1 1
$$ 1 1 1 1 0 0 0 0 0 0 0 0 0 0 0 0 0 0 0 0 0 0 0 0 0 0 0 0
$$ ##$ShimPowRng1= (0..63)
$$ 1 1 1 1 1 1 1 1 1 1 1 1 1 1 1 1 1 1 1 1 1 1 1 1 1 1 1 1 1 1 1 1 1 1 1 1
$$ 1 1 1 1 0 0 0 0 0 0 0 0 0 0 0 0 0 0 0 0 0 0 0 0 0 0 0 0
$$ ##$ShimPowRng2= (0..63)
$$ 1 1 1 1 1 1 1 1 1 1 1 1 1 1 1 1 1 1 1 1 1 1 1 1 1 1 1 1 1 1 1 1 1 1 1 1
$$ 1 1 1 1 0 0 0 0 0 0 0 0 0 0 0 0 0 0 0 0 0 0 0 0 0 0 0 0
$$ ##$ShimPowRng3= (0..63)
$$ 1 1 1 1 1 1 1 1 1 1 1 1 1 1 1 1 1 1 1 1 1 1 1 1 1 1 1 1 1 1 1 1 1 1 1 1
$$ 1 1 1 1 0 0 0 0 0 0 0 0 0 0 0 0 0 0 0 0 0 0 0 0 0 0 0 0
$$ ##$ShimSysFunc= (0..63)
$$ 1 2 3 4 5 6 7 8 9 10 0 37 38 35 16 15 14 13 12 11 28 27 26 25 24 23 36
$$ 22 30 29 20 21 34 33 32 31 17 18 19 0 0 0 0 0 0 0 0 0 0 0 0 0 0 0 0 0 0
$$ 0 0 0 0 0 0 0
$$ ##$ShimSysMatrix= 0
$$ ##$ShimSysType= 4
$$ ##$TFXNUM= 0
$$ ##$TRIPLO2= 0
$$ ##$VTU= 2
$$ ##$VTUETH= <149.236.99.20>
$$ ##$VTUTY= <no>
$$ ##$WBREFAM= (0..15)
$$ 100 100 100 100 100 100 100 100 100 100 100 100 100 100 100 100
$$ ##$WBREFLM= (0..15)
$$ 1 0 0 0 0 0 0 0 0 0 0 0 0 0 0 0
$$ ##$WBREFPH= (0..15)
$$ 0.01 0 0 0 0 0 0 0 0 0 0 0 0 0 0 0
$$ ##$WBSGU= (0..15)
$$ 0 0 0 0 0 0 0 0 0 0 0 0 0 0 0 0
$$ ##$XFAC= 2
$$ ##END=
$$ 
##$DECIM=	2773.33333333333
##$DSPFVS=	20
##.ACQUISITIONSCHEME=	NOT PHASESENSITIVE
##NTUPLES=	NDNMRSPECTRUM
##VARNAME=	FREQUENCY1,	FREQUENCY2,	SPECTRUM
##SYMBOL=	F1,	F2,	Y
##.NUCLEUS=	13C,	1H
##VARTYPE=	INDEPENDENT,	INDEPENDENT,	DEPENDENT
##VARFORM=	AFFN,	AFFN,	ASDF
##VARDIM=	1024,	1024,	1048576
##UNITS=	HZ,	HZ,	ARBITRARY UNITS
##FIRST=	23001.711907285582129,	6426.5682307747556479,	6768.25
##LAST=	-1849.6173837591325082,	-777.92771273483776895,	2956.25
##MIN=	-1849.6173837591325082,	-777.92771273483776895,	-2188015.25
##MAX=	23001.711907285582129,	6426.5682307747556479,	17429530
##FACTOR=	-24.292599502487504992,	-7.0425180288461319833,	217.86912499999999682
##PAGE=	F1=23001.711907285582129
##FIRST=	23001.711907285582129,	6426.5682307747556479,	6768.25
##DATATABLE=	(F2++(Y..Y)), PROFILE
-912C1k0J0k8J5j4QJ6qj4oK1k0J5rj9K0J0m2JN9j1j5K4l6l0L0pK9j8NK7k0QNP8r1Pl0K3Qo
-871FNj2k4J6J3j2%lLj8M2l2K4k0%L6j1k6k1O8l6qL3rj0Nl7L3J5k0J9k6L1j1lOl4RNpM0o9
-829d0KJ2J4l0PL3j5M2Jk7Ol0L8%j9L4j6m7O5n4M8k3jJ5K0p4L9n3OJ9M0jm3M3l8K6j3K7Pm0
-789b0n5R1K0l2Jm0L8pjrKmk5L0mJm4N4J3k1k2K3J2K7m7k0O4r8M0L3l3jN1l0k2J4jL6jl4P
-748a4K1M6rn6NpRJ1QJ8r5O0OJ9O0M0l9j0L3Po7n9J3J3mj3Mj6Ro7J03l9K9k8L4l5j1nmO8o6
-707b8K2K6%k0K0l7K0lk2M4k3JL4Oj4j3%j1pK0kj0K8m9L3rk0J5j8kK8l2K3K4Rj1m4jJ2L4p
-666A6j4oK0p%J4mJ6L1m2OK3m0l6N4j2j2mj4L7rK5k4J6Kj3j9K2j3L0pjk2rKqk1K8jK0m1RJ0
-623Bl9N6Rk3N8l6L3n2k7L1k6M8l6k0N0j0L3k8lj8k0lJK2M6n7J1j2K8K3k8k4rK9k9PK7l9K5
-584@J0qL8j2mj1j3M3Jl9%J6j3Nj0QJ4J4l8J6M0k7j9k8rkM2J9m1j1l%K9l1M6j9ol0J2KJ9J7
-542A7j8j8K7k8mJ9j9J7oQOml4M9m4K2Nn0O8rJ0l2qJ0J9%mmJ3Km3K4jnJ7pj1JlMPJ6l4j5L7
-497cM6l9mK2k2rlk7L1j2N1n5nJ6K4j1Kl1M2Nl9M1j1pomJ5l8L1l0NL9Jm5N6rJ3n9K2J3lJ1
-455A4J0j7l1N2k6PPJ2m9jL4j3l7JL2jJ1oj6K0k6L1mj1K6n1lPM4%l5KM5rl4p%M6j8m3MN1k3
-412ej1pM3k6nj2lM2Rj5K2o5L4pN7j5m4n5K9PM4j3J2j6j0mL5k0l4L1j3qM0j1n0K5K0lJ2J1
-372B1l0%J2K2Nm3KL9k3j2j5J7J0K1k3k3L1L6l6l1J9j5K1L6k2nJ0l7RK8J5l6RnL1ql0J0j0
-333@j1L9ll4oJ4ML4j7L1K1l6kM7l6np1j2M5L9m6kk2K0l5J3ll0M0k6M7Lm6K7Nl4O6j4K7o1
-293c0J1l5O1L%rml5K3L9k2J0%L2l5k1mJ1q1N9K6Rqj3QpkQK2Kj5nJ7k2o8Q7p4N0L1k4k5M0
-251A0JJ8m6l2L0J3k8J6j3OJ0QL1Rl5j0L2k9K3l8k9N2J2qn2L5K5jM7p5nK9JK2o5J2j00P2L9
-212a3kmL7l3K1m6M0NkK2m0M2j1j2k4k1M1%pm2J8J2k1M2N3l4J9k9J0l3J8k0J9m6L9JJ7OOm8
-172b0K3oJ8j5ok6M4m7rK4L1K2k8Jjj8pP7n4k4j2kK9Pm0J6Kj2QKM9l8M5m4m7N7Prl6K9OKj2
-129a4l7L9Kj3L6j1l3lM7kJ3m6K2LPk6J2k8j0M3jL8om4pNK0Kk3lN0j4l8L1k3K3Jj2J4n3J2
-88b7K3m1L0J5l7M4j5J0mn5L3L8j9JL5k8k2QJ8K2p1L4PK2k8K9k2J0J8l4JoK8Jj5k7j2rj2L0
-48b7mL5Nk8L0L0o4L4J0k6Jm9N8j0L8Pl1l4J7J4k2K6rj1J5k1L6j7O9r3J7J9J0j5m6J8KK4l
-9EM7l8k8J9j6j7%L7LK1j2j0k6L1lqjMk3nM7L5k5rj7Nm2J2K6k1PL6j1r3L3K6Oj4PJ3lK8L0
33E6m8NOk0m1K3j1L0J5P0q5j3J5K5l9Oj4J9K4k3k9J8M0n0L3o2j5N1J4qpm3P1j4L%Oj6j8K8
73BK3l2K7rm0j6O9Mrm8J1N7o4%%K4L7n7L1j5J3k8K1ML3j0j9j1%nJ3K1j6pMm6O2
110B4
##PAGE=	F1=22977.419307783093245
##FIRST=	23001.711907285582129,	6426.5682307747556479,	5833.25
##DATATABLE=	(F2++(Y..Y)), PROFILE
-912B6j2Ok2J5j4jJ8pj2kJ1j6J3Lk4J4J2l6qN8nj9K1l4k5K9rK4j1RK5k0JKQ1q6Nk1K3mrOn
-869@k1J2J1qJqJ1k3L2k2J7j6OL3j2k1k1N7l5lK7pnRl5K3J6k9K1rK5j4Oqk7RPmM5o9nPJ5k4
-825c6RK2rL6Rk9Nl2M0Ql0L3qn1O5m9L7j9mJ4J9o9M1n6RJ9L9nl4M9m5K7j7K4Kk7o0Q7J3k4
-785Cmk8L5qKk0Nkj4K4nLm4N3Rk8j8J9J1L5m6j6N3r0L0L2l5J2N5m1k3J2QK9ll2J0K3M3%m8
-744AqrJ0%J7J7r5N7K5J5N7M6n2nM4Kp3o4QJ6qoJ2k0Oo0J05m6K7k3K4l3jj1j3P0n9K0L5j1
-704A7j7K5m7K5kk0M2j7oL7%j4j0Jj0mJ1LrK5n0L6pk6J7j1j0K9l4K2K8Jml9KJ2L3k1poK7j3
-662InK2nMK9l2J5J6l6l3M4lj9nj0K3%K2j8J6lrk2K4j3K7rLk1lllk6K9LJ6m0J2J1l6M1J0j6
-619FN4m2M1m8k5K5k4M7m3pL9j0L6l3Lj7k0nRJ4M2m8Pj7L3J5k0k0j0K7l0RK4l2K1J1qL7rm
-579B8j9j0M4Mm0kK0j3Mj3PJ5J7m2J6L7k4j7k4j2KL5J8l7roQK0k7M4j9pk6RKJ7J8j4k1K6k7
-538a8oJ9j8J7qJ2Qml3M4n0K9Lm6O1j3J7k9lJJ8Oj2KJ3kl8J5J2j0J3mrjmPNJ4l3j4L3N3m6
-495AjK2k5qkk2K7pM5n8qK4K4j0kl4M2J4l9K8mmrnJ9l8L0l3QL3Jm3N6nRn3K5O%J7Pj6m7O2
-451B7k2mJ3Om7jL8j0l9KL0OJPk2K0k4K9rj2K9m4mKM5Jm0J1L6jl9pJL6j9k8J5M2k5j5oM3k5
-408clj9mM4J0j1K5p1L9KM8k3m0n0J7J6L5pJ4j8qj1L3j2l4L0j2qM1j1m5K0K1j1J9Nk9MJ2L0
-368C5km6KM6l1rj7J1J3J8j6j8K8L5m2k6K4j9K1K9j9KPm0J0K7K8m3ONK2j7k3Qj1nK8%k9j0
-328a8J3NL0j2K9K4l7nM7l8j0o3oM1M3n1Kl0K2l1K6j0l5M4j6L3Lm0L4om3P3j2K8n7J7m1O7
-290B0oqj3jk6J3L9j9NPL5l3k7j0K2q0N0K9J9rk4J5okNK5Ppj5J0k5o4Q3o6M8J5j9j1L7nJ9
-249B7m2k5K2J5l0J6rJ1PKL0J0l7rL0k4K3l8k8N1J1j3m7L6J8mO0p7oK6%K5n7Or7P1M0nnL1
-209A5k5J2m1M4njK4l8M3j0j0k4k1M2qkl0ONj2M1M5k3J3k7Ol0J8k2J6l9L3jK0OPm5J8lK2k4
-168enj9M1n1j0L4K7J7k6lkj1lO8m5k5oj2K4J7m6J7Rj6OPM2l4L9l8n4O2Qnl2J9Qjj1l0L7M
-126dj7L2j1k6mL8NJ6n1K2MPk6K1l3j0M7j0L7j2l7pOJ3Kl2MO1j4m1K5rJ1Rj9J0m5RK1l6L5
-85iRm0M7pKln7L2L6j5NK9k1k4PJ8J7p2L4J4J9k0K5k6NJ7k9JmK4lj1k6rj7j2L6kL2Jk1L9K1
-42D2p0L5Rk0Ll9M9j6L7Pl4k4J3K0k9K7oj3J9k2L4k1O9r1J5J7J4j3m4RNK5JM6m0k2Oj5noK8
-1@RK1rj2k5L6qnMpk5OM0M0l5Kj4mm2J5K9k1LL6rj00L9J5J0j2PJ3LJ9L1m1PJ0k9k9J4j1K9
41@J2P5q9nRK3l4LqJ6J7j7k6J2L3m6L3m6k4N1J0mj0l3O2j4NLQk3j3K3K2l1K5rl4j9P1jj1m1
83b5J0N4n5nkJ3M5n4L1j8J3k8K4jL8rk0qonJ6K1j6ojl9N9
110B6
##PAGE=	F1=22953.126708280608
##FIRST=	23001.711907285582129,	6426.5682307747556479,	4898.5
##DATATABLE=	(F2++(Y..Y)), PROFILE
-912B2nKj7J6j5j0K1oj0KJj3J2J6l0RJ4l2j5N6Jk5K1l0k1K7j2J9lJ3K2k1njQ5q2Kj1K3j5j5
-871a0J0Kj9RQmLj4J7k5K1j2J1j4J2L0j2j6k0M6l6LK0m%J3l3J4J6l7K1J0J7j5J3k1k1J0Qj
-831@N0o8j2KJ6j8J0J2mL1J7l0Ml6M3J5m0L1Jn5O6m5K6j6nJ2J8o4M4n8J2J8L7j0k4N5n1K7
-793A1k2K3lj5o4Q1Oj6qj7L2rNk5OjnJ7oOm3N0Ml3j1J4PM5m5rL6p6K0L0l6K2N4m4k6J2J8K1
-751Fol1J3K3L9Nl3k2j0Rj2K6J5r1N0M8ON2N0o6jN8Kp8o9LJ9j0kK2k5Nn2J06n5K5j9J5l2J0
-711gj7k3P4n3J9M2k2j0K5n6L2lj6L8rj4M0oj4qMj0jLPrK3n0L7ll3K0nj8L0l6K0L2oMl5NJ1
-668BL4l6%oL3j8rK8nqK8k3K3Ql1k9L4Lk5lpRRJ8j2J7j0nk3K5j3K4rOk1LoKl1K8QJ1l8J4J3
-623A2l4K7J1j0N0m9M8m3k1J9k2M6m9ML0j3L9l6J0j7k0pJ6QL5l9Nk2L7Oj1j7rK4l0J1K0k4
-585a5J6J3pL4plk6rM5Qm3kK5j2Lj7PJ6J9m5J5L3k3j2j8j7OK6J7l1pj0J7J2k4M3k0rk2PKJ6
-543AJ8rk5K5k7oJ7j5J6rJ4J0mk7L4n6L8%m2N3j8K7k7JqJ9J1k0PJ3ml5PK3j2RlpllQMJ2l1
-499b4j1K5N9n2%K2k7o%j7K2%L9o2j2L2K2pol7M4K2l8J3LkroK3l9L0l6J1K6Jm2N7kMm7K9%
-457BMK0Lj2o2P0k0j0J5Jm4LL7pm0LK9J2j0K1k7J8k3K8j2j3L0l7mmM6Jm6K0K9Qm5oLK5k1j2
-415b7K5K8k1j9nM2k3jk5oM7J0qK5p3M3J0L9l0l6m4OK4K7kJ5k0nj9L0nl3L1j1qM2j1m0J6K1
-375Ij9K7jk9QRL5nm8%N3l7nj8NJ5J3qj1K2L3m5k0K4k0K2J9j4PNm4J4K5M3n1JJ4J4k6j6Oj1
-333eKJ6Jk2j4J1PK7pK6K6l9pM4m0j3n3%L8M8n8Pl9K6k7L9j9l6M4oK1Jl4M0j6m9P7rK8n3K2
-292Em2O7j4j4j9Mj6KM0j7KJ3L5l2l1j4K9p3M0L1K8j1l4K1nj%K8J4%k2Jk6n9P7n7M4kj2OK7
-251A3rK0l7j8J3J9l2J5nJ6LmL0J0l9oK7j9K3l7k9N2Rj7m0L4J2pP2p9mK2mK9m8jr3O9M0pn
-210a2K4j7Ml7M7j2lK7l6M4rqk4k1M3j6Lj7ojmL9L7j2Pk6Lk7J8k3J3l3K7mK3PQm2J4jK7l3
-168inj2L8n4j1M0K5J3k4oojjN7l4k5jk0J9K5n1K1J5k0KJ1L6k9L2l0o2O6J0%l1J1Qmj0k0L3
-127dMj9K8j1j9oL1J1J8n5K1PPk7L0l7j0M7j6L7j9l0mNOLm2J0P2j5m2J9LJJ6k6Pl8NK0l1L9
-85dNm5N2Joln7K9L3j0J1K1j4k6NJ9J3p2L5J9J5j1K0l0%J6k4KkJ8ook5pk4j2M5lK8kj6M8J3
-42D3p2L1Oj2Mk5L7k3L8Pl5j4QK5l6K7jj5K3k5L2k5O6q4J3J5J2pm0JPK4PM4m1j7qj1Oj3K0
-1hJ2K0nj4k1L9j3lRj7k5J7L2M5m9J5j1j1m2J7L1k0jL6qj07M8NJ4j1PRJ0RL4l5QJ7l9j6Nj2
40b9K8RP2q4JLK2l0JjJ3Rj3k2NK9m2L2l0l1M9P%j3k3N3j6PMJ1k8pJ5K2l1K3qk8k2P1oj1l4
83b3QM9m3j0mLM8m7L0k2J4k6K6oM2j0k1lj2lJ8J9j6oml0N3
110B4
##PAGE=	F1=22928.834108778119116
##FIRST=	23001.711907285582129,	6426.5682307747556479,	3589.5
##DATATABLE=	(F2++(Y..Y)), PROFILE
-912A6Mlj2J7j6j6K0mqNqqJ2K4l1KJ8k8k0N1Lk8K3k4j9K2j3J4LJ7J8k0j0kQ0p4jjK2k4j6J0
-870ePj4PL%Kj4K2k7J0mMj0J8K4j2j1j7L1k9QJ3oPK1l5OJ1m3K4K3J1j5J8k9j5RJ1JN4o7j7
-828b5kJ5j2J2KJK4K5l1Kl4M0K0m8K9On1O3l8J2j1oJ0J5n2L9n4J3J7L3j2j6N7n5K8k6J7%q
-789ao5P3Jrj2oK7j1J0k3JjLJ3pNl8M3jl4nJ0MN1m1kJ5n7J1K5l3K8M7l7l0RK9J1ok5J2K0L4
-746C8Oj2l7j0Pk2L1J6q5L7P2lM3N2q3MP7Pq5p1lK1j2NK6k5Km0J02o3K0j4Pl1K1k1l3P4m0
-707b2J6M4l1%K3o2L3Jj2L2mj8L8j2rnMrMnPpK1m8L8ll6K0Kk0K7l6J4L6j1Rl0QJ0L1m4LlL4
-663B8k0j2L1nj9K7j3K7Lk7k2K0J1k7lmkJ2J7lJ3j4nk2K6j1K1j0Qk1Rj1Ql3K7J0Pl5J5J8l5
-622a6J4J2lM2n1N0l5j8J4j9M1n0J2K0j3L8l4J3j5j8qK2kK9k9Lk5L8kmj2oK2l4J6J4j9J5J2
-583A4oL1mjl1qM2J0m4%K8rKk0NJ7J9m5J4L0k3oj3k0J0J4J7k6orK1Ok0M1k0j1j7MKJ5J5kk6
-540a0K2k8mJ4j0J2qJ2J4lk1K2n7M1%l6M1k1L7k9J0j7J5J7k7J2J3nk8mL3j5MLonkONQk6qJ5
-497a4O2n6jK4l1%Jj1J5PL3o2j5L4K2nrl5M1K9l4jPjrmK5l8K8m0J5K0Jl7N5l%m0L4nMK7mr
-453B0p1P5k2j0J6ql8PL4km0OK4J7j9L6l4J5k2K9j6j3K9k6oqM3Kn5L2K0J4m2pJJ8k1jL4J2
-413B3j4k3mM0j9lk6nM3J2oK5p0M2J6L0l5l1l6jK7J9KJ1j7kk5K5%k8L0qpL8pl5J2J9k5L3p
-372A3k7J1PL5nm8JN2l9%k1JJ5PKmJ5L1m6j2K0k1K4PpJ1Lm7J4K7N6n9jJ9Ol7nLrPNKj5j9Q
-327b0J2K4kK4K6l8j1L7m0j3m3J0L1M8n9Qm4L3k5M5k3l5L9NRjk4M5k8n1P6nK5m5K4m0O2j8
-289A8j8k6RopL6j5%J9L2k7l4j8L4o4L2K9L4pm3K2%kmK8J9J1l2ok7m7O4m3L8k1nK6J2j0K0
-249B1l2rKK4l3J5nJ9LrK5J3m0lK2j3K1l4k9N1Qk5k9L2NqQ2p6pJ7oL2m0nr1O8M0j1lJ2okl3
-206c7M7j9lL0l2M3qqk1j9L8k0Qqj2rML6K6%Kk3lk3J9k4J0k5J9oK7OOl4OKL3m1mmL2n2j7M5
-162a3K5Qk3qpPJM4k1k6Mk7J7L0n4K5J8k1jJ4K5k1K6k3o6O4J2Mk6JQj1mrK6Lj8K3j2roJ9J7
-119A5K1n6J8NJ3k9L6l7j1M7k0L2k2k2lJKPn5J8P9j4m2J0J8j1K3l1Kk8jJ8k3M0Jm5N3Pj3l
-79@n5K7K8mJ4J1nk3KJ9Pp0L5K4RkJ4l1nJ5j7j%J3plk3nl2qN3oK3lj4N5Op0K6LoPj2K3k6L7
-33B3J1m0%JK5l8K6Lj8K7k4K6k8O0p2RJ5Pjl5nJ0K1J2L9l9j4j5j0J8k1J0J5J7Jj5j8M2j9%
6FJ4k8k3K9K5M3n9K3lj7m0J8K9j5mL2oj08N1%J7j1OQRML4k6QK1m5knrK3OO3p5P%J5j9mOJ1
51Ilmk2MK2l7K9j4l5M4NNj3j4L7j5QPJ4l4JOJ8k7J9pj8k7P1j2j2k4OM2k9j6plM6l7K6k2J3
94@k2K6j1M2pk1Jj6mJ9J7j3orj7M3
110B2
##PAGE=	F1=22904.541509275633871
##FIRST=	23001.711907285582129,	6426.5682307747556479,	2280.5
##DATATABLE=	(F2++(Y..Y)), PROFILE
-912A0J2qqJ8j5k1J9moJ0j8lRL3l2mK2k4k4M5Pl2K6j5j9J5j3J1PJ8J5j8j4oP7o6mJ0K0l2j8
-871b0J0J3j1NkNKj6K7k8jMmnK2K0j1pj3J5k2J2PpJ2L0l7mPm7K8L4Mj4K3l8qPJ6JN8o4k1n
-827b3J3qJ4pOJ7L1l2%l1L7K5n7K8J0m6N9l1%qoRJ1m1L5n0J6J5K8j4qN8n9L0l1J3Nlo6O5m
-786@mj5NK2j3J6j6qkJ1OpNl3L5ll5LM%N7l9Pll9MK0l1L2L8k6l1OL6Lnj6NJ5K9LJ1m5j3Pk9
-740c3L0J9p4K1R3j4L4N1j00RR9J5r1p4j1K1j5J4K9k5Jk6R6p3J5j1%l0L1k3m3P5k9J4M7m2
-704@J2J9o8L7KqK6Kk4L8j7nlNpQj3QnJ9m6L9pl6J9J1k4K5l7J0L9j5J3k5J1RK9n1NjL5k2j6
-661iL6nl0K4lL3kk4j7RJ8k9mKj4J5J5ORj8nk2K7rJ8j0J0k0J3j4J3l5K5J4Kl2J8K1l5JJ5L
-619A0L2n5N3k7j3Rj7L7n1K0Rj4L7l1J7j3j6qK5j2K4k0%k1L6j1LqjK0l7J9Oj3J3J2mK6lKl5
-578@oL9J2m4JL1nJk4KK0J8m5J3K6k3Jnk6J3LJ7k0orK6Jj7M0k2j2j2JKJ3J3Mk6K0k9kJ0nQ
-534coQJ8kj5Rn4M1Jl0L2k5M6l1J7k5J2K3l4J6J3ok1j5M4j9jPlmlKONk0kLO4o0kK5l5P%mR
-488a2J2K8o0j6L1K1kj1l3L8L6l0j7J4kqlK8l7K5m1K0J1jl0N2kol2L9j0ML4j2mp7P6k5pJ3
-448Dj8l1J6K8Kl9RJ9K3k9N1m0J1k1K9k0j2K9j7qj0L9Lo4M5RK1m0pjJ0j9QM4pok5lL8j5lk6
-406b3nL7J3mK1o0L8J8K4l8k5k7qK9J2LQj4Jl0J7Nk1K9nnL4nl0RJ7l1L9j3k4J5KL2km6KM8
-364C7l8Nk3kJ3JJ2LOK7m5lJ4k1K6m%J5Jm9J5K8O4o1pK2Jm7OJpJ0mKqk4NJ7K1LK1K4l5j5K9
-319C6m0j2k9J8K5M4n6J0m9L9k0M5k6l4L4J5kkj5M5l4n1P2jK2l8K5l4N3k0k1l3J4Nj6L2j4
-282a3lK4L1k4l5k1L8n5K4K7L7jn2K5LmpK8K3K0l9j3k6l3M9l2L4l9%M4jj0J8k5%j0L1l2J4
-243epK2Lj6K2J5m2KJ6oJ9l2k9N0Ol0j8L0nqR2p3qJ2j0L5l2j0q8O7M0j4lLLqk8M7k7kL1k7
-201a3M1orj7j7L3k4J2Kj8j5J2L0J6J2mj9qk0J9k3Oj7J1rL2OMk7kNL9m6nLK7m9k5N1K3Mk3
-159hqj0J7KL1rk6J0l3J5L2n5L0K0k3mJ6J4j2K1j7p0O3J4Qk3qRj8JJJ8Kj7K1j4JoPK3K4n7
-117a8J5MK0l2M1l6j1M2k0K7k6j3%lmJ3o8K5Q3j2m2JL3k1K8l6lj7nJ5j6L9km5N4J2j9kn1K3
-77b7K1LJ7KLk1jK0Lo7L4K7KROl1j0J5j2kKPj0Lk1ll9mO3j0J5lj2O0jo7K1JjJ1kJ2l1L7J4
-32C3m5J3mK5l9K5Pk1L0k4K1l0M9n4MJ3JMk8qJ1J7J9L4l8rk3rL0l1%J8J4Qj5j5M5k5%J9l6
8a4j9L8J9L7o6K9Mk2l6J8K6qqK8lj09N3kK1j1LOOJL4j9QK6n1J2j4oJ7NM7n9J1kRrrJ2Rj2K
53Bk0KJ5l2K3Ll3L5KJ1j4nK3j4PRJ7l8P%J4k5J5mj0l1P2k0j1j6NL5j7k0qqL9k4K1k3J4k0K7
96Ej6M0mk2Nj9kJ9J3j0pj3kL2
110A9
##PAGE=	F1=22880.248909773144987
##FIRST=	23001.711907285582129,	6426.5682307747556479,	618.25
##DATATABLE=	(F2++(Y..Y)), PROFILE
-912BK1j3oK1j6k1J3%pJ4k6KPL7k8j0K6k0k3L3Rl0K5mj9Pj1PRJ8J1j4j7qO8n5qK1J7l8j8R
-870a5J6pNnQ%j5L0k6rNpkK6J4j3krKj3J4Lj1J7M0m0j1Kn1L2M0Jj3K5m2lMK2JO0o3k2pRjJ2
-824ArPJ0L5l2jk4K7L1o1K5J0l7N3k3j2moNRk7K6m2J7J3K2j3lN5n7K9l3QJ1ko3N5pkj5J5J5
-782Fj4K2lk1jJ4JoLk5K4pk9QJmN7l4J6k1k0%J1k4L2K6j2l1KM4pklmOK5kL7m9k0Nk8K4K3o1
-737d1RJ05j9L3M5j15J3J21K4j06p9j6J6j6K1K9k1loR1q6Pj0nk7L8k2n2P2j3J0M5m7K2J3p0
-701d0L5QoK2Lk5L4k3JKMoJ1j6NjJ6m2L9j3l2J6J9k2K0l6MM1j7J4j9J5NK6n4NLL2k3j7L7n
-659B0l9K5ML4mk3rkK2k7nMj8J4J5J5Jj8rj8K6nJ4j2J2j9J7j9K0l4K0J5jk7J8K8l9rJ9PK1
-618C4n4M9j8qQj7L0m5K1Kj6L6k5J8j0j5pK8k0J8j3jj6L1j8PjLJ7l9K2jj1J4QjK1%Ml4pL4
-576B8J1m2OL0Jjk7kK5J2m0J2K1k3RKl0J4rJ6j3ooK8lj5L7k0j4pjJJ1J1J0k5J6k9KLLLmKK2
-531A9kpmm9L9Mk5J9k3N3l4K2k9OK6l6J7J5pj1k5M9k1nJ4lnKpQJj4NrO0n8pK8m0J7%%LJ7K4
-486B7n8j4K4K1%j2k7L2M0k2l3J7kojK8l3K1m0K3Mlk3N0nj1k4M3j3JL8j8Lp7P1l4MJ1k7k4
-446d9K6J7Ol6J3J3K6l3N9m4Rk3L0k1j1K4oqj2L0Mo9N6%K3l2plLj5J2N2k6Lk6jL4rok2mK8
-404EJ4lJ8m7L0J5K1l7k1j7j1K7QJKj0Nl3RRj3K8kkK6jk6OJ6l2M0j8k0J7JK1Mm2ML8l2J1k7
-361a8lRnK1J1lK2m2OOk2L0j4NJ7%m8J3L2O8o2j0J8Jn7J6jkJ1j1%%l0MK1K0PJ7K0l2j5J7l9
-318b2ok0K8K0L7n1Rm9M5j5M1k8l2K6K6j2mmM2l8m7O5%J7k7K0k3M0j9k1l8J7J3k0K6j3mK6
-280EK6j8l5k0L5m4K2K0L6J1n7J9J0pj1K7K5L1m6j7k4j8L3k0K7n2LO3k0qJ5j6Pk0L6k9J2j0
-242iK5Kk0J8J4l9QP%J8k9l1N0Ml6mK5j4nR8o6j2Pj1L5k5j3q8O6M2j8jqJ4j3k3M2l0jL0k2
-201a3L9nj1j1j4K3k3J6Qj8k1J6K5PK2rj3j7j7K1k2Mj0Lj0L3O%j5j0PM4n1lPK2m3l4N2K4j
-160Hk1pj2K6KJ8Kk5J1l4J5L3n4L3K2k6pJ6NmJ8qp3N5J6J1j9j5Rk7RRJ1Jj3J7j4J0onK5K7
-118C9n4J1KK8l6M3l0j4L6j5J9k7kjj0nJ7p8L0Q7j1m2nM3k8L3m1prpJ3rL5nl8N0J3k2km5J9
-77b5J4J0J7pJ2j7mK1ko2L2K8nJ7%k9j5J5onNLj3Pj8%m7LP1j5Pjj4O1on7J3kMJ5OJl1L3J9
-32C3m6K2rK1l7K5Qk3L1k1J5k9L3l0kJ2j0J1j9j2J3J4K2K7l5pk4rL9l8oJ5J3J4j7rM4k9KJ9
7B1l9j5M6J6K7p1L0J5k5l3J7K1Lj2K0%j04N1JK1j3LNlKL3j1NK9n2K4k2%J0MK7m0J2mKMj4J9
50A0Nk1J1k3NJ0l0J7J7k8K5KJ5j4%Rj2OJ2J9m0J2qJ0k0J1l%l4O8k4j0pLK7mk4j2qL0j2J4k0
93a6J2j5K6k1L6%k0Oj9kJ9Rppj8J2K0
110A5
##PAGE=	F1=22855.956310270656104
##FIRST=	23001.711907285582129,	6426.5682307747556479,	-1043.75
##DATATABLE=	(F2++(Y..Y)), PROFILE
-912dK7k0lK3j6k0J0KqJ8l5QLL9k2j5L0j6k1K1J2k6K3Ok0mqMJ1J6Qj0j9j0N9m4j3L1J6m2j8
-871b7OK1nNqJ2kj4L3k3j8Oj1KK9Qj3Jmj2kJ6jj6K2N0m3j8nn3L6M5nj1K6m4MjK9kO3o0k3r
-827a6OMJ2j3QKM0l2lj7J7L7o3K2Pk6M8j7k2koMRj6J8l5J7J1J7j3KN0n4K7l5NJ8jo1M5qJj5
-784b8K4Pj6K8J1l4jJ5koKj7J3j1k2J3jpN4l0K4l3koKj5L0J1Mk5mM8j5OJ3j9mK3pO6m9l7M
-741Gk0J1K8m3LJ08j4N4L3j28J8J39L1j36r4k2Rj5K7K7j7kJ4Q4j00lj3pk3M7k1o0P0%PM4n4
-704a1L3Pp3L5J2lJ7Nk6L0k7OPKmJ3j9KLJ3l7L9k0k8J3K7k1J6l6%M1j6J1j3J7JK5n4KPL0k2
-662Dk0L7lm5K3RL4nk2jj2K6k5nQk4J2J5K4nj9j4j4K5%J0j3J2j8K1k5K7l2J7J5ok1K0L4m4
-622@j8K2J3Rn3M5rlNj4K2l8K2mk0L3j4J5oj4oL0k8J2njj1K4k4J0ORJ3m2K7qj1J5OKJ5JMk9
-578BqK7J1l9J0K8Qkl0oL0Ol5J0J7k2J5J1l6J6k2J6pokK9oj3L4j7j6llJRRJ4k3J2k9PmRkk
-533bnK7jJj8m0L4Oj9Ok1N9l7K9l3jL0l8J7J7pml4N4k2j0K1koNj3QkpJ3k2N4n6j0L0m5K6%
-490a8OmK2J9n4rJ5K0Jj3k2K7M4j3n0K1lmJK9l0J6l8K6jnj7M6pj6j6M7j6kM2k4Pp0O3m7K0
-449gOl5j5L4NJ2l4J6PL1l8O7m8Pk4L1k4j0K1Nrj4K2Np5O7qK5k4ppkrJ4N6m3J3k6%L0mqj6
-406a3nJ9J3jJ4l2K0QK1l4j6qj2K5LkkoRl4jJ2nK7%KJ7Lk2MJ4l3M1k1j8K0jJ0J0l8QK8k7J7
-362A4k9lLj2L1J8j3J8l8J3kk4L7k4J1J7jm7J1L7O6n9j4J3Lo6K6mLJ3j9jPl5NK6J7J1J2J7
-322C8k9j8Ql7%j0L7J5K8m6J0m9N1j1L2k4l0J8L1j8mNL6l7m3N6KJ2j8J3j2K8j5k0m5K0K2k3
-284b7J9j2jK2K1j3l2j6L0l4J8J4L5K2o2J6J5j0j6K5K7L9n1j9k1lJ6qK3o4NP9l7qJ3pJ5l1
-246a8M1k5J1j4K7jk3J5J4l8J3jQJ5k5l3M9Km2J0K2k4kJ05o0j5Kj5L6j7j7q6O5M3k3Jj8K5
-208Gj8j8L8l4JK7j5L6mj3orJ3k2J8J2j6k7K1K0lL2j4pk4j5K2k1Mlpj1L6Onlj8QM9n4jJ0J7
-165Il8m3N5K4nk0nj4L4JPJ2k5J6l5J3L2n2L6K3k9qJ7oMJ5%p4M7J8J3j4k3Ql6J9J7KkpJ5j5
-123a4J8oj6K7K9n1QjL8m2M3k1j7L0j0J2k7Njj6nK4q8L3Q8qm2j3N4l5L8m5j2%j0J1lL2pl3
-83c3M7J4k6kl9J6OJ7J8j5K0j2rK2on7K9K9j0K2ok5k0J7kpPkj5J2j5Ln3QP7j8k%j5O1j1m7
-41b2NlQJ7J1pk9L0K4m9L2j5J7l3K4Rk5L2j8Qk7J8pqJ0k1J9j1j4J4J0K5K0l1nk3rM8m7j2J2
0b3J1K0j8lM3l4MJ9m2qN3J2J3p1L1K5k7k9J6J4J6j5J0Lr9N0MK1j4JLj1KL1lJL3n2L5k8O%M
42DRk1J1mnJ7k1K7Jl0J9k4J2Kk8J0K9j9J0KK1j2NprMJ6J9m2J9j7Oj5OjJ1l6O4l0rKJK0Pk7
87cj5mJ8kQj8J0j0K5k3L0Lj9Qj9%J8Lkqk3K6P
110A0
##PAGE=	F1=22831.663710768170859
##FIRST=	23001.711907285582129,	6426.5682307747556479,	-2257
##DATATABLE=	(F2++(Y..Y)), PROFILE
-912a0L2k3pK8j7j4LMpJ9l7J0kL8j3j8L3j5j2NJ2j6J7J5k1j4mNQJ3Noj8j2M8l4j6L8J3m2j5
-871b7KK2kOqJ3orL2j9k0%j1ML0Kj2Ljk0OJ7mk0K6N6m3k4j1n0L7M3qoK3m0PpL7lO2o0j9rK
-826iNJ2j0OlL8l0mqOL9n8J6Jj3M1j1k9%nLMnJ1k5J5J0J0rOM2m9K4l6JK7ln7L5pMj6K8Lj6
-781a6L1K5m5jJ5pmjnjj3j1J7nj0M8k5L0l8J0qoqK4%J8j6rM7k0J4L0l2j5K2oR5m8o2KooL4
-738C8k8J1J03PJ05K3j43J9J59K7j95j17k7lj2L3K3j2lM1P9j19j5j9qj7N0j6o4O3J3OM0n5
-704a3L6Jo9L0J8lJ3Qk6K5l0J0J1%lJ4j7lQRl1L7k6k1QL4j8J2l3oL8j2OpJ9nK6n0nJ2K5k0
-662Bj8L4nm4K0J1L2mk2Oj9K7k0pJ1k2PJ4L1j3j5k1oK1NNj3Rj4K0k9L4k7J2J1pj3J8M1m9k3
-621b0K5J6km8L8nNMj5J6k8J8qk1K9jRjj5mL1l2O%jmJ5k6RJ1J8J0m4K9j6rJ5KNJ1JKk0rJ8
-576A4Rl3J5K4J5ml1j1L5jk9RJ4k1J8K1l9J6l5J6%pMK5oj1K7j2j7JnjROJ7j7Ok8J3j3J7mm
-533Bj4L3%Ok8k9K6J0j4oj7O2l9L2l4pL1l7J5J9pNm0N3k3j1K6jpJ2k4J0mlK1l2M3m9j3L1n2
-492e4L7JNpK5J7m7mKK0Jj0j6J9M5mo2K2mjMK5k4J0l3K7mqj1M3j1j9qM7j6oM2k6J0n5M7o0
-450d1L7Jl9pL9oJ6l1K0KL1l7P0m9Nk6L1k4rJ7J3qj4J1Op5P2j7K6j4oj0mlJ3N7n8K1k4JK4
-409A1Kj0rlPJ2%Rj4QkK3k7j3Jj0J6MppkJ4l2j0J4%K5MNQPk0MJ2l0L7k4j3K1lkJ4l0J1J3j4
-363@J9l0lkj7L7K4k1J2l2J9pk9M2k8J3J7%m5QM0O1n3j5%J0p1L3nQJ0k1oJ8m1J0K4J8J0RJ0
-322B6k6j8Ll5PkM1J2J8l7Pm3N3nJ9k0k8J1L5k3lJ0L0l4l5M6JPrMJJ5rj8m9K3K6k2J1j0KJ7
-280aJ4rk6j0K2k8K2ML1L7o4NK3j2j9J9K7M6n3k0j5QL%J8o7LR2n3pJ1jK1l9M5k0J0k0K8mk3
-239bJ2J2l4J9rJ4J2k3l3M9jm7K3J9l1JJ07n3j8lj7L5rj9q9O7M4k9Mk3L2j8j7L0l2KK4qK9
-200B0jj6JoKj8J9J4j2l2K4J2pL6j5jl2j3K5k0M%j3j1L8MqOk5RN2n4JJ2J3l2m9N4K3pj9lj5
-157d0M0jKJ4k2K0l4J1K8m5L7K2l4oJ6j6J3J1Rp4L7K0J5j2k7Qm4K7K2noLJ2j6K5qk2K5K9m4
-117a0MoM8m6M0j0k0K1JJk4J2jk2nK8r2L3Q6nm0j8O0m0M2m8j4Nj1J0JK6ok4L8J2k5ml0J3l
-76b3K4J5j7K3nj1K0j0m9K5K4j2K5rk0k4J6LrRmj6J3j0Pn9J4Q0k3j0Lj7N6j3l5%nJ0K1Rj1
-35Ek6K6K6m8L9j8Rk5K2Nk2L0j2Jk3LJ5j3Pl1K3%j7J6OK7J2k8kk0qN2n4j3OJ3K2j6%M0l7M
6dJ7l8lN5J4mo8K8L5k6k7J4RK7j4lNq8M3J0J8j4%Lk3PK8KlL4m9M5l2J1pLqmPkj3L1k4L0ll5
52a6K5k7K1mk8ML7rmNK4j1Oj8oMJ7J9m1K1k3Mj1KJJ9l4N6l3pRkJ5J7l1j7JNRJj5PmK1k3K3
98IPj6Pj6JJ6kKqk7L6k
110G
##PAGE=	F1=22807.371111265681975
##FIRST=	23001.711907285582129,	6426.5682307747556479,	-3470.25
##DATATABLE=	(F2++(Y..Y)), PROFILE
-912a5L7k9rL2j6qmOqK1m0J3pL5kk2L7j3nj1J4lQK2k1k5JNOQMjj7j5L6k2k0M3J1m1j2kK3J
-868eOpJ4j0nL1j4k2oj1OL1lj2LMk9J5J9qk4K9O2m4k8j4m8L9L9j0lK0l7J1j3M4nO1n9j6qk
-826iPJ3qNrL5k8mkmM2n0J0ojL2nl3JnKJOKj5J1J1NpQL5m2K0l6kL4nn1K5pPj7L3kj8L5M0n6
-778bjJ2rlmPj4j4kK1qj0L8k2L5l4J4oj6%J8j1K9mj5M5k4K3M7m3k5K2KJ29n1j00LJ0k1M0j2
-737D4L0R2M7J96J8j62J6J79Lk86j49l4j8j0L6K1plP4P7j45l0k8oj1N4j1o8N7K4NL7n8M1o
-702A9o5K6K3lJ0Rk5J9l2J4J6ljJ4j5pJ2Ok7L7l4j4LM2j4Pl1j0L5pjlK2j1K7m5j2J6K2j8j8
-661a7L1lm3J6J2K9kk3Rk0K5j6oJ3j9JJ3L9k2j1k8JJ9QKj5Pj0K0l6M2k3J0Pj0mJ6M7n3k7K7
-620FJ9j3m3L1%J0Nj5Rj8J5j3k3K6J2MKj5kL1l5%M%LOk8QJ8K5Om5L1k4qJ6lJ0OKmoj1ROk7
-574a3J9J8K3ol1j6M2rk3QJ1k0K0K9m1J5m7J9Pj0QK1nrK1nj9NplJ0KJ8j0jk5J9k2K5ook2L6
-531B0JJ3l9j8J8J5j0j8j2O3m1L5l2j5L3l6J2K1oJ4m7N3k4j3L1JpJ9l5J1pJL1m3L1m1j7L2
-493fn7M7KNj1K6J5l9Kj1K0Kqj1J3M4Mp2K3m%PK1j8Nk8K8pj1nL9j4k2%M4j3j1L8k5J5m1L2
-451A8p4N6nm2JM3j8K1k8K4lL2l6O7m7Mk6K9k4pJ1K3pj6JPp5P8k5K6kpj2oLJ0N4o7K7k2LJ6
-409EQj2%kmR%OOoj6K9j8j3RoRLj2j1LJ8l0j7J7MK1QQkJ0j8LJ1k5L0k3qK1nj3J8k3J5kmK3
-362B4l1krk1M2K7k6Ok5K6j5l4N0l2J3J6Km2MM3N1m3j7j2J9p4L9pJ2Qk3j0K7m6J6K2J7J0N
-323A0Nk2k0%l1J2LM6J0Ok7Nl8N5%Oj6k5OL4k4kJ5J8k6k7L6%%%oJ5Kkj5n3K6L0k1KpQORnj9
-277b1nJ4k1K6oK6N1o6mL1j7k1J4K5N2n4j7j2K0qOJ3o6jJ01o7nQMK6m6M9j4Rk4K6pk2J1Ql0
-236a4K4j6K0Qj9l2M7ln3L5J7l8MJ08m6k0qj9L4lk1r0P0M5l6Pk4L6j9j5K2l0MK0lK3Jj8Pj
-196Drj5K0J4ol6K8Mj2L9j5Nm1j0K7j8MMk0j0L8Mj3J7l2RN5n5MJ2J0k6n4N2K3j0j7%j6M4l
-155akJ5k0K4l1J0K3l9M0J8l9lJ6k6K2QJ8p4K6K2J5rl1Qn2L5K6j1rJ3Rj7L2rl0K3K8l6Jj0
-115a7N7n1L6Jk4J5J1rk1K0kk8nL5r5L1Q2kl8k0O1m3M6n1j7J1j1QNK0oj4L0Rk4ok2J0j0K9
-75AJ3k0K8%j1J6j2m2K1J9j3K6j3j3k7J4PrJ1oj8J5oJ2o3J8Q1k9j6Pj9N1j5k3oqJ3K2Oj2k0
-34b0K0K8m4M2k1Lj8K0Kk0K8qnj7j1L4j8Om2K7J0j8J7JL0Lk4%j6pN2n5j4KJ2K3j5ML7m0MJ5
7Gl5MN6J5k0o3K3M5k6k3J2LL7j1j6Pp8L8J5J3j3JKl5J0K7OnL4m6N0l3J8j6Mk3J1K%k1M6k9
49gL4pm0L1k9L1pl2lM2Mj8QK7j0Ok9jKJ8J9l9K3k9JokLK8l2M8l4oJ6oJ1K2l1j8OqJ6lj1L%
95iJ9k1J5Rj3Oj3JJ5qPql1M6j1
110D
##PAGE=	F1=22783.078511763193092
##FIRST=	23001.711907285582129,	6426.5682307747556479,	-4131.5
##DATATABLE=	(F2++(Y..Y)), PROFILE
-912a8L5k9j4L6j5jpNpJ9l8J2j1L1Pk2L7j0Lk6J5J4lK2j7l3NQKJLMj5j5K3j2k1M3J0l7rpK5
-869g%PkJ3j5JK6pk1j4pNL0qj2LQl0J8J9rk5K9O1m0l0j8m1L7L2j1LJ3l0J3k0N0nO0o1j0qm
-826gOJ4kJj3K8k4lPj7M2l5%j1J0K3ml1Kn%jJ1kmMJ1JmJ0K7l4J4l4jL5pm3J5mJ3k0L3mj8L4
-780A3N0o3JQj2%rK4k6j8J0K2j0qK3j8L7k3J4rj8NJ1j9L7J0k1L9k6L0O3m9l3K2K2J69o5j45
-742C8JK8l0M1kO6Q0J03L32K4j96J0K03m6m07j91m2l5rM0J8nkJ14Q0j79m5l9ojN1ko6M6L1
-707CPL1n4L9j3n8K3K7rJ1J2k3J5l5J5K2pjJ4rj1J3Kk0L4l8okM5rKk6j3K8Jj1LK3j8K9l7k0
-665b1K0J9j6j4K3ml5J0RK6%k3J2j8K0j2mJ3j2nJ2M3k9nl5J0J4J1jj7MmJ5l7M4j5Qjj0MJ3
-624A2N4n7k7K6K1k0l7K3mK0Mj5MpRj3k3K0K7mNj8%L2l6nOLQkk6LK3L2Km2K9k8qJ6pJ2KKj0
-579FJ1j4jLk0K3J0L2rl1j9M7j5j8PRj6J6L9m2J0n3J9J3j0J2J4krJ3Nk0OpoJ1%J7mpk1K5k9
-536eK8lj1l0M0JJ8m7oJ1J8ok6qO0m0L2k7j9L0l0PK2oK2m8M6k2j4L3LpK7m5J1rNL9m9J5l2
-495b2j9L1o0N5N%j1K4J3k9Rk3J9JloOL9J2p6K2mJRJ4rmj8K7oj4kL5j6k3OL8j0j5L1j8J5k3
-452AJ5q5P1j0l9PM1k5K4k4K4mK9k9O0m4Nk7K6k4oPK9lj8j0Ro9P8l2K3J0qj3nRNM8o9K9j9
-411a3MJ0J0j3J0lj3OJKK6k0l1L4qj1J4jJKj4j5QK1k6k1J7NJ8J1J0j2J1j3LQj7K0k1lJ9mk3
-368a1J8j3K0j7QK1k9kj4k2M1K9k7%j7K7j7m1N7l1J1J3Ml8KM2L9l2j7k4K7p1L9nJ5Lk0j7L5
-329a4m8K2J8J8PKjk2j8Ml1J9PM5J0nj6jk8N5Lpj0k3KL0k3%J5Pj4j9K6loQj4K4oLqn7K9K9
-285Ij8olJ5rOlj0LMj7L0j6K4O0o5j3L3j6k1PK3N5n4j2qK6j5J1Pn9nJ04p7mNJ1K5m7N0pPk8
-242BK4j2j7RMk5K7k1K4Mj5k9M3nn7M4J5m1RJ05m0k1j1k0K9Lk2r3P4M6m4J1k1L7j6j4J1k5
-204b8OJ3MJ5Nk3J4Mk0rJ7J2Jl8K9kj4L9j4J0m6j0K8j5OLk2j0L8Lj6K6l6QN3n1NJ0Rk1n4M8
-162b3K1rj8Mj5M7q%Rj5K5k4NJ9l1L9J4m4JJ5l1K7LK8p0J4K4J5ql2On4M0K5j6j1K6Mj5L4j2
-121Il0J9K3k6kj4O3n5L1J4k8RK2j9j6K7ol0nL8r4K9P5Kl6j9N7m3M8n2j8J3j0PPJ5pmJ9Ok0
-80aqj4Rj7L3J0k1K9Pj0J0j3l3J4J3j0K2j4ok8J1J0qJ2nk0J4JJ5o4K1P6l1k3J1j8M4j8j2q
-40b0qJ1K3loj4J4K4l5M1k0orJ8mj5K5lj2rk0M9k2Kn0K9J9j9J7jK8jk3Jj1lM8n4j1oJ5K1j3
2a3OL2l8KJ1k7QN3J7l4n6J8N3k5j9J0lM6qk9Ro5L1K0MrLJm7J4K6Qj0L3l8N0k9K2k4Ml2K2m
45gLk6N5k9L6j4m0L4k9M0nm0pM2J3l1J5K7rMl2kKK0J6l6K1l0%llLL3k6L8l3mJ9j0J0K3k8j9
88iRj7K1rmlNJ4j6QRrLpjJ4j1J0pl3M8j7
110b
##PAGE=	F1=22758.785912260707846
##FIRST=	23001.711907285582129,	6426.5682307747556479,	-4792.5
##DATATABLE=	(F2++(Y..Y)), PROFILE
-912b1L3k9j9L9j3Oj1NpJ8l5J2j6K4J8k2L7pJ0m0J8L1j7K1j3m0J0J0knLQj2j4J0kk4M0J1l2
-872a7oj1K5JPKJ2j9PK2jk1k0nMK9j1j2KJ2l0K0J9j1k4K7N9l5l0j9l5L4K5j4ROk2J4k6N5m
-831A8N7o3mppOJ5Mlj7K1k0kJ5k9M2j9rj9K1J3jk8Jn%mJ5nNlJ4lkJ2K0k5Ol3JL7j0l5NkK0
-785gk3L3pj8L6N4o7MMj4Kj4M1l7k0K0K2j2pRj5L6mJ1j3k2RPk4L7K6k5L1k4L3P2m7l3J9N0
-745A23K17r4j96jM2l2M2JJ09P6J68N02M5k40jK30j16n53k37n0n5qM3J4jlJ61Q7k21o1m8o
-713f3RM6Mo1L6L9NK6n1L6j9n1K0L0j4J2J5k1J0l6J5K8j1%J3lj5J4kj3L1m3KoM9nlk3j4K1
-673GRk2J1K2k6L2k8k8K3J6j2j1J6mk5KMK3Lk4J4j6J7rlJ4lj2J0M7l5Jm0J8RJ4oj9%LJ0l8
-631c6M6qOqj1J2J1O0o1k6K5K3k5l0J3pK8Mj6%JOj4k3J7M0j4Rk2ML1l5qPKJ6j1k3jK8L8jm1
-588FK4l0pJ5j2J6jKj6K7j7r%j3K6KL8j2k9k2N3k2j4POj2J1M9m2On8J9J7rJ6P%pMJ4k1Por
-544DJ2lJ6Jj2j6L0l6L3%j6l8M3KK1n4OLK2ll4mN8l9K9k2k3K8k5KK3nK9m8L8k0j4L4NqL6n5
-502@J1j0QM4n3%k1k1L0o2O1PorK1J1j9J4l1J8%KkkL3J9p6J9l%J2Pkj0rK7qj4%L2j9k2J0L1
-458A8oj9K1qJ4oJr3Q1j2l6J3L6l0K5j9K6oK4k2N4m0Mk6K1k2pML5Jj9k1J1o2P3l5K1K1rj4
-418hlJ4lM3o8K8j6OLJ1j3K1lk3KKjM6l4m6M1Lj3J9NpKj8j6J2K3k2k3J8NJ3J3J3k2J3j1KO
-375A4nMj3%J8ll3J8lK3l1J9K1k9%j9k3M1K7k6mj1K9k1m8O5k7OJ1Nl2jM0K7k1j6l6L6o6L8
-335b6nJ8lj8k3M6n0K8J3J7M%ok4j7J2k9K2J0M4J1j8npj7N3Nj9lj9lK5k2LJ6njj1J5pj0J5
-293Ik4L5j4Qko0L1K9j5j3LJ9k3KkJRnj3L5k7K0O8o1k1L5j6k1jK1N7n2poL0j7J4Ln0j3J05
-252G1q1nJJ7K4m8N0%Ol0K0j7j3Q%k0L1k6K8Jj3k4L8oo1N3J4m4J2R9l4k2j3k0K4Pk0r5P7M8
-212C7n3J6j4L4j2j6%j7RNJ0NRk6K0Rl0kJ4QRm2L2j1j1L4j1J5n0rK8j3QLk4rL7%j8L4m0PN3
-169B8m9QQPj6n3M4J9j0j7Rj4M7j2LLj2K8j9%J5k2L8Rm9OJ4l6L2lL7o4MK5J3pl2Nn4M4K3k0
-127b0j3L8jj5L7j4l2J6J8j6mj8O7n7K5K6l3LL5k9j1L3rl1oL9q8K5O6Ol4j4M9m3N0n2j9J5
-89a1rPQRoMJ0Lj7rqRk3L6Ok1L1J3rNj6k3POpJ9j4Jk8PJ1nJ2lk1J3OK0o5K2O8l1k9J5j8L8
-43A3j9kj1rJ0K5j1koNK2k6L8j8j4jJ6j0j0K2Kj8jk4N7k8Jn5K7K8j9J8nK7ok3No%M0m9pj0
0c4J7J7j1PK7l8%Pj8J3M7K0m6m7J2N9k3j6PpN1jm2J0n2K3K3nlNjn6J7K5Rj5L3l0N0k5K6l1
41DMm0L1j1Ol1O6l1L8k0m0L7l0N1nm8j2M1K2m2K1K6qKl5JLJ9J5l4K0l2j%mML8k2K9l1kK2j3
84HQK0k4j9J4k7K7j5KqJ0Pj0JRnKllJ4j6J4ol6M7j8
110g
##PAGE=	F1=22734.493312758218963
##FIRST=	23001.711907285582129,	6426.5682307747556479,	-5098.5
##DATATABLE=	(F2++(Y..Y)), PROFILE
-912b3K8k6k3M0j2J3j1LpJ6k9Rk0J9K4k0L5lJ4m9K1M3k6J3om4J4J2mj3MJ3j0j3JLk3L4Rk2
-872a6mj5K4JORRk1J1J5Oj9k3lJK7j4r%J5k6J6J7qk0K2N1k7k9j7k6K7J6j3J6kj6J5l2N5%N5
-830G4o7LppMJ6Roj9J0j3%K0l9L9Lk1k3K5Njj9%njpJ6mJ1j0J7qJJ2J7j8kk9OL0j1k4nJK8k5
-784b4L0qj8L2N4o4Pjj7Nj8N8m5k2K6K3j7kqj2L4J9Lj6k3J1Jk1L1M0k8K2j8L0P6l8l0J5Q5
-745A72K70j36k46nN1k4L8JJ51Q2K36O84Q4l00j5K60k01p03k82n8p3rM5J1jkK10R9k66p9n3
-714e9qJ8L8J1n1K4M1OK0m5K9k3m3K0K9k1J5J9k0Ql4RL3j6JJ2Nj8J3opK8m0MrM8Jnk1j4J3
-673EJ6l1J9J7k9L3k0l2K3J6j1pOlj1qlK2Mk3J4rJ2rJJ3Qj8OM7l9Rm5K7LJ4rj9mJ0Ml8M6l
-629DPj6j1K0PO4o3k2K1K5k6k4Mj7L8Oj7lJ0Jj3k1J1N1k3J3k6PL0l2j2PMJ9j6j8pL0M3ml7
-588A4J8k9nJ1j5J8lLk4M2j8j5noK8qM4j5k5k4N6k4j4PNo%O1m1jn6J6K1rJ8%KomK5k2Onj0
-544EJ2nJ3Oj5j1L3m0L4Ok4m1M3LK1n6J6jK3jl7lN1l5K5j6k5K6j9mK2mL3m4K8j5j5L3QrM4
-503F5o4J0pPM8n6j0j2j9K6o2O0J3j4nJ4RoJ6l6J9jO%qK6K1p0J6jjJ3%Mj7LK5oj6%K7k1j7
-460b1J4J9%k1J0JJ4Qj2r3Q4j5k6J5K7l1K4j5K7oK1j4M1l4Qk5J3k1oLL5Rk0l1J1m9O3l6J8
-421a1K8rj1kJ7pL1n9K4j4RlQj2L2ok6mLlO2m7n7M6J6j7K1J1j5Jj6j7J4K4j7k1J5LJ1J2J4
-380B8k8J0o%NOj2mMJ4kl6J5OK4m1L0J4k4kk1j8L4K4k2qlK5j9n5P0j9%OQk6lL6J4j1j4m3M3
-337an9L3lJ9rj4k8N4m9L2QJ7%jj3k7j4K3k8K5J2L8J2k5Mj3nM6Ok6Jj5lJ5j8OJ3j3RoJ1j2
-295Bj4J7k7M0j8J1Mn9L2K4j1j8RK6m1%kJ2J4j1rL8l9K0P0n9k4L3j5j6rJ8N6m9%mK7j2J3k
-255B7l7j9R9q0okK1K1m4M6ONl0J5k0rRnj5L0k7K9jj1j6L2ro1N8J2m3J3R3l1k0j4j9J9Rk0
-215Er7Q2N0o3K0%K8qj7j3rJ2lJ4lJ3k9K5J4l6LJ0MJ1m0L2j7oK8qJ7n1pK5rRjk2pL5kj8L8
-172Il9LM8m5J1LJ0j5m7M1J3pj6J2j0M4j7RqqL1j0qJ0j2L5Mn2J0J2l5L3j1M4n6kK5J2rk9K
-131a5n0M5J9k3j3M9oj2L5j7k8J1J0nnj9O5n6J8L4l4jM4l6oL7j3k8pL7q0K1N6Rk9pL4l9N0
-92D5m9j8J1mOOPoRJKj3j1lJ2k8L5Mj9K9J8nnj5j3%%kJ1j1Qk6JJ2kJ2Jk4J1J2K3o1K1N6l0
-47Hl2J5j1L1k3Oj0qOK4j8KLmJ7j5L4j5k1QJ1j5lJ9Lk2Qk3N7k9ln4K2L5j9J6oK5ok7QlPK8
-3B6m1%j6K2RoMK2l5lLpJ4M0K1n2l8QO3k5j2NpM9Om9Rl9J6K3j8QPmo2K1K3Qj7L0k1M6j8K5
40C8l2Km1L3j6Rl3P2l2L8k5l4L4k9N8Jn8j4L5K8m9L0K2qkl2%NJ8J2l0J5k9Jk%LL9j2J5k3l
82DK2j6QJ3j7j5J4l3K8j8Rj4J2LkpRlJMpJ4k0J6kl8M2j8
110a1
##PAGE=	F1=22710.200713255733717
##FIRST=	23001.711907285582129,	6426.5682307747556479,	-4955.25
##DATATABLE=	(F2++(Y..Y)), PROFILE
-912b2K2k3k7M0j0J9j2LpJ3k3Pk3J4K9j9L2JJ7n7K3N7l8NKm7J7J6ok1NJ7pj1pRk4K5J0j3j
-871a5j9K2jNJ6Ok3J6PJ4j6k8%kK4j6pkJ8k1J3J5pj5J6M3j9k6j4j8J9Qj1K0j0qJ5l8N6MN2
-830G3p1J0oqJJ7J5rk0koKK5m8L5K5l3k5L0njj1jnlrJ6kJ6j8K1j2NJ1J4j0j1k5J1K3j0j5j4
-787c0ML6k8K7j0j8K9N1n9J0nk0Qk3P6n1k2K8K1j9Kk4rL1M1ok1k0Rjj6K2M9k8J6j2K1P7k6
-748A10k0RJ19L21j86k86rN1qL3pJ85J01K95Q51J33l67k8K88k88q34l17o4q9j2M7RklK58J12
-717D02l11r2n5j0K7K8J6m0J2M2LJ6l8K3k7l5J8K9l1K0K4k0Pl3ML8j9KJ0J2k0Rj1KK5l7Pj2
-679a5M7Mqj7j3NK3m1K8J2l4L6j1l7K3J7j0ojk%j5j0K2Lk2J3jOqNJ2J9k4KM7m3J8m8L3kJ4
-637B1j2j9qJ7nl5M4MOk4j0K8LO7o4j8J7K7k4j9pk7M8Pj8pJ8kj1j8NN8k7J4l0RK8k7j6QNK2
-595B8k0j2j4L2M5ml1Pk3nPj8K0oMl1N7j9k2qKL0j9M8j9k1k4N9k6j4PM%j2P2m0qn4J6K3pJ9
-553B3pNoj2L6k3Nmj2J3pJ0Qj6mL4m3L4J4l4m2M3MK1n8K2lK4Jl8kM3l0J9rk6K3j3j0K2lL5
-511C7l9J8j1j5L0J1j0N3p1QnNN0n3k2lj8K4o0N8J7k1kQQLJ7l4J7lJ2Jj6J8K3o0J1KlJ4rJ2
-469Bk4J4K3mj8JK3k2j1J5QNk3jJ2RK0k0q7Q0j6j7J8J4k8K3j2K9nJ5nK7k6J2k5Mj8pKL7J5
-428C9k1m0J1l6N3l4J3L5j0j0JK1j4K0m7J9j3J2rOj2M1rk8rNpQ0n9o7N0K6k1K2J8k2%j5j5
-389b6J7K2j3j7J4%OJ0J5l3QjjLJ8k9MRJ1jl7J0J2K9n1L9Qk0kk4j2K4K0j5j2MK1j7o0P3j1
-348epKJ2k0nL0Ooj1m6M5m8K8lK1j7j0l3O3m7L4LJ5lkj6l2j1L5k6K6J4L2J2l1J2k0QL8Ol3
-307A0Pj2lPj6J0J0k3K2%Mj6j8K0l1M3k0J5Rn9L5J8pk4J6L2n7kjK2J9j8oM0m9K2O5n4k5K7
-267A2qj1j7J3N5m5PmK3pJ4qk5k2Q8p2roK5J8m1M2J1Nl0J1k2oJ0j2rK9k7L0lrnK3j3o0O3J1
-225A9m2J5Q4k9j9j3j6J1J0j7r8Q7N1p3K3J7K1mj9k3kJ4rJ7j3J6l0K8K0m2J0MJJ0l8L3k3%
-187a9K2nK0n2mK2oJ0oj9mL2nj9M2l8%M4m1J3jJ3j5m0L8Qoj4J5oM0k3J5j9kL2%j6OmL1jn4
-144a6J4J1l4L3k2N2m5oK4J0j2k5%m3M4J2k4j1N7j1j1L3j9k4PLLmk1O2n5J5M0l6lN3m3jM0
-105D7j7k5rL6p1J6M5J4k4kJ9l4N0m7j5O%NOMnJ3qJqj3JJ5l3L5Jj6K7K2jj5j4mopMNj1J5k3
-60b1nJ3KJ1Lk4QJ7K8n8J9M1k7l3J6oK5k4J1rpKK4k5OJ1j2J1lK8j1k7J5Qk2NJ6Mk5J6j8N1
-18C4k9nn2J6M1j9J5rK3nl1J0JJ1J7l0Ok0K6%jJJ7l2okMJ7K9K1n3k7LO4k5j0MpM5J2n4Rk6
24a7QK2l2K0J2po8K4K1Pj9K9j5M2j0K4l5Lm2L3k0J3l5P4k7L6l1k9L0k4O1Po6j6L1K8n3L7J8
63C4qmk9jQJ6J0k5Rk5KlKLL9mMj6lK0j8J0Lrj2J6l8K8k0J5j9J4mPj3RjjJ1j1J5k4J6Kl8L5
109Bj6
110a4
##PAGE=	F1=22685.908113753244834
##FIRST=	23001.711907285582129,	6426.5682307747556479,	-4870.5
##DATATABLE=	(F2++(Y..Y)), PROFILE
-912b2J4j7l0L6nK3j0JrJ1j3Kk5J2K7j5K7QJ3n8K7O2m3qJ3m7J7J8nk8PJ9mrj0Rk3J6Qk%k1
-870c4K1kLK1Kk0J7kK1j3k7%mK0j8knK2j4NJ0kpQL1rk2j1rJ1jqK5k0jJ4m0N1J0N1p5J4npk
-825cJ9J6rj8j4kPK6n3L1M2m1k4L0j5jJmmnj1J3OJ6k6K5j6QJ0J6oj8k1K0Rj0lk2OM6l3K3r
-782Bj6K1M6n3J3pk3J2k7Q9n1k3K7J5j8Pl8pK7O0j2k8j3NmpJ1N3k8J3lPP1j0n%J47L65k39
-743C79l09j4M4J1K9j7K02J31L32R74J83m30l7L08l61r19l37o9j00j6M8RnkK96J22l45j03
-715Dn1j3L4J6K0k9LL8%J3l0J6k9k8K0K4m0K8K7k0Nk6nM2k3JJ2J7j9Jj2QK1l1Oj0M3Nrj4j2
-674C%K6m6L5Ll5M0nl6J9J9j0mrkJ5k6j7K5Kk2J1QJj0J1J0K9k9jM3m2K4m8L9qJ1j3k0j1K6
-633Fj6k8L9QQl2pL2jO7o1j3J1K7j9j4j7l8N9Pj9rK2mqj3jO2l2J5l3J1K7k3j7QOK0j9qj8L2
-591A7M6nk4oj4lJk0K0rPl4O6k1k4j0PK8k7M8k0j4k4N9k3j8PKPk5Q1l7j6m6J3K4kJ4j1Onj8
-549cM5k2Klj1J2rORj5JL5m3L1K3m4m0L9OK0n7K7jJ9Nl7nL4k3J5mk5J9pj5K1mL6l1Omj6K5
-506A7J4j1O1p5M%JN1n0k9Lj5K0n3N0K3l1MjOJ5J3k5J3nJ8Jk4J2K1m4KOoJ4j5J7k9K5J9%j8
-464akJ9k3lJ7pRj9j2K0OK6k5p2O8j5pJ8%k2K0pK6jRNJ2k0J7k2nj6j0NL6K1k2m7J1k3M0k9
-422b5QL8j1mKK2j9Ql0J0j1J4j2loM7j3k4j7OoQ9o9o9N0L6k5K0K4k8krj3J8J9rj2J1lLPJ3
-380B5l2LNl%K8m4J5J1Pjl3LK0K9n5M3Jj4mk3oJ3J3lj4PJ5j3o2P3kj4kJ5j3oK1Jlqm3M3l6
-336d3K2lK1k3pl8P2m3L2JJ2pkj9l7qN0k7K8J5K3J2l4J9k6J7K9Ol4J0okmj3J4Nk8L1M%k0k1
-294b2K1l1M1j8J5J3n7L8Rnk4K3L5p1%mL2K0j9mL9n8K6N5n1j7J5%mk4RN2m2J4nJ5MJ2j4j4
-254Dk1P4n9j5pK6J3l4L3J6Nk5Nk3mJ1j7kK3k2K8nnMJ2j4n5O3Ql7J5P5k9j6j0j5MJ1j7r6R0
-213hN4q6K9L7J1%j9l4MJ5j4J9k3J9l0L1K5m4J4%mOl3L2k8J0J4lK1m8kJ7lJ0j2j3lK9pj7M1
-172Gl4mL7l6J5nJ6j6k9L5%jj3J6%L3k6J8k8KL3J0k5LNK4on2J7J0l0L0l4N7l3nK1J0j7k0m
-131a9l1M1Nk4j0O3j6qK7k0j7MpJ2nj8N2m9J0M2l3oO0m7LM1k1j7j2K7n8J6L0J7j4M%k8M5l9
-91@j3KMNKNoJ4j4Knj2KJ8l6L2%j3K4K3Nk4j4Nj1j4J1moK0j9j1J1RRPk5MK1K8m9J4K6k2l2
-46b7J3NK1k9J2mpjK1k6PJ6j9NRK2pl1J9Mk7J4J3Lk4K2j0L8k6pm6RM4j7J2j1K0jl7J4%J8L
-3Gj7J2k0K7rNmJ3k7j1oJ6J4K1J6m9j4KO0k6pLnL5J8n4Pj6NJ8m8L5J5j1o8K7J8Mj7K3oL7l
39B0J9l3Jl7L0k3J5l2P0k1L2l5k2K4j8O0J4p2j7K5K7n6M6J3j1mk2mJ1J2J0k1Jj9MoQJL7Mp
80B4pmJ7j9J2r%oJ3l7K2j9K3k5J4j1J8j8P%jJ7j6J5k4J4Ol7K5j1
110a7
##PAGE=	F1=22661.61551425075595
##FIRST=	23001.711907285582129,	6426.5682307747556479,	-4037.25
##DATATABLE=	(F2++(Y..Y)), PROFILE
-912a8Oj2l2L3jK4p%j0Rmlk6J2K3j3K1J3J2n8K8O5m6j8K2m5J4K1ll4RK0koj2Rk1OPPJk2J9
-869a2mKK3%j8J9j1K7j1k6KqJ7k0LqK5olP%KjK0%j8ojKqmL0l0NJ4m3M4J6N0p9J9monK0J8q
-822B5j8k6MJ1K9n9K6N7m8k0K9k5lJ3olqj2RJ4J7l4K9k0J1J0J7kk6j5K6lrQl0RN6l8J8pj6
-781a0J4M0m8J8j0k5J6k9R5m7k0K2Pj7J3n3lK5P3j8l4oJmJJN4k5J0Nj0O5NQpJ60L94k84l11
-742F6j6L1L0K5k7J97J65L45J025K21m75m1L15m05r41l34p1j07k1M9J0qlL22J25l60j10m2
-714c5j8M0KK2j6nL4oJ1k2Rl0k1K2J9m9L5L2k1Lj9j3M3k8LJ3K2j7pj4J6J5k3MrL9Nj0j0j1
-674EnK8n1M5ol7M2Jl4J6K2j0lj6nK9l4k3K8jk0RJ6mj2J7QL7l2oM0m0L0m7M4j5Qj5j8j2L3
-633A2k8k1L5J0Rl7lL5pO7n9oMK7j2j0k7n1P0Qk0j2K7nmqpO0l2J5l7J3K5j9j7QQJ9j9kk4L2
-591A7M5oj6j7oJpk1K1j1Rl5O9k0k5j2J4K4l5M7k2qk2N9j9k4OKJ4l9R0l4k5l6J1K6%Rj5Pl
-550A3k5N5k2jjj0J0j1KRj2NL4m0K5L3n3l5L5PJ8n6L0OJ2Ol5oK4j4QJk2J6lk0K0mL4k2nNj9
-507hJ9J7j2O8p9JOmN0m5l4J1j3J6m7M2K8l9J0rLK5Qj5J3qK0Jl2PJ8k6oJ1rJ3k1K2l4L4J5
-466A7Lj9lJ4k3QJ8k2J2j5k3K9%K9k5n2N1j5LJ6j3j4J7lK5LLJ2kj1K1k0j5j5j1RL3K7k2n2
-426b5J1j1K6k3LL9j1KLK1k2kj5KrJ7j6j1lN1j5j8k4RrR7p6o7M8M3l0J7L0l1nlj1J9J6nqR
-384A3njKJ1l1jJ2pkM0o1K7J3L%k8lK5K6n5M8qpqk2JKQQj6J0Rqo3P1Pk1mJ7qnJ1%nll7L8k7
-336c4J8mK1k8mm1Q0l8K7%Qj0jk1m1pO5k7K7J4J6J1l2K1l2K9J8Nl5J4Jlj3j1J8Jl1L5Rlk3
-295ak2J9k8L8j6J4J5n2M0Jmk6L1L8q3LpM0K1k1jL8o7K8M6m8qMQKk7MM9m0K1pNJ4J0j9jk2
-253a1O0m6j9rK7J0k9K5J8Ok0Jk2lJ1k2MJ8j7K5plJ8%j5n2O3Pl2J4O6l0j4oj2mJ0j6r2R2N7
-212E1r8L5N5KMk0m4J1J6j9J9l2K2k9L2K9m4K1qpKl2L3l5K4NkK1m3KJ1JQj8pkK8j1j5M1k9
-171b2j0L2l3J8rJ9j8j8L2oLj2J7PK5l1K1l7QL2K0l4%J3J8j0m9J9Qk4K7m8O0j9kJ8Rk1j6o
-131a9j9L8mk4qO7k1nK1k2rKj5J9mj7M0m0OL9k8pO4m9OM1k3j1j5J9m5J5J5K1nJ0j8k1M0l1
-91CrnQL%NnJ3k0Olj1KK2l7K6Jj1K0K5J0l4j1J3j6k1J9j2kK5j6j8J1J4OJ3k7%K6K8m1J1Qj7
-47Bl0J0J5J8l3J3JrmK1k6PK0k6jK0J5kl3K1Jl2K4RKk4K8lK6k3rl9LM6j7Rj2J8Lm2J5%K6j1
-3cmJ7k0K9j9J1rRk1j6rK6J3J0J0l9m%N5k7mKkK3K2n0NpKJ5o4N1J6j3o8L1J6Jj7J8%L2NJ4
40C7l2Jl4K7k4J7l1O6j4K8l9j4J5qN3K0p2j6K0J9n4N4Pj3oj3rJ6PRj7mj3Pj1J5%L2J2j6Ko
82A8J2j9J5k1PKRl6J8j7K9l0J3j7K9k4OJkK4k2J6k4J3Rl6J4n
110a8
##PAGE=	F1=22637.322914748270705
##FIRST=	23001.711907285582129,	6426.5682307747556479,	-3634.5
##DATATABLE=	(F2++(Y..Y)), PROFILE
-912a6knl1K6LK4l%j3OPrk4J3J5j0J6J9Nn4L2N6l9l0L2m4J0K2Kl9J3K0kjj0Mj9kLJ8Jk2J7
-869a1nJK0%j1J5k0L6j1k0kj0J6k4J1j0L0lj1JORqJ2Oj5kMmj3JL1l6QJ5m3L7J6N3q1K1mno
-825fK0J5nj5l7RJ7K7o0K2O3m9j3K4l4kK3pkj3j1OK3J3m0L3k4J3J0K0%l3qL4j8qJ8l5J1O0
-785D1m0J4mj4ML5m5K1qk8K1l1R7l7j8J1mrJ6o2kK3P9k1l8NolJ0pM6j9J0J2k7N8J7J9j2J56
-745B60L98l06k94j7J6M3K4l5J71J96L29R94K36m90l6L00m08q91l10o8j05k8M9J2j1lL27J21
-717D74l52j12l0j9L9pK0prK7j0J0j5Lk8j6K5J0n4M1L4k3Mj2k2M5l1KJ8K5j6j7j3K3Rj6Ko
-679dL2MqqrpK4n0N2j5l5M3Mk7RK4j0nk0nM1m2k8L4qj6RK0pj5K3PM0l0j2L5l7L4m3M6j8Lj6
-636Ij6j1L6l7j3K8J1J1l8jL3pO1n1jnK6krl6o0P8Rj9j6K9kllj2N4k8J4m1J5K4j8j5J0QJ4
-595B6j1%k8L1M2opl3QKj2k1K0j7J4l0O4j7k5j3J9K0m0M2k2kj8N4j1l3OKK2n4R9l2l3k3RK3
-555A5Okj4Pkk7O1k1m%oMj2JMpQL3l5K0L9o0k7K7J0J4n0K8J5JJ0l2rJ5oNLj9J3Jk3J8oL0j0
-510A6j5J3k2J3J9j2P2q0lJ3rM8l9l5J4rJ2l8L0L4m6J5j7%L3J%Rj0K2Km0MJ3pj5J6j3J2k5
-470b4K4l6M4PQj9nQk1J7K0l7J4pl3L4mK6j9l0K9j4J3J5k7nJ4kK5QlJ7j2nK3j5k5j3j4J5L1
-429B2L0k1n4RJJ3j6kL7j2RMJ8k4j2jlqJ9j7k0KN1j9rk8J0qR6q0n9M4M6l3J4L3l3rOrK0J1
-387A8kmRpnmRk6oJ8j0oM8p1L5J6kkj9pK7K2n0M8j6%j2j9Pj0LJ9j5J1Lnn7O4J5k7oJ8knJK
-341brLk7K9j7J5qK2l3lm3Q7l3J9JMj2Lk3m5oP5k4K6J5OPk7K3l6L5RNl3J4J0mk0j0K2ll1L6
-298A7J2nk5k1J6k5L4j2J2J4m7M4j0kk3L5L8r0Oj0M5K1j9%L3p3L4L3m7Nj2J9J1k9%M4l8K5
-260A0j0jK1Rk3Qk0M4k6k7rK6Qk4J5J9Qj4nj7nJ1k5J2PoJ7o%L1j5j5m3N9Lk4J2N7l2j3%rj2
-217dJ0j6q8R3O0j09M0P5pLj7n3J4J8k2J9m0K4k7L3L1m0K6j2j4qk6L1l8L6kkK2l6OKNMk4K
-177c1jK5j4j1L6k1j6K7k9J7rK1k2qL2j3Rj2J6J4J6l2J9m0J1L0K9m2jK0J0j2m4K0Oj8K2o0
-139e6O0nNJ3J1k6j1j1pL6j2k2pO6k4jJ3k3jKk3K4lj3K5l1NL2j9qO4n0RM0k6kj7Pl1J7jK3
-97B2PJ2l5j2L0j7pj1J1JjPpJ1k3J1jpkK5l7K0%qJ6K5J3l8j2K1j9k5K4j8KK6j1k3J0K0KJ5
-55A7k6kK7K4l0Rrj0k8OK4J7l4ROj0oJ8k0MK2l1qK8J1Ll2K0ll4L1Qkk0L0NJ0j7j1l0kM4j4
-12fNj3J5J0m8J7lL1k0QK1j9K9k7J6j2Nj5k2rL3RKjk5PKM5k8%JKPK4m1KkKJ2p7O3K0j7o3L3
32b7J4mj2J1ML0QPk7jk7J9j9J5k9O0oK3m0oNKM3K3o7j5J6J0n0O0Jj6mnj4K1%J0j3j0oJ0j7
75b3K2kK6J9k5J2rPj6J6l2J4J1Jl2J3j2L4l5J1k3L8k6Nj%K9k8J7k3J0J1l2LK
110a8
##PAGE=	F1=22613.030315245781821
##FIRST=	23001.711907285582129,	6426.5682307747556479,	-2782.5
##DATATABLE=	(F2++(Y..Y)), PROFILE
-912a2j0Kl1K1OK2%%j4NJ4j3k1J7Nj0J0K5%n0L4M5k9l8M0m2MK2J0m2J4J7jMqJj6rmK8Kk2J5
-869ioJJ5%nJ2k9M4j1j4nj2J4k7J9j2L5Kk1mJ1J8j7MJ2j2KJ0j0j8PL1m3J2J5m4K9J8N6q2K1
-828GlmpK0J3kj3m6J4K1K5n9J6O5m7mJ9m4jL1ojj8j1ML1J0m6L7k8J4J1K3Jl7kM2l5oK8m0J3
-786a5O5m3J0jj4lK8m0K4pl0K5l0R2k6j3kj7jJ9o4mK2P8j9m0J4j4jJ9j5M0j5J2J8m4N2K5K9
-747A14j9J36L73l00k56j7JM8K7m0J29K15K88Q84K19m68k3K66l69p76k66o0r7l7M9J5j4kL13
-718C33J08l19j12j7j5L5j7J6Mj4K1j6J0qjk6j2K7Ln7M7L4k4Nol0M6l4JK4K6j3k9j1L0Lr%
-680ClK6Kpnj0qK2m6N5k3l2M2Pk1NK4rpk4pN2m8l2M1j6j2RK3qj8K9LM4k9j9L2l2L7m1M8k2
-638B5jj7j3pL9m9mK2J1J3l8LK9j0N6m3Mj5K5Pnm5o9Q6J0j9k0L0KjLj9M7k4J3m2J6K1j7j3
-598iJ1RJ1mLl1K9L6nJm6K1Nj9k0K0k5J9k0N1j2k2j5K5J6m6L8k2Lj5N1nm0OJK6o3J03k9m0
-558cj0PK1J0j1j3O%l1O6j8oJklj2jJlJ0L0k9J3M6o6j7J9J3J1m5K3K9j2J2k8j2OKKLj4J2M
-515A1k6J5rK7Kk3K0k5OK1j3P5q0nJ9j5M6l2l6J8nQk9J7L9n2K1k6jL9pJ6Pj5K3Lm7KJ1J1k6
-474a5K1j7J1k9K7l8N2%J2k0pLj9K7K3n3J5Kl9L4pK2j4nOj1J9J3l9OJ0JK3J1pK1k2KK5j2l2
-433@j2j6K0K8L1j8n3OJ0%oqL4j3J6LJ6k4k0J3rpK1j8k8NM8k0Jl2J0qR4q1m8L9M7l7J0L7l4
-392cj3J5pK1MJkRoqj0Mj9j0K5j5j0N4p6M1J7olrj3K8J9m5M7k4Qj5j8J4k2jL1j5J0kkm9N5
-349@K1l2oJ9Lmj0Rj9J0j6J8pJ1j1K5l8km4R3k7J0JJj4Pk5m9lQ3k3K4J9mMk3K5m1M1%Ml0J6
-306A6J6mk6rK6pl0L2J7pk5j9J1k0K9qQJ3m0M8k1kk1M1L5r1Qj2N0J6j4JK8p8L9J9m6K0k8L0
-266eK0l1mL7l5K9j2j0L0Ok7J6j7L0pl4j0K6Oj9OJ7J0nj1j2oQk5J9mLJ1qNM4l0j6l4N5%j7
-224aJ1M8l4j1Moj9J1j7q3R2O2j18M7Q9j3Lj5n7J4J9k6J9m7K6k5L4L3l8L3j6j9k0k0K8m1N0
-187crlK2k8J0oRjl0J0%K3j7pL1j2k4K3k5J8qK1k7LL1j9J4j3J6K3Nl4J5m0J4K7L7m8jK5Kj5
-145Il7K1Nj4J7o8N4J1J4QJ2l2oj5NL5k0k1oO5k8MMk3ONl1K8mrJ1k2MK5j1qO3n0J1L9k8Pk0
-102A0oj7J8j5K7J8J2m8nJ8klj9J4%kQoPk6J5KmmK7l6J2%nJ2K5J5m2j1K7k1l0L0k4QK7qk9
-59c1J0K5jJ7k4pK7K1j8Pk4nk4JL4J6l7PRj1pJ6j3jK5l6j3L5NRl0J8ql5L9Opj5L1J3pj1j2
-16fj9oM0j1jj3J3J6n2J9oL5l1K0K6j8L0l6K1j6Jpk7j0L8Poj2j0J8KL2k7NjOrK6l1%JLJ0q9
27g5P5K0k0n8L5J2ppMQK6J2%k2lk0J2j4J4l0N5KJ7m1MqJ4L0K4n9j2J3%m7O7mj8jJk0K6oJ0
70Irj6JJ4k4K8mK1K4l2K2j2%j2J9m6K3K0pk7QqL9l9Qk9M7k9NlKL4l4J7k0OJ4k9pQ
110a8
##PAGE=	F1=22588.737715743292938
##FIRST=	23001.711907285582129,	6426.5682307747556479,	-2380.25
##DATATABLE=	(F2++(Y..Y)), PROFILE
-912a0j4Ok7J3J0J8MKj9PK1j6j7J9oj0NL0nm4L3L0j5m4M8m0nK3J7m3J7J4jPnlj4j1j1L5Jj8
-870a8J1nKNLKNl5N2j4orj3J2l1K7j0L9Kk8qJ5K3k2KJ2j0NJ5j5k0J2K6m3J2J7m0J6J3O3p8
-829a4J9mjoJ8QLj0n1J6K5K1n7J4N9m2OJ3n1jL9pLk4j0LL9Km6L8l2J5J1K6Km0NM5m8lL5m1
-787b3J4O2m1PKj3j1K5m0K5jl1K6k7Q1j0pk0k8J0K0o6mK1P1j6l9K1j9MK3j9L1j0J4K0n4M8
-749D6K6L2k1J03L20k64k06j4j0M1L3l9P8K18K31P11J72m09nK12k93o13k04n0q6m3M6J8j6
-720A4jK79Q5k60j07nrK9k5J1J0j3J4k2J0knk2rK9nn5N2L0k5Ojl4M3l6KK9K7j1l9pL5lmjK
-679FJ7%ojj1pJ5l6N4l0k6L9Rj3%K2pj2k4pO0n3l5M7k3qJ0K5j0k2L6KM0k3k7K8k5L6l6M7k2
-638B9oj8j0JL6n6MJ7PJ5l2OJ8rM8l3Pk2K3J7pn1p1R1Rj7k4K8P%J0k6L8j8J1m2J5K0j8rJ4
-597BPPP%l0K6L0nRn6L3Ok4j7J7l1K2nL3ok0j6L2Pm5L1k1Qj0M3Lm6NjL1o9J04k6m7KRJ7J3
-554B9k3qOJl3O8j6pMLj3j1jnKJ0K5k0QM7o6oQJ7Ql9J5M5k7J4k5j3jR%Jj0J2Ok7J3j6K6J1
-510B1k9K9l0%K3j4P6p7j0K6k0M4k6l5K1kNk0MM2n3K4l0oM4j2K9Mj8K0Mn1JQL1l7K3j9Rk9
-470c0K5l6N6pJ6k0rlj5L6K4o3J1J5m3L1j1J9rJ6j4j0K4J1m8J6QKK0J3rK3k6NK4pl6j3j8K7
-430eK5K8j4n0LJ5j0Mj2K9j3K2KJ2k3k6K5j5mK1j5l5OM1k0J4l5J0pQ5p9l6L5M4l7NL8l2j7
-391b1K1kK2nL%J0mj1j7Jj1j3L0k0j3N7p4M1J6poJj5K8J1l4M3l1J4j7j4J5k9mM1j4Qpjl6M4
-349@K4l6mJ9Olj9J5k7J5oRjJ2j7K9m0mm4R8k4JLlj4J1k5m9kQ5k0K4J9j0mj4K2m2M3pLk4J4
-306A3K3nk8j0K9qk7K3K1pk4j7Qj6K4mNNl1N1k8nj4M1L2q7J3j6N0J3rJJ9p8M1J1m7L5m3L9
-266gK9l1qL0l2L1j7j1L0Ok8K0j2J7J1m1rK3Pj5nJ5J2Mj6nrNk3K8j8J4JpJ1N3m4j6k1M8nj0
-224ERM2l7j0Rkk7J3j8p9R1N6j18N4R9j8jro0J2J8k5J6n0K4k0L5L2l1L6j5k8l0j5K4m5O1j2
-186a4nK3k0J5j5J3pl3J5LK0j9mK7nl0K1k3J7mJ9l1QL4k4J9j2J2L2nl3Ol6J7K3M2n1jK7nj5
-145Ak8K1JrJ4p6M7K4K6%J6l6lj9J4L5k7j9oO1l0Pmk2J3Ql5K9mloj0LJ5Jj0N8m7J0L7k7J3
-103C3k0j7oK0k9K8L3Nn7MMJ6%k5J5ljQnLk6J9L%oK6l3NjlJ0K2J5m1j1L0k0l0L0k4J1K5nl0
-59b8QK9nJ6k2pK5J5pQl5kk0kM0J2l5KJ5j5oJ5moK2l7j6L5NJ1k4J2j2l2M3Nj2rK9J9k1mj3
-16hj1nL5j0oj3J1K2n3J8j0L8l7K9K9j6K5l7K2j7jkl1pL9Lj1k4OK6LJ8k5RkJ0k1K2j8mKRQ
26A5r7Q0K2k4m8L6Rj1%nJ0K6J2pj7mj4NnRl3N1J1J1l8J0k0K8J4J9m2j1J3j0m3P0qk2MOk6L2
68Hj5J4pj8OJ4k7L4qJ7K6l7K9j5noJ8n2K7K7j4k2MjM0m1Ml2N1k8MnML7l8J6j6%J6k4j3J1
110a7
##PAGE=	F1=22564.445116240807693
##FIRST=	23001.711907285582129,	6426.5682307747556479,	-1529
##DATATABLE=	(F2++(Y..Y)), PROFILE
-912gj7J2k5PJ2J5MNk3J0K7k1j0K2j8j0kL4ql8L3J3%m7N4l9j5K2K8m4K0RkJ2kpj2j1k1M1K
-871Cj4PnLoOJ0km0N8j6Kj4j4J0l4L5rM4Ll6j2K0K7k8KJ1rOJ9j7k2J6K2m4J2J9l6NPO8p2J7
-828Bk%pJ5LPnn5J7K9J8n4J0N0l6J8Pn7%M4oMk7rKM7nm7L9l5J5J1K7Km1J2M9o0jM0m2J7N8
-785E4m2MOj0j9K2m0K6Ml1L0k7O8Ojl8m0K1K0o1pK2N9j2l7L1k3OK4k0K4pJ5J9n8M8K3L0k4
-746F5O5K44k03j50qj7K6M0l6L0K03J69N04R9l19J6J47j94m30j36l7p1n1M4K0j6%K30N8j86
-716A06r9NkK1k8MJ6j4Qk5J0Mpj8qK8j1m9N4K4k6QNl9M0l6ML3K8j0m8kL8j0%jPRlk%j2nPk6
-671b2N3l5k0L4J2onK0nj6k2j0O7n5l8N4l1mJ2K5j0k6M2jL5j6l3K2j6L4l3M7k4j0j7oPL6o4
-632b5J2J2KJ9k7RQrM0k2Rk9J8K6pn6o9R1J0j6k8K7J2JJ6l1K8j4J0m1J4J9k2mJ7PLJ8kk9K3
-591B0K3oJ6o7M7Qk9j4J5m0K7J2J1Jj7j6L8jm6K6k1J3nL4J0n1MkL5p2J01k2n2J2J0J4J6l3
-553amNLl4O8j3pNJ0k4j1jj1RQK1j1JM9o7N%K0Ml2QO0m2J4k1j4pJ5%knJ1Qk9J2k2K3K1l4L6
-508B4l5mK4j3P5p5j3L3k7M2j9l3K3%Lj1qM4n5K7l3qM6j9M4Jk3J7On5LOM8m9K7k3Qk7K3l4
-468d0N9j5J9k0rj0j1M4K5p2PK6m2K3j2J6nL6l3oK7Pn2K1OMJ8J5j1K3k9QK2lm0j2j9L2K3K6
-428D6j0m5jJ9k0J2j5K4j5K9JQk2l0L3j6lK2j2m1QL2k2K8l8J2pP4p5k2K9M0l7KL9l2k1K9%
-389CK3j3N%J0Jj5k3ljj4L3k3j8N7o7L9J4qrJ0j5K6Mk3L9l7J9j9j1J5l4nN0j4Mrjk2L1K6m0
-347a5%J9J0kl0K4l6K1LjOJ2k6L6m3mm4J02k0j1Noj3J5k5m7JQ1j6K4K0j7j0oK0m3M4j4Kj9
-307cJ3K9qk9j0L3rk5J6K4qk2j2Lj3J8JJ%k3N3l6pqM1K9q2J8k0M9QkKJ0p8M4Lm9N0n7M8L7
-265B9l0j2K4k9L0k0j2L1Ml0K4oNK8m8pK0Qj2j6J3J4J2j9Jj1Jj9L6l0K3qrJ7O3n9j6qM1qk
-224A3OL5m0rJ4Jl2J7j9p7Q9M0j10O4J02j9pln9NJ9k4J4n2K3j5L5K9k3L9j4l5m0j2K0m8P3
-187@j5pK4j2J8k3J6j2l7K1NJ9k2jK1Ml6J9k0J7jJ7l7J3L7k8K3j2RM0j4l3kk9J8J7M5n2%L1
-147B1j4j3k0K1mlQp8L5L8L8pK0m0kk2K0L7l2j6pN6l3J1j0k3J9J3l9K9oMk1JLNJ1j1N2m3Q
-106FL4k5K0k1k9OK4m4K9M5ko1J3j1L4Ml2J3ljRlkk6K3MNrK5l0kkjPK0J1l8j0L4j8l2L1k5
-63c0J5K2ll1QL2j0J6k0rK3J0LJ0m6Lj5qM5J1l4kK0j9mJ4Lj1J9l7j8L5MJ5j8Nj5l0M7Mj8k
-21a6K6K1l1Lj4kmK9pj2j3RK8n2J7j4L8l9L3L2j6K2l8K4j9lPl7mM1jj7l5K2L3LKk1J4mJ2l2
20a5K0nqJJ4J0j03Q2K2k7l8L8Oj3Pj5J1K6J2j4j1ppkMLl7M8K1Nl6J8l3M0kJ4k5j0J5k1l8P2
62B2j1k6J1J1l3L7k4J8nk0J1J6l2M0j0J0K8m2L6j7j0%J8o0L3L4k2j6kNM3m3%l5N5k7LpOL9
102C4m0J5j2oJ7j8j9J6
110a3
##PAGE=	F1=22540.152516738318809
##FIRST=	23001.711907285582129,	6426.5682307747556479,	-1089.5
##DATATABLE=	(F2++(Y..Y)), PROFILE
-912ej7J3k0KJ2J0ORk8J4L0k4mK5k7j1qL5pl4L0jJ4m5N8l8k8K3L5m1K2MmJ7jrj1qk9M4KrJ
-869clQk0RJ7qm4O3j9J0k1j2Rl9M4oM6%l9j4K2K6k8LQpLK5k0k0K0J2m0J1K2l1nnP6o2J2lL
-826@mJ0kRjn1J6K9J4m8OL8k9K9Ko1KM3lQl2oMM8j3m2L8l8J5J2K2Ol9J6M9o5jM2l8J7M7l6
-784A3LJ0j0k5K2m2K7Qk8L0k5N1K1Pn7n0L4J6n1j2K5M5j0l0L4k5J3J9j9K0nJ4J7n7N0J5K4
-747G2k3K6J59j27r8kj9RM5l0j0J73J09K99J4k14L5Q1q9k53p1k4n6n5L9K2j6%J75L1j08q8
-715FJ1RRk6mJ7j1Lk8J2Pj1j1pK5j6l9N4J6k5J2Om1L6l6NL8K8j0n4ML8j5K%J2%oKKj4kjj5
-671a8M7l7j1K6J6jqJ3Jk1j8j3P3n4m3N9l6JJ3K1rk7M7mK6ql9J9qL0k9M2k2j2j6kJ8K8o6J6
-631fRlK1j6RnoK7qJ0l6J3L2pn8o2Q8J0j4l3K4J9jK2l5J8pOl6J0J9k6JK1M%L1qk6K1J4qK3
-588E1p3N7Rl1j1J3m7K8L0j2Qj4j7M4rm2J9j8J5%K5J2m9JlL5o8R4j9n4K0J3QK0m5LNLl3O4
-548C2roQJ6l6j1Jj7J4PJ6lmM6o2J6j1K3Lk6jP4n6J4k0j0j2J8LpjJ1Ok5Rl0K6K5l5M1l8qK3
-505Dj2P6p5j7L9l0M0j4l2K5M%oj6M3n1K9l5j1M6k3N2%k8J1J0n5NOO1o0K8k4Nk0J7k9N8k2
-466aK2k1pj8nM8K8p7kM0l9J3j3J4jM8m5lK5Nn2K6ONJ4J3j1K2k7QJ9%l8j4j8L6K1J9ml8mJ8
-424A2k6J9j7J8j6L5kNj9l1L7j7jK2rm2NK3k0L6l8J4pN9o7rK6L2l5jL8k9k5L2KK6k0OjJ2O
-383C3j8k7qPj2L4k6k0N4n5L2J1qj3J9j3K3mj2L3l9K1j8qJ1l6lN3j1%rlqJ9K4m1OJ6J2kl6
-342b2L1m4K8PpQJ5l4M2m3pm2J03j5k0Koj0J8k5m5OP3j2K3K1j9j8JJ6m2M3j7Jj5J0L5j0k7
-303Cj2L4ok1MK6qj7pkj1J4Lkpj4N4m2r%L7K5p2K1k2M5MLLJp6M6Jn1O0o6N2M3k8j4J8k6K7
-260A1k3pK5Kk9K6jkM1n4oJ7J2j2k5J0J6K0k1Nj0oj3M6m2L0j7j2K6O8p2j4ML4j3NLL1m2rJ7
-219A9Ll5K4j8p3Q0J0q4P3R7j9j5On3nJ7k0J2n0J8rL6K2j4M0qm3m8qJ4n0P8j2rK4oK1k8J8
-180Ek0l6K3RJ8k4%J6J0l9K1k0J7OJ2m2RM4k8K6j4PM3k0k9j5j5J6J0M3m6%L3k0j3j1K4j0k
-141a2Np4J9M8N1j5K6m1lk4K0L9l3j2j1N0l3J1j2k2K2J6l8K7qJ0l3J0LmK1j1M2l9QK9k1K4
-103C5j9l9J5K6n4K9N5j3o0K0k5N1Ql6J1pLO%lk6K3PJ0j3K1k4qnJOJ7Nl0rL4j3l1K5k0J6J7
-61F%k9QL2j4J1j6oJ6OJ2J2n1Nj1rM5Mk7oK2k1jJ4J0j5J3l6j7L0OJ8j1lj9k4M9Kk1MJ9K3l8
-18hQj2LJK2nj8j3PL1m5J3j6L6l9L6L3j5J5l5K0j5mJ5m2JL7nj8m2L1M0Lj7j4J8mJ2l8J6Oj3
23a4JJ8J4j04P8K2k9k6L8Lj6J5k4J1K7J1k0qq%rJ4mm5N0K8Jl1K3m5N1j8QqpJ7l2l1P1j2k9
64a9J6J4l6L8l0K0kj8J1J8l4M0j3QK6m3L8j7j5RJ4o1L6L7k9roJ3M1m3ml4N2k4Mj0QL9m0J2
104Gpj2J8j4k0J7
110a1
##PAGE=	F1=22515.859917235833564
##FIRST=	23001.711907285582129,	6426.5682307747556479,	-649.75
##DATATABLE=	(F2++(Y..Y)), PROFILE
-912bj9J6j6lJ2NPJ3l1J7L2k6KK8l5j4j3L7ol1K7j5K7m3O4l8m1K3M3l8K3%pK2Jj1j0ml8M7
-872EKmmjJ3l3J0K5j6m5O8k3J8k9j0Qm3N1lN0mm2j7K5K5k7LOp%L0k0j9K2Kl3QK3k3j5j8Q3
-830D1n1RnOkOoJ0Mm7J5K8J0m3LK5k2L8%o3LM2jJ2l7mON1k0l7L6m1J4J3J7J0l7K0N0p2%M4
-788B5l5K0L2l2KJ5rk8K1m5K7J4k6L2k4L4L3J3p0n6M4J2m2j9K8L2pk5M0k6J8J4j7J8oJ2J1
-751C0m9N0PJ8k4mP2m5n5Oj9j0M9k4l4J33N8J24o8j10M7K4Nj05j4j3m3n7L4K4j8JJ18Ql5p3
-715HJ2K0lk2j3J9qjk9J0J0j2mrK2k0k4N0Ok3J5Pm2L2l4OM2K7j0n7J1L7k3LKJ7rqPLj6Jj1
-672a1lM1l8kJ9J9Mj2OPk5j2j7P6n2m6O4m2OJ6J4pk9N1pJ6Km6J6KK3k6L9k0j4j4JL0J9o8K1
-631ARj0K2nRj9lJ5OJ0m2PL7pn9n0Q1J0j2l7K3K4lK7l9QjMl1OJ9l1OK5JkM4j5k2J8Nj1L0p5
-587b7O2J1l2pJ0n4K8M9l4J5j1j9N0j5l8J3j7J6MJ5J5m6JpL5o1Q3j5n4K6J6KK3n5RNNl2N8
-548B7omJ1K2m8j1Nk3J8MJ1OrM3n7K7k2K6Kk1rQ9p0J2j8pj5K1Mj2MJ0Ok3Ol7K9K9l6M6m1j1
-506b2K3j3P6p4k1M6l4L7ql1K7Pjkk3M1m8L1l5j3M5k5N4%l2NJ3n3QPO9o6K8k6Kj4J3k5N7l0
-466gK5k1mk5%N0K7p6j0N3l7Mj2J4lN6n0jK2Km7K5OPJ0J2j0J9k4RJ4Kl6j3j9M0K1J1Kl2oJ7
-424A5l2K5j7J2j8M0nLj7l0L7j4JK1nm0%J0j6M5l9J6pM5n9MK2K3l1lL6k6k9L5MK8k7PlJ2J3
-383C6k1l1j1J5j0L3k7k2N0m2K4Qqj6K8j1J8j1kK9m3K5j7nMl5%N6j1mqoPOK1m2J3J4J4jm3
-342b6L9n0L2PrJ1J7m5N1m3j0l9J03j3k8%opK3k7m1J2O2pK0K3k1k5QJ3m1M0k0Jj1QL9j4k4
-303Bj3L6lj8oK7rj1mmj0RPoj4nN3m5j1QL0K1o1K5k4M1jRKop2M4Ln4O8o9N2M7k5j7J4k4K3
-260Ik4kJ8Jk8K7MoM8n6nJ4J4j1l3NK0K6k3J0rj3nN5n2L6k7j3L2O9q1j2J6K7j7J2jK7m2qJ9
-219B1Ml8L2j2o4O1l4m4Q2Q5j7k2J4m5j7J6j6J0m5J2lL7J6qL9jm9n0pPn2P8pj0K6kK3l3K2
-180Ik6l5K5J0J8k6%J2J8m5K5j8J5J1Pm7NN0k7L0j6NM7k7k4k6kJ4KM1m1JL4k6j2kK7j7jKo9
-139g9ON7O0k2L2m3mk8K0L9k8j0j4M4l3J2j4k0K2K0l7K4j0J8m4J9Lj3L1j2L1l5QK4j7K7j7
-102A7m6K2K9o3K6O5k7n3K8m0O7J1m0Qj0QLKkk5K1RJ4j5J6j6j5rLOJ3kk1rL5j0k9K1j6J7J3
-61FKk8RL2j8Pj3mJ0KJ9J7n4Ooj3M5lk0rK4k5MJ3J8k1Ql3j6K5PK0lj1k2j9N1kk4J0J2K2m1
-18a6J4j1POJ7mk4j1NL3l7J0k0L4l6L4L3j5J0l1J6j1lK1m5NL4j0j7m8L9M4Kl3j0K4nJ2m2J3
21a6J6j9jK4K0j03P1K0l0j3L6%j9K4l4J2K8Qk4orPj4K2rn6N2L6mk6K9n5N7k7%QoK1m2k4O8
62B2j4l0K2J7m2M0l7K3Jj6J2J8l6M2j6OK3m6M1j7j7J5J0o1L9M1l7lrK1M0m4ql4M9k0Nj3J0
101cL9m1J1mj7J9rk0J9
110f
##PAGE=	F1=22491.56731773334468
##FIRST=	23001.711907285582129,	6426.5682307747556479,	-486
##DATATABLE=	(F2++(Y..Y)), PROFILE
-912bj5J5j2nJ0JPJ5l1J8L1k4J0K6l9j6j8L3Kl0K3k5L4l5O6l8n4K5M7l2K3mj1K6Jj1j0Lm4
-873d0M6KKj0JJ9m4J2K9k3m3O9k6K3l2j0Qm8N7KN0qm2j5K4J9k2KNpnL5k0j7K3rk5OK4j5k3
-832b6l4Q9l7MpJ0J%qROl7J3K4Ql7jJ5j9M5%o2KL9KJ6m0lJ2M6k5k9L2m2J3J4PJ6l1K0M5o9
-790a9%M2k7J9J6k8MJ7qk7J9m6K4J9k0L0k2J9M0J8p9n8N0Ol0k6L2J7mj5L8k2K1Pj4K0qOOl8
-750b1M9%J0k5k0kK4k2J1j5k4M6j7m3R0K2lj31k1M7j4P5kL0pk9n7K6K5k0jP2j0K5n8QK8j1
-712C5j5k0J6mll0J0J2j5Mj0J5k0qM5oj9J7Ml9K8l0PM2K7j2n4J6L3l0NOJ8j5j0J0Mj8Lj8O
-671a3L3l4ORK6Mj1oJ5k8oj9P8m8n0O4m3J0J8Pmk8N0rMJ2m9J3J1J4k2L2j3j5j4OM0J0o7K1
-631DJ4j7K1RLl1KLJ8Qm5ML5on8l2P0Rj1l7J9K8nL1m2JMJk5KJ7l3RK9jlN5k3j5J4mj3L4p4
-587c1O4J3l1mOn6K5O3n1K1j0k0N3j9l2Rj5J5RNJ1l6%rL1m8O8j2n1K9K0mK3o1J3PNk9M9k%
-546A8J4K5n9j0J0k8K0%J0J1j0L5m9L6l2K8Lj6j7R7p8Qj7jj6K0Pj8QRNj7Lm4L4K8l2M5m2r
-506b1K0j3P5p2k5M9l5L5ml0K7J0jJk8L6m0L1l2j7M3k5N1Jl6%J3m5RJ1P3p1K6k6kmPj8N1l5
-466a1K6k3Kl1OM7K6p1j9O4l2pj0J6nN7n2MJ6jl9K5PNQOqJ7j7ORNl1j4j7M0J9LRk4j0J5l3
-423a7K6j6Pj8M2pJj5k6L2rMJ9jl5nlj2N0l7J7qL0m9J5J9J4k7lL2k2k9L2OK9l2QnJ2K0k3l1
-381a5j6J8mK9k5k3M5k8J4Nqj8L4rJ4j5NK3m2K5j1mnl0MN1pqnj0J6%J5m1K1QJ7lm5M2n1L5
-339bOj1J5J5n3N6l6j4l5R9rl6ojnK5k7l6K1M6kK0K3k1l1J2J0l9L8k1jpOM0j7j9j4L6Kj7j6
-298fK7rljprOPpk1LM9m3j3J5K1J8m8K7k5L4mJ3Kj3o7M0Qn2P0o8N0M5k0j8J0k0J5k3PP%k4
-255b7K6Qj0N3n7nJ2J7j0m0KK2L0k3J2pj9LO5o0L8l5j6M0O7q9j0K7K0j8J6mK4m2oJ9Om1M2
-216C0lm3L0r6J2R2O5j6l0K5l6l0J2qRl9OKL9NKL2On1m7pJn3P1Jj0K8jK3l2K3l2k9K2RK4k9
-174b3lJ2K3m8K8j5J3J3Mn1mN7k2L0j8KM9k9k0l7J8OnL4k9%L4l1rOL0k4oMo1rO4O7k9L9m3
-133A7ok9J4L7k1oj6L6l2Rj0j7J8K1l1K2j3K3m9K3Oj7L4j3K1l2RJ7j2K9j4m8K6K8o8K3O9l7
-95A1m3L2n0P7J7m3Mj4J5mNJk2J4J3J7j5Qpj9j8PQRqj1j0L3kk7J3rJ5QNk5QL0k0%pjM%K0K2
-49D1n1Olj2L7j2rj1K4k7RJ3K2k3Jk9j3J7J1K0Ok0k5j1M7mk3J2PJ8l8J5pRJ3Rlk8j1NL3k5
-7a0Mk1K7k9L0L2j7Mk5J1nlK7m6J0K8j3j6m8L9M8%m9jK8pRm1J1K1k2lK8K9j01O1J9l0kL6l
33A0k2L2m4J2L0Mk6nqJ1j6K9j6o6N4M2oj9L2o4O2l5qK2oK5m6k1O4j4k8K5J6m1L7m0K5Kj1Q
73@J9l4L8j7MJ9m5L8j3k0K3Mn5L8M0l9Jj1K8L5m2j1k9M0j5Oj5RL7l6OKk2J7mj5J6
110c
##PAGE=	F1=22467.274718230855797
##FIRST=	23001.711907285582129,	6426.5682307747556479,	-322.5
##DATATABLE=	(F2++(Y..Y)), PROFILE
-912aj2J3opPlNJ9l1K1K8k2J6K2m0j8k2L1Ql0K0l2M0k9O8l7o8K7N0k6K5rj4K9%j0rRn0M6J
-871IRj8OK5n3J2L1k8m0O8l0K9l6j0Rn2O2PM9j2m0j3K2J3j9KMoj1M1k0j5K4k0j7LK5ok8n0
-831g4R3k1kqJ2Mmj2J0Rk7RK0Ol3kPj8M8Kn9JL3OJ9m0jJ5L9k7j9K8m5J2J5mK4k6K0M1o7%L8
-788B2k0K0%k2NJ8ok6J8m8K3K3j5K8k1OM5K2q4n6N4lj7l4L7NmpL8j9K5mrK3j0jKk6M5mLk6
-746@k5n6P6kJ7j3l1L8j5l7N2Jp7j68M0M0l1J17N4N7nk0n0J5K6k3lL6j7O3m4ML5k1nk8J5j
-708A4ml0QJ4j6J1j2Oj7QM0j9j4K0Jl6K3k6QM0K6j4m6J7L0l6PRJ8k2qJ3Mk1Nk5J6K4l1J6j
-667@L4Jj3j7K5l0Jk2P9m3n5O2m0J2K1jjk7N0j3rK3n2J1K0Lj9K7qj4j2RN0Jo5K2J8k3J9K2
-627D6mm2RrL0Nm7kL4ln6j5N7Rrl8J8K9j0L7m3rJ0%j9kJ5l6J4L1lnO5l0j0J2j1j8L7o9O3J5
-585D6l0%Mn9K1P3o4K6j0k0N6k3k5Pj2J1J3oOk2%j2K5l5N3qm7L0K3j0K5o7J8RNk7L9KLJ8K8
-544F4p0rJ5l1K2nOJ7j0K8m1M3m1L0Lj1k3R8p9Lj8Qj8J9J0k3J1QMj1Jn1M0K6l0M5m1pJ5j3
-504a6P4p1k8N3l6L2Jl0K8J2jJl1L2l2L0k9j9L9k3M4Nm1qJ6l7J3J4P3p3K4k6oOJj2M5m0K9
-465A3k6Ql8J2M4K1o0k9P3k6j7oJ9j1N2m6OJ1kl1K3QNL%nJ4j0OKOk4j5j5M0J9nJ4j8j2J2l5
-423b0K8j4Nk0M3j0Jj3k3K8nPJ5Nk8j2j6nM9l4J9pJ6m0K3J8Mk1kK6j7l0K9PL1l7J0rJ1K7k4
-382A5l0j9J9JK6k2k4M0j5LLpk1L9pJ2k1J2J8m1K6pjj7k2QM4mj1%j5K3oRl9L0KJ9mm8M6n1
-340c7L7Kj2J9J5o1O0k9j8k9R4rm2j1MjK6k8l1L2K8LJ9K2j8l6J5Nl6L8k2knJM2j9j4j6L6Q
-300C0j5k6K8j2OJqrKRqk7J1M3l9j5K1J1J4l5L1k7K8rJ9Jj9o1L7J3n1P1o3M3M4j8j6Pj8Oj9
-259a9J6njk0K5J4j4N2n3mJ0J8j0m5%K2L3k3J4lk5J0P4o4L7m2j8M6O2r6mL6J2j9K1pK0m0l
-220GJ8Nm1N1J3j0j9j67P9J00M2j8l6L7k7m5J0%J0l1jPM0oQK3J5n1m1nnn3N8RrL1jK1l2K6
-180A2l6k2J7PL2l1oJ2K8n2L3j3J0J5Jn4j4O3j6L0k0jM7k8j4m5L6kj3K8j8jL4l4pJ3L4l2j0
-141a7Nn2k2O8P1l4M7m3rl0RL0rkj9L0l2Qpj4J2K4k5J8j6L0n3K6Oj7L4j4J2k9J0J0oK9j1m7
-101b9K6L0p1J7O9m5l1L7n8Q4K2m5jj8K3j0QLk0RJ5J9j5KKk4k5J0J0Oj6%j1L0Ok4MjJ2MQk2
-59a0QK6k0olKlkK3K7m7N%j2K9k1Kj4K5k9J5J3K5k5ok5rQJ5K0J4k7k6oM4pk2J2%J7l5J7lJ1
-15@K0Jkl2j0LL3j3jk1K2k3K4L1j9kj9Q%mL3m6J4K3j7j3m6L7M8jo4PL2qNl7J0K4k7mL4L6r7
27f1N0J7l0J0L5pk5L8n2J4L1%k8npJ5j7L6k3p7N8M6pj3L6p1O2l8j4L1oL1n2j6N9j4k7L0J4
66B3m1L4m2K6NqOJ9l1L2k0NJ5m5L4pk0K9kn1L8M0m2Oj4L4K9l8j5k4L2j0Oj6RL4l1KPk7J5K
108bj1J3
110@
##PAGE=	F1=22442.982118728370551
##FIRST=	23001.711907285582129,	6426.5682307747556479,	-308.25
##DATATABLE=	(F2++(Y..Y)), PROFILE
-912arJ0kpLmKK2k8K1K2j7K1J7l4k1k8K4K0l1J3k9L7k1O9l5q0L1M8j9K3j0j7L0lqnJ4n2M2
-872H%J5k3J0K7n2QL1l2l4O2l0L1l7rQn4O3J3M7j7l6j0J9Oj3kNnj7M7k0j4K3k8rJK4Ll2o1
-831h4R2qnj0J4Qpj3NJ1j4OJ2Ok8nOk2M8On3jK4J1K1l6kJ9L1k7j1K4m7J3J4j7L3j9J7L4o0
-790a4%L4j1J7j4k0RJ8lk3J5m7K1K5qK4k3JM3K4q0n2N2j0om1M0ll%L3j3K6j1nK6j3j0Jj4L6
-749B1mkk8j7q5J00QK0j0k8K4j4k3K5j4j01j74P2K2k6J28P2P1qj4l9MK4k3pJ5k1Q2k7lL7k7
-712C0Ml1RLll0OJ5j6J6j4mj1K2L2k8qK1ml1J9j9PL6K6j9l4J8K3m2J4J1J4k5qJ6Nk4Ok8J9
-671gJ7k4K2j0M3mj3k9L5k7Mk3P7l6n9N6l6J4K4rKk3M5j7j9L1n0PK8pj6J8Jj2j1J2N7qo0J9
-631A2K5k8J6L5j4m8J3j6L9jm6nK5Mn3LM4Qpl6J5K8j3L9m2j4J1kroJ3l6J5L1nlP1l6lRj9k0
-589fL7o3N8J9k9LJn5J4P7p1K9rk0N5k2j9Pj0PJ6j7joLj5J7k0L5lm0K8K5j7K5o7K1J1Lk4K8
-548EOPK4K4p4rK1l2J8oMJ8qK2l3M6m7K8Prk6R3p4mj6J5j7J5J1k6J3QKnkn3M7J8k2L8l5mJ0
-505bj3O9o7k9N2l3K7Nl0K8J3%Jl0K4k3K8k2k3L7k0K8J3m4j4J5k5J2K1O9p3J9k4rJ6mpL7m0
-466a8K8k6J3m3J7L8J5m5l8P8j9k6kK5j8M2l6QNlk0J8ROkrjJ1lNjMj4j6j4L8J7j1J7j1j2P
-424A3l3K5j0Lk0L9j0Lj1j9K0%J2RJ0j9k0k6LM2k7K0rOl2L1J5mj7KK1j4k8K1QL3m0J2j1QL2
-383C8k4k5k3J7PK0j7k2L6po%nk2M1mRk3J4J2l5K4Jkk6j4J3L0Kj4Nj8K5pKl6L6lK0pm6M6m6
-340c4L6lj1K2J4o8N9j9j8k5Q6nm5j9J0KK5k8k8M4J0QJ9K0j4l8J3Ll3L8k2mllL9j7rj8L5J5
-300C4j5l3K5j1J3Lqj1JRql1J5L6l2j5K5KJ1k4L1k5K0j0K0Jk3n3K9K1m7O6n3L7L4j2j4Nj5
-261bmj3K3j5lj5K4J8j7M7m6nRK1j2m7kK1L4k2J4Ll1J7P8o1L1m5k0N0N6r9kM3Oj7K1qJ5l5
-221A0JJ4Nl9N8L1M4q6k41J52J00J5k0l7M7k2n4MJ0J1k0qRM1j7J4J0K0m3k8oj0n2L8J9mL1
-184cmJ9k8K6l8j2J0MM1l4qJ3L0n3L5qNJ4Kn5k5O5qK9k2kM2k5qn0N3j1j9J9nlL4l6oJ9L7l9
-142ej6Qm0l5P2P0l7N2m2j2k9LJ9OMk1K4l2M%rKK1j6J8k0L3m9K5MrK8j5Mk7J3LjK7om3K3K7
-99B6o7J2O2m8j8L9o3Q7K7m3rk1L1j7RPj6JJ7J7j1nJ0k5l4J3J4Lk2Rj2K7J2j9oQQ%J2k0PK3
-57B5k1j3NKq%J8L1l9OjqJ7l0J5j6K4k8J9J4K4k4j1k4mJJ9J7K2l2k8%M0j2j7RoJ6k9J7JJ1
-15BK5mml3pJL0%rj6J5j6J6L0k1oj5LOlL7m3J7J6j8j2m0L1M7mp2J4L4rKl1RK3k8mL4M3r1L7
28a4J6k5J7L3rk8L9n5J6K9kk7ooJ9j5L7k9q1N4N2pqL8p2N5l5j8L6qL5n2j3N0j1k2K9J1l5K6
68A4l8K4Ol%J8k4K3k0PJ0m3K7%j7L2j0m1L5L6m2Rj3L7K3l5j6j7K1oRj7OK9k4%Rk9J2OnJ1
110D
##PAGE=	F1=22418.689519225881668
##FIRST=	23001.711907285582129,	6426.5682307747556479,	-294.25
##DATATABLE=	(F2++(Y..Y)), PROFILE
-912aoPKokoJK3k5K1J8j2K5Rk7k3l3J8L0l2Rk5L2j6P0l2r1L6M5j2K2j2k1L2onkJ8n4L9kK2
-870B8k8J2L1n2MK9l3k8N6l1L4l7rQn8O5J8M3k2l0nJ5knrQmk2N2k0j4K1l5j%K2J2l5p3R4N
-829Dj1j0J5J2j2j2%J4kJNNk2oOk9M5J2m6kJ5J4K3l1lK4K0k5kK0m9J3J4l0M2j3J1K9n0kK8
-788A5jJ4k7j7J3J5Jj8J3m7J8K6kK1k4kL7K4o8m8M9j8Jm4M4j0nPK8pK8k1%K8j5j8j%K2klk9
-746b3or1J04J2K2j0k1Nj2oNj9r0j53P5KrJ18O3P2j1qk7qK4k6j0Ok0Q3j1j0L5k8J3l5NN%l1
-706a6LJ7j6K1j6j5nL4K7l6lK2rk6J5j3OL1K6k5j9J8J7m7J9J3Rk8pK0Nk6Pl2K3Rj8K8j9N4
-666D8j0j4m1M6k4Qk6P6l0o3M6k6J6K6j7Pk2M0k0k8L9m8JL7j8j3J1J0j1j0J5O2j5n4J5L1l1
-629A3J4M4k6n2K1k7M9om4rJ8J0n0K1L0Ool2J3K7j7M2m1j9J3n%j0J0l0J1L3qkP6m2LQk6k3
-589a3L7n3M8K3k5Nkm7MP5p0L0rk1N4k2j3RrLJ9k6j0J2Oj9RnJ8Jl3K6K5k3K5o2J8J5Kk1J8
-548aOJ0L0K0p6pK6l3J4qLJ9nJ6k8M9n1K7Rok8Q3o3j2j6K2j5J0J4k9J4OKKon4N4J0j7L2k7
-507dJKj3O5o4l0N2l2K3Rl0K8J5%kk7J6j2K5j7k5L5j7J1K0m5j9QqJ2K5O3o7J4k4j1K4qlL0
-467B0m1K9k8K0m7K3L1Nk8m7Q2j4l3MK9k6L1k4J0jmqJ3J1Noj8KJ0MMnJmj5j4L6J5j7J9pj0
-425GNl3K1mKk1L5j0Nrj4J2MJ7KJ4rk7l5J1L5k2K1j0%k7L5J5j2j2MJ6j0k6J3QL4m2J5j4OL7
-383C7k3k0k5J0J1J5qk0L4nj1lmk3M3jOk6J8Ol0K1J0kl6oJ7J6Qj7J1k0K1nkl4M2rK3j1m4M6
-341A0m1L7j0j0K5J4p4N4nk0k0P6lm6k6J6MK4k7k5N5pJ3J8J7rm0J3%k9L9k3p%pL6j7lk0L3
-301A5K0j3l9K3j2K1Koj2jPol2J9K6k3j4K8qPj3L0k3J4j1K1Jk6m4J9K9m3O1m2K8K5rrNj4j4
-260a3nL0k5oj0K2K3k1M4l9qRK3j2n0kJ8L2j9J3J0l6K2Q1n5K2m5k2N2M8r9KM7Jj5K3j1J0k9
-221A0ORMl8O3N2J14j66l10K22R6j4k4l6N6j6o6%K1J5j0j5J2M0k8J7mK1k9j3mj3n0J4K7%L3
-184dj0J6k2K6l9kM%N2l5j0J3L1n6L8lkJ0On5l6O6KK8k3mL4j7kn5P1k3k4J0RpL4l6nK2M2m6
-142bk4J2k7m7P6O7m1N5l8j6k6mNK2J0k2J8l1%J0orJ8oJ7k5L8m7K3M%J9j4nk4J7pNK6ll4J6
-100@K6o2NN2m9jL6o3Q6L1m0j7k3M0k5J0J1j4pJ9J6qj1K0k7m4J6J8Kk7J6j3K5J8j6j5J5Ll
-61@J8j8OJ9k1j9J1Lj3KJ4L4l1QlnPm0K7j7K2k6K2J4K4k3j5k3KpK2J5K8l6k6LL3j5j1Mj1J7
-19ek2J5OJ1K9rnl4oJK6J3j5j3QrPL0k3j0j0lJ3nM1l9K1Qj7j1l5K4M6pp8K1L6j1lk3J1K0l1
23c7lL4N0q5K5J6k3K4L3j2l3L8n5J9K8nk6ooK2j3L9l3q5N0N5omM1p2M5k9j9L5pL8n2j0M2j0
63Cj7K9Pk9K0l5K2QJnJ6j8J5k2J1Nm1K1Qj5L4j8l2L3L1m1J2j2M0J4l0j7rJ1lJ1j8MK3j5mJ2
105A0l2J1RKQ
110H
##PAGE=	F1=22394.396919723392784
##FIRST=	23001.711907285582129,	6426.5682307747556479,	199
##DATATABLE=	(F2++(Y..Y)), PROFILE
-912@lKQoookK4j9J8J1nK7Jj4k7l7J1L9l3Nj6K0rO9k9r7L9L9mJ8j1k3L0rkLJ9n0L4mK7l2J6
-868A6K9m4jK5l4k1M7k9L3l2j0Pn7O2K3L6k4k5jJ1p%j6J2kk5N4k0j5J8l6MjJ9K0l4p7Q6J6
-829Gj5j1J7J5j5j1oJ7N%lPj9qJ3l7M1J5l6pRJ6K3k2pK7Rk1PJ4m8J3J2l8M7qPK2l9nK3RQl2
-785ej8J6J2Rj7Qm2J6K4OJ7k6lL0K3n2m3M3k4Om4M2j3mJ1J9JK7k8NK9j6k7LPQKkl0Qp9R0J1
-742@K1rj1j3j0Qlk4o4j13O0k0J7R4M3O6j8mj2j7K0k6j7Qj3O9Lj4L1k9J9l3%PLl3JJ8j5K3
-702A3j7k5MM2K2m2KK0j4j9J4pMK3K5l1JJ2J2n1K8J2%k7mK0Nk5Nl0K1Mj1L2k7O3j7j4n0N5
-662B8j6Ok5P0k4o5L5j5J7K7k3Rj7L3k5l4M4m2nM4k7rLJ8rrJ8O2j9m8J1L7l3J0N0l6n2K7l3
-623a7N4j1m0j0NK0m7L7J6Lnk3J0K1j9M2l7k2J3nPj4Qk2NL3j0LP2m3PQl0k8L6m1L4K8k2Ol
-582A9l6oO8o5K9qk1M8j8pJ2qkK0l4j7K7J3k1kRKNk4K3K1k7K3n5J7J8jj8PRJ2L4J5p4pL1l0
-540a9QqKJ7kJ2k3M8n2K3J3nk7O6m5k1j3K7j5MJ7l0J3PJQj0n0N7JrK1j6Nmj2N7n6l1M9k7J7
-498bJ1k8K7J5Jnk3QlK1j0k6L2j5oK7m3k4%J1PL1N5o1Rk3j3L4j2%K1l7K9l0K3m6K7K2ppn4
-457f4Q1rl5RL2l4K0j1RnlKQJ2Nj1k6KJ2PMmkKj2j4L3J2k0J9mqKk9J6JKk2K8oPqj0MQK2oJ9
-409C5jl4l8J8K2j6K2j1kk2L7J2j3j1PJ0ok2LQL4m1J7j5JM0k1j3k8LJ2J3%j6L3oj5nmk0M1
-368HjOk5J5Jk0J6J9nm2KK0%J3j6J5k0J4kpk8M6j6K6j6m0M3l0L3j4j2L0J3p9M6J0j9j7O4%
-328C1m5l2K3MJ9k3k5O8k2J5J9J3km3J1%k6M3k8o%j1L1j2Jk2L0K4j3m0J8j2K8%mj3lOkl1K1
-287a0J5j2j3K7j5NpK9k0Rj1J9Kk7l4QL5l8N5l1K1J2mnPj3k5OL2l1qnK0K6k5L6k8j0RK3j3
-246A1m9jJ4K8j7J3J7l9K4P9m4J2m1k4N1M0r7OM6lqK1j2Mk2J2KMl6O2P1J97k54l60K81Q4l9
-209C3l3k9O2j4p2pL2K0%j9J1L7l5J8j9J8j0K%j4m4j4L1OL2j5J4j8K6l4QljN9l5j0J0L2n8
-170c3L6Lj0MJ4n5m2O2J4K3k4mK4pKn6Q7l5k5KJ9j0L2l4mK5M2n0k9J4j5n7P9O1m3N5l4j7k4
-131a0pj4L9J6k2J3k9oK0%k2J2OJ6k9L9l9J9LJ4Mj4rk4K3j6RK3%k1PK1n3%L8m3J0L4n9P7L6
-90F2l6k2k6M7l2J1J5j0j7K1Rjj5K7k7n2J7K4%k7J8j4K3K1j2k1K2lnK5j9NJ3j8k5K0%j5OP
-50dL3j7Pn%om6L5j6J9k2K4J4K0j9j7k4Oj1K4J1L2l5k5NK5j7mnj4K0j5J3J1J3K7j3nl3oJK2
-8CK4k0qJkkK7k2j2rmJ5nM1l1K3Jj6j0k9J7M2j0p7K6L5j3pj6J5J4l0jL0N2p6J5J6j8K7L2j3
33B5l7K9m7K2K5pk3rmK5qL5l7p9M0N7mjM1o7L1k0j7L0pM0m8j0L3oj1K5Mk0Rk7J5J4Nj3J4q
75ILk2J4%l6J2J8j1L3k3k6L2K4l8J5j1L9Ok4j5jJkJ2j6JJ6opJ3l1PJ2QP
110A3
##PAGE=	F1=22370.104320220907539
##FIRST=	23001.711907285582129,	6426.5682307747556479,	692.5
##DATATABLE=	(F2++(Y..Y)), PROFILE
-912CljJ2pqomK4j2J4MLK6qjk6m2LM8l4KoOlO9k5j03M4L1%J7rk5K8j1jRJ9m7L0qL2l5J9K8
-867D6l5oJ8l4j1L8k8L3k8j1On6N8K7K9k6j6KOj2Nk4J8Jk8N6k2j6J6l7P%J4K9l4q0Q1K4j9
-828ij1J7J8j7qj2J7J3%j2Qj5rK0m5L4K0k6j1JJ8K4j4rK9jj7J5Qm7J3J0m6N2kjJ7k7pJ8J7
-787B3Jl5j7J8QJ7j5Ll8J5K0J5J0k6kK0K2l2l9L6l0Pm0M2j6mJ3J2QK7l5QK9j5l4NJ4nPkk8
-746c3J7n6O5RK0qJl3nJ8qk7l3o8L5l9M2O8K0N6k3KNk7J6k7j8J3j1N1J8j8K7k9K5l1oRNl4
-706a2kK0j3K5j9l4J0M7K0m7QJ9j9j3J1%KJ6K3l8K1OQn4L7J2j0k5kK0Mk3Lk9K1lmL5l5P5k5
-665C6j6n5O1qNk6O5j7o7K2mJ9K6k8J3j3K5k8m0N0l7j0N0l6onK8rpJ9O1k2m0PM1l3PN3m9m9
-625a7L4l6N4j5l4j1oL1m5M6O%lj4QJ4k2M4l5k4J4oJ4j7Oj3jL3j4OO9m4J0Rl4l2L6l0J9L3
-585C3j8Pnk3j5N6n5K6ok2M2j4jJ6qpK1m2k5M5J9k5j3K3j3Rj6K1J7l2K2m4J0K4mj7kJ0J2M0
-545D6Qo9oL5k7JpJJ6JRk0M5n2K1J6nk2M5k6k9j0L1j4lJ9k9J2OJJ5j4m6O2j0lJ1lRj0j4N0
-503D1m9l0M4k1J0J4k6K5J6Kqk0KOJ6lk7L0j2k6L6m1k6j1K9KL6M7n4Mk1j5M3j5KJ2l3K9l2
-464b4K8m7L2J2j9J4n8P6ml5J4L4m2RJQplJ1OJ1Nj7l4MJ2J2MlpJ0rj5K9Rk1J7lm%k5J0Q%k1
-419b2K1lJ0ppmJ2K7j5K2Ql8m1K5J0j2K3j0kk0L8J0j6j0J1Mkj9oQL4l9K1j8mM2j8nl0qJ2J2
-377fQj0L3j2j6mnj8L7JMk4J4mj1J1K8om8J0K0j7K1j6J9j7KMj1k2M7k3K9j8l8M1k0L0k0j4
-337b1L6J3q2L4K7k0j3N1Mm2l6K7LJ5k0k5Q2l9J9J8J0Mm3OJk3M9l2q%j4K5nLk4K8K7j2m1J5
-297cj4L3m%j2nN%k7K2Ljj0K7k3%JK6j7Oj1J8Jk7k2oM0l3N0j9J3j%%J0j4l5J8L4l6j1JJ8K9
-253B4l2L0j8j2J0K1j2m8KJ0K1j4J2K5m1K3P3l0Jl4k3M7L1r4J0M5pjK0j4kj4J7mLl3N6Q5K83
-214D16l40l84L26N8n6m3k2O9j7p4j3M4K3J0k4J1L4m3K0l4J2J1J8Nj2l7m4L4J0L1k2J2j2K5
-180hk9K0pLO0l5oKL2o1L4Rk0oK7n3m3N1K5K0k4mJ3MQn7R6m1k5oK7j5L2l1mK6M1n2l4J7mo6
-138h4Q1N4m5N2k7j9j9j0l2N3K3j9Ok7j1K8Ql6NJ7J7l2L7l0J5%K9j2j3j2k2K9k6J3K0Mj0j
-100DJ7m4nK4l7K3L0n7O8M1l1k7k9N5m1J0K0ok8K4KPk0L5k6o0J7L0%k6J9j6K0K3nk8K8j0p
-61fL4k1LRj5k9K8lj7RlL4nQqOj8n3M4j6J9k1K7J4J5j5k0k3Rj5K7OL5l2k5PJ6j9Nj5j7K3p
-18b5J0J5J7K4j7pl0mjJ8L3k3mmLj2K6j8j5rnJ8pM1k4K5nj4j1k4J1L8j0p4K9L2j4j0j0J7J0
22a0k7%K6N3o9NJ8j5L1L0j5m1J9l7K6K3j1j9j0kK6kL0m0p1K8N7jJM3o2J6j0j6K7rM0m3j0K3
62BklK1%j2jj7QJ7Rk1J2Kqk2J7kl1JK8oL0l0j7K9J8l5J8j0L7lj8j2QqkJ2j3lJ0Mj0J4l1NJ4
108aJ3N
110A7
##PAGE=	F1=22345.811720718418655
##FIRST=	23001.711907285582129,	6426.5682307747556479,	933.5
##DATATABLE=	(F2++(Y..Y)), PROFILE
-912DlmJ7qj0noK3oRkJ1K4j7J5k7m5mN2l2jPj0JO7k0j01M4K0PJ4nk8K5j4KJ6J6m0K4j0L4l6
-869bK1K2k1j1J0l0lK6k4L1j9j4Nn3N2K8K2k8pLKj2Pl0K1Mk5N2k1k1J5l3QJJ0L4l2p7P2K8
-829A1k0j0J6J9j8oj5J7J5Kk0J0j3qK9n3K7K2j7j5jJ7K3mj3K8rj2K2Km6J6Qm9N2JqJ3j6rJ3
-788AK4ol3j6J8KK8j6kl2J5J6K0Ol0NRJ9pm0L0l3Nl1L4j6kJ2QJ1K5l9J1K5j1l9J1J6j7J0j
-747a0k4K3l0L9NJ9rJ2m9JK2j0k9j0k5Rn2N9M5OM1k2NK2l5J1k6k0K3j0L1K5j5K2k6K6k4j3
-709GJ0Ql5nK2j0K2j9m1J6M8K0m8J2J5k2oJ0NjQK0m2L9kNn4M8Qk3j8%J8Nk1%k5J7qML4l8Q1
-666F4l2j6n5O2L%k5N7j1o4QMK1K7l1J5qJ8l5m2N2k8j7N6m3jj5L8j1nK2N4k1l4NM1l0LN3n7
-626B2m5M0l9N4k0k6j0j8M2m4N3ln%jMMk1M4l3k3J3qK0j8L%rL0j5RN9l9J0Rl3l5L4j7LL6j4
-584A3Qqpk4M2m3K1mj8L0pLJ9pj2K1m7l0N5K9k8k3L2k3J2qJ9Rl5K0k9JK8oj5j0RJ1M3Lo1o
-542b3L8k0j0lJJ2LRj8M1n0J7J7lj7K5ol6oL2j4rK0k7J0OJK1j9l7O1j8LjJ1J2j5j3L7l7k9
-501c4L8j4KJ7k3K3J7Kj2j6mJ4J0Mk8L0j1m4M4l5k9k4M8nL9L7m2%k0j6M9j7JNk6K8l1K7m1
-462c7L3Ml4L4n9O9kl2J9L2m5jJ2NnlJ5PJ0Mk2m1MJ5J2Q%j5J7mj6K5Mk0J4m%Jk2NJ3Jk1J2
-418hJJ4onqJ2L1k3K5J3m0l9L0mpK3j2Lk0M0Nj3j2J4%Jj6j5QL3l4K3k0qM1j6Nl2j8RJ1J8o
-375bL5j9j4npj2L1jMj9RrjPL5j0m8J6J9l3K8j4K1j3j2J0j3j3M4k8L2k2l3L6pK3k1j7M1J2
-335C0q2K0M3j9j2L7Rl7l7K9KPj3k9R2m9K1J9MJ1m5MKj9N6l8r%j6J9LLk7K6K7j2l6Rj3L5q
-294GKroLLk1K0pRnK2k6nNK0j0Mj1J6Kk7rk0M2k8M5j2J0j4MNJ2j3m5L1L1l5j4MJ8K9l9K5n
-250Hj7J1K0j1m6PKJ2rJ2K9l8K1O2j8ok4k3M0K5r0J3M2rOJ6j4qoK2rJk8M2R5L61m14l77L53
-211E3K4p1n3j0P2k2p2j8N3K6J8k6J0K8m5J7m5KL2L3J2qk8o9L0J2L0l0J3qK2j8L0qJ4N2l1
-174B1mrL5o7K6J6l0j4M1m9m1L7L5J6k3mMJ3J1n4R9m2k3j2L1k0L2k7oK7L8n2l3J5Np2Q2M6
-136D8m4M3k1j7j3j0n0O4K8j5%k4j3L3J5n0lK8J7l4L6k2J0kM3k8j1j4k0L7l3J2J8OLj0J0l5
-98a8pJ2k6K8K2m8N6M4k6l0l1O1m6RK2ml4K6rJ5j8L6k5o3J4L6Jk2J4j4J9K1%l0L1j6j0M5k5
-59A0jNj0k9L8j4j5J4j6L2RJ0j2J0k7n4M6j4J5j4K6J3Rj0j8k6J1j5K7JL6k7k2OOj8J2k5j8
-20d9K7JOK0K1J5k0pk6m%J3M0k6JpNj7K2j3j7j2lJ9j0L7j0K2j0j0j4k0RL2j3o4L2K5j3j4m
20c6J9Mj9%K0M8o0%J8pK8K8j6m4Nk2K9J9j3j4j1%K6LK4l9o0J4N6K%M3n3Jlj0K1rL7l6j1J4
62dKLJ5klj0ojK0J1k5QJ2j9k2K0jl0nL6jK4l3j1K7J1l1K0pL1j0j2qJ6j4mJ3j0pMJ2j2J3k8
106a8KJ6J8O
110B4
##PAGE=	F1=22321.51912121593341
##FIRST=	23001.711907285582129,	6426.5682307747556479,	1174.25
##DATATABLE=	(F2++(Y..Y)), PROFILE
-912ElrK2rj2lqK3KLrK0K0k7L1k5m9j0N5l0lJ7k5NO3j4r8M6PJ5J0jl0K2j6LK5J2l3J8j5L8
-870C3l6K3J6rj5Lk6NJ4j9K8j0j6Ln1M6K9J4k9LNlj2Rl6K4Pj9M8k4k4J2k6RJMM0k9p3O5K9
-829A3k2rJ4K0j8kj7J5J4Nk6J2j1rL8n9K2K2j0j8kJ5K1Pj8K8j7pK9mm6J9On0N0Oj4Omj1J0
-788bK9j3k8j4J7pM0j6pk5J3RK6Kl2RjJ7J7m1K5l5jj9K9j7%J2JJ4K4m2J3K1pm1J4J6k7J6%
-747a1k0K4qJ5MJ7rJ8n9RK0j0l2KQj1n8O5L2jK5j9RL6l9Pk4k1L1j2J5L3j5J9k4K6j6k0J1J0
-707B7l5qK4qK1k0m5J9M7K1m5J4J1k5%RJ0m%J7m7N6j0Mn2N8Kl5j1KJ5Pj9kk1J5j1RL1m1Q7
-666F7l8j6n2O1J3ok2M7oo1oJ4K2K7l3J7kRl8m2N3k1k5O1m8Pk6M7j3mK3M8k0k6KL9k7%M9o2
-626A2l9M5l8M8k4j6pl0N4m4N5j1rKJ1Lok0M4l3k1J3j0K6k0JJ2j6K7j6J1M8l3RJ1l2l8L3p
-587ej5M2j2Rj0J1l1K7l3J7jj5J9lPK2oj7K1n1l1O2L7l0l2M2l4J5jJ7jl6K0j6oL1j1j1j6P
-547a8PM7ln1mL8j4j8KJPORj9L6m6J2K0lj1PJ4m3kL2j4j5J9k3PQ%K4k2k7N9k7J0j2K5J3j9
-505A2j4K6k4k8L2qnJ9j9K0J6Lj5j3pK0MJ0k9L0j0o1N4k9k9m0O6j2M0K8l1mj8j6N3j8j%j8
-466a6K6l0K6l7L4lm7N2n7N7Jk7K2L1m8rK1JklK0OQMk5m7LJ8J1J0Ok2K3kj6K1%j8J0oNJj7
-423a5%J6Kk1MOJ8nnj1J2L5l2K6J6l9l4L3j8kK3j2J0k1L8Kj2j1J5mLj2k1OL1k8K6k2j2L9j4
-382A0J3l4k6MJ2K8lL6k6j3krpK4kLj3Mj5J0KM3j5m5K1J6m8L5j3K2qk4J6j5nM0l3L6k6k7L0
-341dMJ9k3k0M4J5q2MN9j9j1K4J2k9l7L0jjml4J01n9K3K0kJ7m6JNj6O3m4rjj8J3J5Jl0K2K7
-300B9j1l1Lj2L7j3MopJQj4J5j7K0kJ8k7j2RJ5lLj0J2Jk5Ml4M2k1L9nQk6PRJ5j2n4M3K7l3
-257fj6OJ6L1m8K2Pk3J3J9j0m4J4oJmJ2L3l5J8M8nj3j1k3L3J9q5J5L8j1J4J2j4j5KK8j5%k6
-217iK5R8M18m63l40L60j6p5o5KP3k6p0k2O1K8K4k7RK2m7J2n1rN1M7J9kj9r0K4J1K6l6J6n
-181d6J9qL9kL3L3k6Lk6L6p2J7K1m0k3N5m5l3J9M5J2k2koK3J4n4R6l6j9j7L4k7L2k4nK7L1
-143E6m7l4J4J3p8Q4L7m4L0j2j2qqo5O8L4j0ok1j6L9K3o3j2L8J8l7L4j4PnN6m5rj5j5M6m3
-105b2J0J8QJ4j9Nk6pKj9L3J4m1M3M7k0l1l3O6n0NK7km2K9j9K3k0L8k1o5J0M2Kj7Rj5J7J9
-66A2Pl2L4k3j1N5k9nJmk9M8k4j2J5k8K9K1J3j6J6l5n6M8j0J2rK4J2Mnj5l0J2j4K4kL5k1j8
-26fMkj9K1l6j8L1PLK4K4Ok1pk2lJQM2k6Pj0Pk3K0pj9j5%J9j3L1LK1j6oj9j6QK6j2n3L2J7
17gj1j9JK2jj1JJ3M1n1nK0kK5K7j6m7roL1J5j3j2j1KK7PJ6l7m5kN4MjM3m3j6PnJ5qL2k7j3
61a5MPJ0OkOj8Mj0K3J2l2OK3k9k1K2kk6j1M3MJ8l7nK4Nk6K2nK4j7okK3j8rJ4pqnK1j2J1k4
106a5kJ7K1P
110B8
##PAGE=	F1=22297.226521713444527
##FIRST=	23001.711907285582129,	6426.5682307747556479,	1434
##DATATABLE=	(F2++(Y..Y)), PROFILE
-912Fmj2K6j1rmqK0J0nj2K6J6l6M6k2n2j4N1k5lK7l9PN8rq6M0lJ9QMl0J7j8NL3Mk5J3j8L8
-870B9l3K4QMj9mk1J2Lj4K5%j7Jm8M1K5Ok7J2KmrQl7K3J1j1L9k6k9J3j8PLkM1k3o6N6K8k3
-828a0oJ1J9j5jj5J1QRk8J2j0qM5n9J4K1pj7JJ0J9J7k1K2j9lL3j0m4K2Mm5M3Qk0MNj2PL1j8
-786Hk0j2J3j4N0j7j1k0J3KL1jl3J4rJ2L9m4K2l4qmJ9j6KQ%J2K4m5J4J7ml8J7J3l1J7%j5K2
-745gQ%jJ8j1K2o5K0J6j5l3NK8j9o1O1K6jRrJ1M4l7Kk1k1L5j5ML5j1J8k1K4pk7J1J1l2j2K7
-704IoJ7k0m7J8M5K4m1J4Rk8ORJ3poJ2m8O7j7Nn1O7km8kMJ0Rj4pj5J2j4J4K6m1Q8m0j7m3N4
-662A8K3j1k1L8ln4j9J7K6K6l2K0JNm4l9N0j1l2O3n0J4l4N3j8jK4L9j6j9JL2k2lM4o4l3M9
-624A7l6L9k4ool8O6m6N2j6j4NK5jj6j7M1l2j6J2j2L0j9kK4k2K3j7J3L3k3MJ3k7l9L1Jl0M5
-585A5rQj0K7l6J5k4J2Jj1QKJ0K1nj8J9n3k9O3M5l0m0M8m1J7LJ7j1l7K1%j7L3j4qk1MLM7l
-544B2m1lL6ok5PKKORk0L1m0QJ9lkpK8m8MK8j6j6J6j9NJ0%K5k6j5N5l5J5k0L8J1k0j5J2rk6
-501b3K6lrK1j5J6J5Jj8qrK5lJ4k8L1j0p3N9j9l0n3P7j9M0K3k2oj7j5N5j9korK6k9J8k7L4
-461Iqo0O8n2M3Jj9K5K4m6j4K6nNkJ9QMMk7m9JK1QJ5J1k9K6Lj7J9qj3Pj0J0Kj3lJ8Lk3mJ3
-417iK0jrj0J0L6l8K6J6l5k6L4l0JK2j1J9k5L7mpj1J4oOj0k6OK6k0K9k4j7L5j0J7l3l2lJ5
-377b8L5KL5l3rKj4jJ6ljmjk1K2mM8k1l8K5J2o0M1qJ9%l6J8j4OL1l5L7l0k0K4J4J3k0k4M6
-336B1J8q1pO9k0j2J2J6k0l4K9orPm0J05o3K2K2rK4m9lJ2j2O9n0j1%j9OK9ll3K0K3j1k3kj1
-296b4L5j6M%j0JJ0nJ1k5K8KJ1k3j8RPPLj2J2%k5J7m4L7j6L7lQl5QJ3J9j3o0N5K0k9j6OJ4
-254@L0n5K2J6k8J5J7pm1K0j5j0JJ4L4k9J0L6Oj7%j9K2J6p9J4L3j0J9J0j5j7QL0j9kk1MR3
-215H6M46m87k73L51o1p3p3J2P3l4o2k4O5K9K8k6PJ4m4Nn2j9O6N2K9J0j3j02J1OK3l8J8lJ6
-180c7MM7RN7Lj9J0m6M0p8LK6m8l0O6l8j9nN1J1k0%j2K9J4n1Q3k2j2j9K8l0L0j9oK7K0l8k8
-141a9QJ9q1Q5K9m3J4np%mp5O7L8nj3j6j6M1K9p2j8M3J8l7L0oMrO6n8pj5rN3m7MJ8PK2k4%
-99Ik0ojj3L4Ll1L2M7j4l1l2O7n1%K9%m5K8k7K8j6L6j9o2LM7Mj0Jj4J9J1J3k9L2k8j2O6l4
-59A4rlKk5N7l8oJ6m1K9K9J6k1K1l9n5M7qJ1nK2Q%Jj1l3RrK1pL4j3j5Jj1j5K6m4j9L6J2jK9
-16A3K8nk4nj7k%MM1k2J1j2Ok4J5Lj9k2NJ7j7K6J6J6j9jk4j5RK2j2m0L3Qj0k2MK1lJjPK9m1
27b2qK4KJ9K5j5m8k2J0L2J2j7mj1MK5RJ0l3l2j4N0OnM0k9l0J2JJ1pK6k0j5mJ1J6jjJ3k5J5
69A0k0K7J1l6NL0l6j9K0Kk5j2M7RJ1l9lK3%k3K5lJ5k2JLK9j9j3J1lqj1K6j3Rj9mJ6K2J0
110C4
##PAGE=	F1=22272.933922210955643
##FIRST=	23001.711907285582129,	6426.5682307747556479,	1244.5
##DATATABLE=	(F2++(Y..Y)), PROFILE
-912Enj3L0j5olqJ7J8j4j4L2J1m2N7k0n3j7M8k1kL6n2QN3mp4L4j3K4NRl0J1j9PM2mj8Qk0L7
-870B5k9K4jJ6k2j0j7K0prK2J0k0jm3L4K2jk8K3jomOl7K3J5kK9k9l4J3rPNpM1k1n5M8K5k4
-828imRJ7j3JrMJJ4k9J1rqN0n6J0J6nj7PMJ5K6k5J8k1JL6j6m1K5Km0L6J0k6JJ5j3ML4k5rp
-784a5Pk2O1j8j7j3J2nL5ol3J9j7J0N8m9J9l1j5J2Qj6PNlJ2K2m6J2J2Ll4J8J1l5K0kqJ4K1
-744A3j0pJ9j2K2o4K9J0j9l1LL6k2n9N0K8%j0LJ6M8l3lj8j9L9k3kL6oJ6j8K1Ml5J1J2l0j5
-705b0K9kJ2j9m6J5M0K9l6J4Ml0J4QJ4rj1Om8P7k7Rm7P5qo1PONJ2rj2rJ0j6J8K0m1Q8m0j7
-664Dl2M4L1j7j8K8%m4l4K0K9K6l2K3Njm8l3M6nl8O5n0K2m2N8k4JK4L2j3j2kK5j6mL5n9k9
-625c5N1l3K9k5Omm4P7n0M8k0j9OM0nk4j3L7l3j0J0j4L5j9nL6k8J8j8J7J7j4kJ5j9m2L0Qm3
-586c9M8pQj1M4m1Kj5OOplMJ3K1mj9J7n5k3O0N0k8m6N1m3J8OJ7k3l5K1J5k7L4j6mk6JmM7k
-544A1l1kL3Kl1J2LmPJ0k1K5l4NJ8kNj6L8n0PK3j7j9J5j5MJ2kK6l0kM6l7J8k8M9Pj9j4jOk4
-501a7J9Mj6K3j1J3J5jk2jj0K8j1J7k6L1j0q1O2qk9o5Q5k7L9J7j2oj7j4N6j9mj2%K5k7J2k0
-462b0L6j4o8P8m8L0Lj2K6J8m3j6L0j3J3kJ9J0%Ml0m9kK5LJ9J8l6K8Qj8J6j3qLj5J3PrmJ7
-421DKk3j0J8K1Lj2j0RL7m5K6J4l0j7L4m1MK1j0L0k9L4rmj0J3rRql0OK2j2L1k7j8L0rK1l1
-380el6rJ7M0OL2l8kPk1NPlnNnk6L1qN1k6k9K8No6M5oJ6Rm5J8j3J5K2l7M0l2j3J5K4Qj8k9
-337b6M8K4p8j7P6k4j2%J9j0k8K6j0j7J8m7J08o7K3K3j5L0n4pK1rP4n6j0%k0%M3ql6J8J7r
-299Hj5pj0L2k0MQj3%J3KRl2L4NNj9k4RjJ8Lj1J0jk4K7n3L1j0L4kPm2J2J4K2j2o5O6J1k4j5
-256a6PJ0L1o3K1K8l4J6J5ml7K6k3k2NJ7L5k3KK2J2j5J1j7J4J4p3J3K8j1K5Oj4k0J4L0k3k
-218Ej7j9Q5M40m83j87L31j05o5p7K1P1m0n3k4O3K8L1k4ONm0Jn3k6P4N7L7K1oj08kjJ7l9K4
-182e2lJ3J5N4K3Q4l3j2J7o5M3q4j3K9n3l5P7l2ok8N7Rj7Lj4L1J3n0O5klk1K1l3K8j4qK6J1
-143D1k9k2LK4q5Q6K2m4kLJO%q0O1M1%j9j2j3L9L6q0k4M7K0l7K5%Lj3P1o8mj5lO1n1kJ8OK7
-101C8k6oj6%%j1L3qk2J9M7ok9l3O8n1nL1%m5K9l6L4j5L0j4n6oN0Pmnj3J9LK0k5L0l3j3P6
-60E6m0j3nRk3O5n0%J6n4K6L7K0k6K6m1n4M5lRjJ9NnQpl7NlJ9j4L2nj2jj8j3L2n0k0M0J5m
-17a5L3L1j7k5jj4kJJL8j9J5j4Ok3QJ3j9k7RJ6k3J9L1J1k2Ml0j4J1J7j1k6L2jqk4OK0oJ5m
24h%J6l1rK7NJ3K3j4m5l3K4L0Qj9Kj0OK3J1Mk9j8k7M5PqL6j6m0J3RRoJ8j1j7j3J6K1j1JK0
67B2l1K8l2L0J0m0KL8m1j6J7Nk4j2N0J3Ll9jK1mk0K7jNk6PRL6k0j9QKpj9L1j2Oj4oJ6K1J3
110C6
##PAGE=	F1=22248.641322708470398
##FIRST=	23001.711907285582129,	6426.5682307747556479,	980.25
##DATATABLE=	(F2++(Y..Y)), PROFILE
-912Dmj4L3j9jnoJ4K3k1j4L6Lm5O4j4n3j7L7j2jM0n9QM6jn6K3k0K7MJ3l1Oj7PM9j3j1Mk3L5
-870A9k1K2qK5k7j1j5K8j6nJ9K0k1ll9L0J4pk8L4qlJKl3K2J5J0J7l3l8J6JMPj1L9j8m5M1K0
-829A6k3%MJ4j1LJmj1J9k4OppN0m7OJ0pj2J4mJ3L0k5Rj9ML7k0l8K9Jl2K5J0k7jK1j4KL3k5
-786a%kkk8O9j9j9rJ1j1L7j0l0K0k2PP3n0J5k9k0K5kj4J0J%PK1m7J1QPk6J5Ql2K0mlQK6j2
-743Gj8K3j5J9n6L7Nk5k6%L4j7n7L5L4kk5J8J8M7k5rj3j6L6k6nL3kJ7j4J7J2m0J1J1k4j9L1
-704A1jQj8m2PM0L1l0J1Jk9K0NJ6j2j4%m5P9l4J5m3P9j2p2J6QkJ6lj8lJ0j7K1J1l7Q2l8j4
-664Cj6K7L7k0j7J8Jl2m5J6L5K4k7K2J1nm9k9L9Lm2O3m7L0m8O0l1LK5K4j0nkJ2j1kK3m9k4
-625c5N0k8J6k3J8nm5Q4n1M3k5k4RN0pl2pL2l6kRj6L7j8pM5l2J3j6J6KlrJ6j0m2L0J2n3M8
-585DoQj4O0m0rj0KJ0nj1OJ5J7lj7J3n3j7N3N5k8m8N2m2K0OJ6l4l0K0K8l4K9j5%k8lj0M4K
-544Ck1lK8J2l6J6LpNJ2k3K0k7MJ4jJ1j9M3n0RJ7k0j5J0j0%J7lK1l0J0L3l5J9l1N5Jj5j4r
-503fJ8k3J1J1j8K2oRJ3lk4LpK8j7J8k2L0j0q4O3Jk7p2Q7l2L4J4onj5j2N3j9nj6QK4k3Jj1
-462a5L7j7p2Q2m0J4KkK6Rl6j5K7j9K3lJ6J4pPl1m7oK8%K2K1m0K8J3j7J4j9mjj8J6J0mkJ1
-421ELk6j3K2K1Pj5pOL6n0K5J0k2pK9m5NK0rL8l3L2j4lmRj1J1pl0OJ6nL3k8j8K3pJ8k7l4j6
-378e6K2M1J0K4l7MJ3k8Q%kj4J6ol1L9j2N1l0j8K7%p0M7jJ0J9m9J4j2K3J2l5L9l3nQL0Lj3
-338Hl2M7K8p4k0P5k6j5j1K5jk2K2j4k4L0n1J02o5K3K2j9L2n7j2L3oP5n8j0jj9nN8j5l8J5
-301@Rnpj1qK5k2JJ8j7JJ6QNl4L4J2mj1l1Rj1L0Mj1Rlk2L4n8K3lL1nQm4J3J5K3j1o5P3Kk0
-257@j1OOK8o8K4L5l9J8J3jl2L1l1l2PK2L2j5pJ2J3j1K0j3MJ3o5J1K3j1K7Nj4k1J7L0k4lj5
-217a6l9P2M03m52r4L04j40n6p6K3P0m3m5k2O0K5L0k1Oll5nm9k8P5N5M5L2%j04j7j4J2l4K8
-182e3jQK5N8M2J05p1mK3q1M5q9k7L0n7l4Q1k6J2n4N9J1j3Lj1L0J1n0M1K4Pk2J1l4K5j0rK7
-144C2lj8j2nK7q4Q3J7m4k0J0RJ4Oq0N0M4Lk6qoL2M0q1k8M8K1l8K1MOk0P1o9oj5PO6n0j2J9
-103ENK4k2rj4MPj3L2j9j4J1M1Jk5l1O6m9j0L2%m3K9m0L4j2K3j1m5j8N3J0%j1j0J9nK4j8K4
-63B5l4j3Q3m5j7oJ3j6P0o1PJ4o6K4M3K2k8K8l9n2M0MNKJ7JqJ6nl8kMJ4j7K8Lpmk6pL3n2k2
-20f9M3J7mL4L4k7k8LrlKkL3j2J4j4Lj7JK4k1l0J1J7l0J2M4Pk5Rl7j2J3J3rj5L3j0nk7PJ8
21a4oK8qmKk3rL0POK0j1l7l9K8K9Mk1QqQJ9RKk1j0l4L8Qj4L1jm7J2J5QlJ0mj9j9K0K2j7NK2
67B2l2L5m0L2Pm1%M2m2j3J2J1k6pM9J6ml8%J8nj9L0Jqk6J2J5L8j6k6NPnk4L2rKqrJ6J8J6
110C8
##PAGE=	F1=22224.348723205981514
##FIRST=	23001.711907285582129,	6426.5682307747556479,	-32.5
##DATATABLE=	(F2++(Y..Y)), PROFILE
-912@kj5L6k5OonJ2K7k8j3L9lm7O9j1n0j7K8p%M4o4QL9Ll8J2k7L0KJ8l2Jj5PN6k1m%k7L3j4
-869aK1j7L2k9j3j0L4k4jJ7K8k2ml6K5Qj1l0M5j3mQjl0K0J7K2Ml5m3J9RKRj5L6j6l4L4J6k2
-828eMjJ1pMJ0j1k4K5j8JoqM7l4MKj0pK2j1J0L3k4%j7PL8k4l5L3jk3J5Rk9jK6j4jL2k6RLr
-783al3P1j4k3oRj5L9j3k9K3k7LQ3n0J3k4k6M0j2j4J3mMKK0m7RLJ2j8J1Ok7J9pK%L1j4k6K7
-741A0j9J6m9M6Jl0j9kK7j1n1K0L9nm1L2K0M1j5j2qj3L1k9pL0LJ8j2J4K0m5J1Rj7k4L4%Mj6
-701Al8%L8L3k4Qjl0K8KJ7j4j9mm2P7l9K2l9Q3j6q2K5RrK1Jk3LJ0j6K1Kl3P5l3j0lJ2M0k4
-660B9j4RKj9n7J2M0K4k3K2J6qn0k2L1Qm6O0m1L8n5O1l7NK5J6pKlknJJ3l9k0M9k4Nk3L0mm6
-618d7R1n4L8l1k8J1O0j0l9JK6l9PPj9M0j5j0M8l0Pj4J6j4Qj6J8km2L0J6o3M8nRj6P1l7j6
-579ErkJ4jj8PJ5J3lj4J1n1j0M4N5k5m8N2m1K1NJ8m6k5K0M1m2K6j5Ll0oj6M2Pj4kK2J9l8K0
-538DMj0LJ1k5J7k0LJ0%J6j7M3m9J2J0k3j2NmkK1mJ6l3K1K2l2K0l4N9nj1j2j8L0k1NJ6k1K2
-497A7jOJ1pk7PmL0k4J9j9L0j0q4O0J3k6p4Q1l5K9J1%lj3j0N0j9pj9J6K3k1rlL7j8p2Q2l3
-457a6J%QK4jk6j2K4k7L3kJ1J5j2Qk8m5j0L0lK5K1l9K6J6j4J2k5%mj9J6J3%%PLk8j6K6K1J1
-415B4j8oML4n4K2Oj3LK6n1PJ8pM7l9L1k0kKOj3J3pl0PJ0LL4k9j9J7nJ4k5k9j9K4M0J2J4l2
-373@J1J9l5J3qlk4L0rl5M8j7M8l2oK7qo8M7KNK6m8Qj1L0Ll3L7l2LkL5%pl7M7L3p0j9P0k8
-331A0j8k2L0Qj5J7j7l1M3n7R7o3K1K1k1L4o2j6M5mP5o0qjj7j1P3k3l9J2Jk%j4pK0k2lK6k0
-291b0MJ4J4Ml6L4J5j2jl8J0j9M2Lj3J0mk2M1o2J6KK8rRm0J1J5K3qo6Q0pj8oMMK4p1K6M3m4
-249b0J8J2Lk9L6l7m0QK6K8qj3KJ1kK5roJ4n8RJ7rK8Kj1k1J9K7k5nrn9O1L41m07kK74j64m4
-209a7p3K5O5m3l6j7N2K0K8j8Pj0k9rm4k8P1N0N1M2Lr4k9k7Pk9L3%ML3O1O0J17j08QK6r2M8
-171A08r0m5L0n5k9P7j9K7p9O1J4rOmK3Qn0J4N3J7k1kl5K3prK7j5plj2K9q2P9J3m3l7J5J8
-132a1K1J0p4L7M4Ml0l%K4M2p8k8M3K2l7J5PJ0k6O9o9oj5J6O8m7j9J9KJ7j5j1j4J1J8j8K8
-94B6l0nKL8Pk0l0O3m7j4L3%m0K9m0L1j1J6ql4k9N5J2Mj6pK1j6K9j0J8l4j4Q7m7k1pJ8j2P3
-54G0p1J7J1p7K1M6K6l1L1l6m9L4J0NLJ4mj0K3kl8j0J1Rk0K4J1nnl1lL5n2k4M4J8oL5L6l7
-14B3k8RomMnK7mJ2j6Lj2pL5k0l4J3J8l6NN5Jk6J4m3j1J6J0qmL4k1%k9QJ4pM2j2rj2j4qL2
29aRlJ7pk7l9K8K2Kk2J3mQJ4Rjj4ll9L3Pk1K6J2m9PK1J1jjNk0k6K2K5k5J0K4l4M3m9L6Nm2
73a9mM7m1j0OJ5k7mM9J8j0l7JJ6qj6L1Mk0k6J7K0M0j2l2KJ0%l1L4qjlj1J4J5K0
110C9
##PAGE=	F1=22200.056123703492631
##FIRST=	23001.711907285582129,	6426.5682307747556479,	-1071.25
##DATATABLE=	(F2++(Y..Y)), PROFILE
-912djj3L6k8J3j0kJ0K9l4j0M0rm7O9om7j5J7J%M3o1NL1Nj8kk7L1kK3l2mj3RN9l0Kkk8K9p
-869@J9j9L1l1j2oL8k7jJ7L3k2nl2K2kj2l1N3j9kJ3lk5J7J6L3qm0m3K3J5KQj4L1j6k4K8J3
-829A8k1PmMjLK4k1l6L0j0pmpM1j9Knj7JK9j6OL2k0j0j4J0L7k7l2L6%j6NQk7kK9j5jK8k3J4
-785IRj8l3O9j0k6lQj8L8j5k4K1k9jQ8m6J1k1k8M8k0j2J5pJ0nJ8m6PjJ6rNNj9J6rMoL4j4l6
-742b5L2k5J5l7M9%l4j3JJ4jm8RM2j1n2M3K2L2nj5mj0K5k7j1K8OJ9j0J1K4m6J1Pqk9L5%%j4
-701@k9j0L9L0j7Mlk8L3jJ8j7j9j0l5P1m4L0l5Q1j8q7L2Rj5K6Mk7PJ1j4K2pk8O4k8jRnM0k3
-660B9j4JJmo5KM8K2j8K1J9rm7j7K1J1m4N4l3M3n7N8m2NK5J1oRlj7kNNk6j5M4k0ok0M0qm1
-618d0R4n5L3l6k9J2O2rm3QJ8m3J6Nj7M1j6j0M8k7Kj2J4k4J5k2J7Rm2L1J7o6M4mRj8Q0l3j9
-579A0j1mJ7%k0MJ8Njj0Qm9kL5N1k2m3M9l6K2JJ6n3j7J8N1m7J8j2Pl2qk1L8J3rkJ8K4l5J9
-538HNj2KRk4J3j5NLLJ9j3L9m4J2Mk7ljjmK5lNl0K6J1k4J8l2N6j1nj1k3L9j9kK3k1J9MMPj2
-493B2k9J3JK7k8J9j5K8j1p7N3K4k6p0P0l3K0J2%Jj0pM4j9pk2K0K4j6k0KL7j8o7P7k5j2JJ4
-454cK0qj5rJ9l3M2lPJ6k0J4k8m0j2L0nK5K1l7K2J8qRl0Mok0J6J4NM%Lk9j7K8J9J4k0jJK8
-411C5n4J9JkJ1J8n2RJ6nN2m2K8k2pJ4Jj6J7j0k7QLJ1L5l1j7J0mNj8k0k2K7L5J4Jk2J6K5m3
-370cJ5j4ll5M4ql7N0j9M4l4NK5j3o2M3O%L1m2lrL5nk9L4l1J3j0L3jjl8M4L5o2j4N9l1k1k8
-329c7L2J8j0J3k0l6N4n8Q3n6J9K0k2L3o5k3O0%O7n7q%j4j3Q3l0l9J0qKLj2qJ3j9rL4k2OJ3
-289cJ7Ll3K9J8j7Nl9J0k8N2Lj5J3qk0M1n7ORK3j2Ol1RJ1K4no2Q1j5j6JKjK1p2L1M6m8J8J1
-247HQk6L9m2m6QL0K4lj8mPPK5lj4J6m9MJ3pK4Lj0j9J8K2k4pkp4N1K64l52P7K43j72l3o6K2
-207e8O0l8l0rM0J3K5j4Qj5k5j1l9k2O0M3N4N0Oq3l5m0Jj8L3L%L6O4P2J15j30J6K5r3N0q8
-170B6n8K6m8k3O7j1M1j02N9K0nQPJ3Mn1j2Q1K7j9j6l4K1orK8k8NPj9K9p7P2J2m5m9J9K7K7
-131A4J3o5K4M1Nl3kRJ5M2p2k6L7K0l5J3OJ7l3O1o4oj7K7O7l8l0J9jOlj1j8J8L0k7K7l9Ll
-91iL1J1j4k5N6m1j8L2kl2K7l7K6rPnk2m0N4J6Mj8lK4k8L1%J0l1j5Q8m8k4pK1qP2p4K5Nq3
-50e3J8M6K8l0L0l1m6K7K0KMJ1qj1L1ll7j8J9Lk1J9J7jql2%L2m6k6M2J8oL5L5m1l0J7noOp
-8fK0PPk0Lkj7M6k1l5J4K1m5KO2nk7J9m5j1J7QoLL4k7Ll2J1QpN4j6j1k4opL3Qj0J2lj0l5K1
36a5J5%k5K0jQRNJnkl9K6Nk6J9K3m6JK6J4Kj3J2j8l1K3K3l0J6K3l0M5n3L7Jl9oM6l4plK1l1
80c3KM5K0j2l8KJ2oj7L3Ql3k2K0K4M0rl6lJ5Pl7L3plKj3J4J0K1
110C9
##PAGE=	F1=22175.763524201007385
##FIRST=	23001.711907285582129,	6426.5682307747556479,	-2110
##DATATABLE=	(F2++(Y..Y)), PROFILE
-912iKj0L6l3K1j4JPL0l8pM0j3m7O7lm2j1NQ%M3n7LK1OKj5k9L3nK6l1rj0J0O2l8Qnk9K4%J8
-868A8k3L2l3j1kM2l1JJ6L8k3ml0K0j0j6l2O2k5%J7mj9J4J3M3k0m2m5K9K0KRj4K4j5j3K2Q
-829A8k0J3j0jLKL7k9m5L4kj5lpL2lJj0k5J0L6k2KL1j6k0j2J4L6k9k9L9Jj0nPk5lL1j4lK5
-787A4k1K0J4k5l3O2%k9kPk1L6j6j9J8k9mQ7l9Rj7l1N7k7j1J8j1J6j3J7m5NnJ9%jMrJ2j1M
-746@j0L7j5m4L6l0J2k5N2jl6oLLPm6%M6j8n8N1K1K2Oj9%qK0k5j4K5RK1rRK8m9J2NJl3L4J
-703A5lj2k1j9M0K7j2%mk6L9nJ9j9k0j5k5N9m7L8l0P7j9r0L5J1k2L2Pl1J1J4j4K3j6k3N3k1
-665FQK0k4L8k1j3pKJ1p4qN4K1j3K1K2j0m2j2J1J4m4M7k5M9n9N6m9PK5NnJ4kl0KQlj2j2L9
-624A5j6j7j6M9j1l7R6n6L0m2l0J3O3j1m5J6J1m7K6Kj6M3j6j1M5k1mqJ1l5K3k8J7J9m2L2J7
-587A9o8M0lRk0Q5k7k0j3nJ9Jk2KJ9mJmNm7OK5M4j7l8M6l1K3kJ4o0qJ8N6m8Rj0J3l6qk4L3
-545b8J9nlJ3K9l2K0Nj2lPk3J3j2PlMK2oL3l9J3ll0NpKnK9nmk9L3jj5J5k9N2j7Jrk4M3j5r
-500cK8k2J8QKMj7l3K1OK5l3J7j1K7j0p1M6L4k4o4N6l2J3J2%NpnL9j9pk4K3K4j0l3PL8j8n8
-459d8O9j8k4JK0J7j7kpJ4l8N1mJJ7k6J9k7l5j4K9nK6J5l0J6J9%Ol4Ppk0J5J4J1QrMl1j7L0
-417dJ6J8k2LmK3n2J5lPJ8J0n1J2J5nN5m2K5k5j2K6mj8K0j3k3J0nJ8L5l2j3Kmmj4rk1K9K8
-376EJ5j4j0K2L3n1J4k1jm7N9pl8N3k3L9l3J5K3j9n5M0J0oL3l3j3pL9j3k6L2k9K0j8L1%Ml9
-337a6L9L7n6lM6l4k3l5L5K6mRk1m2O6o1P1n0J6K0k2L2p0l0P5LN7n2nJj1j7R3l7l7Oj7ORj2
-297hqOj4j7M1k4RQK0Mk9K1K1k2J2m0J1l5O1Kj6J7j3k0M0n0mJ6J9j6Ok4PPK3%n9Q3k2j8QK
-255EoJ8p2L5N0n2J8J0J2k4M1m3n1PL3K0Kk2pJJ4K4Lk1J8m1JQnK1Lqj5J5J6k2qJq3M6J83k95
-213a70J38K11j65k4n7J7N5l2k4jK6PK1rPj8k1j3l4j5M9L3N5N5Po7l8n1lrL3OlL7O4P6R8j39
-175A02K5K3q8N1p9p2K2l7j5N4nN1j21N3L1jJ0J8Kjn2l4J05L5j9k7l1J7nqK9l8J4J7k6K9p2
-138d3O5J0m4n9K1L4L2J5n2J1L8Kl5JJ9KM3o5k2K9J8l1J0MK5m0N1n5pj9L5O3k7l8K0mqJ1j1
-99ak2K5M0l4K4m6J1pK3J6qk2M9l4k3L1kk6K6k9J6qjlj0n0N3J8Mk0KK7l8L1RLk8j7Q9m7k6
-58eqK3nO7p4L6jq9J5M5L1l0K9k4m4K0K9JLRj3j1L8nl5k5K6kk2J5K1Kql3LK8l9k8M0J6nL3
-16B4L5m5l1K4kqPrJ3J8Jk5NQk7N4k0l4J3K6n2kO5qk8K3m7rJ6OnRL5l3Pl4J4JqO4j8j2l5J
27b3pL5Pj6OjJ0k7RO%k9K7LPMKKNkl9K0Ll2J1L3l9oK9J7Pk3J8j8l5K3K2l5K2K0k7M7n8M1l
72A6l6qM5k8lj1K5l4PM1K1j4l7MQlj9L5Rm5j7K3K8L7nl8qJ8J5m2L1noPj5J3NK1
110C5
##PAGE=	F1=22151.470924698518502
##FIRST=	23001.711907285582129,	6426.5682307747556479,	-3466.75
##DATATABLE=	(F2++(Y..Y)), PROFILE
-912a5PoL2l5K7j8MNL0m0mL8j7m3O0Jl6ooJ4kL9m7JJ2PJ7k6k5L1qK8l0j3oJ1N9m0Rmk9J9N
-869@J7k2K7l5p%M4k8lJ6M1k3mk7J9k0j4l2O6k9KK0lj6J1J0N0l0m5m1L3K1KJ1j3J7j5nJ7P
-829A9j9J7j4oOLM4l4n1L8Nk4kpK4J1%j3l3J8M1k4jK4j0l1qJ8L3l0k4L9Mpj3Pk1jK8j4lK1
-787A0j6K1J8l1k9M9J1k9mNj9L4j9j0J1k7pQ0k8Rj5l0N9l0j1J8j3K4j9J3m4MpK1Qj0P%Qj4
-747bLj2L8j7m9L9l4J2j3M9Kl8jMpJ6m6mM8k5n6N1K0J3J3k1OrJ6k0k0K3J1K3j1J1K5m6J2M
-707HJ0l7L3Jorj3k5L9K1pmlk2M1rK3k2k2j8j3M3m7M4k5P0j8q9L9Rk6L6Pl3J3J6rK0k2k0M3
-666A7j4J9K6m1L3j6j4j0%K5p8j9N8K1pJ7K5j1l3qJJ3l8L6j4N2o0N0n0PK4LqJ9jm2MJ3qkm
-625a5L0j5k2j3N5j7k9R3n3K9m8k7J0N8rm3K1Km9L4jj0M2j7j1L7j1j0lOl9K5l0J3K8m0L4J5
-587B0o5L1jJ0k1Q4j9j8j7nK0jj8kK0j3LKLm5J0J9L4j5k8M2k4K4qJ2o2JJ5O0m8jnJ8m2pk5
-546f2L2K0klOL1k4J7Oj0o%j9J3rRqPK1jK8l2J1pl5J7j4NnL0mj6k5L6j0nRk3M4k0Lnk3M4j0
-501A1j7L3j9J5J0JKk4l7K9J2K2l5J4qK5qo2L6M2k1n4L8k5KJ3mJ3mmL2j9nk3K2K3km4PL7j5
-460Im5N7j2l0%K3J1k1RlOl8N5llJ3l0K7k7l0j4K5kK3Pj8J1J4J0Jl4Qpj7J3J3J4J3j7Ml1j4
-418c0K6J3J9k0OoJ5m6PmJ8K1Jm8J5J4kN4m3K1k6k1M3j0j9K3j7j9J3j4K4L6l5rknj5qKj6L1
-377a3J8J4k8LK4L9n6J2k4kn7P1kl6N0k4L2l0K3K0k3m4L3J3rL1k0k5oM0j8k0K4k3K8k6K4M
-339A7Ql8L5L4m6QL1l6k4l9L6L2JNk2m4P3n8N4m1J3J7j9K7p0l5Q5RM0m4kJoj9R7m2l4Nk7J0
-299hJ1pj1jpk3M6k6J2MJ9Ok2J1K2k4J5l6J2m0O7%j6J9j6j7L2l9j2K4J1j9Lj2MKK2Mn0P6k3
-258A3k6J8Mj3J5o8L7N1n3J6J0J6k1M0m3n2NL4J7Nk3j0lJ8K1Pk4J9l0lKjJ2Nnj0J0J0k0j1
-218c1Pq6M1J11k42J75J83j45j9m6J0N1k4j9PJ0%J7oJ0j9k2j0l1qL6K6N0N6J0n3l6n4q%K8
-182c1J2nL5O2O9P0j35L4J6p4N0o4q1J6k5nL6KN6j37M6M4LJ3L0j3ln4n0J23M1j6l9k7J2no
-145@L0m5K1K4l1K6o1N4Rm4o1K1L9L5J5l9KL3jl8KL0j0L9n2j8K1J6k9QLL4m6L8m4qk3M2N5
-106D7j2m3J9qk3K7rk7K9M9m0K1n1J8qJ5J7jj7M0k7k4K8lj7K3j9Nqj0%Kn5M7J9Lj9PK8m5K9
-65GJ5kk3j7Q3m2k6qK3mN9p0M7j0r0J2M1L2k6K7j9m2J3L9%%Rj8j0M5ql0l3L1ok0PK5Mol2M
-23a9K2k8k9L3J5nL1L1m4l0L1%j1Qj1RK8ol1PJ8l5N9k1k9J0L2n7mO3j0k7K4m5oJ2PnJ1L3l3
17bJ1l7J6noO7k0rm2NnL4Kj9JLL1k0nkkl1L3PNjkNJ6pl4J3%l7LM2k8j6L1K0J4l6K3j4l6K0
63a4J9l8K8J5k0M3n7M1ol0rM0j8Jj9K6l7J0L6K4j4l7PL%k0L4J3n3j2K3L0L3ll6j4K1K3m5K9
103A7poJ1j6J3jJ9
110C0
##PAGE=	F1=22127.178325196033256
##FIRST=	23001.711907285582129,	6426.5682307747556479,	-4823.5
##DATATABLE=	(F2++(Y..Y)), PROFILE
-912b2J3lL0l8L4k3QLK9m2kL7k1l8N2Kk8%j7K0mL5l7jKJ0L1l7k1K8rK8k8j7jJ1N6m3J1lk9
-871b4J3J2J5k2K2l6lLM5k6pJ7M3k3kk6J9k9j2l3P0l3LK4kj2QLN7l8m7l8L8K1NJ1j3J0j4K
-831AJ3Oj8K0j6j4J0KN0l5n4M1Rl3JpJ3K6kj5l9K6M3k6kJ7lm2nK1L0k9k1L9Qmk1Pj6jK5j2
-789gmJ6j0J9K0l3k3L6K1k9oLj7L1k1jMk4j0P3j9J0j2l1N9l2rJ8j5L2k6J0m2JpK1J6j8J0J0
-749A4Lj7Jj4L9j8n1M3m0J0jM6Nm0NMk0K7m7pN0k7n1M5K1KJ9k3J2j0J0j3k6K0J4K4j1J2K2
-710C2m4J4LJ7m0L2Krpnl0M2J0molj6M3j4K6k4k3k0kK8m6M7k0O2j7q4L8Qk9L9Ql5J6J8pJ9
-669A9k7j8L3oL0K8n4K8j1j5j3kL8q1k9O2J8kJ5K9j4k5lrJ4l4K7oN4n9M5n1OK5jj1K2Ln3N
-629b3J7j2J1JK1j3k5j0N8k2k2R1n1K8n5k2RM9rm0K8pn1M2lnM3j9j3K8kj3JKm3K9l3RL7m0
-589b9L6J5o2K2JJ0k1Q1j2j6j9pK1kj4nK1k2MQJm2J4J4K2j1k0L8j7K6j2No1J1J2N9m4j3KK2
-549A6m7mk5K9K3jnJL3j7J4Pqj0oj3J3qJ1j3J0J8LK4k4Rj1l8K8k0PoL3mk9k0L9k1PMj9L6k2
-506fOkk2M5ok5L9j7J2J1K%l0m2L7J5K1l7J1mK3on2K5M9k0m2K1j7qJ3qK0jlK5j8mk3K1K3M
-464C0n0ML7j4l1M5ol6%K5Ok7K2j%l7N8mnRl6L7k8k5j4K1%K1jpNJ1K1ml4Pnj3J1RJ8J5k3N
-420A6l1j1K3J0K0j9RrPl9JoK8K3om6J8J2%N2m3K0k7l0N8j6j9K6k1j5J6k2K8L5l5moqk5lJ5
-379b4j1L2PJ5m4J7K7M5o1Rk7ko5Q2%l3M6k4K4k6L0J7k6l4K6J7j1K9rl6nM0k3j3J6j8L6l2
-341iJ6QJ2l6L0L0l7J9J7l9k2m3L8L6NJk1m7Q1n6L7l2RJ5j5K3p0m2R5J5K4l7JKjk2R9m6k8
-302A0Ll6J4J1kj4nJl0M8k7J7lJ6Rj3%K2k4J6l2J6m7P2jj7K1j9j4K3k6j7K9Mk3jKKmJ9J1m2
-260c1P0k7l3K9Mj9J4o3L8N0n4J5RK0k0L9m1m9%L5J3Qk3qj0K1J6J2k7K1j9pmKLQkoNMj8j3
-218c8J1q2M0N2j99J92J55j14j7l7MM5j5j5J5ooJ5nJ3j8k3qk9jK6J7M5N4J2m4k6n5j0OK2J8
-181fpL1N8N4L2j18M1J2n9N3m7q8J2j3NJ6QN6j47L7N8NJ8M0k6on5n7J28M7j5m8k1QomL2n2
-143b4K8K7l1K2n2M4Qm2o1K0M4L5J4k7nK7ml9KM0k0L4m0j3J3J4k6O%M4n2K6l1rk8M5M4Om6
-104gJ7j0m0M4nl3L2N2m2K0n4K6j0QJ7Mj2L1k0k5K5lj0K0pppj7%J3n9M1J8Kj8J4L1n2K5J9
-64B1oj7j9P8l5k5rK1nM8n9N5j7q9QL4L5k0K2j4m0PM9kjQk3qM9j4k2l9L5j1j7JK7Nmk8LJ5
-22cj6k9K6J4oK8K8m2k9L9Jj5Rj2OL8j5l9J1K9m4O1k0k3PL8o2mN5rk5K5m2mRQpJ1L2l2J6m2
19b9K1j1pO7k0mm8J1nL1%k2nMN4j3k0rll2L9RLnoRK5j3k9Qkm2nM9j7k4L2K1K0m6K8ql9J5J8
64@m2L4J0j4L7n5M3rk2j2L5rNk7K8m1J2L1K6j1l7J0kMk3L3J7o1nK3K9K9ll3j8K4L1m8K5po
105AJ4j9J4nJ6
110B1
##PAGE=	F1=22102.885725693544373
##FIRST=	23001.711907285582129,	6426.5682307747556479,	-6297.25
##DATATABLE=	(F2++(Y..Y)), PROFILE
-912b8J7JK6l6L5k7J1KK7l9kL4k2l3M2Lk2Pk2K2pL0k5kqJ2L9m3j4K5j4K8k6j9LJ2M8m1J2j
-872Ek7OJ6J3j8J6l7KNM2k1j0J7M3k3%k4J9l7ql1O8l2KK3Pj6QnO0m3m8l2M2J9PRj0Nj4OQQ
-829B0j6K2j7k2J4MM7l2n1M5Pl9LpLL6nj2m4L4M0k4mJ0Mn0oK7K5k7j5L4J6qk4OrJJ8j2lJ3
-787BnJ5K0l3j5K0L1k9o%j4K8k2Qnj8j3O1oJ2j2k8N3l2oJ8j8M0l1Om0JqK0K0k2J3J8lj9jj6
-745a6M0k0m9M3m3J2QL9J1m1PJk9L5m6pM9k8l7L3K1nK2k5J8j4Ool2K1J4K5j4J4J5l5J4LK3
-706B7m3L1%j0mJl0M2kkqjj0M2j7L0k6k6j8J0J1m4M8j5N2j4p6L6Ol0M0Nl3J6K0nJ8k9j7K5
-666@%M2K2o2K2mj6j4mM7q2l6O3J7KJ2L2j9j2kj5J2k6J4LN4n7L9m8NK4nj1J9Pn8OK0j3J8P
-625CJ2j4k1rN8k7j5Q4m3K7n9j6OL5ol4L0j3n1M6pPM0k1j4J7Pj5Onm2K8k9KM4m0L8J4n6J3
-585b0LJ0k0P2mj1k4nJ9npqK2l1QJ2jm1J6J3Qpj2L3rK7j3nn4J8J0N3l7k4RK4n3Jk2L0J9jo
-542a3lL2qQQmj2j3pJ5rJ2j5J2J4LK4j7Nj2m0L9k8RmL2mm2j0L6k6J8mj3K6j8KKj6M0%l3M3
-499B9j3RJ2Jkl6m6M6J5K2l7QjJ9km2J2N4j6l2Opj8J3j3K5NmJ9j8jk1J6K1J2n3mL5j0j3L1
-458B1ml6JK3%k8L2Jpl0N4lpLl9M7k9k3j0J2PJ7j1O%ML4j2k8LmoJ0KK1J7k8Pk9rJ8OK0j5R
-413A7j0%k9qlL6K2j5m3K2J1%M9m0J6k5m0P3k0k2L0k3j4J9k8K9L6l6Kj0rl4JK4lL1kJ2n4L0
-373hK5M8o0Kk7ko8Q7Ok7L8k4J5k0L4J6k8k4J8K0j1K1Nm5oL8k3qQj3M2l6OJ4J3l1K2K6k6K6
-333D3Nl8k0m5L8L7J0mj8m7Q2m8J8k3NJ2pJ5o6m8J02J9Ok7LMLk1R4m8j9%m3J7RLj7rJ2l5M7
-292Ak9K1rJ3J2nj3K3k2J3k1J7m8P2lj7K3k2j1J1j2k1L5ok3nJ5krJ8J4l1O0k7m1L8Ok5J5n7
-252e2L7M8n4J3RK2j7L5l8m3kL0J1Qj8pj3K0J1J3k7K1pqj1OqJ1Mlm%j5j7J7p4L9Qj60J89J29
-211A03q1j6k9jL8oj0J9j7j1J1mJ4j5k5lk8MJ6J3L4N0J5l7j4m7j1QJ3K3oK5N2K9or1M5Om2
-172A8N5k5r1OJJ2lJ3N2j50K4P3QK1M8l9pn5n5J26M6j1n4j4KpkL4n5L0K8l0J8m0L2Om2n2J9
-133f0M5L5Rj5pK0rl9KM8k9L0k8rOJ1k4QmN3n6J6k0j1l1M4K9K4m2J3j2n1N6kl6L2M9m0J8n1
-93b8L0j0%J8PnK2j5k3K0mjJ4Qj9rk0KJ8n6L2J8kj5J9L1n2K0J7oj1j8O8k6k4qJ7rL6m3O2k7
-51B8q2KK6L7j2J7j0l8JN6lkRk9nN3k3j3m1L5j4j1pK7O%k3kRmk7J7J2pK5K3l4k7M3Mj9Qj4
-8iOM4k0n0J7L7n0O1j9j5NM1o4lM3nk5K6l5jJJ0qRK7k6K0m5K5j6rO1j6Jm7J2nK8nk2j1NP3
34D6nl2j7ml1M2J2jqnJ0L3j8k7Oom4j2N3ml1L1K2K5n5L2jm0RJ4m3L9Oj0K8m9M5j0j5j4K9%
76@Rl2K6m2J0K8K5ol8J6pPk4K9K1o4kK4K7K4mk7k3K6L7m8K2j2kJ5k0J4rJ1
110A1
##PAGE=	F1=22078.593126191055489
##FIRST=	23001.711907285582129,	6426.5682307747556479,	-7322
##DATATABLE=	(F2++(Y..Y)), PROFILE
-912c3K1NK0l4L7l1J4KK4l7kL2k4k6L2Lj6J3k7K5j1K6j3kj9J4M7m8qK2j8K7k4k1QJ2M0l8J2
-873DJk5%J9J1j4J0l7POM0j6j4J6M4k4Lk1J8m3ml0O6l2JK4J5k1Qj2O1m8m8k6M6J7RPokj4J2
-831HLJ0j6K5j8k9J7MM3k6m5M7Lm4NooM3j0nm7L9L4j9mJJ0n7mL0K0k3j0L0K1j0k7NkJJ3j2
-789hkJ0%QJ9l2mML9k7pmj0K6k4J6j3j1j6M9NJ6j1k6M7l3lJ8k1M9l6Jl7JpJ7K2k6J7K7j0j9
-747Doj6L9k0m6M4m5J2J4L2J8m3J1ll8M3m5pM8k8k0J9J9j2K4k5K2j8LJl9K2J5K7j9J7Rk8J5
-708@KK9m4K8%j2jOk5M0j6%rKnM1k2L5k8k8j7K1nl9M8j3M2j0o8L4Ml0M1Kl3J8K1kJ6l1j6J9
-666eNN2J4o5J4Kj7j4pN8q1m3O3J4ORL5k3%Jk4J2k0KJ1N3n6L4m4MK5rj5J7J3o2PK2j3K4J4
-625A3Lj3j6rN4l2rP7l6K8o2j0KK2mk7L0k0m9N1j0J8M0k5j6OJ6j8J1rm0K5k5nN0l9L9J2m9
-586b6LNJ1j9O2%mk5nJ6qKj2K3l8RJ8km3J8J5lplK6jK8j3j4m6K5NM8l0l4J5K7o0Qj9K9J6j
-543dqpL0JKJ0%j4k0kJ9j2J2j6J6PJK5j0Lj2m3N1l5J1nL1mn3%L3l2K9j1pJ8j5kMrL4Pm1M7
-499B9rNJ1Jkm1n2N6J3K4l7OJJ6Ll3jN8j4k2qLk5J2j8L0J1nJ0j5Lk0J1K0J8n1j7L4pKJ8jl5
-456a8LJ9mk8M1%j3k1N0kqmm2N8l1k1oMJ2J4k2K0nkM4j9k2%lKPlK2J6l0J1k8qJ4LJ8j0Qj2
-412Dnj9j6%M3J7k1l8K5J0JM3l8J2k0n0Q7k5k5L6k7j0K2l5L0L5l7Pj1j0m1NL1OL1j3J1o5M1
-373iK1N2n9mk7mo4Q8Rj9L0k3Pj5L8J4k9j6J1K2rJ3J8n4oL6k3n%pM7l9mK0J3k4J5K0j8L3o
-332D3l5j7m7L9L6J3pj3n0Q1l9Lj4JRjRo3n0J03K5j2j7LOJ0k4Q6m7j0%n1K1QQk1j3K3l7M2
-292Al0K6j6QJ7Kk6K5k2J2j1K0n2P1nj7K5k4pJJk4M0j5k4rK8oj3J5J9k1N1k7n2M6J0l0J8n1
-252d6L3M5n2J2QK5j7L2l4l7nK7RQj4pj3J6OJ5k6K1Nj1j7J0k0J6Rjj1nj3k0K3o4L9k1j27J74
-212b8J03m7j6k2nL1KqK5k9j4QkJ5j3k7Kk7QQRK4M2J8l6Kl1j3OLK9qK1M4%l7o4M8Lk9N7lr0
-169d1MJ1J8k2J9M4j47RQ8J0K6M9m9on3m7J13M5qn7omq%L6n7L3K4k5J3k7J9Nm0m2J7M5L4L
-130B6onJ2j4l8JN5l6K4j8l%Qk1QpO2n9Prj3l4L9J3M4l8Qj3n7O4Mm1L0M4l6J7m4L3j1pJ6J1
-88A6JJ3j0k1J5mPRK1k9j0k3KK5n4K3J6nj2K5L2n0J3J3omj9N9j6k0rJ1j2K2k6O8l5p3nJ8M0
-47FmJ0pl6oO4lmJ2l4mN7l3lm2L5j7nj6K7OOj6rJJ0k5PJ1rK1K0k7k4M8Nk2Oj5ON0k4o0K1M2
-2B6n1N6j8nJM6o4%K4Jk2K6k8KnJ1j0MK3j7K3m7K7j9j1N2j0Pm6J4nK3qk1j8OQ7%m1k0nl2M4
40@J6nroJ3M0k5k4Mqm6j8N7Rl9K9K3L0o3L5Pm1LJ0m4M3%mJ8m1M7j2pj5K2J0J1l7K6m5QK3K6
83B1%l9K2j1Rk4K5K6o7KK5K2J7nk1k4K8M1m8J8j5%J7k1J5j2O
110G
##PAGE=	F1=22054.300526688570244
##FIRST=	23001.711907285582129,	6426.5682307747556479,	-7944.5
##DATATABLE=	(F2++(Y..Y)), PROFILE
-912c6K3J1J3k9L2l3J9%K2l2nL0k3k0K2Lj4K1k8K4j4K0%mk5J6M6m4lJ7k2K5k2k1J3J1L0l2
-874iJ2Nk3oJ7J1rOl6J1OL4ok0J5M3k3Mj9J7m5jk7O0k7lK3K8l1Qj9O2n3m6j9M8J4J1Nlpj1
-832cJ2jJ4j4K3j5l6J8PL2j9l3N1rm4Qoj4M5j4Mm8M2K5j1moJ4o1oL4J6k0mK3L1j8k6NLLPj3
-789hjQLKJ6k8Oj2M5k4ornK4k5K5k4lj8L6J5K1j1k4M0l3JJ9k5N3l7ll5KpJ5K1k7K1L0j4j8
-747Fj0j4L6k1m0M2m4J5J7K2K7m6J2pm1M8m4nM4k5mMJ8j6K1k3K8k5LPm6K3J6K9k6K2Jj9J5
-708@LL0m1K3%j4MRj7L4k8jqMKL7k4M0l2k9j2K7j8l3M3qL2on6L0Jk8L8kl0J8K1%J4k8j9J6
-666hQO0Lo3RNj6j2j0O2p8m3N8J1J0NL9l2J3Lk7Rj3j0J7N1n5K9l3JK4j4j7J2J8n9QJ9rK5K3
-625B3qj4nrM6l5nP0k6K5o1m%N%k0K6k4m4N2j3L5L7l1j9jK2j8J4j7l3K0j6j3N2m0M1J2m1o
-585b3PRj6M9NLk5nJ0j0Rj2K1m1J0K0km7K0J9j4oNK1NK8j0k5l5L0%L8j9m2K1K7o6J5j3L0R
-544@kj0pK3RlJ0Pj5k8OK3j7J2j5J8%oL0l%j0m4N7l9J3lK6nn9J0K8l3L7j9mJ3j0rQmK9J1m8
-500b3N1oKR%%m5n6O3QK9l6NKJ0J1k4j5O0j2j3j8J1k9J1k3L4J5pMj2Oj7MJ6K6m6l1L4qJ6J0
-458A6lk8NJ2rk4M6%j8rM3kqj2m1O7l5k0joJ7J1k8L2rj0N5l0j1o%PJ0j2K3J2k7J4k4qOMJ3
-415A2mPj4j0rk2NM7J2k6l6K9QJL6l5J1j6n7R4k8k3L9l0qK4l9K7L5l5J0j1j1m2ML6J4L0k0
-376ENo6M7J4N3n3j2k4on6Q2J4j0K0k3%nL7J3l0j0NK4nMK5n7oL3k2krkN0l9j3K5J3j9J0J3
-335B3j1L6j2l1j1m7L7L2J6rrn0P6k8j1nmQOjn6n0J01K8k5j1ONJ6k2P0m3Jkn5K3MJ6k7j3K9
-294@l4L4k9K9k2JK2J0l7K5j8MLK3n2O3nj4K1k2kj2J2k2M2k2k4j2L8qj7J1K5j2L9k6n7N0J1
-255A6l1K2m7K9M1n0J0J0K5j5K7k9l0oJ9RPrpj0QMJ3k1J9J6j2k2J2l0J9J4%j8oj3k3K7n0L7
-215d5l6r5J45Q2j9j5k0mK3OjK5l5j7OlJ7j0k9Qk8PNRQL8K2l9J7j1j3joL2oJ5L4k7n7m0M9
-174iLk4O1J7q6KJ8K0l3K1L5j39nR8J3K9M9n7ln1l2R1M1ln6Kj1j0LL6n5L5J4j6Qj5QKl9k8
-134f6J6M4K9l%JMj7l7%N8m1K0rkjOk0J1j1O6n7%jj3l6L1lN8k7Kj2n8O7Qm3K4L5k7J6l5L4
-92A1j3j1J5J3MPqj7J0mJ4KL1l5j1k2LK6m6J4RppL1L1m6OL%Lk1N1oj5j2Pk1J3rP2m3o1j4J0
-48d3M3PKol3j2O7kmJ4l8kN5m0Pl9L1j7Jk5K6PJ1j0j7mK1k1lJ1j3K0J2j8j7M9Pk6Lj5RN0k4
-5B4p0K6M4n1N1j8MKM6o1KLJ0j9K5j9Mj1J2j3jJ6oK6m9L0k0j4L9mJ5m1J4nJ5j1j6k2LR3Lm4
36A2j9rk9M5J9j2olJ2M1k7k3Lqm5k3O0J7m3K4K1L6o8L7J5m1nOm2M4llJ0l1M7j4Lj6J4K0J3
77B9l9K1m3KJ9K7Pm0K7j4J0k4K0L0o3JK7J6J2j1j3k5L1M1m6J7k0LJ7k0J5j4%
110@
##PAGE=	F1=22030.007927186081361
##FIRST=	23001.711907285582129,	6426.5682307747556479,	-7818.75
##DATATABLE=	(F2++(Y..Y)), PROFILE
-912c5K3J3Qk5K9l5K2%J9k6rK8k3j4J2Kj0K8k8K4j9J6J1ml2J7M7m1KJ1k5K3k0k0J7J0K0k5
-874iJ1J0k3j1J6J1nKl5J5OK8Lk5J4M2k2Nj6J5m5Mk6N5k3qK2M1m1Pk7O4n5m4j4M9J1J4J%j1
-833FrJ3nJ7j2K2j3m1K0RJ9rk0N3k4m1J1nk0M4k1J5m5M2J4jmj2J9o5pL7J1j6KJ5L8k4k6NQ
-792@MKj4JNQnJ3k5J6k3M5k0nj3jK3k6L3l4Pj9K3K2K8j3k2L2l3MK0k8N7l7pl1LnJ0J8k7K4
-750A0L4j9j6j5j2L3k1l2L9m0J5J7J4L4m8J5j0m3N1m4kM0k4J3j2J9k0J9k2L0l0LJ3n2K4J7
-714b2L0l3K7oj1J5ML1l8J8%j5PJ3rK8l9kpORL2k6M4l5k9pL4l2k6L7nK2%m4K5kk6L5ok8K0
-672a1K0KJ2k5k2J5RO6j1n6MRj6j0j3O7p4m3N4OJ2LM1l9K5Ml0Pok1K1M8n4K6k3jK4k0k0NK7
-631A2n5QJ8pK6L1j8j4Oj0L6l8%O1j7K5n9JmrLj3K0k5l9N3j7N1L5l7k1rK7j7J7k2k7J4ok2
-591d2N3m0M2J2l3j6J0Rj2L4OJ1k3mKj0J6j4K0m3J2K2ln1K1K6k3qJ1J5J0K8ml5k3L2pL0qm9
-551b6K6K8p3K3qL0Llj2pJ8J4pJ1J2j4l7J4K6k2J0j2K1oj3L3Lkpm5O4m4J6lK0no5K3K3l6M6
-510A7k9%Rlj7RLK2J6n6N5lJPkKm9n9O9KL4l4MLNJ7j5k8O1j0pk4K0l4J0k7L7J9rkrRj4nJ4
-465IL3m0m5L3pL0%lk3POj3j9M9kk2OL4lpj9l6P3m1j9Nj7K2Rl5M4j3j5O3m2jj0LJ4J0k1K3
-423B0Rk5J8k0q%LRLMj5j3Kk9J1N1Ml1l1L0MMK9l1Pro2R6k8k4M3l2pK8m3K3L4l4J4rj1m3O
-380e3L7K0K9k8Lo6N0ON3m6k0k1rm0P1J7jJ1k3oML4J5l0ojK5%oL3o2oL1k1%j7MN2l8k0K9J0
-338A4j3NOmL8j8k4nm8L6K7J7j0mn0P0j6k2Jj0PJ5j0m9m7R3L4l6rPNK1k1N4l8J2kn8K5kK4
-297A5l3j3L8l0K4k8L2k7nK6J5m8K7j5kJ5K6n2N4oj1J8k0Lk1K1k2M5l1k1j4M4j0j8PK9mK9
-259C7k4n9M8J5l2K8m3K2L6m6RRK6j5K2k3k3oJ2ROmoj0jMJ2j7J7K5j1k7J4l8K2J9jk5nj3k8
-218f5L3l6L4m3o6J14O5kj3j7lJ4J1MK7m1j9NmJ7pl0J2k7OKJ0nL3K4m1K9J1j3j1j3L4nJ0K3
-178E7n0o5j8M3Ok3O3L3p8KK3J9m3K5K3j23k1J05J4L3M2o2Km4j5O4L5Jn3J3k0j1OL6n3L4P
-141GpJmkJl7j5J6M1K5j3QNkk0l4jN7m2J5l%lNj9J5j5P2n7nPj3l7K0k0P0j4kj2n2O3J4m5J6
-97a6K6j9J6k2L1j5j4J3J3QKoj3NnK1oM1m0j1j9LK6l7MMrnL6L1m1knNQk1M2Nrj4%k8NOP6n1
-51A9m8k2KM5J7nol1j8P0kkJ5m1jN4m7J6l6K8j8Ql3K4OJ7kk7j0L2j6j3J0j7J8Rrj2M9Rk9j
-9Bj5J1M9k1p8K8M3m6M3j6J3JM5n7Mj7J9j5K3j1Pj7J3j7nJ0LL0n0L1k0j7K6KK2l5J3lPj5j1
31b1k6KR0Om4j5j1k7M6K1j9k%J1M1l0k2Kpm3k6O3K2m5J9J7M2p3M0K3m1j3Lm2M5nlJk0M8j5
72hJ1j6PK7J3l9J8m2lJ3K7J4m1L4j7J2k3J3L3n9KK7J0Pj7lk5L1L9m1J4k6RJ5k0J6j4o
110h
##PAGE=	F1=22005.715327683596115
##FIRST=	23001.711907285582129,	6426.5682307747556479,	-7094.25
##DATATABLE=	(F2++(Y..Y)), PROFILE
-912c2K2J6Kj8J8l2K6kJ6j8j4K5k1qMJj3L7k2J9k3J5J6kl9K0M2l3LRl0K0j7j9K1RJ0j7J1J4
-872A6k0j5QJ1%Jl0J5NK2J1k9J2L9j9Mj2J2m1Ok2M5j6j5K4N1n2Ql2O6o2l8pM7QJ5jJj2oRo
-830AK0j1J8om5J8J3NjnN5m3l2J3mk3L7k7K7l9L9LQkj5J8o5pL8Nj2RQM5l2k2MJ1Nkj5KMQq
-785bQj8K3l3M1j4kj7JK4k5L7m1J8k3J2K7L4j4j9K3l4RK1l2N8l5j0k6LlMJ2k1K5L3k3j3j8
-746a0pK9k2k4L5l4J7J4OM1m9J7j3l9M8m1JL1k1K4k1J8k1J5k0L4l7QJ4n7K4J9L0l9L0j0lJ1
-708bPK6l1J5jj6J0J4KJ9m7nlPJ7K4k6M5l5k9kL8m0k0K7jJ6Ll2K1mk3L0j0k5K2J6MRj7l0J8
-666iJ0O5k2m6KQj4oj6O7o8l8M6KJ4%M5m8L2Ol0Pmk8K3M5n4K4j2kK2k6k0mL4m7J2J0kK5L5
-625C8k5j3J9j3K5l9KN4pK0n2Mok3OnJ1k6l1N2j9O8L0m1k5j1K6j6J9k6j9QLk8N1m0M2J1k4
-586@k2J1PoJ8OJ7j8nnj0K1j2J7m1J2K2ln7K4L3k9rJ4RJ3K5Pm5j0L0j1K1Jn0K6K7p6K9mL4
-545A1nmj5mRJ7qJ0J8j2m4K2K9k7MpK5j3k0L8Omkm4O5m7J9kJ3oo5L3J7l3N0l6jJ1Kk4J0NJ8
-502IJ9o1N8k%MmOn0o2P2mM0l3MM%K4pm2O1qmk4K5l6Pk7L5K4j1pmJ1j3j1J1L7k8o2L1qM1o
-458Inj3Rjj7j1M7lk5K0K5kqk5k9P6m6k0J1k5K1J1l7N2j6k0O6n2J2j5MK0J2k9K1Mj8K2j6j0
-418apMOPJj6j1Ql3J8N0jl4k8K9KMK4k7Noo0R3l0k1M4l2oK9m2J5L3l0J7qj0m0NL4K5K7l0k
-375Eo2N2qN2l5k6j8j2k1N7J8QMk2j3J3L1J5l0kpK7Nj4L5o3oK9j9Jk4QN2l5k3L0Pp%L%L5k0
-332B0j6%m5L2K0J8j1Km9N8kl1Qj5MK5j8m3m2Q2L9m3rQOK5k1L7l2K3kn8K5pL0l9rM0k0J1k6
-291b5L4l1rK8J8n4K6j0qK6K8n1M3opJ2j7J0k9K7j9M4l7j9j4M8j1k0NL1LK1k5n7M3J7k9L6
-253B2m2J6L0m4RRK5j4K0k0j7mMJ0Olnoj2PQj0J2L0ok9J4m5K4K3ml1kj4l1L7k1K9m5l9Q3N2
-211B6Pj0j6JOJ1J1K5m1k0NpJ7qk7J6k6M%J4k1L3K4m6L7L3j0k3j8L3kNJ0o0o3pL8J2k8O5M2
-170D2o9NK2J7m8K8J1j02l7J07J5L6L2o4J1l8%L6K7Pm7K4l0j1J0L4n1L3kKlMj0kl4%J6L8J9
-131B8k1J0J2pk1l3JN2m3J4kJ%Kj6J8j8P2n2pJ1j3l6Pl3P6Kj0j0l8N3K0m7RJ5j0J5nK4j8j5
-90a3J2J3J0koq%pK6j1M6m1j2j3MK1k6klj1lM0L0l3j0j7J1J3k2L7J4lj6nl7jK0P7n8l3l0o
-48e5M7K8j1qk8k2O7jJJ8m5JN0n4K4k8K2j7J3l8K1OK2Ll6j3M0j2k0J0k3J7NjnM7J0k9oj6J5
-7aM2j2q6L2L4l5L3j6K1LM2n0Ml6K8j0K0lJ1k2J1k0qLJ4L1m8K8j6k1J3RK6k9J4mkj4nk9%P8
34C0J0m1oj6k2M3K2k4LOQL5k8k0%pl8k8O7K2m5J3J3M5p3M0L0m0k1Lm2M4onprN1j7J9j6JL0
76B4J4l8J4l8rQK7J9m1M0k0J3j9NL5n0kL0KJk0Lk4L3L3l7J3l0J5J2j7J4j3j1
110a4
##PAGE=	F1=21981.422728181107232
##FIRST=	23001.711907285582129,	6426.5682307747556479,	-5920.75
##DATATABLE=	(F2++(Y..Y)), PROFILE
-912b7K0J8mj2Rl0K9lJ3j2j7K3k1jlkj5M6j7J5k8J4K1jm4K2L8k4MLl2J8j5j7K5P%j0J1J9j8
-871Bj9JJ1N%k6J6NJ5J9l4J0L8j7LpQl8Rj8L6j0k1K3O2o3Pl5O9o7l1lM5NJ6mLj3kMpK4j0J4
-827B5jm9J8J7j0PRN5o2k2J6kk5K8l4M0l2L5j0K0jj7J7o4nL8kqJ5%N3m0j9NJ3Ooj7LMRj3O
-784@j4L0l9L4rLk2MK5k5L8m5K9k6jL3M0j6j6J6l5J3K1l5N4k9j2k1MkkPj5K5L1k6j0k1kK6
-744A0k5j5L2k8J8R%M7n0J8j3l1M1m0OK2k1L4k9J8k0Rj7L8m4J2J6o2K5K0K9m4L4j4MPJ0K2
-706B8k4J0jj8J4J5J3Rn5o%RK4J6k6M7l7k8LM0m7j3J8KJ0Pk0J8qj9K4j4k2K4J2NQj0l6K2Q
-665BO1l3l3JOj1kk0O8o2l2L7lJ6lM9n8L8Rl0P%l6K4M1n3K2JmK1l4k0j2M3m0J6KJK5M0l2j2
-623@L1j5J2l9NM5JJ8m5Qql8J1Kjk3k3M9k1Q4K6m6k7j4K7j5K0l0j1KJ4l5M7m0M2J1j7k7J1
-584iP%KNK4j3oj2j1K5rJ3l7J3K2oo3K8M1l2j2J5KJ7K2J8n5NK7j7J3J1n3K9K4p9L5JL7j3n
-543Dj7kJK0qQK3rn0K8L2l3JlK7j7k8M3PmKm3O6n0K3kNqo0M3J1l2N3m4%J3J0l2RPJ4K1o7O1
-499B3jJ%pJ1n0o3P4j3M6l0LNoL3%n3N9p%k5K6l3Nk7L2K8j4j2JJ3j0j9J0M0j5p8L0j0M8ro
-457@oJ1qk0kM4nk8L5J6jpl0j9P4n1k2J8l5K1J1l4N7j9k2O9o5K5k1OK6J4l7J9%j2K5j1j4j0
-417hPJJ2mj6qJ5l8K4M9ol6k4K7lNJ9k4JKn7Q4k9j7M6l2oL1m2PL2k6J7npl6NK8K8K5l1pn6
-374e3N3k4N1k3l1j4j5kM2J7J8mk0j8K1K6J7k9%j5K9J1k2L8o3nK6j7Jl0J2N0l1k3K8LjljK
-334AL3k2pOm3K9J3J7j2Qm7M5J4m0J5k0KL3k6l7l6P2M2m4j2PML0j9J8k6L4kn7K6j2L6m4qM2
-294A3j1Jk4L3l2j2K8K0n8K7pj3L5K9n0L1mmOj4J9l5L0j7M4m4j5j3N0j3k0LL1RJ4k5n1L4J9
-255A4k5M3m3J0K4l9J0OK4j3J8j8j1jmJ1Rmmnk1J1NnQL4kl2J5m9K5K8rl5%j4l5M1pK3m4j7
-213g8N6M4Qnj5OmJ1J7K4m1k0Oj1J6qk4J8k3KlK1l6L3K5m9L8N5rl5j9L0jKko1n2JK6J9l2O1
-171iM7n8PK2J0n0L0Jp8n0J03J7L8K1o7K1l0J4QJ9J2m0L6m1j0J3L1m8L3j3J1qJ4j8ml2J3J7
-133a8L4J4k8RJ9j1k0l3NM3m0J1jKLjj3K1k1P1m6qJ4j1l5mm4P7J8j7qk1L8K5m8JN%J6RJ7k1
-91Cj6J1J3J1mpkorL0j8N1m0j3nLJ8j6qj0j3kM5K9k5j5l0J5J9k3L1K3Lj7j2m2pL1P6o4j7l8
-49d7j1M7L7j6j0k5k7O4JNJ9m7JM6o0L3k2J7j5J8m5K0MK8Rm6j6M8j0k5J0l0J6LOKM4J2k8j4
-9dj5J7L3%q9L2K4k3K5j7K7OL7m1Mn5L7nJ8LJ3k6J0k2j2mK5L4m8K6j2k4JJ4K9k2J5mj0j6L
31a6l0kO0J3l6Nk0j8L9K3l1J1J2ML0k6j9kml2k9P1J7m3QPM8p2L9L6l8k8Jm1M3oj1rJN1j8K7
73A5j7lL2J2l3Rl3j4JK7K3l9M5k1J2j6lL8m1pL3nlk5J0k1L4K5l2J2l5K0J0j5J4j1j7
110a9
##PAGE=	F1=21957.130128678618348
##FIRST=	23001.711907285582129,	6426.5682307747556479,	-4354.25
##DATATABLE=	(F2++(Y..Y)), PROFILE
-912a9J4K0qolk5L1oJ3mk2K0j8Lqlk1N4j2J0k9J3K1Km6K1L3j1kJl2J3j2j4K8MolJ2K1j6k2
-870a4qJ0J0Jj9J3NRK4l6PL4j2JkMk9Qj5K7lk9K8O4o9Pl5P1p4k2jM2LJ5oKj1JjpK5pPQn0J5
-824iK2k2J1K3N0p6j1J9%k5J7m1N2k2K5j8K9%j5J2o0lL6qpK2oN9m7j5OJ2Opj9NNNj4NoK9l9
-781b0K1kRk4KK7k1L6m8L9l0rL3M5j7j2Ql7J7K2l6M6j9j4j6MknjpK2K5k4pk1LK1k5rK8j9J7
-739@MnM8m8K1j4j9K9l7J0J3k0L6k9J9k1Oj5L9m8J9J2o2K2K3K7m7L4j2PJJ4J5j4Okk0J8J7
-700B7J9Jn9qNPL2Pk5M5l6k7RM0m9rPMJ0Rj1J8j4j5J9j6j9K4RKPJm4K8PN1l9j9JJoJk4O6n4
-655a7k3K7pJ5mN2o7M1J0k7Rkl8K1L9n5K6J0mJ9m3j7k2N0l0K2j0NK3M3l8rM2j5ml5OL8QJ3
-615E2l4Prm7J4Pj2j7j6M5j9R3K0m6l0j2K3j2J8l4kkK2l8M1l8L8J0j0k9J2NNj2NK7oqj8rK6
-574A0pJ0l0J1K1pp0L3M7l1j4J4nJ8J7L0o0J6K0k0QJ7m9K8J8p5L8KL8j7oj8JpJ8mNK7mn3L1
-533AL3l6oKL0k0l4M5QmPm1O1n0K6%kj5m8N0Ok8N1n0%J9J4l7PPJ2J9o8O0JJkj1J6m7o2P3k0
-490c2N0k9MOj2M0Po2N6pLk4K4k7%k3K7L0j6j4NJ6j1k2OM2lr0K9j3N2rrLJ3j5k0PL7qk8M7
-448C0J1lql1oO6n7k1K2m1J6J3k8O1k2k1O6p6L7k4QK9J5m2J5koK8nk0j2RJJ1pj8%J7l9K9M5
-407D0ql8k0K2pNJ7k0lQn2P1k7j2M6k8qL0l8kL0j9J5kll2NK2K7K2k9j0m9N0l7M9j3l3j2j6
-367e9J7K7J5K4nk1k1K4K2J8k6Jk1L1J4k4L4o2kK5j5kl3J5M8k9j7K2%LmlKL0k4MJ1m0K4NJ7
-326B5j4J4m5L2K7m3K0k4jM0l2l3k7O1M1m1j6OLL3j7Kk2M2%n4K3j2L7m7lL8Jj0k0L2l2j5K7
-287dJ9n7K6mj5M0K9m9K0lJlrK7l6K7j1L9m7j3rM7j3j8%L1J3J0k9l7J9J8j4M7m6OJ8l5J1M
-247@K3j2J7j7oJj1J2J3rjnk8J7%KKL4Nl2J5n1K4L1j4l7Mj7l6M5LJ7m1KL2L9LJj5J1j2PK5
-204D1K4l8j9Nj4J4j2j7J8j9jmK6m7L6K2n0L6P0qm2k0K4Ljj2n2l6%J6K6l3N2M5m8J3J8Km8
-165c0L1pn2o1R4J9L9Po7L3k2K1j5J3J5l1M7n1qJ5K8m5L2k1J8j2K0k4pk7K1K0L1Pl3OK7j4
-127A7j8l2J0L0l5J0nLQlj1K5k5O6l8mJ4j1l0j4n1O9L4k2ojK1L0m9qmJ2J5K6Nk7j4J3J3Pl
-86A7qJrj3L3k1N1l8j2MKJ3pj0j8j3kM8K7j7j8m0J7K1k4L0K9Qj6j8m8qL9P2o8mm4j5M8M3j9
-45A3j1k3k8N5NQK0m8JM0o2L6j2J1j3K2m8J7ML3J1n5j4N1ok8Ql7J8%J1J0L8J4k6k3j1J8K1
-6B0J4q7K9RoJ4j6K9J2L0l1Ko7M1KJ4PJ7k7Nk3j3qL0L5m3K0ok7qJ8L1j7J6mk0j2Pk9jL6J7
35A0l1J9k5j4L4K4l7J9J9jK1k1j7o%k5l0P6Rl9KLM7o7L8L9l7l3Lm0L6kj9qJ0N0j8L3k0nL2
76B9J1k8Ok9j7mK4K6l7M9k0Rj0j1L8l0j2L8j4ok9J4j6L4J4k5J0l6K4Pj1J0pk0
110a9
##PAGE=	F1=21932.837529176133103
##FIRST=	23001.711907285582129,	6426.5682307747556479,	-2787.75
##DATATABLE=	(F2++(Y..Y)), PROFILE
-912a2RK3j4Kj8j8L4j0J3Mk8J8j5Oj1mk8O1nNl2J2K0Lm6K2K9Jrll1J0j0j0L1Jj3MJ5K2j4k4
-870a0j8QJ5Lj2J0NKL0l8NL0qjLjk1J0j3J6Ll6L2O4p4Ql4P5q1j3JL9jJ6qJrNppK7oKJ6n2J2
-824a2K7l3J4L3M6r1LK2Lk5Nm5O2j4J7k6L7Kj3Pn7JL4j4oL0j4O3n1j1OJ3Mpk1PMLj4LJK6l8
-781a9J1MJ5k6%K9j6K9m6M9l5j7L3N0j8rJl9K1K2l7L6rj5qMjj1qKJ9J8k3mk1RJ7k7kK3rJ6
-739HkoM5m7K3j3pJ7l6J4Mk2L6k1J8k1Nj5M1n2K6Qo2J9K6K5n1L6j0J0pJ9PlKmk1K1J7K5qo0
-697a6j0J1OL8jk4M4l7k4J2L8n0klMJ2J0mK0j8j3J3j7j7K6MJNJ3n4L4NL9m4kJn%Mk8O5m8j4
-654b6J8j0J4pN6p6M2J2k3J0lm0J7L7n5K7K2nJ7n2j4l0N6k0K7k1PK1M5m2oN1j4j9l1PL1J3
-616C6Qk3Orn5J8J2k4j2qM0j7J01J3m5l2rJ9qJ5l7OpL2m2L4l6L5Rkl1J1LJ2k6LL1Jj0k4oK5
-574GmOk2J2J8rp6L7N5l0j7J1j1K0J1M3o6K8J2k2KK4m7K7J4p2M0LM0k1ok0Nj6J6jLL1Jn7L6
-533EL3m0j2OL5k2l8M5PmJ1l9N7n0K9Kj0j8l6N5%k5N1n6%K5J7m1OORJ8p0N8MKmj6K1m2n9O7
-491a3k2N2k9NNj8M8J6p1N2qOk3K2k3lj6K1L1j9j6RJ8j1k4JM3J1j01K8j7N5rj2J2J5k1k1J6
-452a1K9rk9N9Nmrl1NN9o2k1K6m6J0J5j8N9k3j9O3q7M8k7RL1J7m6J1ljL1%k5j3J2%Rrj9QJ9
-410A3m0L0M2rl8j7J7j1MJ5j7oJ4m5N6k5oM4k3rL0l3j3K9j4J3J%k6OJ3K5K1k8j3m2N0n3M7
-371Bkl3qj9L4J2J1L2pk1k2K8J6J8k3Kk8L4J7k6L1o1%K4j4ll5J8M3k4j0J4nQomMK6k3J3J3
-330B6l6K0lJ5j5J9m1J8M0m6K6k9nM8l8l0j6M7M3l4k3M%L6j3j3k0N0Kn0K1j5M0n0jL3J6k1
-292Ej6L1l1j5K4J6n5K8lj5M3K7m7Q%Mj1nL7l8K3pL6m9j1mM3j2j7kK9J4Pl0k4MJ8nN3n0LJ0
-250A6l0J2KK1j0J6j7kNj7J2K0j6Jml5K2mQmL2J2l0J5n3K4L2k1l8J0k0l5M7J3J1l6J3J4L7
-211B3oPj4J7k0LL3K3l6j7Mj7J2j6j1K0j5moL3n8M0J9m9K9P8om5j8J8Olk3l5k0lML8l2L6L8
-170B7l6J7J4pm5L4j6k4o9Q0K1L9oo7M5j2K5l6QJ7k3N9o1nJ7K3m2L1k8K6j8K6k9rk2K8K1K9
-132C2Jl8LL1j6j4l1J7J7l3J0rMJ3mrK7k7O0k9lJ5j0k5k2n3N7M7k7mJ9NL3n0j5j0K2J3M2r
-92C0l1j1J3J3Mjj0Nj2j8L6k4N0l5j0J2KOLj0k6j2mM9K6j1j9m6J6K2k4K9L3J3j6k2n2qM3O7
-52G0p0Rm8j8M7M5j8j2k0l2M7QJ3J9m7jL5o3L9mOj0K5n0J4ML6J3o2j1N2nk9Pm3K0lJ6J5L3
-12B7J6k2l3qJ8PL0q2K5rJ3Pj6K9J7K2k1Jp5M1J0J0J0J9k8Jk2j4j3L6L7l9J2Jk8j3J7L1j3
26AJ8mk9pJ1k6jJ1K3k9L2k8rK7K4m2K8K4oJ2j5j5j0Oj8l1Q1%l7ljM7o2L5M1l3l7Ll9L1Kk6
68e1oJ7M7j8L8k2nK9Rk2Kk3j9qK0K7l4N1j9Plk1L8k0j6M2k2pl2J7j3L6Kj9Pl7K9MpPlk3
110b1
##PAGE=	F1=21908.544929673644219
##FIRST=	23001.711907285582129,	6426.5682307747556479,	-1396.75
##DATATABLE=	(F2++(Y..Y)), PROFILE
-912fLK5j6Pk9j3L6j4J3J2l0J3j3J0j3nl4O3LJl3J2J5Om6K2K8J1k2jl0PqnL1jj6QJ7K3j1k7
-870gk8OK1MnQNmL1l7KK5kmQnj1J0j4ROm0L7N7p0Nl0P7q4mJL3lJ7j0jpQj2oK7mnK3m9QL0l8
-822b2J3M1L6r6J4K6Mk3om8O9oPl0M4Kq%n2OK9j7j1L9j6O1n1rQRLnk3RNlj1LJ0J7l3jQK2k5
-777a1nL2rJ8m0N6m1k0K9N1j7nnm1K4K0l5K3Lj4JKjj5j5J0J2J3k0kj6J1J3k6JJ9%J3opM1m4
-735cK5j2OJl0J4lk2L0rJ6j9Nj4M0n2L0Kn7J3K9K2n0L3kPj6K4%Pknk1K1K0K6j3n9j1J4MM3
-693C2qk3M2l7j9J3L6m7Jj2KJ7J0KK1k1j1Qj4j8K6JjMK3o1L9KK6m2RLj3QNl1O3m1pJ0j2J1
-651dpN7q0L9J2j7J2rl6J0L6n3K9K9mJ3o1ql4N6rL2l2PK2M3m3jN4j3l1k6RK4J6Lj2Lrn5J8
-610b0J5l3nkL3j0R9Ol8l4nJ4pJ3l9J3qL6m1K5l2K9QLk7PLJ7l8JL3J0j3k8kK1jKj1QJ8j4p9
-567g3M2N7k4j9Pj7J9NN4o7L7Jk2LK4m2K4Qo3L9JM0k1ok1Ok1J2M%L3On6L7L1m0j8QL8k1l9
-526c4M3NmJ5l5M9m9L0Nj6k4k0N8mk3M8n9%L2J6l9KKJ0J4p0N5NNnk1K5l7n1N9k4N1k9QMk4
-485b7N5K0p4M7rRk0J2j4poJ2K9j8j8J5J7j2k4jM0K2j06K8k1N4oj4J8J4k5j8K3J9j0k7O3O
-447D6oj2k8J7M7o5k0K9m8%J7mN4k7rN6r6N6k7RL0J6m4PlLL1Ol1j1J4KMj2j9J8J8l9L1L4m
-406D0m1j0J0j7MJ4j3j0J9l6L8k3KM1j8j1K9k8j9K6pJ0LMk3PQJ7J9k2j5l6M9o8M8Nl0pj9M4
-366a6LNL4lk0k4L0J1J6j7Ll7L9J6k4K6n9LK4j3pl4J9L9k1JMrJ1qlMK3k3K2J5l2J5qJ2j7K3
-324B3l7PN0m6K8l1rN3m0k8qL8M0k4l1LlL7j1k3j8N2Om3J7j4L7m9MK2K8k6j1K7l0j2K1J0m9
-285d0K9oqM1K3m6KkRj8jM3l4J7mL0m7j0JL8j1j3nK5J4Ol3qj0J5QN3n5NJk4J3kK0qJ6k0JJ0
-241A5k1J1L1l1Qrl6K7oJ1qK5K0k5J3n1K0L1k5l4J1k2l2M7K0Pl0J7KL5j5J2j0J9k5jL7K5l2
-202C1j6Kj9J0k2kJ7j0noL7o4M3J4m3J8P8mm2j4J0J1pl0j4qpnM6k5J8K7k8K4Rj6m0L6k3%p2
-161i1O3K6L5j7o5N5mK5n0OJ6j5P0p0mK0J9l8K9l2K9k1K9l0j3j6L0K3K7nl9lL4j4j0l0K5%
-123fk7Rj5QJ6noK9l0N0j8JJ4j2j6k6n4M1N7k8mL7rL4m9k1j6L2J2N4k3l6qJ6J4lKj0Oj4k2
-82b6L7k4M8l1rK0JJPol2j1nM7K6pj7m9J1K3k5L0L5J7j5k4n4pM4O0p1K0n0j9M5M2j2j1k0l1
-42d2L6J1J8J7m6kL0o1L9KLrK6m7J1ML7J3o4qN1pk6Nm8K2lJ6J9K8J8j7m2mJ6nM4p4K0k6L2
-1a3kj4K5K4J3j1jp6L6J7QPK2k4qj9j1j4L5L7l2MJ0l0j6J6K9j1K2ol7%J3k2Kj4K7k4M3l3m
39c2J8K5m5L7K5qKqj1j7J1rl1Q4j1l2omM3n6L3M1l2l8Nl8K4Pl5KK1M4j8M1k5mK5Qj6%j9j8
81a7j2J5K5k8N0j5LNk8L4rk1M6k6rl2J5pL5j0j4Ml2L1JmKMk4
110a8
##PAGE=	F1=21884.252330171155336
##FIRST=	23001.711907285582129,	6426.5682307747556479,	-5.75
##DATATABLE=	(F2++(Y..Y)), PROFILE
-912@lK7j8J1m0pL8j9J5J9l2Rj1J1j4nl9O5Rll4J3QQm4K2K6K1l3%k8Mp%L2lj9J1K0K1pk7l8
-869d1MK6NKMNpL1l7%J9MoJ4j1jQj4KJ1m5M1M7o3Lk5P9q7O%K8oJ7j0lnJ1j9mK7lj0K9m6ML4
-823A8m3RM6K9j00K6K9Mk1j5m9P3Kll3M9Klom6J1K5k2j5M6j9O1n2nRNJjk4RProMJ7Nk7j3J4
-779a1K8k4j0L5jMl2O3m7k3K6N0j7jj0m3K8J9l3QJ5j3J1%jk1k0J9NPj6kj1J4Rk5MJ5J0J0j1
-738HoL3m0K7j0J8j6k4J5j2k3K5MJ6j7Mj3L9n1L6nn3OL2K1n1L1OMk5K9qJ8npk2K3K4K1j5n7
-697b0j1J8%M8j4k2L8l6j5J6L1m2Mk1%K3RPK2k4j0Nj2j9K9mlLL3o8M4jJ4m1K1Nk2J5Pl3N9
-656C3l3jLj2PrO0q4L6J1j1J3j3l4NL5n1L2L5mRo9jl8N6%L9m6QK4M0m4MN6j2m1k0J0J7J7j
-615B6j%rn4K0J6m1KJK9lR3ll0l4JJ1pRm0J8qM0l9J4k7K3PRk5KNK2m9JL4J6j4l0JJ5KkjPJ6
-569B3j9q1M8N7j7k1Nk4J8mO6o5M1qk2LK6l7K0Mn4L6lM2k2nk2Rk5PRmL4J2n5L6K8l8k3RM0
-528B4j8l8L9KmJ9l2M1m7L1Qk2k9kO0j0k2M5n9JL8J3l8%kJ1Ro9N1PQmk8K9l0m3M9k0M5l1J2
-487fMl1O1K6p7M2j1J3j8Koj0MLK7j8j9K0J7j3k2nL7L0j07L0k6N3nj6K3J4k7j7K8J1j1k5O7
-448D2Orj3k3K6L5o8j7K9m6j0J9QM9l0JM8j02N8k5J0L0J1l8K%NL0J1l8pJ7Kjj2j9K9J5l9L1
-408A7K8Jm5nMk3MJ7j1j4K3k8K1k0J0L5j3rK7k2k6K2JNOPk1RJJ2J7j7j8k9M9p9M6J0k4oj7
-367e5M8o%L7jj8k4L1OJ3j2Nm4M4J3k1K2n8OK5j3rl3K1L4k0J3pj2J3qkMJ9k2L0J5k8J0j3J0
-326A3j7K3l1mO0m7L2l3j4N8m2k8JK9L8j3l8JpL8qk9j9N2J0l8J5j2L4m8PJ1M1l1pK3k6rJ6
-287AMm1L0qkL7J8m3mkJ2k5LN0l1RkK7m6qPL1j1j0pJ9J4Ol5Rk3J0K2N0o0Qpj8J3mJ8nJ5k1
-243@LJ4k5RM2m3J3j3l8L3qJ5j4J7K8k0J2m8J6K9k9l1J4k3k8M6K5Mk2J3nL4k4J6oK1k8oM1
-204C4K6k9j4Jk1Ok7PJ5onqM4p1M8Rl6NP2kl2j3KJ8j1l7J1lj1j2N2j2lJ4j9L1Lk5l4L7l0K5
-162ap5M7K9L0k5o2O4MK0o0NJ5pP8p8%K0J5l5K7l2L0k4L0l0j5j1L1K4K4ql9rL6j4ok8L2j6
-123a4k2J0k0J1J8nmL0l2M1rNJ2j3qk5n3K3O4k9kN0k0L4m9k5j7L9J0N9l3m1lK0J4j0Oj0Nj4
-83gk7L8k3M4k6rL0knJ3kl8j0pM6K5nj2m8LK2k4L0L5K0j2k5n5oM5M9p0L1n1j8M1L6nrj8l2
-42c8K6J5K2J3m4kK5n7L6PKpK4m0OML8J1o5kM8j1k2Mn1K4mJ4K4K2K0j2n0jJ4j7N8o5J6m4N0
-1ij0j2K0L1Mmjp3K9K4NLK4k0j6j5pj5L4L6k5mJ7k9j6J3K3qK4nm5PJ3j5Nl7L2k1N2l8JJ1K5
41Hm8M5K6j1pjpk3J6jl1Q4k0k8qnL9m9K8L9k7l9Pl8J8J3m3J0K3M0j8M2k7jK0Mj0%j4j6j6J0
83a6K1k2M9j3%J4l5K9Kk4M8l0rl0J2lL6k2j0Kk8L3kJlJ0k6
110a6
##PAGE=	F1=21859.95973066867009
##FIRST=	23001.711907285582129,	6426.5682307747556479,	824
##DATATABLE=	(F2++(Y..Y)), PROFILE
-912CpK9j8J3m7lL9k3J6K7l3MqJ2j4om1O1J4ol3J3LPl9K0K9K5m7Mk3%pOL2oj7J1K5J6lk8m6
-869d6LL0OP%Pj1K7l2lJ3J1qJ5j2RPj6mJ1m6M7L2n2Kj8P5q5J4jK3j0J9rpkJ0k1lK4jj4L2m0
-825a7JL3m3PM6J9r5L4L1Jj7k2m7P5Qj3l2N1%Mj3m0J7J9k2k4N3j7N4m6nJ1%jNk6QQj6KNK6
-783B2j1k1k0J7L2j9j8L5J2j3k2O7n1k3J9M6j3Lj6m1K8J3k4qK6j1K2mjk4k5K5kJj1lmJ6Mk2
-743a9NJ2J9Mj4%K1l6K9pK9l1j8J3j8k6J8K2J5j9Rj4L5m6L9j4m4jL3J7m6K5J7%l7L4j0K1n
-704A2rk2K4K8J3j4n5qK1nN0j7k3L6l3j2J5K7l6Pk6oL1OJ0K6k7rJpk0K9ppLM1p1M7oLl5L1
-662FNl1K3Pl4N6k8Mjj0%rO0q3L1RnJ5k0k7lL5m7L3L6JMp5Ml7N3PM2n5OK6L8m3PN5j2m5j6
-619a8J2J2J4lPjj1m8K0J5m4RKK3PQ1j2j8l5ORoLl8K0nM0l6Nk0J6MJ3j9mOK4n5KL2K2j4k9
-576a2LRLnPPJ6k6p9N1N6j0k2Jl0J7j2P3n8M2j9j9RK1l1J4Jm2L3j0M1j8nk2Rk5JJ5qL4J4m9
-534b5L4K2l3k7PM3j4l4L2JmK0k8L3m5L0J1k3l5J5N7j3k2M2n9MM0Rl0mpJ4Ko4M1J1J0%l2K8
-494Gk2l2L6j2L5l1J4Kl4O4K9p3L5j4K0j9p%j4J6pK4j5k1K4J6j6j7oL1L5j02L2l1M9mj3K3
-456BJ2k5j4L0Jqk4O4J0j2j6j4L3K1o9j2K8m0k1J8K2M1l6J5M0j04N8k3J1K7Mk8lMMK8J5m0
-418alJ7Orj0k0M0J1l8K8K0J1n0%kk7LJ9qj7K5k1Mj4J8K6nrK4j7k7J5QJRJ0k2J1%LJ5j1k0
-375gk5M8q5M5J0j4oj6M8qqL5Qj6k4K8KQnPn1N2Nj4J7n6RK6j5j1k9K1L0k0K5j8j4J3pjNJ5
-333Gk0L8J2k6Pj5Nj9K6k6j3O6m3L4l3k2O1m0k9PK5L3km2lj2L7ll1k1N0J3l1J1pK7m4J0jM8
-293C4l0lJ8k2mJ2ll2L1j3QL0J3m2kqJ4k8LN5k5LjK0m1pJ2K5j1prJ4RRl6K3l0LL5M2o1J3j5
-250dj3J4qJ8lJ5k4NJ6k3ON1n8K1j9l5L4nJ7k0RL2j1J0m3RK4l0k3J3k5k0M1K8Kj1LpL1k9J8
-209F%J9k8j0M3K8k6j4jk1Nl2J3J0jnoM6p1M6Ok5rN9Jj7j2mK4j7l9L1kj6j3N4Mk4Kj1L6kl1
-166dl1L9l4M1p1L1L2K2k9n7P0J0J4o6RRjQ4q0JK0J0l1K4k8K8k6L1l0j9nK8K5K4j3l6j5L6
-128A2j0kk8L9l0j8Qk2J5J9njK9l4L2jQJ0j5Lk4m9OO6k7kN7k5L1m9k5j8M6QN9m1m5KK4J5j8
-87@J0qKj2l3L9k2M2k4pL6nqJ5Nm1j0pM1K6nrm0qK0k2K8L4K2j0k3n2pM1M1o6L6m8j6L6K5P
-45B3nk0k9J5J7K6Pl9lK1n1L1J0MqK1k9JLL9Oo0LM1j5j4%n2K6lJ0K4J8K1on5KJ0k6O7n3J0
-3a2n7O5j7j0J3L7mJjo0J3L1LlK7j7k5olj3K9L4j6j5K4k8j2J0J5pK7pm8J5RqJ1n4L3j5N5m1
38b7MKK4m5N0K1j0j4M%l1J9Ok8P9k4k5rmL1m0K4L5k5l7J1l5PJ9m8J9K3L3j5L9l0OJ3LqKj0
80Ij4j6MJ7j7M4qoK3l8K2Rk3N0l3pk9QJL5l0qkk0L2kMpJ4k7
110a5
##PAGE=	F1=21835.667131166181207
##FIRST=	23001.711907285582129,	6426.5682307747556479,	1653.75
##DATATABLE=	(F2++(Y..Y)), PROFILE
-912Gj2L1j8J6n4JM0k9J8L4l3jnJ3j5pm2N8J7ql2J3mJ0l6J8L0L0o3Rj7kpJ1L2qj6J1K8RKk6
-870Cn4KL3PJ2mJ0j5K4k8nPJ7j0J7j4J7Mj7rJ2m6N0J8m1JrP1q2K1lK0j5K1rj0%J0k4jK1Jj9
-827a6L6l4lL4m3KM4J2q8M0L2kj4k7m2P3J2k0l0N2kJ0k0l4K2J6k3l3N8j5M6l9mJ2mlJ0k6P
-788dRk3J1PL2k9j4k3J9L5j4k4L5K3k9j3O9n6k1J4M1j3Qk1l8K8Qj5k5L8j0L3plk5k9L1j0m
-749iolLJ5Jj8NOK7jj5NJ0l1L0mL6m5j1J2k4k8J2L9J2j8J4j5L1m0M1k2l7qL5J4m3K0K9nm8
-708c4L8j4K5mj1k2K5L2Oj5n1oK3j0N3k1k4L4l1pJ4K1k9Rk9j2L9MJ1K6k8pkkk1K9rj1JN2p5
-667c3M7qnl0L8Om0L1Pl4N2k4QmqnrN6p9K6P%J7k6k0j1L5m2L6L4Mjq0J1l4M7J3M6o3KK9L5
-625C1m2J2N0rn0j0J3PJ1nJ5lj2m2K1J3m3J3KJ7J6O7k2nl3J2Ppkl7K3kL8l0nj2Q%J8j3j0O
-583FK7o0MK9K8j5k7OjPrJ6OJ7l4p6N4N2lk3kl4J7k1P9n2M1k9j3J3J8k7Qjk9K8j5L8j4lk3
-542a7J0k3oK1j3L3J7m4L1J5k6k8KM6ql1K5%mK0k4K5m3K9J4k4l9L0N4j7k1L8n6QL9Mk2oj2
-503cJ5mn9L1J5J3Nl8K7j2k1K5nK3l2J8Jl9O5L3p0K8j6K7j9j8Oj6K5j4K0j1k1K6J5j8j2pK3
-464FL6r1L3l4M5lj3K4Rk4j1L3qok1N9J4j4j8pL6J1p0oK4k9l3J7L5L1m1L0L3j04N1j8J2K4
-426A2kj8qJ0KK4K0m5LJ6J1j7qj8M8Ol6K5J3K0n4Nql0KK1mk2K8j5j2qK4J7LqK1j3k7RJ5lJ1
-383A0J2k2J3kpJ5pk1k1M9q7M1Rlqj1M1qj4L2J5j3k4K5lLLJ0n7N8krJ3n5J2K7j5j3k5K3K4
-342Hk0L6k8j6J2n%PJ1j8M4Qk3Mj6Kk3K7j9k0P1m2L6l4k8O4l8l0J2K2K8Qm4oj8L6Ll1k4M5
-302AJ7k5PlK1m0J3j4N7k9JJ2j9JJ0rk3L0j7J7K3Qm0Jj3J4l0MN7j8m%J5l5pJ6J8j0nj1RLJ3
-259A6l7L5l5mM8L4o6K2k1qJ2j1J7%J5k7QJ8k3KO1p1K8k5l0L4lJ8k5jL8lRl8LJ8l1j6J4k6
-219e1j1L5K9Kkj0oK9l4J9OJ8l0j2M3L1k3j4lk0Ml7J8NNnnM9p2M6Jj4k0M4LJj3j0L1k2m1M7
-177A1mk0j4N6K0m2ppM0nl6k8L9l5N1o5J6L8J3l2m9P2J4No5J3MJQ7q0KK1Ok7K0k4K6k7L0k8
-137a0k2JK2K7K3j7l0k3L6p%k6M5m3j2Pk3J8J7mLK7l7K4NJ2Pj8J4k0m5qO2k1kN6k4K9m9k4
-97c0j8N1ON3m5m8PK9J5k5J3okj0l7L8j7L8k2oM1pj2J7J1m3rqL7K7qll0k0J7k1K7L2K4qk0
-56B8m9qL7L0o1M1m3j5L2J2K1jk3k6OK1K8Jl5mJ7m2K4J2NqJ7j8lKM0Jn4RL3k3mln2K9mNK5
-13@J4K3jo0NOl1O9l9Oo7P5k1rNM4j3N%m7%L6Jj3L1j4l3LLj3K4L2pk4L0k5qOPqL1rn1K3Nj
32a0J6o6L2oN2m5QnK3m3N4J6j0j8ROl9K3J4k9P1k6j9j0jK1l0J8L2k3l4J3l2kK5n1K9K1K5j4
72eL8l3J1PLqNpj1j5mJ3j1M0mj1L2m2J5J6k1N1l5ok5LLL4l8pnj3L2kQj3J9k7
110a3
##PAGE=	F1=21811.374531663695961
##FIRST=	23001.711907285582129,	6426.5682307747556479,	1672.5
##DATATABLE=	(F2++(Y..Y)), PROFILE
-912Gj3L3j8J6n3LL8l2J9M0l2q%J2j6ol7M8J8rl1J3pQl0J8L2K9p4J4j2lrJ6L1j0j1PL4jOk5
-870En8KL4PJ5pJ1j3J6k3n%K3j2J8j3K2Lk1j1J0m2N1Mk8j%O2p3K4kJ7j9K2pj3LLk2%J7Kj7
-827a6L2k5pL1m0jL9Np7M4L2j0pk8l6O8J5k5k8N1oJ8k7k7K5J3k1m3O2j3L6k9nJ5qoJ6k6NR
-787Ek9K0PL9m4j1k2J8L7pk9L0L6m2mO6n7j7PL4j1J3k7l1K5Jll9M6rM3j2mk5k9L2j8n%pJ2
-746a1J3kj3LLL1pj4J4lk9L3%L9n5mRk7l3QN5Rj9K1j8K6l1M0k9k8j3L2J2l6J3L9j0n9M2j3
-706a2K4jj2k3K5L6kj2m9lK4j7N6k2k7L2k5oJ2J7k2J1k9k0M5%J0K7k5qkNk6L0j1j3jN8p4M3
-666A3rrk3M1Om7L7Ml1M8j9Rokj2j1N1p0K1LNJ8l2j3j7L3l3L6K9Rpq3J7k7M0J4M8o6mL3L2
-625B6m0J6M5j0m9oJ6LLlJ9kj6l1J9J0l8J8jJ1K7M6l1J0l0J5J0j0pl5K2NL2k2j4nJlK0mj8
-584aQK7o1OK4L2j3k2MqRj3K4LK1m3o8N2M8Lk1nl6J3k7Q1m2L5l5rK0J3k5Ljj7K5k4L5qjk4
-542a8Qj7j0K4j8L2J6l6K7Oj6k8mM7jk6J6%nK0k0J8l8K5J6k3m1M1M9k1k1L6n1J3L4kj4oj5
-503cJ5rn3J9K1J5J2m1K2nqJ3MQl1K3lm1O5L1n9K0j6L2k1k8J2j8L4k2J6mk4K7J4j7qoJ4L5
-463C5p8L4l5M1oqK1Lj8qL2j4nj5M8K0j7k0KL4Lo7%J7j4m3J4M4K2m6M5K6j00M1j1J3K0j0o
-424fj1J6nK0K6m8RJ3J2k3%j8N2Ml5J9RK9o1J2j3l2LK1Jk6K8j2k2lK9QQnJ9j1k1jK1oJ2J3
-382B5k3J6jj6J4mk1j9M9q4L7NRqqL0nj8K5K3qk5K0nlJ0J1o1O8j4lJ1n3J3K9j7j1k1K4J9k3
-341a3M4l5j7J3ojJ3Pj5M7Kk1Lj5kk7K6j1k3P1l8L5l2l6O6l4l1J3K2K5J4m4pk4L4Ok6k5L9
-302cJ8j9LKJ2l2J4k4O0k6PMj6OJ1j5j6L1k4K9J4Kl9J2k4J3k7KN5qj0kJ0k8oJ8J3j0lj4Om
-260hJ6l5L9l1j1N7K0o3L1k7mJ1j4J8KJ4k8RJ7j9kO6q1L6l1k2K8MJ7k9rL9NRl2mJ2l1mJ0k6
-219e1JK4L0MPk6kK5l6K0J1J2k5j4M1L3k1j4oj8Nm0K0kJ2pjM8o7L9%jl0K9MK1j7j4M0k9m1
-178c6N8rk6qN3L4n4j5mM4j0l7k5L8l6N6n8NM4Jl2l7P0J6nn9J8lLQ5p5JJ9Mk0J1j3J9k6K8
-138A9k5k6PJ5K7K3j9k4k8L6oLk5M5m9pNk2K0J5lOK4l9J9QJ3Qk3K5j6l9k0N6j5lN0j7K3m8
-98gk0j6N4LM1m4m8J1L1J6l1J3%pom1L7j2L4k0mM2j1j2J8J4m1rnK8K9j3Lj8l1J2j5K2L0K5
-58E2qj6m2j1K8K4n3M0l4j5K6kL6Ok7k3JK2K6lk9nJ3l2J7RJ0j0J0kpjM1nm3J1K5l0Opm6K8
-16b0mjK2J3K4No0Njk9O5k4Jp1P8k4p%M5j8LNl2j4L9%k2L3j1m1J3J0j2J9K7Jl1L5k2lKkqL4
27B2j3n0L2kOK0p1L1KM4m6J1j2K1l5N2Ppk0J2J2m3K2K0k6N6k0j6rMJ1k3J3K7k0k9J5k7j1K8
67a2n1L7J7J4qL3l5J7JLrRonj4rOoL3Jj4L8m2QJ9j6N0l5mk1kLL1l9qpnL0kJ1j9K4k8
110a2
##PAGE=	F1=21787.081932161207078
##FIRST=	23001.711907285582129,	6426.5682307747556479,	1691.5
##DATATABLE=	(F2++(Y..Y)), PROFILE
-912Gj4L5j7J6n2LL7l6K1M5l0j4NJ0j7nl2L8J9j0k9J2j0Ok3J6L5K5q4K1qlj1K1L0j2oLL8j2
-872A8J2k2o0LL3NJ9j0J1j2Rj8npK9j3J7j2K8%k4j3J1m0N1rj4mRN3o3K7mJ7k5K3mj6Pmk1K
-830a6J2Mj7K9j5j3K9l7lL3%o4M5L1j8kk7k8O2J4k7k4M9j0K4l2k1K5J3j9n3O6j0K5j9oJ7j2
-792EqK1k5KRl4L0QM4o1rj4J6L5Jl5K6M8n5OO1n8j3KK6qJ8l4k3K2oQn2N3qN1j4nk4l0L2k4
-750a6pNrK0J2pp%jL5j2j2K2j5k6L5LM1o3KOk9l6OO8Nk0K8k0K1k4M0l7j8j8L0Rl0PM9j5p0
-708d8M8j3J8Oj4k2K5M0j1j0m6JK5k4N7k3l0L2k0nJ0J3j6J4k8k5M8mQK7k3pkJ3l1K9j2j5l
-669a8O3o9L5rj0j6M1Nn3M3Kk9M4j5RoLj9j2M3n7J7jQJ9l6ok4L3k6L7K3J2j1q5K4j9L0J5N1
-629C6o9j1L6L1l7J9L8j1m7mJ9JllK3kj6k3J6Ql0K0nNL8K5m0K6k9K0J2j4j0l3K1J1K6j4k4
-590FOpoK1Mk6RK7o1J1J8L4j1j5Kj7J1j6L1JK6n2o1N0M2Qj9ol7J1l4Q2l4L0m1kK6Ok3mJoK3
-547Hl2L1k%k4Qj0j4K5k3L0J5k8K2kok5j2M8Nk1R%pK0j7J2l5K3J8k2m0M7M4k3k1L2m6K0K6
-507C3pnnj9J6j3m7PK5J7K0m1J2MLJJ4nl0K8qm3O3L1n0J3j8L9k3l6J7j9M1k9J2Kk6K8J3j9
-467dknPL1o4L7l5L5qnJ8kj3mK9k0jj0L5K6k0j9RK8ko4OJ1Kn2J1N1J2n0O0J9r4L1pJ4J6j7
-425a0Pj3K0j0J4L1n0J6QJ2k5Nj7N5Jl4J3OL9o8J7j5l2KK1Nl0K7j0l0NL1jJ3lJ6rj3j1K8j1
-384@J5J3k4J9jk3J2%k3j6N0p9L3kK2j0mJ9kk3K0K9kk5J4qrJ5J4o3P7k6LJ0n2J4L0j8rj8K7
-343aJ3k6N1m2j7J3nlJ7Mj1M8mj9Jj2nl2K7nk5P1l4L5l0m6O7k8l1J3K3J8K0m1rk9L3Rk1k8
-303d1L2K0j5JRLk5J5l3O3k3J2mj4J2J0j9j0L1l0M0Pll8K5l7J2k6JN3%j5kNk1oJ9Rj0lj6K
-261a0j0K1l4M0k3j8O3Po1M1l2JQj6J9MJ1k8J0J6j4oO5q4M2l6j4K3RJ8l4j7M0J4Rk8j2Ok9
-222c9PPk7J3J4K9OJ6m1%K3l6J9J8Ok2j4L7L5k0j4qj5Nm1K1j1J9pLM7o2L1jJ1l7J3J0L8k3
-182A0j7M7l4m1O4j3l1lM7M6o3j9kM7j2l8k2L5l4N5m8nN1j4k8k5O6J5j2n2K2rLQ1o8JJ9Jj6
-143DMmJ6k5K6k2l1J2PK8K2k1j6l3L5lMk5M2m9nNj8K1J1kJ0K0m0J2J1J5Ok9L6ql4k8M7rkL6
-101B6pJ7m6j5j3N7kK5l9m6J5L4J7l8J5Nj4km4L6pL0j8kM1j4j1J8J7m0olJ9L1j7Omm3QrJ5
-60hK9K5qj2l5j4K0J7m6M1k5j4K0j6N1J0l0j9mK4K4j0k2nJ0k2J0OJ5j2MJ3j1oM2j0l1J3J7
-21C1l9J7rm2K8lqJ9J1K6J0n7Lpk4N7j4Jp0P6k7lqM6k4MRj6k8M1kl1L3qm5K1J7rJ3K2J0l8
20a7L9k0J%j1qL7j6m9M1j1J4K4p2K7J3L2m7J4j8J9k8N0llk2J5J8m6K1K5k5M0j2j2j0J2%j6
59dQK2j7k3J4k0k2L3m8M3J3KjK8l9K3lLj2J4nkj1j3jjK6Oj5M1m0JK0j0M8l4lj8mKK9l9rj0
103b8KK8kJ4k4K7k8
110a1
##PAGE=	F1=21762.789332658718195
##FIRST=	23001.711907285582129,	6426.5682307747556479,	887
##DATATABLE=	(F2++(Y..Y)), PROFILE
-912Dj2L7j7J5m7KL6l9K1N1k9k1J2Oj9nj9K4J6rk9J3rJj8J8L6J9q7K4mkj2K4K7j1kkM0k2J8
-871B9k1n8OL0LK0j2J2j0Kj4mj4L4j3J6j0L0kk6j2Ql4M6j3plJ5M0n0K6lJ8l2K6kj8J2j5j7
-831a7LNQj2J9oj5K4l3pL1jn4M5K9l0Nk3j9N3J3k5k1M3j1K6l5j4K4J3j5o0O5qJ4qoJ6j1j2
-791gK6k2lOl4L5RM8p5rlJ5L1Rl7K0N4o1J4N1n5pmJ8oK2l9j3J7j3K1o3N8rN7j6pk0k8K7k8
-750b1mQj3K6J0rkjnL5j7qK8k2k5L4PL9o7POl1m1RP5Lk1L2k1J8j7L6m1rj9K3Pk3JN3j5p9N1
-707crJ0J3j7k0K6M2j7pm5OK1k9N8k2l5L3j2oQRj0J6k6k9M7qPK4j8ojJ9l4K7j0j7pO7o2K5
-666HrrqL9Kn4M5jk4L7j1RoJ1k7j3L2m1J5oRJ9l5kk8K9j3L2J7J5j5q4K8j0K2J2N0o5j8L7L2
-625B1l4J9L2j4m0lK2kj1KK2Jj9j3J3Nj9K2rkM6Nm6L6k4K1J8k0j2l0J6K0J8pl1J8j4rK1J1
-585C0l5J2K4n6J5J0L5polk5J3j9L5%L1o0n0M4L6J0j6nl6Pl8P9k5K1m0LL2%k1j2NLK1l9K6
-545aLMk6P%j8K5k7K8J1k1J9j0Lk0j9M7J0j6JMrJ9j6Ql1J7K1k0l5M7L8k6k0L1m0K6J6j3Jj
-504A7j9J4j3m3lK8J8K9l8jJ1J4j0K3j8k8L4j3m3N8K7l7Oj8M3k4m0J6j8M4l3RJ0k8K6J3j7
-467d%kkK5m8L8l1L0j3KJ2qolK5k3JkK1K8k1j7J5J8ln6QKK2n6NN2Nn4P4J3q6J8%J4J2k4J9
-424@j3K4j8RL5n0K2jJ2k5J2j4N2Kl6PNM6p3K1j5l1KK0Ql2K5j1l1J1L0j0J7JJ5j4jj9L1j1
-384BJ7Rk2K1%l0J2Jk2j4M6o7K6qL2j0jQ%k4J2L4Ok7Qrj5K1J4o1Q4l6NJ1m9J3L1k0mj6K9R
-342A6k9N1m2j7J3pnK5jpM8j2k0Lorl6K4Mk5O7k8L1k6n4O6k2k9RK6J4K1l5j0l3L0J1j7k4K3
-302a2J9j0mJ7pj6J3l6O3k0J7j2j3J6J3k1pK9l4M7Kpl6L9n1J0j9mM7J0j8nLj4oJ7Orkk1%j5
-260c1K5l1L7j1k6O6pn4M7l3MMj7J9NQk4J2J2qj0N8p9M6l9nJ2J9J6l8k0L7K0J0k6j6%k6J7
-221b7Mk6K4LK5J0K1n4MK3l7J8K4kj6j2L2L4j9j6rrNl9J7j9K5pRM2n4K0jK3m0JJ3N2l0j8N4
-180D8l9l7O2j6l9NM0N1o2k0kM9j5l5k2L3l0M8m0rN5k5k3j2N7J4j9m1K4j3KP1n7jJ7JqqPJ1
-140B2k3K5k1l3J5kK9K3k2ql6L3kMk2L2m3%Kj3J9J0kJ3J5m0J0QJ5Ol4M6kl0k8L4jkJ8PJ0m4
-98a2pj1N7nMl0m0J7L3J8m1J0J4j9Mm6L3jK6j6jL8j8pJ9J4l5nKQL4k2OJ1m9%%LL1K4rj0k3
-55aj9PJ6l8L9j4j6J7k9O3J5l3j5mK3J9j6j5nOj0LjK4j6kK7j2j3M4j4j7J2Qm9K9j3l3K6kj4
-14b3J4J2K7J3n0jj3j4M3m%o2O8k8jj2M3k8%J6kl7M0ll8L2rm4K8K4rJ0J5J7m0L8j6N%k2nL7
27B1k0m4M8j8J7K6o6K1K4J7m7J7k2J7j8M2j3%j9J7K1m6J8K9k3K0Jj0pJ7rj2MJ8j5j7J5j4k9
66c9L4m2M5Qj1QK2m1K8pOj6J7oKqj6oKK0J0j7M4l8kJ6kM6l4%j5qJK6l5j0j1NK5%J5k7K9k9
110a1
##PAGE=	F1=21738.496733156232949
##FIRST=	23001.711907285582129,	6426.5682307747556479,	82.75
##DATATABLE=	(F2++(Y..Y)), PROFILE
-912@qL7j5J3m2JL4m1K0N7k7k7J7Kj8opJ0J4rk8J3okj2J9L5J1q9L0jjj5K5K5j0JoM3l4K6k0
-870In4J0K5jK0j2J2qnrlj8L7j5J5qL1mk8j1Ok7M1k0KlK1K8l6K3kJ9l7K8Jk0J6k6j2LjJ0n
-827hQNj8J8k9j0K8lm2M5K6m2J1j7j1M3J3k4j8L9j2K6l7pK0J6j1o7O4oMJoJ6j1j5L0j9qMl3
-786c7M2QM7q2j3J1J1K6J7l8J2N8o0J9M0n2Jj0RlK5m4jJ1k1L4p1O1j2O3j7j0j5k6K3l2jJ1
-748a6j8L4Pj2Mkj1L4k0mL6l0k3L3PL6o8J3Nl2m4J2Q2kk2L8k3J5rL1m5kj8J6Nj5oN8j7q8N5
-707fn%K1k0j6K6M3k2nm2RJ9l5N8k0l9L4opPOoJ9k2l1M3j3OJ8j1mJK5l9K6rj8j2P1n4J4pp
-664a0%L5kn4M6mj8L1qPoK1l5j4K0k3J3j1J0J8l4Jl2K7kK9QJ9j9q2L2%J4QN0n9k8L9L3l2J8
-623FK7j6l3lK4kj9OK1Mk1nJ1JqK4j5rN4j3n1M7k1K3K2k4j5k7J2K9RJl9L0k2j1K1J9m5J6K0
-582B8n1J9ML4lLql3J6k3L9mL8o7l9L7L1J1j3ll5Mm1P7j8J2l9RL6ok0j9QJ2K2m6J9ROk6OJ1
-540ck2K3l0K6Oj3J5k0J5j4k7M6J4j2nPj2J8j4Nk7J2K3j8k7M3L1k7k2L1l3L3Mj6LOj9J2j4
-501bl6j4L0J9L8l3j7J7K4j6K5k8k2L9k0m3N2K4k4jj8M6k5m3J8j8M5l5OJ7l2K7J1j6M%rJ9
-463Il3M0k8K5j9QQj6KkK1k5NMOL1k2j4J8Rmm9J2qM3o0JN1mn3Q3Rp7NMJ6Rl0K9j2K5k4LM0
-419C6m8K5j0Qk1J9j1M8Ll8KPM9p7K6j5k8JJ8J2l3K1j3l1J9K8k1K1NJ3j7J1k9L5j2J9Pk0K2
-380C1Ll7J1Jk1j2M4n4J7j5M2j0KkLk5LL7J4k8Lrk3K7J5o0R1m5NJ2m5J1L3k2Jj4L3Kl2M9m1
-339ej6J3pqL3pkM7k1k0O%j2m2K3J2k6O5k4K9k2o3O6j8k5LK9J0K0k6j2l7K7J4j2k0J6J7pq
-299a0K4j7qJ6m0O2j9K2k0j4K0J7k2pK9l8N3kj0l3N3o5Oj1qM0K0k1qKroJ6Lrjk4lk0K9k7K8
-257a2Ok9O3k1m6N4l5PJj9K0NOk1J3Qkj1M6p0M8m1NJK6J6m1k4L2K8J0k3k1mk2K7%k5L3qK3
-216CJ3K4o5RK2l5J6K8j1rj0K6L4j7j9rmMl5J3k8L2pJ3L9m7RkL5m1rJ7O4m0j8O1m3l4N9k0
-176A8m6J5K8N3n8j7lM9j6l0k2K9k7M1l0j2N9l9j7JM8J2k5k9K4j5jO0m4jJ3Jjj9J7Qk1K4j9
-137Hl6J8j0K8K6k5Jl8L3lMk3K1l1K%pJ7PkJ6J0l9QNJ5Om0N4Ok8k7K3NjjK0Mm0JrN5j0j5k0
-92a2l1J9L2J7m4OK3k6J0m6L0MK2j3kL4k1mK1Rk8lOkL8k7LK4n3nRrL2K3j1j0j2k1nJ5l0L8
-50@nj9J5m1P3K0l6j2lK3J5k3pm%LlqL1j9j0M1j3j9M6j7mQKo0M3j6k4K3%k1RJ2K8J6m0qj7
-7b1lK7N%n2N8l1Jj3L9l2mK5Om1L9om4L1j2l7L1K8pQPK2m0L8j2P%l1kL7k3m0N6k7K0K5n9J9
35hL4Jm7K1k5J4pL4k3Kj6J7K6m5J2L2k0%J6qnK3j8q%J5j3j1J4pl7L5l3M4Lk5J9J5m2L3j0Q
77A0k2K2qOoj7j1MJ4J4j8M6l4mJ0PM3l3%j2rkK4l1j0j1PK1KJ7l0K9k8
110a0
##PAGE=	F1=21714.204133653744066
##FIRST=	23001.711907285582129,	6426.5682307747556479,	-1194
##DATATABLE=	(F2++(Y..Y)), PROFILE
-912emL7j5J1l4%L1m2J9O1k7l1K2kj9nNjRpk9J4jnqK2L1Jq1L0%Jj5K4K3rMj0M3m3L1j9m6J6
-868b3J6lK0j2Rlj1o%k1L9j8J4oK9ok8oKj8L0j7NjK2J7k6K1%K3m3K7Mj8J8l7nKpJ3MnJ4k0
-824a1J1k5j4K9kl3M5K2n4J6j1kL3J0j6j9L2qK3l7%J2J9no9O0omQqJ7pj9L2j4j5jk7M3QM6
-783E9q7j7K8QJ7K3l3NN5n5K1K6m4Pj3JjL0n1J3Mk9M6p2N9j6O3j6j2pk5J4k9NJ0k0L4Nj3Q
-743Ajj4K9k0lM4l1k7L1NL4o5J6Nl1m7J8Q0jk3L9k2J3nK5m4Lj5OMrj1N9j5r3N6Kj6L3k2j3
-702b5K8M1k3mm3J4J7m1N6j7m1L5Jj1OMkK2j8k9L4j9PJ0lkLK9m3K6qj7j8P3m3%ojOL1pn0M2
-659A4orK1mOnK8m0j6PnJ2j3QJ7k9%l2K2RK4KJ9k0p8L4J0Q%N0n0l8M0L4k9J6K4k1k5mK7kk6
-616b0J2J5Rk1JOJKK4j7j7N6k4n4N1j6K4K9l2j5k3NL7KNm2M3l0j2J7K4n0J9J4m2K0jL2KJ2
-576D6j4l9J6k4L8lM2p1k8K8K8Pq%l0km1P2j1Ll4J4L6rj8k8J3J5K7n3J3J4J0k9J0J7k4J9l1
-537b9K4%oJ1k7K3ql1M3J7rj0J1j4J7j4Mk4PK5j7j6L3K6k9k2L2k6L8rj7JJ7k0Rj1l1k1L1J7
-497eM7k3l7K2L0j9K4l3j7M4k6m2M4K1j2qj6M7k6m1J6j6M0l5OK4l6K5J2j2KLj3J3k0M0k2K0
-459B1k5J4Lk2QkJ6k5RJ1qL0k1j0J9mJl9J0j6O3o0lM5j0m9Q5Po8nPJ8Ol3L6j0K3l0jM3m4K5
-417A5j8Kj4K6pL8Om2jJ3M8p9K7j1k2jJ4J6l4J7j7k5K6K1k7K1RJ3k4K6l8L5j0K2Kj5K4Jl9
-378bJ1%k1qL8m0Rj9M9j0JqMk3mL4K7l2lqk8L0J2n3R8n4LJ5l9NL3k2Pj2L4kl4M2l7j4J4rj2
-335b8M2j1JM3k6k2RQj6m4K0J7k3N9j9K5j8o8O2j3j9mL1RJ5j6j1m0K3J6j0j2QJ2mrK8k5%J5
-295El6O0k0K6k8j6K4K2k2rK7l8N5lj2l0O5p8MorL0K8k1j0JmnJ0Kqlk5mk3L1k1J6K3l2N7l0
-253gl7N8l3Qmk0K1%Pj5J4MLj1K8n5M9m0J2j0L2J5m3k3K4L3J2k2k3pj9L3%k4L9j7K0J5K5p2
-213c0J2K2l3J6K9j6nnJ8L0j5k0qJNl1Ol5L7rK0L3l7lkM2l5j4K1O8m9j7O5m4l1N2k3m9K1J8
-173EM8m8j3mM9j7k4k2K4k1K9k2j1O0n0qJ1L9Rk9j7K1j5jM6l0mJ0KOl3K8Oj9K4j8l7K0j9K8
-133CK7k6Rl7L1mJj9Nj5Lj%J3MjJ8Ml7Q%J4Pm5O0J0k5k0J0J1%j9L2ll5RpN2j7l0j1k1K1K8
-89GJ7m2lL1k9J4m5K7RJ9j1kK7k1kK4Jk1kJ3j1L7k8jL3n0j4K0k4L7K0j5j2Lk4k0J8k2L5Ok5
-48b6J5m8P7K5l9j0NJ8Qk6%lqJ7pj7L9k1j7M9rk7M6j7RKmo7N0j4j3J6Jk4MJ4K8J7k7j7k2J0
-6a3J3J0%l8M4l2Lj3L2l5pL2J3m2L7j0m5K6j6k4L0L1oRkK5l6L5j0QKl8KL6k6l4O1l4K2K0m8
34a8J4M2j3m6K7k6J0JK5l0Kj0J6K7l9NL3j7j7L0noK9k5pkJ3j0qJ3%m1L3k1L7km0L5Rm4L6j0
76@Rk7K4pOnj4j4MRJ7j7M6l3%KJ6L8l3Kj2pnJ9k3rrLK0LJ7l1K8k8
110a1
##PAGE=	F1=21689.911534151255182
##FIRST=	23001.711907285582129,	6426.5682307747556479,	-2470.75
##DATATABLE=	(F2++(Y..Y)), PROFILE
-912a1JL7j5Rk6kK9m2J8O4k8l4K7pj8oJ8j2Mok9J6LrlK5K6rp1L1JJj4K3K0qOj3M4n4L7j8l7
-869c2K4MnJ9j1PJj8jKk3M1k2J4nK8rk9jkqJ8j4QKK4Mj5J9JK7m8K7Oj7K2n0KKj3J5J2j7K4
-825A3k2Lk0j9L2kk5M7J6o5K0nQK3Pj0j8K6mJ8l7QOK0Jp0N5nj4J5qJ6lk2L5j0k2ok1M5RL9
-783E4q6k3M5MJ0K7k8lN1m5K1J2l6J4j7oJL3n7K6kl6N7p4N7k0O2j4j4Kk4Pk7J0J0k4L6Kj3
-744hJ1Jj8K3k0%M8k9l1K9%L2o0K0Nl0m8K5P7lk4L9k1J3jK0m5Rj2kJlj5N9j4r7N7Rl2M4k4
-703a5rL0L8k4lm2J8J4m6N5j5m3L4Rj3NJJK3j3k5K4k4PMMjOL3m6K4pj5k4P5l3j3mLJ0K7j1
-661A9m4L9rlJ3jNoL7m5j5pJ3J1j6PJ6k4%l3J8J9J7mK0k2p2L6J7MrN2m1m8M0L6k5J2K2k5j8
-620a4oK9jl2J8J0J2k0NK%J2K6k0k5N6l3n3N3j3K5L5l8j5k0mM7oRm6N7l7j3J5K9n6K2Ql4K3
-580GqL0NK0j9m4J8k4L5oM9p2j9J8K5MnMk5om1O8opk3J4L6j1j7l4J7J6L2n8OJ9J4l2J4K4k8
-539a0J6l1K1qJQl3L2kl6M0K0rj4J6j6J7j4Kk0LK6j8kJ9K1k9k2L3j8M1k0j8jK6j8Ork7k6L0
-498b3J5N4j1n6K5L4k0J9l5qM8l3m0L7J5%j3j5M8k8l7J5j6L4l4QL0m0K3J3rKOj7PpL7j4J5
-459B9l2K1kk9J4jJ1k4J2J9k3K9k0oJ8j5Ok8Qk7Q4o1nL8j6m2Q4Nn8j6J0J9Nl3L9j0K2l5nM7
-419C2m0K4k7mnL2mK7Rm4kJ6M6p8K9qj7jQK1l5J3k1j8L2J4l2J9J4J1l1M2m6L5pK4lj0K6jm1
-378aJ1jk1mL1k7Kk2N4j1Kj3Nk0j3L2L9l5qql4L4J1m7J00n9LJ5l3%L4k3J4j2L7ql6L4l1j2
-338b1J5j0j6N1j6NL8l2k5J3J6j8m8J8K3k2N5j5K1j4p2N8j1j0j2L3PJ1oj1m2K2J6j1kLOlj1
-299a7L3l3QJ6l3N8k3L0l6j7K5K9k1j2K2l4N3jj4k4P2q9K%j1K1L6k1j2%JoOKqmk7mk5L4j7
-258d1LL9l3N0l9k5N6k7Qrk1K1mQqJ5jQj2J1l6M5l7K0k2L8J4m4k1J5L8J2k1k5qj5L9jk4M2
-218Hk5J8J8K5p9J5K4l0J4K9k3%JJ3K5j4k1rQOk6jm2M2j1K6K6k7j4mN0l0j5K6O7n7j6O9m6
-179B0k7M4k5n1K8PM1l7ooM7j7j8k1J8j4J7j5j1O3o1%K1K9Ol2mJ3j0kL2j7pOLJ4m7M0Lj6K3
-138C1j7l9K3k6K8K9k9J7l6L0okj7j1KOmORK%J9%l4PmJ2Rn1O4J5k2j3kJ9Jl9M3rk9J6oM9k5
-94A6m3%j0K2K4J4l9j2L9l2J9m3K4J3J6qmJ9k1KK7j0j3%K0k1M0l0pM0m6k0K8l6M1J7j9j5J8
-55A0k5l5K1j4L2J4l0J6n1P7K7m0qJ0J5Ll0Pkj7L1j0k5M7k4k5N8ol5M6j4J9ppp4N8j3lJ2L
-15A1k8kJ6K7J8j3k6k5K2lJ5jk3K9l2Oj2K4l8rL8J8l8L2j3m4K0k0j0K8L1mJ0j1K7l1L3rRL
24B5m3OL4k8k8O6m0K2J3l6J0M7k4m5L2k7PRJ4l6LnJ6K7l3lL4j1l5M3loL4l0pmJ4j0nJ3Om5
66b9L1j1L0nn4M9Lm4L8j0Rl1K6pQnj1j8NMK1j7M5k9LpK4L4l3Kj3krJ5j6oolJ8NJ8l3K8k9
110a2
##PAGE=	F1=21665.618934648769937
##FIRST=	23001.711907285582129,	6426.5682307747556479,	-3261
##DATATABLE=	(F2++(Y..Y)), PROFILE
-912a4ML5j4Pk0kK5l9J5O6l1l5L0j1j6nK7j8jnk8J4Rr%K9J5j6n7K9jLj1J8J7mOj5M0n9M1j9
-870@k5L0pnJ7qKNk2KMk1M0k6J3mK5j2k6Mm%LoRLK1kj0J7LL1n1K4Oj4K7n8PJj8J8K2l1L0k2
-824hnj5k4L9kk0N0Rp3K3%J5J5L%k2J9OQl4J4nK6No6M8oj8J6qJ5Mk4L5pk7j2j0L9J0L2q0k9
-781f4N8KLK7j7rL9l0J9lk6J9j8j2KL5o1L9j0l9O5p2N3k5N7j0j7J2k3mj8J5Qk6L3kj1J3Nk1
-741a4J4j5%M9k0l6K5pK9n2K0J0k9m8L1O8kk3L6k0J8kJ3m1J4qj4LJj9N5j0r6N5J5m8N6k6m
-702b2L1L3k1mm2K1J2m9N2j3m1L1J6j8PjLK4qk0J2k8PlJ1KQL4m8K4pj2l2P6k1k7%OJ5K2j5
-661A5l4K9j0QK%OoM3m7j6k1L1J1j7LJ3j4nl0J3K6J2pJ6k1o4L5K4Kk2N7l1n7L9L5j9PK1k7
-621@j3qL1%l4K3KJ5j7PlKK0K3j8l3N1l4m8M7rK8L8m4j3j8j3N4j0Rm5O8m2j2J1L0n8K4Kk3
-581a0K1j3K5J1K6k3m8K0k6L2oN0o8j2J1K2kkJ0k0j0l7O1lj2j2J3L0rj3m0J7J5M0o2JJ9J9
-543A5l4J9K9l0J0l0K0j6PMl6L6Ll4L5K0rj4J8j8J9j6Kj6jK7k1J3LJ9l0k0L4j3M1k8j7rL9
-504B1j6Lmk5k7K7J3N8Jp3K7L4j7Rl2JN0l9l5K7J1Qj7j1M4k6l1J2j3K2l2J3L5m4K2J3mjOj7
-464gM%L3mJ0l8K6ll4J8mJ0k3J2K8l5K6j8jJ2k2J0j4Jl5R9n7oK8j8l4P8Mn1j9RK1Ml1L9oJ5
-422B7l9qN0l4J8l2j2OL6jJ6J2m7lK5L8p3K9mj0k%K5l5Qk5qL8Ml5J6K0Rl8N3m9L2lK6pmK9
-380D8ql9J1kk1%K3j4ok3N6j1%j3Mj5j8K6M9l8j3ol7L5Ql8R9o2JJ7k5qL3k2K1j2L7j4l5K5
-340A3k4j1J9j3j9N7k0QL2l5k9K0K2k0m9J5K7k1N0rJ5j0p2N2j3Lk1L3POLqm2J8J5j2Rjkkj1
-299b0L6m0J3J8k5N5k7L1l9k2K7L4j9j7J8k7M6Kj3j7P2r4jMrJ2M1k1j2KJm%%nqk7lk4L3j2
-258d1pN2l0L6m2j3N1k0Pj4k2K2j4J5jJ5mJ1j1rj5L8l0K4l2M2J2m2j7NL9J5k2k5oj4M0Nk4
-219b6L9k9J6K0K2q0J5K5k8J7K4k6LQPJ9j2k2rJ6Mk2pm6M6j4L2K1k1j9j0N3k0j1K8O0o2j3
-181bO8m5k2L6k8n1L2jL2k5joM4j7j0k0J1oOj1j0O2o5OK4K3Ol6OLjkJ9prLKK2o0M8Mj4K3j7
-137A4l8K3l0K6L1k9K0k9K7roj4k8K0RmPNLkK0ml0QrQJ2n2O3J8k0orK3Mn6N1j5k2K3pM5l3
-94Hn1RLK2J7J2l3k2M3l0K2m0K0J6J4pmJ2j9LK9k1nJK6k7L9k9j4M4l8k7L8m9M7J1k1k2L3k4
-54a4m7K4qL0J7l3J8n0O9L1l9j0K1Qjl1J2jk5M2j1k9N0k6k9N9%m2M4rK7j5j0p7O0rOQLk8o
-13b1J6K6J9kl4k5L1j5J8jj2J5k9QrJ5m1qM1J7k9K8j9l8J3k5QK2K9mJ4k0K6k2L0rPOm6J2L1
27B3k9k3O9m3J9Lk3RM8l4m3L9k5JJ5Nl7lMJ3K4k2j0L2nm8N3jnL5l1j0nJ7j0mJ1J1m3K6%K0
69B3j0o4O4jm3L7rQl2K7rRj0jk0LJK4j5M4k9J2j9K9L1l5Mj4Kj2J0pkjj2J6OJ7l2K4k8
110a4
##PAGE=	F1=21641.326335146281053
##FIRST=	23001.711907285582129,	6426.5682307747556479,	-4051.25
##DATATABLE=	(F2++(Y..Y)), PROFILE
-912a8QL3j4Oj5kK1l5J3O6l2l6L2j5j3oL7k4omk8J3J5j0LL3Nk4m1K8lLrJ5J4jNj7L7o4M6j9
-870cj4L6j9oJ5mmJ1k6MPj9L9l1J2lK2j5k4RoQj0JROJ7qmJ4OL4n3K0Pj1L1o6J2jk2K0L2m4
-826b1L7k3j2j1k9M6kj5N2Lp9K5MK0PKRk7J4J6kl3K1j5L0J1o3M2qk2J7pJ3J1k6L6nl3j7%L5
-785ARK6p3l6P1JoK8oj5K8j7J5j6j6K4j9j8LL9o6N2j7m3P3p0M8l0N0mj8K1k2j5rK0Nk6K9m
-745cj1J5J0k6Qj3%N1j0m2K1j4K6m3K0J5k9m7L6O0jk3L0j7K3jNl8J9kk6KNk0N0nr7N4J9o1
-705f0O6k8KL2K8j8om1K4Rn1M8j1l9K9K2k1RmLK5kj5Jl2Qj0J7NJ0L6n1K3orm1P9j0m0KRJ9
-663A1J7j8k4K1j2J8j1LNoM8m6j6l5M7J3j8kJ2ppk7OL4MrJ3j9n6L3K9Jl2O1j9o8L7L5j5LK1
-622B5l1nj1L1Jl4K7lJ6j4QpJK8K2j5m2M4l2m0M0qL1M1n0j0j5k4O2j4Rm5Q0m7j1PL0n8K6n
-582Hj4J9j7K1J5L0k5n3K3k6K8oM8o0nJK1p%J4j4j2l3N4Jj9JJ0K4ppm6J7J1N0o5oK1K3l7L0
-541A1K9l4Pl0J7k2J3Jl7L8Ol2L1J9j0j3K1k0K1j7Jj2mK7k5L0j5J7l1j7L5qL9l4j5j7N1j4
-503G%Jk3k7K4RO1J4q9K7L2j2jk8RN5m5l1J8PJ6k1qM1k5k5J2j3J1k9J8M0n1K2J4%mPj5jNK9
-461C1ONm2L0nl8K2oPk2J4L6m7K3j3KNk9J7jrm0J09n2mJ8k1k1O6Lm4j9NK4Mk6L4mRm1qN2l0
-418@J0l3k0J6L9LKJ5m9lL3L0o4K5%llpK9l4Mk8%M2ml6J2K4Qm6O4n2K9%K9j1KL1j3l6J0lk2
-375a0OJ3nj0k2N5j3jj0Lrk5J8O1m1j7lm0L6Lk9R5o0kJ7j6j6L3k2K7j2L9k0l6J7j8qK1j6k2
-335c9O4k3J0K6l8l3K6K9k2m9J3K9j9M4lRoo9M3j4J5k9L3PJJ1om0J5J3j4K0lj1kj0L7m5J8
-296a2J9j6N2l3L4m4k6K9L9j7k1J3k1L9Qj3j0O8r7%OqKM6k1j1LKkp%lj2k4lk1L2pj9O2k7K4
-254Cm4JM4j3Nj8k3K0k2K1PJ6rJ4qk8NK9k1K6l7M0J1l8j2nM0J4k2k3lj4M2Rk5L6l1J3K2J7
-214C9p9J7K6k6J8J8k9OJ7%J3j1k2rK2Lj6j2n1M9j7L6J6j3k4j5N5j1pL2M9o4j1O5m3j6K7l1
-176Am8L5rK4j5NpM0j6kj9LLlrqO2p0J2K5J8Qm1J7pOjQKj3%KK9p3N5Nj1K3j7l6K3l4K4L3l2
-131hK6k4K5j3pj2m4L8RlR%LmK2qk5Qj4NJ7n5O0K0j7Jj5K6Oo8N5j8j4K9j0M0m0n4J5J6K2J0
-89IQk7l3M8k8K4l7J8J8J2mpNj7NL2l1JLL1l4M0k6k3M6k9l3M7n9N0Nk3k9M8k1n5K2lK8K1l8
-48c6K2m8O1L1l7j0L0jll1J6Jl2N3j2l4N2k7l1N6Om6M0lL3k4j2p7O0lJ6KMk9j1J7K5J8Rm0
-8Ek6L9k5K1llNk6J1pOm4pM4J6j9K2k4l1Pk9K7J3K3jJ8l0K5j2K6j0NJ0m9J8K9l0j8P1m5J5
32A7qrOM7l9m1M6k3mJ9nl7pJ2J1K1j1j9L0jn4O0JpL6l2j1qK1j0kQJ3l9K3J0Qj3p3P9nm3L6
75CoOl3K7rQj4Ok0JjK6j1M1k8K1l2L6K6l5Lj6Qj4N%KNk1J3QJ6l1K1k7
110a6
##PAGE=	F1=21617.033735643795808
##FIRST=	23001.711907285582129,	6426.5682307747556479,	-4330.5
##DATATABLE=	(F2++(Y..Y)), PROFILE
-912a9J1K9j6Pj2jJ8l1J1O4l6l3L0j6rpM1k2j1nk2PK0qML7pk8k6K7pKkRJ0LLj7L0o1M8k2k
-869iL8k7oJ4Kj2J2k4NPj2L7l9J3lJ9j7k1J3pJ5k4RQPJ2rmJ4RL3n1J4MpL4o5J3kk4K1M0n2
-826b2L8k1k0nl3N4nj2N7mp9K2OK4JJJ6l2J0K9j4l0K5k3L3J4n5L5j1k2J1mJ2J8k6L7nl7k3
-787d0J2K6RJ9o2m3P9Kj2K2Rj7J2jRk6pK7j9k2OM0o8O1k2m5P6o6M4l4L9Mk1L1k2k5MK2%k4
-747b3K1mrJ5J5k9%moM9Lm6J6k5K7l2J9K0k9m5L9M9Kk2K1j3L1nJl4K2Ll8LQk0M4lr1N1K2p4
-705g1P6l0QL1K3j4om2K5Rn0M3j3k9K2K7k5J1nLK4Kpj0l5Qj6K2RJ0L4m9K4ppm8P9%m9NQK0
-663A0J5j9j3J0j2K6k0MLmM9m2j7m5O0J1j6oJ0%j1k1%L9onNj5m7L0L3Mm7O9j1p3L3L2qkK1
-622B4l3kj0K9Kl1K9j0J9rNj0MK9J9pn2L6k5l0K8nL3M1n2pj5l2O6j3Jl8Q8n0rMK5n4K7j1m
-581@J4k0J7J8L1k5n6K5k4K1nM4m7nmK2j2%J8qj5k7M7Lk3J5OJ3jkm7J4NN9o6rJ9K6l8M3K2
-540D8l5Jk6J5k8J7kl4L7Ok7K8J6j2j0K1k0K5k1JqnK7l2M4k8J4k9j4L4lL3l3j5k4O1j4jPk4
-500a0k3J9ON9K5r7K4K8nj3k3K1N4n0k3QNJ8k2mL3k2j6J0j0mk6K7M0n4K3J5LpMj1kPK1J6K
-459D6m6L2ml8K2pOk0J3M0n1J9qMnl1K1J0j7m4J12m4jQk0qN0Kl9j4jK7Mj8K5jJl9rN2k3jl3
-416b8k4K4L9NpJ3m9%L9J9m9J9NLnj4L1l1jl0J1M4j4l4OK7Pn1P1n2K5NK9j3PL3j9l2Qlk2R
-374AO%j1k0N0j4lnJlk6PP1m4j9Jm1L5lk0Q8n6lJ6qk3L1j9K9rL6k4l4Rj3nK2j7k2O7k7J2K0
-331C3l8l7L2L2k2m7J1K8j7L9LMmo2L2j7K9l6K8RjJ5jl6J2Pj3K7kk0lqL4m5J9K2oM9l9L5m7
-290ak8K9M1j5k3Nj0K8J3j1kN6r3KNnlM7k3pMLkj2%kj6j8mj7L0lk8O7k3J3m1J2L2lKk0k5J9
-246b7l3L0J4J5j0J4ql9K2K0j3K7l9L4J0l2oj5L9J4k4j7%j5L7J8k5K7k8RK5J2p4J4K6k4K2
-209@J0k8NK7mMqk1j0K9jj1j7n0N0k1L8J3qk3k3N2%jL4L6o3rO1m1j0J9l3m1L4j3J5rJ1pL6
-168B2j5Nj8kJ0j0roN9p0J6K2J5J2m4K3k0J9KkMj3jjL3p9N8Qj0K2j7l2K2l5K1L3l1K6j7K2
-128B2j6rj0n3M9J2kOkLnK1j0k0Qj7JK1n2N3J9j3Pj9K7J1p6N5k1pL3j1L3m8n0J9K7K1MMk0
-87em1M8k1K2l2J5J7J2jrjj2LL1l7NML3l7M0k1k8M4k0l8N3o6N1Kk7l4O0j6o0J9%K8K0l9K4
-47a4m2M5L3l3j1M0j1mk9J9Kl8O1j2l6N1k5l2M7J5m9L4ML7l2j4p4N5OK3kLk6j3J6K0K0J5m3
-8Fk5M3k8J9mLlk2J2llm7%M0J3pJ8k8k2%l0M2NJ4KK2l7K1jK3j3LJ2m6K1K7k7j8O9m1J1j9%
34BPM0l8m2N2j9qK0j2l3j3J9RJ5Jk5K7Mn7O1MrL6l1j5pK6j2mPJ1k8J9J7nj5p5Q9qm2L5oLl0
78c0K5qPk1J7k0k%K5pL8k9L1m1L7K3l6Lk0J5j4%NJ0Rl2J1RJ5k7J5k4
110a6
##PAGE=	F1=21592.741136141306924
##FIRST=	23001.711907285582129,	6426.5682307747556479,	-4610
##DATATABLE=	(F2++(Y..Y)), PROFILE
-912b1J4K5j8QqjJ6k7QO4m1l0K9j8npM5k1j6nj8LK3nOL9j8l3j0K5j0JNJQPJj7K3n9N1k6RL8
-868C5l3mJ2Rk2J6k4PPmL5m8J3kJ6k1j5J6rK2l6J6ORPqpJ5J2L1m9J0JlL7o5J4lk6K3M6o0M1
-825A7k0k7%l7O3qrO0j0p8K2OK5k%K2l8NM3k7k6L0l2L6J7m7K7j3k1NkRK6k5L8nm1l0K5J7R
-784DJ1n0m7Q3Mj9J7K5j9lJ4Kl6KL0j9k6QM2p1P1k7m6P8o1M0l8K8J1k5M1k2l4J6K6nk2J2n
-745a0oJ4K0l1qMj1M7J6n0J1l5K9k3J7K6k8m3M1L9Mk0J2rL9j0kl1K5Qn0MJ2k1L9jq6M8K4q2
-705g8Q1l0J4K9J8j0pm1K5Qm9L9j5j9J5L2k9J4qMK3N%j9l6J0k1K5RJ3L1m9K5pmn7Q1Qn7RO
-664a2K1J3k1j%j4L5l1PLoN0l7j6n2O7J0j3j1QQj5j4pM3j4kkj1l7K6L5Oo0P7lp9K9K9jpK2
-622B3l6Lj0K6Nk6L0j8K0kKj4NL0J6Jo0K7j5j9J4mL6M2n6mj4m1P0j2nl3R8n4p%K1m9K8j7K
-581CRk1J4J9L0k3n7K7k3J6mL6l1nqK2j9KK2kj9k0M0Ok6K8JJMNm7J0lO8o5j2J6L0l9N4J5l5
-539A9lk4J5l5K1ml0L4Mk0K5J4j6nJ9j8K7k3JnoK6m0O0m2J2k8j0L3KK5l2j1l2P0j4jJ2k6j9
-499b5J6%N6L4r9J9K2Lk3j9L2N4n5j5jMJ9k2kK6j8qRqj9k3L7L9n7K4J6Pj1JpkPJ3K5km8L4
-457C3kl8K2rOk0J2M6n6J5lPj5l3K6K2k7m6J10l5Lkj8ML4Jl5qnK8Mj2J8Jrl6pN2j7j3k8k9
-415e9L0L7Oj5J2m8KM7Pl4J4QQok3L4k8nl0J9M5k1l3KL0On6P3n0K0J0L1j4J1L3k4k7Ojk4J4
-374GmLj0j6M3j8kLjKk7mP9m7k0Nm2L4rj1P7m8mJ6jk9K9j6L0oL2l0l1LqlK5j8k3P0l0J2J4
-331B6l6m1L7L6k2m4QK6j4L4Rjmn0J7k0M3m1K3J2oJ8Ml2J1Jj3L5kl0jpL2m7K0K4MM6m6L7m9
-290cl0L0M1j4k4%%J7J8j1QL8q5OL%j0M8k5jMJJj8j%k0j2mj0K5jl2O8j8Jl7K4K2Kjk1k5J6
-246c0m3L9K1J4j1J3mn0L8NjK6l8K4Rk4%k4L8J2k5j1Nj8L3K8k7J6k3PK5Oo7J3K6k2K3Jk5L
-206a8L7pnnj8j2L6opj9n0N0k3L9J0mk1l1N0RNL4K3o1pN6m0kJ2l5l4L3j5QnJ5oL1j2J2j8q
-164iJ9j6j1mN7o9J8J5J6J9n1K7l1L0Qj1Oj4mlL9q7O1J1qJ8j6k6K2l7J8L3l0K7rJ7j9j1oo0
-124g1N8J2jKlLpK1j1j4Pj9lK5m9M6J6j1J4k1K7J6q0N0k3KL5j4K8n5m5K4L7K0kjj3m9M9j6
-84a6K1k8J2J8J1Jj0qn%L1m5RPL4l9L8j4l4M2j0m4O0p1N1mk7l7O6rn9J2KK6J7l8K8l6K7L6
-44A5l0j1M7k1kk5K0Km3O8j1l6M8k4l3L9K2n1K8J2L6l5j5p1N0J3K9mKk3j6J5J5K1J8m2k4M4
-6B7k9K0pOrj5J3jj0m8NL7QMJ4l2j1pk7N4nMOK5m4J7RK0j5%J5m4K4K6k5j7O7l6Nk9J0ML5l7
37Gm2N9j4j3J7j4k8j9K5NRJ2l0K6On2N8Nj1L4k9j9nL0j3oMQj5J4K5j9j7p1R4rm1L3nkk6K4
79eoNl0K7j9lJK5mL6l1M0n1L9J9l6Kk4K1j3mQJ8J5m4RRJ4k2Rk1
110a6
##PAGE=	F1=21568.448536638818041
##FIRST=	23001.711907285582129,	6426.5682307747556479,	-4141
##DATATABLE=	(F2++(Y..Y)), PROFILE
-912a9J4K0j9J0rKJ2k2PN8m4k4K4j6%qM3j5j9nrpK3JNM0k7l4KK6j6jJ5mLR%j7J3m7M9k9J8
-869CL1l2kJ1J6l1J5j9QOML1n5J4kJ4k4rJ6qK6m4J9OQKmj3J9J5K6m4LmJL9n6J1nk5K4M6n7
-826b0L7j7l2Ll7O7j0pO0j3p2J8NK5nJK5m3JN6l7k1L1l6L8J5l8K1j5j9mKOL2k1L9j0m0l3L3
-786a5PJ1Ml7n2Q2Pk0QL9j9j7K5mm2J0K8j5k9J2M2p1P4k8m6P7n8L8m2J7K0k8M9k4l9K8K4r
-748Gj7jkmJ2K6l2j5J3j7M2K8n0Nm6L2j2J3L2k8l9L9K7Rj5%oM6j2mk9K8Rn7NJ5k0L3%p8M4
-707a9K3q5Q3l1K1K5J3mj1l8K3J0m6L3j7nNL3l1J5pLK1OOk5l5J1k3K4J2J4K6m5K6rmo3Q2J4
-667C1n9J0KK1J0j7Ooj5L9l7Q%oN0l0j4n8P2Prj5QJ0j6oj3M5k4Nj2nk5J9L5J1p2Q6Kq0K2K3
-625COrJ9l5MpK3Oj8K8k4J9Nkj5PK8J0J1o5J8nqKoM0L9n5jj3m9P0pj5k5J01n3pjJ3l8K6k0
-582@QKk1J0J9K9k1n9K9j9J0mK7j4rpK3k4JK5Jk0j2L2Rk5L8nj3J2J1m4Lj0P4o0j4J2L0l6O3
-541E1Ol4ok2J4l7K3pk2K7%j1K3J0j8%J5j7L3k8JlmK5m8O9n1J2k6mK9OJ5k5j1l5P5j7JJ6k8
-500cj4J2lM9L8r2J2J5J1k9j7M1M9n5orOJ4k0JJ7j4jJ0ql0k2M7L6n8K5J7Qj1pK%MLL3mm8L3
-457C2Kl5J7rRk3J2M7n6J2MOk5l0K7L1l4m5J00k4Prj5J4J9jl3Jj1L0NnQJj7k9oN1j0k8j9k9
-415e8L1L2Ok0Qm4OM8kj5PJ0J2pl1L6k4rk8K7M1k6k9kL0Nn6O9m5J6J4K9j2J4L3l0k0KJk4J7
-374A2j0Joj3L5k4JJ1jOk5j6Q4m8k0Rm1L3j6mO3l8jJ1Nl1K5j3K8jK7l4k8JnjK4j7k1O9l1J1
-332A1Ql1m2M0L5k1l8NK1rK9J2nll7Kk4N5m3J5J6qJ8Rk5QmrL4Jl7kmK7m4J7K7J3M2n0L7n0
-290dk8K8L9j5k0qJ1OK1rJ6J8p2J0kMj1M5k9OOkKk2kKk2lolJ9Kl7O6j3ol2L4QRkk1k8J5n4
-245h4M8K7J2j0J0jn3M4pJ2K3l2J0Rj4Lk9L4Rk6lJ0k1K4M0l0Oj6NK4jn7J1K6k2K5pk0lM7p
-204A6j4jj3j6M1j2nj8m5M6k5L6J0%j6m1M5J9J0L0J1n5nN0l9PNl5k5K9j4jlJ8lK4qJ6j6j2
-164iK5j6j6lN3o3J8OJ8K8n8K8m1M0J4j5Kj5krM2q7O0J4oJ3j4k0K2l7J5L0k7K4JJ2k2j1no0
-124g1N9J3LmkKrK0j1pLj9oK9m2L4J4rJ5j7K6J9p7M1k4J2L4j6K2o0l7K6M2K1npnn5M3nJ6k4
-82a8J1J6J1Lj2j1KnK9m6RQL2l8L7pl6L8nm7O5o9M4rk6l5O8kn4JMK7Ql2K9l0RL8k5j0N1l0
-40gKk1J7Lm2P0j2l2M0j9l0K6K8m8J9J9L4l4k0o4M2K1L2mjj9j5J1RK1J6l4k1M0k7K0rNj2p
0cJ4Jj8m7J4K8NJ1J4l7%j1k2N7rj0J1K7m7J2J9J7j9kJ7l8K2K8k0j9O0k7%l8J6MK7l1m4O4q
40A8j8J1j4j9k5K9JKK3l1K1Pm2N0Pj3L2k7k3mL7j7qL%KJ1K9k9k2n9R2j0l9L0npj7K1nMl6L3
83gj8nNK3JL3l4M6n6L7J7l6%k6K5j0pRK6J8n1ORJ3j8Mj7
110a3
##PAGE=	F1=21544.155937136332795
##FIRST=	23001.711907285582129,	6426.5682307747556479,	-3671.75
##DATATABLE=	(F2++(Y..Y)), PROFILE
-912a6J3J6k2J3j0MRj8PN3m8j9K1j5MpL9pk3o%j5K1QMM2l8l4J5K6k1mK5rlJ2kj7Nl6M8l3K5
-869GK2k8%J1K3m0J5j5J0MJ4K6o2J5lJ3k9kJ6pK9n2K3NQkkj8K3J9J9l9krNM1m7Ook3K4M5n3
-826a6L3j6l6Ql8P2j4nO1j7o4J5MK4qJK7m8jO9m8j7L3m1M0J5l2J7j6j8j3NML8j8M2j5m0l5
-787d8M0mJ4kk6n3P8J1k2kN4j8l1L5rm9J8K6j2l0J4M2p0P8l1m5P6n5L6m5PK7l2N8k5m6M0K3
-749B2j3j2j4%%RL1l2k1K1k4L8M0n1jn5L5kRL9l0l3L6J5J4j1j0lN2j5nk6L0J0o3MJ9j9K7K
-709A3p0L8K2q4Q1l1K9J9QKj4l4K1J0m2K6j9RmL4l3J7qLJ8PJ1k8l4J4k3K1J2J4K3m3K8j1l
-670ao9Q4J6n8J1kJ9Qj4J5j4j6M5m5J0loN0k3j3n9P2Nnk0QJ3j7Kj9M7l5J3k2Jj3J2L5J6q5
-630e7R5Nq0J7J6J3j2J9l4MnK1Pj0K7l1J8J2oj6PK5LK1o8J1OKj0qM5L6n4Jj2n7P0kk4j7J03
-589H1n4njMk7K4k3J3nk1PJ8K6j8n9L0j5MkJ8Lj4oK5l0%K7Nk1lK4J2k6M8j2k7J9J9l9nj7Q1
-547E8n7j5QL0l3P1nl1qk1J5m1K6rj2J7okK3Ok2OJ0j4L8l1%kjK4n6P5n5J2k5KK3RNj8rl5P6
-504B6j9MJ8l2pJ0qM0M0p9MOJ9l5j3M7M6n5Mj8RJ0j9LRrOQnm2k1N7L4o0K8J6Rj1j5RLJpL8
-460D9mm8L1Pl2J4rJ1k5J1M5n1RJ0Ml5k6K8M0m1m2Q3j1J1j4j0K2Klk9J1j6L0N%jKk5k1mM8
-419B6mm0qk9K9K7Mk3Nm0RN1j2MjJ3J3pl8L9k1j3k5L2L6k8k5nL0Ln6O7m2J2J8K8j0J5L2l4
-379C2j4kOk6K1j7kkqK5l1NK2lRk3k6Q8n0k0J4l9L1k2KM9k7KPJ1l3K1j1K6LK1l8k5Jk%K5j7
-336a7j9O8l3J0Kk6m3M4L4k1l2KJ7nK5J5j0kk2j4k7O7m7RJ9rJ6J4j8OrmL2Lm5%jK1m2J6K9
-295CK0L9n4L6m8k7K6L6j6j5j5K2nK2oK2ln9J7rJ0j0M0l2J2QnMk7mOk5OrOJ1Ml6N9pj4k6M3
-252@nJ6lk1l0J2n9N4L1J0pO%n2M8j9K2J9k5kQmOl4L1Pk8NJ4k4J6M9l1ooKK4qm7RK5k1K7j6
-208gj4rN7qk1Krj9M5j8lj6l9M3k8L2J1Jpn1L8K7J4K5Jm7nM4l8J5%l4j5K5j2qkJ8jJ8mJ9j4
-165Fj4L1j6k1kM8n6J6nK2L8o6K8n0N1K1k1jj5jj3M2q3N8J5nPj2j2K2l6J1K8k4K0J0Ok4j1
-126h%n9N9J2Oj0jJj1J9j0jjj8j0L5l7K3J1qJ6j5K7K4p5L3k6K2L3k1J7o2k9K9M8K0rj4Lo0
-86d7L8MJ3k0RJ5J0Kj2j2RrK3m4RRK8l8L7Jl7L4Jn2O9o7L7j1k4l1O3Rn0qNK6nk1K9k3j1M2
-44@k1rN3l9Oj5J4Nm3P2j2k7L2j5k8J4L4m6RK5L3l1k5n5L2K8L5mlj5j5QLK1J0k4j8L6k3K1
-4B3j3Kj2%J6%k3m4K2J7KJ7J3l9J1j5j3N7j5k3J6K7m9QK8J3k3kJ9l2K0K8j6k1N3j9lm5K0M
35IK0k5m6O6kk2Oj4ql2L4kpL3l2J7Rl1M1Pj5K9k3k6lM1j9j2Lj0K2OL3m0k3m4Q5j0l7K9oj5
77a4pJ9lMm4L8j5oPK0ML1l7N2n8L1J6l6kk7K9oj2RL5K0n9NQJ2j3kj3
110a4
##PAGE=	F1=21519.863337633843912
##FIRST=	23001.711907285582129,	6426.5682307747556479,	-2770.25
##DATATABLE=	(F2++(Y..Y)), PROFILE
-912a2J1J2k4J4j0ONj2OM6m9j2J5j3RoL2%k4nJ0k5J4J8JL9m1l2K1K8k5rL6j2qJ2kj6mk1M3
-871A6l6K9Qj7KRK9m5J1qJ3jK3K1o8J7lJ2l1MRjK9n3K3MLjKk5K6K6Pl0oj6PM3l2mnk0K4L8
-827C3m2K7j4l9J1l4P0j7kN6j7n5J3KK0qMK2m9jP3m9j4L1l8L9J0k5J3j4k0k0RKL9j4M6k2l5
-788il5M3j1J4oj6n3O9J6k2j2O5j7l9M0j1n1K3K1pl3J9M0o6P5k9m3P2n4L5m7kL6l6O2k3m9
-751d1M7J8j4ok7LMNL4k9k4K6k9L2M6m6oo2L6RMM2k9k9L0OK0oj9lN3j1mk6L2Qo6NK3j7K1J
-709A1o0L3J9p9P6l2L5J2NQj9k8J6J3l4J8k1K1j3L3l4J8qLJ5OJ6k8l1J3k0J8J1J4J9l6K7j3
-671Dop1Q4J5n2J0pJ7Oj0K2j7j9M6m5RqoN0j5j0n8O9%Jk5RJ0j4J0k4M8m3K0l1QkML3K1r3J03
-629D3Lp5J0PJ9j1J5l2MKJ5PjK3l5J7J8j0j4PJ9lL0o8PJ3J1k0j0M7L3n1Kj2o1O7Nl4qR9m9
-588B9pKpj4K1k5J6j1k1NJ6K3j3o0K9qk%RJ8k1%K4l3jK9Mk0NJ5J9k5N1j6l9K5K3l3j0k3Q2
-547E6m9j5LK5k4P2j3k9pk1J5l9K6j0kPj5OK5Mk6J0Nj0M2l4jjKK3o2P4n2J1k2PJ4J6pqpl3
-505d4P4k7J1J9l4nJ0j0K7M0o1oJK4l5j2N0L9n1J4k6J6Jj7O%mJ0Qlm8k2O4K9n9L3J4Qqk6J7
-464A7Omj5M1lm7K8J3k6PpJ4k9J0M0m4J0J4%m2j9K6M5m4l7O1JJ7j7mK5j1pk6K0j9L0MMq%k7
-422cj3mM6jm9Nk7K4K0%k1jl2J1M8j7K0oJ4J2qm2L9j7j5k0L6K7k7k0oK7%n1O0l8J2K0K0lJ4
-381C4L1l8poJ0k6K1j9qNoJ7m2J4L0mJ1j9l2Q5n0j6J6l5K9k6LL7k0RKJ4l1J4pJ9J1J4m1k3
-341c0NkKK3j5j3O1l2Qlk0m1M4L1k0k5kJ3%K1J6j2kpk9k9P3m5KK2rJ1J9j2Pj7NK6Mm8%KJ5
-298cl8J1L3K5L3n4L6m8k2K4K9j8ok1L0j4K0lK8k3m3K3j6J3mL1l7K0QpOk8qRk7J7j3J4MNl5
-257d9N0lj6k0M9j8K1kj9l4J1o0N5L3QmK%m5M7l2L4J3j5j8J0PPl6K8Jk7J4J6k9RN8l4j4KJ
-216AK3j5l6OK3k0K7k4mj7O4nk9Okk5M8k4lj1l0L6k9K5J5Jjn7L1L1J8J6ml8mL8l9K4nl3mJ9
-174goj6mJ8JJ4%J9j2j4L3j0k8kM3m6J2j5K5M6p0K3n4N8K8k6nj3Jj9M1p3N3J6nkqlJ9l2QK3
-132A1j7J3J9jk6p%n2N2J3J0j5jjj3K0rMoj6j0L9l1J1PqJ5j2K9K7o7K2k5K9K8k3J3o3k0L1
-92c0N0J9j0j8Po1L1J2Qj6QJ2RMj3j2J7j7J7l7ORK1l3L5J0l3K9jn3P2o0K4j1k1k2N2K0m2k1
-52c9QK4j9pK7j9k7M6j6pN1m7J2rROl7O9j4j9K0j0k3LL5l7lK9K9k3l3m3K3L3L5loj0j3LmK1
-10A5Jj0j6L0j6K0j5kj4J2J5Jk8l9K8QmK0J4l9J9j3nM9j4l9K2K5m8NL3J1k5lK1k7J4L2j0k7
29AM5rnm8K1KJ4j5m9O3Ok4lj0Jl5L6oj3M0l0J4Oj6K9Pj7K9k2k8kM4k3j4Lk0M2KL5m7k5k3P0
72B6rl5K8qk2NJ6%Jm6L9j4oJ1J6QK8l8N0n3K3J4l3nk6K8%j3OM0K1o1KPJ1oro
110a0
##PAGE=	F1=21495.570738131355029
##FIRST=	23001.711907285582129,	6426.5682307747556479,	-1868.5
##DATATABLE=	(F2++(Y..Y)), PROFILE
-912hQJ0k7J7j1PKqPL7n0nJ0j0J2lK3Qk4nJ9l4PK8mL7m2l0K6K9k8j4M8j6j3J2jj6j4mL8l8
-870b0L1qmMPL6n2RlJ7nL1J7p4J9lJ1l3J0JML0n4K3Kj%Ol1L0L1nk2j1k1QM5j8j1oj6K4L0l0
-826bK1j2m2J5l1O8k1JN2j7m4J0JJ5qNJ9n1%P7n2j1L0l5L7Pk0Rj1k2k7J3jM1qM8k7l0l6M4
-786Ej8J4rqm8N6K3k0k5P7j7m6M4j4n2K8J6jl6K2L9o2P1k7m1O8n3L4m6qM3m1O6k3n1N4J3j7
-748A0Km2QPJL6k6k6L0l4K7N1m0j1o8L7J9jM5k9k3K3kK4%k9jN3qkk5L3Ko4OK6j5J6jn0K7J6
-706Bp0O6l2M3MKJ4k3k3J1J6k7J1k3L3k1L1l4J8qLJ2NK1k7k8J4j8J4RJ3J5k8K6j6pp5Q6J3
-667B2m5Rj2J3NoL0k1k0M3m3J0j4oM8nrn6O5lNk9RRj1J7k9M9n2K7l9J4J0mL1K6j02J10Jo8
-627b1LkK6j1J0k9NPJ2NJ0J8l9J4K3j2j2PJ3j1L8o5MK0J7k8j2M9K9m6Lj3o5O4J2m5KR4m6p
-587B1Nj7%J7k6J7j6k0KJ6J8ro1K9koLjL1k7OK5l6lK8Ok1J4PK5k5N4k0n4L2K8k6j5k7Q0l8
-546A4j6kK0j6O9j7k7ok1J7l9K7j2Rlk3J3K8Kl1J4%pM8l8jkPK3o9P0m5Rj7J1MK1j7jmk8O8
-504C2l2J7J8l7%J1j2J4L5l9j4oK6l0j3N1L1m6K4l1K2rj4J0q%J3P%n2k5P2K3n7L7J1Pll8K3
-464A8J0pk4M2jm4K5J8k1KoJ7l2QL4l5RK0nm8j2K5M4m1l3L8J2K2j9MK3j9j1k3K8k2K9MKj1
-424B0jk9mmM3Mn8J9k5J7J2lj7pk4J3M3k0L6j2J4Rpm7M1j4j8j3L7J7k4j5oK3%m5N1l4J0K2
-384DJ3MJ3K8m0jj0J5k6K2k3j4J3nJ0n3K3L8nJ0j2l5P7m6j4J8l1K7l1MK7j4J5jJ4k6QnJ3J7
-344B1Qm5k0J2mLK0j2qN6l2Noj3l9M5K6k0j8nQNJ7J8j5lQm3l1P9m2mK5j0MK4lOk3J3J9Lm9
-301b0%OQl3PL6K7K8n3L5m7j6K2K2k2Nk5L6k5J8JL4m3k8K9k2J6JK3m2K8RrOk9j1J3k9K7j6
-261c3K1kMl3M3jj5j6N5l1K4%j6l9J0n7N3L4OJljl9M8m6M5Oll3J0J9Pl7K4lk7K2J9l3%O5l4
-219A4k4J2JK0k1k5MK0k0K7l0Mk5P3kl7J1Kl0N1l1kpk1L0l0J7J9KPo3K3L4J8Opk6mL2m0L3
-178A5ql0MJ4%k4oJ7LQNK0j0j3L3ll5kL9l7Qk6L0N4p6J8n4O1L6l2qj1Kk4M2o2M6J6oroOJ8
-135A3k8NJ7j1QK6pk9lLm5M5J2J4k0%mj4J9pRj2j3j0M2k4KJqJ3j0L0L2o0J2k4L7K2k6J1o3
-94d5j2L2N2J5qk3J2o1K4K0Kj3RRPLj1j2K5k4J1k8KQJ3k9L4J8k9K4jn4P4n4J3j2j6j1L9L0
-54C3l6l2J0K2l2QK3j4m3N0j1mM7n5J8lMPl2O7j6j1Roj8oL6k9j5L2K5j2m0l2J4L7L4lrnj2
-13@jj2K2qLj3K5j0J9j8nj5K3J5%l1l4L5nnJ6J8l8K8j3OL7j3n2K6K3m6ML7Ok6mK4k1OL6ml3
29BL6Kom9K0JRon4N9J5k4j4nJ2l7L5j0k0M7k8J1MjJ8Nj7K7k0k9jM6k7j6Kl0O2%L6n3k7jN3
72B7pl4K8j0l0J7J4KJm6L5j3nJ5J1J1K6m1M9n0J8J2l0qk5K7Oj3JM6K0o3JPJ0jj5J
110f
##PAGE=	F1=21471.278138628869783
##FIRST=	23001.711907285582129,	6426.5682307747556479,	-742.25
##DATATABLE=	(F2++(Y..Y)), PROFILE
-912cNQk9J9j1PkmQK8m7KMpJ4JJ1J5k2mK7m4jL8pL2l8k8K7K9l0j8N9j7j9J1Kj8k3J4L0l5K8
-869A2k2RNNM1n3KLK2j1L8J2p8J9JRl3J5j0J3K6n0J9Kj0PRl6L1L8j9j1j5k4PM7lk2mj2K3J9
-827B1j5J5rm6J9k5N9k2MM5j5l5R%QnQJ0m8MP1m7j0K7k8L5Jj8Pnk8k9J4%L6%M7l0k3l2M1k2
-785a1J3j1lm2M1K9j6l5Q3j9m5M4j4n0K9PPl7K5L6n7O5k4l8O3n3L5m8rM7m4O5j8n3N6Nj5R
-747A7n2J1J0lL5k1k6L3l7K0N1l1j4p1L8K7oM3k7j7J4pK7Ol3lM6JJk7L4on7OL0j1J1mm1K3
-707a0J2n9N4l2M9pKK0k9j7OK1j9Lk2M0k8K9l3J6oLRKK4k3k3J2j2ROJ0J3j9K3j7j2p2Q3Ql4
-666b0Oj4QMkL2j8k3L9l8J1k2pM9Kpn0N7pRl2J1LnK2l1N1o0L3m6J9K2j3K9K7j05J14mn8kj2
-625b8K9qOk7MJ5QLJ8J3m1J3K4j1qMQj9M2n9NK3K1l1j6N0K6m0Kj3o7O0J9n3RQ5m1qJ1k8J4
-584A4J1k4J6j7k2JJ4J6po1K7Oj1PrM1l2J2K2l5mK6Kj6K1kL2k4N2k3o2L4L1j8j9k8P3k5j8
-545AoJ3mO1j9k4jk4J9l6K6j2J7j4l1J9L0Ml5J3lkN1m0kkJ1K2p2O2l5Pj3J5qK6k4Olj8N8l8
-503eK4J6l8JJ4j5LL2j6k5j1K6k1j4M5K4l9L3l5K9j9j0J2j5MJ4NJn0k5P4J8n3M0PLOn0K6J5
-463C1j1k8L9Lm2K1K4j7lmJ9l6RK5k4J1K1j0m9qK4M2l6k7J3K2K5k0J3J9k5j7j8L5k3K6L%j2
-424A5nk7OnM1Mo0L1k3J0Lpj1j2j5J5L3j9M9j6J3Mqm6M0j2j9nL5Oj6j2nK0ll8M2k9J1K2KJ2
-382B1J1K4m0Oj6K0k6K0k1k0K1nLo4L6M1mQol4O4m1j1K1k7K4l3JK0j0K3mJ0j7jkNK3Lm7k0
-341d4K3qOJ4qjM8l1Mrpl5M3J9j8j1j0NJ1J3J6j7jK2n6k9P9l9pK6rnK9KPk7K4PLm7jRKk8K
-296c4M1K5K3n1L4m4rK1J2k4J6k8L9l3J2PL6n4j8L7l0J8QJ4m7L4J0rNk8j4J6k8L4j9K7rLk9
-257c6L3Jj0j4N7l8K1Pj6m0Rm9M5L4MOqlk9M2n4N1JPm5J1L0Nl6K1pk8K9K0l6pO8l5k9K2%J8
-215B2k5j7KJ9k0K2l2J3l2P7Km0J4Ql7N0l6k%j0K2l1QK5KJ2o4J5L3J6nlj6mK7m1M0j0k8J3
-175a1QMk7j1J5OLJ1J8j0pK9Ol9mL4k8Ll5L5N6p5J0n0O1M1l7pj1Nk8L8m6L7J6ok0jJ4J4k1
-134a0LJ1nJL2j3k9KLl6L4J2J7k2Krj5K2oJ2j8j0qM5j9pmqQqL6L2n2Mk3M3J4k6Ro1mL1N1J3
-90D4nk5J2n6J5K5mqJ0MOKj1qL0k8Kj6kPLk5L5K3k2K0pn2P4m3kj1j0JK3L9l2l9J3J8m3K2J9
-47bj3n2N1nKL6n6K1KkJ0k4O2k0kkmj1j3L5j9k5L0K3Jm9k2J0L6K9jj0%j0pj9K3j7J7j1K0p
-5EK1k0oj9L2J4%l3k6L7j5nQK0l1L1rJ6K2qo5L0K0m2NL5Lk5nK8j7lM2%m0K8J0lm7J6jONn8
38d4M9K2k3k1JJ7l4L3j3k4M9k2Q%J2OLj5K7k1k8%M5l0j8Kl6P8mL6n5k7J9L4nl4K9j4l4K8J2
79HOJm4K8j3mJ8OJ2K4l8M1m1QJ1k3j6j8J9J4j2kM7J8n9kORMk0Q
110d
##PAGE=	F1=21446.9855391263809
##FIRST=	23001.711907285582129,	6426.5682307747556479,	383.75
##DATATABLE=	(F2++(Y..Y)), PROFILE
-912ALOl2K1rOnjJ0J9m6RjmJ6MKJ9j8nL6n3j0M7j1K5l1k6K8K7l1k2P0j9k4RQk1l0L1K1l2K5
-869A2l7K2OLM5n4mQK8j8M4Qq0J9MQl2J8k2K1K5m5J6Jj9J3J3m0L1M5l3jj7k9OM9J4l4kqK3
-828GOKQpm9K3j9N0k5PL6j2k6J0JJlJ0Km5OO4m0pK3k2L3lj6MJl5l0J5%L0QM5l1j3l0L8k6J1
-784Bj2Kl5K6L4j2m7Q7j8m3M4j5m8L1%J3l8K7L4n2N8k0l5N8n4L4m7rN1m8O4j4n1N5lj2J4o1
-746d0J4J2nL3j6k4L1l5J2N1k2j7p4L8L4j0M1k6j0Nj2K9J3l7nL9J0Lk7L5j4n1NL5oNql1J9
-707fQm9M3l2N5j7JK6l5j0%K6j2lk2M4l1K5l1J3mMP%K6k0j8J0oMLPJ2j0J8j7j7p0Q2Kk3Mj7
-664c0LLLL4j6k5L3l1J1l0qN0J0nm6N1j0J0l3J1k%K9l4N3o8M0n2K2L3k1K8K8j07J15j0m6q
-626a5k0L3pJk4MK2MKK6Om2J1K7j1mJJk0M0n0PK3K4l4j8N0K2l3Jj1o9N4K6o1J6P5l5rJ6l6
-585gK5Ok1J3j8k1jJ3J3lo2K6J3j6J1j4M5l6K0K0l5oK2%j3K9j0L8k3M9k4p2L8L2j3k0k7O7
-547C8j4k0rNRM8j8k0Lk7K2l4K6j2K6k4l8K3L2Ol8J1pMN3m2lkJ6K2p4M9k1MpJ7k1L2l0J1j
-506ej0M9m4L0J4l8KJ6j6nK6Ol5j6K6j2j4L8J6l2M1l8L7l0pJ5k1J0J2KMm6k7P4J3m7M3J%J5
-466D7o3L0J9j3l4L7Ol8J7K8j1j0%K1m0RJ6j3J2K2j5m9lK3L9l0k1j2L1K8k0K3J0k6k2j4L6
-429B0k0K4%oqqk4J4oL8Nn8L9k0Koj1lj6oJ5K5j9N7j5Rlom6M0rk0LL2mj0qmJ6nk9L3k6J2K1
-384IrK1QK1l9J2k2K4k5J7j8k3K5mlp2M6M3mNKl2N0l7pK3k3K4l6kJ6j1L2pOrq%nL2lm9j9L4
-340a7j1ORmOM0l1Lj1jl0M2J2j9mj4JJ9RJ3j7%L1o3k7P8l5rK5j0j3L4QQl2L4mKm5%J1mk1l
-296c4M4K0K0m8L3m1jJ8Lk8K9k7L6l9QJ1L7o1qM1l6J9J7Kn0M0J0j0Nk8j5J8k7M0k1L2j5Jk5
-257c0K4Lnj3N9m6J9J4j3m3Rl9L3L5JJ3j4oj8L6o3N8oJ6n2J0M1Ll5J9j1l0L7J9l8j1O5l4l3
-218b6L3jJ5l0qJJ6k0K0l5K2m0Q1Om3J8J3m3M9m1lPJJ2k9kL2JJ7o5OL3J3j6KplK2m2M7j3k4
-176b4K2JJ0l3j4J2RjJ5J7j0lK7J3m3nL1k0km1L6N6p3Nm7O2M4m4nrQl2L6l0K8J4pl1MK2J0
-135Hj3%O%nL7k0k9RMk9K4J0K2k3Mj5j5K2mJ6k3rnM8j6j4rpJoM1L3m3mk1M8Ok8J0n7JL0N0
-91C5Rjk6J2n2PL0j0mJ3kM%rmL5l5mlpOqk0L4K8j3J5j2n1P4l4j6pnJ2PM8k8m5J7J5n5L5J4
-47aj1o0N4jPK7n8K4OqJ3j7N8k4Qj5kmj7L3j1l4K7K1J4n7j0QL0K5Jj1Nqj3k6K5k7L0qJ5nK2
-4B5k1qk2M1J2jl2j6L5k3okK4k3L4lK3Mjp5L3J5l5OL2jk3oL1j0j6M7Om4J7J7Jm3J0jMJ5o4
38d4L8L0k0k9OK5l2L0j6k8N1j7NmK6n%j3K7k2k6jM4l3k0Ml8Q7mL6n8k8L8J5kl3L0j8m0L9J1
79A1QJl7J7j4jK0KJ3K2l7L3l1kJ1j8k0j0RK1j0oM7J6n6lOQQk5J6
110a
##PAGE=	F1=21422.692939623895654
##FIRST=	23001.711907285582129,	6426.5682307747556479,	1029.5
##DATATABLE=	(F2++(Y..Y)), PROFILE
-912D%Ol2K0nMrJJ2J0m1J4mjJ5QpJ9j3jL6n5k0N5j6J9k1k5K7K4l0k6P8j7k9OJ6k5l6M3J3k5
-870hJ7m4L1O%M7m9j3J3L3k4M6Nq0J7J2Mk8J7l3L1K0l7J2Jl0K4J4m2K7N2m4Pj7k8KN2K4m3
-831f%mK2mJ4Lnn1K6j5M0k6J0K6qj9J1NqJJ1pl9RN2l0pJ9j2L0qj7LPm3k6J5JK4J2M0k8lk5
-787a0L1k6Rj2Kk7J2L9qn5Q5j8l6M0j1m6L1j0K1l9K9K9m3M7j6l1N3n3L2m6lN0m9N7nm9M7j0
-749A1qK1o8J8J1oK9j1k0K8l2MM7j1j8p2L5M0j4L6k4mlj5L0J9l7qK6K2Nk7L4k4l9NL9kKj4
-709Ek2J6Om0K9l0N7k5KL0m2knL1oqj8M2l2K1k9RjMQnL0k0j1P%%jMJ1JJ2j6k3o5P8kj4%j4
-664b8%kOL2qk9K6k1J2l9j0N3J4ll9M1j1J0l4J3qOL3l5N6p5M5n5K3M3k9K8K6j03J09j3l4j3
-626a3k6L2kpk1PK7L%L0kl9J1K4pJlmk3L7m1J3J9K4l3k0M8K0k8%j1o7N0L0o4K0O1k9j1K5m5
-585a4L6%j6Pj3k3jJ3J0mo0K5J9k0J4j5M4l5K4J7l4pJ9npL2j6M4k2M4k6p6L6L4rj6k6N5Jk4
-545Ej1kK1L2j4j7J0l1K4k9K4j2L4l4m2K4L4J1m2MnRN3m4kmK1K2p3L6rLlJ7l2L6l0J1%%L8
-504C3m8L4J1l6KK0j7j2K4K3m5j8K3%j2K3Qk2M6l8M4l9mJ7k4J3Q%Nl7k7O7J1m2M5nkK3p3L0
-464IK3j4l4L1Rl5J7L0j0j1LJ9m2J2MkJ5J9k0m3lK4L3j9j8l5L9L0k0L2kk2k8j0L6j4K0lj4
-425Fjj1j8K0rL6Mn0M3k0mj5j1Lj7KJ5J2j3O1j6Oj0nm2L9rk0J1K6j3jpJJ2qk1K7k5J7J7k0
-383hK7OJ8l7J6k4K4k2J3j4k5K8npp7N6M2nJQk1L0l1mK4j8K2l7oJ6j4L9olKj5Jj3L6mn2j9
-341e8M7j7RK%J2L1k7Jj2Lk3M0Lj9%j5kK5OQj7LL6o7k1P0k9pK4j2k1L6J3Rl3M2j5jl8%J0n
-298ij6qM6J3J6m2L3l9OJ7ol2M1k5L1m3JJ7L5o2kM7m2J7K5on1M1J2j0Mk6j9K1k5M1j9L3j8
-259ckk0J7JNj5N8m8J2K3j1m6J0k6J9L3JJ7j6j0j1L1o7N9rK0n4J0M9%l3J8j4l0M1J7l9j3N9
-220C3l3l2M0jJ2l2nLJ4j9J2l0K6m4Q1J0m3K1J6m8M5m2lJ1J1Nk9j1L9JJ9o1jK7Qk5J1KlJ8
-180Cm2N1j4k2K6kJ2l4j8J2RmJ9J5j1NJ8K3m3pK5j2pm4L6N1o5ml7N8M5n0jpQl2L3j4K0J1p
-139Cm4J0K8NnjMNj3L9k4k9J7Kk0J2J0K4k0Ok2j5K5lJ5k5qJM5j2k0j1qnoM9L1l9oj9N1mk6
-96cJ0n1OK6M9MMk4Rm4%K9j3jJ7r%jnjL5l6j0RqKj7j7L5L0nJ3k0m7P2k5k9lJK0qN5k7m6K2
-51bJ0o0M3Qj1o1N5%J5J4n5K4Rj2J6j0N2k7J5k3mLj6L0mm0K0K1K6o3jJ1K0K1%j0Qnj8l2K5
-10hl1L9pJ4pK4k2ok7M5J1%l2oL1k8mj7K7j1L1QK6j2Oq1L3J1k8J1K4oj7qL5ok8N3Rn0J1K1
31B8Pl9NjKK6o8K1L7j5l2J0K8k8K7k0k7M9j3Nj1L7j2orK8k5k0jL8l7j8Nl5R1nL5n7k7M8Kj
73B2l1L1k3m2M8RJ0Jk6Lj5KK1kJ1K1l1K0k0j0Qrk6jlK7nqM1J4m9nOPJ1k8K1
110@
##PAGE=	F1=21398.400340121406771
##FIRST=	23001.711907285582129,	6426.5682307747556479,	1675.25
##DATATABLE=	(F2++(Y..Y)), PROFILE
-912GlOl2J8jLj4MJ5%l7J9nJJ4J2j6J9p%L9n8k9O1k1J4rk5K5K1k9l0Q7j7l2KK3k9m1N6Mj8
-870cJ2n0L7NlM9m5k1J7L9l2M7Mp8J4K0%k4J8m5M0J5l0R%m0L4J5m3K4N8n6J6j7k6jN5L2n2
-831fJKK1j4K6kmn2K8j2K8k4J3J7nj2J1J0j6LJ3j6l2J2L9j9pJ5lK7j3j7JJ3n1k2J4KJ8J6L3
-790C6k3Rk2K4k4Nj1Kj8mM6no3Q1j8k6L5qm2K8j7K8m0L1K5l6L7j2k7M8n3K9m4LM9m8N0Lm6
-751a8L9j8kK3p1K1J1pK4nj6K1k4nM3jj9p0L3M4j6K9k0%j0j7L0K5l8j0J4L2Qk6L3l4k8NM3
-712B3Llj8j3J0Nl1J7k9O0l5LL6n1OrL5Kj4j3L6k9J7k7MJOPrL3j8nMNloJJ1J3Mj3l1n9P5r
-667hllj3koQL1jl2J6rJ3m8j2N5J9%l3L2j3J1l6J5j4J3L5l5O0q2N0n7K3N1l6K8K5r9J01j8
-628B6j9j7l4L2Lj4j9J0L2%lL5rl5RK3lPrrk1K8k9J6J6K3l1k1M5J8k2jj0o6M5L4o7K4M9k3
-588A3j3L1m9M2mj1Kj0k4kJ3Pmn7K5K3k4J9j5L9l5L0J3l2qJ5j0%L5k2M8k1L9k5q1L5L4qj1
-549ck1M2J5k8j1j1L5J5rj5J7l4K5k4K1j1L9m1m4K3L4J8m6llJ2N2m3knK6K3p1K2LJJJ7m3M0
-509A3l1J2jQK9n0L8Ql3%K2j5j6K3L5n3j9J8J2j1J0Jj5N1l9N2m7kK0k8J7MnPk6k7O1Pl5M6
-469D1j2nL1q2L0K8j6l2K4J3l2J6L2rj3OJ6m3J5qJ1J5J5k4l5kK5K6rj4n5M7K8k0M0j3j7l3
-431a5nL1nJ6qk0Oj4j0K4j2L4Lm0M3j9rk2j0Rk0J0J4KqO1j3Kj8ml8L7qj9J8K1k2PnMQj0j2
-388a6K0k4K0J4l1L4LJ5l4K0k8K6j9Qqk6K9orp9O4L7mmJ5j2J1k5%K4j5K3l8j0J9k2M6mj2J4
-348A6k4Kk0M0mn4k0N8k1J0lMJ6K3k4Jj5Rj7L8pj8Mj6oL3JMj8PL8o6j7O3k4kK1j4k9L7J7J0
-306C3l4N1k6ll3JJ0pj1j2M9MJ2l4L0l5J2J5j3l6N2k2K2m4oK5L0n6%N0m6J5L2j5n0M2J3j0
-268ELk5k0K3k2M2j8L4k2oj4J0jJ4j7N7n1QL1j0m7J1j3ML2jK3k0j5lK6o9N9j1K1n0QN5ll1
-228cJ8j7l2M5J4l8j3N0l1l1M7jRl4kNJ1j7Mk6L2m7Q0J4m4K5J8n3M2m4mJ7K0kk9k0M6KJ7n3
-188b5qK0Nl5J9J0jJ5l8N0j6j9K9oJ5l5k1J0RoK3J2j2J4QL2m2qJ9lj2m5L2M4n4j0l0N4M6n6
-148a6LoJ1l2K8KJ2Qpn4J4L2KKjJRk0M1k7k9K3Kj3JRK7j6Pk9j5K8kJ5k9pPM4qk6j3pj3pN5
-103FK9l2qj9N3j4k3J3m6J1K1M6%Qk0Nl6pK9j6MK0j7n%kLL3l6j7K1qlk5j3L4L4%J0k6m2O9
-61C4j7l9JOK5j9N8k4m6K6No1M8Kj1o1N6JK0Mn0K2J0j5J9mM6k9K2l2pJ0j3K6Mm6J2K2L8o8
-21b5OJ4J1J6kqJ3lk3l7K5l3M4mJ2rK5k2ll4M8J0Jk9MK3k9ll2K9JK8J7K5k5J4q5L4Pk1J6J4
20A0j0j2qL8jm1N8J3n4LK4J4l4%jJL6p2NM2j0l1RL1k4K4k1k7M7rNj8M7k0j0nL0k8j5kL1l9
62b4j6Rl1Q9oL5n6k5N3qKl1L2k8m2N6NJ4Kj6j0j8NK2pRK1k6Qrj7Pjl2Pj4L0Lj0L4J2m2oOO
107hJ4l2K7
110A
##PAGE=	F1=21374.107740618917887
##FIRST=	23001.711907285582129,	6426.5682307747556479,	1535.25
##DATATABLE=	(F2++(Y..Y)), PROFILE
-912GmOl0J4NKj8NJ7ol1J8lJJ1J9k3J3KLL4n5l6O4k6J0Mk6K3J5k6l2R3j7l3jL2l6m0O0mrL
-869Em6L7MpM8l6l0J8M6l9M5Np6J0K9lj8J5n3M7J1k4Ojm5M1J5m0J6O1o1K1j5k2lN8L2n5LJ
-829@K3j7K9mmn3K9j2K0k1J5PkoJ1J7k4OJ2k1k3J2K4qoJ1NK4j5j8kJ8n7j6J2NRJ9K3j2J7j7
-787A0J8k2%j0%rj4M7jo8P2j6j5L0km0K6k6L5l8K9J9k8K8rk2M4n2K4m1J2M5m6M0J5m3K4k0
-749dLK4p0K2RoJ8%j0J4j5j3L5J0j9o5K9M6j7J8j4Lj4j9K9K9l3j4%M2Rk5L1l9j8LM7Rqk2n
-708@RLk7Pk7N9m2OM0n9J4j2L8Pj7pK7k5J2k2mOPQj2L5k1JLRnj0kJ0K5oql7n2O9j2Mrnlj0
-662c5QK6Pl6QLJ5n7j5O0K0Jk7K4j2J0l6J6j6J5L6l4O4q6N2n6K2N6m1K8K0q8Q8k0nk2l5K5
-624a7Rk0j7J3L5JpL6j7k5OK1%J2j5j2j6J8j9J9J0K2k8k0M0J7j9jro1M0L4o5K5L6j9j2L6n1
-585b0M5rnljk7kJ5Jmn3K7K4k8K3j2L0l1L1J1l1pJ1j5PL4k5N0j9L4k6q0L0L4rnj4K8K9l5j1
-544hj4M3%kj4K4l8K8j9J6rM4m9m3K0L2K7m8j3KJ5M8m1lmK7K5o5QJ4kLJ6m9M1k6OJJ3K1n2
-503b5M0Pk8lK3j3j5K4M0o0j9J2K3opnpN2l6N5n2jK4k9J9%j2J0j5k4N0Nk7M4j8oL5q4K8K9
-463B8j6k6J6J4k8K0K9j2j1RJ1m1J9j6J6J6Rk5k5pK9J8Jrp1N0K6j9M7k4ql8jK2OJ1j2k7J7
-424bj8jK5j5L2Jk4L7j9j1k8oJ0j9J5J4qjN5j0%k6kl2L4j0j6K3J5k7J4mOMj0nJ5k3K3J0m2
-383b6L9KJ4k9K1l2K4j3Kkk1K5qj0p3O7L1nqJ8Lrk0LK3j0K1l6j3K3l0M8Kk3K4k9Jk4M1kn5
-342d6k0O6k5J4rMJ9J6k0Jj3J0j0L6j4j9Nj5j0L9jlj8J2L5o0j2N4k0NJ7j8l3L6K1Rl2N5l5
-303B1ok3%Pmqj5N1qJ1k7K9l2J6J3j8l6N8j6J0m3j2L2K2m5jN1m5J0L7k2m5L7J6rJk2k1K4j8
-263c0L6j2L1k4qj0OlK2k1N4m8kM2j0m5J1mqL1jK6k0k0JK1o8N5j1J9m2PN8nk8J7k0l2M6J0
-223B1l4j0L6l0k6N0JPl4lRRj5oj6L0m5P5J8m1K7J7n5L3l9mK0K7qk8k7N3KJ3m2j4J1%m1K8
-183c1J6%J3l4M7j7j6L0qJ1l0k5J2QqK6J0j6K5kL6l5j2J4Lj5m4L0L1m1j3k2N0M1o0J0nRk7
-144c9K5J4QLro2K0L2mJ1kJJ2k5L9k7k9K9%ppNL1rPl8j3L1jJ3k8j0J5L9ok8j4pj9pN9K5k8
-101@nj7N1k4j8J4l8J6J2M6pJ1j2Jl0j1K5j7QK4k4j0jLOK8l2k1L0qqk9j3L3L5MJ0l2l8O6j1
-60A7m7QJ0K4k6O0k2m2K8Kn6M4lj0n6N3%K6nm3J7J1j6K3kM2l0K4l4j5J7nK3Nm6KK4M5o8J1
-20a0K0%J0olJ8nk4m0K4l3M5jJ3j6K7k0Jm0M6RLk6J2J5k7km7K9J4K4K7J9l2J9q2L0Oj5K1M
20Gj5lj1M1Kn0O0J4n5%K1K1k8njKM4p4j2M5kk7PK8j9K3k3k4M4j0Qk4N5k4j6jL2l2qmK3l9j4
63d4J2j9P9nL2n3k1N0j4Nk8L3l6l7N9LJ7Lok1k1QK0rMK2j9kkk2NPl8J8k8L3J1j0K5J0l5pP
106a4OJ5l3L1
110E
##PAGE=	F1=21349.815141116432642
##FIRST=	23001.711907285582129,	6426.5682307747556479,	1395.25
##DATATABLE=	(F2++(Y..Y)), PROFILE
-912FmNk8J1J0%j9NJ9j4k3J7%jRK5l0QJ1NL0n3m1O6l2PJ8k8K2Qk3l4R9j7l5mM2m3m0O6j4K
-870Hmm0L4jj0M8k7l8J7N4m6M2Np1NL9pj2J2o0N3Oj7L%m9M6J4l8RO4o7K8j4j5nO0L0n9MMK3
-828B8j9L1nmn6L2j3J2j8J6kKjRK5l2J0J2k7j5J4RLpRJ3K0j7k0nK3o2rRQLK0J1jK6j2J1j8
-785A3nj1jjk3M9Kp3O4j4nK4Ml7K3l4M2l7K9J3k1K0pj8M0n1K0l8K1M0m3L0K7m0J0k3PK3o5
-746d6K3PoJ2OoOlk3L0J8j8o0K6M7j9QrPj8k0K6L4k9j6j2N0Rk3K9m6pKN0J4j1k6%RLk6%k5
-703c3N7m9RM3o7K3j5M1J1k0JJ4j7Pj9j1J0J0Qj6L8k5PKJ1oj2oJ0L5j6km2m5O4j6J0j5Lkj5
-662c5QK1J5l9jJ4J8o4j8O3K1Kk1J7j1Ql6J7j8J8L6l2O6q9N5n5J9N9m3K8J6p8P4k2Rk5l7J9
-624b1J4k5j5J6L8%j1L6k3j5KK0MJ6k1j4pOj1K2LK2k5j9L3J7j5kpn7L5L4o2K6K2j4j2L9m9
-585b0M6j4KqPl0kJ7okm8K9K2l2K7qK0k2K8Qk8qPk0J5L3k7N0j9L1k6p8K6L3j0JrJ5M2m2rj8
-543b7N2j6Nj2L0m3L2j3J0pM6n3m0J5K9L6n0k2OJ7M3l8mkK8K7o1jK2nNJ4n5M2k0%%J8J3m8
-503b7L8Ok2oK5j1j3K7M0o5j7ML5mk3j0%N3l5O0n6%K7l0K2nj7J0mk1L9Mj9M2k4rL8q4K5L2
-463B5j5k0J0J3k5K4K5j5pJ0Ml7K5k6K3J3Kk4j3j1L3J0Roq1N3K2k0N2l3Jm2LJ4J6Pj7l3K8
-424ck1PK6k0L1%j2L0j8j2l2JRj9K1J2j7NM9pkl3jk6L2j1j4K7J0l2K0nJ1%j0JJ1k3K8Nn2M3
-382IKJ1k5K5l6K1pkKj6K2j1qo5O7K3nj4K3J7l0j4NK3oK0l5j5K8m0N1Rl6L5l4%k8M2Kn6k1
-341f7P3l0J8j4MK3Rj6%j1J1lL3k1k0Pj3j4M4lj0j8J8K8n1oM4j5J2J3k2l7L4K4Rl1N8m2qj5
-301e%Mjnj7N2j9Rj9K7k9K0J2k2l7O3rlm2j8L8J6l2lN0m4OL8k4m0L2J8rjk0k1K4j4L1pK9k5
-259Cj1oNpK8k3N0m6j0N1rm4J3Nk0K9jK9k0k6OJ7o5N1j3J4k8MN9qk5J8k2l3M7Ol1oK1k8j9
-218d5N2JNl4mJ3Qj2j6pL0m3O8K1l9K9J8n8K6l4oK3L3j4k7l2N9MMk8k0Lmm4L4K2JJ1k6M0k0
-177hj3L0rQk6k8J5OqK9Pk0L4j2M1k8j6J0Pj6m1K5J7k7j4j5M5L7o4J6nRk3K1K4Nkro7K2L2
-136a1j0K1lKJ4l0L7k6k9L3k%j6KL3jQm5j1L4kJ0k6j2K2L3ml0j4mk6pO3J8k2lj7N0l1j5J7
-95@l2K1LM5j3J3lnk2j7K1j6J3K7l2j5jPRK3l0k0L5pj1l3j2L1L4RQl7l1O0on2J5J2K1k8N7
-54D1j8l9L2jm6L4qrn0N1jL0j2l4J0J1j7K7jL8l1K6l7k2K3LK1Om6pK6N2p0J6K7j2Nj0KK2n
-13B7k6m1K3l0L9NJ5k3K8j9Pm5L8J0Pk4K3%k0%o1K7K6K0L6Rl5K5q0K6NqK7pk1Pj4M4No0O3
27B8J5n6lJ8K8k2j0jMN0p4k8M8Lj9JK6j5K2k4k0M0j0J1l3O3k7k3OL3l6%pJ5l9j1J6qO7nL0
68E3m8j9M1j3Ok4L3m2l3O1kK1NOl3k5J1J8j2%K4j2j3Nk5LJ5m2K7m2L4J9rJ5J0k8qPOJ6l4L4
110F
##PAGE=	F1=21325.522541613943758
##FIRST=	23001.711907285582129,	6426.5682307747556479,	1080
##DATATABLE=	(F2++(Y..Y)), PROFILE
-912DmNk3NJ6Jk3OK1k0j5J2NlML1l3%K0QK4m7m5O4l4NL1l3K3kj8l5J01j8l3nM9m9l5O1k0J4
-870A5j1k9K5kj5M7j8m5J5N9n1L7Po5jM6qoPn7N3Kj3Kjm5M3J4l3JO2o7L0j2mqO1K4n8NLK3
-828C2j3K5non5L3j9Rj2J3oLMOL2l6J1J0k8oJ0%RpRJ5J7j4k1qK4o2lOQJJ5MJ0L1rPj3j2j0
-783alNk7M7Mp4N2rOJ7J0l2J8l9M4l2K4Qj4J3oj2L5m7J4l5K8L4l8K0M0l8ok1J1J8n4K0LlO
-742a4J0kkQl1K7K1j5n5K3M6j9klQj7j9J9L8k3j9k2N4Qj8K5m7J%N0J9j3k8NRKk9kk6N3m8J1
-700a7M2p1K8j5M3J3k0Qjj0Oj6j9J4J2J2k0L7l0J2KJ3oj6pQM2k1Mm5l9N6j5J0k0J3Jk0NJ6
-660a1K2m2oK2K1o8k2O6K1Jj6J2rOl6J8j6J7L3k8O8r2N6n0J6N7m1K7J1o4N6k0J9k8l5J1K0
-623dl0j2J9L7%j3L2k9jkJ9OK0k6j6NpoK3lK2k2j7K7J5j5%mn3L2L1n6K3J3j1j1M0m3M1j6P
-582A5j1J5l2lK0j2lm1L4J8l6L0nJ0j2K3Ok7oLk2K0K9k7M7j8L0k6p2J8L3j3QmNM9m8nk1N8
-542B7k6Rj1L3m3L3m%mM8n8l4RK4M5m9l2J2J7L6l3n%K8K8n5pK6oLJ1n3L8j2rjK0Pm0L3Oj5
-500dqK3orL1L4o9j3kM0Ll7j3MM9l0O0n6jL2k9K3j1k4J3Pj8K8Mj2L6k8oL3p7K0L3j5j0MJ0
-459Ik1L2J6k1JJ1ol2L2l2K6J0qj8kj9L9LJ6nq3N1J7k1N6m0J1m4MMK8Kj9l7L8k4J5K2k2K9
-419A8jJK0j8j1l4J2Lj7K2J4k2QM0mnl7Jj8K8j4rK7Ml1K2oJ5mrNPk0K9Jn7M4JJ1j9K4l7J6
-376@%oNqJ4j2qn0O3J4qj6K4L2m6j1QK1lJ8l2j4L1m6M7K1m9M0l5lk6L9On5j8P3l3K1j6KK4
-335HLj1JrRML2k7k1Mpj7M6lj8j6K3J6l6lL5j3K2Pk5l7L0K6Pk6N6m7ro%lPmj8N3l1Qj2K6k5
-290aK0Rk1l6O2jj8l7k2M2J1j8oM5l9LL5k5l1K4K1rjj9k1K3qK2%K2k3j3kMj0L3k7M4m1j6N8
-249C3j0l7J1Qk7L0%K7j6l0OJ5n9M3j1Oj2JN6qk2J6k0l5M5Lk4kPl0j1N2JNl3qJ9Qj1k3KK5
-207a0l6N9K3l6L1J4n6J6k5oK3L6j8k7l5O3Poj3k3oqm2L7K5LQj5L0k1j2K7p%j6l2J9MrK9P
-166Bk3M2k1M0j6j8LRj6l5J8Nj3j4qM1K8o4K2oPj7K0K8Npj1o9K6K8j6K9lNJ3l2L2k3k7L5m
-125eNk2jL3RPn0j0L5%Nk1j5K9K5ml0j1kl0pO1J2k0Nj6M4l8qK0k7K6j0M7j9J2Rqj6k1J5j4
-83fJ8K8l7k2%J0J2J4k2k0L8lj7l1j4K7L4RRm0k4N3nn0J9J6J2k8N4j3l2L1kl1J9j2qm1M8n
-43a2L1j5k4KJ0j6L2nL5k8K2l4l1K7J2K3Km3j6K7N5o4J4L5k2Kj8QK9j0k3m1K1k5L0J0J8l2
-5a4K9j8J5m9K6J2Rj8L0j4j1Jp3K8L3J5M4ml1K6p1K0PnL3j8k6J7j8M7Oo4O2J5n3oJ4L3j8j2
34ajNN3p0m2M7RppK0j2K4k5j4L5j4J6l9O7k7l0J1L4l9PqOl7qK0ON1nK6m3j5K6qPj8L2m9k5
77d2O1qK3PJ6m1k8J2J6j4mK8qj8Ok5JK2m4L2n2L2K8qOJ0k2qPQJ4l3L2
110F
##PAGE=	F1=21301.229942111458513
##FIRST=	23001.711907285582129,	6426.5682307747556479,	764.5
##DATATABLE=	(F2++(Y..Y)), PROFILE
-912CmLj7jK2Jk5NK3k5qQJ1p%L7l6rL1J0J7m0m9O2l6KM5l8K4j0j6l6J04j8l3nN7n5l1N7k5
-871bK3j7j6J5nj8M5qn2J1O5n6L1J0n9pN4j0%Kn5N4kj0JJl9L8J3k9pO1o8L2rOqO0J5n6OKK5
-828C7qJ8mpn6L4k4PqJ1j1MJ0KM0m1J3Qk8JQrJ4qJ0J7J4j1k3j0K4o1LLJ0jRoK1L5mMpk0j0
-783@mJ2l1M3Pp5M1oJ7J0J8l0J5m5M8k8K0LpNnqL2m3Rl4L6K9l3RN3l6k1k0J4J3m3J7%%%J4
-741dJrK1m1K3K6j3m9K0M5k0j2LJ0j7j9J4L9j8j7k8N2Oj3K1m5OkN1K3j4l1J2RKl6jk6M8m9
-701c2J5M0p6L4j4M3J5j9J6j8%Kj2k7J8J5J4k4L7l7J8JJ3nj6j0OM8k9J3m7l2M9j6J1k5K4M
-663ck4JJ0K9m5j2L0K5p3k4O8K0%j2QnKl5J8j3J6L0k5P1r4N6m5J2N4m0K8Pn1L9j8K9l2l1K
-624b7K5l4rK2L6%j5K8l3J1nK0OK1l0j6J8k0jK0qK3j9j4K0J4j7Mkm9K9K8m9K0Mrj0M1l8L7
-584B2j9J4j4K3l6kK4k0ll2L7J1l9L3j%kJ5Nk4mkk4K7K4k6M3j9L0k5o5J2L0j5J4JqN8n6%j9
-543c2O0l3J3j2L7m4L5LrjM7o0k8MJ9N2m9l9J7J7K9k8oKK7L0n1pK6q%Qm9L4mj9jK2Kl2K8N
-501Eqj0K1koL7K8p2qrM5J0n0j7PM5k8O2n6jL7l0K6j6l1J5J5j3J8MnL0l1oK8o8J7L4j6jjO
-459Ej7M0Ok6QJ2j4k6L9l8K6Pj6j5Rk5M6nK0%q4M8J1k2O0m7K1m6NoL9kk2l9M9k8K2J9k5K8
-419A7lJ4Pj7pl6K4mj6K2J6k7J1L2kom0Kj2K5j6oK8%k8K1qK0qrJ0Lj9L0ko2M6%J1j4K3l8J1
-376gOj0R%Oj2ol5N7Nj1j6K3M6o1pJ0J8JJ6l1j1L3n3M5L1o1M5l5mk6L5J2n2j7P2l6K3j3oK5
-335HkoLqRJ0K9l2k2Ljk1M6lk5j4K8Mk1JK6j1L2Jk8l8K7K9Mk2N1n0p%%rJ5nj6N3m3PmK3k1
-290@K0Qj9l6O0Ql3l2k4M6LmrM0l3jL0k3k0J5K3j0kj8k0K3mJ3QJ5k0j6KOj6L8l1L9l6k2O4
-249C2j1l1J0J0l1K9JK6j2l5PJ3n2L4qlNlN3qj7J4k0l7M2%j8Mqk9lN0%Ol1j3K4Qpl1J1K1l0
-206c8M9K4l5L5J0n4Pj6oK2L9k2k7l5O5J0j8Lk6j4j1l6L7K6NOmK0k4j0K3norl5K5Kj0L0Ok7
-165b4N0k9L8nk0mJ1j5k8J2qJj4lL6K0o2K7qOrJ6L1Oj3j0o9K8K2k2L7lQJ3l4K7j8k7L6nQk6
-123b3mL3J9On6rL8%%j5j8L5J6ll1oJl3nN7Kj7J3j5L9m5jK3k2L0k2M8k4J0K2j2j1k5Rj2K4
-82A6K9m3k8LJ3J3Nj4j7L8Jk2k8j5K1L3J0Rm2j7M6mm9K6J6Jk2M7qk5L1mj5Mj7ol2M4j0L3j7
-41Dj4nJ0j5L5qL2k7J9l1l9L0K1K6ol7k3K6N6n9J5M2l1jk4J3L4j4k0m1K0k1K1J5K0l9K9j6
-3cK4n2RJ6J1j3L6k8%Lq2K7L9RN1j7k7K7o1J4RkL9k8l2K8k4N1Oo4N7J5m9pQL8j5j4%NN5o4
38en2M5J2Mj4J3j1K7k4qL0j9K1m3P1k9l5J5L5m2J5j0ml3mK2K0L4mK2l8j2J0jRj4L2n7j5N8
78B1j4K6QK4m4l2J3J3j4rL1kk5Qk5kL0m6L7o2L0L5nmJ0j6qQRJ3l2L0
110F
##PAGE=	F1=21276.93734260896963
##FIRST=	23001.711907285582129,	6426.5682307747556479,	262
##DATATABLE=	(F2++(Y..Y)), PROFILE
-912AmLj2oK5Mk7NK3k8%%J7j1lM1l6j7L7J4J2l6m7N5l6LN5m5K6k0j1l5J02j9l0lO1o0k3M7
-872B2k9L2j9mMpk1M2Jn7PO6n8K7J3n2j2N5j0N%m6M7lj0KJk4K2J5k5j3N5o2K8oJ8rN6Pm8M
-830A4lK8JQmj0n4L4l1J0mQj1JJ6kM4m3J3Pk6QLj2J3qJ3J4J2ok1j3K2n4MJRLjj3L2L4J%kk6
-784IroJ5k7L6Rp3K8%K4LK5k4Qm6M7k1J4lJ%omK8l5Jl1M0K1k4%O4l6l3j2J2Ok9J3oMlJ6Lj5
-739a6L2m8K1K7j0m5J8M2k1k0RJ1j3j8OM0j2j8l0M6NoJ6m1QlM9K6j4l1J5J0Km4Lk7M1m2J5
-700a7L6p8L8j2M2J6j7K0l0Q%rl4K2J5J8k4L2m4K4JJ1lj5j1JN1l3K2m4k9M0j2Pl0L5Rk6nN
-660b0L1m3j5L2K8p1k7O8J7%rM%jl7K1oRK6j9O8r3N8m0RM6l3K4Ml5K1j5L5l4k7mK7l5nK4L2
-619A5jj5K2l6K6j1K4MJ9l1j5L2l3%J8j3K5j6j2J5J3k3J0%m5K7K2l8J5%j1pL7k6K8j9J7j4
-581CK8l6lK6k8jk2M1Lm3L4JoRNNk3jok2L1J6k1L4j9L2k2n7NK6j5J6Oj7O2o2Oj5N8l5J4j3
-539fL6m0L3J5k1KM6o1k0kJ2N8m7m4K2J4K2k1qNK4L1m6nK4qnMl9K6Lk5nK1Jk1J9Qkj1J8Kk
-496GM1J9p3jj6M6J6n9j6OL8k5N9n1kM2l0K8k1l6J7K1j0J1NkK5l3kJ9n8J5L4j5Om%j3M9ol1
-455@J7Rk1j8M6m0K4Jk2j0J7l1N3j2K3Jp8M2Ok4O1m8K8m5Kj3M7nk5l6N8l2K5J4k5K5kK3pj4
-415A4kl7L7j2j5J7K2k7J0K5lql9NqK2j7lK6lk2J4qK3j0pJ2kj6L0oo0M3KJ1j0K2l6LJ1j0Q
-373dRkj1lj9M8mj4j5K1N6p1lJ1J5LJ4k9qL3n5L9M4p3M5l0pk0K9J3m7j2O5l9K7pj7K6mmNn
-331@OJ7K5l5k2jPk5M4jl4qL1qo%K2j0L8ml0l3K0L2jj5M3n2mNJj7K6pj4N0n0PKK0j6J5Oj3
-287A1l3N3J6m6k6k4M7JKrL2k5kK0j7rPK4j3Jk0j7K1%NJ5Oj6j6NPj8L7l2L3l2k5O6j2k3QQ
-245A0l1L0LK0nl9NJ3m3K3lj2K0oM7oj2J0j7l8L6kj0Pj9l1OM6jPk8j8L0Qnl4J6J5k0L8K5l5
-203@L8Lm9jooK1L8k3l0l1O5J3k9J9k9k1j2k8L4K6PMOJ1k6j0J6%j5Kl9L2jj0K9Ok9N5l6L3
-162B7Rk2j1J1j1k2Nj7J0rkL4J0n7L1j0LkJ5K9Qj7j2o4L1J2k5M3mJ4J0l4K1j3k5L6pJ1l0p
-122c1L3K9Kn8pL8Jopk1M0Njl1%Ll5kM9mj7K0j1L0m8NK6j9L6l7N1k8NL7j6ol0NrK7K7m2l4
-79c1NJ6J1kpj0L1Ok3k2j9J4L3OJ2m0j3L9om4L0J7j0j4L7%j7K6jjj2k1mk4M0j3L0j3pj1J1
-38aj4L8j6L0k2J1k2m7K9L0L1j8l0k5K2N5n2J3M6l5jl4K0M0j9j4m0J9j9RK3K0m3K8j6L3n1
-1b2j2J9J5qL9l7QMq5K7L7NN4k7k0K6m9OJ5kM2l5l6L7k9N3Oo1N1J3m3qLM0j4j2%ON3n7n5M0
40a3J2J8k3Pj3L2k5jK8k9K9m9P4k8l7J7L4m3K1j1j3k6kK5K8K1nJ6l1qpOJ0oK9o4nN4k1K8J1
81D0K9m4l6J5Pj1j4L5jk5Mk0mL4m5L6o6K6M3lj2J2j4oRRJ3l2K3
110B
##PAGE=	F1=21252.644743106480746
##FIRST=	23001.711907285582129,	6426.5682307747556479,	-240.5
##DATATABLE=	(F2++(Y..Y)), PROFILE
-912amLpj2L0Nk7LK4l1QrK4j7pM5l4k5M4J7Ok8m7M8l5LO5n2K8k9ql4J02k1k7%O4o5j4L6l2
-871a1M0k2Pnrk4L9J0o1KO8o2K4J5m5j6N5qQkl6M0lj0JKqPJ5k2j8N0n7K4nL0j1N4km0LpK9
-828C9J1jmj3n2L4l9J4%Mj1jK2nM7m4J2Nk3J6lj5J2pJ6J0J0%k0j5J8m6M%QQj2j9M1L2NkLl1
-784HqqJ9k4K9J0p0J5OL2nL3j8%m8M8j6QpPmp%K4k8nk9M3J5j8rP6l4m6mJ0jj4Qj2PoJ9Mk0
-739b0M4n6J9K7om0J5L8k0k9J6J2rj9jM0oj7k8L8KjJ1l2OmM7K8j4k9J8J0Kn3Qk9L6l7J6L1
-699A4p8M1rM0J7j5K5m5J7%pm2K6J8K0k4K7n2L1jR%j4j0mN0l4L0m1k6L3rLl5M6J6k6j3jL2
-659Im2j4L0L2o8k9O6J5knjOml8K4jMK2j4O5r2N9l4NL7k6K2Kk2Oj0M0l7k3j1L0l5kK5K7jj5
-617@J6l9M2j6K7KJ7l3j4M6m2jJ2j6K7j3rQJ3k8J6Km3K6J7k9J0kj3mL2j5J9k1K2rK8l6kK7
-577B4l5%j2M6pm6L6Lj4K0oPk1Jrk2L5Rj6K6j9L3k0m7%K0j4J8Qk5O5o7J2j1N6l7J6j4L4l5
-537hL0K7l3NM5o2j3pOO3m4n0K8J1J4j4j1J0K0L0m3LK0j0j1Kk6J8Ql1qJ9jpJ0J0Kj1J4NKM4
-495E6J0p2Oj8M1K4o6j5OL0k4N7m7lM7l0K9k4m0J8K6qMPKJ9l5KJ0m7J5L2j7J5onj1N9j8l8
-455iK8Ok8j1N3m2K1ml0lK5l7O0k0K4Np1L6%k7O4n1L6m4jk0N4ok6l3O7l8K7Rk4K2%K6j7j1
-415A0Kl7N2k4j3J3K5k6J1J8nrl6OlJ8j9JK4mj6Oj0K7j1nJ4rj2K9j0n7L9NJ2oK0l5lJ6j0O
-373fJ8j1r%lL8j1j6j4J6O5p6lJ2J4MJ2k7lK8n2L1N6q1M1k5qj6K2J8m2rN8m1L1lk6K5ojPj
-331FKK3K2l7k3mJ5l0M2Lm2nL4k2J0jJ9j0M1ol0k9J3L5nj0L6n4jJ0Kk5L8j1j1M7n7PPJ8j1
-290FJ1Lol2M6K3n5j9k6M7lJ1j0K4j9kJ0j1L%K4j6Lk0j5J9MnK3kj2j6QPk0L6l3K7k7k8O7j2
-248A3j5PNl1L0OJ5%m1LJ3l4J4Jk1L4rM0lpPj5m0L0kmJ1k9l3J5M1lJ0k5k4L5Rkl7K1Pj0K8
-205A0K4l3L9km4j0OpJ7L8k4l2k6O5J5m0L4l1k8j1j7K8K5QKJ7Jk7j1J0Lk3J4m3M1nj1K8Pl2
-165b5N7l6K4K2k3j9J1pj6%k3J8okL2%n0L5j4jOJ3K7J1k2j2n8L3Kk8M7nJ9Rl4J6qk3L3qJ3
-124Hl1j0L3L6%n9pL8Kj1Jk2M3pKl2OPl5LL7j4j4K8rK2n0J2K7j7M2n1N3l0jN0j9kl3KpL0K4
-81D5m2l7QJ7Rj0KnK4J1k4j5k1ML3LJ3l7pL1j0l7L5J6k1nK8Pj1J9NJ5l0k5kj4L8k0K8j1%j5
-39hJ3j3L9k3K8j7Lj2n4K6L8L6k9k3k6J8N1m5J3N0l9jm2K5M5k5pl9J8j6mL2K0m8K6j5M2m9
-1a2l2K1J7kM2m8J9Oq6K8K9KN7l5j3K5l8kK1lM4m2l6M5l6N5Nn7M4J4l6j1jM0j5rJMN1m7n6
39d7L6RL1l0jj6L7k3MK6l8L4n2P7k7l8J7L4m5K7j2k0j9kK7L5QmJ0k5kk5J3J0KK8p2OM9k8K9
80B3J4L0m1l8J6Krj8L8%k4%j5oL8m4L5o9K2M8kj9J3rnJ0J0J1l0J7
110b
##PAGE=	F1=21228.352143603995501
##FIRST=	23001.711907285582129,	6426.5682307747556479,	-423.75
##DATATABLE=	(F2++(Y..Y)), PROFILE
-912anJjj6L1Qk7LK3l2J5j7K9k2j0M5k8l2M9J8Nk3m6L9l1MP0n8L1l7ol2R8k3k2NO3o7nK2l0
-871a2M3k0J3j1j1k6L6J6o2lO7o2K0J7l6k1N0lRlk2L1mj2JMRj2J7j8k0M0m9J8mM2j1M5qk9
-831A9%j2L1J9qmj8m6L2m6K1KkpmK7oM4m2QNj7K0j0j1NpK1NPPj8j6J4l5K%MJ6k5k0M7K6Ql
-786C3Ol5mj1J9j5J9J1o5MJ2L6j0L6qrm5M2pJj1J3pqLJ9j9j1k6M0J0j0j6Q3l3n2PMrKJj6R
-743a7nJ9Lk1M9o0J9K5ll6J4L3k0l1J8J0jj8rL8lj4k1K4%OOk0jmM2K9j3k5K0RLo2J5l1K9k6
-701c0J5K3p4M2oL5K0j4K6n4K6jpm6K8K0K2k5K2n8L6%MKj2oj0M4l2L7l2k7K7nml8N6K5k5k2
-661a8oK8l5j2K3L2o0k8O2J1n%mJ1nm1K7PnJ8pN6q7O0l0LK7j7J8Kj0qlL8l6k2j2K9l3NK3K0
-619A6lj3J1m1N7k1L1kJ2l0j3N8n0lMj5L0j2oLJ1l4K1Nm0K3J3k0Olj5%K4oJ5k2K4mK5l4kK7
-577B7m0LlM7j4m7L4Kj3K5j7J0k0Lj0j8L6Kj0J6j9L4j5l7oJ5j1J6Rl0O3o9J7lM9l5J6j4K7
-538B0k6K4L9m1OM4o2qqjO4m0m9K9OJ0qj4J3J7K7m0J6J2j2j8Kj1PJ0l2j3J6jOJJ4NrRPLM6
-495F0Mp1J4j8L2K9o6j3JK4k6N5l9nM9k9L0k6m4K1K8oJPLJ6l5Njl5J6L0j9K1nj4nO4l0m2L8
-454A9Jl2kN8m1J6j2l3MK7l8O4k5K3Ro2K8mk9O4n1M0m0pk2N8qk6k7P5m5K6Lk0J7KK6k6nPl6
-413b4O1l0j3LL3k0NJ6j0rl0RlJ5j9OJ9mpqj0L2j2nJ4j5pK5j2m9L4OJ5kJ4l0j1K0pKK6j9o
-370gKRL1j7k1qRP0p7lJ3J2MRk5LK0m5K4O5q7L4j6qj1J4J8l4mM6m0L2Pl8K4mkRLjK9J6l6k3
-326drK4l3L5Pm7KL2l3K4nJ9j0M0rk8k1OL6qnK5n5NJ4Ll4N0j4pM0o0QJ2J3nNJJk9L6L0o3j1
-282b2k5M4nJ4qJ4rkjlJ4nJ9j8Pk3j2J8Oj1K8j0rj2J0Qk3L5l2J9k3k9O5j2pNjk6L0RROm2%
-238a0J4k4MNk8M2j0L3JJjj2m1K5lKJ4l4l6K3L5qJ5k2k9L9J2jl7K1KkJ8K4l3M1ql8j6J6qJ5
-196AL6k6l4j8O0J9m9M6l4l2poJ9K4J0kK6pk7j3LQk8K2m6M9pj3K6Ql2N7l4J4L3k4k3Olqnk4
-154c5J9JmL1rm2L7j8mJ1J3K2J4k6j1n1L5qk8M6oK5Pl1J0mk0K9qJ3l0j2L3M2pn6nL5Lj7Rk0
-112a7M2j7Ol5J4Rl1PK3k2j1L4nJ2m7J5K9j5M4o3N4k8pO0k1Jl8JlK9J9l6l9J0J7Oj4QLJ3J6
-71B3k5pk2oL3JJ2l1lK4j6l0L9J5l2NK0J3mQJ4K6m3k8Jj1M0k6K1lKj4J7j4L8l2K8j2nkn8K1
-29b3M3M3m1j6k3J0M8l8J2M9l8Kn2L1M8l0Kl8J7j5j7M3J5m5K1j5N0m4n2K3J7NM1n4L0Lq1L0
8c9J7KN4l7pK2k7rK7nM3m4l7N3m4N6Mm7L4J3k8j2nL8j8nKNM4l8m9L2KM2l6pk1M3k2J1K3m9
50a9M0n3P9k8l5J5L1m2K9j2k6j0kK9L6KnKk1Ml7J5J2J0K6p7J6M2l4K8J6L1l5l9J6moj9M1k
90A4k0pqqL8l7L0o8J6N2mk0J3omJ1J2J0k8P
110g
##PAGE=	F1=21204.059544101506617
##FIRST=	23001.711907285582129,	6426.5682307747556479,	-607
##DATATABLE=	(F2++(Y..Y)), PROFILE
-912bnkOk0L3Rk6KK3l2J9k5L3k7j2M4k1l6N1J7Oj6m6L1k6NP3o3L3m4ll0R3k5j7J1O0o8LJ0
-872A6l1M6k0J8j4j0k9L3K2o3j0O6o2J8K0k9k4M3KQjqK1mj3%MK7l1K1j6k2L0m0J1lN1j3L8
-833E2j1k0kj8L3K6j3nk2m1L0n1K9NqlqL3rM1l8LNj1K4j7pkoK6kNJ3j4j8J0k3j%%K2l5k0N2
-789DJ6J2lJ0l8lj1J9qRJ4o0pJ8L9j6M0Kj9m2L7Kpj4J9j0rOJ3rj6k5L8Omk2Q9l0n9J9mj6J9
-746apk1J1lJ9Jk1N5o4J8K2%l1J3K8j9l5K1QPj7j7L6Jj0j5RkJ2KqpnL7K9j1k1K2QMp0K2l4
-703c4K2j5J4J6p0M1kL1K3j5K4n8L3jnn2L0K3K3k4J6o5M4jjLrkj7L9l1M4k3k9K1%j0m2O7L4
-663D2k2l2j3K5k9j1J6L5n1k9N7PqNqJ6om4L2J3j2J4jM7q2O1k7KJ7qJ3MJk0LL7l8k0j3L0l0
-622b7J0J8J6oj1Qm4P0k5L5oOk6j2O6n2plj6L6j3llJ0m1K8Pl7K0Rj1Llj8LJ6LJ0k2K5MK0l2
-579ElK8m4MQM8k2m9L3jj0L1k9J4j9Nj2j5L8omPk0L5j0k6j2J1qJ3Rl2N9p1K4MM2l4J8j4J8
-538A3j7J8N0m9QM2o1mrpO4l5m9L1KNkj6J6J3K2l5K7Oj4k4KMmJ1l3j6J3%J9rJ8PpONKN0kp0
-493iK3j8K3L2o1j2lJ5k7N2l2pN2k8L1k7m6K2K8klQLJ4l6Rrk5J7K7k2K7lk3jP0m2m5M7ll6
-452b0OO2l8Rj8l5J1K7l8O8l2K3J4n3J9rl1O5n0M3l6j3k1N7qk5k0Q2n3K3jj6J3NK1l1%J2l6
-413b4P0l6j2qM0j3%J3j4rk3J0jJ1j8RJ4l%k1rL6j3lJ3k3%K2j4m2K8QJ7LQk5j6K2nmL3k6j
-370fMK0K4k2k5%lP3p2oJ5J1LOk2PJ2l7J6P2q7K3ppoPJ6k4jL6m1L5J7n1K4mkJ1PmL3J0l5k2
-326bj3L4l8L0J0n1PL0m0L3qK0j2L7rk5j3kL8j2%J6n6J0J7Mm2O2j8oL7o3RJ6RJjkRk6K6L5
-284E1o9kk5M0mJ2nOJjj4NK6j1J5k3J4k5j0J4J0j6L2j7mj0J1J0k5L2l1J3k0l1O3j2MJnk2L0
-243HJ2JJ1m3jJ4j3pJ0l3M9j2K7MRrqm2J8lOJ4l3l9K9L0j4K0j7l5M4J4%l4J8lORK3l4M2j4
-201B4l0k3K7rJ2L5k8l5j1N3K3n9N8l3l7lMJ1K2J2nK9rk8j4mJ3l3L1m9N6j0j4K4J0l3N6l2
-163ANM4k6k8M%lok2J8NpK9j5l4L9k1qJ5J2J6J9l0j2m1L7j9k7M6rL0Ok8MJj7K5qJ3k9j5L2
-121dM7j1n3nL1Nk0J7j8M0k9J1l6K0J3k8J1Rl0rM2lMm4K0K7j5M7p3N5k8j3P1k3Km1JjK9J4
-81C2k9m0J3J7Jj8J4J0JK1k3jk3j5L2jJ2k5%J7k0k3M2J4m4J7J0K0MmK2L4n3l0LoM1l2J5LM
-40A2j2K4k0L7l9K7oj4J0o1J3M6N2n5pj8KM3l1J1M7l7Pn9L3N0l3J1l6J5j5k9N2J1m2J7j4N6
-2D8l7o9K3J6J1L9n7L7Mp5L2L%N0l3nJ9j7j5L4qM0m4l5N9n3N7Ll8K4J3j9j4qL6k1jKML8k6
38A7m0K6pM9l7j4k6N0k2J7K1n9M4n3Q0k7l0J1K8m0L1j1l0kkK7L5jonj6J2m9J6J3J7K5q4K6
77a6L6m0K7J9L0k8m0J7rkk2M2mj6j2%j1L8l1K4o5J3N3pk0J4mlJ1J4J0k7l
110a2
##PAGE=	F1=21179.766944599017734
##FIRST=	23001.711907285582129,	6426.5682307747556479,	-435
##DATATABLE=	(F2++(Y..Y)), PROFILE
-912apmJ1k0K9J2k4JK1l0K1k9L4l0j3L8j3l7N0J7Prm4K0j8OP2o6L4m7kk8Q5k4j3J9N3o6J0
-873A5kk7M2j4J4j1rl1K9K5o0j4O0n9J8K0k2k5L0J0NLKJ4jj8jPM0m6K4j5j9J9l3NnN8j2K6
-833D2rj0ok1L1K8rqk7l4K8n5L8Mj2Lj0L4oL0l2%NnK4k3%j2nL3rKJ9rj8Nj1oJnL0m7j7N5P
-788A3J4nJ3l8jj0J6JlJ6n1j5K0M0k1M3J4k9l8K9J1j2j8K6j2j0PQjj8k5L4L%k6R1k8n7K9j3
-748ck0L0j4k5J3JJ8lj8N5o3J8J9%k6J2K3j9l3K1NJ6j7k2L2KnpmoJ8jMj6lK9K7j0j2K2ONp6
-705b7K7l5J6kJ1Qo1L7KK5K6j7K1n8L8jnn5L1K3K4k1Ro7M9moQj0Pk5L2k8M6rl4J6Lj3m3P3
-664A1M3j8m1j7J9k0qML2l7k5M7Mj1Rj0J9mm9L7J8j9J1NL4p5O1k4LNLQQPk6QL3l9k2rK9k5
-622b1J6J2RrpPm6P9k6L5pkk1rP1n4j1j1j3M1j3koOm4L1J0l7J7Qm%Jk2MPJ0Qj8K2J5Rk8jK4
-577C0m5PJ5M4k2m9K9qjL0l6J8j8Oj2j1L7j2Ljk1L2kj5j8OkQOl0M8o4K6J2L4l1K0j5NmJ0N9
-535F8n2OM1n7noj1O0l0m6L1lMNk1J6J1J6l3M3jj7l2QJ7j5Qk7k1J0JL2j7K1OoNMlN0ko8L1
-492B1j5J0L4n2rrPl0M9k4qN0k5L0k5m7K6K5jmQKJ6l9J3j6j8K1K3k5K9Kl2KP2n1m6N5ql7J4
-451a2O4l4Kk4l3J4K4l3O7l5K2J7m3Rj0l3O5m9M2k9k0j6N4pk3j2Q6o2J9orQPJ3l0NJ5l5P1
-412D9l7j2j9M7mqJ5j9j1j3J2lRj6J0J1kQl6qM1j4lJ2l1PJ8j5l1K1RJ9Rjj9j9K1Jj2L6l0N
-370cNK8J7k2l1Pj4P3o3rJ5J1JLk0J1Kk6J1P4q4J3JmkjJ1j1JK4l9L6K7o2K4koJ3J3qL8Ll4
-327B1j9j5L9m1K3J5n4J5K4m5L8j2K2j0K8j0j8mqL7j3MMn5J7J7Mm5P0k2kK7n8RJ7ONlpJ7k6
-286hK0L5o8Mk2L2jOJjOLk5J3L2rNk5K0k9oJ0J3j8L2k0lnJ3Rk5L1l0Nj8l2O1rRkrj6K8J5n
-241A7J3m1jJ5lj6J3l7M9j0K0QJ7j6ql9J0jQJ3k8m1L3K5k2K7j4l8M6J7%k8RnJ1LK1l7M5j7
-201A8k5k5L3rJ0L2k8l8jM4K6o4O4l2l9MRMK2J1qK9pk6j8j2J9l4L8n1O0j1j7K3J0l1N2k4o
-162BM9k6l1KM%rj4J2RrK6j9k5M0k4j1J6J0J4J9l2j1l1L8k8k3M1j1L3Ok4kNj2J8pJ2k4j8L2
-121cM7j8m5mK5Nk3K4j2L3l6J6l8K6J6k3J3nl5oM4Kll7K1K5j6M8q1N3k1k0P8k6Om5M%K6Pk0
-80Bl6J4J3lj7J8J5rK1j8Kk0k3K9kJ3j7%J1k5j6M4J0n0K7LK4J0k0L5L6n8l0NpM8l9QJ0KoL1
-38C5k4L3m5K5%k0K0o1NM6N6o3%j1qL8k5J2M1l1J2o5L5M7l3J8l4J5j8l9O3Ll4J2j4O1k9q3
0f0K1J5J6L6n7M2Lo5L3j3JM3k4mJ6j0k0L9j1L6m1l3O3o0N5Mk9J5J2rj7rL2k6OKKL2j8k5K2
40A5k0N4l6k1k9N3k0K1K1o8M6n2Q2k8k2NK4l5K8rl1QoK9K7%oj2j3J8n2J1J4K2K5q7L2L1m4
79b5K5K0L0k3l7J7j4Jk0L9prj9Qj3L4j9J2n5RM9j1j7J4jkJ2J5J0k6j5
110a8
##PAGE=	F1=21155.474345096532488
##FIRST=	23001.711907285582129,	6426.5682307747556479,	-262.75
##DATATABLE=	(F2++(Y..Y)), PROFILE
-912aqoJ5k0K6J5k3JJ8k7K5l4L4l4j4L3ll9M9J6Rkm3J0j1PP1p0L6n1%k5P6k2j1K7M6o3J8j5
-872A0k4L9rRqol3K5K7n5k0N5n5K0J8j4k6J7J8%PJ1QJk0lQN1n9K8j4j7Rk5koO3j4J6mkrk4
-829iL0K8prl0k9K6n7M8Lj7Qj3L6kJ8k6mOJK4l0Pk0mL9j6jK5nj7%%j0Lj0L6n7j2N6lJ5qJ8
-785C1l9JrJ5Rj5J9m2k3K2M0k6M6K6l9l3K1J8j6k2L3j4j1QKRk2k3K7LLk9R1k5n5M1k5k3M2
-746A6k1l0J5MJ7nj6N4o1J7J6Jk2J1J9j9l0K0KK5j7k8L0LjJj8rK4nJ8k6kK3K4qnK2LOp6K9
-704Al8J1J1Qjn1L2PK0K8k0J4n2M0%ln8L1K4K4j8Lo9N6rj3J3rJ5l2K2k2M8Ml9J1Pj7m6P8N2
-663F3j2n1k0J3j0nqL0k3k2L7Jj5J5j4K4ln5M4K3k6PJ1K0o7O0k2NmJ2LJ2J1l1J4K9m1k8KK6
-623Ek0K1OKj3jOm7Q7l0L4orj5nO9n2j5j6j1M6j2lrMm9L6J3l7J4PJkMk5OjJ2Rj5K0K4kk4J
-578HK1m4PK2M0k2n0K5j1QK4m0K2j6Qj3oL5j8Rqk3L1Mnk3KMMLl0L9n9K9K0K6k9K3j6pP%O6
-535F7m9ML9n5olj3N6k5m3L0oKJ1k4J6PRl0N8nk2l8J2L1k5Nk2k4PJM2k3K4OmL%j0N2ko5L9
-492B7j1kL6m6mj6%l3M8j7j0M9k4L0k4m6K9K1KoQJJ8m2J7k1j3K5J9k7K9Pl9NP0n6m7N9j1l6
-452c1K0O5l0lk9k8J6K0l0O7l9K1K1l5Jj3l4O5m7M0k2k7j0N0pk1nQ9p0J4qkKJ0Ol1J0J9l5
-413b1P0l6rl4N4Mj5J9k4j3lJ5pRj4J2PjJ5n1oM6j5lJ0l8J4J5j8k0J4RK1J5j0j1k1K0Mk0L8
-372B1l3J2OL2J3k2l5J4k6P3n5j2J7J1jjj8J6rj6OP5q0MJ0kJpMJKJ6l9L5L8p1K5Jj1J4J8j1
-330A6M1ml1j6j7M4m4J7K0n5K0J7m5M0j8K6rJ6qj1Lj3L7j4Pon4K2J8Nn0P8k5JJ9n4J0J6MJ0
-290A3pj0K3k4J3L6o8J3k1K2L%OrJ4Pl7K0M0qok9K9l2lPJ5k0L3k5jJJ4Rk6K9k8jj6l5N9qJ7
-247Inj3j0K6J7j2J7m0jJ6Nk3J4l6M6j0J4J3K5k2ql6KJQJ1k1m2L6J9k9L4j0m2M7K1%k3KpJ6
-206ImJ9l9M8k1k0k7L9j0RL0l0l9QL5K8o5O7l1m2J0J4jK2J0j2K6jk5k1j9K4l2M0n2O6j3k0
-168b0K1J0k8M7j5j5N4k8l3lRJqoPRj0K1k1j4L9k5j4J5J0J1K0l4j1k2L8l5j8L5j4L6Oj9pQ
-128cqJ2pJ2k0k1L3M7k4l9mK0Ok5K9pK8m3K2m0K9J9j8J5j7l8mM6Pj1l0K1K2j6M8q6N0j5k5
-89c5Q5l0Pm7QjK2Jrl3J6J0rj2J8K0k1K2j2Jj4l0K6kJ3rJMk8j1M5Pn5L8lK6J5l6M7L4n7l0
-47a8OoN4m6%J5jLL9l0K7n1K6Ok5K9o0lM3O0o9Olj7L2j8J0L6k6J9p0L6M1l2K6l1J5k1m8P1
-7B5nk5Rj6O6k2q9J7J0K2L2n4M3Kn3L5k9JL5j1pJ4mk3M4j6L0l6l0O6o9N6Nk0NJ2%k0rK6l2
33a5J4J%K7j0j2K1l3N5l2k5l3N6k0K5K0p5M8n2Q3k7j4jK0l2K5nl0J6j1K9J8Mnj9j1K6n6OJ4
73a0K8K5r1L9K6m7K1K1L0j8l3J7j8Mj7L5j0lk5J5j5K9qLm7PM5j6j3J4%%J1J7J2k6k5
110b3
##PAGE=	F1=21131.181745594043605
##FIRST=	23001.711907285582129,	6426.5682307747556479,	463.75
##DATATABLE=	(F2++(Y..Y)), PROFILE
-912Bj1pJ7j6K1J5k2KJ5k3K5l4K9l3j4K4Ol5M3J3J5Lm2%jQO4o8L5n2Kk1O4j9rL2L9n7K0k1
-872Ij9L0j%kll3J9K9m9k2M7n0K2J6pk5%K8qJ5J3PKk0oJ0N2o2L1j4j2%k1oqO3j5OLMj2k4K8
-828A5K0Mj2l0k4K4n6N4Kk0J1j2L5NJj9pQNK0l3J5l0jM4k1mK8kj4lQj5Pj7L8o2nN7j2J3j1
-786DK0l5LpJ1J7k7K4l4k7K1L7k7M6L6m6k9J3K3j8k4M0j5j1NjJ5k2k2J9MMl1Q8k1m7M8l6k5
-747b7N3l0l1J4J0J4qj1M8n5J5J4%j8J1J5j9k5J6jL5j8l0K4MLJ0l1j3K9oK7l3%J6K0qOK0j
-707C9Op3L2m0PK1Mpm0K7RJ2L4k6Nm0M0Jmn8K9K6K1j5%o4N8j5j8J6qK4l8J5j9M6J9m5PPj6
-666b1m5P7N8nn5k5J0Joj9K2pj6K5kj8K1j7K6jo0N1K2k8NJ5On8N7k0Pj1J9%J7J2l2J6K5m2
-626Dl5J4K3j4K5jmj7NPm6Q8l0K9lj7olO5n0j6k0qM9j1mj1Jn0L6J6l7RRNkRl0OqJ0J3qJ4L4
-581D0j5j8KJ6m1J1K6L2j9m7J8j6K1J6m3K4j2Qj4jL2k0J2j2k3K5J2Lk7jRj%k5K6m9K8K7J9
-542B3k9K8j8k2K1j0O8m1%L8m8j3Kj4M9j9l8K8j0LJ5k6J4O%k7P1qk7m2J9L9l2kj2k8MKN0k6
-502a2K6KjJmj5N0%o0M4oj5L6l3lk1ol7M5j0rM2j9K8k2m2L1J6NoNjK5m8J9k1j0K9J4k8K5J3
-460B7m3PO3n7m6O0j1l6K7O4k6rl3k0J6J3k2O2m2K4K4k9qj3l4O4m4L3j3l4jM4pj9LQ6p4Qq
-421dMlJ2lk7J5K0l2O1k9rm6O0J1k1K2k6j7PJ8j1Rj1J2MLJ6o1nN1j4pQm5K2J4k0j2QRK2K1
-379B6j9mj9J6Pk6L6l2J8PL3Rk1l7K0l9P2m3j8J9J2mmj7K0j8oKP0o8oJ5N%j2nJ4JRl6L3M5
-337E5p6K8Lj7J4K2j2M4j3k8j0j9M7m6J2K3n4K5Qm3L9k0K6pMomJ1j7L4j1Pj3n2K6J6On1Q2
-298C3k6KQm4J1J3LJ2oj5K5k1RL4o1J6j8J2Pj1J4j3J6J2m4K7M2mj9l2L8l4%KJ7j6K7k5jPJ5
-257A2Ok2K8k7pj6l7N7oK2oj7nK3J9j6J5l7KJ6J3k9J4l3L8pJ1J5L2k8rl1mKMRj0m2L8J3l7
-216c7M0nm2M5K3%j7j0jJ7j0J8m2M9k2j7k3M0j0RK6l1l8J5K3L1o4O6k8m4J8J0JK2Qj6J9Qk2
-177Ik5k4K8k7L9n0O8j4k4K1Rk4M1nk2N1k6l3pJ1KqOJPj1J4j7pM0k6j6J3PJ1J7l2j3j2L7l9
-136c0j2K7j6L6Qj4j1QlPoRj4k2L3M4l1l0kJ2Nk3L0KJ9m7K8m2L1K0j1J4k6l9jM4J3j7j9J8
-96hJ8j6M3q5M5qk8Q6l3J0m8J2lJ7k%k7J6Oj5mJ6K2l0K0kkrl4K1%J1JJkl1pM4Mn8M8oK4K0
-52B7n1N7K9n1k9Oj0O6n4pJ9mJ3M5l6K0n3K4J1k7L6n8rL8O1p1RRk5K4j5J3K8j9K4p2L6L0k7
-13GL2k7J3k3n5P9j6j0Kj7O9j4q9J0OK4K9m8M2%m1L5m0%K6Nj2J2%k2M3j8K1l0k4O6p4N4Qj4
26IlJ4Nk3oJ9l6K1%jK2nLJ7m2N2k7k8l5N5j8K7J8p7M5m7Q2k7mqJ4k6K0lk5K0j5L1OJ0nk4j1
69fL4n2nJ4L1K5q9M1K1m6J7K0L1j4l0J9k1Oj4K9j2Kk7J9j6K3Lpl4LL8k1pJ3KJJ0J9J4k6l4
110b6
##PAGE=	F1=21106.889146091558359
##FIRST=	23001.711907285582129,	6426.5682307747556479,	1190
##DATATABLE=	(F2++(Y..Y)), PROFILE
-912Ej4qJ9j2J5J5k0MJ1j9K4l3K4l3j3J4J6l1L7J0K1Qm2qQPO0o7L3n1Lj7N1j5qL9L0n0K3k8
-872Hj3K1Nj1P%l3J4L0m2k5L9m4K5J3%k5j4L7j7K0J6ONk2qJ1M8o1L5j3rqj5j2j0O3j8jJ0J1
-831B3j6k4K5J3J3j3l1j8K2n5N9Kk3J4j2L5J1j5j1j2J1RJ6l6K4m0JM8k5pL1%j0pJ7j9J0k4
-793a4M1o8JO0k0J0j4K1l2PoPK5l9K9k6l2K1L4k8M5M7n2k5NK7k0k6M8j8rKpK3k3k0J0ONl2
-753c7Q4j7m0N5m8k1N9l7l4J4J5J3j2pM3m9J2J3jj4RJ2j9j9J2lM3j8l2J9MPJ8m2j7L4qL7m1
-714a3JJ2J4qJ7J7nPo7L0m1ML0Jj4k8K1J1NL9l1mk9M0Lmn9K7K7J9j1nn7O3k4k4K0qL5m4Pj4
-672d0M0L3n1KQj2m7P5O4Kn8k8OJ3pl0J3J0j0J3mk2K6j9K7Lo6N8K2l2MK0qn0N4j9J0j8K7m
-632EK1J2l1J9J8m3m2K8J9pK7rqk3J2J0m7Q7k7K0Lk3K%N9n0j6k1nN3j3nj3%n1L6J9l6MJ1Q
-591ClJ5l5Oj4NJ6JRM4k9j4NJ1l6J1K9K5j5m3J1k1L4Mm0K6rPj4LK8k0J4j4k5K0J8J1l1mJ6
-550Eolk1J4l8K6L3J1k9L5j9l9L5k2O8l0mL6m1k1J0j4M1j3l4K5j3OJ9k8J2Kpk3P8pl1m6K9
-511dM2l8pkl2KKN8l0K8kJ%qk3N0Ln8M9Jk6L5k2Kk7j1m0M2nrL5j4K7j9l9L3J2QqMmL2n4K2
-467Fk2rL3J0k9K1J8m6RN3n5m5O0j2l3L3O0k2j3l5j0J5Mj3N6m5K8K6k5j6j1l4O2m2K7nl9Q
-429c2L9qj6QQ1p7NrJ2j0J3rk4J9K2l2N1j9po0O5J7k7K8k9k1J8K1j8J1qJ3JNJ7o9nN8j4j0
-389@Nn2L1J1k1lJRK3K7l0Mj6J2J0l4L4l1K6PL1Qj9l8K6n4P3l2k4K2J3qqj5K3k8N%O0n3j2
-348a7J8J0%j7j5K7%Ml5L0N0p6L1Nk5J3K8j2M4k3k2nk1M8m6QK7n4K8%l7L4k2K7mpqNJ9k1L1
-307B0pOj9n0K9J3Qm9Q3k6Kkl5J1J0KJ4lk0K8k1PL1n4K1j7JJ2k1K2j7K0J5n1L2M3jl0l4M7
-267B0l6LkJ7j2K1k5JJ2J6Mk0K9k7j1j7m1N6lK7rj9JJ9K1k1J4l3NJ6K0l6J4l0L0mPJ8L9l3
-227C1j0k6rKjQJm1L9Qm4M5jm3M3K5jrk2LJ8j5J6m3N1k3j3k1M1j1QK4l0l8K2QL3n8O2k5m4
-186d0K3OLK6Lk0J2J8j9k7k9L1k1L7m9O9j4k8J9Qj8L3Pk6M6k6l2rJ1KpJ8pNqLj2LL9k7j8R
-144fOJ2J5l2j4mL7m1oJ8j8L4J1rj4QKKmNpk4L3M0l7k0jLMk1L1J1Pm6L5m5L1K1oJ2l1l7jM2
-100dJ9k1rJ4J3j8M0q4M0%k7Q3l6J2m8J8oJ2qJ0j8J6Jk1LJ3K4l8J9Oj0%l5J6LQJ0%ol3oM2
-58fKn7N8j0K1K2o6O8K4m3k9Pj5P5n9j3K2j0K5N0m2J2n2K3J6k9M2n5j6L3N8o8J2J8l3J9j2
-21hJ5K0j5L2p2L4J5j6L3k3J3k4o1Q5k7Lkj9P1qq2JKK5K5m2L9%k9L3m6lJ5K2j7J0Kk1M4k2
18BJ3k3k0O8q1N4Rpj1J5J1k6mJ4m1K9lkK0kJ6J5n1N0k3k9l7N3j7L0J5p8M2m5Q0k6Qj6J0k3
58a1J5Jj9K3k2L2mJ7lk9j2M2m9j5J4L3K4q6M2J8m5J2K2K9j2k4K0k3Pj1K2j4Pl0K3j7J5J7j8
97ik0KK8k8%J3LJJ0J8J7k5m1
110c1
##PAGE=	F1=21082.596546589069476
##FIRST=	23001.711907285582129,	6426.5682307747556479,	1935.25
##DATATABLE=	(F2++(Y..Y)), PROFILE
-912Hj7qK1qRJ4j9NQj4K2k9J5l1rJK4k4L1MK7J3m1j4J4QN2o3L0m9Oj4L9j0rM0K4m2K3l0pJ1
-870A1J1k1J3Ll1QL0l2k6L1l9K8ROk3k8M4k5K8J0J1Nk2rJ2L9n2L4j3kj3j6j3j1N7j7pJ6J3
-831A9j8j8J9KK4j5k8j4K0m9N7Kk2J6j0K9K0l1mj4J4J0J1l6K9m7OM8k6j2L4%mpJ7k1J4l0L8
-792B3o9J0O0k3Mj7K0k5J0nLK9m6L4k0l2J5L1k6M2N5n6k3jK8j8k6N4k0q%j2K7k1j8LONl2P8
-752C9j3k9N7n8j8O3m3l4J5J8Rj2mL6l9PJ4nj0RRk0j1NnN0j7l2J4LJ2K1m7k2L7rM3m6NORq
-710aK8J4j3Rn7K5l7KL3lj6j8J6J1%M1l6j5j2L7Npn5K2K9J4qmm7O5l3l0K7j3M6m8Jj2L5M3
-670C8n2nOlm6O7O6J0n9l0OK5j4l7LK5kjnk4L1k1K8Np0O2J8k9KK3k1m0M8j9J3j9L0lK5Nk8
-629HK1J5m4n4M5J6kK9j5j3k9J8J6m4P8k3PJ2k5RKM9m8j4k1jN4j3pj4lm8L1K4l4lJ5J0kJ8
-589B0l9Mj7kJ6J6KN0m1rQNk9J3K8J6pl8Mk3M3j0l2K4kMj4OK3j9J6j2k9J4K2J7l4mK0j0mj5
-547a9%k4K2L6Mk9M2k1n1M5l1O2j7pL5l3l2J8j4L6rl0K2j4QK1k7PJj4k0Q4ml9m4L8L8l7j6
-508a3Rl4JJO0k7K7oLkj3k7M7On3N2Pl4L3j1Ml1j4m0L5JqK3lK1j4l5L3QJ3j0%mL6n8K2j8r
-465b2L6Nl0J5K3m5QM1m8m1N4j1k9L7N6j9j7l4LJ0mmM6m5L3K7k2k3ql5O0l8J8Lm3J9L3j0j5
-426a6J6O6p4LpJ7j6J4j4j8K1K1k9L9rmp0O5K1l0L2k7k7K6K4k4J3oJ2%QJ5p4kO3j3j6Kn5L7
-386a6J1k0%mQK3L3l9J1rNJ0l8K8k5L3NK6Rj5m0K9o4P1k0l0K3J6j1j1j2K3l5J1JM7l6j4J7
-347AJ7mj9k6M0nLl3K6N0o9L2Pl2J2L1j1M3l1j9Lk0M5m5OK8n0K8qk7K4k1K5%j8qJ1K5k3K9
-307A7mNk3m4K9QJ1m5P9k3Jj1k4J1LMJ3Mk6K8k0QK5m3K1j4j0J6k8K6j7J8J9n2L6M1Jm1l3N2
-267A8l5NpJ8nJ3k2jJ6J6Kj7L1k5j5j8m5N6jK9rk0NJ5J9k1Qk9J2J5K5l9J0k5K1jNK0M2l3j5
-226A8j8j2%qOJ3l8L9Nn2N1Km2L9K6%ll5J1J7k0J3m1N0k1j3j4L7j2RK2k9l5K5pL6m8N2k1m5
-186d3L0mJ2K8lk2KL0j6l0l0L2j3L2m4O5j3l2J9Oj3K9J3k5L7k4k9j3J3JrL0j0joj2JRL7k4
-146A0k0MMJ5Rl0j3KL4l9KRk1L1J5nj6ONKnJjk5L5L4m2j2KpKj5K9K0pl8L7m5K8K2kQl3l2j
-101d3L7K6k5JRQj6L1p6L1Rk4P5l8J5m6K4j1PrJ4qJ4kk7J3RK2m3J4J7k1J2l2OQOJ5Jj0l2m
-59d3L7kn3O2nJ3K3p7P5J7l4k5Nk0Q4o0k0K2j5L7N2m7Nm9K0J9k5M4n2j8K4N4o2J2K7l7J2j0
-21a0J8J0j0L8o9L3lmL1j7J2k6o1Q7l6J5nk1P1mo8rlK4K2l4L5lj7L0m8oOL8k3QLj9M0k2Mj6
20ij4O6q3N1J3mj6J7J2k6lRm4L7plK0kK7J3n5M4j9k9l7M9j5K9J4p4L6m3P6k5J9k1Ok1J1%q
61iK4l0L5j4K4kl1j4M7m1k5J4L0K4p9M1J5m3QJ9L3j4j6K1k2NpJ2j3Rk7K2j5NK9k6ojJ9l4P
102b6J2LKJ0J6K0k3m7
110c3
##PAGE=	F1=21058.303947086580592
##FIRST=	23001.711907285582129,	6426.5682307747556479,	2680.25
##DATATABLE=	(F2++(Y..Y)), PROFILE
-912A2k0rK2mLJ3j7ONj0K0k4Pk7oj0L0j8K4%L1J7l9k0K0RM4n9K6m5Pj1K7lj1M1J7l3K3l2k
-871DKJ7l0J9Nk9KL0k2k6K2l3L3LJ1k1m0N1l4L5KJ8Nk1j1J1K8m1L5j3Nj9j6j3j1N0j8j3K3
-832@J5j9j3J6j1L4j6k5j2K0m5N6Lk1J6pK4K8m6Lj7J7J1Nl6L5n2J1M6k6j7L6%JpJ8k1J7l6
-793a5L5p2J9O3k6lk2K1j9J3mjL3n3L8j2l3QL0k4L9N9n5k1j0K9j5k7O0k2nmj6L0j9j5nQMl1
-753d0P1pk0N4o4j1O3m8l3J5K0Nj0kK9l0LJ5qqRPk0mlnN5j5l2RLJ5K5n2k8M2rM5m7OKMj0L9
-709C0J1j9Rm6K0l4%L8qj8pJ1J0pM3m1k4ML5Oqn2J7L0J1nnl6O6m2l6L4j7N7n0mrK5N3n4j0
-668b2MPm7O0O9J7o0l2J0L2k1m1j0M0Mj2ok6L5k2K8Qp4O8J2k7JK5l3l0M3k0J6k0L2jK8jk4
-629A0K2J1m5o5O2J2LK9k1j5l4K3K3m4O9k0pK4k6J6LL8m8qj9LN4j4j0j5nm5K6K9l2j1K1J1
-591EjK2m5Nj9j3J6L0kN3m9mR%k3J4K8Q%l4kk6N2k2k3K1KKj4J0J8j7J6rl1OK7K2l8mK5j4o
-548eoj2j2J5M1ll0M9k4o3N5m0N7lj1L3k4m4K6j3L1nk6J9j5RK5k7KJk1j7Q5Jm3m1M5L2l6k1
-508a6J7l6JjO2k6K9j1Mnj6k9M2Rm9N3J5m2L1%Ol6j3m0K8MnJ0PJ7j1l0L2OJ7j3llL9o2K3j5
-466a0j0M0jk9RK7m5RK8m2l6M8j0k6M0N2j5k0l3J5Oj2NL6m4L7K8j9l0nl5N6l3RJ0m6L0K8j3
-427aj4J9N2o8MoK2k2J4j8j1K3J9k7K6Jkp5O3K3l3L7k6l3L3K8l0J6lJ1jRJ0p2jO6j0k3%n9
-387e9M4J2j9Kj1QK3L9m9J9m%J0m3K4k1M0LK1J0j1m0L1p5P0ql7K5J9j5j4qK2m1J7JL2j6j4
-348a3J5K3qk2l6N2q%l0K5M4n9L3Rl9RL5rM1m0j5J2k1M1m1MK9m7K9j6j8J4j8K3Nk8j1J8K9
-309A1k5K7JLk7l7K7MJ4m1P6k0kk0j2J1mNJ3J0l1K7j9J0K0l4K4j4k1K1l6L1j7J7K2n3L9L8
-271C8Kn1l1N8l5Rj2J7KNj9jJ8J8jj3L2k3j9j8n1N7JL2j0k1QJ1J9k1Kk5J7J4K8m2Pj9J4JM
-230BJ9M5l3j8rj6jj7NK5l5L9Kn9N5Om2L4K7JKm7K1J6k5J1m0N0j9j4oL2j2J0J9k8l1K8k3L9
-190A3l9M2j5m6L4j6K3L2j0k4qM2j3l2l1L4oK8m1O0j1l4J8JoK3K2k5K8k4k5j4J2jj0M3j5q
-152A%l1J5J5L5k0k0%%J9Lk8j3QL2l6Rjk2K6J9jj6LJ0jnkLk5L7K6m5lMj7%j0K7K7k0k8M0m5
-108c0K4K0LLl2k5jL0L2k8RNKj5K5o8K2J8k1O8m1J7m4L0j5Jj0J9KJ3ol3K2MK1m8J1K7l3K2
-68@k8kJ3LK3%j4l0nL3nm8O7mNK4q4P9J1k4k2Lk6R2o1k4K1k0M7N0m9jm5J9K2k2M4m9k0J8M6
-27C7n3J1L5l9Pj1K2%nM5o6L0j9OK7j0J0k5o1Q8m5K7qk3P0Kn4j9qK3J9k7L1nrK5m2j1lN4l0
13dQMj7L5k2nrrO5q6N0J6jk1J7J3k5jMm7M5j1mK2nL5J2n8M0j6k7l5M3j4K8J2p0L0l9P1k4K9
55B9k6Kj8NJLK3l9L9k1K9Jl3j6N2l4l5J4K7K4p1L9J2l9MJ6L6j6rK4k3JjLj3J2k6K2j4mM1l4
97a3PlJ0l9J4J0LKJ0J5K2k1m8
110c1
##PAGE=	F1=21034.011347584095347
##FIRST=	23001.711907285582129,	6426.5682307747556479,	3418.5
##DATATABLE=	(F2++(Y..Y)), PROFILE
-912A5k3pK2JkJ0j7QLoJ6j9jk2kj9L1rJ6nL6K0l8k3K4RL7n3K1m1QpJ8%j3L7J4k5K3l4OpK0
-869B2l6K2Ok6lL0j4k3J4k6L4jJ7k2m5N1l8L7qK7Nj9j1J1J1k4L2j1J0k2j9qj3M1j6j6K6J5
-831A0k0mRk0L9j5j9j1K0l7M4Qj6J2kJ6L5n8Rj6J8J1jl3L6n4J7M2k4k2L7nRnJ3j8J9l8K7p1
-791e8K7O4k1j2k7K1j3J6nlL3n4M0ql0JK6k0L5O0n1k1j5K5rk7O5k4jqj9K8j6rj0PLl0O4lj1
-750A0N1p1%N8n0l1J6J9jmjK2k1jJ6j2mQPk1Lj2nN7j3k9OKJ6K7n3l3M4qM4m5PJjj4N1Pk7J1
-706B6l3J1k7jL7j1j6jROj1M1m3l3J9L2Rj2m6J2L2Mljk2O3n0m1M3k4O6m9rqJ6N6m8j8kK2m6
-665e1N2P4K1o1l6J8L8l4l9k3N1J1k4mk9M0k3K6J2p4O8Mk0%K5m1k2L7k0J8j7L0MK8qk0K1J0
-627D2m5p7P8QQK7k5j5m0K7L0m0N5j4k3L4k3K1NK7m9lj4PN1j4j2j6pm3K3L3k9j7K5J1%K4m8
-588a8Lj7k3J1M8j0N4n3kJ2mj6J5K6JPl0pk6N6l0j4J7Rmj4J1J4j4J5ll4%K6K6m0kK8j7mJk2
-546b4jRM1ql2N7k8p1O3m7N0Qj3L0j3n5L3j6L2lk7J9j2PK5k2ljk4j4Q1Rn0l3N3J7k8k7K3l7
-506c2KmO1k0K6j3Mj0j5k9L6J0m2M9K2m5L1OQl9j2l5J8OlmK3Qqk3K6PK1j6ojL9o5K2rj0M0
-464B4ok7LK7l6OJ3l2k8L5pk2M1M6j2k0k9K4Jj5J1K4m1M2K7j9l4jl5N0k5kJ7m7L8K8j9j5K5
-425A0L0n6NmK4k4J2j8pK4J6k5J8QKp9N8K3l4M0k1l9L9K7l5K3nJ0jJ3Ko4kO8rk9mn6M9J2j6
-384a5kj4PK0M4n5K4NnNm3J8j3M5%J5J1rl7K9p9O7%m2K7K2j8j8kK0m2J7MJ4Nj0PL0j3k3m3
-343d7N9j2%k8K1L6m2L4Pm3ML9nL6m8j1K1k1L6l6NK7m1K5k3pLj3J7J1l4j3K0L1k3K5NJl0k8
-303d2K4jJ7l3O7j4pk8%J1j4RJ1J9l4K1j8J6J3k3K3j3l0K2l7L2j3J1K3m8L8L4Jn6k7N9l2J2
-265gj8J6R%j7lK0J7lpL1k0j9j9n5N8JL0pk1J0PJ6j9mk1K3J3L0m3Kj4QKMJ8M4k9k3Jj7nk4
-222c5OL2k8L8jo4N7Rm2L0K6LNn7L2J3l0Pl4M9j6j6%K6j1J1J5k5k5K6l6M0k7L1j0m6L7k8L5
-183cL7j9k5j6N1rl3k9L2%K3l4N2j0l6J8kkK1K5j8J3k0k1j4Rkj4N5j5j7Pn3L3J8L1j3k0nn
-143a0K6mk6j0RK8l0J5rk1J9K4Kj7jJ4jonQk6L9J8m6LPk4nkK1L4l1j4L8m2J7J8Okk7j7kK1
-100a1L8k8J4Knj2J7n6J2K5j4N6m2J8l8L2k0%j0J8J1J4rl9K8KJ6m8NL7m5L2j9j4J8JK7Lj8
-61bk8nK6ql9O8JnK2q6P9Oj5j7Jl2R6n7k8J7k1N3M6n0pl7J5K4j5M2m7j8J0L6m0QL9l7Kj0K5
-20A2j0kM7n8K7l6J9J8jPk2n7Q5n4L8j0k4O7Ml6k8j0J8J9k1K3lkJ7l0j8j0O6l6PNj3K6k0j2
19hmnO3q4M7K0jk3J8Qk1%%m6N0j5lK3qL9Rn2L5j9k3l1L4j1K7Qo1K1l6O3j9L5k7jj8%kJ9J8
62A9m6M3k5L0Ol3j9N6k9m0J3K2K1n9L7Rl5KJ1M0j9lK8k2ljlrJ0j9J6j1j2N0l8J6mKm2J8RL
104a1KRJ3K2j7m5
110b7
##PAGE=	F1=21009.718748081606464
##FIRST=	23001.711907285582129,	6426.5682307747556479,	4156.5
##DATATABLE=	(F2++(Y..Y)), PROFILE
-912A9k6mK1MoOj6J0%jJ2j2j1j6Lk7L2lQrM1K1l5k4K7PL1m8J6l6QmJ2Mj6L0J3j7K2l5J3j4
-870@K2m1K5Nk2rL1ok0Qk2L7pK2k3m8N4m4L8j9L7Mj8j0J0mqK9rJ5k4k2mj3L4j5k1K8J5k0P
-829hKl1M3j4j3j1K1k8L1J2j1RLRM0o8J4j4K0Qol1L8n3K4L6k4k7L9j0J7lPj6K2m1K0p1L7O5
-789C7j5k3l1K0pJ9noL3n5M3ok5pK3j6L0N7m2k2k1K1jk7O8k5Lj2k1K5j2nj5QLk9O0kkM2p2
-748a2RN3n1l0J7J9pJjJ6j3nJ9j7jQOk1Rk1mN9j0k7KKJ8K8n3m0M7oL9l9Pjnj8O2Ml5J2k0L
-704Ck1%L5j4j5OOMj5L8m3m0L2K7J1j4m0NL4j%JpN9n7m5N0l1P5m9j1nPN2m0k6oL6m2M5P7K3
-662A04o4m0L0L8m3l5l8O2J7l5kl1M4k4K4J6p4O9nj3%K4m7j3K8k0K1j3K8QK7j6j4J9J1m6q8
-625i1R2MJ3K4k7j5m6L1L7l6L9pm1M6j7K4NJ7n1NrJ0M8j5j4j8qm0J8M0k5k4L0RJK5n2Lj4l5
-585f4OO7j8N1n3%J4pj0J5K5nJ4k7j1k3N5l9%J0J6j1j3J3QrJ2Ll6oK5L0m2jL1j9lRk9QKM2
-543C0j4l3O4l0p7O6n0M2J6j4K7ko6M0j9L2jk6J8qLK7j8qlk5j0P5J5n4k3N8%j9l0K7l8LpN8
-503B6j4K3j4Lj6j4k4L0Ql6M6K9m8K9J2J1m1j0k9QOjj9L9%mj7K1PK5k0rKL8o7K1mj0M0j0k5
-462hnK8k8Njk2k1K4mk0M2M1j0k1k5L2%k0J6J4l9M7K6j9l7Kl4M3j7j2K3m8M7K6k4j5K8Pm1
-423b0RlK5k7Qj4lK4J3k3J1J3Np8M9K1l2M1j4m5M4K7m1K9qRjJ6nn6jP1ql7pn4N4J4j3oj8N
-381b6J8M9o0K9J2j1%m2J3nN0nRJ3nl5K5q2O4J0m9K9K7k2k2MJ8m4J7PlK5ojL5j6k3n1O6j4
-341b%k6J7K7k5L3Om7JM1jL1n5pL1k2K9l0OK5l7K2k8MrpJ1J9m0j5K1L1k2K3Q%l0j9K0pK0k5
-299b8N8pj2l7J4Rk2J2QK9l7J6j7K1Oj4K1rm0K4l9L3rNK4m4M1K7jo1k1N9k9J6k4J3J7pj2n
-259b2K1J7nkK9j6k0j8o0O0JK9nk1J2KJ4j6j1j6K8J0L1m3mpKNMJ5M1k3k6J0j7rl3OM0k3L8
-218A8lo8N8J1m2K6K5OMo3M4J1l6Mk8M6j2j9QK0j0J1J1k2j8K4n0M3j6J8nm5M1m1M6M3k8k6
-180a4k4O1pl4k7L2MJ8k8M3ol8J7pMJ8K8j1kj6j6j3Plk1O5j3k5J5p5N0K0K8pk0qrL2j0k5q
-139b5RK6k3J9j7j9J2K9Lj6mJ6%oj0J3k8M2J1m6RQl0j0OJ4L9m2LL6l9RJ5Rpk1rkJ2M3k9J9
-97A9kj2pJ0m5KL4j0M3m2K1l3L4k3%j1J6J9J4j0m4L2%J1m7%M7n8M2j0k5K2%L0Nk2k5oK1j1
-57b1l1P0Nj5J9q3P3Loj4jl5R5n1l0J3k2N6M0m8j0l0J2K5qL8m5j5LK7k8MM3l4mqK7j9JN0n2
-16fK7n3K9QQMj8n3Q2o1M7j2k6O4Pj9l5j2J2J9j5J7mLJ1j7k5j5P3m0QPj1J8j9j8%%O2q4M5
24HK5kk6J8Lj6Klm5N5k1jK7j5L9Rm4L0k1j9k8K5rK6Nn3J4l4N6j7M1k7lj9moL5J0n3N0k9L2
66A5J0l1k2N9k2m7J3J6J9m8L4Pl0jPM4k2LL0k0pJj0oQj2J1qk0N5l8K5rlm3K2PKKRJ0K3j3m2
110b2
##PAGE=	F1=20985.42614857911758
##FIRST=	23001.711907285582129,	6426.5682307747556479,	4763.75
##DATATABLE=	(F2++(Y..Y)), PROFILE
-912B1k6jK0NoJj5J0jLPoj9rPk9K6MKj4M3K2l2k3K7PK5m1Rl1RkQOk0K2J4j0K3l6J8j9K2m0
-868a9K2Mj8j3L1Kj5Jj7L7j0K4k5m6N2m6L6l0M7%j4pQj7OK4nJ7k2k8Mj3K5j1k3K4J6k1J8m
-828fl7M0j2mj1K0j9J1K1lMPJM1p1J7qJ8Oj0k7L3m9L4K5k1l1M0j6K3%kj1K4l9J2o9M1O5ll6
-787bl2J7%K0nqK9n0M2nj8j5J9j0K5N0l1k3k4J5Ok5O6k4Qj5k2J8rKj6MOk7N5kNL1p2J9M4m8
-745bk5J8J4j7J2jJ2oj0K2k2KQQk1Rk8jN8pk4%MJ6K5m8m3M6mL2l1Pkqk2P1Mm4J4j2mj1jL1
-701A9j7rOPKj9L0m1m2M1K3J3j8l2%L5pKNNN3n8n1N9l8P9m5j2mkM5k7l5rM9l9M1P9J8o2m4
-660@M3L4n3k6m9O5K1m2Kl2M5k3K4J6p1O7j4njK2m9nJ8j9K2oK3J2K4k0j0J8J1m5r8J05jJ5
-622A8J9k4j4n0L2M3l2K4ln4N5qK3OQn2J0jJ3M3j6j6k0ql9J6M6k1k8L1RJK5n5Kqm2oQ4k4M6
-581C3n1KJ6rmJ3K4qJ8k5j2j9M9m1J2%K5j7j4J6KmRPl5j0K1K9l9jL3k0%J5l1J3nM0j7l5P0
-540E0l4p7O6m9L2K1j3K5Op3M5k6L7%k7J7%mK6rj4nk3rO6K4n9j0N8j7ql0K4l6Oj0N2oJ8j3
-500B1Jk2j0j8K2Pl0L9L7m9K9J4J1m0qj8nOJl3N8j1krJ1J1K8k5rNL2o5K0Jj0L8j4k1j3K7j7
-459a0Kj5j0j2J2kj8M0L7rj7k1L7lk0J7Ll4M9K4j8l7Ll4L6pk1K7m6N1K7k9j7L2j6k5J4jK1
-420A0k5KrJK1J0k0PJ6Pp1L6J9k8L9om9M9K0m4L6j2RmK0j3m0lP0om4j1m7N7J4rj3k1NJ5N2
-379D0o1L0J9j3j0l8J0KN4j0KJ4kk9J7p9O0J5n2L0K9k3k5J0J6m3J3J0j9M4Kj3M1k0k4n5P0
-342A2j5kk3J6J5pL1Lm7mM2LK5n7oL8k1K2k1PK1l2J4k7J2k0JKK8m2j6J8K9k0K3PKl0j0J5j1
-301b5K4j7M7jj8m1K3Ql0J6LL8l6Rj5K6JqK0om8K3l3K9o%K1l6M1K3qn8j6N3k2J9k8QK4j1r
-260a6nJ8J7qPK3rj8k0o0O0jK6kk2J3%Rj1j7j2L1RL0m2rmLMNJ1L6j4l0J8j5j5l7PM2j5L5m
-217A8o9N7J3m3K1K5J2%o6N3Rl9nj6M3qk4J4J5j0J4Lj4j3K0o1M4mO%m3M0m9N4M9l4k8l0O7
-178B1ol2k3K8NJ6k0L2ml6J5j1OJ9K8lj5j5j2rLjk8P2ql3K1r5O6K2K2Jj9j2j3L8j5k5lPK3
-137Gj6K1k0j7ML2Mj4qJ7Mrj1J4k9M3Nm2J2J1l6j3J1QM2n1K1L1l5JJ3Pqj4%lLM6k7J7mj8k
-94cMl3mL6mK9l7K1k8L5k4Jj2J1K5J6j2m7L5kNm4lN3o6N0kl7K7jK9J2k8k1nJ3j2k3O8J2k6
-53HJ5p5O5Lkqnl6R0m1l2Pj9N5L1m5j1k2PK6JL1m3qlJ5j6JM2k8poK8k7%N0m1K4o3L5jJ6%j3
-9bm5P3o2M9j0k8N8J0ml9j3NK0j3J4lNNjl2j9P7m3OJ3j0J0j7k3KMN8p8M1L0ok7J8lrKom1N8
34B4k6JL1k1L6Ql2K5k8j3k3J6pK3Lm5Pl0M4rM1k3ok2mj3N2%n8N6k7K9J5k9k5N8j4m9J1RJ5
75@l6L2Nk6J%M6k3QL4j8j4%j4jNmLmk6N9l6K8j1om3K4NJJRPK1nl6
110a4
##PAGE=	F1=20961.133549076632335
##FIRST=	23001.711907285582129,	6426.5682307747556479,	4622.5
##DATATABLE=	(F2++(Y..Y)), PROFILE
-912B1k6KJ7Pokj5RkQJ%k6kJ1k8J8J0mj8M4K2k8k1K6NK0l4Lk5RjQPk5J5J3lK3l7K3k2K2l8
-868a9J9%j3j5L0Pqmj4L8j5K5k4m3N1m8L3m1N7lj1nOk9K0J9jJ9k0l5J3j3J7lk8J8J9k3K8q
-828dm4L6j0Nj1K0j2pK9L%J3rM3p4K0lJ7Lj2k3K8m4M2J6j9l6M0k2L0Lj1pK5l6No8M7O4Om6
-787cl2J4PK2qqK4m5M2nj1k3J6mJ8M3j8k6k6QJ5k4O4k4J4j9k2J1oQj7KQk5N3nJ0K1p1L0L4
-746D2m4k2K0Rk7K5lQ%j4K6k8MJ0Qk0J0l5JN6lk2jOJ5K1m3m7M5%K3k3Rlj2k6P9Mn1J4kj1k
-703djK5j8lMJ0kk2K1l5m1M3K2J3k3k3nL7j4LJ1J5M5n8n4O8m6Q3m0j3moL1j0m4j4O3l7L7Q0
-663I4J1o0m6N5K8o1j5o1O9K4m7Ml2M7k4K3J7o4O0k2NlJ8m5jRj7K3%J7J7K1k5pJ7J4m5j04
-625a06J11lJ7J3k0j3n4L4M7k7QKo6O0OK1NJn4J8MJ7L5j7j7k2ql9J5N2j7l0L3PjK7o0Mjm9
-585f7j7R9l1L7m4LJ8j2JJ4K4j3K1k3j3j1L7l7K0rL4k5j4J9mJNJ1l2j5J6K9l7JL4k1LK3l3
-546hJ6j1L7k0l7P5l6p6O6m8K5J9j1K3J7q0M8l3M2Jk9J9Qj4K5%j8pk1oN4L2o2MN7l6Nk9J9
-507A0l5Rj2M5JJ3j0jk8oj0J5Nk4L1M4n0L0J5J2l9mrj8NLm5P7k2%k%J6L0k9j1J0K5o3J8Nq
-465gL6j8j7k1K7p%k8J%jkj7L7L4pj6j7M1lk0J9rk8N1K1j8l6Nl5L0Lk9K9m4N7K6l4j8L5l5
-424a5j2K0%J7k4mmNK0Nj5LJ8Ro5K6J5k5L7Jn1N2J4m7M3j9RoK4j8k5oO9om9j4m0O0J5nk1k3
-382c2LJ3N5o2L0K5j6j7l4RRN6j5nJ5Jk5Rp1N2K1n5L0L3k5k7J6J2m0RJ2l2O1Qk5M6k4k3n5
-343e8O9j5mj9J4MRK8%m5j0M4OK0o0mM6k1J5j1PJ6k7Pk6J9l0J0qL7m2j7J2K7j8K4MNk8kJ1
-302a1j6K7qL6Ok4m6L2Ol7K1kM7l5Jj3L1njJ7ln4K1k7K5knJ9k9M1J7j4n5qM8j8K4l4KL1j6
-261a1moJ5J8j0J3J6jj5k0o1O1mK3Jk2J4mNok2rL5PK7m0j4%MMMQK9ml2K5j3k0m1RM2qL2no8
-216d8N5J3m4J6K5J8po4O3Om3j2nL9lk8J9J0j0J4lopJ6p1M4PoNm1M1n6O0N3l9l1l0O8nl0j8
-175c5K4MJ3j1K1jl4J3j6J0K0K6Mk8j0qo%jl6P7jm0L0j15Q0K1J6Rj8j2j7M4k0k6KOJ9qK1k5
-134hj4lL6Lj1j2J7Qj2j1J5l2M5Jl8J5J3m1j7J7KM3n9L9K7l1qJ0Qj1pJ0mpM9k6J4nk3Nkk2
-92b7j1L9JJ3l1K3k4L4k2Mj6NL1J7j1m9L2%%m1oN8p1N4Pm8L0kK8J9l3j7mOj4j3O3J6l4J2o2
-51d4N2LLlql7Q0k9l2Kj5N1K0m0rj5LK5J1K3m1jqNnnM0k0j0lK8l4%M8l2K5p2L9j1K5opl7O5
-7B4o3M9rk9N5J0Qm2rmK2j1J0lOjJ6l8k0P4m4PJ9j0%j3k7MQN5p4L8L2qk6J6j1jKrl5O1l1K
36@L5k8L3Qj9J9l6oj6NmK0%l7Kk7L2lM2j9rk3nk1O8j0o1O2k6K6K0k7k7N6j0m8J1KJ2k4K9L
78ak4MoM9k5J2L6j6k1Jj9MKMm%k9N7l2L1j5pm0K5J%JOOK0Jk8
110g
##PAGE=	F1=20936.840949574143451
##FIRST=	23001.711907285582129,	6426.5682307747556479,	4275.5
##DATATABLE=	(F2++(Y..Y)), PROFILE
-912A9k3MJ6Nlnj4PkJ1lMl1NJ3k3RJ2ok2M3K1k5j6K2MJ8k9mj8P%J4Lk9OJ7jK8m4K9k3K0l0
-868a4Rkqj7L2Qjpj3L9j8K3k5l5M6m4K5m8O5rp%Ll5K7J2MK0j7l8K0j3J2Ml3J0K2k3L6j1m5
-827d6K5pJ2rJ9nk7L7J0nJ6j4L8o7J8LJ5%j1k0K1l6N2Lj6m0M2l1L5Pk0nK7l2jo1M4O2J7n2
-787bl2J1J2K2j0pJ7l6L8oll0J3KJ1L2kk6k8JK1k1N6k0J7j9j9JnJ5j5mJ5k4N0qJ4Ro6L8K2
-746C4l7j8K2Ll8M0pPLj7L0l4OJ1J2k1Rm1MN2%j9kRJ2J7l6m8M2LJ3j2Pkj4k9Q3Ro1J5Nj8O
-703@%K1j9K%J5nk2Rl0l6M2J8J5k7j3rL7j9MJ5K1L7n3n7P7n5Q5l5j4mqJ5On1j7P3l2L1P6j
-662I2m9m8O8J6o4lp0P0K3m8Rl4M7k1K1J6n4N0k7J4oJ4l9L%j5K3NJ2K0J5k4lJ4J5m2j07J13
-624FoJ7Qj4j3n5L4M9k4kMp3O4J8J6Lln4K3J1J9K7j8j5k3j2m1K0N6j3k9K9PmK6o0NOn2k9J08
-583A6l6K6l3MJ8j1MJ4K5j7K4k6j0kK1l0K8j9M2l2j4K2rLKJ3k8j6RK6l0%L4k3J1K7k9J4j7
-544AL4k2l6P6l9p0O3m4K1J2qK2K3q1M8m3N0Jl1K1J8k6K2J0k0j1j4pM4L8o3J5N3n1J5k2Rl3
-506b5J3j4L7QQmnl5%%PJj6K3N0n0K8J5J2l6kMl1KMn1R2l2LJrK1L0l3j1J6J6n8J5RoL2k1j3
-462ek7K3Njl9J1J1j1nj4L1L2pj2j2L8%j7J6j7k0M9J6j5l2Kl4K2J4l3K7l9N8K7l7k0L7m9j
-423b8K7jRj5j3KPJ7Jj2OJ4J2n5J2J2j9L3Pn0N4Km6M8k6J1rK8k2rqO4on3j6l0O0J4%k8k6M
-381b8J0N4n7K6K9j6k6k8J0J5N7k2j0J3Nj9jo1M5K4n5K8L6k7k7K1J1l8MJ3m1P3J4l6M9k4k3
-344bn4O7j2rj7J6mK0K3lm1j4M4QJ4n9lN1k1RjOJ2k1kk1K2l7J8j6M3m0j3JK3j5K5%Rk7OPj9
-301b7L0lK7J2l0m7L8Mm2K4qN3l1mj1L5rKJ5jn6J7j7J7%pJ2j8M0J3k2m7jL7j0K8l8nL3j4k
-260a3pRK0j0K1MQj1k1n7N7oK0Mk1J2o%%k4pL7NK3l6j7%J0KKNK1Ml2L1qk7m1J0L8jL0no6N0
-215GJ3m7J4K5K6j6n8O7Pm6k2RL4Jl2K1Qj1J5j2OnJ2p4M2J3j3Rl7L7n7O1N6m1l3k8O4ok5j3
-175b9J9%J4mJ0Kk9J0j9RK5K1J0l6pj0KlKm4P9Nm1L4j27Q6K0J0J6j6j2j9M6k3k9J0KJ8kJ8
-135A8k6pj2L9%oj5J3J5j5rJ2l3M4jl0J3J6m4j9K0kM1o4N4K0k5j3NRj3jJ8mj5M9k5J0pk9J4
-94emj4j4M0Ljk2K3j9K8j5Pk1%L0K2j0n0K6Nnl7pN8p0N6J4n6K8%K3K8l7j4kjj3nN6K0l9Qm7
-51c3L6PLJql4O3j6k9kj2M2J1l2qq%K3J9J5l8Mj0mMqL3j2rJK5l7mM5k1K3p3L9k3L3rkk8N6
-7B3o0M3nl1N0J3J3m0pj1K3rQkMnK9m1j9O6m2NL2j4rj0k8MJ3M7o5L3L3rk6J5j9QJrk9O0l4
35aLL9l6K9QnJ5m7Lj3l%J7ll0jk6K0PL7j2j1k7mk7Q1k1n8O2k1K2K4k5k8N1nm4RlPj5L1jk2
79b4Qj3M9k4J3M0j5k6kj9RjJ2j2Ml1N2k4K9j9nl4K2kJjMNJ6J1k2
110A
##PAGE=	F1=20912.548350071658206
##FIRST=	23001.711907285582129,	6426.5682307747556479,	3479.5
##DATATABLE=	(F2++(Y..Y)), PROFILE
-912A5j9PJ3KJoj4NkJ6qNl5J2J7j8kJ5qk5M1J9k1j0J9JJ6k4j0j1M%K1jl3kK1KL2n0L4k3J7
-869A3k3Jnjj9L1QQj0j2M1k2K0k6k7M2m1J7n4P2j3oO%m1L5ORJ9j4m1K7j3RJ1l9LK4k3M5j6
-828Am4J5oJ8nJ7Km7M5J7j0K0k0L4o1J5RJ4krj8J3k8O2j0j4m3M4m0M0J0k9lL1k7nn7M1N7K6
-788E3n5k9QJ5K3j3oJ0k7L4oNl8J1QMK0J4k7k9nK6j8M7j6K2k1j5j0lK3j5qK0k2N0j4J5ko0
-748c1M8Qk9j3K4nm9N5j0OOk1L4l9QJ3J5k1Om6PM8Lj5lJ1RJ3k9m8L8OMkNkj5l1Q6J3p0J6J1
-705A4k5J6%J7k0PoK0ok2lk2k8L4J7J6l3lj2L7k4MK0K5K8m6n7Q4o3Q5k8j5oqJK1n6j8P6k8
-665gK4O5j2l3m7P9Lo6J2p5O6K2m8J4l5M6j9K1J5m5M0l3K4rQk8Lqj1K2J0NK2J1k3JJ4J4l9
-626Cj07J10pJ5Moj3n4L2M8j8j3Np3N9L3J1%on1K5J8J9K0k0j2k5j4m3K5O0j0k7K7OrK6o2Q
-587a6J4n4l9J12l9J5k2NJ6j0PJ3K7k2K7k8oNMj8L3k9N0l9j5K6j3NjJ0k0j5jK4k3%L4k6J8
-548IL2k5J1k0K9k4l7P6l9o1N9l8J5KlJ9L1q2M8n3N7Jl4K4K8l8K0J9j9j6qpL3M3o5K7M5n9
-510@K3j6kl2J9j5K8J4LLj0m0MJ1%lqJ2N8n1K7J5J1l1%J6m5JOn7J04m0NOk1K8K9l8j0K2On2
-468b0J2J2mK8k3rl4K1J6kn0K0K4j9qj3K5K8mqrL3Mj2J3k4j4M6J1j1k9%l3J4K8l9K5l4N7K7
-428D5l9k0L7n6PL0kKpk1QRJ4lqQJ1J4m3jQj3K7J3m8N6j0m6N4l4J2j5L4k3NrN7pn4j8k0O0
-386A4J1Nl5k7OON3n2K1L2j5l5j9J2K0N6k9j6J3Qj3j3m5L1K8n3K5M0k8k8K7Ql4jJ5m9Q2J8
-348C9m6N3k5k2n0O1j0j2j4J8rK7J6pl4j7M2J1Rn7lN5k1LROPj7j1j4K4m3K6k5N1m0qrJ7j1
-308c1K6oJ4k4J3Lk2L3LJ8J7l6m8M3Lm7K7j3N9k7j1qL8j1LJ1Ln7J3qJ0KqMqM0Qk8m0OK6kL2
-265B0m2j3L7j2koLK1j1K8qJ9qk0n4N3pJ6Pk1J2rmPk6nL7JK0l1k0%J6%JJJ2J3l2L5ll2l7R
-221c5L2NK7no1M4J1m8J1K4L3k3n0P0Pm9l2K4K9Nl6K4Nj0J3j8J5%Op6L8K0k1J4l4L6n6O0N7
-182E6m1l6k6O0pk1rJ5nJ4LJNk3Ok3RK9J7J4m3mj0RmMn3P8J5m1L6j34Q9J7LK3j4j1k0M8k6
-141@l2J7jJ7KJ7k7jk1M2ljj8RK2j9pRl5M3jk3J3J8m6k1K2oL8o4O5J3j9j9JJ0j3LK6mk4M9
-99C1k4Mql3K3ooj7M1Mj3j3K2j5K2rJ4k6pK8K7j0m8J9Rrl3qN8o6N5K1o5K8JJ7L9m1j1%oj4
-57b5KM7K3m3Nl1K2J0LNrl2M7kk7ooL1%k4nkmK2K7Ol5J2j2j4J1j1K7lrLK5m2oL9j0K1o6L3
-13cl1L9j5Nk0M8n6L7ll2M6J4J5l7lj8K5qOjKrM1m4j6N7l9LM3j7j7ok8KJ8M0n6K8L2j0k5J3
28B0k6J6%rk3O0l9OM1m2K6PPJ1n5Rrj1MJ4ok2ok3QJ8L2oj4l0jl1Q7k9n3O0j4J6L0k4k9M6k
71A4l9QqJoL0mk0J4j9M8k2J3M4j4l2nj8J3nK1k0Ql1M6j7K7k3jk9J9oJkKOJ2J8j5
110I
##PAGE=	F1=20888.255750569169322
##FIRST=	23001.711907285582129,	6426.5682307747556479,	2618
##DATATABLE=	(F2++(Y..Y)), PROFILE
-912A2j6J0J0lOnj3JkK0j1Ll4J6J8qj1J2qk4L5J7j7mJ5kJ7k1j5mjjL3rl5pK5JM2o3L7j9J4
-869A1j4rpNk0L2KJ6rj0M0k6J5k4j9L6l3On4P4j9mJ3lm1L6%J5J5j0m0L2j4QK0m8mL1k6M8j5
-828Fm1KmK1JJ4Ln9M9K3j3K1k2K7n0J0J4J3mnj6Lj8P0k2j5m3M6m5M1J1l4pL6k1on0L2N2L0
-788E0n0k8OJ8K2j4mJj8L0pJ4m4QJ3mJ1K6k5k9j0K9j4L3j0K4j8j1k1kL0j5j3K8j8M5j9J4r
-749A9n3N2kk0qK6j3n7O7j3PNk3L7m2PJ4K2k3Jm7RM3Mj2jJ3NRk0m7L1RlPJjj4l2Q7J9p8J8
-706CJ1k9K5jJ3j9J0j3K4lk2j7j3j8K1J8J7l7Oj0L4k7LK3K2K1l4n8Q7o7Q3k1j6pqj1L4o0j7
-667e3P7k6J7N1k1j5m7Q5j0o2K4p5O1J7m3J8l4M1j6K1J2l1K6l4L0j2Mj6Jj5pK1J1LJ7Qj9R
-629A8J2Rl3j05J04oJ1JLj5n0K9M5j5j8Mo9N0M9Ljrm6K8K2J7J2j9rk7j7m5L3O0nk1J9Oj7K8
-589C6o3J3J9n1m6J09m0Lj0OJ4rRJ2K9k4K6l3%J5j5lL3l6N6m5j4K9j7LjMrj4rK0j3kL2k8K7
-548A3L3j7Mk0K2k3l6O9l7n0N4l1J1j0MJ6L5p8M5o3O1Ml6K7L6m8J5K6j4k2%qK3M6o3L2L5o1
-510fK8oj5l1K5j6K0J6%J1j3m3NK1nojKO7n5K5J5J0k5JK4n4lPn5J09m4PPk8L3K5m1pK5km6
-468a9QJ6mK6k5nl9J6K6jn9K8L4k0j6j1J7K7lkpK5QnPk8qM2Mnk3nl2RL7l8J8k8N5K5l8j9L5
-425B3n4QL2kpKk8J1J2J2rkJ1PJ4l0j2Oj0K2J4l8N6k4m5N7m3J7k2M0k2J5j0N1j0n2k0rN7R
-385B7Qm0k8QNN0m4J4L1j2m2j1J6K1N4l4k0QJ3qk2k8J7L0m7K1M0k7k7K9Ql1nJ5n1Q5J9n2N3
-346D3k1k3m1M9lj8j1K2j1K8Rj0k6k0M0J1Nn1lN5k0kJ8LMj3j8mK2m8L1k8N4l9jk1J4j0K8j4
-306b0K0k1J8Kk5L6NJ1J9l8m6M4%m6K7j6N8j9j6nL8j1JJ0On6PMJJnoLL9Ol4l0PJ7NL6m4k2
-263c9L9rjolK4j3L4k2K9kk1m6M6j0J3J0k1J2j0rJ2k2nL4%J3k1k3mK2jjJLJ6k7L6Ll7l0PK4
-220eJ3K3pn4L8Pn0J0K5L6k7l9O8Qn0m2L8K5Pl9K2Pj0J2k6K5JMp4L3K1k3J7k9L2n1N4N8l6
-181B2m1k2N2rj6lJ0j3J8QoOj6Kk6RL3J3J3m5%j6K0oQn9P2K3l5L6j35Q4J2KK4j3pj9M6k6l6
-140c6K6nJ8NJ0k5Pk8M1oNk0KL0k1lKl7M2Jj5J2J7m5k0J9oL3o2O9Rj2k2lJ2j4ML4ll1M5k1
-98Hmrl6L2nlj5L9Jk1jK0j4J4LK0l7rK1L6rm6RJ4j0l0oN2n5N2K3p0K4MJ0M8m3qKrj3NL9K3
-54D6m2Mj6PJ2JJ0rk8K7J0k2pkJ9pj7kKoK0L2jl2J7j3j8J3j2J8MoQK1m2j0L2jK0n5K3l5M3
-11Fk0J0j2L9m9K6Kl3M1J6J3l0Jk5K6rPJlj0M8m5j2M5l5KN7k4k2jk7JK0L1m3K0K9rk5J1l1
29a3K5kj0j6N5l9J0M1m8K5OJ8Oo3J5oj6PJ0oj9ok2kL1K3Kj8l3Ml4Q7l4m5N4pJ1L6k7k7L7%
71A0l0OqnkL2pj9J8k4M5j8J2M6j3l6pj6J4oK6k5J1k8L6qK1k5Mk2J6j2LmkQJ1K2r
110A5
##PAGE=	F1=20863.963151066680439
##FIRST=	23001.711907285582129,	6426.5682307747556479,	1756.5
##DATATABLE=	(F2++(Y..Y)), PROFILE
-912Hj2J2NoJ1mj1l%K2j3jl3J9J9Lk1J2rk4L1J4j4MJ0nJ7j7k0KnkM6j8l7j2K8KN0p5M0j5J0
-869Hmj9j0J4k1L1lK4rj0M2l2J0k2j1L1k5nn3P5k5kK1qm1L9pK0J3pl8L6j5QK7n6rL5k7N1j6
-828A0l7rmK4PJ0Qp2N2K6j5K4k5J9l7MJ7J1mLj7qpP7l3j5m3M7n1M3J1l9j0M2j4om2K2M3L2
-788D4m3k4LK0K1j6lnrK5rK3n0OJ7j2LL9k4k9j4L1j1K1mK5j5ql1jL7j4j9L6j5M2k5J3j6m4
-748c5N6j5j0mK9k1o5P8j4PLk4L9m5PJ6K7k4lm8J1L6Pj0%J6JNj1m5K4J2j1J7m%j3l2Q7K4q5
-707a7J9J1l2L3%Rj7J3k3L0jk1k9mpPJ7J8m3J5qL3l1LK5J8J3k0n8R2p2Q1j6j9rlk1M3n9j6
-667d6P2k3J5M1k7kn2Q6k0n8L6p4N4J2l7K2l3L6j3K2Qj9J4l5L6j5%mjk1%J8J0jJ2Qj3J6J2
-628C6Lk8j00R4pPJJ3j8m6K6L9j0k1Jo0L8O2mmql9K6K6J5Nj9ml0k1m5M3N9lj6J2Pk5L1o3J6
-587a1K5m6n2J01m0rMOJ1qRJ3L1k8K5l6NK5l4J2L3m3O1n0j4L4j9jkkJj0j8J6knK9l0L5L4r
-546D1kk1J5k2l4O2l3m0N0k4Pk2J1J3L8p2M1p2O4Ml7K9M6o0J1L3qk7Pj1J5N0o2L2K9o0L1L
-508B5k8l1L1j5J1J9mK0j6m4OK7qrPrP5n9K3J5Qj8%L2o3mOm9J10m6QQl2L4K1m3nK9qm0MJ8
-466FkK1k5km4J2L5jo6L5M6k1k4rQK3JNpJ5J4JMl2kL6lJj8j0l0LM8l9J2k2N0K2l5j5L3m5M
-423a7L2mj4J3l6J4J2J0j3LJ4KJ5j9k2NmJ5J4k9N6l7m4O1n2K0k8M6j9K5j1M2j3m9k0KN2NJ1
-384C8m4k7J1MM5l6NL0pm8lK0K3M9m0k1KJ8ml1rLL1m2J7M1k6k7L3Pk8qJ4n1Q5J7n7N6j7k3
-344@l4L8Mk4qK5pK2Kj2j7k3L7J2Km5kN3j8pK6Jjj0k5QJ9n1L5l2N8l7Ol3RqL1k3K5j7K2Jk7
-301b5L9ONK1m0m5M3%m5K7k0N7j2j9kL9j1kPRn4LJ4p%kj6J2L7Nl9k0RQJ2M1m7l1M1ojnrK6
-257Cj5M1l5L7Lk0l8L9j3J1J1j9Qrj3J7j7oL0kPj0k4qK8lljnJ9k2L5Rm0k0LJ5J9J8pm6L1K
-214A0n1J0K5L7l0k6O4Rm9n2N1J9J1m0K0Qj0J0l2L5JJo9K5K3k5K1k5K9m5M6N6l0m4j7M3j0
-177aj2JNk0K1J5j4Qrkk8PL8RJ0m6Mk2K9oJ3o5O6L3l0L3j29P6OjK7j2mj8M4k6m0L4qK0PLk2
-134fJ5l6M0j0J0k0oL8k4Kll9L9MoRJ8m5j8J6pL0n8O6Ook4mJ4j4LL9Jl8M1k1qj1l8M0m%j3
-91b8L7kk9J1J7j3PJ5K6m7j1J2M2pm0lK0j1k6nM6m1M6K1p1K1OLN6m5nOj2j4RL0K1l9MokJ5
-49A4kJ4rk4PK2j6j0LOj2j1%PqJ7L6qk8K3j3k3J5j3J0RkJ3J6m0j5K4PJ9m1J3l8M5k5J5nL1
-7B3m2J6Ol3L5J8Qk3Nl1K8rPLprN0m3pL2l1JP0l0k6Kk5%K3K1l1J2K3ok4Rl5L3lj1rN1m0J2
36A3M1n3K6LK5Lo9K2mk2J2Opj5oj9j2M4J5Pk3l4Rl1P9l6l5M5%NM2k9k6K8Jk0Nrj2KL6j2j9
79b4K3k7M1j3RM7j3l8rj4J5qL3l0J5k6K4KJ4k6J0j5J1j7NmoRJ0K7l
110B2
##PAGE=	F1=20839.670551564195193
##FIRST=	23001.711907285582129,	6426.5682307747556479,	785.25
##DATATABLE=	(F2++(Y..Y)), PROFILE
-912CpJ4Jj1J6Jrj0JK6j5ok9J9J9J3k6Qqk2K5J1j2J2Qj1J8j4k4Rj1mN9k7l6j3K9KN9r0M1r
-870@QMk9j0K1k1L0j1K9opM2l9Mj7nK7j8j5m9P3l0%K7j4l4L5j1K6Oml0L4j6J4K9o3j1M1l1
-830b1M9j3l3j7nK4J6NPp4M8K9j5K4k5J2k4nJ8J2lRj8j8OP8l7k0m1M7n2M1J0l9k2N3rll2P
-790c1L7K7k8k2KJ9J7j5%j4JJ9qK8n3MJ8j7lM6j7k9j6K9qQ%K6j1lm0%M2j4k3M3j0L4k8J0j8
-749Bl6N7k4jjL0k7o9Q4j5Pjk3M1m7OJ7L8k9rm5J1L1PrKJ9mK%m3J7J2j5K3rJj1k9Q3L0q9J8
-706BRl3L7KQj5J2l1L4Nj8m2NLrJ8J6m5K1%K8l2KK4J2Ppn6R3p3P8j2k3j2Nk4M2n4j1O1j8K4
-664C3M6l0ro7Q1k7n1M4o7M7Lk8K5l2L0rK2NpJl2L7j7lRok4NJ6RjjRoK8J2rk0r2P9oLMK0k1
-619Cl9K1L2pj9nm6K4P0j0ork9K6K7J0Jj9Kl1k6m6N4N4jqKJ0l5L4o1K0K9m2n2Q7l8j5J1RO
-578a2pJ0J2L3l1K4m1J2L1m9K6K9m4O2n3j4L9k0qJj3J3nk5J0J2rK6l2M2L3jj1j8Qj9l1N0k8
-539Bk8M6k0Ml1J8J2L5o2L4p7O3Ol7L1N2o6ML7Jl3J2j2J0N0n9K7K2n1K8J5m0l0L5j3MJ8mK6
-500B9j9m1JL5rj1J3j9Q2o3K0J5OqmL6o6qNl7J02m3QPl1L4J4m4jK9j4l2KJ9kJ8k4Jm9RM0K
-458Bp2L9N6j9l1qJJ8NJ3j0MJ8RJl4KL2j0Qj3j7l0JN6l6Nj5M1J8l1pK6l0lK7lk2K5m2J4J4
-416BQj7QJ8lJ3qk7NlJ1Qj5N5n0m0N9n5K2l4M9j1K7j0L4j8m2k0J1M6JJ3m3k9J5NL8k8lK6k
-375A6n0MK6K1M3m3k4mK4%l9J0j2L1l2J1M0k4k6L4Qk6rJ0m6Q1J1n5N4j1k3k4K3J2l0nK9kJ1
-336A4lj2rk3L3J1Jl8kM8j6j0L2kmql1K3J3n1L4l0N8l8J3m1PqL3l2L0j2K1Mk9M1O%K0l9m1
-295c7L9kl8K2k1N1kk1JL6qoORm7lK1j1nMk7K3L4Lm2rLNJ7M3m4m1M0Kmmj4K9j7M5m7M1J1k2
-251A3k8L2j5RJ3j8Nrj6K2j0qK5mkNk4j4L3lokj1J7j3L0J6m1rmPK5J2ol8K2kn1J0K6L4k8j2
-208a8N5J1m9n9O1J5J3l8J5J2j1Ql7M3kKn9J5K1k4K3k0K4l6L7N2k1m8j2L5j4pN%k7K5K0k1
-170a1J1jqk9OL9RKm1Ol0L9nJ7o6N7L7j7K4j15O2%kK7j1jj2L4k1m4M0rK5Noj8K4m2L7j3J6
-129A5k1j6M6k4Qj2m1L6R%QJ7m3j3J0nK6n2N5P%k4pK0j7%M4Om3L3k0j3j2l8M7%jrL3pl2K2
-87hJ4j5kL1K9n8qJM9ol3j6K5rk4kL6k3L9J8o9J5PmO3m3jNj1j4J0K0J8l2NJrJ5mJ7ok1rK7
-43A8qrNoj5nLQrJ2L9j3k2K5j1k5J2j2KJ1MJ7J2l5k0J5J4J6k4Kl8M4k8K0lK8l5MJ0l2L0J9
-1B0Kj6Ql4K8qQLj1pM6l6mK0k7JQ0l6k6Nk3KK2J2j8LJ3jk4J0l6L8mj3%M2l8J5L8n6L1lL1j
42E6p0K4kk4J4Lpj4mj7j9N8OJ1k9l4J4k4O4l4k1L1PKM7l5k3K0%j1Nqj7KM0j6k0K6k8L5pNM6
85E2j2l7j0j1J4qL5l1J7k2J3J0Ok7J5oOk3Rpj0J2J3K8j
110B5
##PAGE=	F1=20815.37795206170631
##FIRST=	23001.711907285582129,	6426.5682307747556479,	262.75
##DATATABLE=	(F2++(Y..Y)), PROFILE
-912AlJ4lj4J9Noj7KL1j8j1k5J9J8K2l0Moj9J7J0j0J9Nj5J8j1k8J6j8mP1l7l4j5L1KO7j03
-872c6M1lOJ3l9qK6k1L0k2L5lmM1m5kj4JK3j1k4m3P0l5KL3k0k8L1j4L1%jk1L0j8K0K9o7j3
-832c0M8l5M6j2k7k4pK3K5jQp4M2K9j5K5k3Pj1j4J7J1%J7j9k8J5P7m0k2l8M7n3L9Ql9l3O2
-794AlKk3pK8K1j3k0LJ9J4j6Mk2J0J3pL2n4%K1k5nN1j1k8j7K5mnMK6pMm9jM5j5k8N0lK6l1
-751EQj7k8N4l0QJL2l5o8Q6j5Pnk1M1m8NJ9M7l3j4m2J0K5QrMK2qkJ2m1RJ2j7K9j6Kqk6P8L7
-708G8r3J7Pl4M0MOj1Rm0L8J1j2n5J2J4k5K0J5m8K6RK3l4KK1OJQn3R0p0P3j2k6j4J1j9L7m6
-668a4rM9j1N7P4l3m9r4P0k9m6N0n7L9nj9K7l0K3oK3%Pj1k9L9k0oK2j3k6J1J3N%j2J0LM1J3
-628E7k7j0q5O6njQK6k5l1J5K4mj4j2k9PP7j5rpj8K4K4Olj9J0l2l2m4O5M8k%pJ3m6L9o0K4
-587dL1l4n0O9l3k2J9J1%oJ1J0L4l3K4m7J9L7o2L9K3m5O3n4j5M4j9j6Mk4K6jl2NK5j3K3l5
-549b8N0K9Pj8j3Jj8k7L7k1j8M4j5Jm0K5RL2n2K9q2O1Pl7L4N5p0lL9J2l8J7j5PN1n6J5K0m0
-510iK3K4n0k8L8j0mJ9mL2k2l5pL9pj0J6k6Q7o9J8J6LKj0L8o8rMk4Q9l6QMk6L1Pm4LK9j8k3
-468ijJ8kJ5k3Mn3OM5Mp8M3O6j6l9noJ2J0K1j4qK2J7kl5PK5j5J3pk5k7%O3l6kqL2J3k4KJ8
-425B1j3j1K1mk8L8m7J3J3Pk1J3K2rJ3Ll3MJOK%N3o3l8O0n8K4l8N1mK6pK4k1l5j9J9L8mJ4
-384C3m0k9K0OL1k1j2K2Mm8RK9K1L6m6k7j1L0Lm5K8k7L2k0ML7k2k3L3Qk3rPm1P5Mn3N3mk4
-344@j5RK1l6lL3Nkpj2%k3K9QJl1jM2j4j2L8ppol5L9Mn1L3k9N8l8K1n0NpL6m0L4j0K2Ol1M3
-300B0OnJ9l8l7L5ll0J7k2M4Ok3OL3oj0NRm0qK7j5j0Rl6L2L1Km2%lKK2M5m2n1L9Rokj9L3k1
-256a8N0n8M5J7k3j8K3j5OJ4j6Krj9K7mrK0orK0k3k1L6lrkj7J6oK6K2m1Lj1kL0Nml0J4on0
-213e3J1K5K6j9jM6J3m8o5P0J0J6l6J0J6j3Om2N0mLm9MJ9k2K5j5K1l0L0M6j1n2oK5j8%Rpl3
-173d3K9K7k8J2Oj2k9NM1Pol6Rl9M7lK2o6M6M3pJ8j01M8olK8j2KqK6j7m7M6j1K9Mj5j4L3m9
-132b4L5j7K2k1k6N4k6J5j9m1L1J2POJ8m1qMkK1m3L8ROk2qK4j8oM7J1m7K7j9j7j1m0N2Mko
-91b1L1j1l5L2J0j6j1M4L3o8mj0N4mk6k8L0ok2%K6oL3J3o7RJ0j2P1m2KOj1j3RJ1J5k5QLj2
-50@J6qK0mj8k3L2%rQj6j8jMJ1j0OM3j9j7K9j1k5Rj1oJ2J0K2Pl1k2NJ9J3pol7M2l1K2%K4k7
-6cqJ4k9K6J8nrJ1l7K8pQOj5nM1l0kRk1kQ7l9k3Qk1KK2KmpLMk4J1l5M3mj6NL5l5J7L4n9M0
39C4j1L3ko9K6kk6J8joj3lj4k6P3lJ5l5l3K0j6M4k6j1J6J2%N4m3k1J0JkNmk3JM2k0k0L0k9
81b5K8%%M6j2l6j2qJ4rL7l1J9j9KJ9jk6J9%Ll1J5rj4J5J5K8K
110B9
##PAGE=	F1=20791.085352559217426
##FIRST=	23001.711907285582129,	6426.5682307747556479,	-465.25
##DATATABLE=	(F2++(Y..Y)), PROFILE
-912b%J2oj7K1J2mk5ML4j8j6k1J6J5L1k8lkj7J2PrK5Ok3J8pl1K2k4mQ0m6k9j4L1RO5j14M0
-871@LMJ8m5nL1k0L0l3L5KKL9n1roLK0mk9l7O2l7ML6k7j9K6j4L2n%oK0j8K5K6p0qN2m0M0q
-828A9k2k6rJ7L5oLo4L3K5j3K6k1LJk1J0J4LK4j9l7K5P1l7k9l2M6n0L5Ml4n0P6kPj2k2K4J0
-788EKj7LJ9Qj3Ok8J5QlL3n4kK1k8pN3lk7j6J9kj4MK6jPn2lM5j7k7N1NJ5l0Nj4j8M7l2J4L
-744FL0l7o6Q4j4Ork0M2m7KK0O0m1j8l4OK0Pj0QK2j1mK4m1MJ0j6L0k3Kjk0O9M0r2J4Ml1M0
-703A5ONpLm5L9K0j0o2J8J9l7K2J4n0K9K0J5l3KJ7%kJ7m5Q4o5O9j3l2j6J7rK6l4oL5JJ18J39
-663B84m2j29j42N6k8m0N0m6L2j4pK7k6J3jK1kJ6j8k4L5k2oL4k3k5J8RJKk7J4RO0J2m8Jp5
-625e1N1lqJ6L0k9k2J0J3knj9j3j0Q0j9j0onK1K0%nj7J7l3l8l7P2L8lQj5J6n8M4n4K6L1k7
-585Dm6N1k6k5K4J0mpJ1J0L2l2K0m9K4M1p0M9J6m2N9n3j4M8j8k7J1l4L6Kl4%L6j6J9l7N4K5
-547D8J4k4qoj4k3K3j5qM3j1lm4L1NK7m1K3q3N5Rl6L5N5o9qL6K3m0K0j7OM9n2%K0k5J3L3n5
-507a4k7L9pqJ6kL4k2k7j8M1nrK1l2Q8p0J3J8JJ2j8L6o3j3LqP0k5Qjj5K5km2QK4j8j7kJ7m
-465EJ5k1On5LM4Qq1M4P1pm4nrMJ4L0k2k0K7K3jl7RK3k0J9ol2k2jO5l1rjK1Qj6J2POj8J0l
-421A3l3M9m9J2J1Ok4K0K0rRJ2l7OLMj0J5N0o9l8N8n5K4m0N0LK1jJ5k4k7j6K4K7pJ4l5l0K6
-381a2RK1j5j9J7J0m4J4L1J8K7m5k8k0L8Km5M2m0L2pkL2j8k2L1Qk3nLl4O6nm7N2Kk4oqL1l9
-340b2jL4J2j6pj2Pk1K4NKk4%L7j2j5L8j0pnl8N8qm9K6k2N5l8K4n1KoL6m2L1lJ9Rl1M3MpJ4
-297C3l3l4K7lj6Qk0L6J1k1RK7%j3MPl2j2K9j5j7J6m4L9K7Jm0Pj3NK3M4l6n6L6J5qjk0L5k5
-256b0N2o5M3K5k5rJ6j5OJ1j2krj9L0Lj0J4qj9M0k2k7L6kj2%k2J0MJ7K8l7J4k1pL5klk3Qj3
-214a2m6J4K4J3pJ1L4J6n0o4P3OJ9l2OJ9j5Mm4N3qPl5rJ4j6K4j2K2k7K4M0ln4kJ7k0MJ1j2
-174a3l6L1L3l3J2J4j7k6NL8Oj4k8Rm6N3%K2n9L3M6NRq6L7j3kK7j5O%J4j1m9M7rL3Mk5j0M0
-133C2n3L0j8K7k1l6N8k2K2k8m0K4J8J0MJ8l7lk%J7l1J3J7J0j8rL2k3j2M9J5m6J8k0k1ql8
-95g2N0J1nkK9j6l4L8Qk0j8N6L4p4Kk2N8kk0l6L1%k2JJ4J4K6Mn9LJ2j8P3l5MLoj4MOJ1j6J1
-52A2Jj2J4rK2jj6l2K9J3j0J0k5j9LMJ1r%M4k2j0K6qk1Lrj1PJ9K5Lk5k6mK3J1J0j3l5L6l1
-10b2K5kK3k3j5J9k5J9J6rmJ0l5K6oJ1Oj8kL5k5%Jj9lQ9l8j9Rj7NJ7nOj5qJ0k6J4l1M4lj8
32cRK6l0J8L0o1N1k0L1mo0K2jk4K0mqj0lj2k8Q5rJ5m1k9K3lK0j5kjJ6JN8n1j8K%OM%k5kM3
77A6k2k1K9k6K1OlM2j2l1j2pJ2qL4k6J9j6pK4pk3K2OJm0K1j1j6J7J8K5K
110B7
##PAGE=	F1=20766.792753056732181
##FIRST=	23001.711907285582129,	6426.5682307747556479,	-1193.5
##DATATABLE=	(F2++(Y..Y)), PROFILE
-912eKJ0qj9K1J8jl1ML8j8k1j6J3J1L6k3rJj3MOrL1Pk9J7kl5K8k9nQ9n6k2j4L0J6O3j23L9
-871dPMK1m8jL4k0K9m4L6ORL8n9j4KLJ7Ll3l2N4l8NM0l3j1K0j4L4j0JPJ3j9K9K0o9mN7m5L3
-829B4oj7k5j2J2M5j3%n2K2K2j1K6j8KJ1l0KJ8NK9j6m5L0O6l2l4k8M5m6L1jk8o6Q9jJ4ml5
-790b7J9%J7j5LJ8Lj0Rl6K1M%L4n4mK0l2mN0Ok5j4J2%k3NK5MJ1n5mM5k0k8N2J2Ok8Kj1rM1
-747B0l3J9OK6m0n7P6j1Lj3j8M2m6%K0P4n0k1k7LJ5NrJ1K2j5mL4l9kPj4L2l1LMj3O0M3r2J2
-706B%k7L9J0Llmm9L9K7mo9K2K5m9K5J1n1L2L1Pl2LJ2ooK8l8P5n5O1j5l7j7K1PJ0k1lK0K0
-665D4K12K41o0k50k11L9k4l6M6l4K7k4NK7k2LLK0mK3k3j8L0k4oM6l4k4K5OnOm3J9J5P9J4
-628H8p2J0o4L7kj4K5L3l3j3NLjLk6Mk4P8k2j0nQJ8J4noj6K5l3m4l2P9K8mJ5k2J9o9M9m9L0
-587EK8j8m1L0j8k4K5J1j0oJ1QK8k9J8n2K7M3p2N6Pl9N6n1j2N2j6l9J6m0M2Pl6nM8k0J5l9
-549c4N9J8K1l1jj3rj9Rr%M2qnm6L7%K0l1J8q1M9Rl2L5N1o4j5L3L4m1K2k0OM9n0j6K0qJM0
-508D0n7k6M0lj3J4%L6k2k0k9M2koK5l8Q8p3J0K0jK2k6L3n7j5JQN0j6QnjJ7j0m1J3J8j7rm
-467fJ6nJ3j8Qn7JM2J2q3M4P5Jm8mj3lJ8L8k8l2L0K8Jl8J2J9k3K3ll9j9jO6k7j5QQJpK5pK6
-424C9k6jkl5N9n0RQPk6K5K0j2NK2m0QMMk2K9M4p4l6N8n2K4m0M6J1J3LQk7j8j4K9J5j0J3k8
-383a0l0L3J0J1rk6J4J5l7J8L1J4J8m4k7l0M7Km7N3m9L0PpK6j3k2K8Rk3%kk7N6j3m1N0Qk3
-344@Lk6M1m0kL5J9l0pqJ2j9J8LMj8KL0rj7L7j2qmm1P6j9m7K0j5N0l9K5m7jnL7m5K9KJ6J2
-302A2l1M3JqJ0k9l0J8lk%j9K7J6j8J1K3Oj6KMk4j5L1j5k3K1n2M6K5jl8J3k4J0K5M2l0o2L5
-262a9J9j0Lk2L7k9N2o7L9L1k8jJ0j4NJ0rork0L4Rj0Qrk9N8k0l4L7jj4%k3LJ3QL2l3K5l1j1
-220a6M0rjj6Jj9m1J8K1kPK1K1J8n0o3P6KK1k7MK1j8Lm5N6j4J3k2k3J1j2K3qK2k4J8L5Nn6
-180iKRk3RJ3j7l7L3L9l9J3K1k1k4OL3Pk2k1J1n5N8MK1n1K1M8J4Kp0K5j9%K7k0ROLln1M8q
-138hL7Ll3pM8n8K4j8L1k1m4O2j9K8l6l8J8K2J2%J9l0JqMJ4k1j2K3J4j3pL7k8j9M9K0m5J0
-99A1k1k1ll8M8J7rKK7k2l2M4Nk4k5O6L5p9Rk9N6jj1m5L2Ok2LKL3J9nn1lJ3k4P6k8Ojjj5J
-56A%OnJ5opJ1j0K3Lj6l6K5K2j0J2l4j6MLJ2rpM6k5lK3nj7loj6KK8K7jj7k9j5K8NK7k0l1L1
-11A0l0K6mK1j6k4K3k1J3J6j3jRl2K3mJ2Pk1JK8j9Koj6mQ4l4j3J0j3QJ2j3J8k4j8J4k7J8k6
29b4M4kk2J5J7k6J9K5o3O3l0K8mm9J7jk2K1pqrjrl0R6j6J6m8k4K8On%Mj7J9KO3o0j4pjJ4L
73AMk7nM5k5k2K9k3J4J2rL9j0k8j0pJ1pL2k3K1j5j5K9j1k0K2J0%m7K7j3j9K1K1K1K
110B5
##PAGE=	F1=20742.500153554243298
##FIRST=	23001.711907285582129,	6426.5682307747556479,	-1245.75
##DATATABLE=	(F2++(Y..Y)), PROFILE
-912eLQj0k0K0K5kl5NM0j6k5j2PQL9j5j5Mj0%Mj1L6J2l8J4Ll5L1l3lQ9o1j3j3K6K9N0j25L8
-871fRNK1m9ML6k0K9n2L2J0J7L4o3k0J2%J7Ol0l0M5l6OL9l9kJ4j0L2j4KK3Kk1L4J1o4KN6m8
-830fK5lj3k0j3NN1j8nl5RJ8j1K9j4%K0l6qK0J0L2j3n1L5N7k5m0k2M3l9K5ok0q1R9JJ8Km5
-790b5K0j3K8j5NJ7lmJ0m0K3JNL0n2nJ8l2JM3J5k4rMjk5KK4PJ3n1oM0k4k3M6K1mk4jljL0k8
-746a0K2NK0l7m9O5pjj6j5M0m1mJ9Q9o0k3j8lJ3Lj1J4K1j6nM5m0mKj1L2l8NRnM8M1q5Qkk3
-704b3L6J3JKj5m6L6L6kp1K5K7n7K7Pm9L2M4mk9LMorL4k6O1m3N2j8m1j8K3K7rmlPM4L33L78
-663G79r5m03k95J8j6l3L9k1K3l6J9K3j5pOJ7mK7k5j2K4k6kN2m3k2K9Lj1J2n7K5J5J04J3r7
-627HK0n4K5jk0L7L0l5njmjJ4l2J6l6P3k2qmJ7J6Qj3mj3L0l1n1k0P9J7mJ8k6K3p9N4m3L2K4
-586C4j0l5J1qk1K2Rj2qJ2PK0k3J6n2K6M5p0N9%l6N1m8qN4j5n0K3m2M4Ql4pN5k3J2m0O0J1
-547C7K5l5Nj8lj5okPM1orm3M2mJ1k0J2p6M1Qk7L3M4n5j7K6M1l7J9j9NN1m9l2K5Lj0M3n2k5
-506d1L7%j4J0ML3j8j2m2M2JkK6m0Q3p2OK4mL1l5K8m6k0KK1L0mMrJ7Oj9l5J8Qj3lkJ2qJ4j7
-463AJ1n8jL7J7q1L9P5J2m9lj2j5K3M3l5m1L2L2Nl8J3J8k5K5nm3j6JO4k4j7J4ln%L8j8L7k5
-423B3j6%l6O6m7NNPk8L2J7j3%L1m1PNNl5M0L8p2l7N6m1K1l7L8J8KJ0Jk6j0j2L0Mj1J0k1k9
-382d1L7J7lnk9J0J9k6J8L0J0Ql9k9l5N2jm1O0n7K9J8rJ8rk1K6Pk3Ppk1M4j9l3M6J4k1Rm1
-342c1N1m2kL3K3l8noJ6j5J2%Qj4MK4pj9L4j5onm0R4l3m4J1oM4l9K2l8mlL5m1K1QJ0J8l2M1
-300B4jrOk3k7RkJ3j1j5J7K0j5J4J7J1j5Jlj4j8K9j0l0K4n5N0K2nl3J8l5J6K3L8j9o6L1K3
-261@rLj9L6l2N0o5L0L7k9NMj1NPoqj3j7L9J1qJj0l9P6j6l7L0%j2%k5kJ9%L6k7L1m0j4M5j6
-218A0Kj2mk4l3K2J6k0K5K7J1J8n1n6P3jK3k1MK1k2Lm3N3j6J9j3l5RpK2pK4k4J6K8Rn4MMk4
-177b4J1J5k2l6L3M7m6J3K7k4k1J0K6Nk7j3J0o1N9J0J7l8QM6K3nn6J9k5%L1k7J0J5j0Lm8M3
-139blL8Mm0nN4o2J9j7L4k1m9O2j3L0m1l4J2K4J1lK2k5KrPJ0j1l6K8J8poM0l1k5M9K1l8jj9
-98a3k2Ml5M0K2j1LK6k6k7M6Jk8k8O9L5q0J8l3N2%nn0K9J3k2MrM8J4j4m2oJ2k7P3j7QqPj8
-57CllLKK0j7JOrK4Nj5l6J9K9rJ3l8j4KMJ1qj5M8k5KJ7kj2nnj8nL3K8lj0k9k2K7JM0k1k9K2
-11Gk3K6rK0j2k6K4j3NJ2j1%Nk7J8kJ3Rk2LK2j5Jrj5jO9k3pJ0pJ0Nk0K5k7k7J6k8K4j8M0j
31B1k4J7Qk0J7K1o1P4m1K4ml3P%j8K3j1j0nkpl0J04j8J4n3j7K7J8l1J9Mk8J9NO4o6j2j3jJ7
72bMQk6pM2k5k2K4j6OJ8j5L5rk1j1nRpK8j5J9j4j9L0j3j6K0J4%n4L4j5k0K2K4J6L
110B4
##PAGE=	F1=20718.207554051758052
##FIRST=	23001.711907285582129,	6426.5682307747556479,	-549.75
##DATATABLE=	(F2++(Y..Y)), PROFILE
-912bKNj1j8J6L0ll8OM3j6k7qJLM3qk1PnnKj2M0J6m7J2Ql6L5l6lR1o5oj2K1M4L6j26L6J2N
-869IK0m9RL8k1K9n9K7J6K4L1o7k4J9kJ5J0k6k9L5l2OL7m3OPnL0j9MM0j0k2L7jn7RN6n0J6
-829A4jqj4j6%N6k5qj9lJ2j0L2j0%K8m2j8K3J2L4qn6L8M8j7m5j7M1l1K0j2j2r7J10%K3J0n4
-790b2K0k6L8j4PJ6rJJ2m5K6kJ1K6n1nJ4l1OL6K3k2nmmk4jK1J1J6m8pL6k8k0M0K8j3j8lLQ
-748cK0k4K4MJ6l6l9N4mnj9j2L9l7qJ9J02p0k3rj0J1%j2J8K0j8pN7m3nloL0m4OJ4ML6L9p8
-707bLmj8L3J6jOk5m4L3M1Lp1K5K6n8K7Lm5L0N6j5k6Mlpj0L9j6M9k9L9k0m5j7K3M5k6J2kn
-666B4P0M71N30j42n70l84%j0l2K8oJ8m6L2J8qj6J0J3mK9k3pJ7k7JN7n3j9L6jj8J9o9K9J5
-630a8J27J4j24K8m2J3Jk5M8K7l7Mpj0mK6l8K5m2O2k0omK9J2Lk1jj2L7l0n7rQ0MoK1l0K8q7
-590d1N9l7L3J8jl0nKj8K0Pj5rJ2OJ2j7J3n0K5M3o3N7ml3M6m4oN6j3o0K9m0M2J1l2j0O1k4
-551@Qm1O1LL0m0J1k3Lj0j9LJ2M1pj0l8M6rKrOp1L5Pk2K8L9m7j9J8M9l3J7j9MN3m6m6K6J6
-510Ik4M8m7k2L3Jj3QOK9j6mn3M0O%K9m2P5o7LK6pL9m3K2l6k2KL3J0QJj4L5nk6l0K3lrLkJ0
-466A4j0J3j2J3n8lL0K2p8L5P2K1m9lqk4K5M8m1m9L2L4J0l9J6J7k5K5pm6j2LN9k0k0K0j4r
-428a8ON1l3M8k4k8Ll6O9m1%%J0k9L7J3j3mL9m3PPOm6M8L1o9l8N6k9J8l2K7K3qJ6nk4jj0L1
-387A5j1j0Qj4k8M0K2j6jl1OK4j4J6K7Pkl4k8m2N7ll5O3o1K8L1j4J1mk3K3Pk5J3rj6L3k4k5
-347c9M2J9k1J6n6O1m1mK9K4m2jjJ6j0NkJ0j1OK0mk1L0j8mmm0J10m6m0KKL8l9J5k5pkL4l6
-306c5J3J2NK2l2L9mqJj8k2jjK8k0j1OK4j3J5J3J6j2jj0ok0K6ml4K5n7N2J9pk9K2m7K4K0L3
-265B3qo8K8K6j0Nj6L5l6N0o3K0M2l0J0%j0NNkj3j5j5M3J2nmj0n0R4j3m0K5%j0Kk6rK3rM1
-224B7k2L5m6j6N0k3Nprk7k4K7Rl9M3L2jK0n4m8P0lK4j4LK0k5Lm0M9j8K5km8OkK0oK6k4J4
-183A0K2J4n3Ojk5J4J6k6l4L3N5n2J1L2k6j7J4J7Ml1oRo2N6J4J0k3kM2K9j2m1J4k9%L6l5J0
-144gK3k4J2m6L8JM1Mm8jN9o6J4j6L7k2n1N8oL4m6l0PK4J0j0K7j8KrJ0Qon6L4K0jmM3l4l2
-103b7M6K5l2j0j9k1J3l3L0K7j2MK4l0k3M8jl3l1P0L4p9K9l2M3jKn5K7K0k3Mj9O2Qk2l1j0
-65b8J0k9P1oRj7J6k2op%J2K4k7QJpK3Pj7l1J2L7rJ4m2j2%MJ1pk3N0k5OJ0Jnpmk0j3L9K9m
-20B6ml0k9K8oN3k1k7J3j6K5j3J9j0k6K7pkQj0K%k1J2KJ3J0k2MJ7j2%j1j2jN4j2%QkJ2lk2
22A4K8k9l3J9l2L0j0L7%k7K0jj5J7J5n8Q4n2J8jj6lJj5K4j3j2lkml0J07j7J3n8rK8K4n2L6
62B3Kl5J7PO3p0qj9%K0MJ2k7rM1k7k1J8qkK3k0L1qj3j2mOoK5qJ7j3k3L1j5rJ7J6%o2M3j7k3
106d3K4K7J1L
110B2
##PAGE=	F1=20693.914954549269169
##FIRST=	23001.711907285582129,	6426.5682307747556479,	436.25
##DATATABLE=	(F2++(Y..Y)), PROFILE
-912B%Joj9J0L4pl6OM2j2k5qnJM1Kk7J0jqJj4M1K3n7J0J3l7L7l4mQ6o6Nj3J5N8J7j19L4J3
-870DOJ4m3J2L8k0K6o0K0J8L3K6o9k5K6oJ6Rj7l0K5k6PL1m6J3K%K6k2NN3j7k3L4j0m8J5N0
-831D7n0J0%noj5mN5k9j1lj4Pj1L6o%L3m3k6K1J4L2%n7L6M3j2m8j2L6k1J6j9kj07J13jK6J4
-791C7n7K3l4M0j4QJ6j5PJ3m8K6jJ5J9m8pJ1k5J1K7K8j9Jj2pj8qJ9J4J5m0pK7l1j3K7L4j5
-752aj3qJ3J3J1j7K2LJ0l1k9M1%j2j8j1L8l1j1J7J11p9k1%j5J0kj3J9J8j9pO6m6lj0%K7m7
-713b5PJ8J3K1L5o9jnj1K6K0pJ2l4l9K7M5Qo7K4K1n3K5jm1L0O3k5k4Oj1%j2M0lL1j3K3k2m6
-673a4j4K3N8m0K7nj2R8O05O75j99p21m70j5ml1J4QJ5n6M5J3%k6J3QjK8j8mJ0k8ON7o0j7M1
-636Imk3K3p6L5RJ48J5j48L6l1MKk9O0J7l5J0j0j5nL6m4L1m4M8j8jmL7J0lk8Mj1L9k7o0MP3
-596C4omJ7k8L0r1O0k8L3J0Pk5j6Rj1J3Mj4rJ0NKrJ1m5K0M0n0M9ol1M0m0kN5j1o6L4l5L7R
-555Bk6j0O3k7Ol8N7mL3m4J8k6Rqk9QJ6L9qj2k8M7j5njJo4L0Nj7K3L2l8j8QN4k5J2j6JN7m5
-513A7n3K4K4l5M7l5k0K7JrMJ0K2j1Ko2L6J1KL0m0O3o0JK8qM0m6J4k0k7KM1pJ9lj8N2j4l4
-473A5k2K7j5mJ0jOj3J3oJ4n7nK2K5p2K8O7L0m3oml2K7M8m6n5L4L4J6m1J8J8k2K4j3m5j0O
-434c0N1j6j8K5k7j2J1O1m4N1j7l8Nl4O9l4loJ1k8M1Prj0M5m3LJ0Rn6N0K5o0m3N8j2J1k4J5
-395fK3j5K2j0k1PqK8k2j0Qrk7M2K9l1Kk9KK8lJ6K0Nj1k7k8m6N9nk6O0o2K7M1j5LKk8K3Nk7
-353a4K1j3j1K1k7j5L6K1j7K1o8O5l5pK2K3m1LMJ6okmJ5j2J0J6kk1K2j8Jpm0J23n5l8oJ0L0
-313B1l6Nrj2KL2k7JJ6JK5l2L6ppkj2k0j0%M1l0mkK3qJ5PK2qjk0Mk3K2Nm0K5n5M9K0j3k5K5
-269fn4K9J6K8Mo7K4K6pLrL2l8M3n3QM6l2J2kpNLLj8k0j0M8Q%rj1n5J06j0m0J8joKk5j2K3
-226ej6M3j6L3m8j5N1k7J1oj3l0j3L4kn4N6L4qJ9n7l7O5pK7qOJ7k9Nl6M1j5K9Mn9RjJ8qK9
-185B1k6J5J8J1m7Pkk6J6J7l1k8L1O2n8QL7k6j3J9OJl0jQo1N1J7Kpj2L7L2j5l2J6l3kM2m1
-145a7QL0l6J9m0K8QL8Qn3KO2o9Rj4M0k4m9N0ML2m8k3MJ9Nj7L7j2%nJ0Okp0L5K4KjM2l3l8
-103b9M4K2k0j7j9k1K4k8J5K9j0LK2k9k1M8ml5l1O3L3p3L6k4K9%Pn7K1K8k3Kk7P2Lk9j9j2
-65b7Pk8O3PJ0k7K4k5j0pjJ8K9l7J3nkK1Rk2k1OM0rJ6m4rpPJ1ol1N3k6J1%MNj0nj7k0M2K8
-21B8nJk7l3K4j1O0j6k9NnK3j8J7rk3K9Lj2%kKoj4NNJ2J3k1MJ4j1lj0j1KL4%RLNJ1j0k2K5
23C6k6l3J6l4L6%L0Lk9K0qj1J6Rn3R0n9J2KLj7KqK3j2j9Kn%k9J07j6J2o1%K6K6o5N0ll9J5
65IJ0N7o9ok0kK0OJ4k4j0L6k6j9PLrK6k3K5mpj3mOpK2kJ5j4k0K6j4kJ0K0jo7N0k0j9K1K6Q
109A5O
110B1
##PAGE=	F1=20669.622355046780285
##FIRST=	23001.711907285582129,	6426.5682307747556479,	1871.25
##DATATABLE=	(F2++(Y..Y)), PROFILE
-912Hkmkj6JL8j2l4NM2pk4pj1lM1J1l3J2Mj0jj5M1L0o6OJ9l8L8l0nQ0o7J6j4PO9%j08L2J3
-870DORl7J5L6k0K4n8J1K2M1K0p0k4L2j1J7Qol4J6j9PK5n0K1mPK1k5OO6k4k5L2j8m0K1M4m9
-830cMJkJj3qN3l3j6J2k2Lj1L8jjL8m3l5K2J5K6J0n9L6L7pn1pL2j4J3k5Qj15J16nK8J9o0K8
-789Im3M1j3J0J5k0J3J2m9K6jJ8J3m6pOj7J5J9L2j6Oj7j5qj5J6J6J5l1rJ8l3oJ4M0j8nj2K0
-749gK0jrK0KMk5j9K7Lj7j8j0L8k5j5J6J15q4j9Qj9Rnj3K0J7k1pP4m8kj5MK5n1J0K1K2OL0
-708F1o0nnmK0K3j2J6m2l1J8M8J2o2K3J7m8K3ml6K7O9l5k1Qj8Oj4M1J0J5KOk2m5rJ6P0m8L9
-668D9j1j4J23P09P90k59q31n32l0Ol3jK0J3o5N7QOl4J6KKK7j2lNk8J1N7o9j3M4ok8L0q1L8
-631c7JJ67J3j66M2k0lJl2P1Ql2J5j3j9pM5m6L4m7L5j3LoM3Rrl4Rj0M2k4o2J5O5j6jJ4k7L3
-591D1r3O0k1L3KJ4k1k7J9oRkj2j0RNqkJ0m1J5L7l7M3pl2L4l5MN3j1p2M0k5K7Qk1j0O3k6K
-550Il6N4j2L6m7K3k7J3ll7J0J9L7j0j4j7M8k1j3Qln8K7Mj4J7K5k9j5%N2j2Oj4kO1m3n4J8
-511a4K9m6M7k4j7K2jmMJ1J3nQp2L4J3OK9l6N0n3%L0j1M3m9Pnl3OM2j9K8qj9O4k0l9j6L2k8
-470aJJ5%Lj5J2jJ5n4pJ3K8o4K1O0L7l7qLl9K8M4m9n8L3L5K1m3K1K0k0K3j9m3qPM3j3j6L0
-430A8l7j4J5O8n1M8qm7Rl2O4k3qj2J5k8M5Joj6N1m3kJ4J2o3N0J7n0m7O0MOj7LK3k3K8j4j5
-390eJ2pK6l5pQnk6M4L4m5Ok7%L0PJ4J3Mj9k0k5n1O1pj7N5n9K4N0j5nQl4K2Kk8K9j6qJ2k8
-348b8oK9K2j3K3p4O8l0j1J2K0l3PQJ6mpoJ9j4J3J4%k4J6j7Mql8J31o3l3j5J8K1l3oRj9QL0
-307Fj8j1J8kK8l3L5j1oooj6j6%N3m0KrK2nJ6JK8lkk9J2k6J8J5m3K0m9M5J8j7k0K6n6L1J0
-266b0K2J6o3J9K6oLkK8m1L9m3nN0l3J3lnN%Qk3k5mN1KPj2j1o0J12ml9J1kkLk3j6K1k2M7j2
-223GK7m8j3N4l2J6lj7l0kM0j3o9O7L4j5J9n9k6N8rK8%QJ4l3Pl1L2j3L6Oo7J1%J5rL3k9J6
-183A0J4Rm2Pkk7J8J7l4k3L1O9o6OM0k6qK5ojk9MNn4M2K0j0J1j8K9L3j8k1J7l5lM9m9OL6m8
-142b2K6l3J6J4L8J2n9NO5p2MrM0k6m4M1J2L1n0j6KJ5kk5M8onJJ0Mjp6L4K5OJL9k9m4M1J9
-101C0pk5j6k2L4k1kL3rKJ8k9j7M6nl7l1N7L0o7M6j3J2%Rn6J5L4k3%l1P4Kl5pj4Nk7N6J9R
-60C7l7L2k8j4pJK2L2m6J8j0KJ9J0k4j0jM2rJ7m6oj3J0Rml8N6k6J4rPJ5j0pj5k7M2K8nNk5
-18Al6K2j7O5j1l0nQK2k5J6pk1L1J3k2nLMj2rkQJ2J4j9LJ4j1orrNJ6J1J5kJ1J2j8k4K1j8l0
25b1J1l7M1RK4Nl1K2j5qJ5Lm4R0o4PMK2l1MlK3rk7OoLk9J02j1J1o2PK5K5p5O2j1l7J2J1M8
67G1o2mk1kJ8OJ7k3rL3k5j9lJ5j6K8k6K2kjj4nNpJ9LJ4j4j9K2j2NKK2%p0N5k1j6J8K1J0P
110B2
##PAGE=	F1=20645.32975554429504
##FIRST=	23001.711907285582129,	6426.5682307747556479,	3352.25
##DATATABLE=	(F2++(Y..Y)), PROFILE
-912A5orPj7oL8k0k7LL8Jk0qj6lL7J8l8J4Rj0mj5L8L7p4KK5l8L8k1rP0o4K5j6%P5j4r3K9J2
-870CPJk8J6L1j7K2n2%K4M6J6o6k1L5j7J9MOl8Pj0PJ5m6K3qJ2J6k6QP4k5k8K5k2l0K3L3m4
-830eLk%Qj0pM4l3j9K1k7Kj7M3MkL7l7l8J7J4J9K2n9L1L8qn0lK5oJ4l2J5j13J10pK7K2n8L1
-789A4m7L7j1J0J5k4J8J1m8K5%K1Nm3pKj0K0J3L0j2J2k2k3Ok2J4J6J1k0qQl4JjM4j7Kj7K8
-749cK2qkJ6%jj8j3J8Nk3j6qL7j9j8J3J15q4j6J3k1Roj4J9J6k2pP8n1Mk3RK3n0J0K2L1qK2
-708E1m8j2jKJ4K6k0K1m9k2J0M7J7n5K1J1l8J8pl0K6O8m0j9Qk3J7j5L8K2lJ6j0k3m1kJ1P2
-670E8n1M9j8j3J42P66Q49l08q80n63l6J2l4j4L0J1p2O7JJ5m0J7lPK2mk%k9J7N2p3j0M5rl0
-634b9L4q1M0j0J81J2j77M6j1o%l5P9kk6J7j5k0pM9m7L2m3K0rJ0pM3Qj1l9J2qM1k0o2K7N1
-596C7k1MNk3L5r1N6j2L1nK0j8l3K6%MqrrOLj6ORl4QL2k2L4nl4K9l1J0M9j2p3M3j1J4Oj4r
-553b3N8k5Jl2M5j7L9m9K6k8J8%m0J2K0L2j2j5oM8k7j7J2on2K7Kj2J1K1k4rqM8JjrqO7m2m8
-512b2QK9n1M3j1j4J6pNMJ3%MJ0p5K9J5PK9l2L8m3kK9j2M0m6%J2l9RL9k4L2j4j9P4k4m3qL5
-471C4m1NK0Ljj7RPJ5m9j1OK9n4J2N1M4k8j3J0m2K7L6n0n9L5L2K5m5K5K3j7K1k8l7qRL4j0
-432Bj1L2m6j4J7P1n7M4Kn1J2k9N4j0j1j9J8k6M7ojk1N5m3rK1J2o3M2J1m0n0O4J9%j0oJ6k6
-393a0L3j6rJ8qK2m4mOlk3M6L6n9J0k2%L1J7J1LMk3j3k5n0N6oqM5n3K5N3j3j2J1l9K4jk9L3
-352A4j7nLk6KK0K2rK5p7O7k3j5JJ7k2J3J0J3jj3oK2j6J4J3Kk4Rj6Rj2l5J32o4l0k0K0J5k9
-312a7j6K5k6J5K7rk0J7lK9l3L1j4lokj6j8jO0m6Pj5K0%J4jK9Mjl9J8k9J8K3m4J4m0L7J9k4
-271a6j8K8n2K8MJ7K5n6J5K2%JMK2m0L3l2j6N0l1J0%nN%J0k7l1KN7qJ3j2j2o0J12%l4MoOJ
-229A3j9j5J3k4M7j2K1m2j2N2l2K2kj9k9QM6k7p7P1L3j7J6n9j8N3j1K8NJ4Rl6J0k4K0qM0M
-191D2p2J7jJ1j1L7l2J7J4Jl4Pkk6J9J7l7j5K7P3p0MM1k4lL0j5qk1MLm4L2J9k1K5j9K0L0j8
-151A7j0J7l5nN7n6MM0n6L1k7NK0L4J6n9PO4p3jlL8k7l4K6K2K6m8qLOql4N7Lj3J2PJkp4K9
-109c1K6J0LL0k3m4L7J1Ql2j3k2M4j5j6L3ojJ5k6j8M7ql7k8M3L0n7N1JmkJ0n2RL8k2ll3P4
-69B7kl8Nj4Jk4M6L1Qm7L8l0j5nJK6L3n1J9j2NJ7Rk6%mM1rJ7m5lk3J5J0mm2N8k7J5j9J1K5
-27A8qj1j1l1M0K5mOj9l8J8k2O7kl6j3K1K1l0J2nj5L2K2l1j1J0Mj9kqJ1RJ6j6JJ5j1j2lrP
14a2NJ5K0j0K1Pk3k3J3pk3Ll8M6J8J4Ql1K2j9oJ4ll6Q7o6MML8m2PLK0ll6QpPk9R1mJ0n9J3
58B1K2K0p7O9j9l1OJ3L5m9lj9mJ6NJ7j9pK8k4j6j6K7k0K8k7J5MMj9lOrJ8QRj3j4J5rJ2pK5
101A8ko8N7k2j0J2J2J4J1
110B2
##PAGE=	F1=20621.037156041806156
##FIRST=	23001.711907285582129,	6426.5682307747556479,	4384.25
##DATATABLE=	(F2++(Y..Y)), PROFILE
-912B0j0j2J7j9j4L8k7k1KL5Rj7rk0mL3K4m2J7J3j1nj7L6M5q3jL0l8L7j1j2N9o1L3j7j2P9
-874F4k5p3K6J0Pok0J5K7j5K0m3j2K8M8J0o0j7L8k1K0JJ7m3jjPNm3K6j3J9Rk5RP8k3l0J8k5
-834Fk3K6K2l8%lJJ5onL4l4k2K8k8Kk3M8QmL6l0m2J4J1J1L4n7K6L9j0m9JJ8KJ4l7K3j13J04
-794aj0K5K5n5L4m9L3j1J1J4k7K4J0m9K4KK4km1pkkK4PK8rJ8k6l1J9k7J1J6Pqrkl3Qj6M5j0
-752a8Pk1L3K5j6NJ3loj0qRPk9j4pL7j3k1J1J11q3j3J9k4Rnj6K0J4k2rQ2n3Rk9J4K0m8J1K2
-711A0L8k2J5l6j8KQQK9k9K4n3j1%M4K2m5J8Nk8J4j0k2K1O5m6j6J0k6K6j6L5L5k1K9k7k1l5
-673b4OKP1m7N1k2j0J47P65Q43l41q54n54l6J7l6k6M0Qp7P7pK3m6J9rJ2J8Mjnl0K2M7p7pM6
-636Irl4L7p4L9k3J90Pj78M5%rjl7Q6j4j9J9j6k0qN4m8K8l8PoJ6qM3Pj3m2J7rL7j4o1L6L7
-596C3k6J2mj8L6q7N3pL0j3K5j5l6L1Njj3opM%k3J3Qk8JK9qK6kl8K4k7J6M4j3o9M2LLJoqN3
-552C7k4jk6L6k2M0n1L0k9K4Km2J3K2K5j5j5NM6l2k1J9j0m6K6JrMJ7j9lj5M3J5qmj5P0l8l8
-512hmK6n5M1jj0Rj1J3LJ5j1J1J1p7K7J4QK8k6K5l3kK8j5L7m2mK6m7J5L1k3L3j8j8P7k4m6
-473CjL8n3RK5Nnj8PJ4J5m5j3kK9m2LM1M9j8j9J9m6K5K6m8n8L5L0K9m6K7K6j3J9l6l1qJ0K5
-433GpnL2n2j2J6P0n8L6J2n3J5k6M4Kj4k5K2k5M8j2Nk8O1m4j6K5J6o3L4Mk9n3O5L6pmj6J3
-394A4l0L8j8mK5rJ7n2jOjk1M5L9p3J5j5jL1K5PoMk4pk4n1N3oKL4m7K5N5j0j8J5m6K7nk9L8
-352A7j9knk2QJ0K2lK3p5O5j8j8j0J3qJ6J1J1Kk0nK5j9J5J2Mk3Kj4J2j4l3J25n6k9k4K3Qk5
-312a8k5M0l2K1K3Jk9J5lK9l3K8j6jpKj4j8mO6n2J2j9J8MJ2nL2J1km7K3l3J7L3m5Pl0K8K0
-272Il0j4K7m2K2mJ2L4m9J1J9MjJ2J6l9K5k0k7N3l1NLlNlJ4l0l7QO2j7J8j2j2n7J05Nk7mr
-231AJ3jj5j4Ok6M9j3J2l5j1N2l4K9jj9k7J6N2m0q3P2K9j8J5o0rM7j2K7J1J9Ll8J3j7PjM4
-192D3jp4K3lPj3M1l5J9J3pk6Pjk6J9J8m0qK4P8p6LM1k0%L6k4j5j3N%l3K2J8l4M1k1J2K6j8
-151HJJ8l5qO6o3JM5o5L5j9pK6L0K1o1QO6p5nJL8l1j9RL1K0m4jMlj3m3O6J1k2K4Ljoo5K2K6
-108fJ2LK3j5m6L3LK4l8qk5N5j1l0L4koJ4k4j8M6j0l5k3K8L0m9N5J7k0mRm8KM2k1ml3O9lm2
-67b2J7j4kk1L8M1Nn7M6l3j6kKK8L3n2J6j5J0J5Qk7RnL6pJ8m5kl2K1J0lm6O2k9J6l0J5L5o
-26A5j5pl4L6K3kOj4l8J5k7O6Pm0k3L5K0l5J0orL3L2m0j8J7Nk3Kj5J4QJ7j1mJ8j2j8KpJ1n
15a1J7K3j9K9Nk8k4OOj3om0N0K5OJ0l1K2k3mJ1rk4P8o5MNM9n1J0QJ9Lm7J0pJ0k8P8JJ2n4J7
58C0J8J2p2P0k5k5KJ3K0l4%j7oJ4NJ7j5pK4k2j4k9L9k3K7k7J0QPk2jNj0J8J0Pj3qOnJ7j5K9
101A8lo6N9k3nNMJ8J4
110B1
##PAGE=	F1=20596.744556539320911
##FIRST=	23001.711907285582129,	6426.5682307747556479,	5266.75
##DATATABLE=	(F2++(Y..Y)), PROFILE
-912B4j2j5K8k2j9L4l6j2JK9J8j2j3k1kK7K7m4J7J8j0pj6L1M8q6lL3l8L7Kj8M8n8L7j7j9P1
-874E0k5n6K4QMrj2J1K3j3J8l2k1K9M6Rn3j1L3k0K0nK6m4qQOml5K3j5K2Nk4J1P6j7l0Ok0j8
-833a4K5J0l1JpLJ9%kK1l2k1K8k7Nl0N1J0pL2j9l9PPMM3n3J7M7j7m4MRNJ9m0K7j04R2j2K1
-792HK6m9L5m9K9rJ0J2k8K8Pm5K0QK1pl8qlNK5OK1pK5k9l9L2l0J0J3JLpj0l0J3l0M3%J2k7
-750c2L8K3j8J0QoqmpOOl3qrL5mk3NJ02p7rK1k2Rlj8J8J4k2j0P9n2J4l3J8J7m0RK0M3l3Qk8
-707Dk2OJ3LL1l7K5n1kqL7K5l4J5Jj8Prj6J7N7m6j5J1k7L4j4K9M4l4L6l6k4k4J4nO1l8N0k9
-667C1lJ42P02P68l47p59n06k9K1l9l2M4Pp9Q2j4L0m8J9j3J8J2J0jnl1K6L7p4lM1j1l3L7o3
-632f3L7l5J89Kj68M2J0j2ll6Q6k2qJ4j6j7oN1m5K2l0nmK2qL8Pj2m3K1j1L2j1n5M1K2k5J8
-594A9j4j3L4p7M5JK7j8K7j3l6L4Rmk1%mJlk7J6J0k1nK5LJ9Km3J8k1K3L7j8o1M1J6oo%lM4
-552C7k3jk0K4k1M0n3L1k7K6Ml7J3K2J6j8j4J4M3l5k1K1j3m1K7Jj0kJ7j9Nj8L2L0j4Jk4P5
-514F8l3k8j7K1n3L6OmMj8K1OJ3k2J9J0p4K4J1QK6k0J5k3kK4j5K9l2j0M0n1K1J6j7L2k3j4
-476fP4k1m6PL8o2J0K9Opj9LK2J4l8j7pK7k8oL0N1qk4K2m2K3J3m7n3L9K5K9m7L1L0j1J8m5
-437Gk2j0J1J7l%L0n6qJ2O6n4K5K2n0J8k4K8J7j6l2K4k1M6j8J3l2O1m3k4L0J8n5K2jk1n5O7
-399a1M8j2jk0Lk7M1j6lL2rJ0n4%Pkj9M3L8q3K2rjL2K8Mj5Nk3kk2m9M1KQK2l9K8N2qk0J6n1
-356a4L0ql0L9j8%j0j8J3JK0%K3o7N7rk4k2J2QJ7J1RKk4lK5k2J6J1Nk2jj4J6j6l0J11m5k7
-316Bk4K1Kj9l0M9l9K8K1Ql5J2kK7l2K4j8LnMj5j1qO5n6J6k1J8POoL3J5Jn4K6l8K0L9m2jj9
-274b8J6K5l7j2K6k8J1rQL9l9NJ5QjJ8Ql6J9rl4N3k8nJ1mMlJ4l2l9J3O4k9K5j1j2n0R1J1j8
-233B0j0j4K1mj2rok2M9j9Mk4j1M8l2L6jj7k5K1N7n1q4O6K6j4J0n7nM2j1K7J2K4jm1J7j1n
-194fOM8rp3L1pKj3M2l6K0J4j4k0NKk4J9J7m1jK0P8p7jM3j5ML6k8k2mK%k1J5J1m4N1j7JK2
-152A6j6J0J7l0j2P1o7jM5o8L7j3j7L1K5K4n8J0O3p4rPL5l2lj1M0J3l9OPj3j7n0P2J9l2L7
-114B3klj3n0J3K5J3NRkm5K8nL7m1kk8O2om1L4Kj0Rj9k0M5j0l2j9J3L0m0N5L4l4oNm1mM4j9
-72fpk8N8lm3K7j3oj7K9M8Jo2N1l6j5JNK9L0n0J0j3J2J2Ok8J9jK7oJ9m4jm1K6J2mm5O4l2J4
-30al9J9M4kk1kl3L0J9%Nrl7J2l0O2J7m9k7M8J7l9OmkL2L9m5k4K4Nk5Mk1J5NK0opJ9j1k5P
12a0oJ6pJ2K3k9L9jl0k5kK0Jj6m1N1L1jJ1l1K4k4nRj4j2O5o1OLN4n4J3J2J7J0n5J1j0J5k9
53b0O2QJ3m7J7J7Ko3O5k9j4mJ0Nj5Jj3qJ3KJ6roK0k0j3m0M9k3K4k5MJ2Pk5KNj2K0J2Lj2lj
97a3kK2k3L2nn9N6k4MlqK5J7
110A9
##PAGE=	F1=20572.451957036832027
##FIRST=	23001.711907285582129,	6426.5682307747556479,	6149
##DATATABLE=	(F2++(Y..Y)), PROFILE
-912B8j4j8M0k5k5K9m4l%K2K9pj7k1%K1K9m7J7K3j0qj6K6N2q9nL6l7L6J5k4L7n5M0j6k9O1
-874C1k1l5J9OKj5lPJ9j1J6j9l0K8M5Nm3oL0k0K1j2L5m7j4J9Nj4k7K1j8K5Jk2J0P4j1k9mj4
-834Dj4K0%k2Jj1MK3NMOk9k1K6k3J0l9N3J3j0K8pl6jLmN2n0J1N4k4l9O%J0K4m5L2r5Q0j4J6
-792AK7m4L5m7K4nRJ1l0L2Nm3J8J2J9j2l5qnJ1K7NJ3mL1l1m7M6l4QJ1lJ4rj6k7J9m2M0QJ6
-751@l1M2J9k1J6LrqKnJPl8lrL4Jk4KQ8o7pK0j8J1jk0J7J3k2j1P6n1J9l7K2J3l2PJ7M6m2K
-708B2j8k6J0J8lL2m4K7n0Oj4K7L0k5J3jq%rj0J2M8m7j3J2k5M3j5K2N2m5L9m4k1j3K3j3M7
-670C9k4M4l5NJ24N87O38l26o10m24k2K5l8l5M7Mq0Q8k3L6m8K0j7K2OJ7jol1K8K8p1JL7j3
-635hl3M0n3L4m6J80mj47L7J9j4nl7Q6l2MJ0j5j4mM8m3J7k3j7jK9j0L2Qj0m4K4j3K5om8M6
-597A2Nk2K7k5j0L4o6L5OK4k1K9j3l2L2J3pk5Oklml1J9J1j4j0K0J2J4Om8J3j5L0K8k2n0L7
-558gL0j6j3O%L4k0%j4J2k2M1n4L3k7L0Nl2J2K3Ok0j4K1M0l8j9K3j6l5K9%j1qJ8j9J4k1K2
-519gM1j9Ol5Q1k8j5l2J6n0L2J2%jk5L1QJ2l3K5Qo9K2PNK6j2Lj3%J9j5K1k1j4N2n7K5KqK9
-478B9k6j0O6j5m5J6L6p0J2L2Qj1j8jK9J1k9k1j1K5j6j4K1N1Kl2K8l7K0jm6m6M2K1K8m8L5
-441A5L1rJ8n3j2j1J1J0jOK7n7nPO0m9J7K6m2J9k0J2K9j6l9K6j8M5k3J9l5O1m2l2L5J7m3J0
-403fnj7n1O4N7j7Mk3nk5M5j6jL9j2Mn5KPkj7M0L7r3K9%jL0K9Kk4Qk0Kk1m7K9J0J4J0l0K7
-361AM8mk0J5n7L5j1k9M0j8Jj4j4J9j0J9MK1n8M8kk8l2J2K4J5J2OKk8%K4k4J5QQj9mj3J9j9
-320hk6R1l0k3k4K0mj5l1N5m6L6J7J4l7NJK6l3K2k1PmPj4nj3O4n9J8k1J8J0%rL3J9Mo0L0m2
-279b8K2M6m0j0oMK8m3j0K6j3jj6NM3k8jJ1J4mK4Jl2J1%l4M7k3j4J7mLlJ5l4m1J7O6m0L0j0
-238ej1m0P3J5pj5k0K8opnj8j8M9k8jj2j2M3k9M2Jj7k1K2O1o2q1N9K2rPn5jL8j1K5J3K9nm3
-197a2K2nj7J4N1k2o7L8j0kj5M4l7K1J5k0j5LNk3K0J6m2NJ5P9q0lM5j1PL7l3k9PjkpQOn5N7
-155Gj1rJ8j3K0J4k7j6P5o8kM5p0L8rk6L7K0K6n5J3O0p3j3J3L1l5J3k7M8Ll3J1J3k3j9n7P6
-117eK6m1M8qmj8l4MK5J1NkRm1K4j7N2m3Ll2O9mm6L3Nj4Lj4k3M6j0k9j4jL0l3N3M8m1j0%l2
-75b2j0M5j8j0k1M7lm4L6j0j1j2J9N3oo1N1l6j3MQK8K6m2%j1J6PMk5K2OJ8nJ8m2%n0L3J4o
-34cm2O4l4J2m9K4N2Kk6Jl0K3J5%Mml4J0l3N8K6n6l3N9J5m0KlLL1M6n0l0L0Pk6Nk6J6KK3%
7A1j4K1rl2J3nK0lLK1m2N1ol1k6rL5J4k6m0N0L4rJ2k9K7k6nOj8jN0n4J0lN5n4J9J4J5J9o3
49eJ1j1K0l1M5J4J6m0J5J5on3N7l1mqPj0LMj0j0J1JJ4mnJ7j9j0n2N9k4K4k4%J5Ok9NPj3K1
92a2J2%j1Kj0KK7l2L6on1N3k6J2j2k0L4J9
110A7
##PAGE=	F1=20548.159357534343144
##FIRST=	23001.711907285582129,	6426.5682307747556479,	6112.5
##DATATABLE=	(F2++(Y..Y)), PROFILE
-912B8j4j9M8k5k7K1n2NJJ2M1lk0k0LJ4L0m8J5K7pj0j3J9N0q6mL5l5L5K7l1K9n2L7j2l6M3
-874Fnk1J5Njj7M%J6j1J6pl7K7L7Ql3%K4j7J9j7L4m1j7K6Mk3j4J5k0K5kj9J1O6nk5j5kj6J6
-832Iqj4Kj5NK4J1Rpk5k0K0j6J6m7N3J4j3K0Nk9nnrN7m5KO5l3l2Pj1J4K9m6L4q4O7j4J1K6
-791B2l8L0m1K0JOPk7L3Jl8J4J9J4j5l3pnJ3K7RLlL5l2n1N5l2NQqK2qk1k0K3n2L5J9J6l3M2
-749A5J5k0J7jj3lOqLLl9Lj1L1J0k6lP3n5nJ7j2J1Ok6J5J5k3j3O9m7K2l6K2J2k2LJ3M7m7m
-708A4j0k9J3K2oL1m9K5m4J3k0J6L3j5J1JlnqlNL8m4j5J2j8M7j5J7N6n3L9m7k1JL1k0L1j1
-669B0L4l7J0R9M41M75k81m36l20j0K7m0k9M2Kp6R0l1L9m7K1j8K6KJ9ljl1K6J8o4OL0j5l0
-634d2L7l7K9n3J62j0j18L0K6j6ql6Q3l8J5Lj2j1JM0l7Rj7k2jL4j0K3Pmm0K2j5J8ml8M7j0
-596Gj6L5l5qL3n3K3J1K2k4K9j1k7K7J4pk8J2%oqk9K0J0rj1J7J8J0Rn1OrL6J9k6l7L1M2k3
-556A3j7QLK4k0Mqkj7L9n4L3k6L1Nk2J1K4ok3j1K4L6l9j4K4j8l1K7Lj3j3K1k0J8j8RN3k4J1
-516B5m4Q1j8nm5Rm1K6J2Pll3L9J0Rm0L1Mo1K0KJK6pkoJJ2j3J2rj6O0o0L0j5LK6k8pN4om3
-473bK2L5p5J1L5Qj2j7oL4J0k1k6j1K2nj9J1N0J0l9K8k7J6j3m5l6M5J7K4m8L8L3j1K1n8lj3
-435a7J1N%J1K2n5jJN1l9PK8l2K1j8nM1j6m3K6j6M2k5K7l8N5l5m0L9J4k7krj4m7O1O1k1Nk0
-395Hj3k1M6j3mM5j3kn0JQmj5L7L2r6L4PKK8K4%l0J1j4Lj9m2J2K1J7%k2K9L9jj6Rn8M1j4k7
-353b0L6j6Lj3j2K0j7J7PJ8m5L7Lk9m4J6L8J1J1N%l0LK2k6J4NJ0j6mj2J8j7k5O8j0k1k1J4
-314bpj2k5N4m9M0J3J6l5kOK1l2K0k2J0jPj5Pj9N8n9J8k0K1J2oj0L0J9Ro1K9m5K8M5l5j5O
-274cj1L3m7qK5Kj3k3NM3j7pPJ9mK6ok9QOl2M2j7k6K5mJlJ4l4l8J7O5m9L4rj0k7N1K0Lj8k8
-231a7L5qkjl0qM6m0mKj5L8k7M7Lj4j8K0O1o4p9N0J9mMn0jL6j0K1J4L1pm3K5jk8K5N0l4n8
-190c6M4j5pj2M4l8K0J8k5j1%Pk0K0J4m0RJ1P4p8nM7oJ0L3l0l7J4n%LOjo3O0oj8J6j1K9Qk2
-148Aj8P4o5kM1o7L7ol2L9J5K8n1J6N5p1j4J6K7l5K9m4N2mk4J4J7l2j8o0P2L4m8N9j4pk4j5
-110b5mK3RNj2K0l8K1k7O1m3J0l6P1lm7L2Rj8kj2k4M6rk4rj1K6k5M6O0m5j2pk3j4M2j5j0j2
-70b6L0jm2M2rj4pJ2N2j1n9M9l4rNJ3K5K1l3j0qJ8KLk0K2J5N%J6m2Jn5L6J6ol6O2l7Qn3K6
-28c3N8Mk9Nk6J5J1JJKl2Ql3N3L4o3l7O8J3m1k%QK8M9n1l4L3Qk1Jk9J5%K5Ok0K2ol8J6lK5
14A1Qj0J5n3O1rl2l1rM6K8l5m0M7L7j4J1k8L2k7nNk5J1L2m4J6rM6m6K3J4J4K7o7Pj1K5l3K8
54A6J8K0l3J0J6j3m2M3k6Mj3Lk1J9Mlj3J1kJ2JoJ8j9ro0O5k2K1k0lJ8jk9RPj4K5QlqPj8ML1
99A2l8M0j1l8M6k5J6j7l0L8K1
110A4
##PAGE=	F1=20523.866758031857898
##FIRST=	23001.711907285582129,	6426.5682307747556479,	6075.75
##DATATABLE=	(F2++(Y..Y)), PROFILE
-912B7j1j9N5k7k8J5o0J4JKN3kk1j7OOL0n0J5L1oj0j3J2M9q3kL4l3L4L9m0K1m8L3pm3K8Rq
-872a4J0Noj9J2pJ5j2J8Lm2K5K8J1k3PJ5j4J8k2L4l6k1L5Jl2%Qk2K5kj6J1N5Jj8k6J2j8Qj2
-831epLk0PK3J6J6k2k1j7J2pK2n6N2J7j9J5J5k1j0j1j3O1m1pP6m2k6Qk1J7L6m8L6p2N3j4N
-792a0K6l2K3l6J7QMLk4L3ll3J1K5Rj7l0pnJ6K7J2olM0l3n6O5l1KOj5L1pk5j3K4n5K9K6J7
-751A3l7M2Rj9J9lj6%J0j1NJm1J0j4K8J8k7pN7m4mJ3mJ2J3l2J4J5k2j5O1m3K5l6K4Rj0kQM5
-710F4n0qll1J7K4qK9n4K6l5J4k3NL5nQLLj2pM%K8m3j5J1j2N3j7J2N7n7L5m3k3J5L8k5J5J
-669B6K1l8J6O7K87L03k19k59k12jK8l8k2L8kp2R1l7M1m5K1j9L2mK0lMl2K5Qn5J0K2j8k7L4
-633ik2K6n9J40j7q1J9L4j9j2l3P5m0K5mj0oPK9l1Lj0k8jL8j0J4PJl6K2j8Rjk7M4k0j0M3m6
-593a4pL2l8J1J3K1k5K8j1k1K2J5pl2J8Mj0j1k6J9J0lj2J2K4PJ0n3jkM2Rl2k2K5N0k5k2J1
-554INJ3j9Pjj4j5L8n2L3k6L2Mj4J2K5j7k5rK6L1l8j1K5j9k6K5Oj6j8K4k2K5j5mO2k9J7n4
-515b5Q2rMn8Ml2K3J1J2mm1M7J1Om7L6%n0J8mmK6knJ%Nj2OMj7O1o0L6l3J5K3l2%M0Km2K9L3
-471E8p8J0L7Qj3j5j2L9Qj1l1j1J7Qk6LM7J8m6K9j6J2k6m4k4M9J0K1m8M0L4j3K5o4Nj2RJK
-432@J7J5n3LnM2k8lL0k3K3j6k1N1j6m6K6j4L9k8L5m0N0l1m3L9J2j2j2j0j5l7N2O0k3Oj5k1
-394a2j6M8j0qN0j4pm3jQnj3L4K5r7M1J3LK4J9jl5J4oLj8l8mL2J9pj6L0K9Kj3On8M6j7k5L3
-352A5j5Oj3j1K1k3J4J0J6l1K4Ok8n4K4M7QRMll2OK1k9J3%J5j4lj1J6j5k3M4J0j9j7Qj0rj6
-311c9N0n3M3J0J6k8j3J4J6l3J9k3J3JJ0j6J9k5N0o0J8j8K5J5j5j1K7J8J3o1L0m8L5M3k9k1
-275hJ6k3L7n1oK3J7k3k8LM2oj3KK4mK7j3k3MJ0k5L3j1l6L2njkJ3l5l1J5O3n8L9rqj2K6K2
-234A7J5k0l5M2j2LLm1JM5n6kJ5j9L3k4N0Oj1j5J4N7o2p2L9J6L%m4kL3rJ7J4L3rm2K9Ll8L4
-193IM8m6m7N0j9j2j1M4l7K0J8k9plJ0j8K1J1l7J1NP0p6oN0jJ0K9k7m5K3qjJ7Nj4o5N8Jk5
-153b4J4rL7Kj7k2P1n9jL7o3L4ml7M2J1K8m6J8N0o8j5J9K1l5M6o0N6j3j7J8K3l9j6o2O6M2
-116B8n6O7j8rl1Mj2K2OLk1L3l4J6l5O8m1J5m0P3nm3L0J0k0rrk5M7qj9lj8K1k0L8O8m4j5j4
-76@j3j7L9j3j0kJ5Jm3M8pj6mOM8j8n1M6l2nPJ6K3J4k2k1lJ8kKj4J8K6oLJ2m0Lo0L9J8ok9
-33c2N8l8Ln7K9O1Pl1Qk0POKkPk9Pl3M7M0p0l5P1J2m1nJJ2K5N3n1l8L5Rj7jl3J6lK8J2k8K2
9A4jm3J9kL1K0k5J0o6P2j2l3l4qN4L9m0l8M2L7j8J0k7L8k8nLl0K1J5l4K3j7L5l6K9J1J4L3
48G3o8Lj0K8l4J1K2K4k7NJ7k1k9L0k3J2j6jl1L5LLj7J3oJ1NpJ9j8qo8P1k0J8j6oK0qk9J3P
90b0j5K9MnoJ1k5OL4m4M6j5k4L7k5K1k4l7M2K3
110A3
##PAGE=	F1=20499.574158529369015
##FIRST=	23001.711907285582129,	6426.5682307747556479,	5515.25
##DATATABLE=	(F2++(Y..Y)), PROFILE
-912B5pk0N9k6k7Qo3J7MqO3kk3j3J0jK7m8J2L4nj0j0OM3p4JK9l1L4M5m3J6m8K6%m6J0K7JL
-871eOj1j5J5j2J4j4K1J0m4K2J7J6j2RPqJ4k6K6k4j9L6jl5J1Kk2K2jj3J0M1Mql3K6k4Kj2k
-830a0Kk2PK3J7K1l0j6j5KMK5o1M9J6k2J0K0qj5j8j3N8l5j5Q5m6k1Ql1J8M4m8L5o2M2j0kK4
-791A0k7J6l2J6J6J%j9K9ok8QL2%j6k4rlJ2K7J9j5lM3l5n8P1k7kNk0L5pk3oK3n6K5L0J5l6
-750a9L8Jj3J7nj9PJ1j4Rll8J4j7K4K6k8j2M5l6%OMJ2K1l9J3J7k2j7N2l6K2l1K4OLrLM0m8
-709Ir%l1K0K5qK4n2K2k5J3k4nL8%QPNj8lOoK3m1j7RkN2j7PN5n5K6l5k7K9M4k6jPQl3J7L8
-665E7J44J50j53j05j15PK9l7rK7mo3Q7m2L9l9K1j6L2pJ8lJ0l1J8jm3J7J2k0k6L1pJ9n6J09
-629E0k0m1QL7k1j4l0O6l8L2j2pkJ3J8k6Jqk7kL8rMOQk6J6k1Ljj6L9k9JM7n5pL1k3jJ3K0k4
-586iK4qj5J2J7pk9K0Qj4j5k1J7RJrJ0K4PPn0j1NM8Jl9oJ9N3k5k4J0PMk0J3Mk7qL4m6L0k5
-543b4L0LlJ2K4k6k7pK5K8l8lK3j8k1J8J1k0j9K7k3K7rj6O7l0J9o1Q0LOo5kj9J9OJ8om5N1
-503A5J1Lm9L9mm0J7rj0K7KnLKlj0jJ6j6O0n8L7m7K6J9l1MK5J1l8L2K7p3OL7Pj2j2j8M3Ol
-461C6l6pJ2J6k8kM1K4n2K7mOl3m6rN1NJ6m6M0L4k0L1o4J2j1OJKK0Pm8Oj2L4j5j2K8j1K3j2
-420A0l8N9j5m7K4j3L4k7M0l7L7k0m3L6OPj8j4j8k3L9N5k3Mpk6j0M8pj5N3j3j1l3nJ0pj2L3
-381A3J6r4M5J8MK2J0jl7J7KJj6l5k0M5J7j2j0L2J7Mpln3N0j8k1K6j2Qqj4J8k5J1J3J3j8J2
-341A0Pk5o1L3N3LNNpl2J1J6k9J3pJ7j0Lj3Rrk1K5K4j5j2Jj2qkM0n2M3PJ3j8k4K0J1l2K0k5
-299b5J5MJ1j6K9k8M0n8J6j6L0J7k4j2K3J2J9n4K7m8L9L6j8k5K4l4L7m9nK2K8l0l4LM0Mk0
-262b0JK7mK5j7k0LJ1j5K3lm7L7lljRl2k1J1N4o2M2qoKLK2K5j9m0M5j6QOm8J2M3p4MK5k4K7
-219a8k1N1J2qj4NN0n3o6L0J3J1ol7mL3j0J3J2L2pl9L0Nm4M0M6n6l4N1j9j8oM1l7J8K1l0n
-180a8oJ1j6K2Ql5J4%O2p2nN3JJ2K1k1n0K9j1JK4Rk7o2M9J1l1J2pM3oj1k2O2n1KL0n6L1ml7
-139d1M1OK9m2K1M6o6j5J9J8l5N7o8N4j9rK0K6m2j3n9N4M9o1P1k2j0l5K0j7J9M%k8M3l0J3
-102bm2P1l8K0m1O9j1l2L0J0k2j4rk5M9qj3Kk1J4j6K8P2l9j6k1mj8L4j2qPjMm2N2pj6K%L8
-61B4k4l9L9k8%QK0J9Qj1l2MJ7qLnQL5j3POl8No1M0J9qj6M8l8jn6K8O3Ok9J1j5%JKlJ0k7P
-16a4l0M1M3p4l2P0Rl9oKJ6K1N2m7l9L5Qqpl4J3lL0J7l3J8Nm7K2jL5L2l6Jp5Q0j1l5l9%N5
24eM8m2l5L4L7k1Rk6M6l1mJl5L0%k5L0k4J8k0L3OJ4L7o2mrL1l5jK1K9k2mK1k4k1J7j4J4j9
65gol3M2MRk1J8j3J3Pj1K3j8pp3P6k0J7j1qJ9j8k4J6Oj3L2%rlJ3k9OL5m5M9j8j0K7k6K5k7
107a3m3M5K4
110A3
##PAGE=	F1=20475.281559026880132
##FIRST=	23001.711907285582129,	6426.5682307747556479,	4206.25
##DATATABLE=	(F2++(Y..Y)), PROFILE
-912A9kk0O0k5k2Jo5K0Pj9P2lk4pJ3pK4m7RL6lrr%L8o5OK3k9L4N0m7J2m6J6Rm7mM2PmPj6j2
-868b7K0j8J4j6K4J6m7K1OK0kJ2jlJ1l0J9j3j8L9ml9K3mk3J9%rQK9MLm0M1k9nj0Mjk6RK1J8
-825A6K7l8j1j4pJ5K9o6M4J6k5MK6Mk0k3j1N4l1k4R5m9j7Rm2K0N0m7L4n1L1pqK2k3Pk5J5K4
-786Clnj3K6qk4NL8pj4k1rjQK7K4k3lM6l9n4P2k3nMk6M0pk2MK0n1J8L2J1l4L3nqJ5pk0J2J3
-742A9j8J3ol7J9j9J8L5k7j7L4k7JmJ4J1L1m7J1J9k1j9M3l1K1k5K3LJ6j6kL6m6q%k9K2K5r
-703FK1m9K0j6Rk3j4L9NOJ2Pk4%J1j2K1m0k1OJ0M9j7KN3n5J8k4k9M1M7k7j6J4ol0J7J6L1L1
-663H9r4Rl5J3K7l4NJ6on6Q2m7L6l2K1j3L4j1J5mJ7l0J2rl0K2Kk1k6K6RJ3n1Q0k5kkL8k3j6
-623ak8N8l6L8k0l%K1Nk1%nk5nL8qlNJ4j9J1k3lklL0l1J0N0o4pK9rj3J4J9k1J8oqLJ7pk6K2
-578EJ1j7j9j4J4QMoQK3QMm5k1J1N4rm5J1J3N2k1k5ORlk2J9Rm0%L0m0K8k5K7KQJ2K3l3k9o
-535b1K3K4l7NK1j8j6J2J6k3k2L2k5K9lk8P2l2K2o7P7J3Op0opJ6jK5om8N3RKn0M1rk8J6j4
-495a7j7K7PmMLj1opK8j6N5n5M0o1L6J7l1J0RJ9l6L5K1o6KL8Oj2rk4M5MPm1lQK3l0qL7K8n6
-452aK3PKl6n0PN0JRm3M0L1k4L7o5K0rJJMK2km1Qj8K6kj9K5kK4j0m9O3j4m8K1j0K8k6M6l5
-410hK5j1l7L0JK2k2j5k1j0K3M8k3LLl0oM8mk3N5j1j4k3rJ0pj2L3Pr0M9K2OJ7Kjl9K0J1%j6
-368Cl1l6N7J7j7nL3MOjj0m8N3j7j7J8rJ0nj5J6k8RJ5J0njPj9o9M7N4kKOj1l3J7J0l0J4j5
-326a6K1oPj4Lmj7OL7j3ooj4oJ2K8m9M2LRol4K6Nl1J9k5J7PJ3j7M0l3L0n5J3j4L6K0l3j3J8
-284@NK4m6K5m7M5K7rk8L2m5L8m7lJ9L7l4l6%L5J4k6jL0lK4k2j7JJ2mJ2Pn7M2mm%Ok9qLM7
-241A5o6M4qmJ7k0K4L3j8m6M7j8J3Qn6K3M1q8J1L4k9K1j8N0J6nj2pM1m1n7K1J1J8j1k9pL2
-203b0j2J0J0L1nl6L1Qn0M6M3o7j9N2k1k2kL8l6J6K1k8kj0J0j3K4Ml1J4oN5o8lN7KJ2J4j4
-164C3n5L4j5LL3J2l8n8M0J7l4J2oM7j4nk2N1m1OK3m8K6nl6M0LK8l8K3M3o2j6J8J4l5O5p2
-126b9N2k3mK1L0m6on5M1N1o0P1k6j0l6K9j9J9%lk9M8k4Qm5P0l5K6m5O5j6k1L0Rk4k0qk2M9
-87A3oqNj9Nj3J5P3k8j8l0Oj7K9j2pJ8j6Qm3N4oj4OoK9l1k6L3k3NPK4J4JKm2J1J4j4NLkM4
-43D3k1J0Jl5Pn7L5K1rnL9l7nn4K7O3Mk7J4j0moJlJ4k7Qk6L6M6p7l1O9Pl7oLJ8J4N3m2m2L5
0GQLj4l6J3lK9K2l9J5J1m9K2%L9M5m8nq1Q3rl5m4J0N2N2m0l2K6L6k3Ok6N6l2l%l9L4j1j7L7
41B0l2MpL7jJ4L9n2j2pL3l6j4K2L3j7j2K5k9j3OnJ6k3rl3M8LJ5k6K2j8J4J0j5K7j9pp3P6j8
82a4J4nqJ8l0j9K2Lj3L5mj1jJ4l2OL7m8N4k3NJ7k6K4k6m5M3K4
110A1
##PAGE=	F1=20450.988959524394886
##FIRST=	23001.711907285582129,	6426.5682307747556479,	2792.25
##DATATABLE=	(F2++(Y..Y)), PROFILE
-912A2Mj6N4k3j6oo1J8J1k7P7nk2kJ4j2K0m4NL9kpj0mL1n3J1J5k4L5M5m6J1m6MK0m6j2N0J2
-872Dj2Qj8nK0k2J6k1K7J9m4J6nK7NJ2pJQl2Q%j2L5ol8L2rk3J5LoMJ8JJ4m3N4l3j2lMlk7R
-827b1K0J6K7l8pj2j4K6K9o8L7J5k5jK2J9k1k7qM5k5l0R9m5j5Qn1K3N3m5L3m4K5kj4K0k3k
-789b1j9J5L5pj2mJ8j0k0LM3j4j0j5j1JKK7K8k6lM4m2m8P1k0rOl0L9pj6J2J6m3J5K9Lk8K6
-749A8j0lJ2pk3J8J6k3J7ql3K3k2J2M3l0j7K8k5Nj3K1J1M0n6J1K1k1k0L4k4J5j7K2%K5k0n
-711A5K8m0pjk5K3K2oJ2l9J7pJj8k2L8PPJ6Pk8KJ6j8K4m1k4JK1M4j8jN0n2Rj3k9M9M7k3k9
-670A5J3j5k1J3jm3m6m9Q4J5J4K6k8J7Lqm6P4n0L2k4K0qL3j4J1lK3k5jj4j6K7qk2k7K3K0R
-631Cm0M7k4L1j3L7k4j8k3M7k9M1k8JKK8pj7Kpj9nL3orKJ9oJk5plPJ9k8K1M7p0pK8Kk1J0K0
-587A2j6J2mlqJ9qj8K1J1j8k1qJ1MNJQJ9J1ml4l3J8N7j5n0K4PM8j5k1jQqk4K7J0m8PK4l0K3
-544@k5K4JJ8J1K2l8l0lJ8K1l6J3J9j7j0JK1k5k1L4k4K6Ml5P1l3K3o8P1K4Lp2qLJ4pL0pm6
-504c3N2LKm5L9j3j9J5j6k2K7R%LLj9krL5j3M4m7M1p0M0J6k6J2nK5l3L5J5n7lL8Mrpk9M6K
-462B9J4m4JNK6l0pL0L1o1K1J6ll7n2K3M7lMl9L6K9l3M5o1K2lnOKK2rl4Qk4K2Qk5K4MK3on9
-419c7O5j3m5J7j0K3k3M8k9RKl0K1nL7k3j6k6PNL7k1KJ1l0lM8%l2N3qj4j3j5J0mj4L6lq4N1
-378a6K5OJ1o%l7K1K0mj4k9m7O4J6j5nL3pQMj8m0N4j4j3J0pJ2Lk2J0k3OJ5PNrJj0p3O0N0p
-335B5jRj6l0K1Kk7J4k2K2lJ4j6rQj6nM3j0%j2j3j0K8J6m2L6jKRm4L4lk8J8k3J7QJ6j7M5l4
-293EK2n2Rj2M4K0l9j6J3lK7l4K2m2M8J5kk5L4n4L7m1jJ9L9l5l7%K9K2l2%K8KJ9k4j5JRJ0
-253A0%J3o2M6loK%k4QpL4o4M5q%K5l7K5L9j7m9M7j9J4Qn6L3L7j00K0L9l4J9j9M5K3kj1k0
-213fL1k5n1J6QK4j3k3rL1j5QQK6kl0L1On0M8L9p2nM9j9k7ML4l4J3K0k2lj5RrK5%k6J4j2M7
-171B3o3kO4jJ1Oon7L6j8QL7J7n0m8K7K4l6J2kM5k1%j9L6l0J1J5l8K2ql2L6KK6l4K4M0n9j5
-131a7J5J1l4O8p1M5k0jK0L0m2lm7K5N4n9O8k6j0l9L7j9J6kok8N3k1Mm5O4k9K7m4N8k2pK9
-93C2Qk6k4j0j7M9nmJ0j4pj1MP2j8j9l7J3j3K3j3nK8k9J3m4N3mj1Qj0J6l5rK2j5ROK8PnJ2
-51B8m8J7J1k1J1J1j7N1k4J4ol4J2n1K8K1rOK7l3rm6K2N8Lk2J6oj0rk%J5k6Rk1L2M4p7k5O2
-10BNl5lJK1QN2l5m2L2MJ6k0l5RKK5K5m3J1J7m9K2kM3N3n3j3q1Q1nl5m8K2M5N2l3l0J6L5k2
30A5Lk7O4l4Jjm3L6j7j3M4l9j1NM1qJ4L7l6k1mL2l4k3K0L7j7k0L0k8rjLJ1k2j3k6M5KK0k9
71a6L1k7J7J1k1L3k2np1P5j9J4joJ6m3rK2JrL5oj3%J3l2ML7m5N4k6J9Qk8K2k2m4L8K3
110H
##PAGE=	F1=20426.696360021906003
##FIRST=	23001.711907285582129,	6426.5682307747556479,	1827
##DATATABLE=	(F2++(Y..Y)), PROFILE
-912HQj5M9k0pj2n8J7J4l3P9j0k0LJ7j7J6m0JM0jmj2qK5m0J6Qk1L4M0m4J0m5pK9m1j5N2J5
-872A1k2J1k1JK0k3K0k7K9K1m3J3j7L5J1J2j3NNl5%J1nK9pl7M0j2k5J2PnJQmK5m7O9l8j8M
-831AOpk9RJ9J4K8l8lj1k0L5L0o9L0J5k6oK0L1k4k8kL4k0l6J04m3j3J0o0K5N5m3L1l6J8Kj8
-792a5J8k3j1j3J5M5j0j8LJ1j1j7JM8k1pqj3MnK7L3l0lM3m6l8O5j6j4Rl4L9qj2J9J3l2J0K4
-752B2lk3J8j4KRpk4K4J9k8K2j1k8K5k5NN1l1j7K1k1Qk3K7J0M9o4J0K4k0j9K4j8J0rK1mL2
-713D4k5qK2l3nlk0K3J9mOl0J4Jpj2k7L5RPK0Pl3MK0k2L2m4l0mL3L7j9lM7m8%ll0N7M5j7m0
-670A5Qk1j2J0j0q2q4k3J20M4J4K3k4K9rrl7O6n2K6j6J9kL0j6QlK8k0j3j9kL4j9k3k8J7L2
-632aNk7J8k1N8k1L3k8j7j9L6k1M3l5MKL5j8j2Orj4pK7lj4%K5Ork6rpJ7Rk3L0M3p5qK7J4l1
-589a7QK1j2NjLj9K0qj1K0J2k0k4jQJOQPJ5J2j3k0m4K3N9j9n6L6KM2qj7pPj1k7L5Pn2J5J7
-546Bj9J8k5J9jK7J1K1m2l0%J2K0l5K1J6j5oj1K7k6k0L6k3K3J2m2O9l4K4o9O6L3jp4pJ2J2
-508Aj4L5om3M9mKl9L7j8rJ5j9k8K7J1MLLk7Lj1M1j1L4m1M0p4M2J7k3J5j8L1l2L4J0m6rL9
-468B1Joml5M6JK1m6MLK8k9qK5L2o4J6K4nl5n7L8M5pjl4L3K4l9N1n7K5Lj1J0JK2j8k7Ok8J9
-426a2K0l1K3RK1ko5O3j3m1J3j1K1k3N1k3oJ3j8Rj0M9k1j6l2K2j3K6k0KK0k9%M6Lm1N1lj5
-387A7lk0Rkj5M0j0q0N0K9PMj4Kl5K2K7oj2k6n8P1J4j5lL3j9RQk5l0N4j1j0LnJ4J1k9Mj9M
-345a5J6MJ3j7m%p6P2M4j1mJ1k0k8K6nk6J7k9K1JK1j9k1K0j3j2M3oOj9j3j3M3Ml4L0nmK4n4
-304c2M0rk7J8k0J6RJ8j7N0l4J4n0Oj0N1K1m5j8Pj3L2k1J9l3M5KQk5L7n8L1l4MJ5L7l2l5j
-265c4K2L0l8%K8PJ3k7j3KPK3j5K2o7M9jqKmj6K0j7K2o3M8qKL5n1K1M6j5n3M6j9J6Qn8M3L3
-224C8j08L1L7l5J7k0M0K8%j1l3K2pm5J1PK8j5j8j1L0j9QNK1Jk3L0Nm9M9L2p5J0M3j4l2RL0
-185A7l3J1J9j6kk0OnK7nk2J4j8L9n7%O9kJ0kKn9L7k1J3M0K1o0l6J3L0l5J2%M2k8Oj7K1j8
-145gJ6Ok8J8j0k9L2JK4l0K5L8n7j4J3Pl3O9o7L8j9KJ9L2l9Jm1J0N6n4O2k7j1l7M1j8J5nj0
-106a1k3N3j8Km5N8k4K9m3N0k8PK7Ok8k7j1j1M8mJJ4j1j7qrP0qj8m4K0qJ6j4kL6m0J7m4N2
-66A0lrJ2j4Km0RJ0oJ2OL2Jj1K1n4K3Qk8J6K1l2N3k1J5j3l1J5m4K2K0rJ7J3k7j1l9J7N3kj4
-25@J7jj6j3mLJ7k6J0j5K7M3p5k1N4Ll4J%K4%N2k8m2L0%K7k4l6PQK0K8m7NK3m8K1lM5N8n5
16C5j9p6P4Jl6n1L5L5M8k5k5PL2j9kk9P2l5N%m7L5j8j1M8m3k2J5M3j6J3L5j9l0kL2l2l2K0
55dL9j7k6L6k8qpJ4Ok4j5j7M0jK6l2L8l4J9J2k7L9k4no5P0j8J2MmJ3n6LK4lpL7j0j4JJ3l3
97c3KL8m4N5k9L2%k8J5j5m2L5K1
110G
##PAGE=	F1=20402.403760519417119
##FIRST=	23001.711907285582129,	6426.5682307747556479,	188.5
##DATATABLE=	(F2++(Y..Y)), PROFILE
-912@J2j2L9j7Lj5n0J0J9l7P5j2j7PJ8j9Rl4jL9kjj3j0K1k9J9Kj7L3K6l5J1m5j4L7l6j4M7
-873cJ7l0J3k2RJ9k2K0l0K9J9l7Rk6M2J5Oj3OJl5nJ8LK1pl2M1j2k4QJ2mnLj1L1m5P6l8k2J5
-831A0Kj3k7RJ9J0K3l0kj2k1M4K4o5K2J2k0qOM7k6k6LK0j4m2J05l2j6J0o4K7N3l9L0l0J4N
-793Hk0J4k5j6rJ3N6j2k5J0Lj2j4JN0k5mkj4Pj3K8L1k4nL8n0k4N6j4j8J5l8L5j0kK5Nj8RJ6
-752B6j3j5J1j8QMmk5K8K0l0K4j2k1K4k5mN9l4j4J9k2J3l2K8J2N5p2J0K6j9j8J8j2LjJ8qL8
-713D5k8rJ5k3ooj3K2J4%lj6J2Oj8mk8L1OJ0K1Pl5NK3k5M3m9l3rM1K7j8lM4m5oNk7N8M1j0
-671F2m7Jk3lNj0r4r4j1J30N1J1K2j7L4j8rk7N4n3J9nJ7LK6j7LkL1j1k8k1J2L8k6k3l3J4L9
-632@Kj1nj7P7k8K7l1j5j5K8j2L8l7PjM0k6j0J3j2rnJ8lj3lK8J9k1k5rj0K1Jj4L8L4p7rK7
-591@K2l6LK3pkLOk9K1j0KJ4Rj8k5MOmOJ5QJ0J4k5ln5K8N9k2n8M3jL2%pj7Lrk9M1Ln3K1J3
-546arJ3k7J4kL5J0J8m0l1JPJ9l5K8J4j2kk3L1k5k0L8k0J8J8m5O6l8K5o4N8M1op3pJ8J2j7
-507a3L7ql4M3j2Ll1L1j8mJ5k1l1K6J4RjKl4J0j2M5rJ9l2L9p2L9J8j7J5k6L3l1L2Ll2j4L7
-468A8jkll7M3JK5m7PLK5k5oK1L0o5J3K6qk8n8N0M0rpk8K7K0m4N7n1K1J5j8J5kJ9k3k1Ml2
-427c5J8K9l5K3J0J9Jo5N8j2l6Rj3J7j9M8j5k0K5nlj6N7j6j8l4L2k7J6k0LK5k3%M6Mm8M6L
-388B9j4Nk5PKj7M4j4p6M8L0Pkj9Jl0K2L2qj1k5o0P1J5j4oL3k6RJ0l2j7N0oomlJ6J9l6mj2
-346a7KJ6JJ8k1j4J2p6Q1L7j4pJ5k4k4K9j3k3J8l5K0MK9k3l3L1rj4L7%Rk2j1j9N5nk5K2pj3
-306a3L9o0M2j4k5J8j6J5QK0j4M8l2Qm5KqN7J8m7k0%k0L4rJ8k2M0rJ1j8L4n8K1k3PJ4L1k5
-267Gl3mJ8L5m3LK3J3Rk7j5LLL7k9K6o5M7Mj2Oj0rL3k7Qn8N1j1PM1o2J8M9j2n3M1j8J5On2
-226c7M9K9j12M0L4l6J8k4L2L3Lj2m6J9Nl7J0ML0j6j2j2K7k6J1MJ5Mj5K5Lm2M4K6p2K2L2o
-188A4l5J5K5l2RJ5r%k4jJL0j2j7J5k3L1n0LP2pQpPn8L7k3K0M0K4o6k4JL1l0J0NL3l1Rj2O
-146@qK2lj7J4j3k5K8%K2k4K1L6n3j3RNl2O5n7K8j2JJ9L0l3Ml3nN6m8N2k4j0l4L9j5J4pj4
-106a5j4N0j7jm1N0j9K8l9M0l3K1K4Ol1k8j4kM5mOJ6nk8oj8O7%j9m6K4kJ0j6KM0m6K1m5M7
-66HjnJ8k2j0m0K3%LJ3PL2oj3K7n5K6Ll2K3K6m6N4j7J5j8k8K0l5J2J8qK4jj8j1k8QM5poK0
-24A8%j8j5rJ1J6k7J1qK1L9p0j5M5%l2NlK9j0N3k0m1K6mL7k6l6MJ6J2K9m8jK7m3K0pM6N8n2
16C8k2o8O3Ql8m9M4K4M0j2k6KK8j5ol0P7l5RJm8L0j6j1M8m2k7J8M6k3J1K9jl6JK8l0l6J9L8
56C1j9k9M2k5j1pK0jk2j6oL0lK8l3M8m4K5J0l3M5k7ln7O4k1J2J0jPo5J6K3pmL5j0j4JQk9%
98c2L8l8M9k8M1nl1Oml6K7J9
110F
##PAGE=	F1=20378.111161016931874
##FIRST=	23001.711907285582129,	6426.5682307747556479,	-1001.25
##DATATABLE=	(F2++(Y..Y)), PROFILE
-912dJ4j1K8j3J3j9m2NK4m1P0j5j3J1J9k2Lk8mL8jKj4j2J6j6K3qj1L1J3k7J3m6k1M5k9rL7
-873aJ8l8J5k2J6J8k2K4l5K8J7l1Nl6N0J9Jj4Pkl6j0K6J2J1qk5M1j2k3LJ7kj1%k0L7m5Q3l7
-833A8k5K4kj7k5RK0MJ9k3%j3k1N2J8o0J4Rj5j0pO0k8k4J0Qj0m7J05k1j9J2o6K7M9l5K9k5
-795fJ1Rk2Qk6k1oJ1O7j3l2J7oj2j1JN1k9jOj7J1k1K8L1j9pL4n5j0M8j3k2K0m0L2j4PK9jk
-754A5OOk1qMk0J2Lnk4L2K2l4K7j3j5K5k7j4O6l4qJ5k3J8l9K8J1O1q2J4K7j8j7J2pmPJ7j1
-714DL7k7j0J0j6nroK2QMj1kJ1Rl0Nk8K7LJ1K2Ql9PK8k8N4n4l5j5M7J9j9jM2m1j3J2k6N8L6
-672F9jn2rk0Ojoq9q7j2J27M6RJ8j1L9k7rj7M3n4J3NJ4QK3j8jjL3km1k5K6M2l3k2l8J0M4J
-631@Mk3qQ5l4K1l3j4j0K0kL4m1J0nM6l5pK0j5koJ0jj3pL2L1l4k2pj4K5pmM6K3q0qK5L0m0
-589a0jK3kj0QJ0l8K3j3J3ROj7k6J0LqNK3RMJ6l7J7o6L2N7k3n9M7kK0RJk7Kql0M5lm9K5PL
-545bRk9PkM2QJ4l7k9LKJ7l4L3J2rKl6L5k3j8M0j8J2K3m8O2l9K3n7N0M8j1p2nK2J2k1L9pk5
-504gL5k1Ok2K5k2LJ4k1l2K4J7J2nJl8J5j1M6pMk2L7o9L5K0j2J5l4L8l2K8lj8j9L6mKkm0M1
-463A3%L0m7RLK3k3lJ7K9o4RK6j0j9o2O3L3j1j0k2K0J4m9O3m5J9K5k5K0mJ7k9j4%l3J7L8l9
-424b1K5PJ5Oo3N1j2k9Mj3J3j5M4ol6L7Rj6j8N9rj9l4M0m1Ok0ML2j7kM4On2L9Qj2J1k9OOk1
-382a3N1j4p7M5L2Ork3Kk5K0L7j0j0k2o1O6J8j3qL2l3J0J1l8nM6%lj0kJ8K6m4j0mjJ6kK0k5
-341fk1K5p6Q9K6j5qJ8k8j9L2k0k1K1l8J5OL6k7m3M2nj6L3LJ3k6rk4O3j0j5J1rk0N0o2M3k0
-302a2k2J8j1J2PK4j4M5k8Mm1lpO2J7m7k3ok9L6MJ7j1L6k2J6j3L2n9J3j3J0J3K2j6l0pJ3M1
-263B8m9PJ9J7Nk7j6M%M7m5L4o1M4Qj3Pj6JM0l4nn4N5j3RM5o6J3N2j1n3L8j8J5Mm6N3K4j09
-223f7M7K6l4K1k8K2L5Nj3n4J7J5l0J0%L2j7oj3K4l2J4MPOpK2%l5L9K0o9L4K1Jl6J9K0l1R
-183bJ1jJl0pQL2j8j2J4k7K5m5OP5j1Oj2J2n9L8k6K7M0K3o9j0j0L1k5RPK7l5J2qpKK7j2pJ2
-141A2j7k0K3kK1j9J9L4n0j2NMl1N6m3J9ojJ9K9k7Nk6j8N6m1M3k2rl1L7j3J4qj7nM4j5ll8
-101c4M1j2K6l5L1l8L4K0Nl3k8j8RM1lJ0J6Km1%k7O4Oj8m9K8MMj9OM3n1K7m7M2%JK2k9k1l7
-60e8L5j3J3J3QL3j4j4L2n6L1kl6K9K9n5M9rJ4k4k4K5k6KJ6qL1j6pj2j6kL8j0%K2Kk4j4j3
-20c1J9J6k9J2kJ8L4o5j0L5kl1J1pL3j9N4j1m2K4rM6k9l4JK5LK9m8pL2l9J8j0M6N3m5k4n5
18d0M8J5l7n0N3J1L2jk3nK7j1j0l4Q0l3J4Mn0K2j0j3M6l9k7K0M5k9QK3J6m1NK4k7l9J8L6k1
57Gl2M7k2j5mK8rk3j6NJ9oL2l4N6n3L1Rm0N1k9km8N6k4J1J6KLp1K6K2j2%L4j0j5%Mk4mL8l2
100b8M3k7M8ql3lPl0J9J7
110E
##PAGE=	F1=20353.81856151444299
##FIRST=	23001.711907285582129,	6426.5682307747556479,	-1033.25
##DATATABLE=	(F2++(Y..Y)), PROFILE
-912dJ2qJ7j2K3j9l5%K7l9N7j6pJ2J8k1nj8pL5kOj8j0J9j0K3j4pK9kj7J3m4k1M5k1kK2K0m4
-871b5J4j7K0J6j8K6l7K5J4k5Jl9N3J8nj0Ool5rK5K3jpj5L4rk0%K2mj7Jk7L6m0Q3l4k3K9n
-830A8k3k0QK4lJ1j2jj6j4N4J0n3ROqj2k2P1l1j7J5omn1J01pk2J0o2K8M0k9K7j9QRj9Ll2j9
-789e0lOP5j2l7K0j6qj0KM9k9JJ2j8J3k5K7K5prK6n6NL6j6k1K5m2K7j8J7L1rJ6Mnk7mKk3J5
-747a1Jlk2L2K3l4K7j3pK2k7k2P1l7JJ1k4K5m3K0J4O3r0J7K8j7j3Rmj3J5J6j4L2k3j0Nqlj4
-707b0LJ9KQj6RJ2Pl8J3k3K0kJ4J9J1m3PL2k6O3n6l9j8M9J0j7KL9l8j6J3j9N2L0Pn3k0j5J6
-667bojp5p5k0J18L4PJ9oL6k9rqL1n2OJ4J2J3J6j9k%L2J0n6k4L5M5l7k0m6J0M5JJ9l4KQ1l6
-626B9J3l5qpJ6OK4m0J3j0M8l8oK6j8LkjjqrL0M2m4j9mj6K4j3QM8J2p8pK4L3m0pK5Lj6J2J0
-583B2m2K3j5K4JJj3k5J2Mj4NK8J0%J5m6L7p5L3N3k1n7M4jRJ5J3l5mjk8M5j2m1K6KJ3Nk9j
-542b0jM6MJ2l2k6LjJ8l6L7J0mLm7L5j8j5L8j3NK6m6N7m4K3m7M3N0j4p0kK2J1j9L8qj2K5k9
-502BOrJ6k2NJ4k0l3K2K1J4qjm0K0j0M4nj0j3L4o0K7K2pJ2l4L7l3K4pok3L4oOkm1L9%L2m4
-460cPMJ7j7%J6K5o2PK2j2qo1O8K6j2j0j6J2J0n2O5l6J1L8l2K4nJ2l2rml1J7M2m0L0jJ3Qn7
-419b6M3j1k4Kj4J0j2L7Mm9M7K2k8k0N9kj9l3M4n1kj9OL3qmM1Nn1L0J4qJ2l2MJ3k7N7rp9L8
-378gL3Pj7k3Kj9J4M2j1j0k1n4N8K2j3j1K9l8J4Qm2PM0Ojj2jJ8L1m8j6KlJ7oJ9k5k7L4p2R3
-337A9J4j5qK0k9j5L3k5j8K3m0J2PM0l0n2N2kj6K6PJ5k5rl0O6j1oKj2k4N7o0M1k3j9J6nPN
-297a2K8rL5k5Ml6noO4J2m2k6j3l2L3J6J7LK7l2J7nK6n5%jJ4J3J0qk4j0J0M4n1J0J2K3Lk7
-257Bj9MlN5n9L6n1L9J4j5J0k2J0M3m0j5m9N9j5J2M5o5ON3j0m9L1j5J2Kl7N3J9r9M9J4k7K3
-219Al0RL6Pj3o0K0J8k3J3lK9j5lj2K0l9J9N%PLJ4kk4L2J1n9M0RJ0l6K0J8l0QNPMl4j6J5L5
-176A6k5qJ6l2J9l9J0P6j8Nj3J1n5L7k6L1M1J8o8Jj6K8j8PJ0J6l4J4mj8J0L0k0%J3j9j7K1
-138@nJ9j4J5L3m7j1KJk9M8k9J0MpK0K7k0Kj9k6N3l3L1j8pk7L2j0J4j0j7NL6j5nl1L1oK2k9
-97a0K3m0M2J4Ql7k6k2K0L6mJ5J6Mm8Ml1O2Nj6m8K8J3mk0J1L9m8K8m6L4LOK5l4k9l4M2k2K2
-57a9J1J1L3k1j4L3n2L0ol7L6K7o1M2LPk4k0K8j8oJ2pL3k7Nj1oj2L2j5OK5Jk8j1j8K9J3k9
-17b5J3MJ4K8n7pK6ol0J6rL8k9N7mm1K2j5N1k7l3kL6qK7m6j2L2l2J8j7M5M9l9k3l8K8K2l6
21a0m6N6KK0J2k2rK3nj5l6P8k9K0Om9J2jj6M1l3k1J4M5l1LJ8K6m1PJ9k3m0J7L2k4l0N0j9j9
61a8JL2j8k0j4J3Rj1L3l0O2o2L8Om3N2l1jl5M7k9J2K0Olp2L4K0j5KL0pj4ljj8nL7k6L4k3N1
103D0pl7j5J9k1J0J5
110D
##PAGE=	F1=20329.525962011957745
##FIRST=	23001.711907285582129,	6426.5682307747556479,	-616.25
##DATATABLE=	(F2++(Y..Y)), PROFILE
-912bRpPrL1j9k7nL0l9M5j5mJ3J9k1j2rj1L4mRk1pK0mK3j8mK7j7pJ3m2k0M6j4MOK4n2J5j3
-869b8K5J4j5K7l8K2J0j9km3N6J9j1qNql2rK3L4j4ooK8oj8jK6nk3Ll4L4l8Q3k8k0L2j0k7j5
-828b3QK7j1Mjkj9qN7Km5LKLj5l7Q1l5j0J9j8Kn5R6Pk5J0n6K6L0k4K6j1LRj7jl7j8%JQ4j3
-785A9m0K1k5npLM7l0LJ9j9J3k8K7J9Mj2J9n8K1K3j7k1L0m4K3k2K6L1j7L3Kj5l2Jjk5J8%k
-745a8j9L0K6l5K7j1kK0k7l0P4l8J4Nk6L2m7J1J7O4r6K0K8j6j0Pkk0K2J6j8K8k0pJllj8J1
-706a3J8nJ3k3K2J3Mm9K3j8J5qJ6J6J5m7QL5k6P2n6m0k4N0Lj7OL7l6j9J3j2M5K3J7n3l0qK3
-667CrKo2o4l1J12K5NJ8kL1k7r%K1n2JK2J0J7Qj8jjL0K2o9k4M2M5l5j8n4QM6JL5m0J2O9l7
-626C2Nl4mmJ3J4J4l9J6j4M8m1mL3k1PLj3kjj3L0N1n6j3Kj9K1j8K0M8Jp7mK4L5m0j3K6Rk2
-585@J6J1m8K5j9L7pmrk5J4Mj9ML3J2lJ3n6N8q4L2M9j8n4M1%lK1K4m2qMk1M1k1l1K6lK4jl0
-543a7pjN0%Pk6k1LmJ8l6M0RjNn9L8j5j3L8qlK8m3N3m9K2l6L4N3j6o9%K4J0j8L7qJJ4l5NK
-500FQk3OJ5j8l3K0K6J4j2km0K4rM0mk3lL1n1J8K5jRl6L8l5K0j0Nk7L3rJ1lm1L6%L3m1OOJ0
-457A9j3NJ5K2n8LJ7j4Ln7P0J8j1j1j0LPn4O6k8NN0l8K6pQl4mqk9J6M7m1L5rJ1J0n2L7j2j7
-416a4jj3NrL1J2n8N4L1l4k1N5Ok0l0M3n7nk0PL3JpL9Lm9K3K0pJ2l3LJ8l3O4kq3L0L3Ok3k1
-374a1%j2PM6j2pk0m7M5L1j3j6K8m1J6Om7J8L4J3%j5KJ6L6n1k1PnJ7j0J7k3l1M2o9R2Oj4q
-334FK3l1j1L4l1j4K5m0PPM4l2o1O1Kj6J8J3J6k5pl6O6j0Mrj2k9N9n3L8k7j6J6JJKL3nK4k1
-293A4Ol0ppO3Ql6k7j9l6L2K5J8J6J7l7J3KK1n0j2J0J6J6k%k0j1OM6n3J3OK8Kk7k3OpO1p2
-252c1L9m0L2K1j6J2k8K1L9m3k4m3O2j7J4M5o3%N4j0m5K6j3Rjk8N2J4q6M8Mk1K9l4mL7Pj4
-214Do3K9J7k0J7oK7j4%j0J5m6K5PqOJ3Qmj4K5Ln1M8nJ9l4K2J3k9Q%J5Nl8k4K3L6l0nJ6l5
-172c5J5l3J2P7k4Lj4J0n2L7k7L7M0J1o5J2k1K5j0LJ4Ol4J6%k7J7L3k7NJ5k2j4J7oJ7qJ0L3
-133D6m5j0jjk8M0j5JJ3j2K1K5j4kj1l3N1k5J8j4nk3K7pJ4j2j6J4K6j6nk4K3kJ8k4J6l9M6
-94A5RRm0k3k6L3K9nJ8J6Pn7J1l2N9Mj6m6K8K2j1k3J5L5m4L0m5K7MJ2K7m0l4k7M4l1L1QJ5
-55HL0k7j1L2m7K9j0l8M4K2o4L4J4Jk5j4K9rj4OnL3l7J7rMk3K7j9J2K5Jl2pk1L8J1l0J4QJ1
-14HK2m8mJ6rk9K1j4M5l8N9Mm1K0k2N4k3l1nM8k1K5m3j6L2k5J6k1M1M2l1k1k1J1K7l5l9N4
23HoRK2k1j1K1jj8l6O9k2K5J0m9LPk1L4k3j0OM2l2kJ1L6m0J1J3j9m1J7K6k8k5N2j4k5PL7k7
64ej8j3K1jj6L6k8O9p2M5Km6N3l2Jk2L8l5J1K4J0qo8L9J6j8MK8lj5ooj0qL7k1K3j8N2lm0k8
106c1L2j4LJ2
110B
##PAGE=	F1=20305.233362509468861
##FIRST=	23001.711907285582129,	6426.5682307747556479,	-21.5
##DATATABLE=	(F2++(Y..Y)), PROFILE
-912@No%j0L7j7k1oL0l5K8j1JJ1J9j9k2Lj3L1nJ2k6jK9pK1k1lK5k8LJ1l8j7M3pQrK5n3J4o
-869b5K3J2j0K6l5J6Rj4om1N6J6j4m%ql0lJ2M6k4mLJ9mj4kK7ml1J1l6K4l4Q1k1j6K8j2k9j0
-828b2RL1j8mRnk2KN4nl6%lJ2j5m9Q6m0%K0k7Pn8Q9J8k4Pm4K3J7j7K4ljMj1om1j3%lQ8j0m1
-784a8J8l3%nMM2k8MK3j9J4k8K5J1J6j2J0n7L3J3k3j5L2m5K1k8L4K9k3M8kk3l4K%k6J9%kj3
-744c6K6K6l4K6rKJ6k4l6P4m0L3rk3L8m5kK0N9r8K2K9j5pPjk4K5J6k0J9j2pjKmk0J8J7j1J5
-703A2k7L1J6kn6L2j1Qj4K0PK2n2RL8k2P5n3l9k7M5kj7J3L3l4k0J0mL4J8K6n1l7jK9j1Ln4
-664e3n7m0J07K0NJ8%K3k2qPJ1n1lK8QJ8Jj3jkK5L4p8k3M6M1l0j5o1J0M1MM4l6K0M9l5Kl5
-624a%kJ4J7Ll4K1k1M3l8kL7k2QQk2mPj5K6N6o2oQk1J3j9L1M5j0p2kK4L3l7j6K6J3k7K0J0
-583C0m8K4k2M6j3j1lk4J3Ok5NL6J2nRo0P5q9L0M4j4n0L3Lj4K6L4m8j2J1j1L3l2j6K1nL1n
-544A5k8j5JN1oMk1j3JnJ9l7L9J0KNo6L6j0j0L6noK7l8M8n5K2k5K7N2j5o4%K0J0j1L2j0J4
-504C1Ll7LJ3kk0LJ6j5l2J8L2J1j4nl7K8rL5nl2OK7m0J0K5KOl1L6l7J3pJ3l1L1rJ4ol9L3%
-462AL3l5%J1Lj1RJ6J8n2JRj4J3n3O9J0j1pomLn1O3k2kO1m4K7pLl1kj3k4J4M9l9M3k1QRm1
-419a7K8rj3jj3KpK1K0o3N7L8l9j7M7J1k0k5L9n9ok1RK9J1pL2Jm1J4K4kNl1JK3l9O9Qq8K1
-378hL3Nk8j7%nlM9j2oj9l6L2M0j5k1K6m1J8%m6K6K8J8jj3MJ4L6m9k2PpK0j5J3k2k9M5o2Q4
-337B1jj2nK3l1mL0l3j1K6l7KNM4l2o3O4Oj9J4J8J5k2om0O0mJ1j8j4l0N6m2L3k8j2J2Qn%L5
-296A4JJ2j9J0k5qnN8%k4k8k5l3K7K9K3K7Pm1PRJ5m3k4J9J9J8j3Mj3j3OM5n1J5%L0Lk4k7L
-255a5pO2q4M1k6K6K6j7J4l3L1L0m1l0l8O6j9J5M0n5pN1rl7K0j1N%k0M6Qo7M3j0j0L4l5j8
-217c1L4Pj2o0L8Pj4K2j1K3rJpJ0n3L0J1j4MK1JplJ9nl9M9j5K4k9K1Rk7J1qK1Ql9l4K9L8l4
-175a3kJ8l8J1k8J6P3l1Lj0Mm9L7k7M1M0Jn6J8k1J9mLJ5ml0J5Ml3K2L3l0PJ9k5j4J8j0J5J
-135HLL1m2rllk5L2mnK4k0K3K4j1rkl6M6k0J0roj8K2pJ5j0j5K0J6j5pj7J6LJ4j9J1l7M8jJ3
-92B9m5j6k8M4K0oK2J4No1J7k9N7kj4m0K4K9j7k3K0K5l5K8m1J8OJ8K8m5l4k1M3l9L8LK3K3
-54C8l1pK9m1K4j0l4M7J4o0K5K5j0k0rK8nj8JnL2m3K8pJ1l1K2k0J2K9kl8Mk7M7Qk9J4J0QJ8
-13B7l9nJ0j1k9K2j4N0m4O0Rl9J8k6N1j7k8pN7l0J9l8j7K8j8J7k7L5L6k3j8onL2l4l1M9j1
24CkL0k0j0J7Nk2l5N5j2K8J5m8mJ2k3K4j2KlL9k9qNL9l4J1Rj7l8J6J9l1j8N2ql0J1M0l3j7
65b2j1K6pk2L6k0O8p6M9lm6N2l2KrK9m1J0K7J5j3n9L9J3k1MK3Nj6qj1lrL4j3J0j1N0Jm3l7
106d0M2qlR
110@
##PAGE=	F1=20280.940763006983616
##FIRST=	23001.711907285582129,	6426.5682307747556479,	1321.75
##DATATABLE=	(F2++(Y..Y)), PROFILE
-912Fjopj0M2j6j5oK9l1J3qNRJ9j8l0J4j4K7oJ4l1OL8rJ7k3jK2l8J1J0l4j2M1lJ1k5K9n5J2
-870b4JK2J0nK4l0J0Prrm0N6J2j6%nnk7%%N8l3mJ3J0kj0lK9ml8K0l8J4l2P6j3rK2j7k8lRL4
-826B3k3j2J9j0k4J2N1j2k7krK2j5n8Q9m6QK2l6J3o1Q2K9k5Ol1J8Mj0K1Oo%mj2m5qLj0R0p
-785B5m0J6m2PmNL6k5NK6k0J6k8K3LK9j4Mn5M2Kk7qL3m6K0l4M0K4l0O2mk7l7KKk7K1jkoK1
-743a3K7l3K4pPJ2k2m2P4m2N1k1k2M5m3j6K4N4j00K5K8j4lQkk8L0J5k2J0molPok2K6J5j8J9
-703A2l1M0J7qo3M1mLk0K2%K8n7RM2k0P5m7l8k8M0pj6J9K9l2k1OOK3J2L5m9m4OL5j5Lm8n7
-663a02m6J07J7OJ8JJ4j4oJ2Jm8oL4MJ9pj0JlK2M6q6k3M9L4k0j4o8J1L8NN2k9K7K8l4jl6N
-623bJJ5K0pk9K4k7L9l5kM2k3QJ4l1oJ5j6K1O1o9JJ4k3Nj5L7L8j7o6KK4K9l2k1K5J7l0K3R
-583C3m6K2k3N3k1j6Jk3J4Pk8ML7J2nOo3Q8r0K7L8j0m5K4Nk5L0M4n1j7J8KK0m1%J5pL8j0k6
-543ik1KN2j3%j4p%mJ9l9L8J2NMp2L5nrL5jj2K7l4M5o2K3j4J9N1j4o0JJ6J1nK7j1K7pl8jK4
-500B1j3j8%J8j2l0J5M1Oj7pl2L1rK9om2J7K2l0JK7NLk7L7m1RqK0l4K9j0J7ql7L2JL1k9pJ5
-458A0mpJ2K0J4m7kJj6K3m4O4Kj0njj0%m8O0j7j0P2m9K6nkl0Kj6k1J1N2l9N1l2NRl1K0qqJ
-415gj1kpJ1K6o4N8M0l8j4L7J7k1j6K9n7mk2RK5K1j0K7kl2PK7Jlk8%K9m6P0K3r5J3L2Nl2j2
-374a6kJj2N1j2nj8k5J8M9j6k5K3l8J9mm7L2K3K3kj2OJ1L7m8k2PqK2k0J0k0k4M5n6P3nj1k
-334@K4l3LK7l4pK7l5kMM2l3o5P0Qk3J0K3J3j8nm2M9OJ7k6j4l0M6k7K7l0pRJ4j1lL9O%j7J4
-292A6j9qmN2pj4k6l0l1K3L2K7L6km1lJ5J0l4l6K6K0K3k3Pj0j3PM4m8J4mL3Mk2l2LqN8r0M0
-251a5j0J8L2j8J6l7M1J6l6l6l2P0k2J7L6m8j5M9qk9J4r%Jj1L8Km9L9k4KM0l6l1L1Oj1n3M9
-212a3nj1K7j6K0nJlMn8L5J4j9JK8nrQJ4j1l0N0k8L1k4K0Nk5J4j6K5J1l9m3L6L9l8%K1m2Q
-171b8k0J6O8l7MqJm7L7k7M5M0j0m7K3k0J5K%J7j3k6J5Pl6K5L2l5RK4k6j4J9j5J2J1mL0m0
-132aqmnk3K4Pj1L5k9K5K4pj8Ol9M3j3jmoj3J8pJ6rj4K6Mj5qrRQJ1j4Nl1M5rJ8n1rl1N6J2
-87Cj0K6J2Mo5K5k4N4j0j1l5J9L6k3k2K4J7k8K6l5RPK1L0m8l3j3L6m3M4kL0J8l6kK5l4J9j1
-48@l0N1Kn3J5L6k0j5mK6Kk4nlL0m8L7nJ8m1J9j7J1L0nm3J4l1N4Pk8J4J2NJ3l1mLj3k9K4j4
-6d0N3m9O0J6l9J6l0M8j1k5j0O5l8J2l1j7K4j0J6l3L0L1j8j3Oj7L5l2k4M4j6j1L7k2pJ5Rk4
31@l6M1kL0K1m6j4J8k4J5%J5j3L6k6j4KL4k5J2Mj3l7J6J1l2j1N0jl4J6M1l9j4j0K9j3k7L7
70cj4O7p9N2qm2M6l1MMK0m7QL0J9j6m8L8Qk3NJ8J2j5j2j5Oj1L0ollM6Om6m5N1lqP
110a
##PAGE=	F1=20256.648163504494732
##FIRST=	23001.711907285582129,	6426.5682307747556479,	3153.5
##DATATABLE=	(F2++(Y..Y)), PROFILE
-912A4qoj0j3M3j3j2mK5k4l%QMK0j6l9K6j4K4j0J6l4J3M8j5J1k1lK1m2J6Ok7oL6jJ1l7L2n1
-871c5QRJ7OJJ9k3NPnj2l5N4Pj7Mrok0Mj4O4l5mK1KlllK4jm3K7l4Jl1P0kjRj9k5KJ1L6k8j9
-824a9K8j7k5K3M4j5k0%j5L1j8n8Q3m9J5K1m0J7o2P5L2j9Kj4J2j0mK0J5j3rOj6m8%Lj5Q8j
-785B8l6Qm8J2%ML1k2MK6j8J5k3K1lL6j3nm8M9ql1JK9m5K0m0M3J9l4P2j0k7l3lPk9K2%nLJ5
-743a6K6l1K3mROj7m4O8m1P1l8j7M6l8k7K6M6r8K8K7j5JJ2nk7L0J4k2%LlpJ2qk2L1J6k4J8
-703Il0M2K0j5o6M7Nlk6K5qL5o4J0M5j5O8m0l3k6L0rj3K4K3k7k2jJ5J1RM3m7m6J0L7j3mm2
-664d2n7m9J01K1RJ7%MlmJ5mm8pL7KJ6j3oNnJ7N4q8k1M9K3rj2p2J5K9RN4j6L0Ol3%l7J2JJ8
-621A8J7j4k3K8l2K9k8%M3k1OK0l7qK2j8J8N9p2J0J9k2oj0M0K9k1n9PK2K5k7k4K3K0l0K5N
-583C3m1K0k4N5k5j9Mj9J1Rl0LL6J3oJo1R8q9K2L2ol9J3Rl4L4M9n1k1K3J8Nm8J6OnL8j2k1
-543ck8NN0k0kj4OljJ7l9L2J7NMp3L1jqL4Jj4K6l0M3o9K3mJ4M6rn4jJ2J1JK0j0L6j7l3qL4
-500B7k1j5mJ9j0k8J5M8kj7rk5L3j0K2j0m4K6J7k3lK6M%j9L6m5OnK3l6K7rJ9j3l3L1JL0k1
-460Hj7K0j0oJ5K6Rm2mqj6L0l5N4krJKj7jm1N4j5j4P7n1K1jok7Mj8j3MN1l5N8m3MOk2J5np
-416fMoqnJK7n9N4M0l6qK7J9k2mJ6n0%k6J0K1K7j2K1oj9JL0Lj2k2kL1n0O5M0r8LL1Ll4nkN
-372a3k2N2j2lj8j4ON9k0k9K4l7K1qm5L4J7K6moOQL3l9k0KrK5k6Qk0j3M0m8N8qojK3l2QK3
-330B0l1nK5l0lJL7l0o3O9J0l0J0K7J1j3nm2L7J5K1l3j3k6L1j0K1l0kMK1k0lM0J1rj7J9j4
-291Aq%M2j6jk3l4k6J9K9L4M0rl6j3J5Qk6m2K7K2K6k9Nnj2QM1m2J3qL1J0k2l3koN3r5L8OJ1
-249iL5k0K0l8M7%l0l5k9P3k4J6L0l8k2M5pk1J1qmNoK7jl2L3l5J3M4l6l8K2Prm3N7j6j0K8
-209Bj7J5%%Kkn9L5J9k1lL3j1j1J6J2j7k0M8l7L3j6J6Lk3J7k3K8J3l6n0L9M1m1LK1m3Nj4J8
-169b5O0m3Pmnm5L8k5M5L7j7l7K5j7ROJJ3j6k2J5Ql6K9K7l5OL0k7j7K3j9RK1j2K7l7qkrj8
-128d0J7J6j3M2l8K8K4ok6J3l8L9j0q%oj1J6rJ8qj0K8oj4j0jNJ2Qj2Kk2L7j7K3n5jl2O3Nj5
-86a2L0J0Jo3K8j6N0j8rk7J3M0k7j9K7Pj9K0k7JPK5K8m8k6qK7m7M8qL9J1l7LJ9k6Rrk0N0j2
-45A5m0NM5l2qKK1Lk2j0mK8m9M3jJ9m9K0j5PL2om9K6l4N9Mk5J3J3jJ2k4njj5k7J8rN6n1N9
-3B3J9l7J5l2M1nk1j0O6m1Mk4j3J8nJ6l6K2K8j4rJ3k4L6l0j2L2j6j7L7k1lJ2J3k7l2K4J0K8
35B8K7m3k1J8k1OJ1K5j9L0j9j9kK6j5J1Lj1l3J4Kl2kM6Nl4J6M1l9j4qK9j6l1L5nO3q1N4j3
75A2l5L7k9PJ1J5n1ML3K2j9l2L0Ok4KJ5K1j6j5j7J4j1K4kj5PM0J1m7n1N6Lj3N
110b
##PAGE=	F1=20232.355564002005849
##FIRST=	23001.711907285582129,	6426.5682307747556479,	4985.25
##DATATABLE=	(F2++(Y..Y)), PROFILE
-912B2j5pj2j3M2j1rjK1j9j7OJ2%K0j4m7L8j5K1j4J8l7K2N6k1Nj8nJ8m5K1Jj8%L0JQm7L5m6
-871c4LJ7J2LQJ2j3kPjj6k9N1Lj7Pj3mj2Ol1P2l8mL0plLlK0Kn0L5k8j1l1O3PQnj9k3RJ2L8
-826C4l1k5L3k3k6L4L5j7j4Lk2M1k1n3P6n4K1K0m4K3o4O7L5j4kKQk3%J8K5j9j9J5j7n1QNk2
-787e8Q4Ml2Kn4J9MMK5j8KK4j7J5j7K0j0M2j4rm0M9j5l3J2K3m5K2m5M4J4l9Q0j6k6k9pJ2l0
-748e3K4%pJ2RK3k8K0kJ1Jj3m5O3m1Q9n5j1M8l2m0L0L9r6L0K5j5MJ4ok8L1J4k1rJ1kj0J6j3
-708a3k0L4J9l2K0k9M3K0k0o7N2J3ql0K6j7M2p1J2M8j4O0l0k7k4K1j0j2L0J7k4k3pK3%PN1
-671F0m6m6J4L9j4ql7n7n1R5K2J4J7koRkJ7j1m6oL9lJ3j8jRpJ3O0q6k1M6J2Lqp6J9K1J2N4
-630C6lL3j7l1Ml8J6JK1J5k1j6L2l6J9k1jM4j8LK6m1j2K8j8J3N8p5K0K3k2j7jM0J7k1n0J0
-592@K1J9k0k6K0K1l0K6Ml5J8k5N2k5k3Rj7QJ2l2JL4J4pjn7J01q5J7K8nl2JJ2m0L9M9m8k4
-553b6K8L3j1n4L2lnL9j4j5l5RM7k6mj4J7pKJ6l9K8K0NLp3L0KqL3Lj7K4k5M0p3K3MRM1mm8
-511a3lRJ2OJ3j2M4k5k5j5M1k8j3pK0qk6J4N5rj7j1j6L4j2J4j3m5L6J1j7qK6Kjj3L6m7KkK5
-470A4l8K5pJ9j6k9L0KK7j4k6K4j4oJ7L3Nl8nj7j6L6k6M5orPNk4%l5M6j2j8Q1n4J7Mj0k4P
-429@j9omN0l1O4n2KLj4J1lnPjj2oqK8n0M7L5k9lJ6K2k4QMm2Nl0RJ6L5j3J4j1omL1Pk2j8k
-384aL3n5O0N3r9nL0Kl5MnQl1N4j3%k0koO9k4l2K3l4K3j1m4L4J3K9okQML0l2j8lj0K9l1Mj6
-341b5kL4m2M0noKK2l1J3J8k6mK3k5mkL2k7o2O8J4l8J1L1Qpnm2K3K5K4l9j0k3J5QJ4l1MjK7
-299ak7mM1J7j8j8K3pqKL3k5J3k1l5k2J5K6M0M0j2l1k6J7Oj8m6K5K3L0l1%lj0J1L7l6J2j1
-260AL0J4k1l3ooM5r5L5K2ML7k2K4m0N2j6k1l6k5P5k6J7K4l0k8M1nj3QqqRjJ6pj5K6m5K6M7
-219D6l2m7J4Qpl3O5k8rL0j9RN%Qj0n9L6K3k2rL9j8j2K2J2k0j2M4m3L0oJ2%j9K1l1K9J3l1
-179an6M3M2m3OK1m4KpJ8N1m9J2Jj2m3L9k4M6L4k4k7K4j2MJ0%J1k0j8J6Rl6L3K1l6LL6k6k1
-139a7K9k4ML3j9K3l4qJj4j4J5J9j4N0m7L1K3ll4J8l6L5pj5NqqJ5j1K0qpK9j6j3j0OJJ7Nj2
-97@Jj4L0k7L0n9Ol2O9jk1L5Pjo1L1rM6k6mk1OM2k9j5L0lj1J4j8oNK7K7m6k0kJ7n1N4j4M6
-55C2Ol9QJ4k0%pj0M9k5k8mN2m3KOJ4Ok2j5mK8n0M8jK1n6K2j0JL3qn4L8l6O2Kk2J1J4oJ1j8
-12Bomj6k6J4nN4m8N7K0l4J4l2L4jj6j2O6m3lj7rJ3jJ8m1J4K5rpJ8k8L7k7kK1j7k2L8k1JJ0
29IJ6k8k8OK0K5L4m0k5J4j7lK2L3k2K5j2k4nJ6mJ1Jj0k9J2pl1OM2J3l5J5L9l9j1pK7j6l5L3
70iNN5p8N3j9k8L0k7RK1Pn4JL4K5k1j7K4%k2%J1K7j5j7j9K2j2J7Lk8J8L5J5m8n4N6Rj7K
110f
##PAGE=	F1=20208.062964499520604
##FIRST=	23001.711907285582129,	6426.5682307747556479,	6274.75
##DATATABLE=	(F2++(Y..Y)), PROFILE
-912B8k0qj1j5L8rj0MJ5j2k5J3J2nK1j2n1M6j4J9j9J7l6L0O0k5lj3j2J9m0K1mrLK6JKn0L4
-872Fl7jK2OjJ4NnpJ1jj7k2M6jj5Qj5ljMm4P3l3qL6j2oJ1nJ2Rn3L8j7k3l4O0J4J7k3j7j8J3
-828a4J5L6l1k8L4k9k2L9K7j5j1J0l1M6k4m0O3n6K3J8m2K7o3N8L0moJ8Kl4MJ6L4k7k8K5j8
-791Bn2J5Nk3P4J0k6pn5K4J0KK0j6jJ8j2J4rJ8j3M1j1j4l0M7k1l2K3J4m4K5m9M2Rm2Q3k3j9
-752ck4j3J9l2K6%j2K2MJ9k6K0kJ2npm3N5l9J03p0nM7k6m9L2L3r3L1K5j7NK0j1k3K8J4j8j8
-713b1J8lj1J8j7j8L7K0l6J9k4L9K1k4o8N5K0j1l5K8k5M7p6J5M8j1M9k2j8k1J3j1j0L4Rj7
-677A1k5j2K8rPN8m8m2J4M0j3j5k8n4n2Q3K9J7J5oj2K1JJ4j4m5mL8oRk3MJ4j1J0O4p9k1M0
-638b%J6np8K5J2J4N1RL3l5k9J1l9J8%K6Pk3j1L8l8Oj4JM3j4kL0l9j7L1j6QN2p3K7K6j8l0
-598AJ1L4Mj8l9J3J9J4j7k6J8K2k7K5%k8J6k4M8k5k5J1j3OJ2l1%K9J4oom6R8p7J2K2lk7qJ2
-558em4M3M7m4k5L2M7k8n6M7j4kL4j4om1J2M1l0mj7K9j2PJ3l8K0K6LKo6K7%pL3Lj6K1k0L6
-518C4p5K4RNL4Kl9rRJ5POj1M6l1j4k4M7l4rj2K3qk4J6O0j9j5j1oL2j2Mj6m2M6Lj4qK3kjn
-475DL5n0JKK4l8K1nJ8k0k4L0KK6pl8K9j6oJ6M4jl5nk6j5L9j6L4qj0J4Ok7jk4L6j2j8P8n3
-434DJ0J1j3k1Rj7%j5M8k5O8n9JjpRJpJ3Pk1oj6K6l8L9K6k0MNK2k4J9j0l1J0l2PJ1L9j0Mj4
-391FQqL1Ql0j1mL1n4M7O7r4j4K7Jl4J2oQl5N3j3Kk3Pj2P3k5l5K3l0K4j2m3L0J2L0j1NJ0%
-350B1K5k2j4j2qL3l8Nj7J5K4l7K2jnLJ9k9J8J2j8mJ9j9kpK5k1n9O6J4m5J3L3Njol7QL3K3
-309C4m0pj8lK3J1l2RnK8l1kM0J9k1j8K4%rMK4l3K3j3l6k1J3K1M7L6j1k5l8J5Pj2m7K1K3L5
-269C5l0qjqJ2L5k9PrK3K1k2l0roL4q9L2L4%L4k3K7l8N2l0j2l3k3P4k7J6J9k0l5L5koRj1j0
-228a2J5%Nj0mK2n1L5M7k4n1JJ0lk1O8l8j0K8j9OR%J4j6n6L0K8j9j6M3k3j2K4J6k4oL9m7K4
-188BNP%j7K5l7K9J2k5n8M2M4m4J1J9m4jjJ7M1n4K0Lj6m0L8k3M4L1k6j9K2j0LQMNj8j5J6P
-147Gl4L8J4l4mM3k5k7L7k8kM4k5K0l1rOk1qJ6J8j0N0n4L5K1jm0K2l3L1pj8Rj1oJ6j4K1mo
-106dK5k1j2j0J1jK1Oj5%nK3l6L5o2J3l0P2pk7M0Mjn7L0jL8k9jj4JL8l1nL2j1pNoj2LK8K3
-63D3m2rkRn2N3j8N4jl5J1Qj4rnLM4l7j6qN4n2RJ2NOj9j5rL0m6M5JJ9n9K5moL1on9M9l6O1
-19A3Jj7RJ2j2J3j4ppj5k3MMM9m1N1K1k9J0k9K5Jrj2N9l7j3j0kR%J7m1NK5mpJ4k4L6k4NJ3
23A9j7k3L4k2RPJ6k7k4qK7K1L7l4k8Qj2pL0L5k0J9ok6qMPQLrk5Rj6k7J3L7J8l0J0L6l1j3q
66a4K3j3l8L1J3M6p0M7k4j6J7k3J1K6Ln4nL5K5k0kJ6mj9mJ0L3j9j6j7K6j0PNl7K8K9J8m7n2
106e5N3J2j8%
110h
##PAGE=	F1=20183.77036499703172
##FIRST=	23001.711907285582129,	6426.5682307747556479,	7564
##DATATABLE=	(F2++(Y..Y)), PROFILE
-912C4k5rrj5L3rj1J0Qol2J9J4j1K2rn5N2j3J7k2J7l7L7O4l2j0oj6J8l5K1j0KMK3jln4L5k7
-871b7pK8%oK1lMj1J3%j8j5M1oj2Rj7kRKn7P5k9j1M2j6rJ7oNJ4n6M0nl1l8N4K2K5l9j6j3J8
-828a1J7L4l0l0L3l4k0M4K0j4oJ5m0N0k5k4M8n6K3J5l9K9o2N0K4Qj2L1jm4PJ5M2l3m1L6j8
-791An1K2Nk5O4J6j9j6n5K8J5%J5j3mJ2j1J6jJ6j6M0j0j6k0M0k3k6L0Mm3K7n0L8Lm1Q2k9j3
-752hj7j7K3l4K7Jj6L1%J4k4K0jJ2j0lm0M5l5J11q1LM3k2n2L3K7q8L2K2j8OK5j5j9K6J4j5
-714@k8K6lj3K1k2j5L8K3m0J7j9L3J9k5o6N6K6j3l9L0l3N3q2J8M8j0L8j6rj5Oj2qL7Jj0k6
-676a4j7L2j8RO4n0l8J4L9j4k0j7m9n1O9L3K1J3j0j8L3NJ0j8m3jL6j0Nk7J0J7j3QO3o8k2L5
-638bj5K8%p8K9LJ7M7K1L0m8l0J9m0K2jK8jk4mM2l9opKM1j1pL5l7k3L5j4LM7p2L3K8j3m1K1
-597A8K7qj2k9J7J6Qj2k6J5K3k5K3kk0J3k3L9k2k5J3j0MJ4l1jK4J4orl7R5p1QJ9lk3j6J3m7
-557e5M8M0l6k6L4N7m1n4N7k3%K9j4Mm7J4L7l4mk2M0j7J2J1l6J1L4jJn9K5knL0Lj3J9j8L2
-518C1p6K5J4jL0Ql1j4QJ8Qkj0M7l6kl3N1l6oj7K5rk2J8O5k7j3j2ML0j3nj7l9N4mj3pK1p%
-476EJL3n0%NK1l7J8jJ6k4j8K9LK4%m9L3j8pJ6N2ol1nl3j6M2pK2pj1J9Pk9jj4K7j3j8P5n3
-434@LJ9j5j8J1j4Ok6M5k0O9o1%njPMj0K0J5k9ok3K2k4L0J6j1J0lK0k5L1k2k0J6l6NOM1po
-392A4j6K1j3L2J0l7mnK8n4L3P6q6k0K3Jl4K2pRl9N1j5Mk6J6j6P3k5l4K2k7K6j0m5K6J1L0
-354A5j4J2J0nK0j1j0k2pL7m4Pj7L0J6l3LNnNJ4k6K1Qj0lJ4j3%j0J7j6n6O4J4n1J4L6JMnl1
-312b2qM2K1m2lj3j7L4Pl2J5j1L2l7%L8K2k3j8K5Nj0QJ5m4L4ml6k2J2J6N5K6pj7n0J3Qnm6
-272c9J4K1M1k9j7%nJ7L0k1KpJ5K8k2k8j2nK6q4K9M4lL0k5L2l8N1m2ll0k2P4k8J5J3j0m1K9
-233@JLRj6j0K1Jpj3LJ9n2M1M6j7n1j1J2%j0O9m6j1K6j8KJ3%J9k2n3K5L1j6k0M5k8j1K3K2
-193A9k4lL3m7J5J6Ljj5L0m3K7J0j6n8L9M5m4J4J7m4lNJ5L2n9K7Qk1l8L7k1M0K9k6j2J8pJ
-154bOPjj5j2J7Ol2M3Nl1j1M9k3l4M6l1rN5l1J6k8j0J2k8kJ6J9qN1o0L8J9Jm7K6k9K8pk1J2
-113@j4lJ7j7K1jlK0k8j0j0J8lK4Qj9%KJ6m3M1o5K0k8P3j3l3M5%Jn0K6LL3l3LqmL3l2NL7j9
-70A0kpQj8jK7K0l6j%%n2N4k3O1pl3J4Lpk0jJ5L8m5nj4N5o0J9J5mNj4j6j1L1m2M3%J8o4L1
-27a6Kj3K8mo2O0l7N8%j4J0Qj7J4rqrj4j9pJ3M1l2M5J9k2Pk6J8Klj3N2l2k1lNNJJ6m1lK6%
16ErRj7L5k2J4Kj6k2K9k3J6MJ6k6j8k0L3J5L9l0k6mlj0L7L3j7J5Jk8j0rJ7NNqk2Ok2k3J9L1
59AK3k4KL3k2j4j0J9j0l9K9K1L4o0M1k9mOk1J3L0%n5rL5K4j5NJ0oj6qQL8k1j3j6L2j2jOm5
101d0L9K3K1m6n2M8J5j9j
110a2
##PAGE=	F1=20159.477765494542837
##FIRST=	23001.711907285582129,	6426.5682307747556479,	8044
##DATATABLE=	(F2++(Y..Y)), PROFILE
-912C6k5j1nj6K7rj3J2KJl0K1J3j5K3qn3N4j1J6k7J4l1M2N6k9j7Jk6K3k8K0j7J2MK1mj0n2
-873c9L2j5j1L1mj3K7rRj3J7kj8pL5rrRj7kK2oo5P2k0j5M5j7j5K4rnK4n6L6Ql5m5N1K8L2n3
-831gj4pK0K2K7k6l1K9l7j4M5J2j0oK4m7M9k8mL2n2J8J1l1K9n7M0J3K0j5M1mm9PJ2M9l9m9
-793b7M3j6m6K5Lk2N1J9j0k5n1K9K2kJ4j5pLqJ7PJ6j7L2pj5j1L1k3j5L3nm3L0n0L0%l9P6l2
-753eprj9K3l3K9%k2M0jPk3K2lJ3j4Jl6L5l0J11q8J2L7k1m9L1K5q3L1K1j8LL0j9j1K1J3j0
-714Dl4L1nj5K3k7rL4K8m3J4j1K5J7k4o6N7L0j4m0L0l9N5q6K3M4rK9j1kqLj5mL6pjk9j9L2
-674ck4J3O8n3l1J2L7j6k3om1m9N5L5K4J0j4j9M1J0Lj8m2KL0rlk8J5K0j5NO1n3k2K6k7L8K
-635A1p5L5oJ8M4K8K6n6k8K6l9K1lL0rk1KM3l6j9%KL9pj1L4k9k8L3j2LL7o8M0K5qm9L5J3k0
-595B1kj9K1J1Mj0k5J2K4k1K0nj3J2k1K5j4k2J2rNJ4k9mJ9J4oj0k6Q6o4RJ3mk0k0J0m7N4K8
-555B3k5k5L2O1m9m7O3l0KK0j1J3m9J6K8l5kk6M7k0J4Ql2LM1p%m7K4qmK9%qJ6j5K7p2K5J7
-515coK4J3k2k0J1K1LpqM1l7Rl7N1l8jk0K7j2k1K3O5l4j0j0J2K5j1j5k0l0O2j3j6kJ8j2LM
-475GL2m9%NJ9l5J5MJ1k7j2K9MK2Nn7L6j7rJ2O0j0l0ml8j5M2%J3mj2K3Ok8kmJ7j4j3O5n1k
-433fK5j5j6J2rRl4L9j4O7n9lqLROj4K7K3l7pk6J3qK2OlJ2oJ8k6L9l1qJ8l7KKM0kj7j6L2j8
-389DL4J1m1KoK3n1J8Q1p5k4K0jl0L0qPl9M7j6Ol1K3j6O9k3l4K3k4K6nm5J7J3K9j8J7J1rJ7
-349C2lol0oL9m8J1j8M4Rl2j3J2oOQk2K3KKmQpLj3Rqn4O0J4n5J5L6kQnk3k1M7J7l9Jqk9M0
-304fNl2K1j5L2m0KL5K1j9j6K0J0j2J2Qn1L9Ql5k7J2J2O1J6%j2n8RJ0Jm2NJ8M5k2k8%lK1K5
-263C0j3njNL3k1k2j3qJ6p2K6M7jK3k6L4l4M4m6Mk7k0O9k8J4J0lm5K3NRJ0k2qK7jj5j7OK0
-222Gn2M5M1pm8k4J4M%O5m8j3J8j4JJ6jK5k8m8J7L3rk6M6l0j0J7L2k3lK7m5LK5%Kj4L3m7K4
-181EPpn4L3M6m3J8J3m1oJ0J1K3o1L5Rk2l5L4j9L5K3j9pJ5j0LLJ2rj0j0J8Ml0M9mk7j9N1j9
-140Em0N5l4j5O2l2J2k6j0J8l8PK0J3kM6o2M0J4Pn1K6k3K4j0k1J7j9jJ9k0K1NpJ6l2pj1K5
-101ioK7J2k4%QJ0m8M4o5K5k4P0j7l9M9jMm3J9NK6l1PlqK1k8J8L6k3%j6K0k1qK4J6k5Qkmn5
-58e1N3k4O4j1k8J6mjl1NK4L5n4Nj6N2o5K6K0j5Mrj1j8L3l5L6%J5o6L7Pk0K6lo1O6l5M9Kq
-17IQNk2J5pqrj2j4j9K3L0j9L5J6j4Kj9J2jMj4M2k3k9KJ4LkJ5l8j0K7Nj3JoL1k0J9mj5j7K0
26Ck2K2%J4k3j1k7L4J0L7k5j9k1QrL7K8qRMk4j2k2K6KRqj8Jk7j5K2K5K3j5nK7rj7j1J2nl9
69c9K8K6K0m2L0l4Rnj8J5K9jn0j7L5K2j0RJ0j3j0j2QM1k5pj1L3j3j2Om9M7K0K1m4m9M1K0k1
109a2k
110a4
##PAGE=	F1=20135.185165992057591
##FIRST=	23001.711907285582129,	6426.5682307747556479,	8075.25
##DATATABLE=	(F2++(Y..Y)), PROFILE
-912C7k6j2%j5K1j2j5J5mQk8K3J3k0K4pn2N8j0J5l1J1k7M9M6k7k3Ql5K8k0J8k5K4LJ8pj6m9
-873d2K8kj6L2oj9L1j5J5j4K0nj6%K8j1nRj6mL5j3p1O7j1k1M8j8k1L2j3j2L1n6L1K4l8n2M9
-834a7L2L8o7rkK0K6K0k1k9K4l9j1M5MnnL1n4M6k8J6J7m8J4Nk3K9n2L1LL0k0M9mn2OJ0N5m4
-794B1n9N0j2m0K7%j9L7K4kl2m5K9K6nJ6j7j2onJ8J5J5j6K3mj3kK0k2kL4j5m2L4n0K4ol2O7
-754B2l6%%j9K1l3L0%k8M6kKk4K6oJ3j9Pl1K5k4J04q9K1K8k0m2K8K2p6L1J8j8jL4k2mJ6J3
-715A3mm1L6pj7K6l2mL0L3m5J1lJ6J4k2o3N5L4j5m2L0m4N9q9K7M0j0K0oLKJj8kL5j5Rl4j9
-675c8K9k8J7P1n4k5RL6j7k7Ol5m7M2L9K5Qj7j8M8J5pj9m0PK5j2rk8J9K2j6NN3l7k0J8l6M2
-636FNo9M0j6K0M1L3K2n9l1L6m0K1pL3j9j6OM6l2l2OKL6lj6L5k1l3L0rJK8o3M5K2ln6M8Jl2
-595FRqK3Ojqk3QK6j8J7qnRj8J2ok1J2pOJ3k8nJ3J3nj1j2P5n7QQnj8k2Rm7N9J6j7k3L2N9n6
-550A0l6O6l6OJ0qK2n2J8K1l5Kl4N4k3J5Ok8nM7j3%l5K5j5lK7llJ6j5K2o6K5J8j1J8J9j3k8
-510a5J5K5kj4mL5l9J9m1N2l9Lk2L0j6k1K7O6m1pqK0K1j1k2k3k2O9k2j8LJ4j8OQL1m8KMJ6
-470A3l3J1RQl1oK8PJ9Ro3L7j5rOO8j5k8km1j5M2MNjj4K8Mk5lMQj6qN6n1oL2j6j3J3lJ2m4
-426c5L5pO1n5oj0PJ0Pj8L4L2m5qk8LRJ4mNJ4rJ6k9M9l9KK1l9jjL8Kk5j8M3k2L6J1m5QpJ8
-383B4m5kQ4o0k7J5lk5L7qLl3M0j7Ql6K9j4N9j8l2K3k0K7Km9RJ3K8k2K4J1j3J5Ljl8nM2n2
-343b4J5j8N6Jl0k8K1rP%j7K6lJ2mJjPj7JJn2N5J5n7J4L5mJ1mj3l5N1J2l7Okl8M1Ml2K6j9
-300b6L3m4OL1K1j4j3J4J5j5J7Jn9M4K0l3l8J8OO8NPoo4MJ1Ol8nJ6N0j7l7%jK4K0mj3NnL9
-258D9k1j6j4j0J0o1K3N0jJ3k7L7l0L7n0J2k5j8O4k8J3PMm9J8QJ6J1l0mL2lk4j7PJ8m6M5L5
-219C5Jm1l5J6RON9n0j4J3j1jJ8jL0l1m3PL5kl2M8l1j0RM2k2mK2m1j1L4kMj2L6m8K0LLn0K7
-177a5M6m4K5Qm0qJ5QJ3o1M3Rk2l2L0j7K8J9j0kQj1MkJ8j5mj0K0Kk9N4j2k2k7N3j5m8O4l5
-137a4k0O8l4Pk2j1K4m7J5K4J0%M2o4M2RJ2n3K5j8K1j3j8K0k5JK2k3K0J1j0J0l4mj1L1j0L1
-99A4J6l2KJ3Nn2M8o4L0k1O5j9m4N1mJ1l4RLK1l0J2%j1J1k5K9L9k6Jk9L3k3j5K2J1j2J5pn
-59Hn5N0k6O7j5k3J8j0Nm2J0L4K9n6J0j7M8o6K8K5k7Nlpk2L3k6K7kJ3o7M2J1k6K2Jn8P1l6
-20b7M2KkPKk8J8nqj1prl2L3J3%K5J1nlj3QnJ0j3L2j6l6PK4JnJ2l4j6K9Rj8rOK8j7K3j1j4
24bj1J2k2K9nJ2j8qk6K9RL2k3j2l7K0pL6K1JLQk2j3l2L3lJ6qj4nl1qK4J9K4nj5K1Ok0j4O%
68@l6K5K9Qk5K0m0K3j5j5J4L0km5k3L5J8mPJ0j5lj7PM3k9%pL6j6k3Pn2N5J7K1m2m7L2K4k1
109a6m
110b0
##PAGE=	F1=20110.892566489568708
##FIRST=	23001.711907285582129,	6426.5682307747556479,	7704
##DATATABLE=	(F2++(Y..Y)), PROFILE
-912C5k2j3Lj2J4j6j6J3qJ4j7J9J3k3K4pm5N4qJ5l3Nj7M9K7j6k7J6m4L3j3J5l0L4jJ6j0k1
-874@m3K2J0j8L0lk7L3j8J5j4K4j0j1NK3j3lRj3oM7k3p1O0kk8M9j4k8L6j6j9M0n4J9L9l3n9
-835f5M5L5M2p5nJK0L0J0j4k7J5l6oM0J%qL9o1M0k6L5Lm0OJj4K6m4K3j0M0k3N2kn0%QN9m9
-794A6o3N3pl0K3kj3K3K4Pl5l9K7L1rK1k5j4j3nK0K1J5j2J0kqLRj7J6K7j9m4L6m7J5pk2N0
-754A4l5NQj5J4l2L3ll3N3klk6L1j0J3k3J0k5J5j7Q9q3L0K0k6k9K4K4p2K9J8j9oL9k6MJ2J2
-715A2Km7M1j2j6K5l4JK5L7m6QMRJ1j9o1N2L5j2m3K9m6N6q7L3L1j2J9qQJ1Mk5KL1k0J6l5j7
-675c8K1k9K2P2n6j7NL5j8l0J4l1m3L4M3K3Nj9j3N1K3j9j9l7RJ8j1j5k7K2K1j4NM3j8j8Qm1
-637c9M3Oo1M3k3J8M1L6J6n7l2M3l9J7rL4k7rJ0M5k6m3J0JL5kj7L2j0l7K2nLK0o0M7J8%n8
-598a4N8j2l7J7JK5Jmj0j8NK8j6J2q%Pj4nMj5RnQJ0k6oRJ2nj1kO4n1J2Jqj6k0Nm3O0Nqk0K8
-552GN4n7k5O4l6N%lL0n1J7J3k9Nm0N5k5J7Jk3rN1k0jk1K6k3jK4oNJ3j4J4n5K3J7j4J2K2m
-511A8l4J9L0j0j8%K5l7K5m0M9l6Nk1L2k2k0L4N8m2nnK6J5ql0k3j2P1k9k3RJ2k3J0RK9m5M
-472c%J5k9OJ6Kl3%K3J2J6J1o4L7j2j1KP1k0k5Jm3j4M0OkOj8L2Kk2nJ4jj8jM3m9qL8j5j2J4
-429BKJ3n0K9jN2m8pj1J0J1Qk3L9M0n2qk7qK3Rj3J0J2qJ4l1N6m3J3J9l9ojL3Ql4j6N0k8L9
-388C8J1m3J0pJ1l7j7Q0m5k5Pmk0M1p%k4L1j6Pm0L3rM4j1l0K3j7K7J2n4JJ6K7k7K8J0j4J4
-349B4Q%m1nM3n3K0j8O0jl2l7K9j1Mqj0K4oK4npOJ1k0nQn0N1J2n5J4L1nJ3mlm2M9Pl2J0Km0
-305d0L5Nl3L1j9K8m4J1K6J5moMJ8j9K0ko4M5L2l0n3K4OO9mJ6mo5jJ3Ql4j0J2N2j1m4jkK9
-264IJ5Kk0J3j4M0k0rj0j5Lm7K1M7MKl1M1k4K5m7K0k5j7N7k9J4OJ0n2J2J1K2J1l7KL5pk6k1
-224b9NK2l8M0K7Pl1m5J9J4RN2m6j7LnjJ8kL5l3l9jL4Ml6N0k8j2JN2k0qK0l7k5M0%Pj3L8m8
-182a7J7lJ1m1K0M1m2L0Ml7j0J8KRo0M9Qk0k8K4j4K1J4KjMj7QqK5k0Jj1K5lk8N8j7j9l3N0
-141A2rn3P0l3k6P2l6Ok1j1K9n5K4K7MOL1o1M4jK2n2K2j3J7j5j5K1k8KK5k6J9J7j5Kl2jj0
-102d1L6j4L2K4m0KJ4Mn2M8o1L2j7N7j8m8N2mJ7k5llJ6k4J6Mj2mk1M3L8k4jm0M2k2k3J8QL
-62IJ7j2jn6M5k5O6j6j6J6j5J1n0J4L8K6n5J3j8M2o5L0K7l5PJjk7L5j9J8mJ0o7M7J2k5J5M
-23dn2P1l2L0NJOjl1J5jnj3klm4M1nJ9J5MOj0nPj2J7j4K2qm2J0L3Nj4Rk7j9K9J5k5j6J5K4
20A4j4K3j2j6kKj9L2qRj2nk2K4PK1j8mn2L0%K9J3J1jPj5j6l8L7oK0oj3rl1jK3J4K1Qk4J2K2
64C5k3j7JLl0K4K6lnJ0m5L3k1j3J4K6%l8l0L4J7JjJ6k0Lj8PM2l6J0%L5j8l3Nn0O1J4K0m0m3
106d7K4K8k3l
110b1
##PAGE=	F1=20086.599966987079824
##FIRST=	23001.711907285582129,	6426.5682307747556479,	6584.75
##DATATABLE=	(F2++(Y..Y)), PROFILE
-912C0j7j3Pj0Rk1j7J0j2K0oJ7J1k6K4ol9N1oJ5l6%pN0Pol1K4n2L7nJ3l6M4oJ5j2k7l6J5K2
-871fk0K7%l4L5k2J8j6K8j4qJ1J7j4jRj0rN5k9o8N1Ql7N2j0l6M1k0k6M9n2PN3k9o5M3L6M5
-832E9q2KNJ6L5%pk5Ql3kL4kNj0M6o7L4k7N2ql2jlnK3l6J4k2N0k7N1Lm8nPO2n3o6N5jk0J8
-789cnpRK5J4l7l0K3L5j2K5l0j7k1lK1K6J5qlJmQkj2L2K0k3m3L6m3Qrj2L5l5RJ4ljk8L4ol7
-745d4N8jpl0L6j4J4k6J2j8NrO9p3L6J2k9j4J5K8o5K5J6j8j2M3k8J1QJ1Qn3M6j7j5K5l7OK0
-706fM0m6MJ4jJ0j6o0N0L6j1m4L0m8N5q4L6K1j3J8j0J1K2Rl4NK7k7K6l7j5J3l0K7P3n8j0K
-668b1L3k1k8J9k8l6K6M7K1Jj9pN2L1l3j8l5J3J1j0k1k4K2K0j2OL1Jj6Km5L8Qn3M6l0J8M3
-630C2L6J0n2l3M8m0J4j1L6l5jJ1M4j8n4J5kL3Jk0K9Km3J6kNJ4n6M8J1Nn9O7k4m3K8RK5mq
-590C4j0j5LK9j3Pj0NPj1k0J4j0OmJ1Pk4pMJ2orPN2m6J8prj5j8Jl9O2pJj7K2M6n5j0N8l6P
-546A5j1KL8n0J6Mk3Rm3N2k6J8lj8j3N4k6%rK8l1jK2j0J4J0j3Om3K0J7j8OK6Mm0K5L4k0k2
-506@OJ4l8L0l7M8l3Qk2L4k7j9M0N0m3jmL0J0ol6k2mP4l6k7J6Qk8J5RK7m3PlJ2k3KK2nl5P
-464b3J6J8J2J3o4L7qj0mP3k5k5Om5j3L8J0rJ2k1L4kj5pK1j0k0QK9m7qM2j3j2J5QJ0n1K1P
-424bM2m0j0j1J2J3Pk9M4M7n8ok6j7L2J0k3J3J1oJ2l2N8m1J9J7l8rlK8J4m3j4N5l3M3J0m0
-386FJ1rOk7l3P6k9k4Joj6M8qlj6K3j5Pm4L6mK6kk6K2j6K8K2n7qJ9K5l2L4Pj5J6QLm4nM3n4
-343b6K6j9O3ll4m0L4j3Kj6nK3qL5oj3J1J5k5j0J8n0M6Rn2J4K7oJ5lPn1M8Jk6J4Ll5K5Ol3
-302c2L3j8K4m4J6K1RNKoK0k4K5mp1M7M3k8o9L1PP0j4K5mo2oJ6Ql0j6J0N3on0JmL3J0Ok6K2
-260B3k3M2k1%pk1jl3J7M3J0j0l4M5j8J2m3K7k4j5M9k9J4OJ5n5QJ4K7J1m6J0L6j0k8k2LK3
-222ek9L4J9J2k0n3K0J9J2M2m1j9oJ%J7kL9l5l4j2L2J3l9N3k6j4rO3j8j2J7l1m0M2NJ0j4M0
-183C1m8J3qK0l3J4L7m1L4Jl4j2K2nOo0N5Pj6k3J6j2J4RJ5%Kk5J1j4L2k4Pj3K8ok8O1k1j5
-143cl8M5kn9P6l0k9O9l4Nk0j0L4o4L1K9KRK2n8M5j1L2n1J9rJ5j7j1K2l4MK8k9J8K3k2jl0
-104c4Kj0L9j9L5L1m8KJ5Ln2N0n7L3j4M9j7n1N2nK5j8j3j1J3j8J9Oj2j7j8N6L6k2ln0N1k0
-66Hl3J5QJ6J9j7Kn5L9k3O3j7qJ4k1J7n7J7L9K6n1J2j8L6o0K7L0m3QNPl1L6j2QoJ0o7N0J3
-26Fk5QQm3O8l0J9PNNml5J4Klj4LNn6N0k6L8MkJ8j7LNj7K1j3J4nm2J1M0Qk1Nk1k0L0K0l1k3
18c1K4J9j1K3j5j7Qpj7L6j3Nmmj2J5J1Nj5Oo7M0PK1LK2nMqj6m2L8j0K6mj1j4l2RK0QJ8J8l0
62AML7k7k1lQk6K3K3j4J7km9M4k8j1J3K3Jl1l5L1J4Rj4K4k3J1k0NM1m3K3PL2k2m1Km5O6J1
103A5K0l8m0J6L1k3m
110b3
##PAGE=	F1=20062.307367484594579
##FIRST=	23001.711907285582129,	6426.5682307747556479,	5650
##DATATABLE=	(F2++(Y..Y)), PROFILE
-912B5j1j2QqQk6j7Lj1K3OJ1J0k6K2ol0M5nJ6l6pOM5j6Ql2L1n7M1%Rl8M9j0J4j5l0k6QK8j9
-870b2K3Rm0L1k2J4j4K9j9jJ3J3j3kJ0lj5N8l4n9M3J3m4N1mm0M0k3k8N5m8oO3j9p1L9L7M4
-832E8q1POJ4L4rJk0jk5JK4kRj3N0p0K5k4O3j4k2j0pMJ9k6Nl0N2k8M9Rm1j7QO1n3o2N0LoR
-789@rKlK2K1l3k4J9L6j5L3l9j9k6kK2K8J5lj6LJQroM9Qk1m5L4l6Lj1jJ8l0J0J6J2j8k3L3
-747Dpm0O1Jrl6M3k0J5k8J4j3mJM4n9M1Qm0NNL4n9K2J5j8j9M6k8J7MQJ5n8M9k2j2K3l7J1J0
-706a3M5m5KK1pQj4n7M6L5qm3K8m7N0p7M0J0j9K1j0J1L0J7m4QK2l0L3l8j1Jk7L1P0n7mKL1
-667A1k6k4J8k6k8K3N1J5jj7jN0L9m7j6l0J1Oqk3k4K2J7qPK0J7j1nm1K9Pm4M7l5J4N0L4Mm4
-627C3l5M8l5Qj4L6l9QJ0M1j0o0J7qL5jj8K4J5m5MJJ0Rn4M5POn4P2l5m4L5J6K4rqj4j0%L3
-586D4j4Mj0OQj0l1K2lKnJ6Lk3qKJ1oqJ4M2m3K4j4j0j6j2ll3O0j8Qj0J4L5n1NM8l1Nj7PM2
-543D6m7J3mj4J3m4M3k3J7pj2j6N6l2kNL1l9%J9j3K1Rj3lk8J6J8k4%L0Rm4L2L5l0k1J0Ml7
-503b6K8k8M5l0J0j9L3l2j8M6L8l9%%L1Mlm0j8LP2m1l0K1Nl1K1OK4l9J0rJ3j8lK9j1l7J3O
-463a4K7NJ4n7L4lj0pP4l1k7J0m3j2L6Rj2J8k3L3noj1K5j6k1J4J7m6mM3j1j2J5J3Pn0J5J2
-424@L0l0j2j1J5J5Nl4M6N3o1pk2k5L8J7l3J3N%J2l4N8l8K6J0l3j5kK1K0m9j1N6l7M6J0l4
-386HPj0Lj5m5O7j6j9nj0j1N1pnoJ4j2Nm9L9LOQk4K1j4K9L3o2j5K1K4l5L6Mj5K1LLm0oM1n1
-343b5L0j9N8%l7m0M0j5kk3KJ8rM4pj9J6J7k8j1K4m8M0Om5J1K2pJ5jJ6n3M2lk2J9Lk6J1Ql3
-302c1L5j6J8m2J9J8JJ5J2j7K0k8K6np0M5N1k5q6L7J1O6j9L3on4j0J5Rl0j5PN0kn0JpL7NP
-262B5k9K9k9M1k2Q%k9jk2J5L5J8k3l6M6j1Kl8L4k6j4M2l1J6PJ9n6OJ4L3Qn4J9L5j4k4k4%
-223c1K4j8K5J0J4on9K1K2J2L5l4k3j4PKJ3%M1l5l3j7K6K0m0N5j9j6k0O9j5j6J7k8m8L7J4
-186hJ4j6L8m3Rj1K3k1OL0l9L7%l1j3K4j1Ln3N5Nj2j7QrQMK8kJl3J5k1M0k7J1j6L3j0k8O2
-145C3k1j5l7L4No0P7k5l0O1l0Ok0j0L9o9L6L1kRJ4n3M5k1M2m6J3lJ0j8oK1l7OL0l0J4L2l3
-106hmk4KrM3k6L6M0n5JJ1Pn0M9n0L3j2M0j6m9M7lL1j0k4k2J2j2K6Mj1k9j5O7L4k1kn8N4j5
-66A2m3J2QL1J5k0J1n6L1j8N5j2oJ3k5K1o0J9L6K9m5Pj7K8n2K2L0m6J1PJ5l4L5oJqJ0o6N0
-27eJ1j9%J0l0O0k7J0PRMpl4QN%j6RJ2o5N5m4N5nrK8k2OPk1K4j2J0nm1J2M5J2k9%j3j8K9K2
16B8l4k7K9J4pJ8j1k0J7j6j2L6j7LLnjNK0j6rJ3p7M5J6J2mK8q%Jj9m1L7j3L1kj1j7k7J4J7
58gLJ1K9l5mN1l1k4oJ0j9K2J6k1L6j2n1N3l3j0J1K0Mk4l9K8J1J6l1L6k6J6k0NL8n0L7J3K8
97E1k7m5km0O9RK3l9l9J0L3k3l
110b3
##PAGE=	F1=20038.014767982105695
##FIRST=	23001.711907285582129,	6426.5682307747556479,	4266.25
##DATATABLE=	(F2++(Y..Y)), PROFILE
-912A9oj0RlNl1j7nj0K6J9MRk5K0pk1M0nJ9l7j4J8M0l7K1l3L7o2M5ONm1N5j5J3j6l5j6KL4
-871@j9J9J8m6K8k1Rj2K9k4PJ6Qj2lJ1Lk2N9l6m7L3J9n3N1Lm5L9k5l1O2m5j9P2j1p5L5L7M4
-832E6q0J4PJ0L5j9Qj6qj7LJ5kJ2j6N4p2J6k3P3j8j1j7j3J1J6j6ll9N6l0M4J6l3k8QO0n2n9
-793e8M6PPJj5J2j4J9K7l1j5J4L6j8M0m5k1k9JK1K8J4Lk8MOOj4JO2nj7m5L0l0jj1J1Jk4QJ9
-751CK8l7j8L4j0m2O4Kj1m1M9k6J8l0J4pj2J1J9m6M6Mm9K3oM1n4J9J3j6k6M8k8K2JOK1o3N2
-712A6k8qK1l6J4KM8m3jL0j4Pj2n6M4L3mm4K7m6M8o8M0lk1K7j2RL7K4n3J1J7l5M1l7oj2k5
-673f8L4O8n6JKL0l0k1J6k4k1K1N3J1lj4NM7M7o0j5k6J2kmk4k2K0J3mRQL2oj1l4J5Pl6M9m0
-632b1J1N8L2ll4l8M8l3Nj7L8m3J6QL7mo4K0j4L7kj8J9K6m7oMJ6On3M2%Pm8P4m1m5M3K1K1
-592E8j5qj7njL6j5%j0PRrm3L2LlnK1jk3qjJ2oqK1L2m1L0k0j1j7nnk9N5k3J2nPK5m8J9L9k6
-547A0Lk4J2M6m3J1j2mJ7m3L0k0J7j1pj3N3l7lJ6L4m5JJ5j7K9Pj3j0j4J0K1k8qL3J4m7L8L5
-508E3l8k3J8pl6K6k0M1k5J1j6L3l6j7N2K4l4LKK8%%m0j6RO7m4l0K5%l2K7LK0l5J3j5J3j2
-469hpL6j8l8J9nL6kJ2m6L2Kj0rP7l9l2J4m2j1L4Qj4K5k4L0qLj6L0k2k2K2Nm6%M4pj2J4J5
-428B0Jm4QJ8J7k0j4qJ7J5Lm0M9N7o3oj8l2M0K6m3J2JOJ1l6N9l6L2Lk8j9kJ5K6n5pN6m3N1
-388B9Rk8Lj2%jn3N6nj4j0j3qN3opMMpNn4M2Qj5J8k1J8j1K9M2o5k1K3K3l8L8%j3K5kMl5qL9
-344B5n0L5k0N2Ll9l5M2j7nl1QJ3qN1pk5K1K0l2j1K9m6L4Kl8J0J7rJ5KK4n6L7qj6K2Kj6jJ0
-303Dl5L8j3J2m0K2J4pK5K3k9K0l4K8no9M1O0k5j02M5J5O1k0L8pm7j4J6Pl1j2OM6%m8Jj1M1
-264A4jQl1L6l5M1k3J7Nl6kj0J1K8K5l4l7M7nql3M1k9j1L3l2J7RK3n7NJ4L6Oo2K9L4k0j8k4
-224b9lK5pJ3KJ4Qo4K3K6J1K6k6k6k3J4MJ1%M0l3l0k4K2K6m3N8j1j9k9P4j4k1K0k4n8L4K1
-186a2K0j9L7m0Oj5K6j2MJ7l7M0Jk6j5K4j5Km7N6Kpj1%qLjM1m%m2J9k8M7k4J0j8L7j3k7O1
-145C2k1j3l8K4J1o1P6j8l0N3k6Pk0rM3p1L7L3mPMm5M5l3N2l9OKNj9JK0l9QL0l1J0M0m4nj7
-104c7KqM6l3L7M7o1JOJ0m6M9m4L2j0L1j4m7M2kL7ll5l0RnL1Lrl8j4P5L1k0%o4N3pn2RRM5
-62B6J1k4K0n5K2j3M7qlJ3l0K6o3K0K8L5l7Lj7K0m5J5L3n0J4J0K3l6L1%nj0J2o5M9Qj3qJ4
-23bj9N3k5LNJ3Jql3LRJj7J6J9p5N9o1P1j3j6L9l0J2Rk6K8j2Prl6J0N0J7l6nnj6K7K5l6k7
18c0L0QlJ4rk3K8k5qL6k1KJ0qJ1kK9l8oK2q7N1K3Lj1L5j2mPj8l8L4j7L5Kj2k0k3K0J5kML6
61C8l7j3O6l7k7pJ2j2K2Qk8N5k0n2N7l4j0QJ6Qj7m4K7QK3m9M9l1K4j9LL4n8N1K0K1l0m6ol5
101f2P2NK5m0l5ML6k4k
110b1
##PAGE=	F1=20013.72216847962045
##FIRST=	23001.711907285582129,	6426.5682307747556479,	2751.5
##DATATABLE=	(F2++(Y..Y)), PROFILE
-912A2%qQ%Pl4j8j2qK6K9kRk4J7pj3L5pK1l3k2K8L3n2L0l2M2n8M2RJm0N5j8J1j5l6plL4j5
-870a5J4K9m9K1j9Lj1K8k7J4J7MrpJ4Rl0N4l3l4K5K0n7M9Qm5L3k6k7O3m1k8P3%p6K7L7M2p2
-831b2J9NQL0k5J4j0j7nKO%J5j8N2o9Pj9P1j6kj8j9J6J2pj0m1N1k7L7K2k3m0QN7m8n1L6J0
-791iK0pk0J9k1J3L2k1j0OL4j9M5m8k3k8MJ9K4J4Ol4LJ1%j3NP2j7j0m7K5k3kj2K1j1j7MJ8
-751CM6n7j0L1j3l9O3Jpm9N4l0K2l1J1lj6J9jl6M8Nn9L8j5M6n0J8J1j4l3M8k5K4%MK5o7N4
-712A6l3lJ8l3J6oM8m0%L5j8Qj3n4M3L0km4K4m2M4n6L6j3k6L4j0OM1K9n9J3J2l7M5l4%k6k3
-673g4L8O2n1MMK8l5j5J2k4j3K2N4MopJ0M0N5o9j7k0J0pJk5k0J7QKJ1lM1Jj4k4kQl0M8m2P
-631a1O9L1j0k5l9M1k5jj8M1m6K1QK9Ko5K2k0M1pj4J4L4m5j9OK3Nn4L8mOl9P1m4m1M4K4K0
-592F3j9rk1j%M0j8mj0PJ1j0n1M1PpoK7pk1pkJ0mpK2K4m0L7k5j2j6%pk0M2k2J4%JJ4m2K8K9
-548B9j8kk6J7M5l6Mj6NK1l8J3j4J5j4koM5m0oK6L7m7JJ0j9L5Pj5j8KLK6l4j5L5J6m7M4L3
-508E6m4k3K5j6l4J7qL7k1J1j1K9l7j4N5J1k7JOK2kMm1j0J3N9m5k7K5mk9L1kJ7l2J7k1J3n
-469dj1M1k3l9K5j9M6j3J5l4L0Ooj2P8m9l6J6l7j2L5Lj2K9k4K6j3J5k2L2k6k0K6nm5PM2kj4
-430fJ2J4nl3LK1Oj2j6nK1J4lm2N0N8o2nj6l3L6L9n0J0oJ1J4l7N3k8L4nk0k4%RK9n6oN3m4
-389b7N2Qk1oj1LJ1n7M4joj5j7lN3opJ0lKJn4M1J2l5K8j9J4qL0M9o5k5K2K5m2M0oj0L1j2O
-347B6k6j2L4m4L6j8M0Ol9k5M1j9pl4J1PoN4pk8K4K0l5qL1m0K4%k9QJ2j2J6ML0n4K9j0j3K4
-307A1Joj1J2l7L8qOl5K2J2j6L5L0l6J8m0K9no3L6O5k6j13N1J9N3j8M1j0l6j6J5Nl5mLM3l
-268B7m1Lj7M5oMl1M2l8L9k3K3J2m4LnPK1L1m1l8M6Jj5k9M6l0rK5l3J7J3K6n6NJ2L9jo5L8
-228CK9k3qk6lK4KLmJ1J8o4K2L1PK0k0k8k7J9ONJL9k9l2k4J4L0m2O0Kk7l6P4j2k6K6k2o3K5
-187d5L4K3k3L2l3Mj6K3kLJl1L9Ok3j5K4k1Kl6N1%mlrmknN0oKn0K1l2N1k0Qj9M1j7k6N8j7
-144A4j6l4J2J6n8P1j1k6M0k0Rk1qM6o7L3L0jj%l6M3m3N9l2KMKj8QJ5l9J0K9l1OM8n7lqjo
-102d0M8m1L6N3o2%lJ6m2M8l6L1j1K3j2m1L3%M1Lm1m0R%L5Jqm2j4P9K8k2Oo6M7Lo2RJ1N7K
-61C6k4K8n2J2pL6klJ4l6L2o0J6J9M2k9mj3J3l9PL0m5J6J0K9l5K5Pj0rJ4o3M4Mmj6J5oM3k1
-20A4lLJ6kqk9qJ4Mj8K1K5p9N9p6Q3j9k2M7l4J4J1k7K9j0Nj5k8PN1K2m2q%j1K5K4l5k3K8J
20FKOjl1L9l2kL3k3JJ6j2K2qM0n9lK7r1N1L0nj5L6j4rJ4j7l3L0j7L3Pj4k1j5K1J3nmM1l5k2
63b0P5m0k9oJ0mK3ml3P0k1n4N8l1j3NJ4J2j4m3K1QK7o4O0l3K9j7JK9o3O4K2J5l2m3j2l0P2
102ILK8m0l4JL7k5%
110b1
##PAGE=	F1=19989.429568977131566
##FIRST=	23001.711907285582129,	6426.5682307747556479,	1236.75
##DATATABLE=	(F2++(Y..Y)), PROFILE
-912EOpQLRl8j6j7qK4L9qQk2J4qmL0j0K5l1k9L9K5o6M0l2M7n6M0J2lm0N5j9Qj4l6JqL5j3R
-869cM0n2J5j7kj0K7l2K1J8Joj2J8J6l9M6k7j9J6K0o2M8J3m5K7k6k4O5l6l6P2Rp7K0L7M0o4
-831b0K3NMK6l1K1ok2N%mLJ8k1N2o7jj6P0j5Oj7k6K0J0Kj9m2M6k4L1K7j3n2QN5m4m2K8J1L1
-790B0j6k5L0k8ML8j3oKL0k2M9m9k4k4QJ5J8J3J1m1LJ7qj2J0P7k9%m8J9j7kj1L2k5pkJ7O1
-750F5p6kK9j6l6O3jkn8N9l4K5l1QJj9K5j7k6M6Ro8N2k6N1m5J6Rj0m0M9k2K3jJK9p0N6l8L
-710a9J2k7J6j3M9l9KM0k1Pj4n2M3K6Jm3K1l7M0m2L2k5l0M2pJM3L1o3J6Qm0M9l0Ol8k4M2N5
-671A8m6PQK6m0qPk4oK2N5mpjJ4L3O1p8j6j3Pj2Ok4j8J2LQJ0rM8Qj8j3j6Ok3M5m2KQ0L1j4
-628H5j9m2L4j6pj9M5m6K5NK2Oo2K3k8M5j3j0J0M2m3l1QL1Nn5L2rNk9O6m4l6M5K5J5k2qk5
-589A0LJM4k2oj0OJ4j3n4M5J1rqL2j2k2nkQjpK1J9l9M3k8j3j7Orj3K9j8J4NoPl7L5J7rnk9
-545b4K2M4l0jk1J6K5l5mpJ3j7L%L8m3pL5L6m6%Ok2M2Oj5k7J6lL3m0k3L7J8m6M8K8m8k2L3
-505A8k4l3QLL5j8J1nK5l8j3N9kj9jQJ5mQm1lJ5N0m5k2K4ok8L6oJ2k9J9k6J6Jj4M5k7m1L1
-464fl3N7k4J5k1K9RlqP4n9m0J8l3j1L4Jj2L2k2K0j6K6k7L3k9j9K9j3m4J2M0Mj6RJ1rk1lK6
-424A0olj9kK4J5rm5M9O0o2nj0l3K7N6n8Pj2J6J6l7M8k2L7j4j3k7JLL3n7mM9m6N5Pj4j6j2
-384a3NK5n9L4K%j8k0jN1moJ1oJ0jn6M1J8n5L6j6RnL0N4o4k7K1K6m5M2j1pL6k2Pj6j6L0l9
-343a9L7j7K8Rl8j5M0k1rl6J5%mN5ql0K8K1m0lL3l5J4lj9POj4J7NL4n1K2j2j0K6jNk1J5m0
-302b9L8jjl2K3J0k5M3L7m2J7m6K8nn7L2O8k9j15N0K3M6j2M2j4k4j7J3Km0OJL8ol3Nk3M8j0
-263I%l0M6l9L7k3K9J8n1N%KJ5L9m9l7M4Pj9k6M9l2pJ8l4J8J7K7n5PJ0M1qo8M7K4k6Mk7mK2
-222@J0pj0QK5o1K2L2MJ7j5k9l3K5PJJL8k6l2k4PL3m2O2J5l4m1P1j4k8L4k3o2J4M4K7k7K8
-183A7k6Kj7J9NMj3k8L8J1j7j6K4k5Lk7M5jjLj7%mj1N8qMn7K4l7N5j2%j9M4k0k4N4j3j8k8
-142b9kK0n6O7mk2K6j4J2k3mM8o0K3K9Kqmk9M2n3O7k6kOkj6J4J1l9J1K8l0JN7o9kKnmN1n1
-100c7L7N9o4kj2K2l6M6k9L2j5J8j1l5K4LM2Qm5m8RML9lnm0j9Q1K4k5J4o6M0J0o9J0J4O7o
-61C6k4L5m8KlK7MnJ6m0L6n7J3QN0k1j1j0Ol1lK8m1K0J0L4l5K0J1j4oJ7o0L6JMk4J7NL4j8
-20A9mmJ9mqk5j8J9Oj8K5K9q1N9q6R0k4k5N3m0J6J1k6L1qMk2j8JN1K8m7j3PnK2K0l0j6K1n
20DPjNl8N0l8LK9k5KK2j8L3j5N2q0KK8r0N0L4j1j7L7j8j2J9j6k9K7j8L2J2j6k2qK3J1qj4M6
61C4l1l0Q2m5k9mQLK4j4l6P9k2n2N8k8j6KJ3J5j2m1J6PL3q0P1l5L2j3kK5p0P7K3Ql2l8j8k5
101f3P0KL1m1l2kL9k7K
110b1
##PAGE=	F1=19965.136969474642683
##FIRST=	23001.711907285582129,	6426.5682307747556479,	211
##DATATABLE=	(F2++(Y..Y)), PROFILE
-912@RlLOJ5l9j8j9oK1M1j0Oj7J1j1LK5j5L0k5l7M7J6p1M3k9M9m7L3J5ql7N0j8Pj3l4OqK9
-871@rOM7n0Pj3pj0K3l3K7J8kmj5K1K1m6L3j6pJ0J7o2M4J7m0J8k5k0O4l2l8O5J6p3J1L7L6
-832C6n2K6KLJ6l1K4kk5J7lj2NJ9k0M5o3pj0O1j0J2j2l4K3QQk3l9L5k0K4L1lo3RM9l5l3J9
-792b5RM1k2l0L6k7oM1jnmK4k1M7m4k5j8J6PJ0J1J5m3%K0j5oJ3P8m0J0m6J2j3Jj1L9l4KpJ5
-751DO9q8OK4j5l1N9mOo7O2l6L0l0LNk2K9k7k1M4J4p3N9l2N0l8J5Nnm5M6j6K0%%K9p2N8m4
-711b9J1Pk0J3j6M5l6OM2k3Qj5m9M2K3Lm3J8l3L6k6K2l3l3N0l%L9L0o6J9Nm1N0k4J1m8k5M4
-672c9M7l9RJ4K1m1kJk4jK4N2j0pPJ4K4O4p9j8nLj4J0k1j8RmJ4J1j4M9J5k0jl1Rk1M1m2JQ9
-630G7L5k2j3m3K4qj0k0N1m7K7LJ4Qn6K4l5M8j9nRM4m1m0RL9Ro0K7j3Kj8N7l8l0M2K2J2k4
-591D1pk6NLM7k7pj0MJ7j6n5M8J2j1qL6j7k4j%NLrJ9J4l6M4k7j5j3PpoJ0qJ2J0j2Ll3L9Nk
-547Gpk7K4M1k4qk3K7K6l0k1jJ4j9PRK7m1j2M1L3m0kKk1M3Oj5l2K7rM1m7k9L8J6m0M9K1m8
-507Cj9L9l1l0mJ4L1j4J1JJ8l4j1N9j2j2mJ0OmJ1m0NJ5L8m1j4J8rk1L6qRk8K0k8J6Oj6M6k7
-466Em2L7m7O5l6J8oK9RJmO3o7l9J8k8j2L5mqL4k0J5k0L4l0L3l2j6L0j6m5J6L9Qj7PLj3op
-425a6K9j3%k0KK7J3j5m6M8N8n7nrk7J6P2o5Oj8K0J8l7M0j2L6k2ok9K%L2n3mM4m5N3Pol0j1
-384b3J2L5n6K2JPj7k6KM6%nRpK1mn6M0K0p0M2j6NkL2N4o0k6J7K9m7M1j6mM0l1Rlk3K5l1L4
-342B0j4J4Rl2mL6k2j1l2J4mkN1pl0K8K0m4OK9k6Lkj2NLj8J9PL5m6J4j1rK5lJ5k6J4m0L6P
-300A5qk7K0Rl2M8M3m4J4n0K6pm5K7O6l3j09M7K5L6kL9j8j0j5O%m5J8jL2j2k1Nk7N0j3pk6
-261b6M6l6L5k3L2K2n5J2%lJ1M1n1l5M0J2j8k7N3l4nJ0l4J8K1K9n4J1NM2j5o7N4J5k6J6k8
-224a2lJ9J5j4j4NK7n7K2L4%J4j2k9l3K8J0oKL4k1l4k1KL0l8O3K9m3m3O5j6l1M4k6n7MN3K8
-185A8k9K1j8Jj4QJ3J0l4k0L4J8j2j4K2k8Lj7L6jKPk2Lmj4O0j1Qo0K2l8N6kqj8M5k2k1M7n
-144B2k3k2j4K2n1N9Mj5J1rJ4k4jM9m8J1K5Oj8mk3M0n9O9j8mQpj3K1Kl4J3K5k8nO2p9LJ1j0
-103c2jN0n8L6O1o0nk1K9l1M4k0L0k0J5j1k7J4NL9J2m4n2QOM1nll4k6P8K1l0K6o4K9J8p3J2
-64d3J8P3j7k0L8m2n%J7J1j1K2m5M0m9MjN7j5j7n%k7rK1l1K3RL3k9J1J5j4lK0n7K8lJ3l1J5
-23fJ7K4j3jj3K1ppj8l0K5Pj9L0K8p7N5r0R1k8k4N5m3J4J2k0K9pNk9plM8L0m9j4RLJ8J3k1
17HqJ3j2J3j0J3m5N8m3J2K2k5MK4k2L9j8O1r4OK6q6M6L6j4j8L5k0j4K1j4k2K4j7K5J8j9j9
55a6%J8J5j1k3M6k4l6Q4m9k9KMRK5k4l5Q2j8n0N3k3k0%J3J8j2l6QRL7q8P7l7L2ppK4p2Q3K1
96D3Ml1l0k4k3O8JL3m1l0kL8k8M
110a8
##PAGE=	F1=19940.844369972157438
##FIRST=	23001.711907285582129,	6426.5682307747556479,	-815
##DATATABLE=	(F2++(Y..Y)), PROFILE
-912cJ1jjRK1m0j7j8qJ6M2j2Oj4Qj3RK1j9L5j9m5N5Pp5M7k5N0m0K6J7j2l5M5j6Mj2l1J2rK4
-871@pLN5n0Jj0j1j1J9l4L4J8njk0K7K6n4J9oOMJ3o1M1K1l7Rk3j5O5k8l9N5K2o8%L8L2m1L0
-830A7jJPl2K8Lk9K8ok0RJ9k0L9n6j2oN2pJ7mm1K4NJ4k7l4K4j4J8L3Np4J1M4k6k3J0MM8k5
-789Cl3M1k6j8M5RlrJ7k1M3l7k3j0K3j%RJ9m3kK1k2%J6P5m8K0m7Pj0Pj3M5l9Rj2J0P3r2J3
-748dJ9j7k4N6qJ5p6O3l7L6l1jQk4L4l0k0L7K4p4N9l6M7l2J5Ljm7M1j1J7JmL0p3N8m8J8Jj1
-708b7Rj9M2l5J1M4k4Qj7m6M3J9Mm3J6k7L2j3J4l9l7N7LjL2K7o6K4Km2N0j7J6n6k8M5L9l1
-670c1J0K0J6m3Opk4KK7N0j7pJ5J4J4O5p7k1Nlj5J4j7j9OrJ9J1j5M5K2k0Rm0Qk0L6m0kR9M1
-629A27k7j0m7J4Jj2j9N7m6K7JMQm8K5m3N2k6jRM6l7m9RM6J3o3K1j6%pM6l1k5L8J9Qk4pk7
-589FONN0l2prKJ9k0n1M6J4j2j0M1k1k6KKKPj0J6J0l4M6k6j6j0QpJqLJ0J4j9Jk6L7mNj2k4
-545c1K7L7j7j5k4L5K7k3l9OJ5k1J0J7J8l8j6M5K8l1njk1M3Pj5l8L7j5N0n2l6L9J4l4M9J3
-508D5m6j6M5l7k7j5K4K7j1J1OJ0k9pN6j6qpJ0nlJ5l8J4J4K5l7mJ1j2j5L8j0Mk8K1k8J5J3
-469Ej8M7k8m2L9n6P1m8K0RK9ROkM6p1l3J8k3j4L6rlL4j6Qk3M2l5L3l2j4K8j8m3K0L6J3j9
-430BMoj6J1j0L0k0Nk2NL1Rj9m7M6N6n3ooj9KQ6o9Nk0J8K2l6L1lL6k8Jl2LlL2n0nM0m4N2N
-387A8Jm3rJ8M7n4J1jJ4j6l2MM2KkLnL2pn4L8K2q2M6j6%JL2N3n4k4J2L2m9M1k0jM2m0J1J1
-346B4l1K1k4L0j1JQk5PL1k2j1k9J3rJM5pk8K9J9m9J4K6j9nllLjk1K0QL5m0Qj1qK4oK1k5J3
-303A3m0L4J4j5k1J6J0l9N1M4m1J2n5K4rl4K5O2m0r4L9K7K5PL6k1Kj1%jn2L1lK5j9qOl1N2
-264B1j6j4k2M4l2L3k2L5K6o0J7%rOM6n2l2L5J8j8k7N4l4kKl4J9K5L0n3J5%M1k3o4O1Pk7L0
-225B4l0kJ7J9k0j7KK5n0K1L4mJ4rk9l5L3J0j1KL0j6l5j7lK7l6O5M2n1m3N7k0l2N5k9n0pO3
-186fK6l0J3j1Lj2mK0J5n2j4K9K8pj3K0k9LqK7jLJ3k8Pkj8O0j3J0o1K2m0N6Pj7j5M6k3j8M0
-145B6%k9j4k1K0m7N1J2qmkJ6k5KM9l3nK0J1k8lj6L6o2O8j0oRj2qK9pk9J4K0k6rO8q8OK2j7
-103c0%N0o5L4O5n6pl2L5k6M3j2K9k6J4j1k0MPL4J5m0n2POM3rJk4l6P1J9l7L9n9J7K6p5J6
-64d2K0P6k6j6M0l5j4LRJ7j6K6n0M4m1kj3O5j0k2%lk4j7J4k1K6QL1k4MJ9j5LK2n4J8oK3l8
-24b1J3K7J5rLk1K3j0oj3l9K9Pj8L3K8p4N2r0Q6l0k2N8m7J2J1j4K9oMl5OrM4K8m4j7J2QJ4
15A7Oj2KPk0J8j8K1n4O6m7J8J8k5PK6k8M1j6O5j01RK0p7M0L5j4j6L0k2j7K3j2j5K1j5J9K2
53B2k2j7QJ4J9j3l3M6j6m1Q4n2k9RjJ4K5l4l2Q1j2m7M7j8k4jJ3K2j7k7KJ1L7r1P8l5L1kj2
92a3K1o9Q4J8jk7k0l0k2O5jL6m3k6jL7k9O
110a5
##PAGE=	F1=19916.551770469668554
##FIRST=	23001.711907285582129,	6426.5682307747556479,	-1504
##DATATABLE=	(F2++(Y..Y)), PROFILE
-912fJ2KnQK9l9j7j3j1J0L5qNoLj7J3J9k7M3j4m9N4Lo9M5k4N1k9J5J9j5l1L6j1Kj2k6J4oJ7
-871@oKN6m4mrj1j2J2l1L7J6oMk6L2K9o1MQJ3KPn4L3K4k8mj7j2O3k6l3M2K4o1rL8K8l0L2o
-829A6Jkk9L0Mk9L6rk5J2J9j7K9m9j5%M1nK0Nm5K2MJ6k8k9J2pJ1L4J3p9J0L7j3j6MnN3k5l5
-788c3M4k1k9M7J8nj2J0j9L3k2k3lL6j4qMK3m1mK0k8J0J5O8n2K7m5Mj0J3j4M6l9J7j7LP0q9
-749b0K0J0j5j5N1j4K5q1O1l5M0l0oJ0k4L4k6k3K8L4o9N5l7L9k5J6jQn2L6nJ1MpK7p1N8n0
-711c9K6okMj9L6l3J6M4k4Oj6m2M5J4Lm1J1k1L0mNm1l8O1QKK2J8n9K6Km3M8rJ8o0l3M5L4k4
-670c0J0K6J1m2J0j2k4LL1M3k0oK1J3NN9o8k4J4qj4J6j4j8Nj5K3J1j4L8K7j9J6m3Rk3K9l5
-632ilJ04N0l2j1n0LJ2j1j9O4m5K4jkMl7K4m8N5l5OJ2M2l3n5QN3J8o6J5j8mLL4k2j9L3J2N
-592F1k3pk6PQN0l7mj0JK0k4m3M2J0rj0M2k5k5MNjJ2j3J1Ql1M3k1j6mMlNk8J9NJ6k1jj6K9
-549Dj0Pj5j7K6L3j2k1k2M2K5j8n2J1J9k1J0K8Nl1k4M7K1j7poj9L9Rj3m1M1j9N9n8l7L7Pk4
-510a4M7Mm1j4M9l8k4k5L1K4j0J2J0%k0mN2j7oj1J0j5%J6l5K1J3J3l4QKj5mL7j4Lk9K1k7J4
-470a0J8j8M4k5m2M2o2P1n7K3J9L3PRLK1o8k3J3j8j5L7j4LL1r%k6M6l5L0l1j0K3j7m1K1L4
-432GJ9k0%j6j7K6j3L2k3Mk0OL5Lk3m5M4N2m7opqj3R6p0Nj9J4K4l3K0OL5l2Nl1MmK8m3rL7
-390Cm0M6NNn4oK6N3m9JmJ9j0m0QL3PJq%M2qn1L5K1q8M7j5nKL4M7m5k1OL5n0M0k2jM3m5J3
-347A0K4l8J8j6K1qqLj3J4K5k2j0k1J1j2JL5nk4K7J8n4K4K0rj7%LKkk6K3QL1l3Mqj1K1oK3
-305B3j9J0l8L0K0k0j6J0J1m1N0M2l5Rn6K0j2k1K5N4m7p1K9K2J9J5L1k2J2qnmn4M1nK0k6M
-267cLl0N2j7k2j6L8k5L2k1L5K6o0K2kj4KM6m6k8K8J9j0l0N1l0jml3J7K9K9n0J8mL8l0n7O4
-228A6jk7M5l3%J6J8k3j9LJ8m3J9L4pJ5j0k6l4L6J1j6JK4j0l7j0mJ7l1O5N4n8m0M4k3l1O6
-190A9l4m0j4O8K1k9NmOrj6K2K2o8oK2L8lj2J9k9JKJ6JKJ4k6J0jj8N4j6J4n8J9m0N4J6k7r
-149a4M3k1j4L1Pl5qk5J8m4M3J7jj6LJ7k5OM7j7k1J4J7l9Jj0L2o2O3lnJ0j6lL5j9k1J5J5k4
-109ij4P1r2J0K9k5NM7p0L2O5m9qm1L8k1M2nK9l3J4j3j1pJ0K8J6l3m8LNM3j0Kj0m8O2J8m6
-70b4N5n2LL1p2K0K3P4l3j1L7k5k1MKK4k6L4n4M6l3rk0O9rk4Qok4k1Oj0K7PK6j7lK0j3J1K2
-29D2n0QpK9m2J1L2QmJ2l2K4j2onn0L4Nj6L5K1o4M7q5P7l1j5N3m6PQkK6nKl8J8j5L8K7m0j6
12a7J0J6RmjJ5mk6K2k3K7o1P1m8K5Rk1J2K3l3M0j4O6j00J3J1o6L2L1j0j2K2k3j7K1rj0K1j2
51a5QK9k6j4J6OK5j2m0M1pm3P9n5k6J6nJ7K3m0k7P3mm2L9j4k7jJ4K6k6j6oJ5L8q9P5l3K7L
91Bj6K0o4Q2J0jk1j1l4k4O1jL5m1k2JL2k8R
110a1
##PAGE=	F1=19892.259170967183309
##FIRST=	23001.711907285582129,	6426.5682307747556479,	-2193.25
##DATATABLE=	(F2++(Y..Y)), PROFILE
-912a0J4NrPL7l7j7oj6LK9nN%kj9J7J6l5N0pn5N5ko2M2k2N1k0PK0j7k9K8njj1k1J5lJ0nJN7
-868E3l8rpj3j2Nk9M2J3nPl1L6L1o5j1K1J9kKm7K5K9k0j6j3qO1k2k7K9K3n2k0L9K5j9L2r%
-828A7j2k5L1Pl0M4j1l1J5J8j4K1m2j6OK8lJ9J7n0K0NJ7k9k3%JNL4J8q1RL0jrjj6N6k4l6M7
-787A1j6m1N1K6oj5Kj7K3qk2NM7k4j9JK6l8nJ9l1J6J3O1n5L3m4Kj0J9j6M8m0K6k4kO0p9K7
-748DJj3oM7k1L5q6N8l2M5l1j0J3k4L2j6k9J8M6o3M8l6K9j9J7nJ8n3K7JMQj1K4o8N7n2L3j2
-709b2Qlj8L1l3K3M2k3Lj4l9M6J1Jl9Rj4K4Mjm2m0O5J4PJ0Qn3L0Jm3M5jK0n9m0M4K7j6J0L2
-668A5Nm0J5j8k6LL6L5k1oK7J2nN2n8k5K3j5j2J9j2j7Mk0K6J0qK7L0j7K0m2J2k9K3l0jJ05
-630I7N9l5j3n3pK2rj9P0m3J9jj0%k4K3n4N7m2J1J5L9k9n8NN9K3o9Rj7qJ3K0j1j5K8NKk2p
-590C0k5J0RN0m2jj0jK3k9l5L5Qpj0M3l0k4PQnJ8j7PPk7M0j5j8J%%J1m9L6JJ8k3jmJ4j5J0
-547bj8j0K7K7qk6j8M8J9j5o0J7K2k0J0L7qk2l1M9J2lj1qj7L3J2j2m2M3k3O8o2m0L6Kj5M4
-509C5ol4j1N2m1j9l3L6J8pJ2J4rj1jM6j3oj6Rk5MJ5l0K9RKk9K2j0j8NL6j5Ll1J8k4J4K2k0
-468hM2k1m3M5o3O6o0K3K7L9LJ2Qko4j3Pj4j8L8j9RK8lpk8M9l6L0l1oJ6j4l8K1L2K4k1nk6
-428b1j8M0j3L2k5Kj8RL7jk6m5M1N0m2ppMk5R9o9Pj6OK7l0RJ5L4l5Ql0OmK4l9j2L4l6M0NJ0
-386B0o5kL3N8m4qqK4mm7J1K4J1Nk0NN2qm8L1K2r3M8j7qML4L9l5j6jL8n2M0k3%L9m7J5L7m5
-345aJ5j1J3lj5kkJ9J8k1qj3Rj5LK3mk0K7J6n8L2J3Jk7MPJkl1K6PK6k5Jnj4J7mK1rOl6K7K6
-300C2k5j1MJ2m3M9L6k6Pn7J6j6qK5M5n6m0J4J7J2K4K6k4K1mj1on5N1rJ6l4J7Jl1N4j9k8j2
-261c6L4j9L0k0L6K6o1K7nj9%M6m1k3K2K0ll4M8k5%j0l1J5L1L0m8K1j0L7l6n0O6qk7N7l6J
-223EJ7J6k4j9LJ0l6J7L1rJ7j0k4l2L8J2k1JJ8ml9jnNk5O2O4o3l5L1k6k9P6l9l0k0P1J6k8
-184ilMQnl0K4L0q4LJ5M7%qJ6k8%J0OKKJ5k7J4Kj7M7k0J7n4J8m1N2K5l7lM1k1j0K3J3m1kk5
-141c1J1l9L5K2Nk7RJ8k6J0M6jl9RK4n2PoK7n8N6LlJ0k0KM2l1j2J4J0k1j9P4r7J5L5l1QM6
-101B5p5K9O6m3rn0M2j6L9KK8l8J5j5mj6J2J9J7k4m1jLM2j1MKn8N2J8n7P1m4j1L7o7K4K4O9
-62F0l8oL4j7k7NmL1l7M3n8M7k3j7k3O8pk5J6ok9k0mjK9NK0j1qK1j1J8K3m8joL5m7QL6KJK1
-19D9m3K6j4pMo0L9Lj6L8J2n3M2p6O5l1qM7m5KNRK4m%m0L1k1L2K0l1j5RK3Kj4RK8j2l3K7l1
22hL5o8P6n0L2Kj8J8J9l8L8j1O1r1J7%n6K4K6mpJ5k5j7K0poK2pnL5l0j1K4kL1j2m5L7Jm3P1
64D3n7k4K4j0J9K3m5k2O3Nl8L0ql2%J5K9l3nj3J8L6q0O8k9K2Pk1J9n4P4K%j3jm0k7N6%L4m0
105ej5KK8k9J2
110g
##PAGE=	F1=19867.966571464694425
##FIRST=	23001.711907285582129,	6426.5682307747556479,	-2473.5
##DATATABLE=	(F2++(Y..Y)), PROFILE
-912a1J5Pj4MM4l1j9Mk2kJ4NONnk4K0J4m1N5mn6N1ln1L6j9M9j2kK2j6k7J7Lmj2j5J5JLnMN0
-868D9l1j2oj0j4kk3M2J0nRl2L9L3p1k1L2K1okl4J3L0rk6qoN9k0j8J6J9m4k6L8K2j2L2j2%
-828A4j8k3L3Pk8M7j3l4J7J7qJ0l4j5J1J9oJ8K8n2J7PJ2k6j8j0PJL3K2q0OK2J4nmk9N6j7l7
-788c9M5pm9N1K9oj8mj4J3Ok1J1N7l1k9mL0l4pJ8l3K2J2N2n7L4m0Lj3K5j8M6l5K9k5qM3o0
-749b6L0qrLM0k7M4q7N2k6M6l0j3J6k3K6ll5QN4n1L7l1J4j1J9rL0n6J8PmJ3j4J8o1N2n1L9
-710ij8J8j1j4K4l3L1L9k2lrl4M7Ojl8Pj0K5Nrl7m0O6J6J5%nm5L3Lm4M0RJ8n4m6M2K1j0J1
-669a6L7ml2J3j9k7%M0K8k0oL0J2j1L7m3k6K8j7pJ6j1j4Nk2K6PKJ4L1j8K0l2J6l7J6k4JJ01
-630I4P0l7j8n5j4L1nk1P6m0J3Jj4pj4K4n7N7n0J4K4L1k5n8KO2K6o7Mj6j1J8Qjj1K1l%k0q
-590B4k0J1J0M5m2Lj0jK1l2k4K5MmqM1l2k2J1J0j0K5k3MNk0L5rk0RrLJ6o4M8jJ7k1jRlj8R
-547ij7lK5K3nl1j3N1J5j3o5J6L1j8QM4j9j3l6M7KJ2j3j1j3K4J6qm4M1k4P4o4l8L3nmL7j5
-508A8k5qN2m0j6l9L8J5pJ3J6j6jJL8lrk1Ol3J0J4k7L5Nok6L5j9k2J6L2j5Nl2J5k2J3K3j9
-468fL6j5m1M5n9N7n7K1L1M7mJ5J9j4o1j3mok3L7k3J6K2Lj1l1M8l3K8k8mQql7J9L2K8k0j0
-429Dl7j4N0j4L1k3jj5PL9nk7m3L9M5l5j0pJ6l4R6o6J1rpK9k5JK0L3l6J0k8N%J7l2j9L6l3
-389c1L2OJ1p0%M0N9l9j4j1K7Mn5J6J1J7J0l5J1N9nm4K7K0r2M6j7j1OL4K8k5j2pL9n0L8k1
-351BkL4m6J9M5n0J4nK%j8qJ0K1J0k0loOj2JQjj4K4J4o1M1NJ0l6J1Qjjl3K9NK0j8jkj8J4j
-306dJ4Njl1K4K8k7qkJ2m0M5K8j4Ln6J2j8NK5L4o3q%PJ1K8K1k4K7%j6on4N6j3J3m0K7kk7N2
-264B3k0l2oK4j1L1j9L4K1n6K9ok3kM4l3j7J3J9Pl6M1j8Lj8k8J1L4K8m6K3j2L1l8m0O3j2k7
-226b1O7l7%J8J2k2j9Pjk9J3K8rJ9j2j9l0M0J1k4%J0Km0Plpj9N9O8o2l1J8l0k5Q4m3k0k1P0
-186IOk3j1RJ1jl9K0L7r3J0QN6LpJ5k5nJ6jNJRk2J8Oj6L7k3J8m5J4m1M9L2m6ML7j7pJ4J8m4
-143dKk0Kl9L2K3J2l4J3J5k4J2M3J3n1MK8n9RkK3n0M3QKJ0k4PM8m2mJ3Oj9k1P1r5J8L7l6J3
-102a7M1p7K7O3l3j1n5M2j2L8QK6m2J6j7Kk3J2J2J6j5k9q%L9j0LJ8p0M0K0o5Q4l5k2L7n6K5
-64b8K7N8l9kK6pk7KoL4m5M8n7M4j2k5k4O6qk2K1ll6j6j4PK8MJ2nj0K0qK6K2m5rmL6m8OL6
-22B3jNL1n3K7j6pJ2o7M2kj2L7Km0L7o5N3l1%L8m2jjK1K2lnl7M0k4K5Rj9rMK5jk1J3M0j7l8
20fK9l4M0p3P7m8L7nj4K3J2l8L2pN2p6K1j5m2J5K0NmPk4j5J6nlK3kj6L8l4oL1j1L6rm5K8Q
62A8m0O1n8k1L2j1J7J9m6j6N1J2l1K2pl3JJ6L2m3Qk1K3L3o7N8k2J1J3k5J9m1O2qOmNm5l0N0
102@MK8l7qMK3k8J4
110@
##PAGE=	F1=19843.673971962205542
##FIRST=	23001.711907285582129,	6426.5682307747556479,	-2754
##DATATABLE=	(F2++(Y..Y)), PROFILE
-912a2J5J0j9LN0k7k0J3k7q%J4PJ2ql1K3J3m7O0Jn7M2Jm0L0j7M6mj0K2j5k5QRoj3qJ3OloN
-869@M3k3j4ooj5qj8M1QoJ3l3M1L3p3l0M2K0rok1JL3Kl7lnN5j8rLJ5l3l2L8J8nK9j4Jk4j9
-826c1L2Pk6N0j4l5J8J5jjk6j4J6J1j2J8L8n3J3QQk2j2j9J3mL0K4p2JJ2K8%nm4N5j0l5M3J
-786En8N2L2qk0qj0MJ7j9J3O4l5l6j1L4k9pJ6l1K5PM6n8L5l9Oj5L0k2M4l0L3k7j3K5m0L4j8
-747a2pJ3L4l3N1q4M4k1M8k9j5J9k5K0J2m2kO2l9K7k5jnK1j4M4n8QJ1j2J9j8J2n2M9n1M6k5
-709c0K6j8qJ5l2L7L6k2qlk9M8%ml5OnK1Lj2l0m0O6J8K4j3j6l6L7Lm4L4K0J5m8n1L8J6mJ1
-669a4M2j4k5J3j9k9mM4K0j6qL4J2j8K2k8k8L5j9lJ4j1j1Nk3K5OJ1JL2j7J5j9K0m4Qk0RR3
-630I1Q1l9k3n7k1L9%k3Q1l7QLj9j2mK3o0N7n6J7L1K4k1n8%O4K9o6%j5j4K4oJ1qJ4j2jj8q
-590A9j5J1J1M0m3Pj0%J9l4j3J5kJoL9l5k1J5J2j4L1k7%Lj3K9jk2J6j8PJ8p6O1nJ7k1%K2j9
-549bk2Qj6MK3J8jl6pN3Rj4o4J6L8j6ON0l0lm2M6rK9j6j3j0J3K0mm3L7k3P4o1l7L0j0NL2k5
-508Gj6nN2l9j2m3L9J0pJ4J9k4QLL0Qj3k4Lm2J6J3k5M2Jj5k3M7k7k5K5K9j3Pl4J0j7J1K4j7
-468cK8pm0M4n0M4m8J7K9N7j0J6L8Jp0l0j8jk7L6k7K1J8Qj6l3M6l0K8k6%jkl6J7L1L1j9j4
-429Bm6pN4j3L0k1nj1OM0j1k7m0L6M2k9j3qK7l9Q7o0J6lj9L1k1rK7L2l5J1k6MMJ0k5k5L6k9
-389b7K5NJ4p4MM4N7l3k0j4K9J4o3K0%K1J6n0J8O1jm1K4J9q8M2j6j3PL3J6j3oj5L9m9L5j6
-351DmK8m4K2N2n4J4%j0Mk0j3K3J7Ok0L%Nj1jnKrK2J1o3M8mK1m5J7J0lKl8L3JJ3rkKk3RLP
-305AJ8pk6K3L0k9mj1J3l6L9K0m%n2Qk2J8K5K4p0K5j5lRL2J7k3L2Kk1nn0O0k0J2m6L7ok3N1
-264B3k0l5kJ3jL0j7L2J7n3L2pk8kM1k4j1NJ8J4l7L3j0Ok5k4PL5K6m3K4j4K5m1l0O1j6k7P5
-225E0l8%K0Rk1j9J4j3k3RK3rK3j5j5k8M3Rk6kNOm1J6%k0j3N6O7o0k4Ol3k2R2m8rk2O9oj7
-184gk0J5J4Lm8J7M3r8J6KO2NpJ4k1rK1rPJNj8K1J0j5K7k6J9l4J1m0M4L5n1J1L2j4kNK2m7
-143dNj3ol9K8K5J6m0J9J3k2J3M0K1n8lL4o7J3KJ7m1L1J3PRk6J0N3n5OJ3Jj8k3P0r3K2L8m3
-103c2J9L6p9K5O1k4j0o1M3rL4J5K4m5J9k3Qk7J1OJ4nj8j4lL6rKL2q1L0K3p4R5k7l3M0m5K7
-64a9K6M8l9LJ7Jk7jqL8n3N5n9M2kl2k1O0rk0K8%m1j1k1QK8MM%j2J8nL3K1m2j7%L7m9KL6n
-21A6J0M0o2K9j6j0J9p1M5pqL5rk5L2n5M2l2J0K8l9noL3J9jj1l0M5k6J7jplkK8ol0J8N3k1
19C6m5L2l8M7p9P7m6M2j1pK5Nl8K5mM4n9K6l1k9OJ3J5Jjk4j2J1kkK6Lk8M1l8kL7k0M3pm4K1
61IJ4l8N1n7k0M0j2J3J6m4j1L7J9k5J4nl5LJ8L4n2J9k8K8L0n1M6j7KJ8l0K0k5M6j9J3NJ2n0
100a2l3M3RK2l5JNJ7k6J6
110G
##PAGE=	F1=19819.381372459720296
##FIRST=	23001.711907285582129,	6426.5682307747556479,	-3025
##DATATABLE=	(F2++(Y..Y)), PROFILE
-912a3J7J1k4jN6k2k1K3l4j0j8K7OK0j0l6K5J0m8O1%n3L3Ok9K3j6M2%j4K4j1k5%J5pj8jJ1
-873aRlj0PL3j7j3ojj7j3j1L9NnJ5l3M2L3p7l1M6J6j2pqj0L3J4m4jmN3j8klOk5l0L2J8lK7
-830B3j6%k5j6L3Mk3M8j1l7J9J4Nj1j8j2J9Qk0J6M3m9J3Rjj7rk4J6qL0K4o0pLM0%jn8N4ml0
-788c6L7J0o2M9L0ok2j2oJK1j5J3O6l4m2j5L7k8mJ3k5K3NM0n9L2l6J4k0L1k4M1k4L4k7j8Q
-750a0j9L6k7lJ9L0l9N4p5L4j4M5k6j6K2k5J2K4m5j1O5k4J6j8j8LK3j7N8o2jJ6k2K7k2Mm1
-713d7M3m7M7k8L3k4kQl3M3L3k2j7Qk5M7lj0l0MjK0oj1k1l8O3J6L5k3k8k8M1Mm3K7L1Rl9n2
-673f6L0J3kJ5M1k1j5Qj6k8j0M6J4j2j0L3J6k2Nj5k6L6j9NRj4mQk4K1MK2j1K8j6O%K6n3Jj5
-632a2J6Q0Q7l5k9n8k2M2Qk8Q1l0LOk0j9MK3o1N5o0J8L9J8j9n5mO4K9o3kj3j5K6j4J5nQj8
-593D0kj6j0qJ3RL1l9J2j1KJ5l3lKnNkL3l5j7J7J2k0L8l2jLoK3Mk3K1k8J1K1q3O9pJ6j8jL4
-550C1l6k3Lj0QK1J4Kl7lN2Kj6n8J0M8j2LN2l7Om5M3j8M0j8j2q%K7Jm3K9j9P3n8l2K6j6J6
-510FK3l1qlM8l5rm2L7MqJ7J8k6J6LK1K0j6k9km5K2J0k1M5mj9j9N3l3k7L3K5j2J5l5Lj4J0
-470iK1j5K1Kl8M1l6K7l2J0K3O6j5J9O8N3r5p6l5Ml0L2k9K6J1J2j7l4L9k5K9k3JrNl7J5L1
-432AL4j7j7n3KN0j2K8j6qpNL5j2k5l8L4L8k1j8qL4l9P2n3K2Ol3K9j3j7L0L1l3J1k2LJ1Jk0
-392el0L6k3J4PJ3p1QM5N2k8k4j4K8K4p0K5j1K6J8o0K2N8Ol4J9J6q2L9j5j3PL1Ll%k1L7m7
-353a7L1oqJ8l5K5N2n3J4Kk1Pj8j5L6OLk1RPLnok0NlJ8J0o3N1j0K8n1K7PnNm0L6mQmjPl0O
-307a5RkL0j3j8K1K8l1%j8J3k9L3J2Nmm7Nk2K5K9J1p3N1k4j4J0K8J7k2L3Nk5mm1N7k6J3m8
-268d1M3j2j6M8k1l4JLOL0j5L0Rm6L1mk8oL8j6llJ5K0l6K2JQl1k1LL5K2l9K5j6J9m1j9N4j5
-227@k9Q0l7lK4Oj8k0K3k2k0MJ8pK3j6j1k8M8Ok8kjRm0K3Nl2oM9O0n0k0ml6j4R3m8lj9O4j9
-185Bqk7J8J8Mn2J4M3r5K0lO5PpJ5j7j7K5j2QKnj0K6J1j2J6k7J7k4J0m0L9L5n4J8K8j1LkK3
-144D4m6Nlj6m0K8K2K0l9J9Qj5J2L7K5o2oL6p0J4NJ0k9J9J4J7Pk8J2N6o3J2J3lj5k5O4q5K4
-105b2L3m6K3L2p9K6N7j7ro1M0pL1J9K1m5K0k6J1k7QJJ4Jnk2nL3o%M0q7K0K6p8J00k0l7L8
-66el1K5K6L5l5ONJ2k6onL8n9N9n7L6Ql7j6N1j0j6L4Mm9jk7OK6LlLpJ3mM0J9l9k1NL2m7JL2
-22A8pJ4M5o6K9j4j4K5p2M8j4oL4j9j1K8m5L1l2J8J8l5pj0M0J8jj4k3M7k6J1j3NLnK6rl7K0
17bO0k1m8L2l8M9q0P4m1M3j3mK6kl4J5jL4m0L0m2k1lPK6Ork2j0PJlK8Ql6L9l9JM1k6M5ll8
60dJ0J8l2L9n5j8M5pQPl7qK4K2j8J0pl4NJ7L5n8K8l1L0K6l3L0j0pK1l2J9oK7k7K0J5J5n4l7
101d4L7J4J6l2RNJ2k5J7
110I
##PAGE=	F1=19795.088772957231413
##FIRST=	23001.711907285582129,	6426.5682307747556479,	-3296
##DATATABLE=	(F2++(Y..Y)), PROFILE
-912a5J9J3k9nO3j8k3L1m0j0l5M0NK8j2m3K7Qm7N9%m9K3J2j8J6j4L8Lj8K6pk7oK1rk2ORJ2
-872A2mj2RK3j2j1pLj7j8lL5LnJ7l2M2L3p8l0M8J0j6qPk0L1K6n1JlM9j6Nj1jj6k7K7J5jK4
-830B1j8%k5j2L1Kk1M6ql6J7J2J3k0j1j0K1Pl0J5M8m5J2Rj0j1mk8J8j0K7K3m7j3rN2LKp3N4
-790hKk6L2J7o5M7K6mk3j5%jK5j4RO6l0m4k1L9k5jJ1j9J9JL7n8K7l3K2k4L1k7L8j8L4k6k0
-751a9rJL7l6%K5K4m3N7o5K6rM0k3j5K5k7KL8m6j9O4rPrl6J0K5k1P2o4j1J9l0L3k5lk9L6m2
-711d9M9l3M0l0NJl3M7K9k2k5J8j9M6rj5k4LKJ9j5j1j0l6O1J1M5l1l7k1M4Nm2J9M1Ll0n1K4
-672c1QJJ7L9k9nMj2k6j6M7Rpj3L2K0k4j2kk4L7k0J1Lj8MRk3J7LL2k2K3j4lJ8L1o1mj2K4O6
-630G7R4l2l6n8k3M7J5l4Q0k4%Rj9k4J0K2o2N1o4K0M8J0j7n1pO3K8n8lj0j9K8k2J9kKk4lj3
-591A8j3jJ5PK2l4J6j1LJ1l2Orj0J1JK7l6j3J9J3k6M5l7kKKJ7Rk5K7l7J5K0q5P6rJ3j5jM6
-550D5n1k4kmJ1J8J0Ol8LM9nj8n1MN6qjN5m4J4m8M1k8N2j9j2nj2L1Om1K0j4O6n2k4K1k2K6
-510A1J6l7j%M1l1nm1L5jrJ9J8k9K4MJ1L1j9l1om7K7Pj9M8pk5j6N8l7k6L8K2j2K3l5lj2QJ9
-469A1j3J2J3l8L9k4J1j1JJ5P3j9K3J11J48j42j53n2Rl5K7l1L1LJ6j8l5L3k0K9j9Kj8J2l6
-434d5J1L2L5j5j8n6PM8j3K7j1j2kKL1j5k2l5L2L4j4k2rM2l6N3m5K8J6m8K7ok4L3L1l2J1j6
-396DJJ6rj5l4L8j8MNJ5o3QM5M6k3k7j4K7L4p7L1k3L1K0p1K8N0J5k9J4J5p5L8j5j3QK9j0N
-357A1Mk6L4m3K5Oj2Rk7K8M9n1J6Nl2Qj5j4M5njk1J5J4JJj1l4J0LJ4Po2N4j7L6n7L6LoRm2
-315c3M0j0L%JJ1l5LJ4j3M2j8j0K0K6l3Lk5J3k3K8MJ3qm1Lk3L3L1kp3P2l0k5J2K6J5k2L5O
-275C0k9jl3N5l6J6m8M7j8qM4k0l3MpJ3L0j3K7Km0L2kk8qL4j0Mj0J1K5l2J1J2J1l7j8lL6J7
-235B7l5K4j6J2l9qM8j6k9Q1l6oK9Lj6j9L3l1j6kJ2oK6j9nk9N3Ll0kpJ2l8K9Rm4JM2N1l8j4
-194fj4l7qR3m9Mj6O0l3%l3K1K1Mn0PM1q9K5qO6RqJ6j4k2K9j7J0Mj6lL0J2qOk9J4j2Rm0L4
-152CL0n2K4K4qQj0K4m5POk5m0K8J7K3l7K1KpQL4K2n8rL8o9J1QNj7OJ5K6Pl0J3N7p1K1J1o
-110A5j4k6N9p8K5K9m9K8K8q0K8N2rqo0L8nK7K3J7m1J6k8J4k6OnJ3OOk8oK9llM6r0J1L2q0
-70i1J03j5m0L5j6K1K6J9k8RqK1k2j0mL8o3O2n5L0J7m1j0M0rj3L9Rn6Rk9lK6Lj2O%RoM7J7
-29E5l7k4RL0m5jK8rJ9M6o7L0j3j8L1p2M9j9nL2k7KK3l3K2l4K6Pl1pj4M6J6jk0j1M7k7Pk6
10a6J7J0j0K4j2m1J7P0k0n3L2l8N2p9O8l7M6j6%K6rl1PLK3k0L2n4j1j2JL8Rj5j9qKMoL2J3
51A9m6L8m1MM6l3M8Jl2JK1k8K8n1j7N1nNll0nJ0K7j2Nrl1QJ5L6o5L7l4L3K1j5J4jj8K4l4J8
93@J2Ql3K9K2J6n7m0L1K0Qk8J7ONk2J7
110A1
##PAGE=	F1=19770.796173454742529
##FIRST=	23001.711907285582129,	6426.5682307747556479,	-3386.75
##DATATABLE=	(F2++(Y..Y)), PROFILE
-912a5K1J3l3rO6j2k3L5m5rm8M9NL5j2n0L0Nm2N4nm3J5J9j0J1j4L4Kj7K5Kl0j1K5j0k7J1Q
-873@J2Jj7J1J2prqRj7k0JL2JoJ8k7L9L3q0k3M5Nk2oK0k9L0L4n2jkM5j5Qj2j0qj8J8J3lK1
-830A6j6kj9j2K8jj7M1ml5J5J2J7k6mrK3Qm0J4M9m0J3Pj7mmk7J7j3K7K1k8k2k0O0NPq6N1R
-789fk1K7K2o4M2J9jk2j6NMK0j2LN9k3m1k5M0k7PRrR%L6n9K3l3L2k6K7l0L7j5L4k3k3k0J7
-749b4L5m2LK8J8m5N5m9J5mL4j9j2K8k9rN0m7k3N8OJjn1J4K6k3Q4o4k0K0l5L6k5j1j4K6l5
-711d5M7l6M6l4J2nl4M9K5k1l4L0j4M3j4k0j8KNJ8k5rJl3N5PN3l7m2j6M7Nm1J2M9mj9m5J4
-672b6N%K1L4l5M%nk3k4M6Rnj5K7K7k3k7Ok0L4j7J9nk5J6J0k1J0JM1l0J7j3j2L3L7o6qj1L7
-631B3M7R5k5m1n8k0M8K2m1P4j6%J1j7k5J1K2o3M9o6J9N3Rj9m7qO0K5n3lok0K6k7K1jkk8l
-592B6j2j4OJ8KRk5K1j3ONk7J1j9j1J3NK1l5oJ8J2l1M9m0%JQJ6Qk5K8m3J6J9p9P7rRj3%N3
-550E5o1k5qNJ2J6OJ1l8OM6j1k0m1qO5knN3m8K1m7L5l3N8j8j1mk5L7J2m0J3rN5m3j6J6k5L3
-510A7Pl9O%L3k5ml5L3pj1K2J4k4K6LLM0j9l4rm9L3Lj5M9j2k6j4N6l5k5M2J8rL1l5qj3QJ6
-469A2j3LK3l5L4j1mJ3qMP7k3L1J66K85k10k61p0J4m0K0l1L3kJ5j6l4K7j8L1j6Lk4J7l9J1
-433c6L3L5j4j8n5J6L7j3K4lj6KjK5j5j7l2K7L4qk8pM2k6L2l9L4K4n9K4Jk9L5K9l0J1j1jK2
-394B9j9j2l3L8j5nNJ3m9PM1L8j7k9j2K4M1q0L5l2L5K0p6L1L8K5k4J0J2o5L6j1j2QK3k0J1
-357IPk7K7l8J8J9j5%j8L0M3m6J9Lm0Rj1rN1k0jk2K0J7%Rj7m6J5QJ2Ln8N2j9L8n9M6lqJ3m0
-315b9M2j8%MKJ6m1JK0k4N1k2kK2J9l3Ol1J1j2K0kJ7j1l3Kk5L9L2j3p1Q6l2l4J3K1J7k2L4
-276B0Ol0Jk3M8m3J9m4M6k3%L9j9k8Lj3J8K9j2K6nl4K8Mk4j2L1nJ0j6RK3k7%K3J6m1j7pL5
-236A1J0l1K3j6Pl5LL9j5k9P8l4rL3Mj6j9M4l5j6rQoK8j9ll0N9jk9mj1J2l5L4J1m9NL7L6k2
-195Ij0k1l7kQ8m3Nj3N4m5Rl7K2K3Km3%L6p7K6rO3J0rJ8j1k9L0j8J0Qk9OL2J2mkk9RjJ0l9
-153b6K8K1m6K8K1nJ0j6K4l9PJ3l2l8K7J2K3l0J8j%LL1J5n0rL7o4MJ2%plJ5L6Lk9J2N6p6K7
-112A2J1pj4k6N1o7K5J9m8L3K3p9L1M7onn3L2lK1K7J2l5J3l0J6k1KrJ1RJ7l6nK4LoM6r1PL4
-71a5p5R7j0l9L1%J4K4Oj9J0j9K8j8j4%L6o4O0m9K1K4m1kK6pj1M2J2n8J9k8j6K6Kj6OR%nM9
-30C6J6l5k3J4K5m4JK1j1K3M5o4K9j1k1L2o5M8k5oL1l0J0K1k5J6l6L0jk7mj7M5J7%k5KM0k3
8IMl6K7J5j1J7j4m0RP4j7n2K9l6N3p5N9k9M3j3JJ9j1k5%LJ7qL8o4mj9lM7J2k0j5ojMqL4J6
51B3m9L5m1LM8l4M6Ok3qK0k2J9m6j8N4L%j4k0o%K7nLj3k5QJ2L6o7M1l3L2J7K%Nk5K2l1J6K8
94B6rl8L8K7J5n7m3K5K7Jk5K4O%k0J8
110A5
##PAGE=	F1=19746.503573952257284
##FIRST=	23001.711907285582129,	6426.5682307747556479,	-3926.75
##DATATABLE=	(F2++(Y..Y)), PROFILE
-912a8K4J5l6j4O9qk4L7m8mo2N9ML9j1n5L3Jl3M5j0l6QK5mPj5K8Kj6K6J0l2j4K7j1l2J6PJ0
-872IQk0J2Kmpj0J5j6k2PK6%nJ8k3L6L2q1j4M0Jk7nK9l2K5M3n2ljM0j4Rj1j8lnRJ0nJ8j3n
-828gj3j3K7nj4L7%l4J3J1K3l4KpK4J1n0J4M8l3J4Nk5Lmk5J4j4K5K0j1l0l1O6QJ3r7M9J5j7
-788b2K0K7o1L7J2Lk2j8J3J0J3j2lM8j4l4l0M2l0J4QjjkL7n9J7l1M2k7K3l4L5j1L2k0k3k6
-750d8K9L2m8NL0J3m7N2l2PkK6j4qL1l2k0O0m5k5M9J7jPo5J9K6k5R4o5k6K2m2M1k7j8%J7k8
-711d1M6l9N1l8J9j2l4N0K2k1m2M1rM0j8k6j2LOJ9l6pJ1k9N0%O0m0m5j2M9Ml9NN8j3ql9NK
-671a9%K3K8m1J7oJk0l1M6J1lk0K3L4k1m0J1j2K9j7K7j2l3K8J1j9M%M6l5J1j2k0M7M1p0j2
-633ej0M9K9R6j9m5n5j7M7K8n1O8p%J5j3k6J1K0o2M6o9K0N7Qk2m2rN5K1m6kkk2K4k9J7Lnl1
-593B5kj1j7J2K2llj6K4j4QJk2J6l1j1J5J0J4l4%J8J1l6N3m3K%J4J4Pk5K9m9J7K1p3P6rMq
-552FjN5o6k5j3J5J0J5JJ8m0QM4j7k2l0j9P2MrN0n2K5m2L0l7O3j8j1jl9M3J9m0NlM4l4qJ0
-512A0k8M1jm0J1JK4j9ll0L2j3j3K4J3k0K9JpM7j8l5j2m8L9jj4N0j6k8rM8l0k1M4J3pL9l2
-473B1j2j6PJ2j2mL2l3K7Lj7L7j8qP7k2M2K27M45k94l85q8J8m4J3l0L5rJ5j4l2J8j3L3j3L
-437Ak8K1m2J0L3L6j2j7n1K1K6j5K2Mj8NlJ8j5j2l0K4L2kl3nM3j5J2l4L9K8o6K1Ql4L6K8k9
-398GJ2pkK6k8rl1L7j2j3MJ3l6PL6L0j2l1j0K1M9q5M0l8L8J8p7L2K3L3j7PRn5L5j0j0QJ9k9
-358hJ5Rk8K1l4J1L3j9pqL0L5m0K2Km8J2plN3l4%k5K6K0%J6k3n7K1J3P%n2N0k4M1o0N4qj0
-317dJ7l8M3k5mQMK0m5jK8l6N8k5NK4J3l5Rl6RkJ3nJ8j4k5Lk5M3L1k3o7R2k8m2J4J6J9k2L2
-276A7Nl3Oj2M0n0K2m0M6k7OL4j9k4Nj8K1K8j2K4j1k9K7J0j9j5K7kJ6k1NK0j8j0L2J8m2j7
-238a0j1L3Lk6K1j6Ml2J3K9j2k9P4l1j2L7Mj6j9N3l2k1j4KmK9k1Kl2O4ok8mj4J2l2L8J3n5
-199d6J1L1J9npk5l5LQ1l8Oj0M8n7K0m0K1K5jl3nK6o3K9j1N8RrJ9pl6L3j8RJ0m1J4L4J2Jr
-158B3l0NJ0J0l9K3J1l9L1J8lJ3k1K2l1QK0m0l6K8NK2k2J6qRjK7Ml7j1L7n8kJ4oMj0J4M4K
-117B6k8J0N3p6K8J1pj2k6M3n9K5J2n0M0J7p7L4M3llm6K9lJ4K9Pk3Ml0J8j5jj3J0QK5m2kJ9
-77a1Rj0M4q9NL9p1R0rl5K7J3PK3qj0J1k9L3j3j5KL1o1N6m4J5K9m2PJ4mj0M3J5n9K9k2l4K5
-37iJk0PK0roN0J6l3k3J8K2m2LJ4j3K6M1n9K8rk4L3n9M8l0pL0l2J8J8j8J3l9L4j0k3%j9M3
2aJ6Jl1J5L5j8%m5L5K0j2J0j6l9KP7j3n2K5l3N2o5M8k2M0j2LJ3j3j9rPJ0KL9o7%k6mN5J3k3
44brooNj1L6J9m8K7m1MN1l6M3Rj1j8K0j8J1l9j8N6J0nk5j1pqK8jLj8k0J0QL6o7M2l2L2J3J8
87B4j5J1l2K3l0J2M1k0m4M7L1J4n6m6K0L4pk1L0Noj7J8
110A6
##PAGE=	F1=19722.210974449768401
##FIRST=	23001.711907285582129,	6426.5682307747556479,	-4176.75
##DATATABLE=	(F2++(Y..Y)), PROFILE
-912a9K7J5l9j8P0lk5L5m6lp1O7KM3qo0L5kk0L4j8k6JL1kOj8K2Kj2K3K0l5j5K7j2l6J8RNJ7
-871B1k3J2ojnj1J8j5k1RK3%oJ6j6L1L1q1kL1jl2lL6l2J9M8n0oJL5j4Rqk5%J2kOpJ4pj2%j6
-826c0K4rj1L2Ll1RJ2K6m1J0pK4J5n8J4M6k8J7Kl1Rok1J1j5K5J8Nl6m0O5J3J9j04M6K0j3J2
-787dL0n2K8KRj8k1K0J7Mj1j3L5lk5l2M0l4K4J0Nj5kL9n8J4l2N1k6J5l6L7j0K9j7k4k4L1L1
-748A4m9ML0Rm7M4j2%kJ7plL1l5k7O5m2k0L3K7%J2p5K2K5k6J00o2l1K1m4M2k4k5J2Pk1M3l8
-709c2N2l8K2j5l4M7K0j9m8N1oL4k0l2mLOJ8m0oJ9k4M2lN9l8m5j1N1Ll7%O2k0Jk9n%lK7J9
-668B7m4K7j0Qj6l7M3J8nk4J7M2j6m9J0%K1j6L3j9l7L8Qj6lkN0l5Mj2k5N5M4o9j3j2O0J3R0
-629A48rm8n1j0M3L0o0O1KNJ4qk1NJ9o2M4p0J9N9J0k5l8j0M9J6l8jMk5K1k9J1Nnl2jj2j9J4
-589EL0j1j7lK6j3Rmj4J5l8rJ5J5Ql3QJ5Qm1N5m2NjJ8J7Kk5K5m9J5K0n9P1qjn%N3o5k7j9K7
-546b2NJ5mK5l8QL9k1k1k0k9P5Qj1M5n4K7l4K3l6N9j4rjm8M6K5l8%JK8k3jOk5M2pl9J4JJ4
-505A1j2nk0K9j9j4K6J0rK5jj3M6j2l6j4m5M3mj2M9k1k8nL5j9j8M3RkM4k8j4k1ORj3rL9l0
-465@J8J4k5N8k8j6P2k1N6K87O08l82n10j00K0m9Pk8L5j3J0ql1J3j2L6j1Ml0K0m4J3L2L3p
-430B1j7m3K4J3j6J9J1j9OlPj1nk8J7L5Jl8%L9nml0M2L1p1J6J6l6L7K5l0J5llK9l7ok6L4j1
-389dj8KJ2j7LL1K0ol2nJ4N3q5M5m4M0J5p4L1PM0j0MPm5L3oj1J2J1l5J6J1k5J1k9MM4k0j0
-349a0kL1K4l0K4kn1J1kON2m7Jk7K9K2%K2k9o3K7J5Nlm7M6k3L8n7N8j3j2K0l3M3l3nRPK4m8
-308b3JL2m6N9k5J2K6Nl4Rl6NQQoJ4j8j4Nk7M5K8k8o2R1k2m5J2J1K3k2L0Kl6J1jL1n6K4l1
-268d0M3k9RK8j8j8Mj9K3K5j2K3j4k5K2J6j0j9K2KJ7k3MJ1ok1M1K2m1j8j5L0mk3K1j6%k6K1
-229a3K1j2k8O6k6j6M2Pj8k0O1k6k4k2jnK9j9Ml4O8j1k7kj6J1k9L8J6n5J4K4LJ1mk7l3J0O9
-190B6k9KpM3o5K7m0J9K5mj8j1J2m6K9j0N3Oj1K3ql9L5j6MJ5n0J9L6RNj2k9kJ9J3l9J8kk9
-150b9L0J8%J2k4K0k1J0K1m3l1K7jJ8j2J1j3J9rK4rk2rL3m8j2J8j2J2j1J1N0Jk7PN0p4K6J1
-111B2nj1k5L5n0K4Lm8M3J5p8M1L8mJl6K5nQK9Krpk7J7moj5QOK9m8KJ6J4j2L6q4QL9n9P6j0
-68fk7K2K5kK1j7kJ1l9L8rj3KK6n5M7l5PL4m1J3KKrM0J7n6L6j4n1K3kj9OL2k0nM7J6l1j9K0
-26A5K2m3OPj5K7L6n1K5pk7L2m9M6l3j3L1k6J8J7j4J4m1L2j5k0Oj9L6J7%l2K5K6j0jn3M0K2
12C1rJj6l6pP6qm9K0k9N0n3L4j3L3njNj1j2j4OPNM1o6Ml3mO0J4k4lqoLj3L4K2m2J8l8%N2l2
57a6L5J3jk4J7j4Ol2k0N6J8pm0%j0j2K5MNk4j0RKL5o3L8k5K8J2K7k6J4l3K0k6ON1l0m3N1L1
98D7J3n0n0J8L9j3j9L4Nj0j4J6
110A6
##PAGE=	F1=19697.918374947279517
##FIRST=	23001.711907285582129,	6426.5682307747556479,	-4426.75
##DATATABLE=	(F2++(Y..Y)), PROFILE
-912b0K9J5m1k1P1Jk6L3m4jp5P0%M4mo2L8ppK2k8j6jL3jOk1J7JpK0K9l7j5K7j5m0K1R%K8k5
-870@J2j2%nj2K2j5j9J2K0kpJ5rK5L0q1J1K3nl5jL9k9J2N2m6j0NK9j5Qll2LK8j3Mj1J2kj8
-828b0J2k0K2j4qK8Pl0PJ2K9m7J6pK3K1o5J5M2k2K0ll7J6rj5Oj6K5J6K2m1n1O5J8K5j10M5
-790b3K2rLL1m2K1pJ4j4k4K7K5oj1k3K3Jj0l3L9l9L2J2J1k9jM2n6Rl3O2k5Ol7L7rK6j3k4k0
-750d5L3K7n1NK8Lm7L9QpmQJKL2l7l5O8l8j5J8L2KJ7p8K2K2k6J01n8l3J9m6M3k0l1K5lj3M0
-710Hm0N3l9K7j9l2M4J7j8n1N8nL0k1l8MKPJ8m1rK6j8L6rN8l5m4j1N2%l3nO6k7J0k0j1lpL0
-669A0Qm5L7j6J7j1m5M3K6pk9J2M8j1n5QJ1J3j5L9k5m3M9Nj3qnN0l3jj1k8N7M7o6j4j4P1l
-630E3Q3jn1m3mL8L3p1N3J2J0J2kj4kJ8o3M2o9J7N6J7l1l5rM4J0l1%J0k8J7k7MRol1Jj3k1
-590a3J7L7j9k9QK7j4J0rnJ6m5oJ4K0Jl1J6J1Om5N5m0QlK3J9ok3J9m9J4K1m4O4ppkJM9o1k7
-548b9k4L8jJ4pL3l9PL7k5k1rm1P8J2j3M0n4K4k2J7l5N5j1qjn6N0L1m0kPJ1j3PJk4M4j2l7
-508a8J5%Nooj1K8k4j6K7QKK1nj7M1nl5j6m0M7pj1M9k5k8lK0oj3M1O%M8k2j6k8OPj2j7M6k7
-465CJ0K1k9P2l4k2O2j6P0L36P45m56o14j09K1n2Kk7L3j6Nkk7Pj2M0j1Ol1K0m8J6L1L1nj5
-429El4K7Jj8J7J6j9PllqKk6RL8Om4OL4Pk0k9M5L0p0J0K4l8L7K2l1J8KoL2m6lj6K7rk2jJ2
-386a2jjK6J2%l4%J0N1q1M9m9M2J1o7K9j2M5lKNl6L3jj1J5Lm1J7J1k2Mk5mN6k0j4NL1J1k0
-345A4K5mn3J0KJ8M6n8Ol1L1K3kL0l6o8L4J9Jpm0M1k2L6n5N9j4j3K2k8M2m0pJ1J0K7n1LL5
-306A6n4N9k6K0K7kl3J0l6%J7LmQk2mPk7M6K4l4n4Q4j2m8J1PK8k3K7jl8J5J0K2o2K6k3M1l2
-266b7J3K2j7j3Nj9K3K2j2K2j8k1J8K2Jk3J5NJ8k4KLNl0M7K5l5k4j7K8j1k0K0j6jk0K9J0j0
-227ck9N9k1k1M7J1k1k2O8j9k6k9moL0j7Ml5P2j6k5%j8Rk5L7J6n4J8K0j2K5kk8l0J5N7k2j
-188BmL7o9L1l8J7K4qkj4mk9K9pM6Jj2K6pm2L6j5KJ8n9K5L6OJ0j6k6j0K9J5l9J4j4k1L1J6
-148A5JJ1k5J7rJ1J8m0k7K4oJ4lOj8L0j7K0k0rpL1l9k1K0j6J6rRN6%k6JM5o7K2J2mqk5K7m1
-106c1K2om6M8J2p8M6L4nNk5J9oJL0lOj9k4J5Pqj7LKL3n2QJ1K1j5K8p7J1M1m9O2j3j9J8L4
-65B4j3K1k5PJ1m8M2mj1LK0m9L7k7JL7l8J8rPrL6J5m6M1mp0K1mj7OM4l3mM3J7k9j6K2K3m4
-24dQ%j7L0K9m3K2ml1L2l9M3l6k0L4j8J8J5j0J3m2K9j9j7J3j9K8J8%l4L5J5kkn6M2K3nqj5
15Fl3j5P3mm5J6k6M7l9K0nK6Jlnqmk1ONOM0n9Nl9kO4J2k4Nj1oJj6L2K4l3Pl4lN3k7K5J5J1
60C8l1J5j2Kk4k2N4K7qn5J1j4j4K2PRk9jOlL2n4L0j6K3RL5l4J4l2J7k1kN8l3m4N5L0J1m3n4
101d1J6M5j8j6L7Lj3j1J4
110A6
##PAGE=	F1=19673.625775444794272
##FIRST=	23001.711907285582129,	6426.5682307747556479,	-4504.75
##DATATABLE=	(F2++(Y..Y)), PROFILE
-912b0L2J5m2k4O7Qk7K7l7%p8P1kM4%o1L9j0MJ0l6pKL0kQk5J2KmJ7L6l8j2K3j5m2K0J2qL6
-871B5k3J1j4%oj2K2j3j6J2J8jrJ4mJ8K9p9K4J2km0%L9k1LN3m0j4PK5j7OJl4MM5k3%j5J1M
-829@k5K4k3J8j6oK7Ok8NJ2L0n2K2qK2K7o9J5L9k0K5rl8K0j1j1jj4K6J4L3m1n9N8K4L2j11
-791f3M0K5plK8l0J3j6J9ok8L2L2j5j2l1J2MMl1L4m4L9J8J2m2JM4n1Ol5O8k0ml8L9pK0j0k3
-751b6rK6K4m7KK4%m5L0K6rrkJ1PL1l9m0O9l6njL4QK0p9K2J9k5R5n0l1J5m4L9j3l5L3j2nL4
-710Gl8N2l5K7k0l0L8J5j6n1O1kK3j9m4J0LNJ8l5j3K8j2K9rM9l0l9j2N2mk8rO6l1J6rj8nj1
-670b1L1mm2M3j6K1qm7M1L7j1l4PN2on3JK5Mj6M1k6m5N7mrj0qM4k7mj1k6N3M6n9j3j8Q2j6
-630E1P2Qn1l6ML2L2p9M6J9J7PNmj2J6o5M4p0J7N0K5l6l4oL7Ok8LJ5l2J6k3oJ5ok8Jj5k1J6
-589BM4k6m2K2K5j4Rj2NJ1m7JJ1K3lk9K0J0Jm8N4l4RlK4K2j4k2J1m3J1K2k9N5prjKM0n1k8
-548b8k5M7rJ5j2M1l8ML2k4j6nm7P5J6j5L4n3J9qQk8M6qojn9N2L3l9lJ2nnJ4nj8M2j5l4J6
-507@kl%j2%K8k9j5K7OJ4J3pk0L1Kl2j5l5M9pj3M9k9k7JJQqL8KOM6j5j5l4MOj2k0M7k3%K6
-463C1k8Q0l8k4M9j2Q6L65Q27n03o74j13J8n2lk3L0j8jMk3Mj4M2rOk9J6m9K0K9K8lj2k4K4
-427Gpk0J4K1j8Plj4jPk4jM4Qm9J3K8J7l0k9M5K7o6OK9l6L6J7l5K5LnL1n2jlJ7rk2nJ1J4m
-384gK2LOl4NMM7p5N2n1M2On6K4k8M8M%Mk9L1Oj2J8nm3J6Rj4nk3j0O5j8j4PL0jrK5pn2QOL0
-339B5L7o3Pl2L0K1jL3m0o6L9J9krl3L5j9K9m8N3j2j4K3k1M0m6qJ2J2K7m8OL5n9N5k3K5K6
-301D5ql0Ql3lK1Kj%k4NJ1l0M6J6l5m5P3%m5LPL2k3K3nm2K1J9J4o5K4j2L9l2J3J4j4rNj3J9
-259iJ8j3K2j6k1J5K4J4k9J2OJ3k0Mj1J8l7N1K7k6l1j8K4j7j6J8j6kj3L5Jrl0N0j4k3M8J5
-221D4k3k2O9j0k6l5oqL0j3Jl2O9j9k4Lj6Nk1L5J6n0J8J6k4L8%k7k6J8M2j1pmL2o7L3l5J5
-182b2K2j2J3j5k1j3K9mL8nj0K8rm3L8j3nK3o3K8L4LJ4j6k2j8L5J8l7Rk5j2K5K0KPk5J5KJ3
-142B6J3l9j7J8pQOjk1L8k4J8l0KnK8k9k9K3k0J6kPN6%k4mL8n6J4J4jok5K0l3K0j2m5N0J1
-101dp8N2L0j2J2j3J3ooK7pK2l1j7J2J9j2k0j%L2n6J4J0K5j5J9p1J6M1l6M6j7j1J6M0k1J6
-63B8k5J0J2n3M5lljJ4m1K5j7nM0l5K0j8J5j0K8J3l5M4Oq4J7rj1ON5m4lL5J9k7j2K1K9m9J4
-23A1pj9K9K5l6J7jl3K8k7L9l6k9L6lJ1J5qJ4l9J9k0j4K1j7J7J9kl2M1NPkn5L9K0Kj6j4k7
16b2k3O6%l8J0k1M2k3OKJ6J0rj3lJk3PKJL9m7Nm4KO3J0k1J1j3ojj7K6K4j9nk9oN2k0J4J6J8
60D0l3J1j1Lj8k4N1L1mo6J8k0j2K0QJ4l3J0Jj0K9m3J9mJ7PL9m1J0k6J5j6j1O0l1m3N5K5J4
99E1l4n9J8M6k0j5L7Lj5rJ1
110A4
##PAGE=	F1=19649.333175942305388
##FIRST=	23001.711907285582129,	6426.5682307747556479,	-4582.75
##DATATABLE=	(F2++(Y..Y)), PROFILE
-912b1L4J4m2k6O4J5k9K2l0jp5O7nM2On8L9j3J7km5KNK7mRl0PM%J3M3l8rK0j8m3K1J4j5M5
-871B6k0Qj7Joj2K1j1j3J2J6%j1J3JJ1K6p7L5N%m4LL4j0oN2l5j7J1K0j8MOl8NN9l2kj9RJ4
-829Dl3L4k5J4j9lK5Pk6JJ4L0n8L0j1K1L2p1J7L5j8K8j5l9K5j3ppj4K8J3L9l8o3M7L1L9j11
-791e7L6K7pj0K4j5Ok6K4Kl1L5L7k2j2l7LjK1k9L1n0M7K3J2n5MM6m6Ml8P1j3j3l8M0oJ6rk0
-751b6KJ9K1m4jK0mm2K1M5j1j5j3K1J3L0m3m0O5l2Pk0L4J3K0p4J9J6k4Q9m4k8J2m1L5ol7L9
-713dk2MK9l6N0l1K6k1k7L2J3j2n0O2lJ8j7n0J7MMJ8k5k1L0oK1j0M1k5l3j3N1rk3j2O5l5K1
-674B1Kk3pj5L2j4m0M8j5K3ln0L9M9j7l9MN5%n0pM0nj8M2k7m4O0j1mj4j2M0k1oj0k0M1M7n1
-634B0j3k1Q9k5O0J7m9k9J2K5K9q7M2K5K4JJ1Pk1J3o7M6p0J6M3L4m1l3mL1Jk3MK2l6J4k0j6
-596C1K1nk3Kk0k1J5N1l3n2L3K2j3Pj3J5Om9PQK6qk6K6Oln0N1k8J2mK4K7k3k1Ml7PK3j4M6
-555B7oj3%ML0l9k7k9N4j6J6j5M7l6%K9k4j1%m9O7J8j5K8n2J4Qkk2L8nokn8N0L7l9kJ7j7j
-514bJ9rj3M0j9l0J5lj0Nj6J1K6l3j4K6LK9Nj1k1K0J0k9j5l0N2rj3M7l2k6Nj8K3mL5jQM3p
-473E7j4l8LOj3k4M9k0rK9k6Q2m2k1L5rJ00L69Q37n09o80j12J4m9pj9K6j9pJ1k0Kj7M4qPk7
-436a9J1n0K6K5K5%rj4K2j6k2J0K7j7Pkk6OJ2k2j1N1Rn4K0K4K2l6k9M5K0n8JL4l4L4J4m0L1
-397A7OoK8n7KJ0Rj1k1j0J1K7rK0lJ1l3RkM3o9N5n2M1%m3K0m2M6J0jMk1K8J1j3K1j3m3J4R
-356Cqj3k1j4O9j3j4RK9j3JK4rn0ORM2K5o6J3l5K8J9kL7m5o2M4J9mj3k6K9j4K1m1M5oj6K4
-316A1j6L6n0rJ5J4K7m5RL4o4N1k2L0K5j4k7Qk9pK7%Krk7J5J5l3M5Ol4l6O1J1m0mQL5k3J9
-276A5rm6K7K6Qo6K2mL7l1J2Rj4oOpJ6J4j4K1j4k1J2K6K6l1ONJ0j7Ok2L0m5N3K8j4l7j9K1
-236A9k5j2J8j7kpM1qrl0M0pk4M9J8k4k6P0%k5m0pj0K9qkl0O7k2k2Oj4Jj7L1J5m4J9J4l5M8
-195A8Jk6k2K1K7jj3nK9o2L0k9J4J8j6K8j7l6KK8%L1j1j1L0j1m2L9j0j3K5o1K8L2JJ9j8j8
-157ak5M0K1l5Nl6lK0K2KKk3J5J3J6Ll3rJ3j0LJ5qk5M6l1J6l7R%K5k0l7K5k3J4QMN6jk1rL1
-114C7m4NJ6Jlk5J4k7J9j9m3N1J2p9N7K8j9J8kJ0qj3K4j0L6m4rRL1j3k5nlK9n9K1J0L0j7J1
-74Bo3K2L9k4L0k2jJ4M3l2J6k4J2J2n7M7jMnQl1J1pj0M4l2J8k4K3j2J9Rj9M1J9r6J4j5mOO5
-33C9n6jK7K1k5qJ9L6n3J9j4k1K8K1l0J3Jl3K4j5L3l5l8L9J2MJ5pJ4l6J0k0j2K9j5OK0ml0
5b3M7oJ7kn4L6J5Rk4j0k1k8N7Kl0Lj7L8ppRNJ8j4k0LOk6PjmL8l4Pn1OO3Pj9J9j7nnj7J9K6
51A5mj8k3rN1j3LJ6K1l1Qj1Lj1k7M8L6jp8K6k6qJ7QK0l6J9mj7K7l2PQJ0OL9m3Nj9J3j1k0N8
94B2k5m2N5J9J6k3o4K0M5k0j3L6Kj8nO
110A1
##PAGE=	F1=19625.040576439820143
##FIRST=	23001.711907285582129,	6426.5682307747556479,	-4511
##DATATABLE=	(F2++(Y..Y)), PROFILE
-912b0L3J4m3k6O0K1l0J5j8op0O3qL8J0n1L9j5K4j1n0PJ2K0pJ1l5LRKRM5l5mJ3j9m1K2J4k1
-872b6N0j5Mj6Krj0K0j1j0J2J6Kj4J0PLK2p1M4lNm7MK7Lj3M6l0j9J7J5k0NPl7LO9l6ok3J0
-830a3K3m0M2k8J2k2jK5Nk4%J4K7n9L4j1J8L5o8J8L3j9L0k1l4K5j5oj1j2K9J0M2l0o4L3L7
-793A4M4j05K9L1j3j2J8lJl1K7J2l7L9L5k5j3l9kj2L8k3K2n1N0L0Po2OM7l9Mm1O9lk1l7M0
-755flRqj7J3J0J7l6oJ5ol9J3O1j4k2j9L2J7K4m2l7N8l0K0l7L2J8J7o4J4J2k2P7l6k0Pl5K7
-716fNl9M0k7J0K4l4M7k4K2k1k1K2J2pm5N6kJ1j0n2J9LJJ9rl0K8jJ6qK9j9k9j3M8j5j6j2O1
-676C3l6K2J1k4j0k0L0k2l3N0j3K4Jn1L8N9k2m2KN3Km1j2N0j1k0L9k3l8N6j9jj4j5L2j6lj0
-638Fj0K5M3m0j0k7R5l0M9K3m8k1K1J7K3r0M0K8L1qJ7J8k9J0p1N2p0J6L2M3m4l4JK5nk0NK8
-600I1m1J4j7k3K8nj8Lk5k0RO0l8o2M2J8j2Mj1K2jm5J5KK7rk4K9Lpn0M7k0J3nK1L1l2j9kl0
-559c7MK6lL5nj5jPK1k5k8k8N8k3J9k0M9l3nK7k0nJm8N8J8j5K1m8RK1j1j5K8jokn4M6L6l6
-518@LJ8k5%K0j1oL5k0k5J5qj3Qk0J9K8l7j2K3JM2mj2k2PJ5k4j1k6N2rj2M3l4k4Rl5L3%L3
-477A4nJ5L2Lj4l9%Pj2k5M5j5k1L1j7P4m2j4K0qJ10L46P73m72o29j07Qm4rj5K3j9j4J8j5J
-441a6k0M5rPk2Nm8K9K2K2KopJ8j8k4PK8j5NJl6J3J6k0k3N9Qn8K9K1K2l7k9M2J2m7jL4k8L4
-400A7Om5L8QpK3o1PK3jj4j5j5J1L4j2J9pJ4l2J4pL3n8N5n2M0nk8J4n3M2J7kMj6K4J8j5K4
-360D0k0m2J2J0kk0k0j7O8orOK6k1J0K2j1m6NQN2J2o1J5l4K3J4jL6m4n5M7J8pj5k1K5j0J3
-321@l4L3Kj6K1rL2n3j1J8J6K4l8J4K8o2M4j8L0K1j6k2Mk2pK6jRj9k8K2J6l5M1kk8k9M9K1
-282B1l3j4J2L8k4J6j4n1L5K8No3J6ML7k9RKj1mOKJ0J1j6K1j0k2J1K3L7l0kOJj0J2l5L8m7
-242a4N3K6%m4k0J9l2qJ8j7jjM6j7j1l0L3%k5M6K1k4k5O5Pk3m2nj3K8jqk6O1k3k4J1j0mj2
-202b6K7J3l8K0J2m0N1Kk2j9K0J6Qj9oK5n3K6k1J3J0j7M0j7n1J5K7MK4j9rL2j5l9M1qk0K4
-164A1n5K7K8%K2j9j1l3M5K3l3Lm3KJ1K7Jlk0J7J9K0j0k3lRj1%K1j7k5M9l5J4l9J2KK3j1m1
-124d6K7k5PK1KN2jj8j6K5l1mJ6MJk5J1k1J4k1m2M9J4p6N8K5k6K3QQj0j8J6qM4n2KMM1j2l0
-83a0j0oK6n9K5J2L1j5Nn9L0L7j5J6k8PJ3M3l8J2j6RJ4n7M7lJ6j1Kk3j%j1M8l2J4k6K8j0O
-43A1NjL5K8r9Qk1NOP1o5LJ7K4k4mJ5M7o0K3k0k1K6K1k7PJl0K1pK8l1m8L9L2pJ4nJ3k8kj9
-1a9j1L6j1pK2pk4M7j5K6jm9K9RJ6k6j0j5k8M5Kk1kj4L5Pj8J3pK7k0k5RJ0k6Pnj0L5j8On3
40f1J0N7Nj5K5k1lqj6RK7J3k9j8j0M7moJ1K2k6Mj3Qrk6M3L4Qq5L1l2lJ5PK5l6K5qk4K4j9o
83b8K1LLL7m2mrJ1mk9N3j6m0N0J3K1j2o8K4M1j9j1L1Lj8lK
110A0
##PAGE=	F1=19600.747976937331259
##FIRST=	23001.711907285582129,	6426.5682307747556479,	-4439.5
##DATATABLE=	(F2++(Y..Y)), PROFILE
-912b0L3J3m2k5N4K6k9J0oj2o5N6j1L4J4m3L8j7L3k1n4J3J8J2rJ3m1%J3OKM7l2KPk1l9K3J5
-873ek5N3j0%j3Kj1j0J6rpJ1J7Lj6QJ1mJ7o5N1j0J1m9OJ8J5k0M0k3k0K0J2k2NRl8MP3l7qk6
-831b6RL4m8N0l0Qk4LK4Lk2jJ4K3o1L9j2J7L7o4J8L0k0L3k7l0K6j6nj5j1L1PL9j7o6K0M4M9
-792F3j01K3L4j6j7J2J1ml8K9K5m4M0L1k5j3l8mk5N1j7J4m9M9L6Lo9QM9l1Lm5O6Ok7l6M2j
-754eLqj5K5%J4k7j1J0rl6PP2j1l0k6M2K0K0m4l0M7k7L5n5K8K3J4n3J1Pk0O4k8j2Ml0J9J6
-715Dl9M1l5J6K0l2M4j9J7j9j4J3J0jl9M9kMkn6K2KjK0Ol8K5MJ1qJ9j4k3j4M6k1j0j2N6l7
-675gK6J4k2j3k3K7l0k6N2pJ9Nm9L5O8k7m3%N0Nl2j9O0j7k0L5j9k9M9k7Mj4j9K4j0jplRL9
-635E7l0ol2R8l1L8L0m8j5L1PJ8r2M3K6L7j7K2K8l6Pp4N8p0J5K1N0m6l3NK0j0j7ML5m7J5j3
-597D8l1L4mj2Nl0j9KO8m2o8M9J1j1Kj1L0pm1K2lK8j1k1L0Jj2m9M2j1J3nJ7L7m2j8qk1%K8
-557a0QK5lj7kQJ3j1k9k8O3l0K1k3N0k9j0K4j7JJm2M5J7j4J5m3KL6k1rK0Knmm7M3L4l5QJ8
-516B5k8kK2j5%L1k1k0J4j2j7J2k3K7K8m1rK0kN3j0j4k2nK0k1ok2N1oj4L8l5k0J3n1M3%L3
-477A4qK0K0J2j5l7lJ0j1k6M1j2l2L3rO2m2mPrJ17K99O44l95n29r8jl8qj0K0k1k0K5j0%k4
-440c8M6rPj6lm5L3J8J8Mm%J4j7k7LK9j2LNm7K3J7j8l5O8Po2L7J9J8l5k8L8Nl7mL5k1L2jn0
-398c0M5RpJ8o5J2L7j2j7j0k0J2M0j6J8j0J8l0J8j2K4m8N5n2L8rj4Qn9L5K4lLj1J9K4j7K5
-360D0k5m0J0J0Nk6j8j8O5JnKK5k8J6J8j2m0LQO2ln5J9l3J6J1jL6m4m9N0J8rj8j6K1oMk6J6
-319a6J6j7J9lK6n4j3K2J7K1l0J6K3o1L8j4L0J5j7j6Jj4rK6jJ5k9l0L0J8l8L7j2k1k1L5L1
-282B0k5k3J6M1k6J4j8n7M1L1Ln8QJ1L9k7Nmj0jPJ1LQj8K1pk3RK0M8k9rOrmK1m8M7m9N1K2
-240E8J6n0j9J6l8nJ7j7JNN0k4j4l0K4Pk3M3K2k2k7N8J2j6m4jj8K7Oj4j9N2k5k3J5nrqK3J2
-200A3l4K0J2m3N3Kj9j5J7OJ7k6oK1m0J8j3J2Mj7M6j3o2K3K5QJ9k8pL3j8l4M2ok9K3m8K6K5
-161GjK5k1lm0M8K6l0jm9OML2%rj6J9K4K1k3j3NLqnK8k6k7N3m0J5l8J1NK2pm1K8k8KL3jM6
-118C6jj4k1J8j7j4J8ONk6Qj5J0k1m3M7J7p3N9K1l3K8J8Mj1k3J2rM8n7J2%N0j0l6j6pK4n9
-79f5K8J4L3j3Jn6L6L4pMl4J7J3M0m5J0pNJ5n6M7nK8j7mj6j4Rj1N1l2Rk8L5rpJJ6K6L6r6J
-37a3k7J4QP2p0OQK7k4jRO0o6K7k6k2K4K1k4KJk7J9jK1k6n6L9N2j9J3mJ2j9j4j7rM2qj8K3
3Irk0M8k4L4jm3K3JK1k7pqk8L4%j2pj1L1K2l0J6j8L6k5k9J4J4k6Qj0j6L3jOn6J4N1Jj0L0k5
46Cjj1j5kK9L0m0j1j1M3Mj6PJ8j7Kj5J2qk5L8L0J4q7L4l5MJ1NL1l5L1j6k8J9nk0L4mJL4m1
88ij3KJ0Kl7M6pl7M5OK7jp0K7L5j7rK5Nj8%m
110H
##PAGE=	F1=19576.455377434842376
##FIRST=	23001.711907285582129,	6426.5682307747556479,	-3591.5
##DATATABLE=	(F2++(Y..Y)), PROFILE
-912a6K9J2l9k4M7L3l0NRk1o1N1j4K8J7l2L5j5L5k7n5J6K2Oj2J3m5%J7PmM4k4Qkk2l4K4J5
-873dk6M9llj1Oj4rJ1rmQK0Nj8OJ3rJ1n8N4j3J6n0PQK7k3K8j6j9K4Rk5ROl4LP0l2j1k8J0M1
-829B2n1N1l0Nk4PK3jk0jJ5J8o0M1j2J3L8n8K0K8k3L1k9k2K4j6rj5rL1ML1ko1MM8N2r1J6L6
-789B4k0k1OK1nl9K7L5m9L9K3k3j2l1nm0O1j0Nm4M6M0mo9RM7j9%m7N7J8l2l3M1Mnqj1L2qJ0
-748A0j8j4Oj1l4LQ0j0l7k8N1K0J5m4j8L2k6M8o7K3K6Rl7Okj6N1j9mjk0PK8l5L4l9K0J7k8
-709b2L9j2J1j9nNOOl0L6KmPn5J9KmK1K1m4K0QPlMrj8j3M2k8jj1M8l4K6J5j7j6k5K0l4j6M7
-666hMJ3Pm7L6P1k9m6LM3Ok0k5O5j7k2K8j1j7L4l3Rj3k1J6pOpQj0L6k2ll4R7k8L1L4n0j1M0
-625A06jQq5M8K1M0k5K5L7l8%p9O9p2J7RN4m4l5J1J6j4j7LM1n2J6j0l4M0lqOl4j7qP5m6o9
-586d9M9NokrL4j2l4K8qK6rj8K7jj5m5L6lJ4oJ0M0m8j6j1j3nL3J2J5jj7lJ0Rkk6k6O2l5K3
-544A3k6M5k2j6K2j2Q%l3L1J5j3Rl8jM6l0oJ6Lnml6L5L0l3J6J7k7qJ9j5PK3j9j5J4j7j5J0
-504a2k4L2K8m2mJ3mO1j3j5k3j5J9j5%j9M9lj3K9l2j8J8o1M5jL5j4K9MK0j7l0qJ4ok7L3rm0
-464c6L4jM6m0PmrJ15K37M73k92l96q5j2k9qoJ6k0k3K8nKk6M2j0J0j2j0l8L4J3J4PkNPj3k7
-425a4jK8j1%J1n4L0J6j7m2P3Mo4M4K1Pk8k5L3lk6lL1j2L0qn5N0J0qJ2o4J5M7k1k0kk5J3M2
-385A4k0K0j0J8k7K0j5J2l6N5n1L2j1JJo0K7K9lLqJ2K9j9K5k7l8QJ3J0l0j7j7N8PJlK1l0K0
-345A4J3j2l4MOO5j4m3J8k9QPjL3m1l8M7J9j2j8j4J8knj7kL0j6J6%K0n2j6K5J8J6j8J6J4n3
-305c0L0pK5Nj3rjrnK1kK1l5k8L1K1m1K8k1pj7K4L7j8k8K1M2k6J1k3o2M8L0Ln2JJ5M2k4jq
-264a1r%RJ6lPj8J8%k6J0J0N7k5j6Oj7%L1n7N0m6M6J7L2n4j9J3m2kJ7j7KJ1N2k9j9l1K1J1
-224ej8L6K0j7k5M7J1om3Kk1K5J4k2qL8k4k4K0jj3lJ8J1l1J9J2l9M8Nj7j2J2jK2l0nJ8k6P
-184fmJ5oj4M7qp1K9K3J2J3l4nL2k0k9M2nl5J8l5K4J8%K8k3Mm5M9K8k5mn0NmL7jj5j2K5K3
-143B1K4l6kRjmpK9l2k5M9m0J5l1MNK3ml8K9k9oM5lL7krk5J4mk3J8PRk6OqLj8m2M0K0o4N3
-99a9J9l8L1K4Lj4k5MoM6n5K2nN4om0k3pK1n3K5J9L1rjn4M1L4mol8K2J5L6n0ONjJ8n3M6qL7
-56D4k3pj1k3J4rN5l3%k4L8oj9lL1J5M2q6rl0K0J0P0p3J1%K8k2%LP1o9K8l1k0K0K6k6k%k2
-15b2J8JJ6k2o0L5P1l0J0kRok7j3rM5lk6K2j2j2M3k8L8%l6J6pK4k3nnk2K2kmj0j1K7L5l7J6
26A4l0M3k7k9J7J6k5J0j6j9K8J5On5J6M2%pL3k6%j3j4j4L2M6m9orL8J1k1jJ0oJj8J7j0k2L4
67A2K2K2q6L6l7J0RKL3k8L0j9l1J4Nl1M6j0mL1l5k4J2J3Lm2M1Jl6L8KL4Po8K7K7j2qJ8Pj7
108A4Kr
110G
##PAGE=	F1=19552.16277793235713
##FIRST=	23001.711907285582129,	6426.5682307747556479,	-2743.5
##DATATABLE=	(F2++(Y..Y)), PROFILE
-912a2K4J1l6k1L9L9l0%K3l0n6M4j7K5J8k1L1j3L4l0n1J5K8jj6J5m9kK2Rj2M1j7J5j0k3k8
-875d2K6J1k2M3MppPj7qPrkPK3Nk0NJ4j3Nn0N5j5K1n0PlM1k7J6rj8K7Pk6J2Ml2NN9k4j3k9
-831c2J1M9n4N1l0Kk3J0K5pj8jJ6J2n8M4j3QL9n1K0K8k6K9l2j3K3j8j2j4qL1jK4J4n4j1M9
-793IN4q1J0L8k6k3kL2om1K5M7n5L7J4k0j0k1kn9O7kml5L9M4j1o9J1M6qlm8M8K7l4l1M2Pj2
-753frqL9j6Prj7Lj2l2%Q2nm3k9N8J8J0m2pJ8k5O0p8J9K8Kk1Krj3L7j2Nnj2mM2l2K7m4K4J4
-710Ek5L5nMj7LjKJ2k1K5Nj3J6n1J4%pK3L6n0J5J1LKqnj5j1L8l5OrM0l1K6J6j3j9k6J4l5p
-667e3M2J2OJ0m5L6P3l0m4ML3Pqk7O4j7k0K0nJJ4l9J4j0k3PmJ2nJ9k9L2j4%l6R4k1K8L6n4
-627H0rN0j0Jp8N3J6M1l4K6M3l8mq3P8p3K0lN6m1l7J6J2j7j7LM5n7J9j1l3M5llOl7j4j8Q1
-588G1m7o9M9mlooL9j8k7L5j4K5qj6K4kj7m3L1OJ4pLM3n4j5j3nqL5J5OKj7nJ3MRk4k4O0l8
-545fK4k9M0j5k1K0qJ4lk2J8J2j1Kl1mN5m2kJ3Mmmk5K8K5l1K5J3k1j7J6j3J3J4j8j0J4k1j3
-505b1J1k8L8K7m4JQqO7j6j3k2k5J8j0Oj7M7%j4K0k8j4K0o3M2oL8j6L7j4K8k1k3j2K0kk7K5
-466Iom8L5PK9l8J8j0j5J12J69K88j78k52p4k3j8pjJ2k0k5L1jMk9M0j2J2qj7l1L5RJ1RkQL
-427B6pk8nK7rmJ7o2L8J6j6n0P8Ko7N1K3mk2k3K9j0j4lK7lK8j6n9N5J0pNo4J9N8l0k5Ql1J5
-386b7M1k4K4j0J9k5K2j8Jk5N3n1K8j0J4oo0K0L3mKmNL3k2K4k7l6QJ8J4l7j4j5M9J4Qj0J7
-347B2l2K3J0j2k8MMO7k6l2K0k5%L%L1l7l0M5J8j3k0j0J5%j2j0j9M4j6J3LJ4n1j7K9J7J2p
-308cJ6Nm4K5mJ9lj0%ojjJ5kK6m1k7L4K1m4K0k8Nj3J5M2j0l4K7M1k5Pk7o5N2K8Om4rJ8M7k3
-266Epj2o%J1K3j0Mj8J6Ok7J1JO2k1k3Ok5MM2o6N5m4M1J0M4n3j8J0m6KJ6j8LJ8N3l3k5l0J7
-225b2J6j3K9J7j1k5L8RKm1Qk6K4K1l1MK3k2k6K6Kj5JJ4J0l0J9J3l5M4Nj4j2OkK5l3nJ5j3
-185elOJ7j5j0M4np3L1K2J6Qm2kL1k1k5M2mm2J4k2K1J4KL0k8J1m9N0K9j8pn1Nj1M1kk2oL0
-144AK0K4m7J1J2oJqL1l9k4M6m0J8k5mMK5ol1L1k8j7N5mK8knl0J2Rl1J7PJ3k5M%lj5m2L1K6
-101fn5M5J6m2L3K9Jj5k6llL9n0L1qN5km4k9oK1m8K3K3K7njn2M4L1jj4m2K8J7L2n6MJ6pK0
-60B0m7M5j2M6k9rol5K1oN7l4rk1M2kl3nM6KM5p2j6l3K6J0O4p3J7pK9k2JkQ1p2L0l7j7J7L0
-19C0k8pkj4J8JRj4o1K7Q8m2RjPOl8j0j0M9Kl6K2j5mL7l3M5%l0J1j7K6j8jlj4J0pOj3j0K4
23aM3m0J1l9N0k9k8K0J9k5J1k3k1K5L0Pn6K0L2llL5k7Kj5j2k6L3O1n6%oL2J6k5qJO%k3K3j1
65@k0K9J3K7p9L5l8J7O%L5k2L0k3l3QJ6m1N7j7pK6k9l3K1J5Pm7L3Rl4L1lM2J5o7K7J8poJ3
106B4Qj7Mj3
110F
##PAGE=	F1=19527.870178429868247
##FIRST=	23001.711907285582129,	6426.5682307747556479,	-1371.5
##DATATABLE=	(F2++(Y..Y)), PROFILE
-912fJ6J0l1j9L3M3k8nL6l9n3M0k2K3J6rK7rL0l1m4J2L1qj6J3n1%K5J0j7L2pJ9j7k3k0K9N
-873ej4L0J1rmJ1k0pLj1%NK8Nk2LJ5j7jl9N0j4K5m8Oj3M8k5Lmj3K9Mk5J6jk6OM0j0j5k8J0
-830b3N4n3M7k9Jk1J5K4j3j6%J6On4M4j2ML8m3J9K5k7K4l1kJ9j8j9j0pL1pJ5K9m6k2M8N3o9
-791a0NL8l0k4qL7ml8K0N3n6L3Nj9orKp4P0Mj3k3K8M6j7o4J0M4Knm7L4L7l3k8M0J2k0rmM0
-750A9k0Lkj8Lj4l0%P8Jm7k7O2J5Mm0QLk5O6q1J4K8lokj7j0K8j0J4rkj5N2k6J6m4K5J2k1L1
-708A3%mj4J1lmJ9j4J1J4k2K1m2PmrK4M5n0J0J2KNj7mj2rL4m0J3nL0k6K6J2pk1k5Kl0KL4K5
-665A0nRl9L6O9k8m2RK1QKk8N8j2k0J3LJ8pm3J9j0k4NqK0mL0m4K7rKl6Q9j2L0L5o0j0N8j5
-624A15qo5O1NL9l9K5M5l2j2q5Q9p4K2j3N4l4l8J9J0j8j9%M8n9K0j0k9M8lJNm0j0k7Q2m4o6
-586c7M2j0jr%L7k0j8L7j8K3pj0J7kk0l8K6J2J5qnM2n5j5plj1L8J5mPj6qJ5OJ3k2j8N2l7K4
-544B2l0K9ok5J7lJ9mj3PRj0kk2pN8m9mJ6Lnkj3K1J6k7L3J0j0k9Rj0K1Mj6pJ5k5pPk5L5K7
-501B7m2O%j1O8j2j1k5k7J1nJ4j7M3Mj3Oj9rK2o1L3j3M7k2M4k9L3k6j0k1K7Lk5J6on2L6J3
-462cJ3l6K8j4k1J05J07J20p4j20o2l3orKJ1k0k4L2LKk7L5j4J4mk3k1L2NRJ1jQjjk4j0K4q
-422EpK1o3M2J3j5n5Q1jo8N6L0k1j3j7K3j6n%J8J0K3k1o2N6J3qjo0K1O2l4k9J6l5J7L6k5K7
-383A4rJ8k1K0j7pj7N0n1K1pK6j2n5J4L3mKjoL6k1J9k4l5J0K4J5m3qj3M0J7J5j6J1k8K2Nj0
-343Gk3NKO5l4j7J6j9nk%K9l2k1M0J8j6j8j0J4jj6ll5N6j3POPm6j9L2J5QMJ4nl3K1KRj0nP
-299Aj1MORkK8m2k4L1K1m4Ql0K0j3QM2kl5K9M3k6Jk8o7N6K2J1l5j6J8N0k0j3j3oKJ5K3j9N
-258Gj7J4J2k9J3j1O5j4k9Nl1PN0o6N1l9L6JN5m8k0Qm6LJ6j7KK5N0l4l0k8J5J6lJ9J0%k3K5
-218B0MJ2l7J2k8K1K5l7J7Qk1k6K8Pj8RQJ1l3K0J2k7L6Pj0j2l%K3l3kJ2kj3J3K4k4oL8kp3
-177d0L3K0J7Mm8LK7j9k2M2pm3OpJ9QNL2l3J7n1M9L0j3pm8%j6M4lk6kL7J2K5n7K2J2pPrL0
-135D3m3k3L9l7K0j4j4JK7rk0L0k5k5O0lJ5kjl1J2J8l5J3NJ8k5MPj0rl9J9L1m3L2J2m1L3K8
-95A8Lj7k4rjK9m0L8j3N4Km5l5nK2l9J5K8K1JLn4M4L4oj8m2K9K0K6n8LK3j1K2m0M4j7N1l1
-55B5rol9K1%N9l7j7j5M0Mm4nN4rM6n4k7k7K4J1N6o9K0j0L0k2%qQ8p1K6l9j2J2L7l1j1mmJ7
-14@mNrn6J8J01n1M%OJ8m5qj0M7Pm0K1j7KL0l3M6%k4Pk5K3qJkoKj3J3j3j1K2M9m2Lm5N3k7
29a1k3K1J8k3J4l0j9J9M1Qn0J8K2mjL5k5Kj6j0l6L4P0n8MjK6J9k6j6rJ7Jk6K6j3j8K7JK8o5
70b9L1l6K3LkL5j3K3k2l3JK4m7O3k1j3K4k2m0K8J8Om6K8J4l4K2kM8K0o3K5QllOQj3Oj7
110E
##PAGE=	F1=19503.577578927383001
##FIRST=	23001.711907285582129,	6426.5682307747556479,	0.25
##DATATABLE=	(F2++(Y..Y)), PROFILE
-912@RRk5j7K5M7k7rM9m7n5M0k5K0J4KK4oK7l3l8J0L4j4j7J2n3LK7Rk2K5KK3k3k4j2L3%mJ5
-871HJ6j0jJ3k2pjj2JML2Ok4KJ4j9ll1M4j4K9m7Ok0N1k2j1LrL0Kk4K3pk2J0J8Mj8k6J0N5m8
-828a7M1k6jj9K0K3j9j4JJ6Jm9M3j0jL5l5K0K1k7J9l1RJ4j7k5nnK8j4OM2l5l1M6M9n5%L8l5
-788Ak4j3L9Jl6J4O1n9L1oj5mNNq5O6J0k1oJ3M8k4n6J0M0J3rm7K0M5l0k5L8J8k7j1jM0k3J
-748cNk0Nj7k8JP3Mm8k1O5Rll6K0j2k4P2q2J1K6j0J0ok5pK0oK2j5Qk6O3k3Om4K7J1j7K6Oj2
-706Ej1J8nj0K4okK5l2K6l4jpj2K5N2m9PJ3kJ1k6kj1nL0m6K0kK1k1K5Qkk2k3qk5J0K5L8j7
-664BRl4L5O3k4l7J3RPJ0k6M9oj6MPL6k9m5K5qk5Kj1K8nL9n5K4oMl5Q2lL4L4o9j3O5j9j5n0
-622E0O8nL7m4K3M4k6j8q7R9p3K4k0M7k6l8K3Rk1k0lN1o0K2j4k0N0mLLm0ol7Q3l9o2L4j8L
-583hj2ML6k0j2M0k1J9mqQJk0l3J9K1J4rj3M1n6j5k%j3L9J2j2J2j4j0J7QJ8j9j5M6l8K5l1
-543eJ8Ll0J5JK1n%lNroj5mN6n6pK1JlkjJ3Qk3M1NKm1KoK7pj2mJ7k9kMk2L3K6m1J1oj8O8p
-495C4pk6l0MJK1j9L9Qj2qj1lK6n6K1k2N4k7N2m1L5l3Lk7L3J1k5Qnn4L5J9kl5L5j6k6R8N5
-455A07j1Rj6m9m2Nj2PRj9k4L3LMk5L0j6J6kk7j1L0JPJ2kQmOk2j4K1qrK6o4M6Rj4n6Q0mo8
-412e0O0L5l6nj1J9k2LMRK3J9k8o3N6J3ppn5K3O2l5l3K5m0K0L1k6K9pJ7j8J7j7j3rM7n1J4
-373glL7k2m5RL3m%Kj7L8k0J4j9l4J1L1J6m8lrL0J9K3k3Mk4K3%rj8P%O0m0lRrrrJK8k6j4L3
-328A3J9j8j7rJ2jk0Lm8O7j2LQ%m2k0L4J3NJ6J0j6k0J8Pkj7jJ7j6QJ5%lL2m2k3L0J9m5ml0
-286e7L5j3JM2Nl4K9M3k4mk9o7N7J7J5k5k4J7N4j7j8j6nNJ5K4k6Oj5J1J8l0J3k2O6ql4Nl3
-247b3MO2o7M6l2K9pO0l8k2Qm7MJ5j6KL2M8l7l4k7J4J6PRLJ1k1J2kK1l2J8l2K0K8m3L1rj9
-207hk7L2J2k1J4LJ4l7J9J1j6K8Rrj2j2MK0l2JJ0Qk4K3K9l3kK9%o6L0J7J9Kn3PK3j8j8M3j0
-166Im6jRJ5KRL5l9K3n3M9K9ppm5mk2M7lk7%M5JK4o6L4J2j1J4pK8m4k3L1l3K2lk5kK9j3j0
-124b4L0k1l0O1lLkMl2J3K3l4PLK2k4MJ7k0ll8PL7k9J8Qm0L4K5Lj8k1j5LJ3k6M5j7M9Om5l9
-82d6mK5l0QL1J6OQn6M2L5j1k2m1L1K3K0o0%L0j3K4l2M2k3N5l2rmm3K0NO1l9k6rL8J1n4lO1
-41C5k1M6l6l4k1K0J0M3n9K3j4L1k3%j2R1o7K3m4nOM4l4j4oNK0j1jkm7LJ11n9J%NL1n2oj1
0c1M6J2m3J8j8QK2l3M7Jj8Kk9J6KNkKpj8K2j6j0J9N3l9j0m8N6k6j8K1J8k1J7l7j7J5N1Rm5
40b4J6J2m%L3k3Mj7pm8L7P5n6QLK0K2k5k4k0K8Kk9K9j7j5K4rK5n0L0l4K8%mL4kJ4k2l2mK9
82Gn0O8k7j7K1j3m5L3K0Nm6K4J9l4J3jN5K0n3K1mJ%%J0j0Rk3
110C
##PAGE=	F1=19479.284979424894118
##FIRST=	23001.711907285582129,	6426.5682307747556479,	985.25
##DATATABLE=	(F2++(Y..Y)), PROFILE
-912DjPj6j3J9M6k5j0N7n3o0M3k8J8J1J2K0jJ9l1k8OL3j8j5Qn1PK7Qk6J5J2K5k9k2mL7rRJ
-871DJ8qJJ4k1qmj3LKL8Jk2JJ2k0ok1L5j2L0m3Nk7N0j5k5J2oK9Kk1K6j2j8J6oJ7j9k3RN3m0
-828a2L2k4jj4K3K2k5j2MJ5mm2L9pnL2l0J9J8k5J0k5J8J0j7l2LnK5j9mN3k4l6M0M3m1kL5l5
-788@k4j7L7Ql1OO3n7K7j3j7JJ9Qr0N8J4k7J3lM5k5m9PL7K4j5m2OM9k5k1L4K3l3j1JL6k4k
-748a0J0j7Qj9k7MO1J0m6j4O1Npl3L2k5k2P1q0J0K5j7K1ml5mJ5nK7j8J7l5O9j5om3K7J0j3
-709a2K3Qj9qK5jk1L1kj2L7m0K7k3j2j0j2K7N0m2MJ2lJ3l0kj2jK8n0K6JJ2j7K4MKk3j9j9j6
-668e2J6J6N0k7Mk7L5N2j8l0J6jOJ4k2L7Kj3jRN1m7m7L1rk4Lj6L3mM5o2K3qMl0P5LM1L1p4
-627H5j9O9j9k1l4P1j2L1m6J9M1j5k7q4J05p3K8k4L7j6l7K4Qj9k3pN0n7K1j8oM8mMJl9lm3
-589dP9l4n4K2k5Qj2PK9j6nL7k1J7nkkLj9k8J5K3J6j1j9L6n2j5Rlj6L9J0k1J8j1j1J6J3J9
-549C0j6rL5l2K0k9NJ1l0J3KK1kPrLj0rnjM8n7j5K8%l%PRjk0M8KJ3n1nkL2j6j1KJ5l1N%j6
-503b4K7K3l8J6j2k4O4Kkl2k7lOK4k0L5J2rk3lMK7m6Ol3O3l2O1n2L6m0J5l3L8J9k4Jpm8K9
-463b4K4j5l1L6j3l1R2J7r3O2N2m0m7J5j5J0Pj8j9L0NKk0K3j7J8jl1kK5%PJ2kNlRj5j8J5p
-422Dj1K8o0M6Nj2n5P6oo7O0M3n0JmJ6k5QQkL8J2l2o2N2J6qj0m6J9N8l3l5L0m1K3K4k4K9m
-382IJ3j3J2j5j8jM1n2QKM4k7l4PL0o%Lk6L7j7Oj0l6J4M1J3n5OnK0J8K8k5mj7J8%rj5R%N0
-339D4m0J0jKj2j4LK7j9j0K5J9j9j5rJ1mk1Pn4P2j0jRnm0j8L3J2%K6Nk2rJ8J1j3k2KK5k1J1
-297gK3opL3l7j9K6J3m1j7k7M9j5kL8Qk7K6M4k4j0k7o5N6J1K1j8k7J3N7j4k3j6nOK1J6l1O
-258Bj0RK1k9J5l5O3kl4Kl2JO9o1L7k6K4j4N9k6k2Om4MJ4j4%M0M1l5m0k3J5J2J8klK1j8Jq
-217dK7k6K2l4J6K9m5M3k2j7k6L0J6k1K1kJ7m6K2RqK0J2pj3k2J3J3k9PQJ3l2K9L6m0MJ7%n6
-177b6K5J7J7%n4J1J6j2j7M3j5m4qJ9J4jJ1L8m6K7n2M7K8jnm2qk4M7mk5%N0j1K2o8M2Rj1J8
-137B7lK4m2k3K2k7K4Ll0qL1j8JL1j6l3N7molQl2J5K9l2j%K6k2NK6l0Jl4nM2j6MJl1L1J8O
-94A6j8j7j7Lkj3M8j8M1Qm0m3lK9j9jL3QJ1J6n8L6L9j9k2l8K9K4J5n9kL3j2K5k2L9k8N2k9
-55B5npm1J6J0O0m2k9mL3J7n9jO3l0M4j8m2pQJ0L0m8K4j3L1k5kj5R2o0J5m6MJM8l3j9qJ7K4
-14A8k4mLl4j0J12o1nkQM0n3pj1M0K0m4J5j8J2J3k9M5Lj7Jl0OJ3PnJ2j2k3K8j7j1J8N4l4k5
26hm7N6k2j2J9J7k0J9m0j1RN6J0l7J2Lm%K8j7Kj4pn3L7P6n2J2PJ3K3j9l3k9L6Mk9K8k0j3K4
67Dj8J7l2K6k7K9mnL2J0Jj8k8j2L4n0O8k9k2K1pm6L4K2Km2K3J9l4OMN6J8m1J4j3NKnJ1nJ0
109C0k6
110D
##PAGE=	F1=19454.992379922405235
##FIRST=	23001.711907285582129,	6426.5682307747556479,	1970
##DATATABLE=	(F2++(Y..Y)), PROFILE
-912Ij1NqrJ3M6k4j1O2n6o5M6k9J6PK0J7MJ2l0j8KL2k1j4Nm9J4K5Mk8OK1K6l4j9KM2j7K3j5
-871AJ9pMJ4k0qpj4OkM4lk0%Rk0oj3K4rL1m0Mk9M4ol8K0mK9%j7L2j8j3K1l1L0k1k0QN0l2K4
-827A6k2jrK7K0l0j1OJ5rl3L6nj0K8k5J9J4k2Jk1K8Oj8l8J2lJ9k6rN8j2l7L4L4k6nL2l3k4
-787b4j9L2J5k6jO0n0K4k2j8NL5Rr0M6J7l3L2j9M3k8l9ML3L5k2l8pN2k0j6L1K7l8j3NL2k5
-749a1nJ6j6J1k0k7QM9J5m2pN7kj1k8M2l8k0O8p4J1K2k6L4nm1%QlL1k2K6m4P4rj7l9K5J0r
-709iK0J0k4pL2Ll2L6Lk3N2m5K3j0k2j4j4K8M7l4LJ0oJ6l2kj3LK5n2K9NNj3K3%Nk3j5k9oK2
-667b5MO1l7Jk2L4M2j2k2J9j2OJ5j7K6RrpRO4o1m7L7j0k3Nk1L7oN0o3K1j0Lk5O8RM9K8q2k9
-626E7P5j8k6j6P3k1K6m7J4L7nl4q1J12p2L1k7K7ol7K6Pj7k4j1M7n3J9k2RM5oLjl5Jn0P4k7
-587D7m7J0l1J4j3J0K3j3%L6k1J4oLj2Oj7k3J1K6J7j4k4L1m8j6K1pk0L9Ok8K6rj1J4J8K1j2
-548B1mK5k7J5k9nJ9l1QMJ9%J6j3%rj0JKM1o0k3L8ljJJ7Kqj7N4lK5o0j3ML5k6qOJ5l3J2lj0
-503a6K0K1l5K0j9l1O0J1Ml7k2j1J0K8k2L1J4ol9PJ1K9l4j0m5P3l6O6n9L7m8K7l9M2K6k1n
-466Bqm1K2K7k6k7L6j2l4Q8mj30Q4Q5k9n1K4k0J4Nj7j4K6OKj5J5j8K2jl4PK0lPJ4kKlJ1qk2
-424@J0pj3L1n7M8jj1m9O8po6O0M9o2PLJ2k8J3J4j4N2Ml5o0M9J7qj3l7J7M9k7l8L6m3K6J7
-385Fk3L0kRrNj2j7KL7n3JQN0l4k2PK7okNl6L6j4jll7J6N3Ro3J6jJ1J7L2k7j3rJ3joj4J2j
-340dM1m0J9j1J4j2k0NK6j2qJ7K1k0j3rJ0qk2J0n6P5qnJ0j1l6j4L1QmL6%l0MJ7J6k6k1KL2
-299Dk6J2L2j2rL2l2j4K1Pl7k7k3O2k0nL5J0j9K2M4k2j6k4o2N5JK9j2l0J0O0j2k6j6mQK4Q
-260B8l8J0oOK4k9J8m8O0Nl4kk5pP2n2K9k0J9k1N4rk4Mm2NJ3j3kM8L3l3m3j8J6OK9j2j1L2
-220B2j3rj6L3k2K6l4J3K5m3N5l6j5k6L0J9k1K8pJ9n4K5PJJ2J4nj6l1K3Pk7J3PJ4l7L4M2m6
-181A1J0Mjm4K0J7J5%n5J5Rqj5M3j9m2j4K8J3nJ4L9n3L1n0M6K5Oml8j1k7M6jk1mN5k4K1p1
-141c9N1Oj3K4%K1l9k3J2k3K7J1l5j6L3k3J2L2j3l1M9lj6lJ1l1J9L0k6rnK9j9NL5m0Ql2j7
-102d1M8nqok2K9ROj7j0j9Mj8JM9j9L2J0l4m5kL2oj0L4kJ6K4o0L1M1k7k3l4K8K6J0n7mL2j0
-61a7K7j2L6l4M9k5jj0l8J1J4N9m3l4KK9K2o1LN9l6L9jm6QnRJ6l6K2rL1k8lj7Q8m9Pm9J3n
-20a5N3l3k1rK5K8l6pRj8k7J13o5rnJ3M5n0rj1L5K6m4J2j8J6Mk5M2Nj4jl1nK5RpK0j5k9L4
20A0j8j2J7N3l0l9m4N7j9oJ7J6j9K1m4nMN9J2l0J0pmJK1j0Kj3nn8L6P3m5J4J3OK3j3m0l8M3
61IPl0K7k1j3K4k4Oj4K3k1L0qmK9K0j2j4k3j7L3m5O5l2k4J9Km6L5K3kl8K1K0l3lJ1N7J5l1
101B1Pk2PNrJ1%J2k8
110D
##PAGE=	F1=19430.699780419919989
##FIRST=	23001.711907285582129,	6426.5682307747556479,	3244.75
##DATATABLE=	(F2++(Y..Y)), PROFILE
-912A4k1OjoQM3k4qO4n6p4N3k9J5KK4J5QOk9j0JK8k2j1Km6K0K2%k8lK8K5l6j7QM7k7L7k8J6
-870A6jMJ2j5rrj7J0mM8rj6jOk0lpJ5qK9l5Jk8L6Mn1L0nK7%j0L3k3qK7n2L9k3j7PM4k0J6k1
-826hjlK9J8l3j1RJ2j1k4L1lj3K3k3J9J1j8qj5L5Mk0m2K1mJ4l1j3O0ll3K7K3j3mK6k9k1k1
-786d3K2K5k1qN5m2K2k8k1J0M7J0q6L3J6l6M8l0L7k7l0%L0M3k8l1k1N3j3j2K6K9m0j3OK6k2
-749a4j0J8j1J7k2k7J3L5J8l5KM6mj6k4M9m6j7O1o7J5J9l1L9km8LPlL2k6L0m7P5lk5l6K3J1
-710apJ9Rk8mL5J2m4L9Nl0O6m7J6Jk9j8j4K9L7k4MOmJ5l1lj6PK4n2L3Pjj2K1%Mk3ql7OK1n
-666b2P0m4mj7L3L0pj1J9j9RJ1j2J6J5orNP5p0m8M2j3k0J1k9L9oN0o0K2j6Lk0O3J0N9K5q8
-627H6l8P4j1k8lP1k7K0m3RL1Nm0p6J13o8L4k5J4Ll3K3Qj3k6j5M2m6J7l0K8L8pJml0Ln1O4
-588G0j8m1jl4J8j1J1J6rMK9j7J3j0Qk2J1j5j8QK5J9j6k7K4m1j8L5j4k4L7Nl6L5prJ0K4J9
-549C3rLJ4k1Rk5j4K2k7MKJ6MJ9j3Kj3j0J0OK7n5l6M9oKLJ9%j5j3N8oL3o6k1J2L7l4pJ0J4
-507A7l4J7mjJ0J5k8K4k7l6N5J9J1m5j3j6J2K9k4K6J6jn3J5J7L1k4k2n6Q0l8P0o2L3n2L5m4
-470d8M6L0j7pj2k7RL1l3k4L2ql5Q4j3j33Q4R0k0n0L0k4J5Mj6pK1N%pOj7K4jl5J3J5mQJ3J
-429B3lJQJk7Oqj2K9m8M5nj1m0N6po1N5N5p0J1J0J1l0J4J9k6O5ll7n4M1K0j0j3k4J0L7j8l9
-389b9L8m3K9J0k1K9jOnlj0j1ML0n3lJ1N3m1oRK1pkPm6L4j1pNl9J9O2Op0K7%MJ3L5k3k2mQ
-345CKpj3J5jK9l6K7k3K4qk6RK7rpRK1j8j2qRj3k0J1n3P2opJ2j8l3pK4NnM2ol4J3K2J8l8j6
-301c0jL5k8J1M0j6j1K9k5j1J6%l0l3k1P3k4oK9J0qJ3M6k1k1j9n6M9nL5qk9ON9rk7j6mJ0K8
-261C0km5J2KMK4k7J8n5N3J1l2oj6j5P3m1J8j5J5k6M6Qk6Kl8OJ1j0oN5K3l0m4j1J7lM0k0j7
-221a7M0qj6k1L3j7K8l2PJ8l6O6m5j7k3K5K2j8L4j1K2o7L0NRMJ8nj8l8L3lk1J9PJ1m0L7M7
-182F2m7J1onk8J3J7J4ln1J9J%j8M3k5l6j8L1J3mJ3M0n8L3m8M4K3J2kl7j1k4M0Jj4j0N3l0
-143HJ8p0N7%j1K6NJ6l1k5Lj7K7J6l6k3L2k5J9L1nk8L7kk2lJ2k8K2L0k0j6j0L2j8PM2m7J0
-104A3k6k9N2Nj9j3rK5lPj4lj8Kl1J2M9k1K3J1k5m6lL7Nj6L2j1K0L1o1K4M3l4k5k6K4K7Ln1
-64c9mK4%K6mL3l6L9j6Kj4l0LJ8N4m4l2NK2K7n8ON2l7L5Qm7K4k0PMk3J7kL1l0pj5Q1l7mm9
-22c0K3j1N2k8k3rL4L1m9qJ2jm1J07o3j4j2K3M5m2j4j1K8L3m1Rj5J4lj8L5J2j6lk5k0L3J2
15Fj0K7j5l4L7j8j3J8N0k4n5l6N4j4kJ4J5j8K3m5JjN8J3j9Nj5l%J3kJj1mn7L4O4l5J5J6JK3
57E7pm3m5M7Rk7K2k1j4K6k8rKK1j1K8j3lK7K8k5qj8k2L1l7O0l6k4J8Qm3L9J8pl3K2K0l3j0
97c4J9N3J1j7mk7PQj2J1NJ5l0
110E
##PAGE=	F1=19406.407180917431106
##FIRST=	23001.711907285582129,	6426.5682307747556479,	4070.75
##DATATABLE=	(F2++(Y..Y)), PROFILE
-912A8l1NQkLL8k3nO1n3q3O0k8J5mK7J3J4jk8kJK2k2olm0K6J8ok7rL3K1l7j3J2N1l5N1m0J2
-870A1MLJ0j1rj0j9J5qN2j5j2kKj7%jMoK7k9kk8K6J5o1L9nK5jlL3k6mL4p1M2k0j4LL7rRk1
-826a3JML1J5l7rJ0Rj1j6K7jj7J9k3J8Qj3j6qM1%k0m4K8lOl6j3N7Qk8J8J2JmK1k4j9k1J2L4
-784Dj5j6M8l4K1l4k3J5N7Qp6J8J6l8O4m2L1k6k1nK9N0l5k5k9M8nqK0L1m1j3RJ8j8j5K1qK3
-745Dk3k7J8K1K1k8J0L5pj9j8N1n0j5N1n7K0J5l6M3Kn5OOjL1l0L6n2P4Jk9l2K1J1nJ8Ql2l
-705a6L9K0n4M1Nl2P5m4OJ2l5k2j4K8K6j2OKnJ6k9nj8J2K3n2L5J1qj1J9JKk2jm5J8K2j6P5
-665E3m7j0j2L1K0kkK0k6J0OnPK0kj2JQ3p4n0M7j7j7J8l5L9rN2n6K2k0Jj4N8J0P0K3r5m9P4
-625A11ll0RO4k9J5l8MK4J7m8p1J14o5L8k2JJ2k9K1Rrk6j9L4l9J4l7M7L1rjqk3On2N4j0l6
-586B1j2l6K4qJ0PlPK3j5J3j4J4l1J4j4j2NK4K1j8l0J7l4k0N0k1k8L4Lm2M3mqNL0J8nQNj6
-545B5Kk0k4K6k3%%J3PK2j2Lj5j0J9QJ3n0m8O1j0NNK2lk0j1O0qL7o6k9J9L9m4mJ4J4l6K2n
-504bOJJ1k2K7l3m2N1K6J7n2mk0J4L0k7K2J8Mo6K2K3L1j5l2o5Q6m0P1o0K9n6M0m5M6L2j1r
-466Fj4j2nL4l9j9K6pl3Q4j6j14O7P9j1m6L4l1J7Lj5%J7Mkjkj5K5kl5K0RnRJ3KpNNJ0l0%q
-422@j1K7m0M2rj1l0M4pn6N0O0p4RJ9J0l3J6K4l8P7j1l7m9L4K2j0j4j2NK4j0l9M0m3L2Nj8
-384a2K5%L%j3npNK4n1pJ2N7m8RRJ8rlRn4L2pj4J3m0K1P1Kp8L8KlJ0L6j9l1LLOj0j1J7jJ9
-339B1l2L2l6L6ll1J3K7po%K3j7j1pQj7k0J1m4O6oqJ5k4l1JJ6JoM8j1l8K3K4K1m9opL6l1R
-297a7M8j9j4K7j7qJ0qk1l9j6Q1k9qK4J0KNM8k1k5j4m7M2j2M0nk7JN8nk7j7mJ3L2j4n0J3J0
-257@LK2k5K0o2M5J7k9j0nk2P1l2QrJ2l2L7K5k8%l3ORpj0O2J3k6m5lJ8j4N1k7k4M8kk2k6L4
-216Hj4K8l0LQk5P2n0j9k0K1K3j5M0j5K4p8L4LJ4jK1lk1m6M5j2j7K5QMm0M0M9m7J5j6rj3O
-176@J8J1nm6K2pPj9M1l1k7k3L4J2mJ3M0o2L4m6M3K1J8%l4j3k2L6Loj8M8l4J6o9O2mj0K7J0
-136C6J2k3k6oj1K8J6l3l1L1k8K4L2%j9K2jk8lJ4k5K6K8j2k4j6L5j5PM7n2J2k1l9N4J3k4k2
-98b2LK0j4J0j3Mj5jm1J9M8k0J4J1j6m5mM1J5k0K7j9K3L7o1J7M7m3k6j8K1K7mm5mJ7QK5OK8
-58C7l7K7pQj8k1pK2N0m5l1QJ4L1n4J0M6l9L0J6m6M1l6Oqj0J0NL2l2j1j3P4k4j5n1L4j7N1
-19C0k3k5rM3L1n8qJ3J3m9R7o0j9j8L3M1l1j8j2K0M0l7Mj1J3j1j0K8J8j8lk0l4M2J4j6L4j5
18Il6M0j9j4J8M7j9o9k6N1j2MJ0J4j7K4m4PqN6J5j0%k0kkMPJrmn5L2N5k6J6J7lK2%m5m8M8
61IJ1k4J7k1j4K6k9k4J8J7jK7j9kK5L5l7kj3k7K9k9N4l9k4J6J7l9M0J3j2k9K4J9l3j6K7M8
99C8Omj3l1OJ0j3J1RJ9l1
110G
##PAGE=	F1=19382.114581414942222
##FIRST=	23001.711907285582129,	6426.5682307747556479,	4919.75
##DATATABLE=	(F2++(Y..Y)), PROFILE
-912B2l8MJ6jKL0k4JN5m7q9O5k4J2pK4J5J7ok7JNJ7k3jpl4L3J2j3k4j2L4J7l6rJ4N3m2O0m5
-871@NJ0MMmj1j0k0K1j3N5k2om%j5MKmmK3k3mk4J1K7o9M9rK2kPK9k6kM1q2M1k0j2JK8JOk2
-826a7KJ2L0J1l5j0J1Oj1pK3%j9J4k6J9Oqk5%M4jk5m1L5lml8rM8J5j9RORkJ2j4j7k0JM2j1
-783gk2L9k3K0l9k2J7O2Po3LJ2l6P5m8K3k2j5j0K9N4m1j6l5L9LlJ3K9l7j4J0J3j4k1K2lL0
-745Ik5k7K3OK4k0J6K3ok3j3N1n2j2M0m9K7J3m1M4Po0RO%K8l2L7n1O7Nk9k8J8J0kJ8Ml3JL7
-704B0K7o0M0Ml1P9l4qK1l8k6j2K6J5kJ0knJ3k4nk3J6K2m7L5J2j1j2J5Pnj9Mm5K7J6k1P7m8
-664Hj7oK7J3jJ0J7k7J3mjMK2jj1mQ6p1n2N1k2j3K4l8L4j0N1m9K3k4%j0N6OQ4J9j01o1P1R
-624A05l1J6N4k8J2l3%J9K2n1o3J10o1M2j7qJ6k2J5R%k8k3K5k9Rm2O4J9rlj2j5Om7M0jl4j8
-585Hl7K8lOJMOJ4j0J5k1J7l5J7j0j0MK0K3k1k8J1l0j8O2k7l6K8Om4M9kmlL4J7lJ5mj2nj4
-543Hk8K5j8lmPJ3K3j1Rj9j1K7J1km2o0O9j1J0OJ8lk1j1O0rL8o5l2K5L8n1%J5J2l5K6mJ4j0
-502DPj5K6l7m3M4L0K6o1Nk0J5K8k8J7J9Qp3K5K8L0pl8p1Q8l9O8n4K2n6M1m4M3L1lqj6Mk0
-463b4L6m2j4J6kl3Q6j6q9M5O2km1L5l5J8%j2MJ5JmOrj3K7ll3K1NnJ1J2Oj5J2kJ7l1mqrK2
-420A1k9L6j2j0j8L0om9M2O1p3QK4J2l6J7K6m7Q5j8l5m1K6K4j2j3%jJ0Jl8L7l9L4jj5K0jL
-381A3Lk1mMMJ7m9qJ0N8n3K4J2J2j0lRn7K6lj7J8m1K2P9jq6M7Nj1PL6j0m1PjJ2j3rJ8%Pk5
-338a3L2m7M5Nl5J6K8oooK2j5j0mLj7k1J1l1N6mj0K0l2k9J1PmmM9j4m0K9K7K2n7Rj7L4l1N
-297b2N1j7j7K4rqQj6j2l9j4Q6l2rJ7J0J3qN2k1k8rl7L5j8M2kk3lN3kk3j9lJ5L3k1n7J3J9
-257BMJ9k2J7o3L8K0k3j7Rk9O6k3jnRl4K8L9l0lk6NOlj3O4Mk3m3NJ9k5N9k9l0N2Lk3k7L0j3
-215gK7k5nkj1P8n2k4j5J4K2j0M3j7K6q9M0%J8oK4jk4m8N3k2j1L1Pnl5L8N0m3J3k0j5JKJ7
-175A7Qql6K3j4J4k2M0l7j8k4K9J4JQL7o0L2m2M1J7K4Jl3j0j8K8OMk6L5l1J4o5O5rqK5J5O
-135D3j1k9j1pK6J4k5l6K8l0K5L0QrOjl0kJ4k0K9K3ml0j9L5j2QM8n5J2j6m4N5J4k4l1J7J6
-96Ek8J3rJ2j1om6K0M6j8MJ2pm2oM1K3j9K0k5K4M2n6RM6m5k9j0J7K5rl7lPJ8K2J3K3l6J5L
-55A8J1k1j0j6K3M2m1k5NRK9m2J1L7l7K8J4m0N3m6Lj6%jJ6L3l4j3j0O5j2k7n0M3k2M7j5k8
-17a9nM8L1o6qJ6K3n5Q6n6k2k7M7L3j9k5j1J3M7l2llOj5lK1K6k2lj4m4M4J7k1L7j0m0M2k2
21hj3J9M5j6p9j4M5rNRJ2j8K6m1J2j5N4J6%ok3kmlJ5jnpm6K7M2j4J6J6pK2Mm4m6M4J5k1J0
64A2j6j7K7k9l9K9J5RK3k3%K4L8m7Mj0k7K6k0M5m2j9J3K3l5M5Lj8k4K7J7l0k1L4M0KPk4l2
103a0OJ0j2J0J3K2l0
110I
##PAGE=	F1=19357.821981912456977
##FIRST=	23001.711907285582129,	6426.5682307747556479,	5769
##DATATABLE=	(F2++(Y..Y)), PROFILE
-912B6m5LK4KjK3k5PM8m1r5O9j9J1j1K1J5K0j0k5LRJ2k3Krk9L8J0k1k0j3L3J1l5nJ6N5m8O6
-872D9m9%J6L%Jj1j1j9K6j9N8k9%okj3QQj3lJ8j6qj9lL9p5N8j5J9kJ6K6k6%M7q6L3j9rkJ7
-829a3J3Jk2MJ7L1Pl4j0J3Jj0KJ8Jk0Qk9K1Nml4RM5jk9l6L9lj2l9pL9K2j0JkJ8%Llj4j8j2
-785d4M8pk6L0j4K2m4k0J9O4Nm9j0Pl5Q2n0J5j7rj6K9N6m5pm0L2RjPK7l2j5J3Nqk7K3KL6k7
-744a2k7K9qK5j2K1J0nk5qM6m9rK7m0L5J1m3M2J1o4J4OKK3l4L8n3O1Rk9k2J6R%J8Jl4LL4L4
-703E1o6L9Ll0Q1k2k1K6l7k9j0K4JRJ3omJ0j8ok7K0K1m2L5J4j4j5J2J3j1j7J2m7L5J2k8P6
-665E7m3k5lK4QjK0J4k9J7j5PKK2jj0rQ8o3n7N3k7rL3m0K7j3N0m2K4k8joN4MR8J6j08p0O5
-625H3K0l0J7M4k6Rk6jJ6K5n5n5J03n5M4j2j6K1j7RJ1J0k8k8J6j9Lm9Q1Qj0mj7oOm1K6Nl5
-586B7k0l4L2JKoJ0MOpJ8k8K2l9J9qpLJ6K6k3k6Mk2k0P3l3m5K3Rm6N5Jjj0L7J5jK3j3qj2p
-543A0l3K6j2orJJ9K1qJ4k3j1L3J5j7l3p1P6j3J5OJ4kk3rO0rL3n8l7L1L8n8NJ7Rl5K8kK1k0
-502CKpK5m1m3M1L1L2o9J4j9J7K4l0J3J9J4p9K8L0K8jl9p2Q3l6O5n0J9n5L9m0L7K8Noj7K1
-464A4l5L6m3rPJl1Q8j7o6K3M5Ql4L4m1K0kj0RJ1%oJ1j4j2L0ll3K2JnJ2J1J2k2J8j1K5l2o
-423FqpJ5j9L0j4roJ5lm2L2O3o8NK8J4l9J8K8n7R3k6l3l3J8K6j2j3J4ppJ2l5L3l6L8oj2J4
-383A0kKOl0lJ6KJ1m6nKO0n8L8J6Oj2jQn9K1Jk0K5m2K0Q3kr0N5Nj8ML6jn2J2nK1j8oJ8Jmj8
-338a3L2n9N4J2l7K0K6qnj1K2j2rk%j7k2Rj9M7lj1K5l7k8K1lj0kN0j7m0L4K9K4o3K3k6L1l2
-298b7%N5j5k1K1joMk4kl5j6R0l5j0J3QK2k0N5k0l2kk8K7k2M4jj9oM8Kk0k0lJ7L5l0o2J2K9
-257EMJ5j9J6o3L0K5j8k3K2l5N9j5j1%Ql6K1M7l1lk1NKJj6O6oj9l9J3J8l6O7l2l1N2Rk3k8
-217b0K6j3K6k0j4j3NQ0n1k7j1PK2oM6j9K6r8M5lK1rK5Kk7n0O1l2mL5Pj4l1L7M8l7J0k2k1
-178a3J4kJ7Oj2k5K5k4K3k6L8m2qk3K3J4OLL3n6L0l9L9J3K9Jl1oj4K0J0J3l6J9k0Ro0O6j2
-139BqK3J9K%l0j5mK4J1j7m2K4k7K0K9J5Lr%l0kJ3j5L1J8Ll4k4L6rQM7n7J2j0m8N4J2j9l9
-98c3L0J2m2J7oK0pj0m9J7M4j4nJ2Ll9rM2K7j4J3l1K3M5n1KM6m9k9mJ3K6j7k9jjK6J9K0J7
-58C4l4MJ1J6k4%k5K4L5l8j8JLK8l0J2K9l4K2J1l0O0n4Kj9Pj4K7L4l6j6nN4Kl9m8N0k6M1n
-18A2l1lN3K7o9pJ7L0n5P2m9k5l7O0K2ll2j1ON4k8rOjk1OJ4L2k4mpn1M3J9k7M0nm2M2k3j2
22b1J9M2j3q5jL7qOPJ1j8K8l8J6k2N1J6Rj1k5jnj3K4kjj0l8K4K9mJ5J2rK3Rm1m6M2J8j7Kj1
65@k0K8k6n2L4J4K0J9k9LK4M0n5Pmk9K2j0L6m5j5J1K7l0N1pk4k1K9J6k7k4L9L1jJ6l1l3NJ2
105Aj2J0J5K5k8
110A1
##PAGE=	F1=19333.529382409968093
##FIRST=	23001.711907285582129,	6426.5682307747556479,	6019.5
##DATATABLE=	(F2++(Y..Y)), PROFILE
-912B7m6%L1MjJ3k7J5L8l4r6P1j2Oj2J3J9K0j1k4JJ5Qk4Oj0k1M2Ml0j6qL0Ml1lJ4N6n0O8m6
-871CoJ8NrRj3j0j8L2k3N7l6Pqkj1J1Qj4lJ4j1j1j3j7M7p6O5k2J6kK6J8k2KN0q2K1j7qnPK1
-828bKk5NK5K7Mk9j1J2lqPJ7Jk2Ol4K2Ojm0J5M3Kl6k5L9lk2l6jK6K4JnpK4JoJ0j2j7k1N1m
-783@k7K2pK4m8j7K0O0Ol6k0Jl3Q5m8Pj1pk0L2N3m7Km1K1J5JJK2k3j6J2Jkl3K3QM0k9k6L3
-742bk0K5mK5kjk8mL9m4pJ7l3M1J1m4L7J6o6J7PNJ8l7L6n0N2Rk3j8J3RKJ9kl6OK8M0o8L6L
-700B2k7P5ml5K7l2l0pJ8pJ5J7rmPj2ol0K2K0l3L2J5j5j8OK2j9j6K1m4M0Ml1P1l8k8jJ8Rp
-659HL1Rk6K1k7J0PJ8%j2rQ5n2o0N3k9qL7l6J8j5M8l5K2k6lmN6jJ07J7j11q2N9L2k8J4L0j9
-620I9Rk1kJ5K3n5m5R3n2M8qj8K2j2KJ3J9k7k9Lpmn4R4nj1lk2LOl3J1Rl8j6l1L5Pnj2J6Jj
-577A7lK1l6K2l7K1onJJ0K8k4k0kj7j9Q0l7n3J6J5m4N9KLj9L7J4JK7j6rj7jl1K2mrj6kK2K1
-535A2pJ9k6rL7J5k8k3q1P9j1K2KQjk2qN8pK5n0l7L6L5o3J1J6Ol6L0MK4k7mJK3m3l9L6K7L9
-494D3p5K1j5J8J7k8PK1J6p9K7L2K6jl3p1P4l0N8m3J5m9L2l5L2J9J5kj7L5m7L4m1nkKk7Q8
-456C2k0n1PL4J8k7K9m2K0moRJ0kqJ7k2oL0jl3K0knJ5RJ8k9K3k1L0k9qpnPj0K4j3pKM%l5K1
-411a4O1n7jL0J7m1J8K6o2R6l1k9k5J2K6j3j3K4qk0J9l0K5l2M1rj0PmMQl7lK7LKl9jj0O1o1
-370d3N2J6Jj5JPn4J3Kj5K5m0J7Q3Kr5N9Ok6ML4J0n9J1pL0k3jJ5Jj1j0K5o4N7K0l9K5K5j3
-330B6kj5K1rj0Lnj3k5PoL6lj0L2m2k8K9j2j5JN1k0m0L6L2K3o4M1l7K2l0mN5j2k3J9Mn%l1
-289b3J0k8k1R1l5j2QQK9l1N7j9l4Nk0K1k5M2%j6pM1Oj3k4jJ8L3l3o7J0L7PJ0j5J0n7K2K8
-250A2j2k8L1l5M9j0j8MNl5J7N1l0qj3OlKj6O5j4j6l5K3J6m6P0l0l1M8J4k0k5K1j5K1j3k3
-212b1k2K1P9m5l4m%J9%M5j9K6j04M9pK2j1K7Nk7n1O3l7JL7Qk2k4L3M3l1Qk0k9K4lJ7Kj7j1
-172a0K5l0K9k9L5m5Jk2J5J4J4nK8m8K7l6L6RL7nk8Jj2J3J3K3m5joOn3O3j4pJ9K2lJ2l1j5
-132cmK1Nom5J8k3J2K8K1J5k1%k9JJ0j0L0J6Ol5k6L4oPM4n7J3on0N2Pqm8L9J0n2J9jK5kj5
-90a4m8J1M2j0j3J4J0l4j2L9K9pNl1K0M4m3lM2m9k7%QK4k3j9JpL1J5K5J2l1mJ6J8k3Rl2K4
-50IK4l0j1o%K2j4QK3k8J9Jj9O3n5%j8J1k9L7L6l8j8%M6J2m8m5N3k8L2Nl3LN3K1o7oJ6L3m9
-9a5N8m4k3m8P3PJ2l8j1JO0k4j6J5j0k2J2J0L6k7nJn2L5K2l2L9Km2M0k5j1K0M2j4q4RK9rO
30b3OJ0j7K7l2J6k8M9J6J6j5k3kqj9L0%%j4k8K2J7MJ4Nj0K3J1l5m0L7J9j2mqk1K6k2o0L4J6
71b3K8J4l2MK7L6n8J0kk7J9lK9n0pPL1k6N7k0k8j9L0J8k3k6M2J9%K1l8l1MJ4j2J0J6K9k6
110A4
##PAGE=	F1=19309.236782907482848
##FIRST=	23001.711907285582129,	6426.5682307747556479,	5821
##DATATABLE=	(F2++(Y..Y)), PROFILE
-912B6m7%L6M%Nk9K3K7k7r3O8lJj3OK2K1j3k4%K1Mk5J1j1j6M5Jl8j1kK5mk7jJ1N6n0O8m3j1
-870gK2Nj7J5j3j0j5L7k8N4m1J5j0lj0J4J0j7jRnj4pl0N5p5O9k9J4kL6Rj9MN1p2Oj5pqlK9
-828dJk5NL2K5%k4j2J1qnJ4J4Jk2Kl9K4P%m5K2L9Nm3j3L8kl1l2NJ4K5J0j1qK7Jj5K3rj5l1
-785d9N3kk6J4kK8n2j2K1N3Mk2k7nl0Q3m1jonk4L3N1m8J1m0J0K0KoJ6j3j6J2mOm0K2J2M5l1
-744fk5L6k9K5JK8j3Ll0JL1l9lOk7M9J1m5L1J9o6K2OPJ4l8L3m9M4Qj6j2QRLK0ml7RK1M2o5
-702a7L0Lk2O4J5m5K4k3l2nJ5j5K0J9j1mMopl2K5J7k4L0J7j5k1kL2k7j6L0m1M5ml4O7l3l3
-663a2JJ5J1j5M2Mk5K6l9J5J2J4jj3rQ4l9o6N1l1nM2l3Rj7M5l0K2k6llN9pJ15J5j10q6N1M2
-624A05l0QJ8j1Qj5%J5K1n5l8Q1m7N1lk2K4qnJ5L0k7l1qLj1n6J03j8j0lk6J2Nk3kJ0m3j0k4
-584a7L6J1j1j6J9krJK5m4K5l4K1om%NK9k4j3pj1k0Q6m2o1RK1m2O3LPk8L7J3LL2k0j0k2Ok8
-542a9J9%qk1pK4K1qK6k9qL9J7m0j2q9Q1j1K7KjJk1oN5nJ7m2l8M1L5o8J6J5Ll7L1J0K7l5j0
-501hJ1J9m4l3L4K1M3q0K7j1J9J1k7%K3K0p6K5L1K2kk4o6O5k8N1l5J1m3K5k9K5J0K5Lj8M7
-464D4n9L5m0kj0Nk4Q6k4m5kL0K7k1K4m4K0omRRkj0K2k9jL1Kl3J6mmJ6PK6l7K8l1L5k8rnk
-421djjJ8j2pJ1qMk7RN8m5pL2K1m5J9K4o7R8l7k4j7QK5j4j2L4j1l2K7k6J7k8M5j3qjoPJ1m5
-379c0mM1Kpl1Mk5O2o3O5J5lj7MNm9PMj1K6l9J1Q0Pr7O3Nl3NL1K2o7J0qL9k7LJ3Jj8mK0p1
-336e9O0K7m0L1K3k0Kj6K0oj1Pj0rk9OPK6mrL8m6k9L8k0k2NN2k2l8L6L1K4o5N9m7J3k8j0N4
-296A9pk4J6Pkll8K1j9k6R0l5j4NOL4m2N9j7l4J2j5J6k7M1jj2j0L5J2qk9LJ7L2l5p1RM3J1
-256A9Nj4Om9J4L0ol4M3l7L8ok3PKl2J6N1l0j1nNpMj8O2k0j1l2L3J4n6P1k5k8L9J9j5k3J6
-216A2j7J6nl3l1L7P9m0m1LoJ4OM3j8K4j09N4j0K4j5L0Pk9m5O0m2PL8Nk8j4K9L6k5Mj6l6L4
-177BnJ7Jk1JK6l7L4l4L4m8J0j9NJ5K1j4K3l7K2l2L3OM2j2k4Qj0OJ6L2n3k1QNm6O0j6oJ4K4
-136C0qK3l0j5lJ6jOm7J2j9KK8K3K9l1jk6MOnK9J2Rl5k7L3mOL8n4J1jm8M8kOn4M7Oo1K2NK9
-92HKk0m3JM0nk0J5J6k9j5L6K6Nll1J7M2l3qL5m5k6LNK2l0rMj1L5QL0Nk5j2K1J9k2J9m0K4
-50A1J4k2nj2mJ7JMJ6k0J5roN8n1Jj3Pm1M7L9m0k0NL6K3n8m0N6l1K3J5l6RN2J3o2lJ5L2m2
-9fM5l8j9n9Q5qK6m4j0nO5j8k4K5j9k4J8NL9k8mNm9K6K4l6L8Qm2L8k7j0K1M0j5p6J6K1j1O
30b1NRj8K8k6J5l4M6J8K1k1k0jj0k6L7%Lk0j6J8PJ0J3lj0K5J2k8l6L2K1pj1kk4K6k1o2L1J6
71b4L6Rl4OK9L1o0J1Kk7J7LK3n3JLL3k3O4l2l2j8L1J7j7k7M6PkK5m1k8LJ5j2RJ8L1k3
110A7
##PAGE=	F1=19284.944183404993964
##FIRST=	23001.711907285582129,	6426.5682307747556479,	5383
##DATATABLE=	(F2++(Y..Y)), PROFILE
-912B4m3jL6OLml2L2J6k2q5O2Omj3kK5K0j2k4mK7Jk5J3pj1M4jm5qPJ9j3j9mQN3m5O3l7j2K1
-869A3Qk4J7j2rj2L9k8M7m2J9j2jrJ6Qj3kOkj5jm1N9p0P1l7J2jM4jj6OM9n6j0j3prj1L2Kk3
-826b9LL9K1lj8j3Rj2kJ8J2%k1%m3K6Qjm6K6L3J1n4NL1%l8k5PNK5J7j5oK5Kk3L6rj1l9N3k
-783Bk3J0%K9n5kK0M2Mj0l2rk8P7l1qjpk5L7M2m3J7l7jK4Jj1J1lj7J0nJ3m6K2J6M6l2k3L8
-742A2l6K3NK9j9Nl2NK5l3mkk0N4J0m2K2K2o4K6QOJ1m0K9m6L5QprNQKK3nl9J4J1M1n8K4Mj6
-699eM8L5n3J8j2l2kPj9K3K2j1pLlol2K6J4j4K7J9j4k6pM1l7j4L8l4M5j3l4N8k5l4KRJ9k4
-659dM9kk1K8m8J8J8Q%j7lQ1k8p0M6k7pM4k5jk0M6l0K1k3%nO1j3J15J5j00r1M6M6k7mQkJ0
-619I2j2MJ5J5n0l3O9m2N3mj8K4nj2J6M0k5l3j7J0j6n8J07k9rJl1K0Mj4j4J1n0Jj7L7J4k0
-581B4j5J8nj2%K9m9K3k6J9om%JK7k3nrj0j7Q6m5o6KK8l8O3NJ0l7L6J1OL3j9j4k3J0k2J3P
-540Fpk8rK5K1rL1l2nL8J6m5lr5P7oL3jrKj8oN1kQl3l5M3L0o7K3J1jl7K9J9K4l8j5K1J5m6
-498b4k2L1J2M6q3L0mJ8Mk4oK5K1p0K4K7J7nj1n9N1k0L9k8J0l6J6k0J7jL3Qj6N3o3L2l7Jj6
-459c0Ok0P9k6m4pK9L9k1J8m1J7qJNJ1lj1K5l3MK9Ql3J1noJ8OL3m3K8l6L5k4rkjqNJ3j1mJ7
-415A1j7Oj8kN3l1j4L2K5m7J9J9o8R5l9k0qMK3j3j3M0rm1L0k0Qk3M8j4rpj0J1J3m8rN2Lj2
-375@k4J0m3O5o3P3J3ok0QKl9%LkK2l3NP2J5r8O1Om1QK6L3o9OrM7l0J1Qlj9%J2p1O0L0l7L5
-332B4J8k6Nj3J5kj3J2j2kl5MJ7J8nrM3m5k9M0k3k8QN3k3l7L6K8K0n6P0n3Jk4j3N0mk4J6P
-292Iklm1K9ql5Q7l2j4JPL2m8N9j6l3J9j1J3k7L6jj1qK7J7kl4PJ6K9l3p4OM7J6jj1jl8RL2
-250A4jl8M7l4K8pk4J1lk8J9M5k9j4NMj3Mj6N4k3pk7M0J2o3O7j7k3K7K4rk1J2k0J1Mm3l7N1
-210a8P6l4m8J1j1QJ3L5j4K0j06N5j1K1j3K8J0k9l9N4m3J2L5Kk9mK3K9k1%rm0L7mJ7jk7J5
-172@K5m0L5l6L1m7J5j5mJ3L2k4J5k2J8k9K8MM7k4j7J5q%J9L6n8l9K3Ol8N1j4pJ0K5j4L2k7
-133A7j3mJ0oJ6m4Lj1j3K8K3M2l7jk1Qj%K5J2Ql1k6K9lNL0n2J4Jm5M3rK0n7M8No5K2J0L3N
-91A8k4l7j0L9%k5J6J9k3j7L0J9J9rk6J1L8k3qK2l7j9%JK0l5jOrL2ML1%j8j6K0J8j6K5m5K4
-50A4Mj2Jk2mQJ6jJ3j4J2j9OM8m1JoNn3N3L9m0k1RK9L1o2l6N3l1J5K3l9J5M8Nn1lJ6K4l1L6
-8C8l3j4o9R4k4L9m8j1pO7j3l2L5k8k2K1%M0k7lQm0J2K7l9L5J6m4L6l0qK2M0k0o1K1J1j4M
30b1POj6K8k0J0l6M3J9K3k5j4kj1l1M1KLk5pJ8JJ3J1j4oK3J1j8l0K7K1kj6Kk4K1j7o0K4J9
71b2M0Ml1NL3K3n7RKk2J5MK1n7RkL7k2O9m4l1j9K8J8j0k5M3kKK2m1k5LJ6j2QJ7L2j7
110B1
##PAGE=	F1=19260.651583902505081
##FIRST=	23001.711907285582129,	6426.5682307747556479,	4944.75
##DATATABLE=	(F2++(Y..Y)), PROFILE
-912B2l8kL6OOj2l5M1Nj8p3N2J4pj3rK9J8j2k2qL0kk4J6npM2kn1mJ7J2k1j1qNN1m2N9k9j4
-870hK0J0l3K2j2qqM1l1M0m3K6j6Kj1J7RrjKJj7On3O4o5P3m5J1jN1j2j2QM7l9k6j1oj1j9L5
-828a2Mk3KM3J9qj0j2Oj7JK1J1kj9km5K7J0lm8L1K7J5o3K2K5%m5j6J1mK3K2j9kK2Jk8M9pj1
-786dm2M7jj8OJL2n8PJ8L1Ljl3j2k7P1k2j4Lrk7M1L3l8K4l3j0K6jj5LJ0j9RoK1n3K3J9M6l3
-744bk1L9m2K2QK7k4Rl3QJ9k8kj0j5N7J1l9J4K3o1K9ROJ0m1K4m4K7OLpLPKK5nl9J7JL9n0J8
-701@Nj2L1N1n5J2ll0JJk3K5K2j0qJJnl3K6J1mK3K2j2l0j4N1m5j6M5k8M6k2l3N1j9l3KPK5
-660B4l6N7qj9L2n4J9K5JJk1KP8j6p4M0j8j1M3j5j2k1M5l2K1j9JqO5k0J11J8q6r0L7M9k6j7
-622F6jQJ1j0RJ7Qm4k9N5l7N4nj5K5lj6J8M8k4l3k7J8k3n6J05l9pOl5K7Jmk3J1n6J1rL6J5
-582E3k7j5J8rj5JL3n5K3j7J7qnklK6j9Mj1rj6Q3m3p1nL5l4O4OJ1m5L4RPL5k0j8k3J5j5PJ3
-540Iol1j1K4K0j1L7l5lL5J8m9Nr8P2mM0mj8Mj5oM6Kkk1l3M4K7o7L1Pol9K8K8K1m0k1L1J2
-499B1m7j1K9jM9q3L3KJ6lj9j2K7K1o3K3K2J0pKn0L5j3K8k0Rk7Oj1Rj2M0J2j2N4o7L2l3Lk2
-459c0J0j9P2l0m3rL1M8k1J1l9J7j0NkJ5kj3K8l8RK8J4l4NmoJ8MM0n0K8m0L5k1pJ%j7J1Qp
-417djK2k5Rj0j4M7j5k0L0K8n0K0J4o9R2m2j4JJK1j4j5M6om9L3j4%j9M9j4j0j3j5J7J7n1j5
-378e2O2Lj8j5J7o0O7o3Q0Rqk2J1%k9nJQJ7k7kO1K5r7N8Nm8J3K1M3p0JrN5l3J8Mok1MMo9N6
-335a1L3l5M0J2l2RqJ1Kj6J8j5Om3KK7J0orM8m4l0M3k5l3J0N5k6l6L5K4J8m6P8n4j2k0j8M6
-296H%k3J5Plkm4L6Lm2Q1k9j4%PL1n6O1j5l2K4rJ1k5L1%j1pK0K1Mm1J3J3K7l0p5NM9K1qqq
-253Fk7ML4Lm1N1l1J7pk5J4pk4K2L9k8j7J5Kj8Mj5M6k3ok3M8J0p0O4qj9J5K8lj7Qk4OJ2n4
-212c9l8O1P3k6n6J9j4KJ7K7j1J9j05N7j3J9j2K7J4k7l4M6m4J6L2jk9QJ6K0j8lkm3L8%J6l
-174Il4K9K5m4L6l8L0m7K0j2j2J1M2l4RpJ3k7K3LN1l7qK3poJ9M0o0n6L9Nl0M1j1qQK5k2M0
-134D1k4qoLj0K5m2lmk7K6K4N1l8kj6J0oMK1J1Pk7k3K6lNK2n3J6Om1L7j9L6n9M7Lo7K5J5L5
-92A8Pk7l1k1L9Ml0J8K2j8k1K5J0L1j3j8LL4j2qJ0k8j3mkJ8m1QJ0oK8lL3pqj7J7J5j1L0m9
-51hK5nlPl2njL1qJ1oRk9J7L5k9LKJo0N3M0l9k1J2K1L8o5k9N0l2OL0m2K3M3ol8jJ4J6j7K5
-8C6k8qp6R8l5M7n2rrO8rl9M5l7k1K4jL4k5%Qk7%K7m1L2K3m5L3l2oK2M1k5m3K2Kj7KRMj5K7
34Dj4Pl9M2J9K3l1p%j1l5M4KLl1%K2pJ6J1k6mK4Qrk4K3K2Lk0Nk4J6j7n1J6K0M3Jl0ML8J5n4
78cPKj8J3PJ8o0J8qL9k1P1n1l2k0K6J8lk2M0j1NK0m0k2MJ6j1PJ5L3j2
110B5
##PAGE=	F1=19236.358984400019835
##FIRST=	23001.711907285582129,	6426.5682307747556479,	4263.25
##DATATABLE=	(F2++(Y..Y)), PROFILE
-912A9k9lL3ORj8l9N0kj7o0M2K1j2j3j3L1J7j1k2j0L1lk4J5KoL9kn5kK8Ol0jj4jM9l6N5k5
-871ErJ5J1l7K2j1pkL8k9K7l8L0j8Nj2J5PkLkJj5Rn8O1n5O8m7J0jN5k1j1J0M3j9m0rqj0k5
-829e1L5Nj9kM6J7j2jj0%k0LK1J0kj7jm4K7J0pm5L1K1K1p2L9J7%n0pJ1oK0K4k3OJ5Jl2N8o
-787A1j0m1M0lj2PkL2n9J7J8J9LLl1j2k8O3j3j7Oj2k8M5K1k9K9k9j8K7lj8nK2k0NmK6n6K5
-747c1J8M5l2k1L9m3J8J1K5k5Rl3J0J6k4mj2rN7Rl5QK1n5L2RNJ0m2K0m3K0MJ2lkPJK7ml9J9
-705eqL7m2J1QrJ4O5n5LPk6Kok0K5J9pj1KLol2K8MQK0K4j0l2k2N7n0j8N2j9M0k9l0M5j5l0
-663hJLL7m8N9j0j7L1n7K2K9lLl1J2P8j1p3L2qj7M0lj9k3M4l7K1j4Lj3O8k6J06K0p0q5L1M4
-624A11k5l0mJ7J0rJ7J6Kl8k6M3l3N5j1rK9mj9K0N4k2l3l4J9k4n5R8m3pJ4l9L0JMl0Rn7J8
-585A5%L3J5l5j0J2j0j4jL5n8K0mJ2j0plmK1j6J2qj2j1P6m0p4rL9k7O0NJ5n2K9QJ0L3j7k4
-545Dk1J8nJJ7ll5rJ8K3j7M0l2mL0J9m9J2r8O2LM4pk5Kj3lM0Oqj5k7M4K0o0L7%qm2K8L5J4
-503C6l8k5M0Qm7JK6j2N0q0L1PJ6rj4j8L1J6n3K6J2LqJ4m2K2oJ6j5J2k2jlKk2M4J6pM9o2K8
-462B2k9Mk5J3j8O2k9m2rL2N7k4Ll3J3j1RrJ8%j4K9m2J4K6K2l7JloJ6MM4n2K4m1L0j5mNjk4
-420b0J3PnKK5l0J0mk2M0Jk6K8K9n2K3No7Q8m4qP%J8j3j7M8jn1L1roj5N0j3j3k0j7K2K0m7
-379c3k5O7Ok2qK2p4O8n9Q2Mrk6J7nj4j2kK1Qj8qM6L5r3N0On2J6J7N0o7ooN9l5K8mj1j6Lk
-337bo5N2L2l1M3Ol7J2jNNj9K4j3J2m9JL1Mpj0N1m1k8M1k2l8J0N8k7l6L4J9J2l0P9n2k6j4
-298a7j8M0jj9J6Kl%m2L8J1m5P2k3j4jJ0K2n8N8j1l1K9rJ0k1K4Jj4kJ3K4Rm7K0RK3k5p1LM5
-257GK8j3qj4j5JL6Ll9M9k7Rj0k3J6j1j9K7L0k6j9K4Lk6Kj1L4j9nk1N5Qp1N4Lj2jL2Mj6Pk8
-215bJJ9o1l5O5O9k1o1K6j4oK1J6oJ4r5N6j4J6qK3J7k6k7L3l9K0K5ok2J9QJ3j8mLm3L6LJ5
-175A0ll9L9K4m4L1l6K6m3K1qj8QN2m1JRQk4J8%N6n2KK7nj2K2M0o0o5M8Nk0K9qj0PK4k9M5
-134C5j9mqkj3K9l5rKm1K7K0N8l5lj2J2j0OJ5J4Nk4j6K0mMJ7n6K2Ol6L3k8M6n3L9Ko3K6J9
-93a4L4Pk8k3l0L8Rl3J7K1j2k1J7%M2j3j0lK8kpmj7lj1oJ6m3J4J1JK2qL0j0jj4J3RlL0m9K6
-50B0j4PJ1m1mj0M3j5J1jPl7K6K2j5NJ0mo2M8L9l6k2J3J7L8o0k2M1k8lL4m2K6L8j5k4jJ6O
-10B2oJ8k3kq0R8m3N0n2rrO7nm6N1m2j7K3%K3j8JOrj4K8m2K9L1m9L1l4nK3M2l1k2J7lk1JJ2
31iJj3K6rjl6L9K1J9l6%Kj0l8M6Nkl7NK8qJ4J1l7jK4Nkj8K0K1Qk2Pk3J0j7l6OK1M1jk4JM0
76D1Pm8M%j3J4KJ9n9K4j4M0j9O8n4k8k2K0J8Oj9L4j7RJ4l7j8PJ6j3QJ0L2n
110B7
##PAGE=	F1=19212.066384897530952
##FIRST=	23001.711907285582129,	6426.5682307747556479,	2833.5
##DATATABLE=	(F2++(Y..Y)), PROFILE
-912A3k1lL0MJ4k2m3N8rj7m7L2K8j7j1j6L2J5j1k0qK5lk4J7QoL3Jn8%L8Jl8Qk2mM8l0M9k0
-871DmJ0J3m3K2rnLL4k7J6l4L4k2J1j6J3OPNnKj5J3o3N9m5O3n1J0kO0l0j0J2L7jn2oqrl1L4
-828b0Pj5oM8J4j5Qqnk4OK0J0lj4Jm3L0Qj2m3L2J3K6q0N6Rjn3MJ0pJ6K3k4J5PJl5O7oj0m1
-785c4L3mnQnL2o1K7J7PKQk9j0k8N4ok1J0j3k8M6Rj9L2k3k5K7nk0j1L2k1KkL2o1K7J7M3l4
-744@j8L9m3J4J3K1k4J0l3J2J5k3mj4nN6Ok9%K0m7L4RLJ2m2J6m3J5LJ8knQ%K8kl9K1j7L5l4
-702a6NJ2okP2m9qJ6k1Nj4j8K5J7mj3KMpk9K9kJ6J7K6ql2k8O3n7k1N7rL5l6k6L8j3k6LjN0
-660D6o2O0j2j6L3n8K1L2pOm0K2P6op2K4Qk5L4Qk4k3M2m4K1j1Pj7O7k5J00K3n5q0K6L6k2m3
-622E0nK5Rj2K6J5ll0k4L1k9N4j7nL3nk1K4N7k0l2l8K0k7n4Q9m6oK3m2L3%Pl2J0n5K2OK9J2
-582G2m1mOj2j4kM0o1J7QQj5qpnJ8j3K2pj3pO7l5p4j4M2k1N6NJ5n7K5PJ2K9j3l0j8K1LmK0
-540A8Jl7qJ3K5k1M1l1lK3K2m8J8r6M9J0M8j1k9Jj2kL5J0j5pk2M2J5n3M4rj0m6K9M2Pl5k9
-501c1M8Nm6J2K4k4M9p6L1J0J6j6pk6L5J2m3K9Lnj0K8l5QJNj0J3j4j0Nlk9M5J8lM2n4K5k4
-461bLk7J6j8N2k7l8rL4O3l0nk4Qj1J2j6K1Jj3L0m6J9K2L0l8mknJ4KM9n6J7l7K5j1jJ0jl1
-420b4J5OlNK8l5J2Jl0L3J6l0K3L0n3K6ko5Q4m5mJ3%J5j3k0M9Nn4L1lj4j1N0j2j7k5j9K8K3
-380A4m3l4P1Pk6KK4q5P0n8Q2jqk9K1q%j8mL1Jrj3L0M6q9M0Pn6K1J1N6o2j2nO2l5L8j2j7j1
-339aKqn9M6L0k8M6Jm1J6O%Pk2K9pJ4n4%L4lpj1N4l6k9L7j7m1J0O2l0l5L1J3Qj5P4m3l9qj8
-297c2L4kj4J5jmKm1M1J8m9O2j5j4%J1J2n6N3pk9L2j2J2j7J7Lj7LOK7J3n3K5OJ9k0o4KL9L4
-256C9j8pk0nkM0Ll8M6k3%j3j8J9j6j5L1K3k3k2L5Kl4%pK2j5lk0O0Op1M5J5pj6L5Rj3Ml1l
-214fK8o8k9O5O4j6o5L2j4j3K6MjJ0q6N5j6J3lJ9K1k6k0K2l6K3J9j0j5L0%Nj9oRm2L3QJ3m
-174Dm5M9K4m3K6l4K2l8K1ok4QO1m9pK5Mk2J4kO0o8J2L1lj6K3L8n6p1N2Qj2J6lj2OK3l7M8
-134B7j4Lj2oj7L3k8j4Qn3K8J4O2k8lj0J5j5QJ0J7Jk0j0J5oNJ2n9K6Rl3L0l5N2m4L0Jn9K7
-94c3K3L2Pk9j5l7L6J4l7J7J9pk1J1j4N2j1Jj0K1Qmj9nNj7qJ5m7K1J2QJ4j4K8j3Rj2QJOK9
-52D4m8K7k3J7J5n1kj7N3k3J1ONm4L4QjQJ6rn9M0L8l4k2J3J2M0n5j3L1k7j1L9m4L2L2k5j0
-13CjJ7mOJ2j9Oq2R2m7M9n1oj0O5jn1N3m4j3K1jJ2j1NMPk7L0m3K6L8n3K8l4mK2M3l6kJ2rk3
29b1jJ6kj1K5oql2L7K3J5m1PMqm0M7Nmm4OL8j1J4J0m7JK5JOj4J8K1J1k3Qk1Kj6k1mK2L9kj9
74EjM3km0jkrJ6mK1n7K9j9M1k0O2n4k3k3J2K0J3j6K5j7J3Pl3j5J1J4j4RNK8K
110B6
##PAGE=	F1=19187.773785395045707
##FIRST=	23001.711907285582129,	6426.5682307747556479,	1504.25
##DATATABLE=	(F2++(Y..Y)), PROFILE
-912Fj3jK3MJ8k5m4O1j0k0l5K3L4k1j2j4L1J4j2j6oJ8lk4J4J9rK5Mn6JM7lm5J7l1qM7k4M5
-872A9j9RlJ8m4J8qmJ2K4k2Mk7L4k5J6j7PPJ5Rpjj3J7o6N4l3N3m9J0lO2l7j0J3L1J4n7oro
-830b0l5L2Rj0j4M9J6k0J5kj2k7RJ7Rjj4Nl6K8Lj5l9L1PL0q7P1%kn3J1QkJ4J9k7K3j%l4P1
-788B6nj0l6K2pNJ0j0K8n8L5J8mJQk3nl1M7jk2Rj4k7M7loL1k0k5K6qk2j5L9k1lLL5o3L0J5
-746dM0l3j7L6m1J1J4J5j9Ql2J2K1k7nj4KN0Lk2nJ5l7L5QjJ8m4J4m6J4KK1%qRkL0%l7K2k6
-704b0L3k7JJ4nj3P5m4j4K0j4Pk4j0K3J2Kj6MKqk6L1j0K4J5K9pl0l3O3n9k4O1kK9m1k2L5j4
-664A7k1LjO0p4N9j0j8L1n4K1L2rRm8L0P5oo8J7K7l6K6K0k4k6M2n4K3j0J1k2O6k0J01K5n0
-627A44p3K6K1k0n2lL4Lj3L3J2mk3k6K4k7N1k3jL8ok1K6N7j7l0l9J6k5n3P7m5nL2m5L5%Pl2
-588E3J2m2J3J1K5Om4Llj1j1mL8n6J0K1Lk0rj1kJ1qL0lj8kN6l0o9j6M0j4N0OJ3n9K0MJ6K3
-547C2ql6j3K1J2rK0Ql7oOK6k4L9k6nJ5K5m3K0q9L6J5M9j2l0lj4LK8J2j5lj6L8Pm0M7j6j1
-507Cn0L0M7kl1l1N4Pm8K0K4l5M7o8K9J0J5j9kl2L8Ol2L5pj4rL6k9kOmpJ8j1j4J0pl3M1K1
-466A0KL0m2K2k1Lk6J6j7M2k4l0rL4O5l6j3j4Mj2J6k1K1Lj3L1m7K0J8L8l9qJnJ0KN0n5Ql0
-426a6J7pLJ4kl5J4O%OL0l6J3Ml5K4L0l3J7L0n1K8j0o3Q0m4jJ9JJ2j3k2M7J1n3K6Kj9pN0j2
[truncated: 1,808,922 more chars]
