# Supplementary material for: Possible dissolution mechanism of alkali lignin in lactic acid-choline chloride under mild conditions
Source: RSC Adv. 2020 Nov 9;10(67):40649–57. doi: 10.1039/d0ra07808e (PMC9057700; doi:10.1039/d0ra07808e)
Supplement: RA-010-D0RA07808E-s010 [file RA-010-D0RA07808E-s010.jcamp]

##TITLE=	2674-1-HSQC.2.1.2rr
##JCAMPDX=	6.0	$$ NMR Plug-in 1.14 of MestReNova 12.0.0-20080
##DATATYPE=	NDNMRSPECTRUM
##DATACLASS=	NTUPLES
##NUMDIM=	2
##ORIGIN=	Bruker BioSpin GmbH
##OWNER=	nmrsu
##.OBSERVEFREQUENCY=	600.16999999999995907
##.OBSERVENUCLEUS=	^1H
##.SOLVENTNAME=	DMSO
##.PULSESEQUENCE=	hsqcedetgpsisp2.3
##LONGDATE=	2020/08/04 01:56:00.000
##.ACQUISITIONMODE=	SIMULTANEOUS
##$ORIGINALFORMAT=	Bruker XWIN-NMR
##$PARAMETERFILE=	(acqu2s, ASCII, c:/Users/10157/Desktop/2674-1-HSQC/2/acqu2s, 0)
$$ ##TITLE= Parameter file, TOPSPIN		Version 3.2
$$ ##JCAMPDX= 5.0
$$ ##DATATYPE= Parameter Values
$$ ##NPOINTS= 129	$$ modification sequence number
$$ ##ORIGIN= Bruker BioSpin GmbH
$$ ##OWNER= nmrsu
$$ $$ 2020-08-04 07:35:52.781 +0800  nmrsu@CZC3361HFZ
$$ $$ D:/NMR_data/2020/8/2674-1-HSQC/2/acqu2s
$$ $$ process C:\Bruker\TopSpin3\prog\mod\go.exe
$$ ##$ACQT0= 0
$$ ##$BF1= 150.912866534
$$ ##$FnMODE= 6
$$ ##$NUC1= <13C>
$$ ##$NusJSP= 0
$$ ##$NusT2= 1
$$ ##$NusTD= 128
$$ ##$O1= 10563.9009621541
$$ ##$SFO1= 150.923430434962
$$ ##$SW= 164.822796691379
$$ ##$SW_h= 24875.6218905473
$$ ##$TD= 128
$$ ##END=
$$ 
##$PARAMETERFILE=	(acqus, ASCII, c:/Users/10157/Desktop/2674-1-HSQC/2/acqus, 0)
$$ ##TITLE= Parameter file, TOPSPIN		Version 3.2
$$ ##JCAMPDX= 5.0
$$ ##DATATYPE= Parameter Values
$$ ##NPOINTS= 13	$$ modification sequence number
$$ ##ORIGIN= Bruker BioSpin GmbH
$$ ##OWNER= nmrsu
$$ $$ 2020-08-04 07:35:55.401 +0800  nmrsu@CZC3361HFZ
$$ $$ D:/NMR_data/2020/8/2674-1-HSQC/2/acqus
$$ $$ process C:\Bruker\TopSpin3\prog\mod\shimcntl.exe
$$ ##$ACQT0= 0
$$ ##$AMP= (0..31)
$$ 100 100 100 100 100 100 100 100 100 100 100 100 100 100 100 100 100 100
$$ 100 100 100 100 100 100 100 100 100 100 100 100 100 100
$$ ##$AMPCOIL= (0..19)
$$ 0 0 0 0 0 0 0 0 0 0 0 0 0 0 0 0 0 0 0 0
$$ ##$ANAVPT= -1
$$ ##$AQSEQ= 0
$$ ##$AQ_mod= 3
$$ ##$AUNM= <au_zg>
$$ ##$AUTOPOS= <20 >
$$ ##$BF1= 600.17
$$ ##$BF2= 150.912866534
$$ ##$BF3= 600.17
$$ ##$BF4= 600.17
$$ ##$BF5= 600.17
$$ ##$BF6= 600.17
$$ ##$BF7= 600.17
$$ ##$BF8= 600.17
$$ ##$BYTORDA= 0
$$ ##$CAGPARS= (0..11)
$$ 0 0 0 0 0 0 0 0 0 0 0 0
$$ ##$CFDGTYP= 0
$$ ##$CFRGTYP= 9
$$ ##$CHEMSTR= <none>
$$ ##$CNST= (0..63)
$$ 1 1 145 1 1 1 1 1 1 1 1 1 1 1 1 1 1 -0.5 1 1 1 1 1 1 1 1 1 1 1 1 1 1 1
$$ 1 1 1 1 1 1 1 1 1 1 1 1 1 1 1 1 1 1 1 1 1 1 1 1 1 1 1 1 1 1 1
$$ ##$CPDPRG= (0..8)
$$ <> <> <garp> <> <> <> <> <> <>
$$ ##$D= (0..63)
$$ 3e-006 1.5 0 0 0.001724138 0 0 0 0 0 0 0.03 0 0 0 0 0.0002 0 0 0 0 0.0036
$$ 0 0 0.00089 0 0 0 0 0 0 0 0 0 0 0 0 0 0 0 0 0 0 0 0 0 0 0 0 0 0 0 0 0 0
$$ 0 0 0 0 0 0 0 0 0
$$ ##$DATE= 1596477366
$$ ##$DE= 6.5
$$ ##$DECBNUC= <off>
$$ ##$DECIM= 2773.33333333333
$$ ##$DECNUC= <off>
$$ ##$DECSTAT= 4
$$ ##$DIGMOD= 1
$$ ##$DIGTYP= 12
$$ ##$DQDMODE= 0
$$ ##$DR= 22
$$ ##$DS= 32
$$ ##$DSPFIRM= 0
$$ ##$DSPFVS= 20
$$ ##$DTYPA= 0
$$ ##$EXP= <HSQCEDETGPSISP>
$$ ##$F1LIST= <freqlist>
$$ ##$F2LIST= <freqlist>
$$ ##$F3LIST= <freqlist>
$$ ##$FCUCHAN= (0..9)
$$ 0 2 1 0 0 0 0 0 0 0
$$ ##$FL1= 0
$$ ##$FL2= 0
$$ ##$FL3= 0
$$ ##$FL4= 0
$$ ##$FOV= 0
$$ ##$FQ1LIST= <>
$$ ##$FQ2LIST= <>
$$ ##$FQ3LIST= <>
$$ ##$FQ4LIST= <>
$$ ##$FQ5LIST= <>
$$ ##$FQ6LIST= <>
$$ ##$FQ7LIST= <>
$$ ##$FQ8LIST= <>
$$ ##$FRQLO3= 12726.0760000944
$$ ##$FRQLO3N= 2
$$ ##$FS= (0..7)
$$ 83 83 83 83 83 83 83 83
$$ ##$FTLPGN= 0
$$ ##$FW= 125000
$$ ##$FnMODE= 0
$$ ##$FnTYPE= 0
$$ ##$GPNAM= (0..31)
$$ <> <SMSQ10.100> <SMSQ10.100> <SMSQ10.100> <SMSQ10.100> <> <> <> <> <> <>
$$ <> <> <> <> <> <> <> <> <> <> <> <> <> <> <> <> <> <> <> <> <>
$$ ##$GPX= (0..31)
$$ 0 0 0 0 0 0 0 0 0 0 0 0 0 0 0 0 0 0 0 0 0 0 0 0 0 0 0 0 0 0 0 0
$$ ##$GPY= (0..31)
$$ 0 0 0 0 0 0 0 0 0 0 0 0 0 0 0 0 0 0 0 0 0 0 0 0 0 0 0 0 0 0 0 0
$$ ##$GPZ= (0..31)
$$ 0 80 20.1 11 -5 0 0 0 0 0 0 0 0 0 0 0 0 0 0 0 0 0 0 0 0 0 0 0 0 0 0 0
$$ ##$GRDPROG= <grad_out>
$$ ##$GRPDLY= 67.9858856201172
$$ ##$HDDUTY= 20
$$ ##$HDRATE= 1
$$ ##$HGAIN= (0..3)
$$ 0 0 0 0
$$ ##$HL1= 0
$$ ##$HL2= 0
$$ ##$HL3= 0
$$ ##$HL4= 0
$$ ##$HOLDER= 20
$$ ##$HPMOD= (0..7)
$$ 0 0 0 0 0 0 0 0
$$ ##$HPPRGN= 0
$$ ##$IN= (0..63)
$$ 2.01e-005 0 0 0 0 0 0 0 0 0 0 0 0 0 0 0 0 0 0 0 0 0 0 0 0 0 0 0 0 0 0 0
$$ 0 0 0 0 0 0 0 0 0 0 0 0 0 0 0 0 0 0 0 0 0 0 0 0 0 0 0 0 0 0 0 0
$$ ##$INF= (0..7)
$$ 0 40.2 0 0 0 0 0 0
$$ ##$INP= (0..63)
$$ 0 0 0 0 0 0 0 0 0 0 0 0 0 0 0 0 0 0 0 0 0 0 0 0 0 0 0 0 0 0 0 0 0 0 0 0
$$ 0 0 0 0 0 0 0 0 0 0 0 0 0 0 0 0 0 0 0 0 0 0 0 0 0 0 0 0
$$ ##$INSTRUM= <spect>
$$ ##$L= (0..31)
$$ 1 1 1 1 1 1 1 1 1 1 1 1 1 1 1 1 1 1 1 1 1 1 1 1 1 1 1 1 1 1 1 1
$$ ##$LFILTER= 500
$$ ##$LGAIN= 5
$$ ##$LINPSTP= 0
$$ ##$LOCKED= yes
$$ ##$LOCKFLD= 1874
$$ ##$LOCKGN= 104.554496765137
$$ ##$LOCKPOW= -20
$$ ##$LOCKPPM= 2.49000000953674
$$ ##$LOCNUC= <2H>
$$ ##$LOCPHAS= 267
$$ ##$LOCSHFT= yes
$$ ##$LOCSW= 0
$$ ##$LTIME= 0.25
$$ ##$MASR= 4200
$$ ##$MASRLST= <masrlst>
$$ ##$MULEXPNO= (0..15)
$$ 0 0 0 0 0 0 0 0 0 0 0 0 0 0 0 0
$$ ##$NBL= 1
$$ ##$NC= -6
$$ ##$NLOGCH= 1
$$ ##$NOVFLW= 0
$$ ##$NS= 96
$$ ##$NUC1= <1H>
$$ ##$NUC2= <13C>
$$ ##$NUC3= <off>
$$ ##$NUC4= <off>
$$ ##$NUC5= <off>
$$ ##$NUC6= <off>
$$ ##$NUC7= <off>
$$ ##$NUC8= <off>
$$ ##$NUCLEUS= <off>
$$ ##$NUSLIST= <automatic>
$$ ##$NusAMOUNT= 25
$$ ##$NusFPNZ= no
$$ ##$NusJSP= 0
$$ ##$NusSEED= 54321
$$ ##$NusT2= 1
$$ ##$NusTD= 0
$$ ##$O1= 2820.79900000554
$$ ##$O2= 10563.9009621541
$$ ##$O3= 2820.79900000554
$$ ##$O4= 2820.79900000554
$$ ##$O5= 2820.79900000554
$$ ##$O6= 2820.79900000554
$$ ##$O7= 2820.79900000554
$$ ##$O8= 2820.79900000554
$$ ##$OVERFLW= 0
$$ ##$P= (0..63)
$$ 13.2 13.2 26.4 12.1 24.2 23.1 35 70 20000 26 52 80000 80000 1000 500 0
$$ 1000 2500 100000 600 2000 0 0 0 2000 84 100000 13.2 1000 1000 0 1730 20000
$$ 0 0 0 40000 0 0 160 2000 0 0 3000 200 0 80000 0 0 0 0 0 0 0 0 0 0 0 0 0
$$ 0 0 0 1500
$$ ##$PACOIL= (0..15)
$$ 0 0 0 0 0 0 0 0 0 0 0 0 0 0 0 0
$$ ##$PAPS= 0
$$ ##$PARMODE= 1
$$ ##$PCPD= (0..9)
$$ 0 60 58.6 0 0 0 0 0 0 0
$$ ##$PEXSEL= (0..9)
$$ 1 1 1 1 1 1 1 1 1 1
$$ ##$PHCOR= (0..31)
$$ 0 0 0 0 0 0 0 0 0 0 0 0 0 0 0 0 0 0 0 0 0 0 0 0 0 0 0 0 0 0 0 0
$$ ##$PHLIST= <>
$$ ##$PHP= 1
$$ ##$PH_ref= 0
$$ ##$PL= (0..63)
$$ 120 120 120 120 120 120 120 120 120 120 120 120 120 120 120 120 120 120
$$ 120 120 120 120 120 120 120 120 120 120 120 120 120 120 120 120 120 120
$$ 120 120 120 120 120 120 120 120 120 120 120 120 120 120 120 120 120 120
$$ 120 120 120 120 120 120 120 120 120 120
$$ ##$PLSTEP= 0.1
$$ ##$PLSTRT= -6
$$ ##$PLW= (0..63)
$$ 0 22 95 0 0 0 0 0 0 0.00015333 3.1292 0.3168 4.0504 1.9251 0 20.575 0 0
$$ 22 1.0648 0 0.22254 0 0 0.024727 4.1108 0 2.1731 0 3.1292 4.0504 15.454
$$ 6.1332e-006 0 0 0 0 0 0 0 0 0 0 0 0 0 0 0 0 0 0 0 0 0 0 0 0 0 0 0 0 0 0
$$ 0
$$ ##$PLWMAX= (0..7)
$$ 54.2 309.2 0 0 0 0 0 0
$$ ##$POWMOD= 0
$$ ##$PQPHASE= 0
$$ ##$PQSCALE= 1
$$ ##$PR= 1
$$ ##$PRECHAN= (0..15)
$$ -1 2 -1 0 -1 1 -1 -1 -1 -1 -1 -1 -1 -1 -1 -1
$$ ##$PRGAIN= 0
$$ ##$PROBHD= <5 mm PABBO BB/19F-1H/D Z-GRD Z114607/0138
$$ >
$$ ##$PULPROG= <hsqcedetgpsisp2.3>
$$ ##$PW= 0
$$ ##$PYNM= <>
$$ ##$QNP= 0
$$ ##$RD= 0
$$ ##$RECCHAN= (0..15)
$$ 0 2 0 0 0 0 0 0 0 0 0 0 0 0 0 0
$$ ##$RECPH= 0
$$ ##$RECPRE= (0..15)
$$ -1 0 -1 -1 -1 -1 -1 -1 -1 -1 -1 -1 -1 -1 -1 -1
$$ ##$RECPRFX= (0..15)
$$ -1 -1 -1 -1 -1 -1 -1 -1 -1 -1 -1 -1 -1 -1 -1 -1
$$ ##$RECSEL= (0..15)
$$ 0 0 1 0 0 0 0 0 0 0 0 0 0 0 0 0
$$ ##$RG= 187.42
$$ ##$RO= 0
$$ ##$ROUTWD1= (0..23)
$$ 0 128 2 2 2 2 2 2 0 0 0 0 0 0 0 0 0 0 0 0 0 0 0 0
$$ ##$ROUTWD2= (0..23)
$$ 0 2 2 2 2 2 2 2 0 0 0 0 0 0 0 0 0 0 0 0 0 0 0 0
$$ ##$RSEL= (0..15)
$$ 0 1 2 0 0 0 0 0 0 0 0 0 0 0 0 0
$$ ##$S= (0..7)
$$ 83 83 83 83 83 83 83 83
$$ ##$SELREC= (0..9)
$$ 0 0 0 0 0 0 0 0 0 0
$$ ##$SFO1= 600.172820799
$$ ##$SFO2= 150.923430434962
$$ ##$SFO3= 600.172820799
$$ ##$SFO4= 600.172820799
$$ ##$SFO5= 600.172820799
$$ ##$SFO6= 600.172820799
$$ ##$SFO7= 600.172820799
$$ ##$SFO8= 600.172820799
$$ ##$SOLVENT= <DMSO>
$$ ##$SOLVOLD= <off>
$$ ##$SP= (0..63)
$$ 120 120 120 120 120 120 120 120 120 120 120 120 120 120 120 120 120 120
$$ 120 120 120 120 120 120 120 120 120 120 120 120 120 120 120 120 120 120
$$ 120 120 120 120 120 120 120 120 120 120 120 120 120 120 120 120 120 120
$$ 120 120 120 120 120 120 120 120 120 120
$$ ##$SPECTR= 0
$$ ##$SPINCNT= 0
$$ ##$SPNAM= (0..63)
$$ <> <Gaus1_270.1000> <Gaus1_180r.1000> <Crp60,0.5,20.1> <Bip720,100,10.1>
$$ <Squa100.1000> <Squa100.1000> <Crp60comp.4> <Squa100.1000> <> <Squa100.1000>
$$ <Squa100.1000> <> <> <Crp42,1.5,20.2> <> <> <> <Crp60_xfilt.2> <Sinc1.1000>
$$ <Sinc1.1000> <Sinc1.1000> <Sinc1.1000> <> <> <> <Q3.1000> <> <> <Crp60,20,20.10>
$$ <Bip720,50,20.1> <Crp42,1.5,20.2> <Q3.1000> <> <Gaus1_180r.1000> <> <>
$$ <> <> <> <> <> <> <> <> <> <> <> <> <> <> <> <> <> <> <> <> <> <> <> <>
$$ <> <> <>
$$ ##$SPOAL= (0..63)
$$ 0.5 1 0.5 0.5 0.5 0.5 0.5 0.5 0.5 0.5 0.5 0.5 0.5 0.5 0.5 0.5 0.5 0.5 0.5
$$ 1 1 1 1 0.5 0.5 0.5 0.5 0.5 0.5 0.5 0.5 0.5 0.5 0.5 0.5 0.5 0.5 0.5 0.5
$$ 0.5 0.5 0.5 0.5 0.5 0.5 0.5 0.5 0.5 0.5 0.5 0.5 0.5 0.5 0.5 0.5 0.5 0.5
$$ 0.5 0.5 0.5 0.5 0.5 0.5 0.5
$$ ##$SPOFFS= (0..63)
$$ 0 0 0 0 0 0 0 0 0 0 0 0 0 0 0 0 0 0 0 0 0 0 0 0 0 0 0 0 0 0 0 0 0 0 0 0
$$ 0 0 0 0 0 0 0 0 0 0 0 0 0 0 0 0 0 0 0 0 0 0 0 0 0 0 0 0
$$ ##$SPPEX= (0..63)
$$ 0 0 0 0 0 0 0 0 0 0 0 0 0 0 0 0 0 0 0 0 0 0 0 0 0 0 0 0 0 0 0 0 0 0 0 0
$$ 0 0 0 0 0 0 0 0 0 0 0 0 0 0 0 0 0 0 0 0 0 0 0 0 0 0 0 0
$$ ##$SPW= (0..63)
$$ 0 3.1822e-005 1.4143e-005 21.251 34.772 0.0038333 0.00015333 21.251 3.8333e-007
$$ 0 0.0038333 0.0038333 0 0 11.901 0 0 0 6.142 2.257616e-005 3.509391e-005
$$ 1.638637e-005 8.837033e-005 0 0 0 0.0015154 0 0 0.14642 6.1332 2.9752 0.2694
$$ 0 1.4143e-005 0 0 0 0 0 0 0 0 0 0 0 0 0 0 0 0 0 0 0 0 0 0 0 0 0 0 0 0 0
$$ ##$SUBNAM= (0..9)
$$ <> <> <> <> <> <> <> <> <> <>
$$ ##$SW= 12.0157698109985
$$ ##$SWIBOX= (0..19)
$$ 0 1 3 0 0 0 0 0 0 0 0 0 0 0 0 0 0 0 0 0
$$ ##$SW_h= 7211.53846153846
$$ ##$SWfinal= 0
$$ ##$TD= 2048
$$ ##$TD0= 1
$$ ##$TE= 298.1404
$$ ##$TE1= 298.1404
$$ ##$TE2= 0
$$ ##$TE3= 0
$$ ##$TE4= 0
$$ ##$TEG= 300
$$ ##$TE_PIDX= 1
$$ ##$TE_STAB= (0..9)
$$ 1 1 0 0 0 0 0 0 0 0
$$ ##$TL= (0..7)
$$ 120 120 120 120 120 120 120 120
$$ ##$TUNHIN= 0
$$ ##$TUNHOUT= 0
$$ ##$TUNXOUT= 0
$$ ##$USERA1= <>
$$ ##$USERA2= <>
$$ ##$USERA3= <>
$$ ##$USERA4= <>
$$ ##$USERA5= <>
$$ ##$V9= 5
$$ ##$VALIST= <>
$$ ##$VCLIST= <>
$$ ##$VD= 0
$$ ##$VDLIST= <>
$$ ##$VPLIST= <>
$$ ##$VTLIST= <>
$$ ##$WBST= 1024
$$ ##$WBSW= 4
$$ ##$XGAIN= (0..3)
$$ 0 0 0 0
$$ ##$XL= 0
$$ ##$YL= 0
$$ ##$YMAX_a= 203166
$$ ##$YMIN_a= -253909
$$ ##$ZGOPTNS= <>
$$ ##$ZL1= 120
$$ ##$ZL2= 120
$$ ##$ZL3= 120
$$ ##$ZL4= 120
$$ ##END=
$$ 
##$PARAMETERFILE=	(audita.txt, ASCII, c:/Users/10157/Desktop/2674-1-HSQC/2/audita.txt, 0)
$$ ##TITLE= Audit trail, TOPSPIN		Version 3.2
$$ ##JCAMPDX= 5.01
$$ ##ORIGIN= Bruker BioSpin GmbH
$$ ##OWNER= nmrsu
$$ $$ D:/NMR_data/2020/8/2674-1-HSQC/2/audita.txt
$$ ##AUDIT TRAIL=  $$ (NUMBER, WHEN, WHO, WHERE, PROCESS, VERSION, WHAT)
$$ (   1,<2020-08-04 07:35:55.301 +0800>,<nmrsu>,<CZC3361HFZ>,<go>,<TOPSPIN 3.2>,
$$       <created by zg
$$ 	started at 2020-08-04 01:52:28.473 +0800,
$$ 	POWCHK enabled, PULCHK disabled,
$$        configuration hash MD5:
$$        CD 2C 61 0B 31 39 5B 44 3F F0 B7 32 DE 46 86 7E
$$        data hash MD5: 2K * 128
$$        65 A6 EF 03 A4 95 59 F6 6E 1D 83 01 36 B4 15 14>)
$$ (   2,<2020-08-04 07:35:56.441 +0800>,<nmrsu>,<CZC3361HFZ>,<audit>,<TOPSPIN 3.2>,
$$       <user comment:
$$        ICON-NMR User ID: luowei
$$        data hash MD5: 2K * 128
$$        65 A6 EF 03 A4 95 59 F6 6E 1D 83 01 36 B4 15 14>)
$$ ##END=
$$ 
$$ $$ hash MD5
$$ $$ 32 9C 80 91 EB 6C F5 10 67 3C 4A 53 FE 66 45 2A
$$ 
##$PARAMETERFILE=	(auditp.txt, ASCII, c:/Users/10157/Desktop/2674-1-HSQC/2/pdata/1/auditp.txt, 0)
$$ ##TITLE= Audit trail, TOPSPIN		Version 3.2
$$ ##JCAMPDX= 5.01
$$ ##ORIGIN= Bruker BioSpin GmbH
$$ ##OWNER= nmrsu
$$ $$ D:/NMR_data/2020/8/2674-1-HSQC/2/pdata/1/auditp.txt
$$ ##AUDIT TRAIL=  $$ (NUMBER, WHEN, WHO, WHERE, PROCESS, VERSION, WHAT)
$$ (   1,<2020-08-04 07:35:55.301 +0800>,<nmrsu>,<CZC3361HFZ>,<go>,<TOPSPIN 3.2>,
$$       <created by zg
$$ 	started at 2020-08-04 01:52:28.473 +0800,
$$ 	POWCHK enabled, PULCHK disabled,
$$        configuration hash MD5:
$$        CD 2C 61 0B 31 39 5B 44 3F F0 B7 32 DE 46 86 7E
$$        data hash MD5: 2K * 128
$$        65 A6 EF 03 A4 95 59 F6 6E 1D 83 01 36 B4 15 14>)
$$ (   2,<2020-08-04 07:35:56.441 +0800>,<nmrsu>,<CZC3361HFZ>,<audit>,<TOPSPIN 3.2>,
$$       <user comment:
$$        ICON-NMR User ID: luowei
$$        data hash MD5: 2K * 128
$$        65 A6 EF 03 A4 95 59 F6 6E 1D 83 01 36 B4 15 14>)
$$ (   3,<2020-08-04 07:36:00.531 +0800>,<nmrsu>,<CZC3361HFZ>,<proc2d>,<TOPSPIN 3.2>,
$$       <Start of raw data processing
$$        xfb same F2: SI = 1K WDW = 4 SSB = 2 FT_mod = 6 PKNL = 1 PHC0 = 13.49966 PHC1 = 0.5886399 F1: SI = 1K ME_mod = 2 NCOEF = 32 WDW = 4 SSB = 2 FT_mod = 6 FCOR = 0.5
$$        data hash MD5: 1K * 1K
$$        71 71 07 5F 89 95 A4 F2 23 12 92 20 DF E6 44 E0>)
$$ (   4,<2020-08-04 07:36:00.761 +0800>,<nmrsu>,<CZC3361HFZ>,<proc2d>,<TOPSPIN 3.2>,
$$       <abs2 F2: ABSG = 5 ABSF1 = 10.70791 ABSF2 = -1.307917
$$        data hash MD5: 1K * 1K
$$        DE 7A 80 AF ED 0B 78 1E FC 55 CE B1 88 77 B6 5D>)
$$ (   5,<2020-08-04 07:36:00.991 +0800>,<nmrsu>,<CZC3361HFZ>,<proc2d>,<TOPSPIN 3.2>,
$$       <abs1 F1: ABSG = 5 ABSF1 = 152.4172 ABSF2 = -12.41713
$$        data hash MD5: 1K * 1K
$$        59 A5 C8 B7 29 7F 7C 8A 10 D1 51 14 6E 81 B2 CB>)
$$ (   6,<2020-08-05 08:47:58.574 +0800>,<nmrsu>,<CZC3361HFZ>,<apkm>,<TOPSPIN 3.2>,
$$       <apkm 
$$        data hash MD5: 1K * 1K
$$        BA 36 A0 C3 DD 02 BC BE C5 BB DD 6E 58 B4 4F F9>)
$$ (   7,<2020-08-07 08:10:11.457 +0800>,<nmrsu>,<CZC3361HFZ>,<apkm>,<TOPSPIN 3.2>,
$$       <apkm 
$$        data hash MD5: 1K * 1K
$$        AC 17 4A 81 0B 58 15 23 E4 DE 84 AA BA FE 08 9B>)
$$ ##END=
$$ 
$$ $$ hash MD5
$$ $$ 5B 3F 9A BF 16 5C 17 B0 8D E2 8E D7 C8 71 4C F1
$$ 
##$PARAMETERFILE=	(clevels, ASCII, c:/Users/10157/Desktop/2674-1-HSQC/2/pdata/1/clevels, 0)
$$ ##TITLE= Parameter file, TOPSPIN		Version 3.2
$$ ##JCAMPDX= 5.0
$$ ##DATATYPE= Parameter Values
$$ ##NPOINTS= 3	$$ modification sequence number
$$ ##ORIGIN= Bruker BioSpin GmbH
$$ ##OWNER= nmrsu
$$ $$ 2020-08-07 08:10:09.197 +0800  nmrsu@CZC3361HFZ
$$ $$ D:\NMR_data\2020-02/2674-1-HSQC/2/pdata/1/clevels
$$ $$ process C:\Bruker\TopSpin3\prog\au\bin\clev.exe
$$ ##$LEVELS= (0..255)
$$ -19372981.0781145 -16292612.7541838 -13702033.2228409 -11523364.4396062
$$ -9691111.22768453 -8150192.36088336 -6854284.71088474 -5764430.68060006
$$ -4847867.06024562 -4077040.0991912 -3428777.18465548 -2883590.22623943
$$ -2425089.80463221 -2039492.47261833 -1715206.3968607 -1442482.88401622
$$ -1213123.31535616 -1020232.6797551 -858012.295753027 -721585.491497978
$$ -606851.002156564 -510359.677623117 -429210.794112477 -360964.852553859
$$ -303570.242329657 -255301.565723317 -214707.768984805 -180568.520728904
$$ -151857.526313042 -127711.675350868 -107405.09487362 -90327.328125 90327.328125
$$ 107405.09487362 127711.675350868 151857.526313042 180568.520728904 214707.768984805
$$ 255301.565723317 303570.242329657 360964.852553859 429210.794112477 510359.677623117
$$ 606851.002156564 721585.491497978 858012.295753027 1020232.6797551 1213123.31535616
$$ 1442482.88401622 1715206.3968607 2039492.47261833 2425089.80463221 2883590.22623943
$$ 3428777.18465548 4077040.0991912 4847867.06024562 5764430.68060006 6854284.71088474
$$ 8150192.36088336 9691111.22768453 11523364.4396062 13702033.2228409 16292612.7541838
$$ 19372981.0781145 0 0 0 0 0 0 0 0 0 0 0 0 0 0 0 0 0 0 0 0 0 0 0 0 0 0 0
$$ 0 0 0 0 0 0 0 0 0 0 0 0 0 0 0 0 0 0 0 0 0 0 0 0 0 0 0 0 0 0 0 0 0 0 0 0
$$ 0 0 0 0 0 0 0 0 0 0 0 0 0 0 0 0 0 0 0 0 0 0 0 0 0 0 0 0 0 0 0 0 0 0 0 0
$$ 0 0 0 0 0 0 0 0 0 0 0 0 0 0 0 0 0 0 0 0 0 0 0 0 0 0 0 0 0 0 0 0 0 0 0 0
$$ 0 0 0 0 0 0 0 0 0 0 0 0 0 0 0 0 0 0 0 0 0 0 0 0 0 0 0 0 0 0 0 0 0 0 0 0
$$ 0 0 0 0 0 0 0 0 0 0 0 0 0 0 0 0 0 0 0 0 0
$$ ##$LEVSIGN= 0
$$ ##$MAXLEV= 32
$$ ##$METHOD= 0
$$ ##$NEGBASE= -90327.328125
$$ ##$NEGINCR= 1.18906533718109
$$ ##$POSBASE= 90327.328125
$$ ##$POSINCR= 1.18906533718109
$$ ##END=
$$ 
##$PARAMETERFILE=	(cpdprg2, ASCII, c:/Users/10157/Desktop/2674-1-HSQC/2/cpdprg2, 0)
$$ 1 pcpd*0.339:0
$$   pcpd*0.613:180
$$   pcpd*2.864:0
$$   pcpd*2.981:180
$$   pcpd*0.770:0
$$   pcpd*0.691:180
$$   pcpd*0.944:0
$$   pcpd*1.020:180
$$   pcpd*1.494:0
$$   pcpd*2.846:180
$$   pcpd*0.738:0
$$   pcpd*0.510:180
$$   pcpd*0.283:0
$$   pcpd*0.808:180
$$   pcpd*1.328:0
$$   pcpd*1.536:180
$$   pcpd*2.871:0
$$   pcpd*0.721:180
$$   pcpd*0.788 :0
$$   pcpd*0.858:180
$$   pcpd*1.091:0
$$   pcpd*1.484:180
$$   pcpd*2.843:0
$$   pcpd*0.729:180
$$   pcpd*0.593:0
$$   pcpd*0.339:0
$$   pcpd*0.613:180
$$   pcpd*2.864:0
$$   pcpd*2.981:180
$$   pcpd*0.770:0
$$   pcpd*0.691:180
$$   pcpd*0.944:0
$$   pcpd*1.020:180
$$   pcpd*1.494:0
$$   pcpd*2.846:180
$$   pcpd*0.738:0
$$   pcpd*0.510:180
$$   pcpd*0.283:0
$$   pcpd*0.808:180
$$   pcpd*1.328:0
$$   pcpd*1.536:180
$$   pcpd*2.871:0
$$   pcpd*0.721:180
$$   pcpd*0.788 :0
$$   pcpd*0.858:180
$$   pcpd*1.091:0
$$   pcpd*1.484:180
$$   pcpd*2.843:0
$$   pcpd*0.729:180
$$   pcpd*0.593:0
$$   pcpd*0.339:180
$$   pcpd*0.613:0
$$   pcpd*2.864:180
$$   pcpd*2.981:0
$$   pcpd*0.770:180
$$   pcpd*0.691:0
$$   pcpd*0.944:180
$$   pcpd*1.020:0
$$   pcpd*1.494:180
$$   pcpd*2.846:0
$$   pcpd*0.738:180
$$   pcpd*0.510:0
$$   pcpd*0.283:180
$$   pcpd*0.808:0
$$   pcpd*1.328:180
$$   pcpd*1.536:0
$$   pcpd*2.871:180
$$   pcpd*0.721:0
$$   pcpd*0.788:180
$$   pcpd*0.858:0
$$   pcpd*1.091:180
$$   pcpd*1.484:0
$$   pcpd*2.843:180
$$   pcpd*0.729:0
$$   pcpd*0.593:180
$$   pcpd*0.339:180
$$   pcpd*0.613:0
$$   pcpd*2.864:180
$$   pcpd*2.981:0
$$   pcpd*0.770:180
$$   pcpd*0.691:0
$$   pcpd*0.944:180
$$   pcpd*1.020:0
$$   pcpd*1.494:180
$$   pcpd*2.846:0
$$   pcpd*0.738:180
$$   pcpd*0.510:0
$$   pcpd*0.283:180
$$   pcpd*0.808:0
$$   pcpd*1.328:180
$$   pcpd*1.536:0
$$   pcpd*2.871:180
$$   pcpd*0.721:0
$$   pcpd*0.788:180
$$   pcpd*0.858:0
$$   pcpd*1.091:180
$$   pcpd*1.484:0
$$   pcpd*2.843:180
$$   pcpd*0.729:0
$$   pcpd*0.593:180
$$   jump to 1
$$ 
##$PARAMETERFILE=	(datafile, ASCII, c:/Users/10157/Desktop/2674-1-HSQC/2/pdata/1/2rr, 0)
$$ 
##$PARAMETERFILE=	(format.temp, ASCII, c:/Users/10157/Desktop/2674-1-HSQC/2/format.temp, 0)
$$ EDIT_PAR COMMAND FILE
$$ 
$$ DI_MODE         LONG
$$ ED_ENTRY        ACQU
$$ ORDER           FILE
$$ 
$$ 
$$ HEADER		"F2 - Acquisition Parameters"
$$ T_NAME		Date_
$$ 		TYPE	R64
$$ 		CLASS	ACQU
$$ 		SUBRANGE 0.0 50000000
$$ 		REL	"Date_=itodate(DATE)"
$$ 		INV_REL	"DATE=datetoi(Date_,DATE)"
$$ 		FORMAT	"%14.0f"
$$ 		TEXT	" "
$$ END
$$ T_NAME		Time
$$ 		TYPE	R32
$$ 		CLASS	ACQU
$$ 		SUBRANGE 0.0 1000000
$$ 		REL	"Time=itotime(DATE)"
$$ 		INV_REL	"DATE=timetoi(Time,DATE)"
$$ 		FORMAT	"%14.2f"
$$ 		TEXT	" "
$$ END
$$ NAME		INSTRUM
$$ 		TEXT	" "
$$ END
$$ NAME		PROBHD
$$ 		FORMAT	"%14.14s"
$$ 		TEXT	" "
$$ END
$$ NAME		PULPROG
$$ 		TEXT	" "
$$ END
$$ NAME		TD
$$ 		TEXT	" "
$$ END
$$ NAME		SOLVENT
$$ 		TEXT	" "
$$ END
$$ NAME		NS
$$ 		TEXT	" "
$$ END
$$ NAME		DS
$$ 		TEXT	" "
$$ END
$$ T_NAME		SWH
$$ 		TYPE	R32
$$ 		CLASS	ACQU
$$ 		SUBRANGE 0.0 1e8
$$ 		REL	"SWH=SW*SFO1"
$$ 		INV_REL "SW=SWH/SFO1"
$$ 		UNIT	"Hz"
$$ 		FORMAT	"%14.3f Hz"
$$ 		TEXT	" "
$$ END
$$ T_NAME          FIDRES
$$                 TYPE    R32
$$                 CLASS   ACQU
$$                 SUBRANGE 0.0 100000
$$                 REL     "FIDRES=SW*SFO1/TD"
$$                 INV_REL "TD = nextpow(SW*SFO1/FIDRES)"
$$ 		UNIT	"Hz"
$$ 		FORMAT	"%14.6f Hz"
$$ 		TEXT	" "
$$ END
$$ T_NAME          AQ
$$ 		TYPE	R32
$$ 		CLASS	ACQU
$$ 		SUBRANGE 0.0 1000
$$ 		REL	"AQ=aqcalc(SW,SFO1,TD,DIGTYP)"
$$ 		INV_REL	"TD=tdcalc(SW,SFO1,1.0e6*AQ,DIGTYP)"
$$ 		UNIT	"sec"
$$ 		FORMAT	"%14.7f sec"
$$ 		TEXT	" "
$$ END
$$ NAME		RG
$$ 		TEXT	" "
$$ END
$$ T_NAME          DW
$$ 		TYPE	R32
$$ 		CLASS	ACQU
$$ 		SUBRANGE 0.0 1000000
$$ 		REL	"DW=1/(2*SW*SFO1)"
$$ 		INV_REL	"SW=1000000/(2*(0.005+DW)*SFO1)"
$$ 		UNIT	"usec"
$$ 		FORMAT	"%14.3lf usec"
$$ 		TEXT	" "
$$ END
$$ NAME		DE
$$ 		FORMAT	"%14.2f usec"
$$ 		TEXT	" "
$$ END
$$ NAME		TE
$$ 		FORMAT	"%14.1f K"
$$ 		TEXT	" "
$$ END
$$ T_NAME		CNST2
$$ 		TYPE	R32
$$ 		CLASS	ACQU
$$ 		SUBRANGE -1e38 1e38
$$ 		REL	"CNST2=CNST[2]"
$$ 		INV_REL	"CNST[2]=CNST2"
$$ 		FORMAT	"%14.7f"
$$ 		TEXT	" "
$$ END
$$ T_NAME		CNST17
$$ 		TYPE	R32
$$ 		CLASS	ACQU
$$ 		SUBRANGE -1e38 1e38
$$ 		REL	"CNST17=CNST[17]"
$$ 		INV_REL	"CNST[17]=CNST17"
$$ 		FORMAT	"%14.7f"
$$ 		TEXT	" "
$$ END
$$ T_NAME		D0
$$ 		TYPE	R32
$$ 		CLASS	ACQU
$$ 		SUBRANGE 0.0 1e38
$$ 		REL	"D0=D[0]"
$$ 		INV_REL	"D[0]=D0"
$$ 		UNIT	"sec"
$$ 		FORMAT	"%14.8f sec"
$$ 		TEXT	" "
$$ END
$$ T_NAME		D1
$$ 		TYPE	R32
$$ 		CLASS	ACQU
$$ 		SUBRANGE 0.0 1e38
$$ 		REL	"D1=D[1]"
$$ 		INV_REL	"D[1]=D1"
$$ 		UNIT	"sec"
$$ 		FORMAT	"%14.8f sec"
$$ 		TEXT	" "
$$ END
$$ T_NAME		D4
$$ 		TYPE	R32
$$ 		CLASS	ACQU
$$ 		SUBRANGE 0.0 1e38
$$ 		REL	"D4=D[4]"
$$ 		INV_REL	"D[4]=D4"
$$ 		UNIT	"sec"
$$ 		FORMAT	"%14.8f sec"
$$ 		TEXT	" "
$$ END
$$ T_NAME		D11
$$ 		TYPE	R32
$$ 		CLASS	ACQU
$$ 		SUBRANGE 0.0 1e38
$$ 		REL	"D11=D[11]"
$$ 		INV_REL	"D[11]=D11"
$$ 		UNIT	"sec"
$$ 		FORMAT	"%14.8f sec"
$$ 		TEXT	" "
$$ END
$$ T_NAME		D16
$$ 		TYPE	R32
$$ 		CLASS	ACQU
$$ 		SUBRANGE 0.0 1e38
$$ 		REL	"D16=D[16]"
$$ 		INV_REL	"D[16]=D16"
$$ 		UNIT	"sec"
$$ 		FORMAT	"%14.8f sec"
$$ 		TEXT	" "
$$ END
$$ T_NAME		D21
$$ 		TYPE	R32
$$ 		CLASS	ACQU
$$ 		SUBRANGE 0.0 1e38
$$ 		REL	"D21=D[21]"
$$ 		INV_REL	"D[21]=D21"
$$ 		UNIT	"sec"
$$ 		FORMAT	"%14.8f sec"
$$ 		TEXT	" "
$$ END
$$ T_NAME		D24
$$ 		TYPE	R32
$$ 		CLASS	ACQU
$$ 		SUBRANGE 0.0 1e38
$$ 		REL	"D24=D[24]"
$$ 		INV_REL	"D[24]=D24"
$$ 		UNIT	"sec"
$$ 		FORMAT	"%14.8f sec"
$$ 		TEXT	" "
$$ END
$$ T_NAME		IN0
$$ 		TYPE	R32
$$ 		CLASS	ACQU
$$ 		SUBRANGE 0.0 1e38
$$ 		REL	"IN0=IN[0]"
$$ 		INV_REL	"IN[0]=IN0"
$$ 		UNIT	"sec"
$$ 		FORMAT	"%14.8f sec"
$$ 		TEXT	" "
$$ END
$$ HEADER		"======== CHANNEL f1 ========"
$$ NAME		SFO1
$$ 		FORMAT	"%14.7f MHz"
$$ 		TEXT	" "
$$ END
$$ NAME		NUC1
$$ 		NONEDIT
$$ 		TEXT	" "
$$ END
$$ T_NAME		P1
$$ 		TYPE	R32
$$ 		CLASS	ACQU
$$ 		SUBRANGE 0.0 1.0e10
$$ 		REL	"P1=P[1]"
$$ 		INV_REL	"P[1]=P1"
$$ 		UNIT	"usec"
$$ 		FORMAT	"%14.2f usec"
$$ 		TEXT	" "
$$ END
$$ T_NAME		P2
$$ 		TYPE	R32
$$ 		CLASS	ACQU
$$ 		SUBRANGE 0.0 1.0e10
$$ 		REL	"P2=P[2]"
$$ 		INV_REL	"P[2]=P2"
$$ 		UNIT	"usec"
$$ 		FORMAT	"%14.2f usec"
$$ 		TEXT	" "
$$ END
$$ T_NAME		P28
$$ 		TYPE	R32
$$ 		CLASS	ACQU
$$ 		SUBRANGE 0.0 1.0e10
$$ 		REL	"P28=P[28]"
$$ 		INV_REL	"P[28]=P28"
$$ 		UNIT	"usec"
$$ 		FORMAT	"%14.2f usec"
$$ 		TEXT	" "
$$ END
$$ T_NAME		PLW1
$$ 		TYPE	R32
$$ 		CLASS	ACQU
$$ 		SUBRANGE 0 54.2
$$ 		REL	"PLW1=PLW[1]"
$$ 		INV_REL	"PLW[1]=PLW1"
$$ 		UNIT	"W"
$$ 		FORMAT	"%14.8f W"
$$ 		TEXT	"power PLW1 "
$$ END
$$ HEADER		"======== CHANNEL f2 ========"
$$ NAME		SFO2
$$ 		FORMAT	"%14.7f MHz"
$$ 		TEXT	" "
$$ END
$$ NAME		NUC2
$$ 		NONEDIT
$$ 		TEXT	" "
$$ END
$$ NAME		CPDPRG[2]
$$ 		TEXT	" "
$$ END
$$ T_NAME		P3
$$ 		TYPE	R32
$$ 		CLASS	ACQU
$$ 		SUBRANGE 0.0 1.0e10
$$ 		REL	"P3=P[3]"
$$ 		INV_REL	"P[3]=P3"
$$ 		UNIT	"usec"
$$ 		FORMAT	"%14.2f usec"
$$ 		TEXT	" "
$$ END
$$ T_NAME		P14
$$ 		TYPE	R32
$$ 		CLASS	ACQU
$$ 		SUBRANGE 0.0 1.0e10
$$ 		REL	"P14=P[14]"
$$ 		INV_REL	"P[14]=P14"
$$ 		UNIT	"usec"
$$ 		FORMAT	"%14.2f usec"
$$ 		TEXT	" "
$$ END
$$ T_NAME		P24
$$ 		TYPE	R32
$$ 		CLASS	ACQU
$$ 		SUBRANGE 0.0 1.0e10
$$ 		REL	"P24=P[24]"
$$ 		INV_REL	"P[24]=P24"
$$ 		UNIT	"usec"
$$ 		FORMAT	"%14.2f usec"
$$ 		TEXT	" "
$$ END
$$ T_NAME		P31
$$ 		TYPE	R32
$$ 		CLASS	ACQU
$$ 		SUBRANGE 0.0 1.0e10
$$ 		REL	"P31=P[31]"
$$ 		INV_REL	"P[31]=P31"
$$ 		UNIT	"usec"
$$ 		FORMAT	"%14.2f usec"
$$ 		TEXT	" "
$$ END
$$ T_NAME		PCPD2
$$ 		TYPE	R32
$$ 		CLASS	ACQU
$$ 		SUBRANGE 0 1e38
$$ 		REL	"PCPD2=PCPD[2]"
$$ 		INV_REL	"PCPD[2]=PCPD2"
$$ 		UNIT	"usec"
$$ 		FORMAT	"%14.2f usec"
$$ 		TEXT	" "
$$ END
$$ T_NAME		PLW0
$$ 		TYPE	R32
$$ 		CLASS	ACQU
$$ 		SUBRANGE 0 309.2
$$ 		REL	"PLW0=PLW[0]"
$$ 		INV_REL	"PLW[0]=PLW0"
$$ 		UNIT	"W"
$$ 		FORMAT	"%14.8f W"
$$ 		TEXT	"power PLW0 "
$$ END
$$ T_NAME		PLW2
$$ 		TYPE	R32
$$ 		CLASS	ACQU
$$ 		SUBRANGE 0 309.2
$$ 		REL	"PLW2=PLW[2]"
$$ 		INV_REL	"PLW[2]=PLW2"
$$ 		UNIT	"W"
$$ 		FORMAT	"%14.8f W"
$$ 		TEXT	"power PLW2 "
$$ END
$$ T_NAME		PLW12
$$ 		TYPE	R32
$$ 		CLASS	ACQU
$$ 		SUBRANGE 0 309.2
$$ 		REL	"PLW12=PLW[12]"
$$ 		INV_REL	"PLW[12]=PLW12"
$$ 		UNIT	"W"
$$ 		FORMAT	"%14.8f W"
$$ 		TEXT	"power PLW12 "
$$ END
$$ NAME		SPNAM[3]
$$ 		TEXT	" "
$$ END
$$ T_NAME		SPOAL3
$$ 		TYPE	R32
$$ 		CLASS	ACQU
$$ 		SUBRANGE -1.0 1.0
$$ 		REL	"SPOAL3=SPOAL[3]"
$$ 		INV_REL	"SPOAL[3]=SPOAL3"
$$ 		FORMAT	"%14.3f"
$$ 		TEXT	" "
$$ END
$$ T_NAME		SPOFFS3
$$ 		TYPE	R32
$$ 		CLASS	ACQU
$$ 		SUBRANGE -1e38 1e38
$$ 		REL	"SPOFFS3=SPOFFS[3]"
$$ 		INV_REL	"SPOFFS[0]=SPOFFS0"
$$ 		UNIT	"Hz"
$$ 		FORMAT	"%14.2f Hz"
$$ 		TEXT	" "
$$ END
$$ T_NAME		SPW3
$$ 		TYPE	R32
$$ 		CLASS	ACQU
$$ 		SUBRANGE 0 309.2
$$ 		REL	"SPW3=SPW[3]"
$$ 		INV_REL	"SPW[3]=SPW3"
$$ 		UNIT	"W"
$$ 		FORMAT	"%14.8f W"
$$ 		TEXT	"shaped pulse power SPW3"
$$ END
$$ NAME		SPNAM[7]
$$ 		TEXT	" "
$$ END
$$ T_NAME		SPOAL7
$$ 		TYPE	R32
$$ 		CLASS	ACQU
$$ 		SUBRANGE -1.0 1.0
$$ 		REL	"SPOAL7=SPOAL[7]"
$$ 		INV_REL	"SPOAL[7]=SPOAL7"
$$ 		FORMAT	"%14.3f"
$$ 		TEXT	" "
$$ END
$$ T_NAME		SPOFFS7
$$ 		TYPE	R32
$$ 		CLASS	ACQU
$$ 		SUBRANGE -1e38 1e38
$$ 		REL	"SPOFFS7=SPOFFS[7]"
$$ 		INV_REL	"SPOFFS[0]=SPOFFS0"
$$ 		UNIT	"Hz"
$$ 		FORMAT	"%14.2f Hz"
$$ 		TEXT	" "
$$ END
$$ T_NAME		SPW7
$$ 		TYPE	R32
$$ 		CLASS	ACQU
$$ 		SUBRANGE 0 309.2
$$ 		REL	"SPW7=SPW[7]"
$$ 		INV_REL	"SPW[7]=SPW7"
$$ 		UNIT	"W"
$$ 		FORMAT	"%14.8f W"
$$ 		TEXT	"shaped pulse power SPW7"
$$ END
$$ NAME		SPNAM[18]
$$ 		TEXT	" "
$$ END
$$ T_NAME		SPOAL18
$$ 		TYPE	R32
$$ 		CLASS	ACQU
$$ 		SUBRANGE -1.0 1.0
$$ 		REL	"SPOAL18=SPOAL[18]"
$$ 		INV_REL	"SPOAL[18]=SPOAL18"
$$ 		FORMAT	"%14.3f"
$$ 		TEXT	" "
$$ END
$$ T_NAME		SPOFFS18
$$ 		TYPE	R32
$$ 		CLASS	ACQU
$$ 		SUBRANGE -1e38 1e38
$$ 		REL	"SPOFFS18=SPOFFS[18]"
$$ 		INV_REL	"SPOFFS[0]=SPOFFS0"
$$ 		UNIT	"Hz"
$$ 		FORMAT	"%14.2f Hz"
$$ 		TEXT	" "
$$ END
$$ T_NAME		SPW18
$$ 		TYPE	R32
$$ 		CLASS	ACQU
$$ 		SUBRANGE 0 309.2
$$ 		REL	"SPW18=SPW[18]"
$$ 		INV_REL	"SPW[18]=SPW18"
$$ 		UNIT	"W"
$$ 		FORMAT	"%14.8f W"
$$ 		TEXT	"shaped pulse power SPW18"
$$ END
$$ HEADER		"====== GRADIENT CHANNEL ====="
$$ NAME		GPNAM[1]
$$ 		TEXT	" "
$$ END
$$ NAME		GPNAM[2]
$$ 		TEXT	" "
$$ END
$$ NAME		GPNAM[3]
$$ 		TEXT	" "
$$ END
$$ NAME		GPNAM[4]
$$ 		TEXT	" "
$$ END
$$ T_NAME		GPZ1
$$ 		TYPE	R32
$$ 		CLASS	ACQU
$$ 		SUBRANGE -100.0 100.0
$$ 		REL	"GPZ1=GPZ[1]"
$$ 		INV_REL	"GPZ[1]=GPZ1"
$$ 		UNIT	"%"
$$ 		FORMAT	"%14.2f %"
$$ 		TEXT	" "
$$ END
$$ T_NAME		GPZ2
$$ 		TYPE	R32
$$ 		CLASS	ACQU
$$ 		SUBRANGE -100.0 100.0
$$ 		REL	"GPZ2=GPZ[2]"
$$ 		INV_REL	"GPZ[2]=GPZ2"
$$ 		UNIT	"%"
$$ 		FORMAT	"%14.2f %"
$$ 		TEXT	" "
$$ END
$$ T_NAME		GPZ3
$$ 		TYPE	R32
$$ 		CLASS	ACQU
$$ 		SUBRANGE -100.0 100.0
$$ 		REL	"GPZ3=GPZ[3]"
$$ 		INV_REL	"GPZ[3]=GPZ3"
$$ 		UNIT	"%"
$$ 		FORMAT	"%14.2f %"
$$ 		TEXT	" "
$$ END
$$ T_NAME		GPZ4
$$ 		TYPE	R32
$$ 		CLASS	ACQU
$$ 		SUBRANGE -100.0 100.0
$$ 		REL	"GPZ4=GPZ[4]"
$$ 		INV_REL	"GPZ[4]=GPZ4"
$$ 		UNIT	"%"
$$ 		FORMAT	"%14.2f %"
$$ 		TEXT	" "
$$ END
$$ T_NAME		P16
$$ 		TYPE	R32
$$ 		CLASS	ACQU
$$ 		SUBRANGE 0.0 1.0e10
$$ 		REL	"P16=P[16]"
$$ 		INV_REL	"P[16]=P16"
$$ 		UNIT	"usec"
$$ 		FORMAT	"%14.2f usec"
$$ 		TEXT	" "
$$ END
$$ T_NAME		P19
$$ 		TYPE	R32
$$ 		CLASS	ACQU
$$ 		SUBRANGE 0.0 1.0e10
$$ 		REL	"P19=P[19]"
$$ 		INV_REL	"P[19]=P19"
$$ 		UNIT	"usec"
$$ 		FORMAT	"%14.2f usec"
$$ 		TEXT	" "
$$ END
$$ 
##$PARAMETERFILE=	(parm.txt, ASCII, c:/Users/10157/Desktop/2674-1-HSQC/2/pdata/1/parm.txt, 0)
$$ 
$$ Current Data Parameters
$$ NAME        2674-1-HSQC              
$$ EXPNO                 2              
$$ PROCNO                1              
$$ 
$$ F2 - Acquisition Parameters
$$ Date_          20200804              
$$ Time               1.56              
$$ INSTRUM           spect              
$$ PROBHD   5 mm PABBO BB/              
$$ PULPROG  hsqcedetgpsisp2.3              
$$ TD                 2048              
$$ SOLVENT            DMSO              
$$ NS                   96              
$$ DS                   32              
$$ SWH            7211.539 Hz           
$$ FIDRES         3.521259 Hz           
$$ AQ            0.1419947 sec          
$$ RG               187.42              
$$ DW               69.333 usec         
$$ DE                 6.50 usec         
$$ TE                298.1 K            
$$ CNST2       145.0000000              
$$ CNST17       -0.5000000              
$$ D0           0.00000300 sec          
$$ D1           1.50000000 sec          
$$ D4           0.00172414 sec          
$$ D11          0.03000000 sec          
$$ D16          0.00020000 sec          
$$ D21          0.00360000 sec          
$$ D24          0.00089000 sec          
$$ IN0          0.00002010 sec          
$$ 
$$ ======== CHANNEL f1 ========
$$ SFO1        600.1728208 MHz          
$$ NUC1                 1H              
$$ P1                13.20 usec         
$$ P2                26.40 usec         
$$ P28             1000.00 usec         
$$ PLW1        22.00000000 W            
$$ 
$$ ======== CHANNEL f2 ========
$$ SFO2        150.9234304 MHz          
$$ NUC2                13C              
$$ CPDPRG[2           garp              
$$ P3                12.10 usec         
$$ P14              500.00 usec         
$$ P24             2000.00 usec         
$$ P31             1730.00 usec         
$$ PCPD2             58.60 usec         
$$ PLW0     0 W            
$$ PLW2        95.00000000 W            
$$ PLW12        4.05039978 W            
$$ SPNAM[3] Crp60,0.5,20.1              
$$ SPOAL3            0.500              
$$ SPOFFS3  0 Hz           
$$ SPW3        21.25099945 W            
$$ SPNAM[7]    Crp60comp.4              
$$ SPOAL7            0.500              
$$ SPOFFS7  0 Hz           
$$ SPW7        21.25099945 W            
$$ SPNAM[18  Crp60_xfilt.2              
$$ SPOAL18           0.500              
$$ SPOFFS18 0 Hz           
$$ SPW18        6.14200020 W            
$$ 
$$ ====== GRADIENT CHANNEL =====
$$ GPNAM[1]     SMSQ10.100              
$$ GPNAM[2]     SMSQ10.100              
$$ GPNAM[3]     SMSQ10.100              
$$ GPNAM[4]     SMSQ10.100              
$$ GPZ1              80.00 %            
$$ GPZ2              20.10 %            
$$ GPZ3              11.00 %            
$$ GPZ4              -5.00 %            
$$ P16             1000.00 usec         
$$ P19              600.00 usec         
$$ 
$$ F1 - Acquisition parameters
$$ TD                  128              
$$ SFO1           150.9234 MHz          
$$ FIDRES       194.340790 Hz           
$$ SW              164.823 ppm          
$$ FnMODE    Echo-Antiecho              
$$ SWH            24875.62 Hz           
$$ FOV      0 cm           
$$ 
$$ F2 - Processing parameters
$$ SI                 1024              
$$ SF          600.1700000 MHz          
$$ WDW               QSINE              
$$ SSB                   2              
$$ LB       0 Hz           
$$ GB       0              
$$ PC                 1.40              
$$ 
$$ F1 - Processing parameters
$$ SI                 1024              
$$ MC2       echo-antiecho              
$$ SF          150.9128665 MHz          
$$ WDW               QSINE              
$$ SSB                   2              
$$ LB       0 Hz           
$$ GB       0              
$$ 
##$PARAMETERFILE=	(proc2s, ASCII, c:/Users/10157/Desktop/2674-1-HSQC/2/pdata/1/proc2s, 0)
$$ ##TITLE= Parameter file, TOPSPIN		Version 3.2
$$ ##JCAMPDX= 5.0
$$ ##DATATYPE= Parameter Values
$$ ##NPOINTS= 9	$$ modification sequence number
$$ ##ORIGIN= Bruker BioSpin GmbH
$$ ##OWNER= nmrsu
$$ $$ 2020-08-07 08:10:11.267 +0800  nmrsu@CZC3361HFZ
$$ $$ D:\NMR_data\2020-02/2674-1-HSQC/2/pdata/1/proc2s
$$ $$ process C:\Bruker\TopSpin3\prog\mod\apkm.exe
$$ ##$ABSF1= 152.4172
$$ ##$ABSF2= -12.41713
$$ ##$ABSG= 5
$$ ##$ABSL= 0
$$ ##$ALPHA= 0
$$ ##$AQORDER= 0
$$ ##$ASSFAC= 0
$$ ##$ASSFACI= 0
$$ ##$ASSFACX= 0
$$ ##$ASSWID= 0
$$ ##$AUNMP= <>
$$ ##$AXLEFT= 0
$$ ##$AXNAME= <F1>
$$ ##$AXNUC= <13C>
$$ ##$AXRIGHT= 0
$$ ##$AXTYPE= 0
$$ ##$AXUNIT= <>
$$ ##$AZFE= 0.1
$$ ##$AZFW= 0.5
$$ ##$BCFW= 0
$$ ##$BC_mod= 0
$$ ##$BYTORDP= 0
$$ ##$COROFFS= 0
$$ ##$CY= -3
$$ ##$DATMOD= 1
$$ ##$DC= 0
$$ ##$DFILT= <>
$$ ##$DTYPP= 0
$$ ##$ERETIC= no
$$ ##$F1P= 0
$$ ##$F2P= 0
$$ ##$FCOR= 0.5
$$ ##$FTSIZE= 1024
$$ ##$FT_mod= 6
$$ ##$GAMMA= 0
$$ ##$GB= 0
$$ ##$INTBC= 1
$$ ##$INTSCL= 1
$$ ##$ISEN= 128
$$ ##$LB= 0
$$ ##$LEV0= 0
$$ ##$LPBIN= 256
$$ ##$MAXI= 10000
$$ ##$MC2= 5
$$ ##$MEAN= 0
$$ ##$ME_mod= 2
$$ ##$MI= 1
$$ ##$MddCEXP= no
$$ ##$MddCT_SP= no
$$ ##$MddF180= no
$$ ##$MddLAMBDA= 0
$$ ##$MddMEMORY= 0
$$ ##$MddMERGE= 0
$$ ##$MddNCOMP= 0
$$ ##$MddNITER= 0
$$ ##$MddNOISE= 0
$$ ##$MddPHASE= 0
$$ ##$MddSEED= 0
$$ ##$MddSRSIZE= 0
$$ ##$Mdd_CsALG= 0
$$ ##$Mdd_CsLAMBDA= 0
$$ ##$Mdd_CsNITER= 0
$$ ##$Mdd_CsNORM= 0
$$ ##$Mdd_CsZF= 0
$$ ##$Mdd_mod= 0
$$ ##$NCOEF= 32
$$ ##$NC_proc= -4
$$ ##$NLEV= 6
$$ ##$NOISF1= 0
$$ ##$NOISF2= 0
$$ ##$NSP= 0
$$ ##$NTH_PI= 0
$$ ##$NZP= 0
$$ ##$OFFSET= 152.4172
$$ ##$PC= 4
$$ ##$PHC0= -4.064666
$$ ##$PHC1= 0
$$ ##$PH_mod= 0
$$ ##$PKNL= no
$$ ##$PPARMOD= 1
$$ ##$PPDIAG= 0
$$ ##$PPIPTYP= 0
$$ ##$PPMPNUM= 0
$$ ##$PPRESOL= 1
$$ ##$PSCAL= 1
$$ ##$PSIGN= 0
$$ ##$PYNMP= <>
$$ ##$REVERSE= no
$$ ##$SF= 150.912866534
$$ ##$SI= 1024
$$ ##$SIGF1= 152.4172
$$ ##$SIGF2= -12.41713
$$ ##$SINO= 0
$$ ##$SIOLD= 1024
$$ ##$SPECTYP= <>
$$ ##$SREGLST= <>
$$ ##$SSB= 2
$$ ##$STSI= 1024
$$ ##$STSR= 0
$$ ##$SW_p= 24875.6218905472
$$ ##$SYMM= 0
$$ ##$S_DEV= 71347
$$ ##$TDeff= 256
$$ ##$TDoff= 0
$$ ##$TI= <>
$$ ##$TILT= no
$$ ##$TM1= 0
$$ ##$TM2= 0
$$ ##$TOPLEV= 0
$$ ##$USERP1= <>
$$ ##$USERP2= <>
$$ ##$USERP3= <>
$$ ##$USERP4= <>
$$ ##$USERP5= <>
$$ ##$WDW= 4
$$ ##$XDIM= 128
$$ ##$YMAX_p= 369730357
$$ ##$YMIN_p= -36996848
$$ ##END=
$$ 
##$PARAMETERFILE=	(procs, ASCII, c:/Users/10157/Desktop/2674-1-HSQC/2/pdata/1/procs, 0)
$$ ##TITLE= Parameter file, TOPSPIN		Version 3.2
$$ ##JCAMPDX= 5.0
$$ ##DATATYPE= Parameter Values
$$ ##NPOINTS= 14	$$ modification sequence number
$$ ##ORIGIN= Bruker BioSpin GmbH
$$ ##OWNER= nmrsu
$$ $$ 2020-08-07 08:10:11.257 +0800  nmrsu@CZC3361HFZ
$$ $$ D:\NMR_data\2020-02/2674-1-HSQC/2/pdata/1/procs
$$ $$ process C:\Bruker\TopSpin3\prog\mod\apkm.exe
$$ ##$ABSF1= 10.70791
$$ ##$ABSF2= -1.307917
$$ ##$ABSG= 5
$$ ##$ABSL= 0
$$ ##$ALPHA= 0
$$ ##$AQORDER= 0
$$ ##$ASSFAC= 0
$$ ##$ASSFACI= 0
$$ ##$ASSFACX= 0
$$ ##$ASSWID= 0
$$ ##$AUNMP= <proc_2dinv>
$$ ##$AXLEFT= 0
$$ ##$AXNAME= <F2>
$$ ##$AXNUC= <1H>
$$ ##$AXRIGHT= 0
$$ ##$AXTYPE= 0
$$ ##$AXUNIT= <>
$$ ##$AZFE= 0.1
$$ ##$AZFW= 0.5
$$ ##$BCFW= 0
$$ ##$BC_mod= 0
$$ ##$BYTORDP= 0
$$ ##$COROFFS= 0
$$ ##$CY= -3
$$ ##$DATMOD= 1
$$ ##$DC= 0
$$ ##$DFILT= <>
$$ ##$DTYPP= 0
$$ ##$ERETIC= no
$$ ##$F1P= 0
$$ ##$F2P= 0
$$ ##$FCOR= 0.5
$$ ##$FTSIZE= 1024
$$ ##$FT_mod= 6
$$ ##$GAMMA= 0
$$ ##$GB= 0
$$ ##$INTBC= 1
$$ ##$INTSCL= 1
$$ ##$ISEN= 128
$$ ##$LB= 0
$$ ##$LEV0= 25.77191
$$ ##$LPBIN= 0
$$ ##$MAXI= 10000
$$ ##$MC2= 0
$$ ##$MEAN= 0
$$ ##$ME_mod= 0
$$ ##$MI= 0
$$ ##$MddCEXP= no
$$ ##$MddCT_SP= no
$$ ##$MddF180= no
$$ ##$MddLAMBDA= 0
$$ ##$MddMEMORY= 0
$$ ##$MddMERGE= 0
$$ ##$MddNCOMP= 0
$$ ##$MddNITER= 0
$$ ##$MddNOISE= 0
$$ ##$MddPHASE= 0
$$ ##$MddSEED= 0
$$ ##$MddSRSIZE= 0
$$ ##$Mdd_CsALG= 0
$$ ##$Mdd_CsLAMBDA= 0
$$ ##$Mdd_CsNITER= 0
$$ ##$Mdd_CsNORM= 0
$$ ##$Mdd_CsZF= 0
$$ ##$Mdd_mod= 0
$$ ##$NCOEF= 0
$$ ##$NC_proc= -4
$$ ##$NLEV= 6
$$ ##$NOISF1= 0
$$ ##$NOISF2= 0
$$ ##$NSP= 0
$$ ##$NTH_PI= 0
$$ ##$NZP= 0
$$ ##$OFFSET= 10.70791
$$ ##$PC= 1.4
$$ ##$PHC0= 16.65489
$$ ##$PHC1= -3.800738
$$ ##$PH_mod= 1
$$ ##$PKNL= yes
$$ ##$PPARMOD= 1
$$ ##$PPDIAG= 0
$$ ##$PPIPTYP= 0
$$ ##$PPMPNUM= 100
$$ ##$PPRESOL= 1
$$ ##$PSCAL= 0
$$ ##$PSIGN= 0
$$ ##$PYNMP= <>
$$ ##$REVERSE= no
$$ ##$SF= 600.17
$$ ##$SI= 1024
$$ ##$SIGF1= 10.70791
$$ ##$SIGF2= -1.307917
$$ ##$SINO= 0
$$ ##$SIOLD= 1024
$$ ##$SPECTYP= <>
$$ ##$SREGLST= <13C.H2O+D2O>
$$ ##$SSB= 2
$$ ##$STSI= 1024
$$ ##$STSR= 0
$$ ##$SW_p= 7211.53846153844
$$ ##$SYMM= 0
$$ ##$S_DEV= 71347
$$ ##$TDeff= 2048
$$ ##$TDoff= 0
$$ ##$TI= <>
$$ ##$TILT= no
$$ ##$TM1= 0
$$ ##$TM2= 0
$$ ##$TOPLEV= 100
$$ ##$USERP1= <>
$$ ##$USERP2= <>
$$ ##$USERP3= <>
$$ ##$USERP4= <>
$$ ##$USERP5= <>
$$ ##$WDW= 4
$$ ##$XDIM= 1024
$$ ##$YMAX_p= 369730357
$$ ##$YMIN_p= -36996848
$$ ##END=
$$ 
##$PARAMETERFILE=	(pulseprogram, ASCII, c:/Users/10157/Desktop/2674-1-HSQC/2/pulseprogram, 0)
$$ # 1 "C:/Bruker/TopSpin3/exp/stan/nmr/lists/pp/hsqcedetgpsisp2.3"
$$ ;hsqcedetgpsisp2.3
$$ ;avance-version (12/01/11)
$$ ;HSQC
$$ ;2D H-1/X correlation via double inept transfer
$$ ;   using sensitivity improvement
$$ ;phase sensitive using Echo/Antiecho-TPPI gradient selection
$$ ;with decoupling during acquisition
$$ ;using trim pulses in inept transfer
$$ ;with multiplicity editing during selection step
$$ ;using shaped pulses for all 180degree pulses on f2 - channel
$$ ;for matched sweep adiabatic pulses
$$ ;with gradients in back-inept
$$ ;
$$ ;A.G. Palmer III, J. Cavanagh, P.E. Wright & M. Rance, J. Magn.
$$ ;   Reson. 93, 151-170 (1991)
$$ ;L.E. Kay, P. Keifer & T. Saarinen, J. Am. Chem. Soc. 114,
$$ ;   10663-5 (1992)
$$ ;J. Schleucher, M. Schwendinger, M. Sattler, P. Schmidt, O. Schedletzky,
$$ ;   S.J. Glaser, O.W. Sorensen & C. Griesinger, J. Biomol. NMR 4,
$$ ;   301-306 (1994)
$$ ;W. Willker, D. Leibfritz, R. Kerssebaum & W. Bermel, Magn. Reson.
$$ ;   Chem. 31, 287-292 (1993)
$$ ;C. Zwahlen, P. Legault, S.J.F. Vincent, J. Greenblatt, R. Konrat &
$$ ;   L.E. Kay, J. Am. Chem. Soc. 119 6711-6721 (1997)
$$ ;(R.D. Boyer, R. Johnson & K. Krishnamurthy, 
$$ ;   J. Magn. Reson. 165, 253-259 (2003) )
$$ ;
$$ ;$CLASS=HighRes
$$ ;$DIM=2D
$$ ;$TYPE=
$$ ;$SUBTYPE=
$$ ;$COMMENT=
$$ ;$RECOMMEND=y
$$ 
$$ 
$$ # 1 "C:/Bruker/TopSpin3/exp/stan/nmr/lists/pp/Avance.incl" 1
$$ ;Avance3.incl
$$ ;   for AV III
$$ ;
$$ ;avance-version (13/06/17)
$$ ;
$$ ;$CLASS=HighRes Incl
$$ ;$COMMENT=
$$ # 169 "C:/Bruker/TopSpin3/exp/stan/nmr/lists/pp/Avance.incl"
$$ ;$Id: Avance3.incl,v 1.9.8.3 2013/08/30 09:44:49 ber Exp $
$$ # 36 "C:/Bruker/TopSpin3/exp/stan/nmr/lists/pp/hsqcedetgpsisp2.3" 2
$$ 
$$ # 1 "C:/Bruker/TopSpin3/exp/stan/nmr/lists/pp/Grad.incl" 1
$$ ;Grad2.incl  -  include file for Gradient Spectroscopy
$$ ;   for TCU3
$$ ;
$$ ;avance-version (07/01/17)
$$ ;
$$ ;$CLASS=HighRes Incl
$$ ;$COMMENT=
$$ 
$$ # 27 "C:/Bruker/TopSpin3/exp/stan/nmr/lists/pp/Grad.incl"
$$ define list<gradient> EA=<EA>
$$ 
$$ 
$$ # 31 "C:/Bruker/TopSpin3/exp/stan/nmr/lists/pp/Grad.incl"
$$ ;$Id: Grad2.incl,v 1.13.8.1 2012/01/31 17:56:17 ber Exp $
$$ # 37 "C:/Bruker/TopSpin3/exp/stan/nmr/lists/pp/hsqcedetgpsisp2.3" 2
$$ 
$$ # 1 "C:/Bruker/TopSpin3/exp/stan/nmr/lists/pp/Delay.incl" 1
$$ ;Delay.incl  -  include file for commonly used delays
$$ ;
$$ ;version (13/08/07)
$$ ;
$$ ;$CLASS=HighRes Incl
$$ ;$COMMENT=
$$ 
$$ # 9 "C:/Bruker/TopSpin3/exp/stan/nmr/lists/pp/Delay.incl"
$$ ;general delays
$$ 
$$ define delay DELTA
$$ define delay DELTA1
$$ define delay DELTA2
$$ define delay DELTA3
$$ define delay DELTA4
$$ define delay DELTA5
$$ define delay DELTA6
$$ define delay DELTA7
$$ define delay DELTA8
$$ define delay DELTA9
$$ define delay DELTA10
$$ define delay DELTA11
$$ define delay DELTA12
$$ define delay DELTA13
$$ define delay DELTA14
$$ define delay DELTA15
$$ define delay DELTA16
$$ 
$$ define delay TAU
$$ define delay TAU1
$$ define delay TAU2
$$ define delay TAU3
$$ define delay TAU4
$$ define delay TAU5
$$ define delay TAU6
$$ define delay TAU7
$$ define delay TAU8
$$ define delay TAU9
$$ # 40 "C:/Bruker/TopSpin3/exp/stan/nmr/lists/pp/Delay.incl"
$$ define delay INCR1
$$ define delay INCR2
$$ define delay INCR3
$$ define delay INCR4
$$ define delay INCR5
$$ define delay INCR6
$$ 
$$ 
$$ ;delays for centering pulses
$$ # 50 "C:/Bruker/TopSpin3/exp/stan/nmr/lists/pp/Delay.incl"
$$ define delay CEN_HN1
$$ define delay CEN_HN2
$$ define delay CEN_HN3
$$ define delay CEN_HC1
$$ define delay CEN_HC2
$$ define delay CEN_HC3
$$ define delay CEN_HC4
$$ define delay CEN_HP1
$$ define delay CEN_HP2
$$ define delay CEN_CN1
$$ define delay CEN_CN2
$$ define delay CEN_CN3
$$ define delay CEN_CN4
$$ define delay CEN_CP1
$$ define delay CEN_CP2
$$ 
$$ 
$$ ;loop counters
$$ # 69 "C:/Bruker/TopSpin3/exp/stan/nmr/lists/pp/Delay.incl"
$$ define loopcounter COUNTER
$$ define loopcounter SCALEF
$$ define loopcounter FACTOR1
$$ define loopcounter FACTOR2
$$ define loopcounter FACTOR3
$$ define loopcounter FACTOR4
$$ define loopcounter FACTOR5
$$ define loopcounter FACTOR6
$$ 
$$ 
$$ # 80 "C:/Bruker/TopSpin3/exp/stan/nmr/lists/pp/Delay.incl"
$$ ;$Id: Delay.incl,v 1.13.8.2 2013/08/30 09:44:49 ber Exp $
$$ # 38 "C:/Bruker/TopSpin3/exp/stan/nmr/lists/pp/hsqcedetgpsisp2.3" 2
$$ 
$$ 
$$ # 41 "C:/Bruker/TopSpin3/exp/stan/nmr/lists/pp/hsqcedetgpsisp2.3"
$$ "p2=p1*2"
$$ "d4=1s/(cnst2*4)"
$$ "d11=30m"
$$ 
$$ 
$$ "d0=3u"
$$ # 48 "C:/Bruker/TopSpin3/exp/stan/nmr/lists/pp/hsqcedetgpsisp2.3"
$$ "in0=inf1/2"
$$ 
$$ 
$$ "DELTA=d21-p16-d16-p2-d0*2-p3*2/PI"
$$ "DELTA1=p16+d16-p1*0.78+de+8u"
$$ "DELTA2=d4-larger(p2,p14)/2"
$$ "DELTA3=d24-cnst17*p24/2-p19-d16"
$$ "DELTA4=d4-larger(p2,p14)/2-p16-d16"
$$ "DELTA5=d21-p2+p3*2/PI"
$$ # 59 "C:/Bruker/TopSpin3/exp/stan/nmr/lists/pp/hsqcedetgpsisp2.3"
$$ "acqt0=0"
$$ baseopt_echo
$$ 
$$ 
$$ # 1 "mc_line 63 file C:/Bruker/TopSpin3/exp/stan/nmr/lists/pp/hsqcedetgpsisp2.3 exp. def. part of mc cmd. before ze"
$$ define delay MCWRK
$$ define delay MCREST
$$ define delay d0orig
$$ "d0orig=d0"
$$ define loopcounter t1loop
$$ "t1loop=0"
$$ define loopcounter ph1loop
$$ "ph1loop=0"
$$ define loopcounter ST1CNT
$$ "ST1CNT = td1 / 2"
$$ "MCREST = d1 - d1"
$$ "MCWRK = 0.066667*d1"
$$ 
$$     dccorr
$$ # 63 "C:/Bruker/TopSpin3/exp/stan/nmr/lists/pp/hsqcedetgpsisp2.3"
$$ 1 ze
$$ # 1 "mc_line 63 file C:/Bruker/TopSpin3/exp/stan/nmr/lists/pp/hsqcedetgpsisp2.3 exp. def. of mc cmd. after ze"
$$       "d0=d0orig + t1loop * in0 "
$$       "phval5 = (ph1loop % 2) * 180"
$$       MCWRK ip5 + phval5
$$       "phval3 = (t1loop * 180)%360"
$$       MCWRK ip3 + phval3
$$       "phval6 = (t1loop * 180)%360"
$$       MCWRK ip6 + phval6
$$       "phval31 = (t1loop * 180)%360"
$$       MCWRK ip31 + phval31
$$       MCWRK
$$       "phval0 = ph1loop * 1"
$$       MCWRK setgrad EA
$$ # 64 "C:/Bruker/TopSpin3/exp/stan/nmr/lists/pp/hsqcedetgpsisp2.3"
$$   d11 pl12:f2
$$ # 1 "mc_line 65 file C:/Bruker/TopSpin3/exp/stan/nmr/lists/pp/hsqcedetgpsisp2.3 exp. start label for mc cmd."
$$ 2 MCWRK  * 7 do:f2
$$ LBLF1, MCWRK  * 7
$$ LBLST1, MCWRK 
$$   MCREST
$$ # 66 "C:/Bruker/TopSpin3/exp/stan/nmr/lists/pp/hsqcedetgpsisp2.3"
$$ 3 (p1 ph1)
$$   DELTA2 pl0:f2
$$   4u
$$   (center (p2 ph1) (p14:sp3 ph6):f2 )
$$   4u
$$   DELTA2 pl2:f2 setnmr3|0 setnmr0|34|32|33 ctrlgrad 0
$$   p28 ph1
$$   4u
$$   (p1 ph2) (p3 ph3):f2
$$   d0 
$$   (p2 ph7)
$$   d0
$$   p16:gp1*EA
$$   d16
$$   DELTA
$$   (p31:sp18 ph1):f2
$$   (p2 ph1) 
$$   DELTA5
$$   4u
$$   (p31:sp18 ph1):f2
$$   2u
$$   2u pl2:f2
$$   (center (p1 ph1) (p3 ph4):f2 )
$$   p19:gp3
$$   d16
$$   DELTA3
$$   (center (p2 ph1) (p24:sp7 ph1):f2 )
$$   DELTA3
$$   p19:gp3
$$   d16 pl2:f2
$$   (center (p1 ph2) (p3 ph5):f2 )
$$   p16:gp4
$$   d16
$$   DELTA4 pl0:f2
$$   (center (p2 ph1) (p14:sp3 ph1):f2 )
$$   DELTA4
$$   p16:gp4
$$   d16
$$   (p1 ph1)
$$   DELTA1
$$   (p2 ph1)
$$   4u
$$   p16:gp2
$$   d16 pl12:f2
$$   4u setnmr3^0 setnmr0^34^32^33 ctrlgrad 7
$$   go=2 ph31 cpd2:f2
$$ # 1 "mc_line 112 file C:/Bruker/TopSpin3/exp/stan/nmr/lists/pp/hsqcedetgpsisp2.3 exp. mc cmd. in line"
$$   MCWRK  do:f2 wr #0 if #0 zd 
$$ 
$$   "ph1loop+=1"
$$       "d0=d0orig + t1loop * in0 "
$$       "phval5 = (ph1loop % 2) * 180"
$$       MCWRK ip5 + phval5
$$       "phval3 = (t1loop * 180)%360"
$$       MCWRK ip3 + phval3
$$       "phval6 = (t1loop * 180)%360"
$$       MCWRK ip6 + phval6
$$       "phval31 = (t1loop * 180)%360"
$$       MCWRK ip31 + phval31
$$       MCWRK
$$       "phval0 = ph1loop * 1"
$$       MCWRK setgrad EA
$$   lo to LBLF1 times 2
$$   MCWRK 
$$ 
$$   "t1loop+=1"
$$       "d0=d0orig + t1loop * in0 "
$$       "phval5 = (ph1loop % 2) * 180"
$$       MCWRK ip5 + phval5
$$       "phval3 = (t1loop * 180)%360"
$$       MCWRK ip3 + phval3
$$       "phval6 = (t1loop * 180)%360"
$$       MCWRK ip6 + phval6
$$       "phval31 = (t1loop * 180)%360"
$$       MCWRK ip31 + phval31
$$       MCWRK
$$       "phval0 = ph1loop * 1"
$$       MCWRK setgrad EA
$$   lo to LBLST1 times ST1CNT
$$   MCWRK 
$$   "t1loop=0"
$$   "ph1loop=0"
$$   MCWRK
$$ # 114 "C:/Bruker/TopSpin3/exp/stan/nmr/lists/pp/hsqcedetgpsisp2.3"
$$ exit
$$    
$$ # 117 "C:/Bruker/TopSpin3/exp/stan/nmr/lists/pp/hsqcedetgpsisp2.3"
$$ ph1=0 
$$ ph2=1
$$ ph3=0 2
$$ ph4=0 0 2 2
$$ ph5=3 3 1 1
$$ ph6=0
$$ ph7=0 0 2 2
$$ ph31=2 0 0 2
$$   
$$ 
$$ ;pl0 : 0W
$$ ;pl1 : f1 channel - power level for pulse (default)
$$ ;pl2 : f2 channel - power level for pulse (default)
$$ ;pl12: f2 channel - power level for CPD/BB decoupling
$$ ;sp3: f2 channel - shaped pulse (180degree inversion)
$$ ;spnam3: Crp60,0.5,20.1
$$ ;sp7: f2 channel - shaped pulse (180degree refocussing)
$$ ;spnam7: Crp60comp.4
$$ ;sp18: f2 channel - shaped pulse 180 degree (adiabatic matched sweep)
$$ ;spnam18: Crp60_xfilt.2
$$ ;p1 : f1 channel -  90 degree high power pulse
$$ ;p2 : f1 channel - 180 degree high power pulse
$$ ;p3 : f2 channel -  90 degree high power pulse
$$ ;p14: f2 channel - 180 degree shaped pulse for inversion
$$ ;     = 500usec for Crp60,0.5,20.1
$$ ;p16: homospoil/gradient pulse
$$ ;p19: gradient pulse 2                                 [500 usec]
$$ ;p24: f2 channel - 180 degree shaped pulse for refocussing
$$ ;     = 2msec for Crp60comp.4
$$ ;p28: f1 channel - trim pulse
$$ ;p31: f2 channel - 180 degree shaped pulse for adiabatic matched sweep
$$ ;                      1730 us at 600.13 MHz, otherwise: 1730*sqrt(600/x)
$$ ;d0 : incremented delay (2D)                           [3 usec]
$$ ;d1 : relaxation delay; 1-5 * T1
$$ ;d4 : 1/(4J)XH
$$ ;d11: delay for disk I/O                               [30 msec]
$$ ;d16: delay for homospoil/gradient recovery
$$ ;d21: set d21 according to multiplicity selection
$$ ;        1/(2J(XH))  XH, XH3 positive, XH2 negative
$$ ;d24: 1/(8J)XH for all multiplicities
$$ ;     1/(4J)XH for XH
$$ ;cnst2: = J(XH)
$$ ;cnst17: = -0.5 for Crp60comp.4
$$ ;inf1: 1/SW(X) = 2 * DW(X)
$$ ;in0: 1/(2 * SW(X)) = DW(X)
$$ ;nd0: 2
$$ ;ns: 1 * n
$$ ;ds: >= 16
$$ ;td1: number of experiments
$$ ;FnMODE: echo-antiecho
$$ ;cpd2: decoupling according to sequence defined by cpdprg2
$$ ;pcpd2: f2 channel - 90 degree pulse for decoupling sequence
$$ 
$$ # 171 "C:/Bruker/TopSpin3/exp/stan/nmr/lists/pp/hsqcedetgpsisp2.3"
$$ ;use gradient ratio:	gp 1 : gp 2 : gp 3 : gp 4
$$ ;			  80 : 20.1 :   11 :   -5    for C-13
$$ ;			  80 :  8.1 :   11 :   -5    for N-15
$$ 
$$ ;for z-only gradients:
$$ ;gpz1: 80%
$$ ;gpz2: 20.1% for C-13, 8.1% for N-15
$$ ;gpz3: 11%
$$ ;gpz4: -5%
$$ 
$$ ;use gradient files:   
$$ ;gpnam1: SMSQ10.100
$$ ;gpnam2: SMSQ10.100
$$ ;gpnam3: SMSQ10.100
$$ ;gpnam4: SMSQ10.100
$$ # 188 "C:/Bruker/TopSpin3/exp/stan/nmr/lists/pp/hsqcedetgpsisp2.3"
$$ ;cnst17: Factor to compensate for coupling evolution during a pulse
$$ ;       (usually +1). A positive factor indicates that coupling 
$$ ;       evolution continues during the pulse, whereas a negative 
$$ ;       factor is necessary if the coupling is (partially) refocussed.
$$ 
$$ 
$$ # 195 "C:/Bruker/TopSpin3/exp/stan/nmr/lists/pp/hsqcedetgpsisp2.3"
$$ ;$Id: hsqcedetgpsisp2.3,v 1.9.2.1.4.1 2012/01/31 17:56:32 ber Exp $
$$ 
##$PARAMETERFILE=	(title, ASCII, c:/Users/10157/Desktop/2674-1-HSQC/2/pdata/1/title, 0)
$$ 
$$ 
##$PARAMETERFILE=	(uxnmr.par, ASCII, c:/Users/10157/Desktop/2674-1-HSQC/2/uxnmr.par, 0)
$$ ##TITLE= Parameter file, TOPSPIN		Version 3.2
$$ ##JCAMPDX= 5.0
$$ ##DATATYPE= Parameter Values
$$ ##NPOINTS= 552	$$ modification sequence number
$$ ##ORIGIN= Bruker BioSpin GmbH
$$ ##OWNER= nmrsu
$$ $$ 2020-07-13 13:17:50.606 +0800  nmrsu@CZC3361HFZ
$$ $$ C:/Bruker/TopSpin3/conf/instr/spect/uxnmr.par
$$ $$ process C:\Bruker\TopSpin3\prog\mod\confwiring.exe
$$ ##$ACB= 0
$$ ##$ACBTAT= (0..23)
$$ 0 88 72 88 50 0 0 0 0 0 0 0 0 0 0 0 0 0 0 0 0 0 0 0
$$ ##$ACBTBA= (0..23)
$$ 0 0 0 0 0 0 0 0 0 0 0 0 0 0 0 0 0 0 0 0 0 0 0 0
$$ ##$ACBTBLK= (0..23)
$$ 0 36 34 33 39 0 0 0 0 0 0 0 0 0 0 0 0 0 0 0 0 0 0 0
$$ ##$ACBTCTL= (0..23)
$$ 0 6 6 6 6 0 0 0 0 0 0 0 0 0 0 0 0 0 0 0 0 0 0 0
$$ ##$ACBTDI= (0..23)
$$ 0 -1779670022 -1779670023 -1779670023 -1779670252 0 0 0 0 0 0 0 0 0 0 0
$$ 0 0 0 0 0 0 0 0
$$ ##$ACBTDM= (0..23)
$$ 0 10 25 10 10 0 0 0 0 0 0 0 0 0 0 0 0 0 0 0 0 0 0 0
$$ ##$ACBTFHI= (0..23)
$$ 0 365 600 365 93 0 0 0 0 0 0 0 0 0 0 0 0 0 0 0 0 0 0 0
$$ ##$ACBTFL= (0..23)
$$ 0 248 248 248 8 0 0 0 0 0 0 0 0 0 0 0 0 0 0 0 0 0 0 0
$$ ##$ACBTFLO= (0..23)
$$ 0 6 180 6 91 0 0 0 0 0 0 0 0 0 0 0 0 0 0 0 0 0 0 0
$$ ##$ACBTINP= (0..23)
$$ 0 4 2 1 7 0 0 0 0 0 0 0 0 0 0 0 0 0 0 0 0 0 0 0
$$ ##$ACBTOUT= (0..23)
$$ 0 1 1 2 1 0 0 0 0 0 0 0 0 0 0 0 0 0 0 0 0 0 0 0
$$ ##$ACBTPO= (0..23)
$$ 0 300000 100000 300000 5000 0 0 0 0 0 0 0 0 0 0 0 0 0 0 0 0 0 0 0
$$ ##$ACBTPW= (0..23)
$$ 0 100 100 100 1000 0 0 0 0 0 0 0 0 0 0 0 0 0 0 0 0 0 0 0
$$ ##$ACBTSB= (0..23)
$$ 0 0 103 99 0 0 0 0 0 0 0 0 0 0 0 0 0 0 0 0 0 0 0 0
$$ ##$ACBTSDT= (0..23)
$$ 0 2 2 2 2 0 0 0 0 0 0 0 0 0 0 0 0 0 0 0 0 0 0 0
$$ ##$ACBTY= <no>
$$ ##$AMPDFLT= no
$$ ##$AQSBDCH= (0..95)
$$ 0 0 0 0 0 0 0 0 0 0 255 255 255 255 255 255 255 255 255 255 255 255 255
$$ 255 255 255 255 255 255 255 255 255 255 255 255 255 255 255 255 255 255
$$ 255 255 255 255 255 255 255 255 255 255 255 255 255 255 255 255 255 255
$$ 255 255 255 255 255 255 255 255 255 255 255 255 255 255 255 255 255 255
$$ 255 255 255 255 255 255 255 255 255 255 255 255 255 255 255 255 255 255
$$ 255
$$ ##$AQSBDHW= (0..95)
$$ 5 1 0 0 0 0 0 0 0 0 255 255 255 255 255 255 255 255 255 255 255 255 255
$$ 255 255 255 255 255 255 255 255 255 255 255 255 255 255 255 255 255 255
$$ 255 255 255 255 255 255 255 255 255 255 255 255 255 255 255 255 255 255
$$ 255 255 255 255 255 255 255 255 255 255 255 255 255 255 255 255 255 255
$$ 255 255 255 255 255 255 255 255 255 255 255 255 255 255 255 255 255 255
$$ 255
$$ ##$AQSBDID= (0..95)
$$ 82 88 83 83 83 83 86 86 66 66 255 255 255 255 255 255 255 255 255 255 255
$$ 255 255 255 255 255 255 255 255 255 255 255 255 255 255 255 255 255 255
$$ 255 255 255 255 255 255 255 255 255 255 255 255 255 255 255 255 255 255
$$ 255 255 255 255 255 255 255 255 255 255 255 255 255 255 255 255 255 255
$$ 255 255 255 255 255 255 255 255 255 255 255 255 255 255 255 255 255 255
$$ 255 255 255
$$ ##$AQSBDNO= (0..95)
$$ 1 1 1 2 3 4 1 2 1 1 255 255 255 255 255 255 255 255 255 255 255 255 255
$$ 255 255 255 255 255 255 255 255 255 255 255 255 255 255 255 255 255 255
$$ 255 255 255 255 255 255 255 255 255 255 255 255 255 255 255 255 255 255
$$ 255 255 255 255 255 255 255 255 255 255 255 255 255 255 255 255 255 255
$$ 255 255 255 255 255 255 255 255 255 255 255 255 255 255 255 255 255 255
$$ 255
$$ ##$AQSBDSL= (0..95)
$$ 2 3 4 4 5 5 13 14 255 1 255 255 255 255 255 255 255 255 255 255 255 255
$$ 255 255 255 255 255 255 255 255 255 255 255 255 255 255 255 255 255 255
$$ 255 255 255 255 255 255 255 255 255 255 255 255 255 255 255 255 255 255
$$ 255 255 255 255 255 255 255 255 255 255 255 255 255 255 255 255 255 255
$$ 255 255 255 255 255 255 255 255 255 255 255 255 255 255 255 255 255 255
$$ 255 255
$$ ##$AQSBDTY= (0..95)
$$ 67 214 50 50 50 50 147 145 216 7 255 255 255 255 255 255 255 255 255 255
$$ 255 255 255 255 255 255 255 255 255 255 255 255 255 255 255 255 255 255
$$ 255 255 255 255 255 255 255 255 255 255 255 255 255 255 255 255 255 255
$$ 255 255 255 255 255 255 255 255 255 255 255 255 255 255 255 255 255 255
$$ 255 255 255 255 255 255 255 255 255 255 255 255 255 255 255 255 255 255
$$ 255 255 255 255
$$ ##$AQSBUAD= (0..95)
$$ 16 52 36 37 38 39 160 161 32 32 255 255 255 255 255 255 255 255 255 255
$$ 255 255 255 255 255 255 255 255 255 255 255 255 255 255 255 255 255 255
$$ 255 255 255 255 255 255 255 255 255 255 255 255 255 255 255 255 255 255
$$ 255 255 255 255 255 255 255 255 255 255 255 255 255 255 255 255 255 255
$$ 255 255 255 255 255 255 255 255 255 255 255 255 255 255 255 255 255 255
$$ 255 255 255 255
$$ ##$AQSECL= (0..95)
$$ 0 3 2 2 2 2 0 1 1 255 255 255 255 255 255 255 255 255 255 255 255 255 255
$$ 255 255 255 255 255 255 255 255 255 255 255 255 255 255 255 255 255 255
$$ 255 255 255 255 255 255 255 255 255 255 255 255 255 255 255 255 255 255
$$ 255 255 255 255 255 255 255 255 255 255 255 255 255 255 255 255 255 255
$$ 255 255 255 255 255 255 255 255 255 255 255 255 255 255 255 255 255 255
$$ 255
$$ ##$AQSECLS= (0..95)
$$ 2 1 2 2 2 2 1 2 1 255 255 255 255 255 255 255 255 255 255 255 255 255 255
$$ 255 255 255 255 255 255 255 255 255 255 255 255 255 255 255 255 255 255
$$ 255 255 255 255 255 255 255 255 255 255 255 255 255 255 255 255 255 255
$$ 255 255 255 255 255 255 255 255 255 255 255 255 255 255 255 255 255 255
$$ 255 255 255 255 255 255 255 255 255 255 255 255 255 255 255 255 255 255
$$ 255
$$ ##$AQSETH1= <no>
$$ ##$AQSETH2= <no>
$$ ##$AQSSPLT= no
$$ ##$ATT19F= (0..1)
$$ 0 0
$$ ##$ATT1H= (0..1)
$$ 0 0
$$ ##$ATT3H= (0..1)
$$ 0 0
$$ ##$ATTX= (0..1)
$$ 0 0
$$ ##$ATTY= (0..1)
$$ 0 0
$$ ##$ATTZ= (0..1)
$$ 0 0
$$ ##$BACSAIR= yes
$$ ##$BACSCAP= 24
$$ ##$BACSDEL= 0
$$ ##$BACSFCM= no
$$ ##$BACSOPT= <>
$$ ##$BACSTY= <tty01>
$$ ##$BARPTY= <no>
$$ ##$BFREQ= 600.17
$$ ##$BGAETH1= <no>
$$ ##$BGAETH2= <no>
$$ ##$BGAETH3= <no>
$$ ##$BGAETH4= <no>
$$ ##$BGAETH5= <no>
$$ ##$BGAETH6= <no>
$$ ##$BGAETH7= <no>
$$ ##$BGAETH8= <no>
$$ ##$BIRDS= yes
$$ ##$BMPC= 0
$$ ##$BMPCTY= <no>
$$ ##$BPSUTY= <no>
$$ ##$BSMS= 2
$$ ##$BSMS19FLock= no
$$ ##$BSMSETH= <149.236.99.20>
$$ ##$BSMSTY= <no>
$$ ##$BgaChMap= (0..7)
$$ 15 15 15 15 15 15 15 15
$$ ##$BgaChShimMap= (0..7)
$$ 0 0 0 0 0 0 0 0
$$ ##$Bla01Eth= <149.236.99.250>
$$ ##$Bla01Nam= <BLAX300 E 6-365MHZ INR>
$$ ##$Bla01PN= <W1345092>
$$ ##$Bla01SN= <0666>
$$ ##$Bla02Eth= <149.236.99.249>
$$ ##$Bla02Nam= <BLAXH300/100 E 200-600MHZ INR>
$$ ##$Bla02PN= <W1345083>
$$ ##$Bla02SN= <0751>
$$ ##$Bla03Eth= <149.236.99.20>
$$ ##$Bla03Nam= <BSMS/2 LOCK TRANSCEIVER 600>
$$ ##$Bla03PN= <Z109890>
$$ ##$Bla03SN= <00450>
$$ ##$Bla04Eth= <no>
$$ ##$Bla04Nam= <>
$$ ##$Bla04PN= <>
$$ ##$Bla04SN= <>
$$ ##$Bla05Eth= <no>
$$ ##$Bla05Nam= <>
$$ ##$Bla05PN= <>
$$ ##$Bla05SN= <>
$$ ##$Bla06Eth= <no>
$$ ##$Bla06Nam= <>
$$ ##$Bla06PN= <>
$$ ##$Bla06SN= <>
$$ ##$Bla07Eth= <no>
$$ ##$Bla07Nam= <>
$$ ##$Bla07PN= <>
$$ ##$Bla07SN= <>
$$ ##$Bla08Eth= <no>
$$ ##$Bla08Nam= <>
$$ ##$Bla08PN= <>
$$ ##$Bla08SN= <>
$$ ##$CFASMOD= (0..7)
$$ 1 1 1 1 1 1 1 1
$$ ##$CFASMUL= (0..7)
$$ 1 1 1 1 1 1 1 1
$$ ##$CNFTXDR= (0..7)
$$ 6 6 6 0 0 0 0 0
$$ ##$COMDIG2= 0
$$ ##$CPDBTY= <no>
$$ ##$CRCOTY= <no>
$$ ##$CSW1= (0..31)
$$ 4 4 0 2 2 0 7 0 0 0 0 0 0 0 0 0 0 0 0 0 0 0 0 0 0 0 0 0 0 0 0 0
$$ ##$CSW2= (0..31)
$$ 0 0 0 1 1 0 0 0 0 0 0 0 0 0 0 0 0 0 0 0 0 0 0 0 0 0 0 0 0 0 0 0
$$ ##$CSWNUM= (0..7)
$$ 3 3 1 0 0 0 0 0
$$ ##$Ctb1Eth= <no>
$$ ##$DATSTAT= no
$$ ##$DIGI140= (0..7)
$$ 0 0 0 0 0 0 0 0
$$ ##$DIGIB12= (0..7)
$$ 0 0 0 0 0 0 0 0
$$ ##$DIGIB16= (0..7)
$$ 0 0 0 0 0 0 0 0
$$ ##$DIGIFA= (0..7)
$$ 0 0 0 0 0 0 0 0
$$ ##$DIGIHA= (0..7)
$$ 0 0 0 0 0 0 0 0
$$ ##$DIGIHAF= (0..7)
$$ 0 0 0 0 0 0 0 0
$$ ##$DIGIHRD= (0..7)
$$ 0 0 0 0 0 0 0 0
$$ ##$DIGIIA= (0..7)
$$ 0 0 0 0 0 0 0 0
$$ ##$DIGIO16= (0..7)
$$ 0 0 0 0 0 0 0 0
$$ ##$DIGISA= (0..7)
$$ 0 0 0 0 0 0 0 0
$$ ##$DIGISAF= (0..7)
$$ 0 0 0 0 0 0 0 0
$$ ##$DIGISL= (0..7)
$$ 0 0 0 0 0 0 0 0
$$ ##$DIGITYI= (0..7)
$$ 0 0 0 0 0 0 0 0
$$ ##$DIGITYP= (0..7)
$$ 0 0 0 0 0 0 0 0
$$ ##$DIGITZ= 0
$$ ##$DPPFAC= 1
$$ ##$DRMSETH= <no>
$$ ##$DRU= yes
$$ ##$DRUETH01= <149.236.99.89>
$$ ##$DRUETH02= <no>
$$ ##$DRUETH03= <no>
$$ ##$DRUETH04= <no>
$$ ##$DRUETH05= <no>
$$ ##$DRUETH06= <no>
$$ ##$DRUETH07= <no>
$$ ##$DRUETH08= <no>
$$ ##$DRUETH09= <no>
$$ ##$DRUETH10= <no>
$$ ##$DRUETH11= <no>
$$ ##$DRUETH12= <no>
$$ ##$DRUETH13= <no>
$$ ##$DRUETH14= <no>
$$ ##$DRUETH15= <no>
$$ ##$DRUETH16= <no>
$$ ##$DRUETH17= <no>
$$ ##$DRUETH18= <no>
$$ ##$DRUETH19= <no>
$$ ##$DRUETH20= <no>
$$ ##$DRUETH21= <no>
$$ ##$DRUETH22= <no>
$$ ##$DRUETH23= <no>
$$ ##$DRUETH24= <no>
$$ ##$DRUETH25= <no>
$$ ##$DRUETH26= <no>
$$ ##$DRUETH27= <no>
$$ ##$DRUETH28= <no>
$$ ##$DRUETH29= <no>
$$ ##$DRUETH30= <no>
$$ ##$DRUETH31= <no>
$$ ##$DRUETH32= <no>
$$ ##$Description= <Cabinet 600 HD OB>
$$ ##$DppType= 0
$$ ##$FCUMEM= (0..7)
$$ 16777208 16777208 16777208 0 0 0 0 0
$$ ##$FCUPAL= (0..7)
$$ 0 0 0 0 0 0 0 0
$$ ##$FGSVTY= <no>
$$ ##$FQMIX= 0
$$ ##$FUNCMOD= <>
$$ ##$GCUTYPE= 10
$$ ##$GCUTYPE2= 0
$$ ##$GPREDEL= 0
$$ ##$GPSCUTY= <no>
$$ ##$GRADRES= 5
$$ ##$GTUTY= <no>
$$ ##$GradAmpGain= (0..1)
$$ 0 0
$$ ##$GradAmpMaxCurX= (0..1)
$$ 0 0
$$ ##$GradAmpMaxCurY= (0..1)
$$ 0 0
$$ ##$GradAmpMaxCurZ= (0..1)
$$ 9.99999904632568 0
$$ ##$GradAmpType= (0..1)
$$ 2 0
$$ ##$HDIETH1= <no>
$$ ##$HDIETH2= <no>
$$ ##$HDIETH3= <no>
$$ ##$HDIETH4= <no>
$$ ##$HFAC= 3
$$ ##$HPCU= 0
$$ ##$HPCUTY= <no>
$$ ##$HPTXLP= (0..3)
$$ -1 -1 -1 -1
$$ ##$HPTXPI= (0..3)
$$ 0 0 0 0
$$ ##$HPTXPO= (0..3)
$$ 0 0 0 0
$$ ##$HPTXTY= (0..3)
$$ 0 0 0 0
$$ ##$IF451= 0
$$ ##$IFREQ= 1
$$ ##$INTFPR= 0
$$ ##$IPSOETH= <149.236.99.252>
$$ ##$LOCKCONF= <DLM>
$$ ##$LOCKTY= <no>
$$ ##$LOCSWID= 0
$$ ##$LOCSWIF= 0
$$ ##$LVDSSPLITETH1= <no>
$$ ##$LVDSSPLITETH2= <no>
$$ ##$LVDSSPLITETH3= <no>
$$ ##$LVDSSPLITETH4= <no>
$$ ##$Location= <South China University, Guangzhou, China>
$$ ##$M2FAC= 0
$$ ##$MAS= 0
$$ ##$MASETIME= 10
$$ ##$MASITIME= 10
$$ ##$MASTY= <no>
$$ ##$MAS_CT= 5
$$ ##$MAS_SG= 0
$$ ##$MAS_TO= 0
$$ ##$MEMPRM= 0
$$ ##$MHFAC= 0
$$ ##$MXFAC= 0
$$ ##$NAMPD1= <HPLNA 19F1H>
$$ ##$NAMPD10= <>
$$ ##$NAMPD11= <>
$$ ##$NAMPD12= <>
$$ ##$NAMPD13= <>
$$ ##$NAMPD14= <>
$$ ##$NAMPD15= <>
$$ ##$NAMPD16= <>
$$ ##$NAMPD2= <2H>
$$ ##$NAMPD3= <XBB19F 2HS>
$$ ##$NAMPD4= <XBB19F 2HS>
$$ ##$NAMPD5= <>
$$ ##$NAMPD6= <>
$$ ##$NAMPD7= <>
$$ ##$NAMPD8= <>
$$ ##$NAMPD9= <>
$$ ##$NFCU= 3
$$ ##$NFRED= 0
$$ ##$NMRCH= 2
$$ ##$NMRMEM= 16384
$$ ##$NPSGU= 0
$$ ##$NRCU= 1
$$ ##$NROUT= 0
$$ ##$NSGU= 4
$$ ##$OrderNo= <10110061>
$$ ##$PAMPF1= (0..15)
$$ 75 56 96 64 64 0 0 0 0 0 0 0 0 0 0 0
$$ ##$PAMPF2= (0..15)
$$ 0 0 0 0 0 0 0 0 0 0 0 0 0 0 0 0
$$ ##$PAMPF3= (0..15)
$$ 0 0 0 0 0 0 0 0 0 0 0 0 0 0 0 0
$$ ##$PAMPF4= (0..15)
$$ 0 0 0 0 0 0 0 0 0 0 0 0 0 0 0 0
$$ ##$PAMPF5= (0..15)
$$ 0 0 0 0 0 0 0 0 0 0 0 0 0 0 0 0
$$ ##$PAMPF6= (0..15)
$$ 0 0 0 0 0 0 0 0 0 0 0 0 0 0 0 0
$$ ##$PAMPF7= (0..15)
$$ 0 0 0 0 0 0 0 0 0 0 0 0 0 0 0 0
$$ ##$PAMPF8= (0..15)
$$ 0 0 0 0 0 0 0 0 0 0 0 0 0 0 0 0
$$ ##$PH4= 0
$$ ##$PHF4TY= <no>
$$ ##$POWCHK= yes
$$ ##$PRAMD1= (0..7)
$$ 6 0 0 1610612736 0 0 0 0
$$ ##$PRAMD10= (0..7)
$$ 0 0 0 0 0 0 0 0
$$ ##$PRAMD11= (0..7)
$$ 0 0 0 0 0 0 0 0
$$ ##$PRAMD12= (0..7)
$$ 0 0 0 0 0 0 0 0
$$ ##$PRAMD13= (0..7)
$$ 0 0 0 0 0 0 0 0
$$ ##$PRAMD14= (0..7)
$$ 0 0 0 0 0 0 0 0
$$ ##$PRAMD15= (0..7)
$$ 0 0 0 0 0 0 0 0
$$ ##$PRAMD16= (0..7)
$$ 0 0 0 0 0 0 0 0
$$ ##$PRAMD17= (0..7)
$$ 0 0 0 0 0 0 0 0
$$ ##$PRAMD18= (0..7)
$$ 0 0 0 0 0 0 0 0
$$ ##$PRAMD19= (0..7)
$$ 0 0 0 0 0 0 0 0
$$ ##$PRAMD2= (0..7)
$$ 0 1048576 0 536870912 0 1048576 0 536870912
$$ ##$PRAMD20= (0..7)
$$ 0 0 0 0 0 0 0 0
$$ ##$PRAMD21= (0..7)
$$ 0 0 0 0 0 0 0 0
$$ ##$PRAMD3= (0..7)
$$ 2147483644 2131230719 2147483647 603979775 0 0 0 0
$$ ##$PRAMD4= (0..7)
$$ 2147483644 2131230719 2147483647 603979775 0 0 0 0
$$ ##$PRAMD5= (0..7)
$$ 0 0 0 0 0 0 0 0
$$ ##$PRAMD6= (0..7)
$$ 0 0 0 0 0 0 0 0
$$ ##$PRAMD7= (0..7)
$$ 0 0 0 0 0 0 0 0
$$ ##$PRAMD8= (0..7)
$$ 0 0 0 0 0 0 0 0
$$ ##$PRAMD9= (0..7)
$$ 0 0 0 0 0 0 0 0
$$ ##$PRAMLED= (0..1)
$$ 0 0
$$ ##$PRAMP1= <tty10>
$$ ##$PRAMP2= <no>
$$ ##$PRAMP3= <no>
$$ ##$PRAMP4= <no>
$$ ##$PRAMP5= <no>
$$ ##$PRAMP6= <no>
$$ ##$PRAMP7= <no>
$$ ##$PRAMP8= <no>
$$ ##$PRAMPTP= 1
$$ ##$PREPTY= <no>
$$ ##$PREREC= (0..15)
$$ 1 1 1 1 0 0 0 0 0 0 0 0 0 0 0 0
$$ ##$PRESHLD= 0
$$ ##$PTS160= -1
$$ ##$PTSA2X= (0..7)
$$ 0 0 0 0 0 0 0 0
$$ ##$PTSF2X= (0..7)
$$ 0 0 0 0 0 0 0 0
$$ ##$PTSFMX= (0..19)
$$ 649.9 649.9 649.9 649.9 0 0 0 0 0 0 0 0 0 0 0 0 0 0 0 0
$$ ##$PULCHK= no
$$ ##$PramDutyCycPerc= (0..15)
$$ 4 2 2 2 0 0 0 0 0 0 0 0 0 0 0 0
$$ ##$PramPeakPowerW= (0..15)
$$ 4000 500 500 500 0 0 0 0 0 0 0 0 0 0 0 0
$$ ##$PramPulWidthMs= (0..15)
$$ 10 0.1 0.1 0.1 0 0 0 0 0 0 0 0 0 0 0 0
$$ ##$PreampMod01PN= <Z103205>
$$ ##$PreampMod01SN= <00282>
$$ ##$PreampMod02PN= <Z003473>
$$ ##$PreampMod02SN= <01077>
$$ ##$PreampMod03PN= <Z003506>
$$ ##$PreampMod03SN= <01285>
$$ ##$PreampMod04PN= <Z003506>
$$ ##$PreampMod04SN= <01284>
$$ ##$PreampMod05PN= <>
$$ ##$PreampMod05SN= <>
$$ ##$PreampMod06PN= <>
$$ ##$PreampMod06SN= <>
$$ ##$PreampMod07PN= <>
$$ ##$PreampMod07SN= <>
$$ ##$PreampMod08PN= <>
$$ ##$PreampMod08SN= <>
$$ ##$PreampMod09PN= <>
$$ ##$PreampMod09SN= <>
$$ ##$PreampMod10PN= <>
$$ ##$PreampMod10SN= <>
$$ ##$PreampMod11PN= <>
$$ ##$PreampMod11SN= <>
$$ ##$PreampMod12PN= <>
$$ ##$PreampMod12SN= <>
$$ ##$PreampMod13PN= <>
$$ ##$PreampMod13SN= <>
$$ ##$PreampMod14PN= <>
$$ ##$PreampMod14SN= <>
$$ ##$PreampMod15PN= <>
$$ ##$PreampMod15SN= <>
$$ ##$PreampMod16PN= <>
$$ ##$PreampMod16SN= <>
$$ ##$PreampModBisDat= (0..15)
$$ 20131105 20131023 20131029 20131017 0 0 0 0 0 0 0 0 0 0 0 0
$$ ##$ProdigyEth= <no>
$$ ##$RCUCDS= (0..7)
$$ 0 0 0 0 0 0 0 0
$$ ##$RCUCFS= (0..7)
$$ 0 0 0 0 0 0 0 0
$$ ##$RCUCSS= (0..7)
$$ 0 0 0 0 0 0 0 0
$$ ##$RCUI2C1= (0..7)
$$ 0 0 0 0 0 0 0 0
$$ ##$RCUI2C2= (0..7)
$$ 0 0 0 0 0 0 0 0
$$ ##$RCUI2C3= (0..7)
$$ 0 0 0 0 0 0 0 0
$$ ##$RCUI2C4= (0..7)
$$ 0 0 0 0 0 0 0 0
$$ ##$RCUI2C5= (0..7)
$$ 0 0 0 0 0 0 0 0
$$ ##$RCUI2C6= (0..7)
$$ 0 0 0 0 0 0 0 0
$$ ##$RCUI2C7= (0..7)
$$ 0 0 0 0 0 0 0 0
$$ ##$RCUI2C8= (0..7)
$$ 0 0 0 0 0 0 0 0
$$ ##$RDCU= 0
$$ ##$RFSINPUT= (0..1)
$$ 0 0
$$ ##$RFSVTY= <no>
$$ ##$RGTYPE= (0..31)
$$ 9 0 0 0 0 0 0 0 0 0 0 0 0 0 0 0 0 0 0 0 0 0 0 0 0 0 0 0 0 0 0 0
$$ ##$RG_max= (0..31)
$$ 203 0 0 0 0 0 0 0 0 0 0 0 0 0 0 0 0 0 0 0 0 0 0 0 0 0 0 0 0 0 0 0
$$ ##$RG_min= (0..31)
$$ 0.25 0 0 0 0 0 0 0 0 0 0 0 0 0 0 0 0 0 0 0 0 0 0 0 0 0 0 0 0 0 0 0
$$ ##$RG_tab1= (0..255)
$$ 0.25 0.28 0.32 0.35 0.4 0.44 0.5 0.56 0.64 0.7 0.8 0.89 1 1.12 1.28 1.4
$$ 1.6 1.78 2 2.25 2.56 2.8 3.2 3.56 4 4.5 5 5.6 6.35 7.12 8 9 10 11.3 12.7
$$ 14.2 16 18 20.2 22.6 25.4 28.5 32 36 40.3 45.2 50.8 57 64 71.8 80.6 90.5
$$ 101 114 128 144 161 181 203 -1 -1 -1 -1 -1 -1 -1 -1 -1 -1 -1 -1 -1 -1 -1
$$ -1 -1 -1 -1 -1 -1 -1 -1 -1 -1 -1 -1 -1 -1 -1 -1 -1 -1 -1 -1 -1 -1 -1 -1
$$ -1 -1 -1 -1 -1 -1 -1 -1 -1 -1 -1 -1 -1 -1 -1 -1 -1 -1 -1 -1 -1 -1 -1 -1
$$ -1 -1 -1 -1 -1 -1 -1 -1 -1 -1 -1 -1 -1 -1 -1 -1 -1 -1 -1 -1 -1 -1 -1 -1
$$ -1 -1 -1 -1 -1 -1 -1 -1 -1 -1 -1 -1 -1 -1 -1 -1 -1 -1 -1 -1 -1 -1 -1 -1
$$ -1 -1 -1 -1 -1 -1 -1 -1 -1 -1 -1 -1 -1 -1 -1 -1 -1 -1 -1 -1 -1 -1 -1 -1
$$ -1 -1 -1 -1 -1 -1 -1 -1 -1 -1 -1 -1 -1 -1 -1 -1 -1 -1 -1 -1 -1 -1 -1 -1
$$ -1 -1 -1 -1 -1 -1 -1 -1 -1 -1 -1 -1 -1 -1 -1 -1 -1 -1 -1 -1 -1 -1 -1 -1
$$ -1 -1 -1 -1 -1 -1 -1 -1 -1 -1 -1 -1 -1 -1
$$ ##$RG_tab2= (0..255)
$$ -1 -1 -1 -1 -1 -1 -1 -1 -1 -1 -1 -1 -1 -1 -1 -1 -1 -1 -1 -1 -1 -1 -1 -1
$$ -1 -1 -1 -1 -1 -1 -1 -1 -1 -1 -1 -1 -1 -1 -1 -1 -1 -1 -1 -1 -1 -1 -1 -1
$$ -1 -1 -1 -1 -1 -1 -1 -1 -1 -1 -1 -1 -1 -1 -1 -1 -1 -1 -1 -1 -1 -1 -1 -1
$$ -1 -1 -1 -1 -1 -1 -1 -1 -1 -1 -1 -1 -1 -1 -1 -1 -1 -1 -1 -1 -1 -1 -1 -1
$$ -1 -1 -1 -1 -1 -1 -1 -1 -1 -1 -1 -1 -1 -1 -1 -1 -1 -1 -1 -1 -1 -1 -1 -1
$$ -1 -1 -1 -1 -1 -1 -1 -1 -1 -1 -1 -1 -1 -1 -1 -1 -1 -1 -1 -1 -1 -1 -1 -1
$$ -1 -1 -1 -1 -1 -1 -1 -1 -1 -1 -1 -1 -1 -1 -1 -1 -1 -1 -1 -1 -1 -1 -1 -1
$$ -1 -1 -1 -1 -1 -1 -1 -1 -1 -1 -1 -1 -1 -1 -1 -1 -1 -1 -1 -1 -1 -1 -1 -1
$$ -1 -1 -1 -1 -1 -1 -1 -1 -1 -1 -1 -1 -1 -1 -1 -1 -1 -1 -1 -1 -1 -1 -1 -1
$$ -1 -1 -1 -1 -1 -1 -1 -1 -1 -1 -1 -1 -1 -1 -1 -1 -1 -1 -1 -1 -1 -1 -1 -1
$$ -1 -1 -1 -1 -1 -1 -1 -1 -1 -1 -1 -1 -1 -1 -1 -1
$$ ##$RG_tab3= (0..255)
$$ -1 -1 -1 -1 -1 -1 -1 -1 -1 -1 -1 -1 -1 -1 -1 -1 -1 -1 -1 -1 -1 -1 -1 -1
$$ -1 -1 -1 -1 -1 -1 -1 -1 -1 -1 -1 -1 -1 -1 -1 -1 -1 -1 -1 -1 -1 -1 -1 -1
$$ -1 -1 -1 -1 -1 -1 -1 -1 -1 -1 -1 -1 -1 -1 -1 -1 -1 -1 -1 -1 -1 -1 -1 -1
$$ -1 -1 -1 -1 -1 -1 -1 -1 -1 -1 -1 -1 -1 -1 -1 -1 -1 -1 -1 -1 -1 -1 -1 -1
$$ -1 -1 -1 -1 -1 -1 -1 -1 -1 -1 -1 -1 -1 -1 -1 -1 -1 -1 -1 -1 -1 -1 -1 -1
$$ -1 -1 -1 -1 -1 -1 -1 -1 -1 -1 -1 -1 -1 -1 -1 -1 -1 -1 -1 -1 -1 -1 -1 -1
$$ -1 -1 -1 -1 -1 -1 -1 -1 -1 -1 -1 -1 -1 -1 -1 -1 -1 -1 -1 -1 -1 -1 -1 -1
$$ -1 -1 -1 -1 -1 -1 -1 -1 -1 -1 -1 -1 -1 -1 -1 -1 -1 -1 -1 -1 -1 -1 -1 -1
$$ -1 -1 -1 -1 -1 -1 -1 -1 -1 -1 -1 -1 -1 -1 -1 -1 -1 -1 -1 -1 -1 -1 -1 -1
$$ -1 -1 -1 -1 -1 -1 -1 -1 -1 -1 -1 -1 -1 -1 -1 -1 -1 -1 -1 -1 -1 -1 -1 -1
$$ -1 -1 -1 -1 -1 -1 -1 -1 -1 -1 -1 -1 -1 -1 -1 -1
$$ ##$RG_tab4= (0..255)
$$ -1 -1 -1 -1 -1 -1 -1 -1 -1 -1 -1 -1 -1 -1 -1 -1 -1 -1 -1 -1 -1 -1 -1 -1
$$ -1 -1 -1 -1 -1 -1 -1 -1 -1 -1 -1 -1 -1 -1 -1 -1 -1 -1 -1 -1 -1 -1 -1 -1
$$ -1 -1 -1 -1 -1 -1 -1 -1 -1 -1 -1 -1 -1 -1 -1 -1 -1 -1 -1 -1 -1 -1 -1 -1
$$ -1 -1 -1 -1 -1 -1 -1 -1 -1 -1 -1 -1 -1 -1 -1 -1 -1 -1 -1 -1 -1 -1 -1 -1
$$ -1 -1 -1 -1 -1 -1 -1 -1 -1 -1 -1 -1 -1 -1 -1 -1 -1 -1 -1 -1 -1 -1 -1 -1
$$ -1 -1 -1 -1 -1 -1 -1 -1 -1 -1 -1 -1 -1 -1 -1 -1 -1 -1 -1 -1 -1 -1 -1 -1
$$ -1 -1 -1 -1 -1 -1 -1 -1 -1 -1 -1 -1 -1 -1 -1 -1 -1 -1 -1 -1 -1 -1 -1 -1
$$ -1 -1 -1 -1 -1 -1 -1 -1 -1 -1 -1 -1 -1 -1 -1 -1 -1 -1 -1 -1 -1 -1 -1 -1
$$ -1 -1 -1 -1 -1 -1 -1 -1 -1 -1 -1 -1 -1 -1 -1 -1 -1 -1 -1 -1 -1 -1 -1 -1
$$ -1 -1 -1 -1 -1 -1 -1 -1 -1 -1 -1 -1 -1 -1 -1 -1 -1 -1 -1 -1 -1 -1 -1 -1
$$ -1 -1 -1 -1 -1 -1 -1 -1 -1 -1 -1 -1 -1 -1 -1 -1
$$ ##$RG_tab5= (0..255)
$$ -1 -1 -1 -1 -1 -1 -1 -1 -1 -1 -1 -1 -1 -1 -1 -1 -1 -1 -1 -1 -1 -1 -1 -1
$$ -1 -1 -1 -1 -1 -1 -1 -1 -1 -1 -1 -1 -1 -1 -1 -1 -1 -1 -1 -1 -1 -1 -1 -1
$$ -1 -1 -1 -1 -1 -1 -1 -1 -1 -1 -1 -1 -1 -1 -1 -1 -1 -1 -1 -1 -1 -1 -1 -1
$$ -1 -1 -1 -1 -1 -1 -1 -1 -1 -1 -1 -1 -1 -1 -1 -1 -1 -1 -1 -1 -1 -1 -1 -1
$$ -1 -1 -1 -1 -1 -1 -1 -1 -1 -1 -1 -1 -1 -1 -1 -1 -1 -1 -1 -1 -1 -1 -1 -1
$$ -1 -1 -1 -1 -1 -1 -1 -1 -1 -1 -1 -1 -1 -1 -1 -1 -1 -1 -1 -1 -1 -1 -1 -1
$$ -1 -1 -1 -1 -1 -1 -1 -1 -1 -1 -1 -1 -1 -1 -1 -1 -1 -1 -1 -1 -1 -1 -1 -1
$$ -1 -1 -1 -1 -1 -1 -1 -1 -1 -1 -1 -1 -1 -1 -1 -1 -1 -1 -1 -1 -1 -1 -1 -1
$$ -1 -1 -1 -1 -1 -1 -1 -1 -1 -1 -1 -1 -1 -1 -1 -1 -1 -1 -1 -1 -1 -1 -1 -1
$$ -1 -1 -1 -1 -1 -1 -1 -1 -1 -1 -1 -1 -1 -1 -1 -1 -1 -1 -1 -1 -1 -1 -1 -1
$$ -1 -1 -1 -1 -1 -1 -1 -1 -1 -1 -1 -1 -1 -1 -1 -1
$$ ##$RG_tab6= (0..255)
$$ -1 -1 -1 -1 -1 -1 -1 -1 -1 -1 -1 -1 -1 -1 -1 -1 -1 -1 -1 -1 -1 -1 -1 -1
$$ -1 -1 -1 -1 -1 -1 -1 -1 -1 -1 -1 -1 -1 -1 -1 -1 -1 -1 -1 -1 -1 -1 -1 -1
$$ -1 -1 -1 -1 -1 -1 -1 -1 -1 -1 -1 -1 -1 -1 -1 -1 -1 -1 -1 -1 -1 -1 -1 -1
$$ -1 -1 -1 -1 -1 -1 -1 -1 -1 -1 -1 -1 -1 -1 -1 -1 -1 -1 -1 -1 -1 -1 -1 -1
$$ -1 -1 -1 -1 -1 -1 -1 -1 -1 -1 -1 -1 -1 -1 -1 -1 -1 -1 -1 -1 -1 -1 -1 -1
$$ -1 -1 -1 -1 -1 -1 -1 -1 -1 -1 -1 -1 -1 -1 -1 -1 -1 -1 -1 -1 -1 -1 -1 -1
$$ -1 -1 -1 -1 -1 -1 -1 -1 -1 -1 -1 -1 -1 -1 -1 -1 -1 -1 -1 -1 -1 -1 -1 -1
$$ -1 -1 -1 -1 -1 -1 -1 -1 -1 -1 -1 -1 -1 -1 -1 -1 -1 -1 -1 -1 -1 -1 -1 -1
$$ -1 -1 -1 -1 -1 -1 -1 -1 -1 -1 -1 -1 -1 -1 -1 -1 -1 -1 -1 -1 -1 -1 -1 -1
$$ -1 -1 -1 -1 -1 -1 -1 -1 -1 -1 -1 -1 -1 -1 -1 -1 -1 -1 -1 -1 -1 -1 -1 -1
$$ -1 -1 -1 -1 -1 -1 -1 -1 -1 -1 -1 -1 -1 -1 -1 -1
$$ ##$RG_tab7= (0..255)
$$ -1 -1 -1 -1 -1 -1 -1 -1 -1 -1 -1 -1 -1 -1 -1 -1 -1 -1 -1 -1 -1 -1 -1 -1
$$ -1 -1 -1 -1 -1 -1 -1 -1 -1 -1 -1 -1 -1 -1 -1 -1 -1 -1 -1 -1 -1 -1 -1 -1
$$ -1 -1 -1 -1 -1 -1 -1 -1 -1 -1 -1 -1 -1 -1 -1 -1 -1 -1 -1 -1 -1 -1 -1 -1
$$ -1 -1 -1 -1 -1 -1 -1 -1 -1 -1 -1 -1 -1 -1 -1 -1 -1 -1 -1 -1 -1 -1 -1 -1
$$ -1 -1 -1 -1 -1 -1 -1 -1 -1 -1 -1 -1 -1 -1 -1 -1 -1 -1 -1 -1 -1 -1 -1 -1
$$ -1 -1 -1 -1 -1 -1 -1 -1 -1 -1 -1 -1 -1 -1 -1 -1 -1 -1 -1 -1 -1 -1 -1 -1
$$ -1 -1 -1 -1 -1 -1 -1 -1 -1 -1 -1 -1 -1 -1 -1 -1 -1 -1 -1 -1 -1 -1 -1 -1
$$ -1 -1 -1 -1 -1 -1 -1 -1 -1 -1 -1 -1 -1 -1 -1 -1 -1 -1 -1 -1 -1 -1 -1 -1
$$ -1 -1 -1 -1 -1 -1 -1 -1 -1 -1 -1 -1 -1 -1 -1 -1 -1 -1 -1 -1 -1 -1 -1 -1
$$ -1 -1 -1 -1 -1 -1 -1 -1 -1 -1 -1 -1 -1 -1 -1 -1 -1 -1 -1 -1 -1 -1 -1 -1
$$ -1 -1 -1 -1 -1 -1 -1 -1 -1 -1 -1 -1 -1 -1 -1 -1
$$ ##$RG_tab8= (0..255)
$$ -1 -1 -1 -1 -1 -1 -1 -1 -1 -1 -1 -1 -1 -1 -1 -1 -1 -1 -1 -1 -1 -1 -1 -1
$$ -1 -1 -1 -1 -1 -1 -1 -1 -1 -1 -1 -1 -1 -1 -1 -1 -1 -1 -1 -1 -1 -1 -1 -1
$$ -1 -1 -1 -1 -1 -1 -1 -1 -1 -1 -1 -1 -1 -1 -1 -1 -1 -1 -1 -1 -1 -1 -1 -1
$$ -1 -1 -1 -1 -1 -1 -1 -1 -1 -1 -1 -1 -1 -1 -1 -1 -1 -1 -1 -1 -1 -1 -1 -1
$$ -1 -1 -1 -1 -1 -1 -1 -1 -1 -1 -1 -1 -1 -1 -1 -1 -1 -1 -1 -1 -1 -1 -1 -1
$$ -1 -1 -1 -1 -1 -1 -1 -1 -1 -1 -1 -1 -1 -1 -1 -1 -1 -1 -1 -1 -1 -1 -1 -1
$$ -1 -1 -1 -1 -1 -1 -1 -1 -1 -1 -1 -1 -1 -1 -1 -1 -1 -1 -1 -1 -1 -1 -1 -1
$$ -1 -1 -1 -1 -1 -1 -1 -1 -1 -1 -1 -1 -1 -1 -1 -1 -1 -1 -1 -1 -1 -1 -1 -1
$$ -1 -1 -1 -1 -1 -1 -1 -1 -1 -1 -1 -1 -1 -1 -1 -1 -1 -1 -1 -1 -1 -1 -1 -1
$$ -1 -1 -1 -1 -1 -1 -1 -1 -1 -1 -1 -1 -1 -1 -1 -1 -1 -1 -1 -1 -1 -1 -1 -1
$$ -1 -1 -1 -1 -1 -1 -1 -1 -1 -1 -1 -1 -1 -1 -1 -1
$$ ##$RG_tabA= (0..255)
$$ 0.25 0.28 0.32 0.35 0.4 0.44 0.5 0.56 0.64 0.7 0.8 0.89 1 1.12 1.28 1.4
$$ 1.6 1.78 2 2.25 2.56 2.8 3.2 3.56 4 4.5 5 5.6 6.35 7.12 8 9 10 11.3 12.7
$$ 14.2 16 18 20.2 22.6 25.4 28.5 32 36 40.3 45.2 50.8 57 64 71.8 80.6 90.5
$$ 101 114 128 144 161 181 203 -1 -1 -1 -1 -1 -1 -1 -1 -1 -1 -1 -1 -1 -1 -1
$$ -1 -1 -1 -1 -1 -1 -1 -1 -1 -1 -1 -1 -1 -1 -1 -1 -1 -1 -1 -1 -1 -1 -1 -1
$$ -1 -1 -1 -1 -1 -1 -1 -1 -1 -1 -1 -1 -1 -1 -1 -1 -1 -1 -1 -1 -1 -1 -1 -1
$$ -1 -1 -1 -1 -1 -1 -1 -1 -1 -1 -1 -1 -1 -1 -1 -1 -1 -1 -1 -1 -1 -1 -1 -1
$$ -1 -1 -1 -1 -1 -1 -1 -1 -1 -1 -1 -1 -1 -1 -1 -1 -1 -1 -1 -1 -1 -1 -1 -1
$$ -1 -1 -1 -1 -1 -1 -1 -1 -1 -1 -1 -1 -1 -1 -1 -1 -1 -1 -1 -1 -1 -1 -1 -1
$$ -1 -1 -1 -1 -1 -1 -1 -1 -1 -1 -1 -1 -1 -1 -1 -1 -1 -1 -1 -1 -1 -1 -1 -1
$$ -1 -1 -1 -1 -1 -1 -1 -1 -1 -1 -1 -1 -1 -1 -1 -1 -1 -1 -1 -1 -1 -1 -1 -1
$$ -1 -1 -1 -1 -1 -1 -1 -1 -1 -1 -1 -1 -1 -1
$$ ##$ROUT14= (0..7)
$$ 0 0 0 0 0 0 0 0
$$ ##$ROUTER= -1
$$ ##$RX22TY= <no>
$$ ##$RXFMAX= (0..7)
$$ 647.5 -1 -1 -1 -1 -1 -1 -1
$$ ##$RXFMIN= (0..7)
$$ 5 -1 -1 -1 -1 -1 -1 -1
$$ ##$RXINTLV= (0..7)
$$ 1 0 0 0 0 0 0 0
$$ ##$RXMSTY= <no>
$$ ##$SCMTY= <no>
$$ ##$SGUC1= (0..15)
$$ 33 34 18 0 0 0 0 0 0 0 0 0 0 0 0 0
$$ ##$SGUC2= (0..15)
$$ 17 256 49 0 0 0 0 0 0 0 0 0 0 0 0 0
$$ ##$SLCBCONF= <SHNV>
$$ ##$SPECTR= 10
$$ ##$SY2FLAG= 0
$$ ##$SYNCTRIG= 11
$$ ##$SamChgEth= (0..3)
$$ <no> <no> <no> <no>
$$ ##$Sgu1PowerLevels= (0..7)
$$ 90 74 58 42 26 10 0 0
$$ ##$Sgu2PowerLevels= (0..7)
$$ 90 74 58 42 26 10 0 0
$$ ##$Sgu3PowerLevels= (0..7)
$$ 90 74 58 42 26 10 0 0
$$ ##$Sgu4PowerLevels= (0..7)
$$ 90 74 58 42 26 10 0 0
$$ ##$Sgu5PowerLevels= (0..7)
$$ 0 0 0 0 0 0 0 0
$$ ##$Sgu6PowerLevels= (0..7)
$$ 0 0 0 0 0 0 0 0
$$ ##$Sgu7PowerLevels= (0..7)
$$ 0 0 0 0 0 0 0 0
$$ ##$Sgu8PowerLevels= (0..7)
$$ 0 0 0 0 0 0 0 0
$$ ##$SguType= 3
$$ ##$ShimPowMaxUA= (0..63)
$$ 130000 130000 130000 130000 130000 130000 130000 130000 130000 130000 130000
$$ 130000 130000 130000 130000 130000 130000 130000 130000 130000 130000 130000
$$ 130000 130000 130000 130000 130000 130000 130000 130000 130000 130000 130000
$$ 130000 130000 130000 130000 130000 130000 130000 0 0 0 0 0 0 0 0 0 0 0
$$ 0 0 0 0 0 0 0 0 0 0 0 0 0
$$ ##$ShimPowMaxUC= (0..63)
$$ 130000 130000 130000 130000 130000 130000 130000 130000 130000 130000 130000
$$ 130000 130000 130000 130000 130000 130000 130000 130000 130000 130000 130000
$$ 130000 130000 130000 130000 130000 130000 130000 130000 130000 130000 130000
$$ 130000 130000 130000 130000 130000 130000 130000 0 0 0 0 0 0 0 0 0 0 0
$$ 0 0 0 0 0 0 0 0 0 0 0 0 0
$$ ##$ShimPowMaxUG= (0..63)
$$ 524287 524287 524287 524287 524287 524287 524287 524287 524287 524287 524287
$$ 524287 524287 524287 524287 524287 524287 524287 524287 524287 524287 524287
$$ 524287 524287 524287 524287 524287 524287 524287 524287 524287 524287 524287
$$ 524287 524287 524287 524287 524287 524287 0 0 0 0 0 0 0 0 0 0 0 0 0 0 0
$$ 0 0 0 0 0 0 0 0 0 0
$$ ##$ShimPowRcbType= 3
$$ ##$ShimPowRes= (0..63)
$$ 1e-020 1e-020 1e-020 1e-020 1e-020 1e-020 1e-020 1e-020 1e-020 1e-020 1e-020
$$ 1e-020 1e-020 1e-020 1e-020 1e-020 1e-020 1e-020 1e-020 1e-020 1e-020 1e-020
$$ 1e-020 1e-020 1e-020 1e-020 1e-020 1e-020 1e-020 1e-020 1e-020 1e-020 1e-020
$$ 1e-020 1e-020 1e-020 1e-020 1e-020 1e-020 1e-020 0 0 0 0 0 0 0 0 0 0 0
$$ 0 0 0 0 0 0 0 0 0 0 0 0 0
$$ ##$ShimPowRng0= (0..63)
$$ 1 1 1 1 1 1 1 1 1 1 1 1 1 1 1 1 1 1 1 1 1 1 1 1 1 1 1 1 1 1 1 1 1 1 1 1
$$ 1 1 1 1 0 0 0 0 0 0 0 0 0 0 0 0 0 0 0 0 0 0 0 0 0 0 0 0
$$ ##$ShimPowRng1= (0..63)
$$ 1 1 1 1 1 1 1 1 1 1 1 1 1 1 1 1 1 1 1 1 1 1 1 1 1 1 1 1 1 1 1 1 1 1 1 1
$$ 1 1 1 1 0 0 0 0 0 0 0 0 0 0 0 0 0 0 0 0 0 0 0 0 0 0 0 0
$$ ##$ShimPowRng2= (0..63)
$$ 1 1 1 1 1 1 1 1 1 1 1 1 1 1 1 1 1 1 1 1 1 1 1 1 1 1 1 1 1 1 1 1 1 1 1 1
$$ 1 1 1 1 0 0 0 0 0 0 0 0 0 0 0 0 0 0 0 0 0 0 0 0 0 0 0 0
$$ ##$ShimPowRng3= (0..63)
$$ 1 1 1 1 1 1 1 1 1 1 1 1 1 1 1 1 1 1 1 1 1 1 1 1 1 1 1 1 1 1 1 1 1 1 1 1
$$ 1 1 1 1 0 0 0 0 0 0 0 0 0 0 0 0 0 0 0 0 0 0 0 0 0 0 0 0
$$ ##$ShimSysFunc= (0..63)
$$ 1 2 3 4 5 6 7 8 9 10 0 37 38 35 16 15 14 13 12 11 28 27 26 25 24 23 36
$$ 22 30 29 20 21 34 33 32 31 17 18 19 0 0 0 0 0 0 0 0 0 0 0 0 0 0 0 0 0 0
$$ 0 0 0 0 0 0 0
$$ ##$ShimSysMatrix= 0
$$ ##$ShimSysType= 4
$$ ##$TFXNUM= 0
$$ ##$TRIPLO2= 0
$$ ##$VTU= 2
$$ ##$VTUETH= <149.236.99.20>
$$ ##$VTUTY= <no>
$$ ##$WBREFAM= (0..15)
$$ 100 100 100 100 100 100 100 100 100 100 100 100 100 100 100 100
$$ ##$WBREFLM= (0..15)
$$ 1 0 0 0 0 0 0 0 0 0 0 0 0 0 0 0
$$ ##$WBREFPH= (0..15)
$$ 0.01 0 0 0 0 0 0 0 0 0 0 0 0 0 0 0
$$ ##$WBSGU= (0..15)
$$ 0 0 0 0 0 0 0 0 0 0 0 0 0 0 0 0
$$ ##$XFAC= 2
$$ ##END=
$$ 
##$DECIM=	2773.33333333333
##$DSPFVS=	20
##.ACQUISITIONSCHEME=	NOT PHASESENSITIVE
##NTUPLES=	NDNMRSPECTRUM
##VARNAME=	FREQUENCY1,	FREQUENCY2,	SPECTRUM
##SYMBOL=	F1,	F2,	Y
##.NUCLEUS=	13C,	1H
##VARTYPE=	INDEPENDENT,	INDEPENDENT,	DEPENDENT
##VARFORM=	AFFN,	AFFN,	ASDF
##VARDIM=	1024,	1024,	1048576
##UNITS=	HZ,	HZ,	ARBITRARY UNITS
##FIRST=	23001.711907285582129,	6426.5682307747556479,	5087.5
##LAST=	-1849.6173837591325082,	-777.92771273483776895,	900.5
##MIN=	-1849.6173837591325082,	-777.92771273483776895,	-2309941.5
##MAX=	23001.711907285582129,	6426.5682307747556479,	23086074
##FACTOR=	-24.292599502487504992,	-7.0425180288461319833,	288.57592500000004065
##PAGE=	F1=23001.711907285582129
##FIRST=	23001.711907285582129,	6426.5682307747556479,	5087.5
##DATATABLE=	(F2++(Y..Y)), PROFILE
-912A7nM%mj6j1K0j1j3K3k1L0K3qmj3ljJ9j2k4J0K4p1N3K1j5jk9J7JqKJ3Qkm5j0K0J9l4N1
-870A4kj2j2Kpj3L9j3oRJ0J9pj6j9J1OOrqK8l3QmJ7ll0nj3K5kk3K9MK2J1Ol2J3pkj6KLJ2k3
-824b1ML1k5L5k9LolK4j2lMl5J8M3l6j8K4kL1j2j0k1j3J0jjJ0K2j6k6nL1j2KJ9j3k1OL3jJ7
-782B5p6J4J3N5j4p3K9LK6nl2L9kk0JJ2P%j9kK4J0qn6L2PJ0%rOjj5l9L4J2k0K8POl4KK1Rm1
-738c4oO1j1j9lJj3OL2j5NOpj1j6%oJ5LlJ0J7Pk8J6k3j2kJ4J5m3K7L0qJj5J4pj8K0l3J1K8
-695FoJ2l2PPKjj6j2J6K4K0k4j9LK5jl9J6QooL7j5ppl2QJ7J5k4Rl3L4k2K2M1k2K3O1p4qk2
-652a5J6j8L6QJ1k9l5J7J8Kl7L2nK3l4k4L8k1LM1j5k3K1rjm6qN2pOk2J1L0j2nK5k4j9J6Lk0
-611b0J1jj3K3K8l0%OpnQk7pM8lj9QqK9l7J%M8j8j7jk1J1JJ5J3j9L8Ok8mjRj5k5N0j5J3j0
-567A5pqj3J3Okk1K0jQJ8mj6J3J8o3K4Ql8L0Lm0L6J3Mj3N0n5QmKqJpJ6l7M1Nj2rjL1k7qJ1
-522@J8K4l9j9J7jJ0ok7K0J7l4J4LK8j3Oj3k2J3j7jJ9Qj0Lj1L0j3Mj2J1roQk3j2J9%LL4k9
-480hkPJkKl8N1jn1l2P0k9L2j3J5j5JjNj0K1pnj4QN%pK8k8J2J7j7K3j5j0j1K2ok6J9MK1l0
-436a4K6K3j3k7mrK8K9k7j1nMJNJ7m7J1K6k5k3J6K0k7N0l1j5kRK0NJ0oOkNj1j6Kj3J3k1L3
-394A0k5J5Kj1P%j7k4O3k5oPmJ1j5jJ3J7j9Qj5KJ1jpqJ0kK1j1rqn7M6K7PJ0j6j7lJ3JPj5m0
-349d8L5j0L6j1RMj5J7nOJ0K1m1QJ5J0l1J8k2P%j1J2jKj7K5K4ln4NK0Oj7J7m6OlL7j8PlNj7
-305a1K5lj2J9j1j9J9%Pl9QL6j6j1KK2k0QJn%j4K9Lj8oJ0K0k4%j6K5%j0k3ML8l8K0QJ8k6o
-262fRK1k0K4k8j6J1kOk2%LK4k0j%K3Lk2K1j0lnk8Qm0N2nK5qK6k4%JKj8K0k7J3K3Ok2J8J5
-218B7j3j9j1O0k3Rl1R%j8L5l0j3MJ3L5k1j1nLQj2OqpL6k4K9l2l7L3J7Rj5mJ1qj7Lj4K6J9
-176A9kOqj1%k3Mj3J8k0J2L3k2K4l3K0%J7Kl3OmnM0j5Jk5J0J8l2j7J2K8lk0K2M4k8k6kK3j0
-134Gk7J5Qj1J7j6OlNL2l2J5j4l0J4K4k5J4%k1QnJ4Qj6K6l3J8j5J0oK1K1k4%k9M1J0k1j7J5
-93Dj4k0L6j4RJlKj1M1j9ql0N8Nm1j7K6MNJ0l7J7l2L9j6k1J7kL6Ol1ok3J8J6MK0l1j0JJ3M
-50Fj5j2L4qqjrm2K9J8J7j5j8M4kj8j9j3J5lQM2j1pl6K3Lj5j5K8j2j3k1N8jQk1Kj0mpM4kl5
-6a4Rok4K0JJ6K4m7k2L5MjJ1qj6j1L4l6K8jK4k5NqLj3K1j4OOj0K5m6K8RNj5kK8n1K7jLMj6
38a1KkKJ5l0JJ0K1qonj4l6K8N1l3K0nk9J4j1PRL1l9k1K6K1qpRLJ6l7KJ2KK1%ll4J2Lj6L0p
84Fl9L5%pJ4rj5J6oN%Rj3J0kJ3j8JJ7l5LK0Pj9pJ0
110d
##PAGE=	F1=22977.419307783093245
##FIRST=	23001.711907285582129,	6426.5682307747556479,	5309.25
##DATATABLE=	(F2++(Y..Y)), PROFILE
-912A8k%%nj7pJ8j2nJ8k0K9J8mjj7jjJ0pj8OJ4n2M3J7j1Ok7QKj0NRJ1km6LRJ6m4O4mj9r%%
-865a7j7M5j6nJ0J0J8lk2j3OLJ0npK4l5J0%J3jl8Jj4K6mk6K6PJ9J8J1l7J1pMk1LkJ5k4KL9
-822A7k6L3k2nrkK6j2pPl5J8M5l9k5L2jK7j4qk1j1OOlRK0j5k4oL0j1LK2k1j9J2L5kJ9q0J2
-780c9RN5j3o7K4LK8nl0L7kj8JJ4MMj9qK2J5rn4K9LJ6kj0JJj2l6L2Qj8K7J1Rm0OK0Rm2MO5
-736C3k4j9l%j0kL9j4jJ6j3j5j7RqJ6%kJ1K0Jk4J1k6j3LK3Qm4K4L6qJj8J4pj3J8l6J3K6oO
-693Ek5NQMkj9j2J3K5K2k0k0jL0kn6L0J0Jj0L5j5oj0k5%J9J5k3Ql1L3j9J9L6j7K5O6q5lk1
-652a3J2j7L6RK1l6l8K3J3Lm0L3lK1l6k4M1k8OM9k2j6J4qJn8%N1mMk0J9K8j6kJ9k2j8J0Ok5
-611b7K1Jj5K0K8k8nRnrRl0qN4%k4J0j2L3l8jnO0k6j5%k0RMJ2MoL7Rk9lqOj6j9N8k3Po%j7
-565dj1J4Olk1J9MNJ5%j6J9J3o3K6Om0L1Nm5L9J5Oj6M5m9NmJpKlJ6m0M0Oj1j6NL3l0j0J1K1
-521A9J5l3j6J8lJ0ok7K2J5l1RKK6j4J5j3k9J8k1LK0Rj4Nj8L6j5J0j5OmoJ2k9j4K0%JL8k7
-480foJ0Kl%l0M3km2n1Q5l7L7j2J8k0%JLqK0omj4J0LJj0L0l1J8J5k0K2j4j2oJ9ok5J5RJ8l0
-436a6K7K5j1k6j0nK5K4k3om%MjK2n1J2K3k7k2K4K0k9M4k4j9MJ0J8KQ%PqJ0j8rmj0J3j9L4
-394A4l2J2Pj0Pnj2k9O5k1nPpJ0j9NJ8J2j9J3j8%RLnnKnK3j1oj1n0M6K6JJ6j8j8lJ2jRj1l9
-349d3L1pL3j2J3lj2J7kJJ1K7m6MJ7Rl6J4j4J1kj1J2kPj8K7J8Kn6NK4Lj6J4m4NkL3j9J1jj
-306Bj4K6jj7K2j4j2J0RKl7J8K6j5j1OK1k6J0jllj3K1J4k0pPK3k3Kj7J9Nj3k3PL6l5K0PJ6
-264B4k7jJ5J1j8K3k6j8J4%Kj6rJ0J8j3qPK2lj4K1j4lrk2Pl7N7j0J8pK5k5JKKj8K2k8J1K8
-222A4Kk6K2J7j3j8j1N3j6Pl1Pkj9M3l6j1OJ0L3j6j2p%J4j5P%j6L4k1K8k8l9L2K0Rj6j4K1
-182A2j2j5%j2K9J8oJ4j0j1jk2%j0J9j3jL8k1K2k9J5%J8J1m1MNpL1j7Nk2RJ5l0j6J3K5jj8
-141a2J9M8l3k6JK1ql2J6PqJ4j2MmPL6l6J1pk6QK1k9J5Nk2PkJ1NrK4l5J5rJ1qK0J9k0jk9L9
-97A6Pj7k9K5j3k5M3j7J0KLpj0M1k1qk8N8nk9j5K5KOJ0m3K3l4M0j4k0J3jL8%k9rj6J4J4J2
-56A2K1l6nJONj6qL2j1mkqm0K6J4K2j8j4M1Jj9j9j3J3oJ6L8j2ql3K1Mj8pK5j3ok8N6MKj8L
-12Apj0qM5Jl3Qj0k2K0nK0K3m4j9L9nJJ4j4j1pK3l2K3NK6k6MrLj1J9j1LOmJ9m2K3J1Jj3ML1
32C0n3K1NlMj4mMKJ3k7KOJ9nlj2j2l8L1N1l3J8kk9J3j0J0QK7l9j6K5K0pk%jK0l5JJ5pK2LK
78B0l2J1lj6L2j1l3K9LoJ0mj5K0rMJNj0P%J6j9KJ9l7NJ6Nk2jJ0
110c
##PAGE=	F1=22953.126708280608
##FIRST=	23001.711907285582129,	6426.5682307747556479,	4175
##DATATABLE=	(F2++(Y..Y)), PROFILE
-912A4Kkjpj8jJ5j4MJ5k1K8J0kOk0%j%%j1%Mk4K8J2oRk7MMj2QOJ1mm0J1%J3n5P4lk7mJOk3
-864c8N0k0kJ1PJ6Lk5j0jNJ5kpK1l5J2KJ0Jm3Mj3K4nk7K3J0J4K2J3l6J0qJ1k6LpJ8k4%M6k6
-821dL0j2j4j3jK9j2j1Ql4J9M5l9l2M1kK1j5nk0j0KJ6qJ0J7j4k1oK3oMK6l1j3J7L3mK2q4J0
-780c8RN3j1n7J6KK9mk5L1mj7MJ8JOk0j4K0K0pn1K5jK2prlMrl5K8MqJ9J5J3m5NK1J1m2J6O1
-736D6l6j5llnqM9j7qK2j5j8k0K0qJ4n%J0K5oj9Qk6j9QK7Om8K5M1j0Kk1J4prJ6l3J2K6j2%
-693@j3%RNjk2j1RK7K2j6j9kL2lp1M0J1Pj3L2j4nj0k1kJ7J3k1J0k5K8j8J5K9j2K7O5q9jj5
-652fOj3L4PK8m2l5K9ONm1L5mJ6l4k3M4l5QN5k8j1RpLo8QM9jLj7K3K4j7LRj9j5NPk8L0Jj5
-608a2J6K3k4mJ0oqNk7pM9Kk6J3j5L5l6kj0O8l2j4Kj7POQnRL2J1l0kj4Kj5rO2l3KlPk2pJ2
-563AOmk1J7J2%J0Nj6K2Qn7K5Ml8K6Qm4L6J9Pk0L9m3Kk%oLJJ6m4L9Qj0k3J0L2k8j3PL0%k3
-519ArJ4lNjk5J7J6k4%KK8j9K2j3l4K3k2OJ4J3j6Qk5L9j7J6j7LknJ7l5j7K3k%M3k6j1J1Ll
-476bjk2L6kl7n7R4m6M0j1J7k2lLKoK0omj3J0KLj2L3l3K0J3k3K2j2j4lJ5lk2RJ3J3k6K5K5
-434C5pk5j5lK3J9j7lnlJ1rK4n0J2J5k5j8L0J8k7L5j7k3J0J1J6kNOJ0j5J5k5kqpJ1j6L1l7
-393b2J2J1j1Rj1ol1O0j6lRj4J6k5QK5Jj4J7j7oOJ0lloqK4j1kj5m2M7K1jK1j9j8lJ0lJ0pl9
-349c9K8jK5j1J6j0oJ4%lJ0L1m6kK1Ql6PpJ3lj1J1pJ6j9K9J1Pn6OK4lj3J6m3KKK6j6J1Jkj3
-305a2K6%k1K1j3kmJ7%l3K3J9j5j1PK1l1J3jjoj3J3K3k5mNK4k0Jj2OJ2j6k3J0L5l2K3LJ3k8
-263hOK1Kj9K0j9j8J5%krj8J4J8j0j4J4J9j1mK2j9krj5%l2N9j2J1oK3k5JJLj5K0k6J0L3lk9
-220a3K3J8j2j6rM4j0Mk9Pmk0M9m3rJ0OL0j0j4mpJ9j8QJ2k8L3j8K6k4l9K7K2J2j6k6L0j3j3
-180a5mj1L0J6mJ8j2j0jk0lnJ7pj1M0k1K0k3J0kJ8K3m5jJ1j0K3j7Rj9RJ1l0j0J2K1kj2J4M8
-139E5l3k7NJ9ol8J6QnQoLnOM0l9J0jk2JJ8k9J3Pk0OJPJjK3l8J4mJ4j2J9J6j6kk7L4Lrl7K9
-93aj2k6M6j9J1LJ0j7j0M1k2rk5N8j4j8j3K4jQJ1m6K6l4L7rk2J1jL8kl3ppOJ3K3J7l8JlJM
-50@j5%K4j1kjpl7K3J0K6k2j2L6Nj7j9j3J0j0K4L7j5pl0J7Ok0%K3j4Ll8N2J0lj6Nlj6rM4O
-7B4l0Oj3j8K3j3K2J8l8j4M0j3%J8k1omJ3k7J9RK9k6KpKj2J8q%NKJ4l4J4J3lj0QL4n5J6J2
35Ij0Lrj0R%J3k2LKJ5lKj9j3l7L3N3l2J1Mk8J0j0J2RK3l9j1K3J8mLj2lK5l3kJ9j3J9RLk6O
80@qj2L1j8k3K2PrONj4J9qM%JqOKJ5j8LK1l5MJ3Nk7NJ1
110@
##PAGE=	F1=22928.834108778119116
##FIRST=	23001.711907285582129,	6426.5682307747556479,	3440.25
##DATATABLE=	(F2++(Y..Y)), PROFILE
-912A1Oo%rj8NJ2j4J0Qj8K6MJQj9kjnMpknjJ2QJJ0k5%Kj0J0LJ4rl3J7oQo3Q1ml5OkJ3k8N3
-863A1k2%J2MJ5Ok6noLJ8%nJ7l4J2PPMm9Pj0K0ok8J8J5OK6J5l4J1rJ7l0Kj1J9k2lN1k5K5k
-819B1k1j4kL2j3j5Rl0J9M3m0l6M7nJ8j5lj8pmK7j2RJ2j2j8pK0lMK7l9oK0L1nK3q3J0OM7q
-777Im6QLK7jk2K6nj6NK3lRk1j9J9K0mm4K0pK7rqqOml2K5kMPJ8J6m6NK0J2l7K9N6n2j5lmO
-731hj5O2k3j9K6j7j9k0K8pJ2j0KJ2K3j1j5Nk4k2J2L0Jm9K7M4j1Kk0RnmJ3l1J2K4j5ommJ2
-690cOlk3j3J1K6K1j2j6pL2%q1M6J2J1j4K8j1mj2j6mJ4J6k1J0k0K2j4J0K2nK5O8r5Jj0JqL1
-649B1NL5m7l2L7lLm0L6mJ1l1k0M4m0RN2k5mKnKp1J4M2LMj3K4K2k0J0jj6j2%Qk9L6Lj8J1K0
-606B3j8qJ2nqLk4oM4Mk7J3j5L5l6%j3P2l7j2Lj3NQLj3K3K6J2k8kj9lj3%O6l9o%J5k7mRMk
-561Bj9J4J7nOQj5K8Jm8K2Kl7K4Rm2L3K1Pk0K9l4jj%mKNJ5m4L7Qj0k7J4L2k7j6ML4j1j3mJ1
-517GlJLk3J4J5j8qKK9k2K8j4l6K8k4QQJ8j7J3l4M1j8K0j8jJkJ7l6j6K1kjM2k3j5J3Mojj1
-474a6K7ml1n9R8n0L9j0K0k6oN%lJ9okj5J0JLqL2l4K3Rk4K0j1j3jJ3jj8JJ6Qk0K2K5mk2k1
-431a4JJ9J4j2JnnJ7j7K4m8J1Rk3j5L7J6k5K5j1k6J6J0J4oNJ3Qj9K0k9Kj0rJ4j3K7m1J3J4
-391Bj3Rj3%l5N5j1%Rk0K2k8QL1qj1K1j8rMJ5lJj2j2K5qjj8l3M5J9pK7k1j6lPnJ0kl8K4OJ6
-346A1rJ9j8jJ1LpJ0L1m1qK2Pl5MkJ4orJ1rJ9k0L1ORn2NK1prJ7l9%LK1j6J3Mnj2K4Mk4J8j0
-300aNj6K3jk7K9J0j4j1RJ6l2J6oLqj2QK9k9jJK6j9Lj0lJ8j8k2J1L2k6K3KRk9J2K5oj8J7j6
-257Bj6J8jo%k6J7J7rj9K2J5j8KK5k3%j1ook7N9j5OnK0k4LjMj4K0k3NL7qk9K4J8j2j5oL5j
-213B8jk8Poj8N1m6qJ2MK4nj3lj1K2j7QK0l6L1j5K3k1l6K4K1J3j3l8L5j1j0rpK7J5mK2j3q
-172A0nj5njJ6mj9M2j9J6j6MlJ8L1m9lJ7j3J5j8J4j5J0Mk7lPJ6joQM5l0k7OJ9lm1J4PjK%K
-127anOL8l8POj6nJ1k8J1J0j7OLLnJ1J7l7J2KJ3j3J7J2j3kk3K9l%m5L2qk8M7k0J3KJ6k4j0
-84a7L8k1qk0N1j9qj1K0%RJ4n1K9l3L3nk3R%L6ml6mKkJ3L2J2l9NnmMj3OJ7j4Ljql1K2MK8k4
-38a4j0K8J1j5j7j2Nj2L2K9j4pk6J4Qk0MJ8j4J2m5M6J6qj2Nkj8rM1J0k7Oj6j4K3j8K4J2l1
1a7oL8k2jK2k7%lMj9J4J4K8k6%mMj6J8qkONJ0k6QJ4qoJ1L6n3OK1j7Mpj7J7jJ0j4JjJ1jQk7
49a9j2l6L6N0k9MJ1k7PqJ2PK0l7oJ9J7jOk2nK8k9nK3j9J7J4Mk2Lj4oK8k6qJ2J0rJJ2j2J8r
93bO%lqNOJ4j8MK2l3MJ0Mk7RR
110B
##PAGE=	F1=22904.541509275633871
##FIRST=	23001.711907285582129,	6426.5682307747556479,	2705.5
##DATATABLE=	(F2++(Y..Y)), PROFILE
-912IJ0r%j1j7J0Rj3J3Kj3K3lLJ2k0l%j1J0lnj2J9jMNJ1k2k%rJ1jJ6j3k3K0j1Np0Q4mm4J7
-867b7lK1l4N3k4LJ2%J5J0k8jj0JK0LmJ5l1J2RMOn2RqJ7qk8J4K0lL0J4k9J0j0K5l4Lj5J8k0
-824b5oN6k5K1Rl0j4lL5j4k0J0k5J8M0m0l7N0qJ5j6%j6%j1L4j6QJ0j0j5qJ7kMK9m6LK1K8q
-783A3K4q1J1ML9ml3jLK5%j7K0oj4OK8rJ2k1k3J6K2jl7J7j5L2j3oj4J1Kl1K1oJ7pK1J7m4K
-741b0K0J1l2M4M9o8j2lnJ6k0P2l2k7K6j5k0j8L5oJ0j5MJ3K1j6j0Lk1k7J8L0jn1K7M6j3Nj9
-702aMl%J1k7J0K2j8j2NpJ3Qmk5j4J2K6J8pj4j0L3Lq8M9J1J4j6K4qkj3j2mJ0J8k1J2j4J5j1
-660a3MJ5KK4O8r8JllnK8JM2n1k5M2j1Jl7L5lOl0j5M2m5RM7j9LmlJp2J9L5NNpK5J9k2J6j1
-616A8j4qlQk9M0Mk0OJ6j3rJ3lq%j9lL4Mk6J5j7L3l2Lj8P3m0j0NqKJ0jk3L7K0J0k4kk4rqJ0
-571a0O5m3j1JK1k8%NKkj7J3K1j1LJ1j3L1ol7J8%l4J7J4l8K8K2Pk1K0k4mJjlKQJ3m3L5J0j1
-528A1k9J6L0k4j9%L9k3lJQjmOk0J0J5j3j5KK9k4L2j5l7L3k4QLK0j6K1m4M1j8K3j8oN%J9l7
-486a8j7J9kjM0j9k0J5PrkjJ8nk5n4R4n2L5oK1l0pOk%J8ojj6R%KlL2l6K6Ok4J7rj4KJ0Kj1
-440a1rJ8Lj5J9K4%j8k7MJ5J1pLmpK4k7K3m3J0Jk1j0M3J4k2J3mk8K1PJ4rKJ9Qk4K5l1Nj1j0
-397a2J5rK1m3J6J6j6Rj5Ol9M9oMRk6K8l2RL5j6pK5j9j2JK1kMj8j6K6o%j9k5M4J3qL1k3j4
-355akLoRLl6K0J0RoK1k5LPOrQK9l3j3K2Nl2KKJ5rqJ1j3K2j9L3jJ1m6MJ7j2mJ9l5lMJ7j4J2
-308cQj0qK2Pk7J5qJ5l0K9kj9K9Mj2j2J1J2l3J8j0Pj1j0KL6l3KkK6j5Koj2K3j9k2J2K9k1K5
-266IjOl0J6L0j6j4J3j0j3K0mj1Ql2J8J8qk3K6J2k6RK7k5Lj2Mj4k2N9j9JmJ8k3NlOj3J7j8
-224a6JM0j2l0K4J9j2j3mK6Pqk4Qqj8N4m9qJ6%J9Jj3jj5K3j5QK7m3K9j1J8j7l4K2K0J3j0m8
-183c4L9roj4nK4J4kK5j5nrj0oMJ2lk3M2j6J2j0jmJ8L9n2pK1j3Pk0K0j1J1lk4LMJ0jjKM1k3
-138B1k7QJ7%m4J3MNoPJoNL7l5LJ2j1rNk8J0J1j2OM%j1K2J1l5QRJ3j5J5Pj0jk0K4pJ0n3L3
-93imk7M4k1J5KK2l1j0L6k0qj6M6k3Jj0J6KRJ6n3K9l2L0%k4NLL1lm2KJ0j0J2M3Ml7Rpj1Lj0
-49a8J3Pj2Ojqk4J9kL0k5rK2J6j4j6j0%j4M0K2j5nk3J0J0k0RJ4j5K0n0M0K0j2qN%k1rL7J6
-7B5k6Pj9rK4k4K4Pk3JL6l1jK4l2Olmj1RJ8K8k6k%Lj7J6pmPJ0Mj8JJ6j4kJ3L9n0mL0k3Llk5
39b7K4jOo%mQjJ4l4j1l4L8M7k7lK0k6LpJ3OJ7l4lJ4J6KJ1l3qL3k7pK7k5J6J9Lj7jj8JK3l3
84b6PJJ2rlJ9j0J6qPjoqMRJ4j8NK2l0LPMk5RQ
110C
##PAGE=	F1=22880.248909773144987
##FIRST=	23001.711907285582129,	6426.5682307747556479,	2576.25
##DATATABLE=	(F2++(Y..Y)), PROFILE
-912HJ2j2Kj4j4J4OrJ3noJ9qMJ3j6o%j2J1jmk0L5j3LRRj8kkpJ0nJ9j8j1J7j2Lp6Q4mn0K9n
-866c0K7l8N1k5PJ0jJ4J0k8Mj2jK0LkJ2k4J0J1JQn3J1pJ4j0k6J0K3j1L2J1k1Rj1L2l5Kj8J6
-825ej7qN5k1J6J7l4j3nL8j7k3J2k2K0L4l9l5M9j2J3j6Lj4Oj4L7j7NPqj2rJ4%MK7m9J2K0K3
-784B2rK3p3J2KK8Jk2qLJ8Nj1J3pj2ML4j2J4k3k3J2K0Kk7J4k1L1j1mk1J5Pk7J7qK6j9K2J5
-743B2l7jJ9Ml0O0M6q0j2llK7k5P4m4l0K5rj8j4L9qJ1k1NJ7J3j8nKj8l0K4K8nn0K8M6j5Pj8
-702CjjKJ0k1PJ9j8j7J2j0J5Qnk6j5J5K3J6kj2j5L3Qq8M6J0J5j5J9oKj4rmOK2k3J4j0OnjR
-658BQK1P3j04%Pj0jK5mM7n2j8M7j9ll3L3lKk6j0L7m5PL4nQrjjo7J8K9PO%K1J9k6K5k1j1p
-614@kPk7L9Nk2JJ4rj3J7lpjj6MK3Kk3J4j7L0k8Nk1P0l9rOl%J3qk7M5J5Pj8ok5j4nJ9O4m4
-569A3j5%K7k8KJ%%j5J0K5j8KJ2rL2j2k6J5kl1J2J6l3K1K3Ok0J3j7mLklKRJ1l7L0J0j0l0J6
-526aK9k1k2lM0k9LMOJpQj7PJ4ok3JL0k8L6j6l4L7k4OlK5j5K7n0L8j5K0j4j2QLJ6l3j6J6k
-483a6JL3j4k3J5Rj3jRJ0qk0m3Q4n0K9lK5l3j1PnMJ7pJj6PjjML0l7K7Nk4J4qj0KPPoj6J6%
-437crJ4K2Lj4l2PJ2PjMmoK8l5K1l7Qoj8qM8J5j8KJk9K4MJ1j1LK4Mk4K7k9Nj0j4J9pJ5m2J8
-392a1J7j9Pj2Rm2M2jPOk7L3l3PL8k1mK7k2j2jK3kQk3j7K7ljk1j6M0Rj0L4k4j2%%oPOl5J9
-348iJ5JlK2l2PLQrNK3k1j7K1Lk7KMJ4j1oJ1j5J9j8L8pRl9LJ1j2mK4k9qOJ2j0QJ2j2nJ9J1
-303A7k9J1oK3m2L4lj1K8lqj2J3Nl2K3k0J3j2qjL8l6QqK6j1Kmj7K4j9k1J3K6j4K4kKk9K0K8
-261C0k2j0J0oqK5rj7J6l6J7K0j0k4L0Ol1J2K9k8Rj2J4k4j5N7k3jkJ4k1OnPj1J3j2mM1j5k8
-220a8K3J8j4plJ8J4j3k0Qj0j6N2m7rJ8kJ2Nrjj8K5j4QL1m6K8rJ2j4k8J8J9J4nn9M0ojj8l
-178b7J8J3jK9j6jj5nnRRpk3M2j3OkonJ7M2n2pK2j4Jk4K8pJ1rk1J0JKjNmL5j4k5QJ4Km2RL
-131a0Qj3J4jpNL2k9JJ7mj3nk6RJ2pPL%j8L4Jl0NJ4J1j6J4Kj0Kj5J8j0J7n6L2%k5L7j9J7K
-87@K4l0j3L2k0nj0L6k2OqJ0NRJ8n2K7l1K6Mk5KOK5jm5QJ6j6J1N0ll4J0j0j3%mJ7jj3J1kj0
-43a5j3J6rK9k3rJ5K1j2j2qqj1M3J3j2lk1OJ2j7J1Rj7K8n1L0K4j5mOjk0pK9K0k4J0k3lK2k5
-1a9K1Jj4RL2l9jK5l4J1mrmNK0K5k3lJOk1J6ppRJ0Jj0mJ5j7LJ3M0m7j2L8k6Kll0L1jLJmoO
46aJJ7l9rl2M1L9k2j1K8k3%oJ1NJ6l1jJ0J5ORl9rL3k3pK9k9J5K3Jj0pk1QJ7l8K1rJ4qnK1q
91hJ2nRloj1MJ3J1j6MK1k5JOLj6MN
110C
##PAGE=	F1=22855.956310270656104
##FIRST=	23001.711907285582129,	6426.5682307747556479,	1865.75
##DATATABLE=	(F2++(Y..Y)), PROFILE
-912FJ4j3Lj6j2J8KnJ1j2KJ5j3NJ5j4p%j3J3%lk6M5k2MJ0Nj2kmmJ0j0K2k5LJ3j0jp9Q0ln6
-868f6M1oL1m0M6k5J0RlJ2J1k7J0j5kJ8LjJ0j6PJ2kJ0n2J2nJ1j3k2OK6k0L2OrPj2L9l7Jj8
-826b1J2j3j1N4j8J0K7m0j0oL9k0k5J4j9K0K9l7l1M6j5J2j7Oj2J4k0M0j9LNnj1rJ1JLK6n2
-787c9K1J8J8j1K3o5J3KJ9Lj0j5LJ0J0oPj0j0ML9j6J5k1k4QJ7Oj7J0k6K9r%k9J9J1k1J2j0
-747b2L7l3K2J2k7pJ8rl7P8M8q3j2lkM0l2O5n8k4K6Jj8pM1qJ0k6PK0Mk0%Jj4l3L1K3rm7K8
-706a9M5j7J0j6oKMQj5MJ6j8k2J8j2J6Qok7j6K0K0J2Jok0L1J3q0L6RJ4j3J3kMj4pjKK5k5J8
-663Gpl%nNJ2J6P6j06kJ5j5MK2j1N1n4qN0k5qk8L2mlk1mL2m6NK3PJ2j3Jko2J7K3QOQJ6J9k8
-618A2L4l2qllOk5L8Ok5kJ0oj4J9lmlj0J0J0kj8J3j8K7k3J0k6O5l6j0PLlJ7j3l1N2QLj2j0
-575A0k3j9lK8N8l9j8lL3k7NmlMj3QK7k4JJ2pL3j7j4J1lk8OJ9k7J4K2Ok0Oj0kNkmJRJ0l3K7
-530A2J1j2k6J5K5j6k5pM2l6J0PMNj2Rj4MJ2Jl0KL0l0L7j7k9M0k3Mj0K9j3L3n6L6j4J8j1j5
-490a0J0OJ3l0j5J3kLK7qk8J6J0j5jJ8Mj1j6k7O9m6K2kL0l6j4OoPJ5qMj7N%oJ3K6l6K8Lk3
-447iJ1qpKNJ2kk2J4mkJ0J9Oj0l6RJ0NKMloL4m4J7k9Pj2j6pN5J3j5qOk9K8%Rj2LK7Jk3K9k8
-400FNrj9K3mQl9K3J6k3OrJ2m5L4LJ0Lk7L9l5OL9k7%K9k4j1nK5jJ1k6j7K7%lk2pL5NrL3k4
-356A2rLomMQl4J7K1ojK3l8J0%RrLJ6pk3K0Lk1KPJ1j6jJ2j9J5j7M2j2Ol0KMj2mK9k1j2PPp
-309a6NJ6j5kJ5J6k9NmK9m9L5kmK4pmj3J5kk9K7l0J9j2omM0m0J5j4K4qL%k0K3j8k0J2K3rK5
-266A4l%l1K4K6k7qPjjK8j5k0K0l5J4K3j5k3L2Kl7J6L0k9J5j3K4l5rN5k5lkJ1j9QnOj0J1p
-224grM2j8k5K1J7j7kkJ1K2j9j7Rj2j3N1m7j0K0lPOoJj8K2rOL3m7K7pNj0k1J4J5J4%o5L8k
-181eMk2kJ2J2KK9j6Mk0%nJ2Rj3k1M1rjNj1nJ6M6n2j0K5j5nk9L6jJ0j5j7J5kmlJ2j0L0ok4
-137cQJ1Om2OKJ1k0K1krNK6k3jK2Kj7j3k4RJ0JQK%k6M6rk5KJ8Rj5J2mj0Oj1J3j4K5n6K7Ok2
-91c2K9j9J9%K8l0j4K8k0knK7k2J1pMJ0PJ9m9K6k9K1Qk5kJ0J8Jm8J4K1k1J0N4j0l0J4j4j6
-51a6kJK1j0j1J5lj1lJ3j6K8k0j0PK7j1qoj6pM6Kj0%j8LJ3j3J1Mj9L5n1K1K6j6jOjj8oK2K3
-7B1k3J4k5KK2k7J7lnJ3K8m6jK7l7J6mj4M%K2K2k0nLRk5J5qpJ0J1mkpJ5k1OJ2M1m1k2M6l0
36aKkl6L7%%J0roKLK1m4pl0M2L2j8j6L5k0kpJ0KJ5k7LMJ4QRm3j2L5j9rL2l2J4K7koj2k2J5
82a0J2m2L2j7J3npK4pRmJ1lpj4NJ6Rj7NJ9k0JLLnmK
110B
##PAGE=	F1=22831.663710768170859
##FIRST=	23001.711907285582129,	6426.5682307747556479,	1034.25
##DATATABLE=	(F2++(Y..Y)), PROFILE
-912CJ3j3Mj7rK1%kPj8J0J1j5NJ4j0pjj0J2%Jl0M6k8QJ1ll%pjQj3K6l2J4Plop8P2ln7N0oL1
-865Bl8M0k4J2PoJ2J1k5J4j6lJ5L%QqMJ2mRm7J4nRj4k0MK7k7L1L%Nj1M1l5%j7Oqj1M8j4OL1
-819D1m0ppL8k3k7J8j6K0K3l6k2L9j9J1j5NqK1k1L6j8%LlrrJ0JKK2n0K9J4J3j3K1n2J4%RN
-777@%j7KJJ4jKj2qKM2j7J7k0k2KJ2J0qRl1K4nNl5K0J4j1Oj1M2m2K1Qj6j3J6k8n0R7N9q3j2
-734a7lKM8l7M4p3rK7J3j5LL9j0J0k8OK4pk0M%ql4L3J7j0m2K6M1j7J1j1j3OMQj0%J5j8k1J8
-692dj3J7Qqk7j7K5J5J1Lkk6L1J8o8K4NJ2j1RJQj6nLlK9k7K2qrMpKJ4J3P9j10mK3j8PJ8j6
-648BN3n4JN2l1j3k2K9kpj6JK4m3JJ0K2J4j4Jnn1J2J9QOJ6PK2l0M0l8okJLk2L4Nk5pJ0nj5
-604a5K1ljmnJ6jpj2J0j7K2j8J5l0N7l2j1PJ0lJ8j8l1N2Njoj5k0k3jL6M7k8k2nL6k3PrnPj0
-560a0NK8k9JJ1mL1k0lPok3KK0k0NK0Oj9LpKOjn%OJ0k6K2J1j2k0J0K2j2k4j1L8l7J5QLQj5
-515dJ0j3KJ2Ol6KK9l0L6j7k3M2k2%j3K9rL7n7L0j0J2nj9J1J0Pk2j7J3kNJ8kl0J5J1j7%K2
-474A1Mj6j3rN0l8J2%L5l8j7OqQJ5j1Rj7KjrK1K1l6K9Kk2J0rkjNJ8%k6RnMNJ5Pnl7RQNNKk
-425EkL4m7J0j9Kj4j5pN9J4j3j5J0k7K7kNj3PK7nj9K9k3Kmk7K7%%l4K7J4k6NnJ3m7K6OJ4k
-382ck2M1l3KL9l1LL1k6rqK5lJ5k6j6K6Lok2jL0KrL1k2oOj1jJPl2J6K3j2OK0m0J1nJ1oJOP
-336A3k6J5Nj5OPNj9LJ4k2Qj3M3j5%k0%kqoL4j1j9PMlJJ9j7JJ1K0k8jkL4n4L3%NJ5qjj2J5
-290A6qk5K9l8K4j1nlL7m2K1j7K1nKLj9J9j6j8J0J8kK3kjl1K6J8k6oOLKL3k1k3K3l2J1K4j8
-248@k1K9%m0J8K9k9K1j2L1m5jN2k8mkPj5J0nMj0Rjj3M0j8k2J8J5j9MkNK8k3j4J0j2j1M6m3
-206a4j2K2lKOlLj7J9nML3m4K5qjpj1RJ1J4No8L3KQk3kNJ1OK7j5Rk5LjJ3Qk0j8M0noJ1j5o
-159@J5M6n1rK5j8nl6M4MQj9j3J9lj2mJ7j4K5Kk2QPOl6LjJ4k5K6mj1MK1j6kK4Qj8k0k3J0P
-115a9QRjKl2N6k1j7JK0Mj4J2rj6J5qJ0j6L0n5K3J0j8J8j5K1kK7k4j7K3j8KkJ7j9J3ojJ6L
-73A0K0m4K3k7J7J0k5lJ3RMm7J8K3k4J0N5j5k5J4j5j8nOK3j7rJ8lj4QJ0k1K3j4j0JK9j1kk
-32gk5jM5rnKj8LJ2pJ0jk3L8m6J3K6j5KPmj4mJ3K4k0J8k7RJ8k6J2oLJ5K5n0jK5l5J9nj5Rl
12a9K1J7j5nMJ0k8J7j0pJ1QmLj0J4k2RRM0l4l0N2l0%jm1M2%jJ8j7nJMK1m5nk8M3K3j2k1M0
56A7j6lpNJJ7k4NjJ2J1Lm0j3L3j7pL1l2J3L1okj8k1K1Pm2M1k4J1lpK1lOkJ1loj8PJ8Pj9PJ4
103A6j2%KJJ1j7%
110A
##PAGE=	F1=22807.371111265681975
##FIRST=	23001.711907285582129,	6426.5682307747556479,	-378.75
##DATATABLE=	(F2++(Y..Y)), PROFILE
-912aJ2j1Mj7qK5lKKk4J9Pj7NJ3opkpJ0%Ml1M3l2J5J0j0N%rKPj5K9l8K4KKrp6O3kn6N5lL0
-865Fl5L2k3J3NrJ3Rk2J9j8jJ1J%OKJJ1pRm1J4lPj5j7KK7l4L1kRMj1M3l2kj4%mj2M1q%L8m1
-818ClrL7k5k8K2j5J8J8l2j1K9k1Rj3NnK8k2L1j6k%%prQJJJ7m7L7J1Nj5K0l9J5%JNRk0Lj1
-773a7K0Llj4o%M5j8J8j7k0lPJ2jJ1l5J9jJ2m4K3J4%jqM0m6K0Mpj7J4n1o2J18P1q0j4nPN5
-731D3l9J8q6OL0K4j1J0L7j3J0k9MK9j8k0Q%ll5L5J2j3l6K5L6j8J2pj9J0OPnlJ3j8k0J8j3
-691a3J7Ppk8j8L1J0QKMk8K8K3n3J0JRqNLJ2j8mPoL2k9K6qj7J0j0JJ5PQ4j13oL0k1J0J5k1
-648aN1n1QN4l4j9j6K6jj0j3OJ8m1%%L3J3j4Lqm1QJ5OPK4nK8l2M5m5lJM%j9K8Nk4j2Qmj4K3
-603GnMnjK3j2j1pOj6J7j2K1l4M8k7j3OJ7nK1k2l0N1jmJk0j4k6mM5L6j6k5j0L8j6Rj5pRnJ
-559cK8l3KRkK9k3RKpj8lK0j4lJ9Nj7JoNRJplNRj9J8J1j2j4OJ5ok4j3L5l7J8QJJ2j9J1j0j
-512fJ1J2m0KK7l0L3j8j4M4k1mj8L1nL9n6K6qMKk2J1J3Jj4j7J2lQRNl4J5J1j8%K5Ok1rPL1
-469B7k9KKL9m0j8MrJ0J4j3J1j4jkj2K8J5l5K9Kk0PrLlMK4Kl0NoRJJ0Rjl8J0NOPjjKL5n1M
-421grkj6j3rO3J5j0k2J2k4K7n%j2QK7j0j3K7j9%Jl3L0Mqk8L0J2k8L%J1m6J8RJ5qj6M4l1j
-378a4L8l3ML2k7oj1K4nJ8k5j4K5Nrk1NK3%oK6k1kJ0j6JjOl1J5K5j5J0J7m2J1pJ3njjK0l1
-335a6J3NqPR%k3QJ5k5jqM6j9nj1jqmj0M0lk4PJJlK1j8LQK3k6pJL5n4L0JJ2OqLj2J5j4j9L1
-287A4m7K8j0llL4m2K6k0J7j%Oj6J3j3j7RJ4LK1jkl1K8J1k5mLQPL7k7k6K3k5PK5k2j8K5lm1
-244c8J8K7k7K8j1L7n7QM9k9njKj1J1mJqNOj9L8j8j6J5J2k2J0j%L3k6j2J1j2rM1l8j5K3ll
-202a0QkOj6J5%KL1m1K5qqmkMPJ3J2o8K4OJ3k4kjRRK4j3J6l1OJJ7Nk7j2L8kj2J7j8pJ5M5n0
-156A0qK5k1nm3N1J0Ok3j0K4mj9oK0j7K3Qk1RLPl2JlJ5l0L2oj4MJ6qnK7J3j8k5k3J0NJ5Qk
-112aKl4O2l0j0jK1%j3J1j4k0K3nQj9L4m9J6J4j4Nj0K3nK7j8j9J7j6OKPj5J3npK3kK0l5J7
-70Ik3J1J2k4nJ6LPm4K0K4k5QN2j8j9J3j5j9qJ1K4k4mJ8mj5J9Pk8K1j0j0mL1j1LJl3QM2j9
-28blNj7JJ3jRqk5M1m1NK6j4NPpj0jLK6j8K1k7J4J5k3OrRJ7K2n3jK3l3K2oj4J4pK0J2j2mM
17DJ3l2J8j1qJ3OoQj1J3k3J2NL7k5l5N4k9jkm5M7KmK5k3n%NK3m7kk6M3J3ok6M4j0poJJJ8k1
63fPoJ0J3%l8j4L1j4oL0l0J1L3j0Jk3k0K9Km2M5k5OJoJ7jJKJ1kpk1QK2Lj9RRnj%JK6k8m
110@
##PAGE=	F1=22783.078511763193092
##FIRST=	23001.711907285582129,	6426.5682307747556479,	-959
##DATATABLE=	(F2++(Y..Y)), PROFILE
-912cQoLj6mK5nLnk5K5Lj6MJ3lomkQjPl0L3l1K2Rk2J5Lj2MOj7L0m0L1mRj1p3N2jn1N7JK5k9
-864b1K2k2J5Jj0J3Qk0K3k0KNLjLJ0kJ1j0Ol2J4lPj3j8KK6l9L0nJ7Jj0M3k8mj0pJj2L1lmM2
-819D2m0jpL4k7k8K7j6J6J5k9%J9k2Pj0K%L2j9K1j3lkKorPJjJ1m0M0Rlj2J4k3J4jmNJ3j5j
-774ak0K3Qqj7kkM4j8J9j1j7j1KJ6NJ1l4J2KK2n3K5J3J4j0pL4m4J8lOj8J2o8n9J34P6q3k0
-734a0qJ5N6k7Jr8QK8L1qJ6L4j7J0k4jL3k5k4J2jJl0L3Mj5k6K2L0j8J3nk2J4MQ%oJ1j7j7J5
-692@j0J5Pqk9j6L5MQjJ0l0K5K6l6lmPqLNJ6j9mJ2rL1k7L1j3k0J3j1JJ5KQ6j12pL2k2J3J0
-649A8k4M9m8J7N0l3k6j1K5jj3qPJ3l5mmL7J3j4Mj0k9JJ3NPL0j6L3l2M6m8%LRmj8K4Jk0j5
-607hPoj1K2mQoKL0k1j7%%j2J2qK7l9M0k1j6MK4mK1k6k5M5lqOk6nk6pM9K3jk6j4L8rQj8pJ0
-561BjlK7l5NNJK2k1J6Jrj4mJ6qj0J7Nj6Lj1J3J3%rmjJ1j2J5Qj1pKQJk2j6K8l1J9P%J4k0J1
-514ErlJ0J5m1LK4k9K8j7nM3k0qj7K8%L9n2J9nkQk2QJ7poj8J3nJ0LJ1l5J3J0j7jK4J2k6oJ9
-470A1J6k2oLM1l7k0Kj0J1J3j6J5j2mkj4L1J0l2K8Kj9Pj1RpOK7Ll1kkJ1jNQKl6RLRQm%PL1
-423D0n0lJpj4j3j4O5J8qk6J3j8K4pmj0QK5j4pK4j5lPl6L0Oj5j9L2Qk8KLJ0m5J1J1J6j6lM0
-380A9k6lL4l3NL0k6kj5K2oJ9k3rK2Qj4j8QJ6JnJ9j7KJ5k3NlJk8J4K3j5J4J4m2J0pJ3jmrL2
-336A7l3QRlRRnk6J3J6k9j0kM5j9j2ljj1%j2M1Ql1J0mMoK3j9NNK5k3j1JL3m8K2NJ9ooOj1J4
-290A6j7j5L3n6L2om%K8m1L0k2J1NlRj2Nqj5PRPJ8J%l1K8Kk1m%J4J0L9l1k8K1j5KK4k4j2J7
-246Clm2K0K1k5L4qL7o4J6M7l0njkpJ2lkp%J2k2L4j5j2J2J0k5J5jkL4k4j2J2j1qL5l2j7K2
-204dknP%Oj3J1OkK8l4K4j1j2kP%JJ2J7o4J4J1J6k2noQJ0K0j0K2l3NNJ7Ol7mL5Jj5K0j9qJ5
-158A6M3m9pK6k7km9N7J3Lk4oK5lk5qK2j8K2J2k0J0jPk5llJ4l1L4rj6NJ3lnK5J7j5k9k4J2
-116b6JK0RoPl6O6m0l%J7lj0J1j9k6L3lNk0L5m1J1J6rrmK3oK4rk1J3j7J2LJj2J1nj0K7pK0
-72B3k6J2j9PJ1k1oJ9nRl7K0K3k5OM5j7j2J1j5j8j1J5K2k7kK0nj5K5Nl1J4kj0qL0j2ROm0J6
-30a6L7l0JQj8KJ2POj4k7M1l3lK5j1OQj1mJoK5j4K3k6J8Rj7%j0J7J3J8n2jK1k8K1nj2J7j0
12a2J5QomMJ2l1J9j3pJ4KpJ2j1J1k2J4JL2j6l9N4k5llm8N1LlK8l0k%NK2m4%k4M1Mkk6M3mp
58Fpl%K0j9J0j1RJ2nl0j5K6rnK7k7J0L4j3Lk8j7L2%l8M6k5%LkJ0J%KJ0jmk4RK5kk0J1NjjK
106FkM0l9n
110@
##PAGE=	F1=22758.785912260707846
##FIRST=	23001.711907285582129,	6426.5682307747556479,	-1539.25
##DATATABLE=	(F2++(Y..Y)), PROFILE
-912eNmMj5jK6pNj1k7L2kj6LJ3%moJOkJ1k8K2l0L0Pl3K4Nj3NNj8L1m3L8j1J8j5o7M3km4N5
-867a5NJ9k3J4k1J6kj2J2Qj8K7k3PjLlKJ9nRj3Lk3J5kOj1j8KK4m3L0qK3jj0M1k3noj4Oj2K1
-822@KoM4l9KpL2k9k7L0j6J4J1k5J1J0k4Nq%NL6j8J3j0nkKmrP%lPl4M4Nj1j1J1rJ4jqMJ6j1
-775Hmk9K6J3j3j9%lM3j7J9mj7j6lJ8J0J3l2PKL2o0K7J2K8k0lK0l8J7qJ4j2J6p4k4J49N3r8
-735C3l3j1K2N5OJ0j08k2J7L0qK3K8k0J0k0mL8l2k8J4jOk7K9jj6j7J8K3j7J2jk5K0JPNrRj3
-694Cj5J2qJ4Oqk9j5L9kQnJ6l1K1K9j9j5qKnjPJ8k0mJ9j1L0k8L7j8k2J6j3NJ2mR0j12rL5k2
-651eJ5Qk8M3m4K5M7l3l1pK3Jj4nROk8opM0Rj1Nj2k0nJ4KNL7k9M0l2M7n1LNJ3oj6J8lj4j9
-607a1NpoK0lJ2pML5k8k1NnrOkL4m5L2j5j9KL1mK0k8k0L8mj0Ql1Mk4j3N4RJ5k8j6L4%Qk1q
-562iJ2MqK6l6PKJJ6j7K2lrroJ4kj7J2Nj4Nj6K0J7Kj2nqJ3pJ3Oq%kkQj9j8K2k6J9PkJ7k1J0
-514DqmQK0m2KK2k8K4j7KM3j7j3j7K5NL8m7J3jj0J5k3OJ9j5Lj9J4nJ3nJ7l7J2Qj6jJ8K3l1
-472bmK8Mj3j6NM4l5k2jj1J3J2j9J8rpkj5L3Nk9K6Mj8Oj2J5j1OL1Kl1pJJ2kJONl3PKJ0J1q
-426@%J0K9m8j1J1j1j1j2k1O7K1rk5J1j0K0qj0qJ0K1j6kK0j2nJ3l9L1Rk4rL4Mk8JPQm5MJ3
-384b0J7k4J0L7k2nL0l1MK9k5Jj8J9pK1k1mK0Rj8j4J0RKmJ2j3OJ9k9Rnlk5J3K1j5J8J0m2J0
-342iqJ3Loj3L9l5LJ3%J3Rj0k9J7J7l0k0NM3k1j7Nkj3Pj5M2J6l7J1qPpK3k0PKK6k0j5LL0m2
-298b3J5RK4j7mQrJ3k1j0L4o1L5mmKK0l6L1k0MQnJ1omlj4OLJ2J6L%l1K8oj5okJ9J4L9l5k8
-253a0J8okK4k8mQml9K1J4k2L8nL6p1K5M5l1mkpkJ2jnnnJ8k7L1j1qQQk9K2kmL7k2j3J2j0p
-208iL0k4k1J9KqP%Qj0OJ1nK5l0K5j5j7JJ8nnJ1K1n5LJ4J7j9oj1PJ1J5qK9l5MJ0J6Pm5KL1
-164B2Nj9K2j9rJ5M0m6oK7l3Jn4O0J8jk3nK7kl0qK1j8K5J0j8J1nOj8nmJ6l4L7j3j9PRLpK3
-121IK1j1l0k5J4nK5RqRl3O4m8PjJ4qpJ1k3l0M2lMj9L3l2NJ7mk1JK3pK0Jk2Pj5J5MopQnj2
-75a9L3j4J8j6J0j7KRj7oJ9j0J1k7J8J9k2LL7j5pJ0j5j6j4J8K0k8%K1pj6L3Ml5OPj0rK6j4
-34a0J6J0m7K4L0l8NJ1j8MRJ5Lk0l0M0k4qK2pPQj6JOj5K2j1K5k5K4Jrpj0K3RJ4n1JJ8k4K1
8alj1J9j1RMjlLJ2l0K0j4qJ5%qJ5j1Rj9J4mK8rl8N1k2mmm8N3MmL3l7jJOK0m2Kk0L8nKk6M2
56A6Kpj0njK1j6J2j4PJ1j0k0j7K2nnK4k1QL3j6Ml3j3L6%l4M3k2oLJMLkMQJkk6QK9ok3J5%M
104EjLmN0m6p
110@
##PAGE=	F1=22734.493312758218963
##FIRST=	23001.711907285582129,	6426.5682307747556479,	-2313.5
##DATATABLE=	(F2++(Y..Y)), PROFILE
-912hK%Mj2JK5rNj8k3L4mj5KJ1MkpMLlJ4k5J0k6L6Lm1L1Rj5MOj8L1m2L8j4K4j6o3L7ml4M8
-867a3J1J2j5Mj9J5mj4J1J1j8L0k6J2oOp%K5qRj6kj3J5jNnk2NK1m6L2qK6orL6j6olj9J0j1
-823a7J2NrM6l7NoK9l0k5L3j8J0J1k1J8Mk2%mnJ0L8j2jolnNnqQjn%k3M3Kj6j1J0LJ4lrLJ5
-776B2lrl6K7J7j5k2KjL5j4K0Nj4k6mJ9J2J6k8M%M3o6L1RM0l1KJk8J7j0J9KK3n3N7J60rj41
-735G3n5j2L1N5O4O2j14j03j1J5oK6K3k5Rrj0M3l4l5J5kRj9K1qj5qJ5J6j6J1%k5K5lRPj1Q
-695A6j0j2PkROpk8j2L8oRj2K2k9J6K9mk2j3klkQK0k2mK4j1K5k3M0k5j9J6j2PRrR2j07j2L3
-652A8j9J5Mk8L7l9L0M2k9l7mK2Jj3jQKk2rkL5OqOj5j1rJ4%LM0l7M3k9M3m9OOJ6qj4J1opk2
-607a0Kq%J6lJ8qOL8l4k2Opo%ML8n0K5pk5KL7mJ8k8j6L0nj0Rl3J4k3k0N6kK8k8j8K9RPk4q
-562gJ5Pj3K4l4QjJQj0K3lqqkQKk2J0Lj5J0k1K8K0Lj4pj5J7kJ1LoOoj0J4j6j9J5j8J8NlJ9
-516A8k0QqoRK1l9KJ6k5J9j6J0M0j3j8j2J9J0L5m1Q%j7K1k1KK1k2J0j9J5oJ4pJ9l5QNj1kQ
-474@L4l4kL2mnk3PM2l0k2mj0J2J0k0K0oqlj2L0jk4K2Pj8Oj2J8j4PL3%k8j2PJ0lmNOk8MKJ1
-428bJ3j2%J6K2m1j8J8j5oj1l0O6K6j1k3J0kJ5qj6lRJ6j6KJ5j0nJ7l7K7J0k8JL3jk6KRMm0
-386c0lJ4J5l1K5L0j7nK5k7LK5k4Pk2J6rK3j8JJ7Rk1j1J1LNnNqRK3l3J2oqk2J1J7j3K2Nl7
-343a7OoJ2Npj5M4l6lJ8MJ3Qj2l2K1J8l4k6J4L7k2k0QJj1J1j5L7K4m2J5j5J1pK0j9PJK4j5
-302Ej7KK4l0NJ4K6k6jRqJ3k1pL3o2L4kmPRk9K9j7kJ1oJ1jj2Lj3NkJ4J3NKk9K7j2j1pnK5J3
-256A5L8l6k6J2OpJ9k7Olol4K3Nj9M1jL2p4L2M2l1llj1KJ3JqorK4k9K7qmNOl0K5mlL7j4j8
-211cJ1qpK3j5k4J7MrP%QoLJ5rK2k4K5j9k0LK6rj0RK3m3qJ5J7j4qj4OJ0RlL3l3%J4J5Rm9O
-165eK7Nk0K2j7j1J7L6m4nL0m1Pn6N9K1ok0nK7%l1qJ8j7K8Pj6J2j0Nj1nmJ4l1L5j6k2QJ0M
-123ipJ8K5ok6k9J7j1K8Rj2J3k9O1n4J2%RroJ0k6l1M9lLj8K7k0JJ7kl0PK2qJ4J0k1Kj4K0N
-80Hj2mNoj2L6j8J4nOj3lOj1nJ7j3J2j5J2J5j8%K6rkOj2j3j6J9J6k6KK0rj6L6Kl4jJ3prK0
-35Bj5K0J7n4L0K5m4OJ3j8OQK2jk5k9L6j5j1J6jPQk1OQk1K0rK5k1K5njj2pK4LJ0m5KJ6j9J8
8a%rJ9j3LKMmLPk3K1j5qJ4%j0J6j0Pj5J4qK0jl5M6j7pmm6N0OkL3m1KKOJ7l6Lj9L4j1Ok6L6
56A0J1oj2pjJ9j1J3j7PPj3rj8J9mlJ8j4QK8j7Ml6j0M0Jl0L7j6j2KPnMjMML%k5QK9j0k3J8k
103aL%NpN5m8p
110@
##PAGE=	F1=22710.200713255733717
##FIRST=	23001.711907285582129,	6426.5682307747556479,	-3087.5
##DATATABLE=	(F2++(Y..Y)), PROFILE
-912a0kMLrLK4j1Mk4j6L5qj4JJ1OJqP%mJ8k3jk3M2Jm9L7J1j5JQj8L1m1L8j8L1j8n6L1ok4M0
-867a0J4Oqmj7J4oj5J0J1j6L3k9J7j2J0j2kL0j0J0j7rlJ5%Njk5RJ7m9L5rK8j0qL0j0pLk6J5
-824cj0JJ1j3M7l3NnK6k9k3L6k0NJ2j7K5%k3ljj0J3L8mj4kjoNmoNknoj3M1%k2rQJ6J0kr%J2
-776B1Qj3m2K7K1j9k5NKK8j2J9J4j2l3oJ9J3J9k1MoN5p4M1OM6l9Nk0j6J8j1K2K4L9jJ96J66
-737D68j29k14q1j4M0N8J51J72j19k46o3j0qK6J8l0RLj4M8l4m3J3lJ4j4J3j2j6LJ0Rj5J1j
-702@k3L0oRQj2PqrMKNOmk7j1L9j2Rj9K9k6J1K8Ok4j8mlkPK2k4mL0j1J9j7M2l1j7J7j2J0M
-657B0j2R5j03j4L0j6J4Kk7K9l5L5L6k5m1jK1Kj2JOjj5j1NK8%lPj6nj3J7m%M3m5M5k4L7m7
-616CRQJ8j0j1Mj0Kk5jrRJ1mK2qOM0l8k2Rj2knQM1n2J9%l1KM2mJ6k9j0K0mrQl4K4k2k4N6j5
-570a4M0k8j8K2J7Ok4qJ8Rj8K1l1J2pKJoK5mqm%KNk4NLj6J7k9L4K5Mj5rk2K0KRJlJ2rj9J9
-524A5j2j9PqJ6LnK1j8OqrRK3l6KJ3k5J4j3J5L6rk1qJ2J5L1l4MKk3K6j9jJ9k6J8k0J6qJ4r
-481FK3l4OKpmkM6l6%L0pJl0J0M0k6k1oj1J2Qk1K2kj0krK5mk0J8Qj6Oj3K3j9QL3jk6j5J3P
-436Ejj0MOk3JLJ2J4j7jK1J7l3k6K5j9%j0l8O3L0j1j9PQRqk1LNJ1j6PRrnK1l4K5J0l3J1L0
-392B3nk1KJ0%l6rJ5J4l5L8K1j1oK0k3KK0k1J4k7J3j1K4j5OJ3J0k3pJ2nRolkJ1K7l8J5nj3
-350cj9QJ4j3K6Jl3NmJ0Qpj4M4l7oK2OJ2Mj0l3K4J6l5l0K1L0k3k1J2KqJ5j5L1L2m6J7j9J3
-309cpJ6j8QJK1j0k0KJ9j9lJ8K7l3%RoJ1j8oL2o1L4%oJ0Kk4K5rj0J2pJ2Kj8Qj1LnJ5RQKk6
-263a4K6j8mj0pL1J1L5l6k5QJ7j1J3k6J5j3ol0K7nj5M2MK4p5L9M1l0mmj6OJ3Mj1mj5K8k9K4
-222@njKNl2K8mlL7ok3J0pnJ6ok8J3PrQkRlJJ9j2J8j9K3k1k3OL3j2j5NK5l0j8J6J6qrj7NR
-175gLKL7l2lJ7J2J2n2RK2Ok0K1j4j3J9L2m1nL3m9J1n3N4K3j1j6lK6Jl2pJ2j2L2Jj5J5j5L
-134ClolJ3k9L3k0k5J1J1MpJ3K7%k2l2K0j7K9J0j6J7k2N4n7J8jMj0mRk7l1N3mLj7K1rkJ6%
-91El9J3K1rRJ7j8mj2K4Nj7jJoj1L9k5J2PJj1oLolJ5j6J2%LJ2j5kJ6mKLrj0j9K1J2k3LJ9j2
-44cj5L8%l1j0K1nrJ4j6K5K2n9L4J9m9QJ6k0ROK8nk7k9L1oj3J1MPPk4J0J0k7J7nK4j8K7j1
-2FPj8lK6nQm0LJ3j2J4KnJ8j4nKPmKLj7K2j5qJ4kj0J5qNj1J4j2J3Nl0L9j2pom4M9O%L4m6M
45cMOJ5l2Mj6L0j8Rk4K9J7lj3rjJ6pJ4j8PMj9Mj8J6lkJ3qOK5j7Ll8oM0Mk5L0j0j9JJ2j2N%
92gMJNKk5QK9j4k3K2pNJPrN5m5r
110@
##PAGE=	F1=22685.908113753244834
##FIRST=	23001.711907285582129,	6426.5682307747556479,	-3377.25
##DATATABLE=	(F2++(Y..Y)), PROFILE
-912a1nQKmLK3j3%k8oL2j0j2KQPMpPkmK1k0rj9M5ln2L9J3j4mJ0j4K7l4L1j7L3j6n1K7pj5L2
-867cJ7jkj1j5J4qj7QJ5j6L3k9K2j6J2j4nL3j2J0k0j4PJ5KKQl1J4J2n0L8nK4j4nK2mpPk9J5
-824BqpJ2j2M7l1OnK4k8j8L6k2jJ4j3L0kk2pKj5J8L4Lk5KKqOmoOlpj0kL5jk6oPK5OkpmPK1
-775D3j7m4K4K2j9k7QOJ6rJ8K3qm1nJ8J2K2j2Qj6O5q1N4MM7m4Pm4jJ8rK3N3O1Q6L88J64l02
-736E11l17j14j1M6P1K62L36j26m48j37m6rK1J5l3OJ6j7N2k9n1QnJ6oLj6j5J3NKj2Rjk1L3
-700A1rJ0Oj1PnrLRjNjk5pL4j6J1k7L3j9NK5J2k2k0pljOK3k6mL3qQpM2l7j1J6j1J0Jj4R4r3
-654A0j7K5j5J5%k5K1l1L7L2k2m3jK0Mj0JNlrj2J4J7lKNj7%j5J8olM3n0M6j7K8m3J2RJ5pr
-611B1kj3J1k7mrJ7KkK5qPL8l8j9Oj4KrJ2M0n3J6Nl5MM1kJ2k7pJ2koOl4L1j8k9N4k4M7k7j4
-567a4J4K2Mk2rK1J0k1J6k4J2j1JpKK2lpjNoOk4JKj6K4l7L9K7Pj7j0k7K3NPmKJ4rk8K5pk0
-522a3%%J3NqK1j5Lqj0RK2l0LOk2J0rJ6L2ok3jNJ6K8k7%Lk8L1j5oJ8l0K3j7J5rJ1oK4l2Ml
-477@jpj3N7l4jK4nNl3J1L4j9j9pj1J1Ok1K3Kj0mmJ7qj3J1J3j6Nj3K6k2RL1kk3j7K0KKj6L
-433gOj7lLJ4J5k1kK5J1k4l0K7k0Nqm8N9L4j3j2MJ8Jpk5RJOj3PNj2kK3k6J9Ql3J9K6rj6LJ1
-388A1ol0j3J6J1l9N1J1noJ5j7jJ6j9J9k9Rj1K4j3J2QRk3lJ1j0J3rqKJ3K9l9J5lj9j5OJ0j1
-346a8K6jk8MkPJ2qj1M0l7rK9NQ%nl3K6J4l8k9L0J8k3j9J0O%J5j2K3L5m7K2k7J6nJ1j8QLJ5
-303A3nj9%J2nj2K3K5l8JRmQj2oK8n5K9LpJ3qj5K0lj5J2rJ4Mk4J5j0JrJ6ORLk2K3k0%j1rL6
-257EOL1l5k2MK7j4Mj9K3k4pk3L1j5j1M0RJ4p0M2L9k8nmk0J0J2Nj2lj8K9k7K2mKjMl0K6lm
-214a4M0Kl0QmoJ0Ll1J0RqJ0nPKjK1j3J4j3K1k4k4PL7j4j9MK3j5k5J4J2%j0j8MOlPM1k8qJ8
-169A7J0J5n0QJ7Pj9J8rj4K0K8l9oL7n7J7m7M6K3j7qnK4Jk9mMqL8qj1J5j7KJnkJ0k2K6k2k7
-126d2J2J5KoPK8Nj4l5K1k1K9Rj9J8j2M5n7K1JnrjQk9k6N3mKj5J3JkJ3jm1J8J8qMK0j5qj0
-82a7K9Mk1%jpqL9k9J0J4%qj1kKJJ0j8J3J3oQj1mNLMJpnk0J9Pj5KJ6j3j3L4kk4j6K4jqRj8
-34a8K7K8o0L4J4n2J0J6k0J2OL0rk7k4K3Jj2NROOk8J2J1k8J3%K0j4K4j5J5k0jK6j1Nl4MJ2
6doJ0MlJ7j6j3MJ1nKlpJ9j2j0J4mrJ4pMpJ2j4QOk1L0rpnl9M3PKL1m5MPMJ3k6Nj4K4k2J1k0
55b2J9K4jj5j0JQJJ3j7Qlk0J4j7J6njQkOJ9j5Jm0kL9J1k4K2jk4lJ7j8NNJoRNk2MK9j7k3K6
102CqLKRj2N0l9q
110@
##PAGE=	F1=22661.61551425075595
##FIRST=	23001.711907285582129,	6426.5682307747556479,	-3085.5
##DATATABLE=	(F2++(Y..Y)), PROFILE
-912a0qRJJMK1j3ml1NK8j4j0KPPQpOknK2j7j6j6M7ln4L8J4j3rJ4j2K3k7K5j8L6j6m4K6j0p
-868b2K2K0qOj8j2J2j0j8PJ8j5L2l1K8j9J4j7qL4j2J0k1j9J4J4M%J7l7J7Rn2M1%K2j9lJ4J
-828A5pJ1l3J8pj4J4j2M6l0NlK1k2j7L7k4pJ6rL3kk1j1Mk0K2K9J1l5NPj1PmoNlpj4QK7%l1
-784ijNL3JjmqJL4k2m4K3K3k2k9J2J0NpJ5L4om6lJ5RK6kJ3k7P4q6P1KL9m5Qo5J0K1oK5Q2R2
-740B50J96O18J59n20m41j48mM8R7L83N43j37o90k30q8rJ3J1l6LL1j8N6k1o2MqJ6Mrj9j4K2
-707@Knj0Qkj8L7j2RNj0OlpJJ5qOKk2lK9k0J3l6L7j1kK1J4j6k1qljMK4k8mL6nlLM2m2oJ6r
-659A5Qjj6R4q2k1J9j3J3%k0J1k5L7K6j8m5%K0NrMJmmj2K2QqONj7Kj5K2j0pM3n3M5j1J9l8
-616dJ5J0J2onpj5J8k8prK7qjK8rOL7l8j6Oj7Pj3J5L7n2J3J2m0QM0jOk5lNJnKk9L5j5l0N0
-571Gl3N0k4qOK5Kj9rK3J0k4J3j9J4j4jj4RK0lpLRj3Ok3lJj7L0m2M2L1Rj9j1l0K3RNrPJ6r
-526A9l7L0kj9pPJ2MrK0j0jrj2J0K2k4KJk0PnJ7K5jk4NjJ7K4k0mLl2L5j0j0J6l5L0j6J5j0
-483CQlK5l0KoNj0k5O5l0jJ6jPl4J3K8j4j7pj1J0Lj9K3Oj1mKRj3oNJ6j5Nj3K8k5J0K9nk1j6
-438a9K8oQk1%MrqNJ5J6k6lK8Oj3l5K8k1J1on6N3L7j5nKK7npk9J6lJj1Rkj3JK3j6J4Nl3K5
-393@K0j0j0NRj1k4j6J7Ql9N9jLnJ0j4kJ1j7K6l2Oj0K2j1J8KPk1JJ2j6J6j2j3PJ5L0m0J4J
-351A5k5rKMqK6mk1L%NJ3ooL3l7j1L4MMnJl2K7Rl7k5L7Pk4j6QJ0QJ4qJ3L7m6K6l5J8lPj8Q
-305cMJ0%j8kOOj6K5K2m1KPjMkj0K4m6K3OrJ6j7pJ1Pj8J1j1J5Kk5K0rjj1J7KJ0Lj7K0k0Nj4
-259b0j2M1%K8l4j9JL6j7mj5L3l4rj5L5k4qL7J2No2M2L6k4onk5J6J1Mj2jk2L1k6J9kNmLk7
-217c2K5lnM2J1l8PkqNJ3l5OJ1oJ1pOOkK2j4J0rJ8k5k4RL9j5k3JK2jl0J2PQj2j7NKrJ1M2k2
-171A2j2J9PJ8m6OJ1Pj7J3lj5K1K5l5qM1o3J9l6L2K5k2loK3%k4JolM1j6j0J7k0%Pm%Rj7J9
-128Gk3k9J4J8jo%L0J0ol7K2k5K7Rk2K0mL6n4K3Kj1r%Ql0j9N0oLj4NJ1kJ0km3K3J5p%J9oj5
-83ipL2Mk5%kqmL8l3PK1jmj5pRMNj8J3K6j5LqokROll%k2J8KrKJ4j5j2K9mj5k3L0%oLj9K8L2
-32D0n9L2J1n3J0J7j9J5KL1j2k4j9J4Qj0jJ4MNl0J3J4l1RNJ6j0K2j8K1k3LK5j6%k7NJ1%NP
9GjJ4j6k1OJ4oLj1MJ6rj2J5nrJ3oJjJ0j6KQj1K1pqml4L6PNL1m6NJ0LJ1k1Lj2K0k4J2j6QL0
57A9Kj5j1L%OJ4j6Rrk3K6j7J8pkLMOJ2j1lm0JL8J7k2J5Pk9pK2k3LJ0jj3J4Oj7kK8j8k2K8q
103eJLJ1j5M3l0q
110@
##PAGE=	F1=22637.322914748270705
##FIRST=	23001.711907285582129,	6426.5682307747556479,	-3048.25
##DATATABLE=	(F2++(Y..Y)), PROFILE
-912a0qJ0jOLJ8j1j0l1J5K4j6j0MONJ1nLlmK0j2j9j1M3mn0L3J5j1j5J9j0J8j9J7j6L2j2l8
-871b4K6j1lJ5K0j0Rk3rJ0rj9NJ9j3L1l2L3k3J8j9j2L2j1J1k4k0J8J5OmK5m2K2Mn1M4MJ9k4
-831CkONnJ3l4J9pj7J2rM4k8LlK0j7j3L3k5j3J9mL1Kj9j5Nk4K6K3J8m3OJ3j4PlmKjrj6J7J9
-786B1%l4KOL6lKkj3mM5k4m2J9K2k2l0J6J4qmJ2M0%n1%J2ML2PJ9l7P9r0R1JK7m3Nq3K1K4m
-743F3L0J09J23L20Q56J47p54n68j80OM7J33N02P62j52r40l32j28rKJ0l7kM4j4N7j3o8nj0
-713aJ5J1j8k0j4K8Kj1qNlj3L8j4J0JqOjpJK0j5QNj9JK1k0J2m1L8kpJ4J2pj9j0l%KK3l0kL7
-667A7jj6J5L9m5%J5pNkj6R0o8k5J3j0J0kj3Nk3L5K2j6m3kK0OpNjnJj3L1mj0J1Lj5Lj5K3j1
-623aj2M1n2M1lJ0l5J9J1M%jj1j5K3k9j0pL5j8%L0j1PL2l6q%j6J1j6J7L0m6J0J6m2J5L3J%
-582A7k2j%Ljlk1L6j3k8M2l7M7j9kjK4Jj4rK6Qk5Qj2J4j8kj6J3J4jnNJ4k1Mj7pjj5L3m4L9
-538gL4J2k1j0l2K4J0Kj2J2J5pm1L0Lj8j2J3J1Nj1J9onrj4J1K0j7Jlj9P%J2J9Lk2J0pJ6K2
-496C8j5qLl4L8mj5J3l6L3j2J2rJMK3k4jj1J3j4l2O8k4kPLQl3J5K0rj1rj1Rkj3J9J1rnPjj5
-451a4JkJ9j3Mj4K9k5J1K3nk1j2L5j3J2k5jJkj2OJ6J6k9mK8Mll7K6k0J5mo1M4L9j3%kL7j2
-409B2qk8K0rknPpj6NK1nJ0jk9K9J3j1lPOj5j8j9K0Kl7O6j2RmMpnOj4L1l3LrK0rK2lKj5NJ1
-361A7j9J8j6j5RJ5L1m0J2Nk7nj%pK4lj7LLKJ3lkK6l8j1L8Kkj1J1l0K6Nl6j9M4ok5j1MJ6J5
-317eJ2mML6m3L0m2K0%Jj7ORKNj7m%J7j9K6J8m2JQjKRj6K0l4J4QrJ8k6K%K0k2Qj0J5%k6K3
-271cplj2J7jRJrJ6j8Qj5j3M3oK3l0j6%L9j7j5oL8m1rrL8l0mL0J6ln1L7L3j9qpk5J7J0Lj0
-227ijk2K8k0J8kNoLk2K1JrM7J5m3K%qKK0l8JJ3lJ4j0LJ0jK0j1NnJ4k4k4J0L6j3k4kJ8J2l3
-182a2RLJ4j1j6Pnj3J5M3j7j6J8NK0l8KMQj5PMj6K1K2l0j0M5o8J9k1J8K2k6MqK1lj6Pj7KM2
-139B4k4qJ9k1jRjKOrJ0k4k9J5K4pmpL0J4Kl6K0k5K3Pk4K1PK4m7K2Jj8oLOk9j1M4nJj2lJ7
-94@JPol9K6J1olJ6Jj9mL5Lk5mkrJL4l4NK5jjj9j0J5Rkj9J3L8k5%ooqJ5NoJNk3J7kkkJ2j5
-44cj0K1onk7L1Mokj7K6L6n5K7Pn1J0J5j6J6LK5j2k0qKJ1mqJ6OJl0J2J6l3NJ1J0oJ6j8K7k3
0fOK3k0lk3NJ3N%J1%Qj3k9J0J6rLj6J5J0lj6J5mrJ1mjLOj5%OjJ2oqlk6K6POL0m2LJ2KJ2j9
49@Mj2J5k4J2j2lL5Mj3j0Mj1J4J2j2Rj5k2L1j4K4j5j%QONpnl9LL6K2k0QJ2k9j4K8k8LJ6nk2
94b2K1Pj1qK4j8j9L1plMJ3j9L3j8q
110@
##PAGE=	F1=22613.030315245781821
##FIRST=	23001.711907285582129,	6426.5682307747556479,	-2429.75
##DATATABLE=	(F2++(Y..Y)), PROFILE
-912hrRjRLJ5rj6l0K7J8j9j0NNNJ4oLmlJ8qk1qL8lm3K7J5rk2K5j0J4j1J0j5K7ql2K7j4%J1
-867FJ8j2J3k9mQqj9KK1j3L0l2L7k5K1k1j5K9qJ0k6k0K1J4QqL1m6K7jn1M8QJ6k7JmRmJ4l4
-825a5J9ok0J1oM0k6KlJ9j1rK7k4j9K2jK8Pj6k1Pk8K9J6K7m9NJ9j8Qkm%%qj8K6RKl6OOL8r
-780B4M%j8rN6k6l7J6K0k2l2K0K0k0lPM6Ln2LR%L5J5K6m6P9q9J10JJ0l7Kr5K6K8%L8J24J54
-740C90M35J061J33r69o79k02J9M1J76N98R57j72j155m27j58j0pQl8mN4rN7pp0j3j4J3K0k8
-710@k1j4L5%j5oKmqL8j6RjnO%j0LK4k0J0Pj5LJ5k2J3m5L7Qj2PR%j5j0mLjK0l0jL6Ml0K6L8
-663D8m7NJ5o%kj4Q6n4k9OpNknjk1L4J7j4m1lJ9RoOnoOj4L8j3j0J5%j4Nj5K4j2j7M0n1L6M
-618I%k9K1J1lNLj5j4K9l0j3nM5l1KL1j3QK7l4%oj6J6j8J8K2m1RK1m3K1K6Lok0KnMLpj1L4
-574A0j3k2L3l8L9j2MnJ8JrrK9Mk4MoJ4j9nj8J8Q%kOJ8k8Lj3rlj2L4m3L2L7J4k2j1k8K2J1
-531H%j6J6J2lm6L2Pj7j6J8J0Oj2J6Jj0rj6J1J8j0Kqj8OPOJ2Qk0J6j4J5J9j0j2Ll5M0Kj9R
-488Il6L5pRrnJ0K1j9lj4K0j9l5O4j5lkRQl3J7J2nnrj1QoqJ7J5j0mJ3j1j7PqK2j1Jj3K9k5
-443a7J0J9pk0qM2k0J6k8kkNj7QJ7J6l2nK7KPl9K4j9J8%o4L6L9j4OnM5j7rk6K6j6nkNj1j7
-400c4PJ8POnk6L2Nj1MRKj7j3k1K2jl3O7k1J5mjjpJj2L5l2jpJ8qK5qlqPJ2k1J9k0j8J4J5L0
-354C7l9RRk9%nloK4oj0MNkJ3jKJ8l6j0M0%rj7K1k7K4Jl3j2N1k2k4n%K2J9J0%lL2l8L4m8K2
-309A2Kmj8OJ4pPj3nnK6k0K7J1m0JPjjK3k5J5j9MJ0j0J9l1Pj1L2k2Nj1J5mk3K6pmj3J8nQ%
-264dlJ2j4Rj4j5M5j3J8k8j1%M2j8k4KM5m9j0kM2l6kK3K1j2l8L1L0j4j0rk6K0QJp%k4K7j5
-223b2J6kOrLj5J6Nj0M9J6m6jJrkK7l9lJ2%J7j2JJ2%K1rjkJ0k3k1RL2j0k5mJ2K3l0MmK0qj4
-177iQj1j6J8M2j2j7J6KK3l0klRj2%J1j7K2J7k4j3M8p0J7mJK2l2J2j0J9nrJ2k6PM0k7qK0k2
-135a3lJ2JMNk%k2k9J4K9j1lj4L2J5J2l5J7k5J9Ok7K1J6J4l9K0Jk4kMMk8jL7njj0j2K3NMr
-91@l7K9QmnJ0J1k6%L8Kk6q%qMK9l3LK8kKk3j4K2J4j0j9J4M6l1konj3J9Nj0NRk2J5pOnRj5
-44cqJ2oMl1L3Pqmj5K2L9m7J9Nm7QJ3j4J7KJ8j1j4MrJ3Jj4J8Olk9J0K0l3JJ6KjJ1j7L1k4J0
0DJ9k2nj9MJ5PlJ4%Lj0l6J4J8j1Nk4K6LMk0J6lrJ0nlPNj4mLJ0Lmrkj9J7ORK9l8JJ4JJ1j6N
50Gj2J0k1J1j0j4M0Oj2qMk1K2J0qJ0k3k0L7j1L2k4jmJ2Njkrl8PL3K8k0JJ8k9k1L4l3LK3j1
93@k9K7Qoj3K0j8j6L3opNJ5k1K3pp
110A
##PAGE=	F1=22588.737715743292938
##FIRST=	23001.711907285582129,	6426.5682307747556479,	-2505.25
##DATATABLE=	(F2++(Y..Y)), PROFILE
-912hpOkJ3KJ2qk2k5L5J3k0j1PMLJ5kjllJ5nk0lK8%l4J9J5pk8K9pPkLj3K0mk5K8j4mJ2J3j0
-865A1J3l1jPqj6kK1j0K6k9L6k4K2k0j7K3oJ1k7j8K0J3J1j3L6m7K9mm9N0J0J4l0Mj1RkJ4l2
-825a7J7pj7QkL4k5%kJ9moK0k1k4K3MK5J0j3k5Ok8L0RL2n1NK4k2J0kmlJpj7L3kLl6RQL5j3
-780A7Q%k2j1O1k4l1J1J8k2l1K4K1k9jLM6J0n2QMnM0J8L3n1P3q5J28%qk6nj01L0L1%N1J29
-741B60J77N21J201J16j129p53k13L3L3K21O51J096j95j298m97j76qj6Pl6j0O2jN3jo6k3j5
-713fRK3l1k1j5L6Lj9nJnnL8j7J1q%NKj4NK7k4J2RrNQk3J2m6L4J7j6JOLqrmLkJ8l2KL4Pm1
-665b9L7L2m6J0J5mpjj2Q3m1l2kl%%%oj6K8J3j2l5oJ6J0lPpoQj4M3k0rJ6jj1Nj4K3j2k1L5
-621A1m4K9Rnk8K5J2j3J1Qj8j0K8k8j6kN2m2NK9j3RK0l1Qj2j5K0j8J9Rl0PK3m0K6J8Nj4j5
-581a1KqNPj0%K9j3j4K1l7K9mJ1pJ1%lj1L2%k0k%J2j9pj6J9LJjQK1l2lnj1nqL2l8K2L7J8k3
-535A2j0k2J6J4mk0K1PJm4K9J0j5j9K0J0Pj2J5Oj5rj7J1J6mKj1j7PJ3mOJ2j6J9j7J1J8oj5
-494FKl5M1Qk2Nl4L5kMnj4J6J8j2nj7K7k4l4N6omqJ1Qk9J8NoLqj2Rj2jJ2J9qnJ6j8j7J3j4
-449b0K4qmj4L0k4J1J3ok2jM5k6J9k9koJ1j9J0J7J5l4nK4JJ5l7J8j7K0Jo1K7L4j0J0oN0k2
-409B2j1k1K9k2pLJj4j8J1J2J8Mj2j9L1kqJ1Rkj9rk0K3lk9O5l1K2nnLpjj3L9l0lnJ3mK4j2
-365Hq%J1J1k1J8k5j5J4J5K8l6LJ3k7KoonJ9mnONnJ1LPRl4rM0kj3k5L2k2J8kk9mN5l4k5Km
-319c6K8K2QJpK6l1L6n4K5Mqj9NJ9j5J0j1opL2k0K8Ll8JOklL8l5QlnJ3j2K0l6J3k2M3j9kj0
-275a2J3qj8K6lqj2K0j0NkNRj0J0j3j6M2j8J6k7qLM1j7l3J1M8n2j2NM2l8JJ4K2j5k4K2K4p
-234A6j3j0k4K0PllJk1K1rJ5mPj0KqJ0J1oM7J3m7pKrnL1l8oJ0MK0j4kJ4MJ7lqJNj8k2J0K3
-188B1mk3qQK8k5%j0K4nj3J2j7j8K1L8pj5J2%K4j9rrJ0j0oJ8j5J8J4j8j5N0p0J3J4j4J8l5
-148b2J8j0J7j1jK1l6J0L7l2oK0j9mJ2LOLNj0j8k9J4L2j6jj9L1J6J8l0J2k1J3Nk9K0K4Mk8
-108aJ6%k9MNJk6QK9mlrj7K6Q%j3k9K9NkoKJ8k9ML7Nk7j3LqQK1k9%K8JLk6j5K5J9j6k1J6N1
-61D9l7kplj5K1Mj1OJ2k1J5j0J3j1Pj4nLqJ4l2L1Rqoj1J7L8l8J1Nm2NJ0qJ4MOqqJ9k0J2Oj8
-15a2J9Qrk6PK3l3kK2qKPj4L3k4J4J3j7j2j6JK0RoJ7%mom1K0J8j5Rk9L3nJ3k8K0lqQnlRJj0
31a0lmJ9lmj0%j1NNJ1K8l1lJ6jJ4j5Nj4Pj6Rpk3M3Pj0pOl0K7OkRk7j6L5nM0l3joJ4NqMj1l8
80c4J1L0L1k0lJ9k4k8L7l4JL2j7l6L2QJk1J5j4j3L3mrNJ7k5J6Jo
110A
##PAGE=	F1=22564.445116240807693
##FIRST=	23001.711907285582129,	6426.5682307747556479,	-837
##DATATABLE=	(F2++(Y..Y)), PROFILE
-912boMmJ6KQnk7k2M3Qk1j3J0KJJ6JoklJ2jj7%J7Mk3QJ5ml3L3qLPnj1J2%k0L0j5qJ5OoJ2l3
-863a0KPoj5nK0qK3k8L6k3K3j8j9J7nJ1k6j6K0J0J3j8M1m7L1qm6M9J3J3l1Oj9J2kJ5l0J6r
-823a1j6OKK8k3kkJ8MmJ2j8k8K4RJ9J3rk8Nk8L1LL6n3MK8k4J1knnLoj7M0j1Ll5J2RL2j7R%
-778A7k4j4O8k4k4QJ4k1l1K9K1l7JmM7J4m9J4jrM5J8L5n0O2p8J41jk4j3j3r9L0L3kO7J20J86
-740D52N65J249R5j202p73k10M5K3K56O56J146k14j341n27j77pk4Pl4j2O4J0M6Kn8l0j8OK7
-711B2l7j9j5L6Ok3l%okL7j7J0j2OLKj7QK9k9J6J1nOJk3J4m7K9K5k0lJOJqmMmJ5l3OL0Rn0
-665d4M5K9m5J5J4lj4KrP7k8l5olljQj1j2K4Rj0l1rJ5J1%OrnRj4M5k3pJ8nqNj2K0j0k5L2l8
-620c6K2J4j2k4K6J3k3J9J2k0pK7k5j9KN6n2PK8j6J2J3k8J6j8j2K3j8J9jk1MK7l8L1RQk0j2
-581a4Kj0PJ1j3J0K1j1pJ2l5J5MJ9o%%Kj2L4lj6pNQj6rj4K0kK%RK3l6oLj4pkK9l1RL7K1k2
-535A0j0j3QJ6qk2K5KOm3K5J3j2k1K1J0Rj2J2J2k1pj9J2J3KJj3j5QJ8j3JJ4j1K1k0PJ7mj9
-494@Ll4M1J4k4Jl2L4Njlk1K1J3lpk0L4k8k9M2Moj2J3Pk5J9koJ1rj3J0j7NRK1ooK1k5j9K0
-450@k0K6oqj4L1k3J0Plk6PM8l2K2k9lrJ7k3J2J6J6l7nK0MK2l7J3j4K0On8J7K9pJ3oN4k7j2
-408A1j6L2k9pQmj6j7J3ML1Jk0j0L0j1nJ8Qok0lk0K5mk5N8l7K8qpPplj3M1k7mlRkK2j6j3R
-363BJ3J1j9J6l0j3J6J4K4l3kJ8k5MprmJ6mKOOpQOJ0Jl1oL9nj7l1M0j8J4nk4MO0m7k5QpL3
-318BK3MJqJ9k2L5n6K7Nj1k0MK5k5J2pqpL4j6K8nl4%OkoN2m7KJ4j5J4j0J8l7J1k8N4j7qrJ3
-274Ej2j3K5kj0j1K1j2KnJ2NoJ1j0j7L9k2J2k5mNL8j6l8J8M8n3j3J1M3m0MNK2j6j1J1K0kj4
-233Ej0k2J9MqMKj9J7lJ4oPj2KJLJ9NL9Km7rKrqL4l7qPPK4j5oJ5PJ5Kj5Njj2k1QJ4Lk1j2L
-184a2L1j8lj6K3Lj1J5k2j9K2L4lj3PjK5pj6j5J1oj3K3j4J5J2j2j7N0o6NL1k7J5l7K3j2J5
-145@j6QK9m3J0L0l1oK0j6mJ2MQKJ2k0j4k6J1L3k0Lk4L0J5K5k7Qj7QLl0J9L1nj8J3ll1RPk
-102ck5J6K1jqpk2K8J1lj7k1K8L%mrK6l4QL8Ok7j9PqJ3J2k4jK6KNk8j7K9K2k2k1J8N2l9jj0
-58@jj5K2Lj4QJ4j8J3j2J9j5Nj4lpqK3l1K8J1j0onRL5k3jNl7MN%J0Opn%L3l1J0J4k3K0Qj4
-12Ek3MK7l4nK6j6OKrL4k5J7Qj3j8j2lK5J1rJ9jj1jm5K6J7j8J2l3M1j6K1l4K5moPomJ1kok
32a2j1K9j0mj1KmoLJ4K8k5oJ7kJ6j5Oj5Mj2Pnl0M5PpoPl9L2LLRl2j3L3KM9m1krJ7Mj4Rj3l6
80c4J3K6L3j8oK0j9l4L9l6%M0k2m2L7PPk8J1j2rL3%j4NJ9k7J0Pn
110A
##PAGE=	F1=22540.152516738318809
##FIRST=	23001.711907285582129,	6426.5682307747556479,	-452.25
##DATATABLE=	(F2++(Y..Y)), PROFILE
-912alJmJ8%Nkl1j6M6Nk1j6J4%%J4NrjkPKj4LNRj3JJ3%l6L5pkJ2pj1KNj4K9j3j5K0kJRl4P
-862fNmrrJ7nJ7k4L3k0K1j4k0J0jJ0k6j2J7J0J4k3M1m1L0j0m3M6J4J5l3Rk4J2%J4k7J3j0j3
-822b6NOJ9k1klJ9Q%Lj2l1K3J2J5J4ml2Lk4L0jL6n0JL0k5J2jpoNoj4M5k0Jl0J3J0K6j9J2k
-778A2k8j1O9k1j8NJ2k2k9L3J9m1Lj0M2K0m3J7nj3N1J3L7m7M9o7J46ml2jj9r4K8L4oQ5R8J80
-740D42N59J194P5j177p36j93N3J3K75O08J102k28j273n14j61ok6Ol2j2O2K1L6Jm3l6k0KK7
-711A9l7j5j7L3Rk3l%ojL6j7Rj4J1%Mk1J0K6k8J8J1LLkk4J2m2K0L3k2rJLJ3pkLoJ2l3QK5J2
-666En6N1K4m0J6J4jk4QqP4j8l8rlojJ4j5oJ8Oj0k4j1J2J2JOqmQj5M5k4mJ8poNj0J5ok8K9
-621al0J2J6j4k2K7J4l0K3J6k1jK0k1j9ON6n8RK5j9J6Pk7K3k3rK5j8J8rj1KK5l1L4KQk5rL
-580a1j1PJ5j5K0J2j0%Ll1JJ2K6mj3KOj3L6rj0j0QOj6rpJ5nKKQK4l7j0J0j3rMK2k1mL3K4k1
-535Irl%J9j3k4K7lJ0l8K1J4j1k1K0J0J0rJ0J6k7oj8J2J0OKj4j4RK3k4lJ6oJ9j9KJ8kk2Ll3
-492c3M0J9k5jl1L2J1oJk8K3QNpk1L9l3j9K6J2pj4J2Qk1J8nj0K0rj5J1k1J2OK1nmJ8k7j8K3
-450Ek1K5kj5j5L1k0RLjk9J5M5l3K1k5mj1K0k5J5J5J5l9lJ3QK5l3Pj0J9Qn1J1J7JJ2nN4k9
-409B3j4rL2l3oJ0qj5j6J3lM0Jk7jK4j4kK1Qj0j8Jk1K8nk1M8m0L3j2pRonj3M1k1n%KJK0j9
-365Dj9J9J4Rj3J1l4qJ6J1K1k9rK1k0OprnJ2mQONqNJ0J1ok7kL5oj9l7M6j2Ppj7RO1n5k6J5
-320a7qL7K1KmmRj0L2n7K9Mj1k2NK9l2J2nopL4j1K5j3l1JRpqO6n7mK8k4J5oJ5l7J0l4O1j1
-277A8j4qJ1j7oK3Jj3rK3j5kpJ7%%J1qj5L1k1Qk3jQL3j4m2K4M7n2j5J6M1l8OmK0j3%KJ3Mj5
-233Ej0j8J6Mj5J1Kj3J1KJ5j0Pj4KPkL1K7J9j5m2j4KqqL2l3j0MJ1K4j2rJ3J1J1J0k4Rpnj9
-190bOLJ0j7j7%K8pok0K1Rj0K0k7j9K3K8jpJkK5Lk0k1J4mk1K7rQJ1nj9M8o0lM5l6J1l8K6j1
-146a5J5k3J5L8n0RK2k8oK1j2nJ0MJ0JJ7k9pk3QL3k2Ok7K7J3K9j9%j0LKl1J6L4rj0J0ol1J5
-104eQok2K1J4Lj3ok2K5J2mk0j4K8JJkj8L1l6J1L6Rk6k5J1oJ5Lj6lK1MOk9j4L0K2k5k3K1M9
-61D7l9Kj5Kj1K0Jj5RJ3j4J3j2K2j9Lj3jj5pK9k8K3J2j4k%KK9rj0Mk7%JPMQk0jON0m1OK0k6
-15fJ8J2k0j9%L1l4oK9k4QjmL2k4J8Knk5qqL0J2j0J9mj3Km6K9J7k1J6l3M2k7L0m1L1mmOpl
28a3Rn%Kj9L4j5lj1LJj4%J4L1j9rJ7lJ8j4Oj7KoLml2M4PolPm4L3LOPl3rK7J0N3m7lj0J8Mj8
77BJ2j3l3J6K1L1j5qJ7j0l9L8l4lM6k6m5M1MJ3l4OpnK9Mj5MJ9k8QJ0n
110A
##PAGE=	F1=22515.859917235833564
##FIRST=	23001.711907285582129,	6426.5682307747556479,	-67.5
##DATATABLE=	(F2++(Y..Y)), PROFILE
-912@%joJ8%LKl6j0M6Nk1j8J8kkJ2Rj3JjLMj1NnJ3jqJ2Ll9L8qpJ9j0j2nQrK7j0k4K8j0RNl5
-863a6J2Mllj4J5kJ2k2L1j7K0j1k1MKRk4pJ2RJ6l0M2l6L0j2m0M3J4J5l2J1k9J4%J4k4Rj0j0
-822b5LJ0J2k1jjJ6J4Lnpl3K2J4J0J5Jl4%k0K9nL7m9jL2k6J4jrqPmj2N0k8%k8J5J0K2k1J3
-779A0ll1qP0j9j1JJ0k2k7L8J2m1Nj8L8K4l7K2qj6N5OL7m3L4n3J43pl4Rk3q6K5L5j3J01P0
-741B45J60N01J050N4j056o48j64N5MK71N19R70k32j105m58j33nk6Mk7j0N6K9K5jk6m0k1k
-712a1K7l7j1k0L1J2k3mKnjL3j5Qj7J7mOk6J3K4k9K2J1R%nk4J1l7J2L8k3j2k%K5ojKpQl1J0
-668c0K0J3n7N1K0l5J8J5%l3J2nO9j0m0j0lrjK0j8jJ2Kj0j5j4RJ2LPqmQj8M4k4JJ8j0lNqJ0
-624Clk7K2k2MJ8j5j9K6J3l3K5K0k3NJ3j7j9RN5o2J0K2k0J8Lk8K9k6pK9j8J6j8%%K4k5L5n
-584A2J0l0oMj2QJ6j5L0Kj0Rpk6j2K0L1Jk6LQj3L7j3mj4RLj2j0jJ2rLLPK5l8j4J7j2j1J0J5
-540@j1j7K8K6j9qPqK2j8k5K8oJ4l3J5J5j0k0K0J0J1pQJ9l1mj8J0QRJj4j0QL0l6pJ8%J7j8
-498DlJ8jk5Ll1L8K3k5mk7L0J6j2Pl5K4KJ4pk2M3l7pRJ9j0j4J2Pj5J6qj4K8rj6J2k5J9KK0
-456A9lmJ8l0j7K7k2K4%k3j4L3j8QkKl3K4M2l6K1k2mj3K3k5J7J4J3l9kOJ2K8l0KqJ8J1m3N
-415b1OQJ1nN4l1j4mL0l6mJ3j2j4j2J0j0M9Jl5RJ9j9LK4Pj4j7Mj9L0pj6L7m2L7j6pRloj4M1
-372B4j5nJlLJ6k0k4K8J5QqPl8mJ5J1J6k4j7K5j4Nnj0nQlJ3QKj0LJ2J2j0k4KL0rj9l9M9qJ
-327@pj2J4O3o3k6K1rM2J5kqK%%K9n6L1Lj1k2ML2l8J2knoL3oK3k0k7JJ1j1j0P6o5j0M2l3J7
-284B2kJ0l2Ll5O5nk0pJ0k1JJ9Nj7pK6j9nqK1mMJ0lj4K3k1Ok3LJ1K7j2m1K6M3m7j7K0L7l5
-242cQj0J3oJ0pOJ0j5j1j4J3Lk0J7KpNPJ6j5Qj6KJ4qM3O4j5l6l7j5%pqL0l0r%J4K4rj1J2J3
-197B5RJ5l3J4j3Lj8NpJ5j3k0mK3Mpk3J2K0rK6l1j7K2K1%%nkK2J3k4k4J5kk7L1nJRKk0M6n3
-153dj4N7m0Pl9K9j1J3k8K2M5n3PJ1k3nJ9pnQMJ2jK4l9Jj8KL2k3Rl0K4J2L1j2pkk%l1J3L5
-110B3j3%Prl1K1Rrk1K5RPj8nk3K2J4nk2pK6%K%k6L5l8J5L3J1k5l0J5mJ8oj0mJ7OOk9j1K9
-66DK2k6k6K5M3l6Mk1OpJ7Jj7J1J2j1J3j2K5k5Kj0Jk3oL4k5J8J3j7KNoK3Ok0Lj8mlJ5kJ0l3
-22c3LJ2O5m9KK4k8J8J5k7j3nL4l2qL2l1RmLK9k4J9lLl2mj5L6J2j0J9oj8Qm6L2J6k3K0l5M3
19Hl8L9m9L7llOrkQrPOk7L9k0kj2NPk3lJ4L3j1j2J5kJ9j4Oj8%Jkkl4M3Om%Pn0L4KJ0Ml4lJ9
69a1J7N7n2lj0J8Lk1J5j3l0J8J6K7j1qJ4km2L5l2mN0k9m6M2KJ9l9jjjK5Rj7LJ9k8OJ1m
110A
##PAGE=	F1=22491.56731773334468
##FIRST=	23001.711907285582129,	6426.5682307747556479,	117.25
##DATATABLE=	(F2++(Y..Y)), PROFILE
-912@JknJ6JjOl8mM2Nj7k1K0lkQJ3j6MkjNpOj5J8Qj2J0Nl7L6rj0K2rj4j1J0nK3pk9L3j6J7
-865A6%l4J4M%Kj7J1JOj8K5j3J8mk1lOPk2lRPJ6l3L7k5K6j2l5L5J4J6k9J3l3J4JJ4k1Oj1j0
-822b6OJ2Lj8J%J4J5Qj5Jl2J7J6QJ2Nl5mj3K7oL3m4lL0k4J5jj2qRmpN1l2nk1J4J0J5j9J4o
-778Al3kO7j5okRk4k2M1Mm0Rk5L3K4k7K4j0j9N8lL5l6J9l8J31j0k9J7k4p6K3L2k1J13L9J30
-740C47M07Q41L3q61n23j32N3kK44M03P75k24q70l67r9mk2Jk4lM5L5J2mqm0k1nK4l4ok2K5
-707b6J8k2oLlkL0j3Mj5K4j2Qk8J4J7k4K4RJ6nlk6Qk9LM2k4j4JqL6nK%qLk8J2J5J2n6M8J8
-663A0k9J9J5jm0J7kO6pl9j1lj2%K4k1NO%j1pj5MJ3NOolNk1M3k2OJ7j4%PpN%k4J4j4lJ5j3
-617b3j6K4J4l5K7K0k2J0Mj3j8J4M8o0RJ8k1K3lk7L1k6nL2j9J4k2QlK2j7L2rJ0l4kMj2RJ7
-577Cj3L5opJ1j3k0k2K5L1Rl8NRj4L8j6Kj7QJqrLJ0j1JNOK2l6j5K0rj3J7Ojk7K1K9j7qJ6j5
-532bK5k3k4K7j0J6k4RJ5rj9J7J0J2mPK0l5jj6RMJ0Jj1pPL4m4j2K0NJ2j4oJ7jl0Nk9L8K4k3
-489@ok4K5K2j6J1l6J8jK0pk0M4l9Pj1K5j1j1RQj1J4pj9L4j0j8J5k7K2%J8ljJ2k6j6K8j9K0
-448A3Jl0j2L3j5PnNl4K8L5l4J8j5pj1K4k6J9J3J1m0KlJ8K7k4mnJ5J2l3LqJ6PjM9l3j3LK4
-406C0l5jJ4j6j1qPj4N1Lm0J6J1j8PK5Lj5j4Qk0L3oj4K3m0M1k2oQ%nj4L7ooKqOJ1k0k8L7J3
-362A9O%jl8JJ4PJ3k0k3K7rNmqnNlJ6J0lr%J5J0j3j7LK2qj7l8M5kmpnJ6N9o3k7K4oM4Olj4
-315B0QpJ1K2n1L2%ok4LL3l9RjlkK7%K2k7k4LJ5j7j1Q2p0j6N3l9J7MLk6kl4O5Jk4qJ0k2NJ4
-271FJ0k0nK7k1qqK3pPRKj3J1j6Nk3NJ5K0j0l9K7L8m2j6K1L2l1J1j6OLJ8j4jJ3j4j0j0PNk5
-228b8K2K%KQJ7k0J0j7jK1j2N7J11o0o3k9j8jlqK5k4qmJ6K0lj1PJ7PJ9m2K1j9J1j6Lj6J9r
-186Ck4mJ5J3ok5KL0qL1l3j4K0J4jQj2jK1K0k6k8J8%l2L2JqQQj9M0m3k4O2l8Ll8L0rJ1l1K5
-143iN1n5LMj7oJ7jmNKJ2%K6m5J0j3lK8k2J2l0J7J0L2mj4Pnkl1J1L3j3MQj5k7K4J1j1k0K5
-100ENJ2k2nj9J7J1kk3kK3jNJl1L4l7J7K8J6k3l4J6%J8j3loJ3PNk9nK6K1k6k8K8L7l2Pk6Q
-57gjJ2Jj8J1RnJ2rK3k8KpKk8lL4k0J1J2j8OJ1j2J2K1k6Kj0orK3qJ1m3OJ6P6n3kK8l1J7J9
-13C3l2prL8l3rL3l6RkPK5k4J9qJ1l8%k1L9J2pJ7j0j7J0m3L2J4k3K3l4M0m6M5n5M4n%Oj0j
28a3Nj0J1J0l3M1k3Jj3NJ0k7pJ3L4mj2J2lJ9j1Oj9%Opjl0L7Pm%Pm9L1KJ3jl0%J0K6N2n0mj0
74cJ8Lk2J4j0k8K0J4J7onQPm1K9k9pN3l0m3M1jK3m1qMMJ9J2j5%J8k6OJ0n
110@
##PAGE=	F1=22467.274718230855797
##FIRST=	23001.711907285582129,	6426.5682307747556479,	302
##DATATABLE=	(F2++(Y..Y)), PROFILE
-912ALloJ3LmJ0l9KL6Oj4k3K2okNJ7j9PkoOlPk5K2J6j6J0Pl6L5j0j3K4pj7j6J2jJ8ml4L9k2
-866gK4ll4J7LJJ1k2OMKj5K0rJ5Jk1rJ0Nj9JONJ6l7L3j4K1j0l3K7J3J8k6J5l6J6JJ4j7Jj2
-823a8j0QJ5oj5MKRJ4J4k1Ql2J2J8MRJ1l6qnK5qL0m0nK8k3J7%j7pJ1lnN3l7rj5J4PJ1j6J4
-779Brl4NO4j4%pRk6j6M3nl4J2l2K5K4j7K5rk1N9j4L4l3Rk3J13j2j9K0k1o7K1K8k8J17J3R5
-740B77K92O05J5o29l83r8M4mJ97K81N53k05o06k62o4kj8Kk1NL0L7%pQl6k1qK2l1%k4J8K3
-706a0k1qPjmK7j1Kj4L0j8Rl0J4J1j9K5PK0rkk5Nk0oM4k4j4Lj5M3lNlolk4J4J0J0n0M0J7k3
-662b0J9J3Jm7K1jO4pl7rlj4%K7k4J2Jlj1Jj7JJ2NPlkLk6M0j8J2J6j9LQo%Mk0Ooj0J2j0j4
-616c9K2J3l2K5J9k0J4mqj7J6M1n7J1J3k2K7pk8L3k6kL4k2J5k6J5pJ9j0L0j3J1l5%Nj1RJ7
-577Cj2M1j6nJ3j7j4k7K5L1J4m7RRj5L7j9J0j9PlmoNPj2KOLK1l3j8K3nj5K2jNl2J1L1j4rK6
-533A8k1K7k6k3K5j3J9j6LJ5qj8J4J0J1jOK0l8Mj4OLR%onOL5n0j4K2RNj0rJ7jl4Qk7L5K5k0
-489bpk1K0K8k0J6l8J2pK9ok0M4m0J9k4K6j0j0PRpJ1nk5M1j1k0J8l0K5jJ4lJQk2j5L1j8J7
-448A4Kl6j1L3j3PqRl6L3K7l1J3rrrK5k5K0J1J0m0Nj1K3K4j8qlJ4J1k4Lk3K5LKM4l4j0PJ6
-406B3l2KJ6k0pmMj9N2Mm4K4Mj9J2K6jj6j2J2k0L6oj5J2l6M2k9mJ0Kmj4L2LpLj3J1Mj9l0M3
-363FJ1LQql6MJ3NJ0j7k9L0mNlpnJlK1RorkJ5J0j4j1MJ5qj3l7M1JroJJ5N8o3k6K6mM5mmk0
-315IJ6j6K2J7m7L1kjk3JL3m0Q%jKK2LK1l3k0NJ8k3j3Q6p1k1O0m4J6J4nj8j3k6O0Qk8pQk2
-273a4J0QJ3k1mK9k3j0oK1j2J0QQj1jj0Mk2OJ7J5ql3K3L3l5j7K2K5k7J6k0nJ4K3j8qJ4j1q
-232eoKOk9K5KPkJ1J5k2J2k0kK4j3P1J65j15q9k0j7l%qJ8j7nqJ6J8KrJJ8OK2n0K8k4J9j4%
-189A0k4K3pk6nNK2mk4j1M1qL5l0j3J7QmJ7j8JJ7K5k7k8K1Jl8L3Qj7QJ3j9L3l2l3O3l3%l7
-148c7L1qRl4K7N6n4%nj0oJ5NnL%J3kL0n1J9qrK3j9J5l1J2PL2Mk2J7j0lk9QL0j3PJ0k0k3K8
-104BJ3j4j9K4JJ7k5nj5J2Rjk4MK1jOJl4L2l4J8K2J9k0l6J7KJ9j9MqJ0NOk8%K2K0k5k9L0K8
-61B7k6J1l2J0LQLj9RP%J2qK3l2MnLl2%L3j4MJ1k0RJ7j7ML2l3K%rj4L0j5J4n0PJ6Q5n3oK9
-16B8l2J6K4l7jj3M2l3j0L3m0RjJ2K0k4J8j1J5m3Ok7M2J0lJ5j2j6J2m0L3J2k3K5l2L5n4N0
21En8M9o%Qj0%Kj2J6J5l9M0k6Nj4PJ3l2j1J2L6%j0RlJ7pNj9JQrjk7L2PlKNm9L0%J7nk7M%L4
70A1M4m5lj1J8Kk3J4pk5K2QQ%kLJ5l7K0k6pN0k7l9L8nK6m0j3RPJ3J3j1lJ8k5ORo
110a
##PAGE=	F1=22442.982118728370551
##FIRST=	23001.711907285582129,	6426.5682307747556479,	487
##DATATABLE=	(F2++(Y..Y)), PROFILE
-912AMkoQOqJ4l8NK9Qrk3K1qkJK1k1QkpO%Mk9K5J8j5QQl0L0j1j3K3lk0j6QLJ2kl4M2k5K9n
-864A3l5J9MJJ7k4LNlj2J4mJ1Pj8j4J2Kj5LOJJ6l9K8lJ6j0k7J7J1J8k0J3l5J8jJ6j5lj1j3
-822c1J4J4j3j2QMMJ2J8k5J4k9NJ8MKJ6l4j4MK4rK4l4nK2j8J7%k0nJ1ljN3m0j3rJ2NPj3J4
-779bj1l4J2N8j1Lj1J0k6j0M2j4k6J4l7J9K2qK4pk1N5k1L1l1Lj0Q9rrK4j8o0K1K3l5J14mO0
-740B09J78L77jl95k51o7L4nJ38J72L38j78l55j58l3jj2%j6J4J5L4j0rK1l2k0pJ9k6Kk2J1
-707c6K6j9j0J0LqK4j0jqL4k7J2k9J1Oj4K5MK4j4Lk6Lj2j4M4k5j2Pk1M7jOmnok1J4NPm0L1
-664a7J6j8J7J4%n1K5%O3j3l2olj5%K8k6J8nmj1Pj6kJ1OP%jkk9L7j4J6J4k1NJ0omOj0mjj4
-619b5Poj2K0J1k5K2J6j7J5j3lj4J7L1m7PJ0k2L0qk9K9k1kL7k6J5k3J8j0J6mK5j5J0l3KOr
-579b0QJ6rM2k0lRj7qk6K1K5J9n1J2Pj4L5j9J5k0KkJnONj1JPkK0k8j8K1jj2K3qRl2JL1j0j0
-534a0L2k4K9l0j9K2j4J8q%J3rj6J2RJ0KOJ8l8Qj1L%PJkjLL6n3j8K4J3lnj0J6kl7J0k5L3K5
-490A5j7pj9J5L1k1J9l5Kj1L5nj7M1l8L0l6K6j1oMJ1mPkk9M4j1k3K2k8K3jRmNJj5j3L0j4J3
-448A6Jm0pL0j1Qj0J3l4L2J8k5Plj3mK5k4K1QRl9Qj8K8K0j4rlJ3Rj6Ol6L4mQL5l4pJ0Pk5M
-404fJ5k1lJ%k2M9Om4K6%j7J5K5pj5pJ4k1L9mj8Kl3M5l8jJ0Nlj3K6J2pLj8J5jj8l1M6J0%J4
-360C0j2l5PJ3LPj6l1K8KMjoljnK5Rj2qkJ4Pj2nNPppl4L1Pj3nPJ3N2n8k5K6JM3j4ok3K1k1
-313@K9J2m1L0nOk4%L0l6M%LOJ7MK0l4k0QK2l0j4Q6o9k5O2m7J6K5j6ok4j9N5J3l0qQk1J3J
-271AJ8k2lK8k3j0mJ6j4J3PJ1pj4kJk0QJ8J0pk6K0K6k9j6K2J8k4K0k1j7K6K6k0j3J2poknR
-229bl1K5LJ3lJ1J4k4J4k2oK8j4Q5K20j70j17j1j5pNqJ2j2jrJ4J2RlrJ9OK3n6L3k6K5j1ll0
-188a9K4ll0mmK8%k2k5N2pL6k7j1J4KpK4k3LJ5K6k5k9K5Jm1L0J5k4QJ5j6K5k0m2N9k3ll4K9
-147hoOl2K5N8n0nj2lnJ2J0mJlJ2mL3n2K7mj4J7j7J7k8MNL0J1k7K5j2mk8OK4j0NJ5k5j6K9
-104CJ5j3k1J9%K0k7mqNLNk1LJ9JOJl3K7l0J7J5K3j7l5J5OJ7k5J2rPMLk5PJ7J7k2l0L1J9j9
-60bJ3l5J2OMMk0QNNJ2oJ9l3L%Ll3NK7qkRj9J1K1j9pM2l6%J0j2j7L5k2J5n3QJ3R0m9j0K9l3
-15gJ5K8l9Mj7M4l1j1L1m1PNJ2J7k5J6j3J8m5J3l3M1J1%J3j4j1Rl5L2Rk1K6k9K7n6N0n8N2
23fqLQrJkj2J9J8m1L8k8Qj4OJ5l1j6J0L6NrNjJ2%Mj8JJ1j4jj9K5RnLKm4K7jJ8j1k0OqM0L1
71D3l4mj2K1jk2J1kk1K1NnQJjK2l1J0k2j0M6k3l0L4j0K7l7j9J3J2MJ4pmJ5k0OQq
110b
##PAGE=	F1=22418.689519225881668
##FIRST=	23001.711907285582129,	6426.5682307747556479,	-297
##DATATABLE=	(F2++(Y..Y)), PROFILE
-912aL%pMRrJ6l8RK0J2lk5K1rjlK3k1J0mrOLLl3K7J8j2QQk5K6j2j4K3Jk3j7NPPjl4M4k8L4
-865A8pl5K1O%K4k7jQqrQJPJ2j7j8J6kj0MNjJ7m1K1QJ1pk4OJ1J7j4J2l4K0jJ8j4oj1j7J9J3
-820aj8rJ4NkPK3k7K1k7jJ7LmK2l3j9J3K1j0J9k8nJ7j4J8%k4kJ1l%N3m1j8jQLLqJ2j3l2K1
-776b9N0j0Oj5J1k6nM2k3j8J7m0J1J8KK2lk2N2k9K8l2LKO6qJK5j2n5K1J7m0J04rL0P9J90j5
-737D06j92j43m4K5nP8Q7J62j49j49p0j0Jqkj1K4%K8j8j0K9k5j8pJ6k1Nk1NL0j7j4J4Oj2K2
-700hqmlL9l7J5k7RjpK2%K9j9Pk7Jmk0M4k6j0J2k6M6LQqkj0j7J3JNl0J9J6j0J4J3Jn4K6%O3
-655D8k1k6klj4jK8k8K6j2oj0J2j4nROQMknl3L3qJ9J2k3QJ1mj0Rkj4Nj7Jjj0J6J0j6J7J1j2
-610fJ4k1Kj0J7K1l8OOk1L3j0l0K6j8%L9l1J5j8K0j3J1JK1j6Rl0MPpPJ4pM5k5jLj5mj9J2J7
-567A0K3n0J5Mj4L2j8K1k1kkNlLPj0jPnJ8k2j8J8LrK2j2Qk7rL1pj1L7k8L2l2j6J7j3J8jkJ2
-523A0j2j3QQQNNJ6l6J1qKmOJLLjL4n2k0K5J6j2%j0J5ml9J4k3L0K2j3pj6RL4k3K4k9rj6M0
-479Bkj6L7l6L8m1K1j1j%J4jJLl1M6j4k3K4k6K0jNnRnj0j0K9rQjm4kL0j1Pj0J6l2L2Rk0JL
-434gj7KK4k2K1NPl8J2k4L3J4qj2kJ2OrJ1m9M1rJ2K6l2lJ1lj7OJ5k2JNlk3M4Om3L0mj5J7K3
-390B2j3j2lJ6k3M1lk0ol1M8m7LJ0Pjj1J9K0pLk2J9pj4l2M8QnK1j6l2RJ2JNj5l2K5QM%njl
-345a2pK8Qj7pkJ2Or%Njn%l1K0J2j6lJ2RM7n2k4K5OL9k3ok7K4k2L4Pl4K8j0J6k3lK6l1JjP
-300FJ1J1MJ7l4j8J0K6l6j4Q2o5k8O2m9J7L5k5Ml3j0M7J6l0rQk0J5mK2k2lK8k5p%J1k0J6M
-260@J7nk6Pjj8QJ9Noj6J4J9k1j6K1J1k2K6k2l0L8K8k1j8J1knJj1J3l2K5KJ8lJ0J2k5J7k3
-219aj0K9j3R8K66k21j38lj3rJ0pNoKrJ0QJ4Mj8J7PK1n9L6k7L1qnl5K4kl1mrK9Nj8l9O2nL6
-176B4k2j0J2nj1L1k8PJ0K6k3k6K8Jm4K8K2l2RJ6j4J8j0m7M9j0ol0K7mNl0K2N7m6qj7NoRJ5
-135hnJpJ0mL5n4L4%j7J1j5J9k6lLK9J8l3L2j4mk6MJ8rLK1l1qL0J7j3k1J4jK2k9l%%nRj8M
-90b0J6KQjl0K1k4J6RK4j3l3J1J0J6k9J7j1OKKk1J2J2J4j9k9L1J0j2J5l7J1QJPk1PJJ1J1m
-48GJ5l5NNLl2RJ9jqPj7J1K4k0j6M6l5lJ9j2k0L7k7J7n3PQR1m1j4K8l3J4L2m1J2k3M6l0j1
-7a0K7m0OJ1J0J4k6J5j4J7m6K2l8L8J0MJ1j5lNl1L0Pj9K8k7J8n5M7n4N2j0NRqKoj2K2K2m4
33b6L4l0J2j3OJ6k9j9NL4J0oJ%OQKj5JJ1j6%j3J9J0oLjm0K6kJ9j6j4Qj5M3J7k2lj3K1kk2R
78bKj8K1Kj8J6NnK6k3jj7j2M0j6k3L0j6K9l1k3J5J5oJ6kpJ3j6OOr
110c
##PAGE=	F1=22394.396919723392784
##FIRST=	23001.711907285582129,	6426.5682307747556479,	-1392.75
##DATATABLE=	(F2++(Y..Y)), PROFILE
-912dLKplJ3j1J6l2J0J3J3Kk1J6pkpK4j9J0lj1NOll0K7J5oPPj8K0j3j1K0Mk3j4kJ0Kkk8M2
-867A0k7L4pl4K1QkL0l0kQj1oJNOJ5j5k0J8nnLOlJ5m0J5J8Omk1mJ0J5qRl0K2kK0j2j0rk3K7
-821hQk1oK1Or%K7k5K6k4qJ7Lj0K5l2k0J9K0j1J4k5kJ2j0J7%k6LRmKN1m1k2NNkLlRj2k9K7
-776b1M2qOj9J3k5%L9k7j2J9m2PJ1RK0Kk2M6l2K6l7OJ2M4mQK5pn1K1J1m2R0nQQN7k3m4o6l0
-734A3J9oK8L1L7j19oqLKmloL4j5J8k0rK9j6j7nJ4j6Mj6%L1j6j5J6J1j5J8ppMM3m8J7k0Ml
-691b1oK1oL2k3J3k8%Lk3M1k7pJ7k7M0OJ1j2%j3j3J1%Jk0QJ5kRJ3Jn2K5%O2l1j8%%j3lK8k8
-647a6L1j8qqJ6j3nNPQPkpl7K8kK1Rk4RJ3jj3RQk3Oj5oLqJ4PoJ1OoJ0k7PpJ6J1k5L%j7L3j1
-598gk8K0j1%L9l7J5j0J9j4ONJ7j7Pk5NJ0nNJ1nM4k4%pj0JpkRK2m3J7%j2K7j5K3j9qjJ1kk
-553BJ0j0kJ0j1J6j6j4J0OlJ9j4Mj7k0L0mj1L6k6L2l4rJ0rJ5MkJ3j6j1OOONMJ4l3J6njoLJ
-508DQPoL3m8k4K6J7j8LnRol9J8k2K7K0j0mj7NL6k3K6k1k0k0M3jj3L1l1M3m4J6j1LlJ7JlM
-465Hk8M4j4k5K6k1J5%%pJ3j1mqK7lKmm3MK6j1Rj1J8k7K6Lj4oRk2J0K2k0K1JNl6J6k8L6Pk
-421Cj2lJ3%oK0n9M7j5J8J5l1LRj1qPJ4k1MRpk2L7Nl7L0rj0J6K0j6j0JJ8k3M1kk3j1k9M8n2
-378c9OJ1PJqJ0K8pJk3K2j1j1l1M6PqK3j6k8J0J1jLj5l0K3J0MKmJmj0L0Pk2o%J0LmMNqmNk6
-330b6J0J6j7lJ6NM1m4k2K2J2L2l0pk7K3k1L8Mk9K5j3K6k2oK0k5JmJ1J5OJJ6l1j9J3K9m1j4
-290a9P6n7l1N9m8J6M4l4J4m1%L8J6k8rOj5J4j0K6j9mK4k4lO%k1J6NJ8jl7J6mj6RJ8LnqRJ2
-247A1j5j3J8Ok2L1k0m3M9K8j8k3QLlKj7J8l0K0LK2%OJ1k5J9k6j3K8rJ08K97k58j55Lrj2J6
-208dq%kQpLLJ9J1k7J5J0J6o0L7k4L4lrl6K2ll2lj3L0J0j4n0P0lL3j5j0Rj1j4L5l1J0QK3j9
-165Hk5L3jm5K3K9l7RJ7j1R%m8L7Kpk7K5kJk5J8N4m0j1j9J0oPJ8nJj1QpL7n0L8Nk1Mj1K1k4
-121a9j1LK6K3l7L7j4nk4NRnmL0l7JL0J7j0k3QjK2k7lPoj3J5j3JJ4MQmk2J1j5J5%K5j0k8O
-77a4J4J5l0J8j2Pj%j7J8OJ2j6k7K8MpJ6l7J0QjJ2k3OjJ3J1lJ1l3NQLk8J4RKj1Nj3RK6j8k5
-32b7M7l1pK7j2k0L6l1J7n0OJQ9l2j6K5l4J5L2l7J7k6M5k7j2K3l6LJ7PJ0k7J4j3J3m4L2m1
5d7L1RRQj4Qnk5K7Oj6K7k5Qm8M0m7N0j3PJ0pLrj1K2K3m3L0l1J5j3OJ6k2k4KL0J3jmJ%J6jj0
51AJJ0j9JpJ3J3rLnl2K3kJ9k3nRj8M3kokj6K4mk0LPj2J9jl1K5OoK9j5j3j2j3L0pj5K6k1K8
97A7k2k7J6J7j4J5Mj0J1j1NOj1
110d
##PAGE=	F1=22370.104320220907539
##FIRST=	23001.711907285582129,	6426.5682307747556479,	-1132.25
##DATATABLE=	(F2++(Y..Y)), PROFILE
-912cLMorJ6j3J6k8J1NJ6Pj9J2okj1K6j9J1mj3OPpk6K5RKNPj2J3j2j0J9Ok4j1qJ3lmk1L9k5
-866a8L4pl2K1PmL5l1lQj5mlRLJ6j1k1K0rjKRpJ5l9QK7Kkj8j5J0J4mNk5K4lK1rj3pk9L3Ok6
-819b7kK8Oj7qL2k1K9k1j4J6Lj6K9l1k2K5J9j2Qk2KQoJ5%k7OQnKN1m3k5J1KoKLOj2k4L3L3
-775A6pOk3J4k4OL5l2mK2m2%NJ6J5Rk2L8l0K0m2J5J7K6%J1K7ln0K3Mm0P1Oll6j7k7M4k1k3
-734@J6prLl2r3P1K4J0MjpKM1k8Qk0qK6pj7kJ1rLj2nL1j5j5J7J6j7J3nrJ2M4n8K0j3%olJ7
-689ij1L4k6J8k9jJ0k6L9k8nK1k4K8J1J3j5Lj6rRjkj0kJ4NORLn1K4jO3m3j0OKj3mK5k9L8k4
-645hqqJ9j0oKQQRjj0m0K3MK1Qk5J1J3Kj5RJ6l2J0j4j3PnJ1MLP%jLk8J1nJ5Lj3jmj2L3j1k8
-597c8J4mJL7m4J7jJ8j6%RJ3j9Qk0NJ2jKPjM3k2kj6mMPj5jJ8l2J8mj0K1j0K4j6j4KJ5jj0J5
-552IqlJ1j8J6rj0JJ1JJ4j3mmk8K7jj2L6k6L4l5lLoJ3RkJ3k0rMLOMLJ1k9K1jnp%KJ2J0j1L1
-504D1m2k8K9J7k5QkNpm1K2j8K2J7olj7JL8k3K8j4l0k3M6Jj1K3k3M1l9QqOnJ9Lj0Pk5M1j5
-462Hk5K8j6RJnrJ9j6JoK5Kmpm1RK2j1J1j0J9k2K1lrj3J5k8J9K0j7K0lMl5K0l2L9JKj1mJ3
-418AmoK9o6N2k0K2Ol1J0Pk1KQJ3k1QJ2qk1K8Ml1K9j1nJ4J7j8qLK0k4M2kk7j1k9N0n8RJ1P
-375a8KmLL5q%k4K4j5ol0M4Nj2K5j6k2RRkLj6k6J9J2LLkKnj1L1Mk7kLOLjJ0Kj5jJ1k2kK1j7
-327a5mJ9JL4l4k0J9J7K4l6ok5K0j8L7Lk5K3j4L3k0j0J4j9JpJ6J9JlJ4k6j8J4L3m8j2O8n0
-288@k9N2m6J5N4m3K2m7J1K7J5k3j1Nj2J5j7L0j5nK0k4LJ0qk3J5MK1Km5K3pj2QJ7KoJKOqj2
-245a3J6%k1L6j8n4N6K9j5k7NPJKk2K2k6J5LK4LJRk3K2k7j8K7nJ15L07k77j63Qnj6K2poLJ0
-204@JomK3K0l6J2J1J1n9L5j8L6Kj1l6J8pl0nj1K6J6j0n6P4%K9qj2Pj5j9L6l3J5OJ9j5k3L8
-163B1lm3J6L4m0J0J6j0MPm7K3J2ok2K2jjk0J3M9l4j2j9J4oNJ9mJj5NqL9m6M1Pk3kqK1k0j9
-120c0LK4K8m1M1j4ok0M%jj2L9m1RK8J9qk5J%K1k5kJ4rk1K0rkJ2QPqj5LoJ4j0K5nk2kJ7J4
-75A7l1K1j4Pllj2K2KRj3k2K5lkJ6l5QOlJ7k5NkJ5J2lPl1MJ3Lk6J9jPj4KpNK6j4l1M3k5j0
-29a9L4j2k0L2l1J6m5NpQ3k1j7K3l5J5L2l3K2k9M4k4j4J7l1LK2LPk7J2j2Pl9M0m3K3RJ5Mj3
10dK2j7k0K5Lj2K4k2%m0L0l6M4j6J0J0mLj2j0K2K5m3K6l2J9j3OJ6j4k8lK5J6LqLrK6mnKOk1
54gLjOJ8j3Lrk5K1kJ8k8KJ2k2M2j8Rkj8K6oj8lJ3qJ6lm3L2QmK9pk3qj4K1JpK2k5K5j2k8J5
100a2J9k3J5Rj2QnLNj3
110f
##PAGE=	F1=22345.811720718418655
##FIRST=	23001.711907285582129,	6426.5682307747556479,	-1259
##DATATABLE=	(F2++(Y..Y)), PROFILE
-912dKQoj4J9j5J3k0RjJ8J2j5Nkmj3K8j9J0lj3NRj1k0K1JRMOmOj3nJ6Qk3pj5J5pqj1L4k1K9
-865A3mk9K0PpL8l0mPj7kpJ2LJ4qk1K1j2M%J3j1J3l5LL1%jj6k2J0J0LJk2K6mK1pj3nl5M0k
-820dk4JL2Qk4j6L4j3K9j9j8J4Lk1L3l1k0K7J8j4Nk0POmJ3jk5J0OqJM8m2k5J4%j1MQJqk0L6
-776a0K6qOk7J4k1J1L0l2%K3l9lkK0J1J2j9K9k6J6m9K6K1J2MRL1km9K3Jl7N2K1pn3m4k8Q1
-736B3nk1J8j2k6on6p2R3L5ROJj0RM5l8jj8nK2jj8LQmjnpK9j5j4J7J9j6Rnj1K0M2o6K3moj
-691a3pJ3j5L4k8K2k8kJ5k7L5k7lK6k0J2J9J1j7Nj7nN%mjj2J2J3KOMm6K1lO2n0nJ0Mj0qK5
-648Hk8M0k8qoJ9pnkRQJ2lj1m2J7J1J9Ok4J2J3Mj4OK3l6J0j1j8QkQJJ1NqNnk7J3jJ1ljmro
-600c0L0rk6PKLL5n1J9QJ5j6mRJ0k1Qj2MJ4LkM%M1j6ok3KNK3k9j1J4k0J9rpJ6nK2j3j9NK3
-555A2kk1K1pmJ2k3J4knj0J5QOqj4J1l3J9Mj3L2k1L2l4LmjRJ2JJ4k7oLJKMJJ0k5K5KrolKJ5
-507A2J4j7K9l4l1L0J6l0J0Okj1l7K6j6J7J5m%j8lL8k1K7ml7k6M5LqJ4j6L9l2jnOnK1Mj4O
-465Fj5L3j5k3K7j0LJrj0K4k1NmK2Prj1l6J5J7j3J3rK1j8J7qnj8J9l3K7J7j4J8pLl2K2l2L8
-423ClOrpJ5j1pL8o9N3k3K7mk9J7Jk7J2PJ1j8RJ5j0j9K2%k2K5j2%RJ4j8nPJ9k4M1lk8rl2N1
-379A3n9J0J3NKKpM0qkk2K5j8jk7L8Nj6K4j3j8RPmNj8k1J6J2LLjLmj4L3Kl2JOKKLJ4jj9%J8
-331A1j9j0K2j4pK1jK6k5j5J3K1J4l7oj9J2j2L3Mk0J9j6M0j7j3Oj3JqJ9K1%j1J2j7j9J5L4
-292D5n0j1O0m1k7M2m3J4O2n1K9m9J9J8J1j8j2MqJ3k0L2j0qJ4k3RJ8j9k2J3MK1Mm9K8j0j0
-254b1QJ5MpPjJorJ3jk4M1j6o1O0K8j2k8%J2M%k5K6k0OLK5RlOk1K3k7k3K5JJ17K94k74j64
-212a5J0%j7K7qpMJ2J1j8j0K6K5m0RJ2Mn5L0rL5Rj2l6J3j1k8rmK2J9nn9P5NK5nj4Nj8k1L4
-170A1l4J8NJ4j2k1M6qm0RL9m1J1J3pkJ1m1RK0nj8K0%mj4RM1k8j1j7J6nLJ9m%j7LrM0l9L8
-127A8J1k4poK2j8k5LK0L1m1M1j2oj6LpJj9M7m4J6K6J8kk8nJJ8k1kK0j2k7K3moJ1J2Nj2qm
-84iLJ2j7K3kj4j0K1J1k9K0j5J1qmpK4kRj3j3J6pJJ5l0NKjK0k6OmJ7J0mNk8KJ9Jk0K1j0Rj4
-38djkJK4rl3L4j5j5M0j1j8K5k9J3l7Lj6P6j1j6J9l5J6K9k5K5l1M0j9j6J2k5JK8lLk5J0rk
2hl0M7m2J1RJ9KqL5l2j5K2Jj1K4k1qk8J8k4L8j8J1J0kJj1pJ8K4l8K0l1K0j1NJ7pl0pJ7J9Q
45Gj2Mj7L6pJL%k3PJKK1j5Lj2k0K0jJ6l2QJ3k2L8l3K2Jk4L1rj7pJ8lJ3nn2L7RkK7Jl2lj5J2
92a2RjJ8k7K1Jk9J2K0k9J2J4j3OjJOj4
110f
##PAGE=	F1=22321.51912121593341
##FIRST=	23001.711907285582129,	6426.5682307747556479,	-1386
##DATATABLE=	(F2++(Y..Y)), PROFILE
-912d%J2pj8K1j5J1j5QmJ8J5j0lMoj5K9j8Pjj3LJ1j4j2J6pJ5KNL%j2kJ3J0k1mk1J7j1j2%K8
-867Cj7K4%k7J7Qj0L9k9kNj9%j1J5MJ1mk0K2j6PkJ8j6J3l1jL3%jj5k8J0PPnj7L0oK1mj4km0
-822d3M5rk2ML6Rl1k3L6oK9j8k1J4Lk6L6l1j8K8J9j6%j9J4NlJ1lk3J4Mj0%M5m0k7J9lj5NJ2
-780a9lmj6L9J9rNl1J7k0J6K5l3OK3l6nj0K3NJ8j6K0j9J0n4L5K2NPML5lm6K2kl2L6L4on2l9
-738b9k7Q1ok2K3j6k7pm9n8Q1K9QPJj5J9M3m2j0j3mJ5Nj9POJnKqK5j3j4J7K2j5Noj2K6M0p3
-695b7K7Nj0Mj0Pk1L5k9K5k8jJ9k6L0k5lK8j2mK5J0j9Qj9jJKpPj7RJ7jLNm0J8nO0n6JJ3Oo
-650bj2K3k7M2l2qmJ9nloRQJ6mj4m2J2J7J5Nk3J3J3Pj3LK7l8Rok2RjOlJ8Mj6J3j6k2J4JQq
-604a6J0qj2%K7qk4JRML2o0K1J8J2j7pJ1Pk4J0nKJ7Oo%LL8rj0l1RNL6m1k0J1qJ7j2lJ0%K0
-559A5j0k3RL0ol2K8onJ4k8J4M%k0J6J6mkk4K5l6J2Qj4K8j7L0l2Rj1MPJ2LJ7l2mLl%LjPk0
-514a6K9Nj4olKJ7J6k1K6k4l4L2J3l3J0J6j0j4l3K9j2J1J1%Kk0oL8j9K6Nm3k6M3LnNqL2k3
-473AqkPoK2Nj9NoK7j4k2K5lnLj2j2K9k4PjJ7J1j4j2k9J9J1j4J5qK1j4J3j1kk2K2l7L5J4j2
-430@J7j2Lk9K3l1L9j0RrpJ8j9qM7p0N3k6L1j3k8K4ml2K1NJ0j5RJ8j3j5J4kj3J9j1NLJ1j8
-389fkRJ9k4M0ok8kl8N2n8J0J5K%J0j5M4j0lj9K6k2Nk7L4Ok1K2qj3ONoOj8j4J3J0MJ%Nmj6
-344a6L3%l6MJ1lKPJ8nk2KK2j7j8K5j2j0K3mJ9j5j2QK6Ll7oj2LmK7Pj9J5j6M6j4j7jpKj1K4
-300A3K2%k0J0qj9J6L4n3rN2l2k6L3l9J5O6n8L4m8K4J1Pj3j4NoJ3k5L4lj1Qk2J5K5l1k1J3
-261hLK1On0K8j1pPJ3OrJ6omlpJ0lk6M5j2o7O1K7pl1mJ7Pkk8K9j3kLK4J3pMj9K4k5k8K2OJ14
-215A27K62k53j56J1Nj9L3j0qNJ5K1l1j3K6K7m2OJ2%m9J8ML3J5j1l6Qj5k5j6PJ9K1ln6P2J1
-177A5J9jj7Mk1k4L0l3K2NQqk2N3j1l7LM0l7J0J0ooJ4l4mK5kj3J8jopLL2k0j0j4J6mLJ6mK
-133Fj8jj2M2l1L5J3k3j1oK1j4l0MJ7L4m2M0j1oj2Lj4Nk8N5m9K3K3J8Ml0j2KJ4j5jK5j4l4
-93c0K7Jj1J0J5Lj5kj0J2J4k7J9Koj8K4Qk6J9j7J6j2okK7pQj1nQj0MJ2k5Jk%K4k6OnJ9QoL
-47A1k2kK3%j5K4j9J1j2nLnK3kl6K4nj8M4rj5J6k6J2l2Kk2O7lj4J5l5J6K5j6K9l4L7j4j8N
-6Hj8JL2rJk4Roj3j9N3m2%J0K2%nN0m7rJ8kqK1j9j5j5Oj0K8k0J3J0%%j1mJ5K2l6J6k9K0j1
37a7OJ9Jl2j0J0J8J4j4Nk4M2j0QNpk4J0%JK4j7Lj6j3K0jJ5l6J2J7k1L1m5L2Ol0L5j2j5j1K2
79A%J0nn8L9RKK3Ql9Lj8NJ5MJ5k9J8J4k9QK2l7J0K0j5MMkOj3
110e
##PAGE=	F1=22297.226521713444527
##FIRST=	23001.711907285582129,	6426.5682307747556479,	-1843
##DATATABLE=	(F2++(Y..Y)), PROFILE
-912f%J4nk1K1j7OnNlJ7J5lj3J1qj6L2k0MJj2KJ3j8jPj4K0%NQnj0JJ2Qj6mk4J8j2j9J1K2j1
-866a0J6Lk3J7Nj3L8k4jJj8Kj3J6MP%j8K1j8J0nK3j9J0k4nL1Lkj4l0J0LRj1j0L0nJ9jj4Jm1
-822d0M6j5j8NL8Rl6k8L8JK4j5k0J1Lk8L5l0j2K5J9j9kk0K3OlPmj8J7Jj2mM1l7k3J9oj6OJ4
-780a8oJj2L8J3j0Nl3J5j5J8K0k9PK2l0qj5K3%K0j0J3j2Ln8M3K4KRmM0om4K2mk7K3M2jm1k3
-738ck3O2j4k2K9k2j6pk8m7N4J5PPjj8K7L9m3j6pmQRk1J2MOj3J1qK0j3j0J4K4j2%mj3L0L3
-696D6p4K8J4j3J3j6Kk5L2k7K5k7%K2k4K5k1mK7mk1L3Oj7Rk0JkNpJ0k0NK3nJOl3J3pN8o0M
-653a9J6J1mj7K2k3M0l5pjJ6k%rQQJ7oj3m1OK1J2Kj9J3J1J0rjK5l4Pmk2PKNpK1Mk2K0k6j8
-608c5J7JOj0J5rj5PK3ok2mJ3PK8o9K5K4J1j7rJ1Ok9J3J%J9J2j1mLL7kj7l5J4NM4m6k8PKJ7
-564@j5%KPJ6ok6J3L8j1m4L6onJ4l1J3J0Ml0J9K3j5Ol4L8l7LJ3j5K4j2K5k9J3j5J0LJ1OK1
-523C7l8lLp%%mQj6L1Oj8lnKJ8J9k5K4j5l7L5Rl4QK6j8j7k8L2pLRKLk0qL6j7K4J3m4k8L9M
-478alnLK3j2j5JPoK3Nk2KLJ9j1j9K1Mj2Kj4j2L3k6PKJ5J0j7j3j9K0Pj5J7qK0j2J1j1kk2K2
-434@l9M0J3j2J6j6Kk5K3k8L6j1QoqK1k8rN1o5M9k4L2k0k4K9j2l4K9LRj2PJ9j2j4J0rjJ2p
-393gQlNj2kJ1J7k1L4j0k1Mm6N4n5QJ8%lJ6k1M5j0mj6K5k2Qk5K8Qk4J6%j0MMj0Rj8rJ2PNj
-348dJOmj6L1jl9PJ7rKJ1J9qk3LK4j6k1K5rj3K3lJ2prMK7ql1qlpNJ9J0j7J1j5M7j0k1mnMj1
-301a4K6K2jk8RJj7J4L2n1qM5k3k3K1l3J5O8o3L4m1K7MJpj4NnJ1k5L1Pj4%j9J9L1l8j9RNJ8
-259A2Pm7K8j4mMJ3Rj1J9pnmnOjk8M6qo9N9K6nl0rK2Rnk8L1prLK2J7j0%j4K4k5l2K0J2J05
-215A17K15k16j42J2J0k0L6j2nMJ6L2m4j5K3K5l6KJ1lm3LJ9L1K2j0l5Kj8k2k4J9J7J8Jm8O8
-178A0J4J5jk0Kk2k3K3l2K5MNqk2O3j7l2lL8l1J0PnqJ4k4j5K5Kj0J6jqjJK1j2rrJ4mLJ3kJ
-133Gj7nj2M1j9K7J6k3j5nK1j3l0LJ4L4m0L7rnqJj9Ql3N7m9K9J9J7Ql0j7LRqjK7j4l7K7Mj2
-90a2QJ8Jj8Kj3K1J3l2J4KMk5K5Ok3J6j7K1j6pKK6qRj3Mjj0OQj7lqKK8k8RnJ9Oj0Mj6pK7%
-43A2j1K4k3J0j1oOrK0Ll4J2Nk1M6oj2Ok1Rk5Kk9O0Jj1J2l3J4J9lK8l4L2qj9kj1KL2j3lk1
0a1Rlk4pN8m0j0PK5jJO0n9oJ5loJ6j7j9jpLJ8k1J5RKlqkJ2J8l1J2k6J7rOK1Ql2j1%J8J8j6
46eNk9M6j1J4Qj6k6J5kJK5j6Kj9pK0jJ3l6J4K0k0K3n2L9Rl4L6j4j4j1K3NOno1M0OQJ9J2m4
89a4Pj8JJ8MJ6k9J4K5k7KK2l9PK2j5MPoPj2
110d
##PAGE=	F1=22272.933922210955643
##FIRST=	23001.711907285582129,	6426.5682307747556479,	-2300
##DATATABLE=	(F2++(Y..Y)), PROFILE
-912gjJ6mk3K1j8%ML%J5J4Nk4J8j0j7L4k1JLj2KJ5k1PKk3K5kMJ4j0rMJ1Pj0mk8J9j4k5K2J7
-867@pRPj9J5Mj8L7k0Kkj7Kj4J7MLLj6K1k1J4qK8k3Qj7rK9Olj3l3J1jJ1j7lL0nJ5Mj4Nm3M8
-821A0k2j2ML9Rm0l2L9QK0j4j9J0Kk9L5l0oK3J7k1mk0L0RnMoj3J9kj2pL7l5k0K0pj6NJ4qO
-778b0qL7Pj0Ll4J2j0K1J6k5PK1k5rj9K3qK4nOmjo1M7K5JJ0j3M5j1l9K2mk2J4M4Lk8ok0L8
-736D4k0k3L8k7kj0nm1K7LMQmk0L6K9l9k0%mKJ2k4J5LRk0J9oJ4j3oJ0K7rmmj3L3K4p4L1K3
-693B3j4K0k3mk8L1k5K5k6JK3j9K0j9nK6Ll5L8Lj7J1k0MoQpJ2j8%K7rkOk5Rj0N4n9PJ6J5j
-650A0k2K1j9L8l7pJJ3JLj1PQJ9j0j1m0JK5QJj7J3J0J2noK2k9O%k2NLLrK2Mk6K6l6j1J7%O
-605a3j2K0j1j7J4J7lj9qJ7PK5p6K8L0Rj7j1J2Ml2J6PlK1J7j7qNL4Ok3l9K0MM6m4l6OJ0J4
-564@j8NnJ3J2mk7J6M6j8n2M0omJ5l3J0J6Rl9K1K9k5J4m1M6l5oJ8j6J9rK2k6J8k2J6%J0RK5
-523D3m4%JqkkpQj2L4Nk3JnLJ8K1k9K2om0L7Nl4PL5k6k0k1L4lmPLNk1j0L4j5K1K2m5k8L5M
-478@%j6J3J4lj9MOpK3Nk5jJ5J0rj6J6J1j8Jj3j2L6k9OOJ2J0k1j4qK1Kj6J8pK0j0Qj0%k3K2
-434Bm1M6Rj1J4k0Jk0K2k4L4j4RmrK3l5j0N5o2M5k3L4k6k1L3j8l3L5kJ0j0MK2j2j2Nj4J0N
-394cnJ2j0Jp%J2J4j9L0j6j2J3n5N4m9NK0lpK4k6M4j2mj2K3k2J1k3K4Rk6J1PrLKj4J2j9kJ1
-351a3NNmLNlj6L0lm2J0K3j3%J5K0j0k4LK5j3k5K5nj8K4kNJpJK9k0k5qPj6J3J0J2j7J0j5M8
-307C0ok4qmOj2K9K1%l5NJ1j6J4K9m9oL7j4k1J2k7J6O5o5L1l2K9jnkj5OmRk6L0J6j7pj7K3
-265FL6m4j6OOJ4Qm2K4j5kKJ2J3j4K3qnnmMJl1M8oo8N5K4lk9j5K7J2pk9L2%j7MJ9K1j4jj2
-221A0K3k3l5K0J5R2J63j73j21J1J4k2M0j3lKJ5M3n3j7J8K0k6kPnl4j3L5K7L0rl6kk2j8l2
-184g4L1J7J5Kl7O4J7J0mk2%k1k3J5l1K8NJqk1P0k3k5rL4k2QNmj1J4j4k3K1PnJ3jj0NkJ1o
-141conJ2mNQkLj6qj3M0qJ8J8k0j8oK0j0l1LJ0L5l7L2pnnKk4J1l8O0n1L4J5J6J3k9k3NNmj
-96iL0j3l9K6Qj5QK0kk2Oj6L1J4l8RKJ4l2K4Mj9J3j8K7j9qOK5rRj7J7j0j2OMrnj4ML1k8J1
-52enJ9Lj3Nqj5L1jpK5k7QqqJ0j5J8Rl2JJ5k5M6jqnj5Oj9Jl3N2OrQl1J2J4QK8l5K8lk0pmK
-4dL2j8nj9Rjl3NO0l7j9OK7lQO6o8mJ3nmJ1j4k2J2j9J6Pk1J7PMmokRJ4k6J0k3J4j0PK4J5l4
41hj0qJ6K1j7Ol1M7j3J9J0k4k6K2pJK5j5Lk2%J8jJ1l5J6K4k0J4n5M3J3m0L9j6j4j1K5R%lo0
83e4L8KJ4J5J3m6J2j9JJ7KJ7k7RL6k5lK1m0LK5j5LJ1rQj2
110c
##PAGE=	F1=22248.641322708470398
##FIRST=	23001.711907285582129,	6426.5682307747556479,	-3180.75
##DATATABLE=	(F2++(Y..Y)), PROFILE
-912a1JJ6kk2J8j9nJ2%PJ2RJ3l3K4j2j5L7k4mOj0JJ6k1J5nk9K5kNJ5j1pNJ0Nlrk7J9j3k8K8
-868a3J3lKRj3J3%k0L3j4Lmj5Lj4J7L%Oj4J9k2J6j0L2k6Nj0j1K3J4pj1l2J1mJ0k1KK8mJ1Q
-825A3j3Pl8M5k6qNL6Rm3l4M1J2J5j1j7PKk8L2l0NJ4J8k5lk1L6J4qjooK1nj4qL1l1j5J7qj4
-782c3KJ3pJ0nL5Lj3Ml3QpK3J5k2NJ9j7j2j9J9j4K2MMKpo1M8K5MRk0M9j6l3J9jj8RM0Nj7N
-738D6j8K0k2k0M4l3J4j8J0l4OmMPnk4M5J7l4j9PqjJ4k8J7KJ2k8K8lOj1kNK9mqmj4L2J5o8
-695c0L0L1j3K8k9j1k9K9k2K1k4MK5j6J4j3rK3J0m6M2kj3J0j8NrJ1mRj4nL0j3mQj8Nj2N0n5
-654b4OJ6K0Jk8K1j2K9l5qNRLPj4ORJ9j3rl6oK8Mkj2J3QJ3%j1J6k1NKj8JLJj0K1Mk8L1m2o
-608c4J8%Mj1K0j0k0K1J0Jj7j0J8J0K0q1L2L0J1j8j1J3Kl6K2RoK4K1k3j0NL2J3l0l7K1KM2
-569D7l6l9NJ2J2j7Pj1J7Qjk5J9N2k6n8M3onJ5l0NK1J2m4K1L4l2K1m7N3l3j5K1j5J5pJ7k1
-530a1K1k6J9jQJ2K8m7%Lj2kmj0RrL4Nk9PmKJ6K3l0K1Jm2L7Jl0LM4l4k3j3L3KrNKQk1j1L1
-485Gj4J8K7m0k9L1N%k4K1OMk1PLnK2Mk6nK5Jnj2J0J5k1kj0j0L6k9MPJ0Ok3j0LJ6Kj7J9qJ9
-440A7j0Qq%k2K0l8M8Oj0J2k5Kj7K0j7K9j5QlqK5m2qN5n6L9j9L2l1j5L5k4k8L5nJ0ojK4j1
-399Fj2Nk2K1l%J4j7nLjJ3Rj3K2k1kK3o6N4l9%K2oj2K9k7M0j1mqK0k1J5k3J9J2k8MJ6rJ%j8
-355b0J5j7LJ2%OoMMlj4K6lm2J1K6j5KJ6J8j1k2KK3j0k6K5mk1K4JkPllK8l0j6qJ4k2K1jJ5
-311Dj5Pj4M4jk7poOrK9J8Kl9JJ9j2J1K4m4mL1qj8Kj9J7O0o5K5k0L0oj1Lj4OpRk4K5K6j9j5
-267ej3K3M0m6j3JRJ0Ql3J7j4ljJ3J7j7K4onqmLNl2M7mo3M8K1lk5j9L0J4j0k7L1Qk5MJ7K1
-224C5j5lj0K1j9l7J9J7P6J14j29r9J1J6k1M0j4%JJ4M9n8j6J1J0j3mLmk6k9M6K5L7ql5nk3
-186b3j7l8M0J9RLk5O0J8Rj1k6Jk0k1Ok8K8Okj0j9P7k9j7j4K8j5QLnj1J4ok6J3J2%J0lj0Q
-144dkKJn%PkNL%Kj2j1j3L7OOK1j8j9rJ9qk7JPL3l3K7omj%k6J3l9N6m8L6J2J2J9k7k6N%Kk
-96a0K9rl7K1J1j6QK1nk4Oj4L7J5m0KJK3l6K1Kj4Rj8L2k1nNK1oJ0k2K9k0rL%jpk0OL2k8J5
-52cnK0jj7Qkk1L2jlK1k6NmpJ1k0J5J3k7j1K3k5M4Llj5j0Lj4jl4M8MnOk8RPK0K5l3K2Lk1j4
-6iLOK5j7qj7J0jl9J7O0l5k6MK7kJ4O8p5JJ0plPj2k2K1k7K5kk1J9NPr%lQJ0k3Oj8RqPK7J9
40C1l4oj7J3K5j9Pl1M3j1K3J3l3k6K7j4NK3j2Lk3MJ9kRl2J5K7j7Nn5M2J8m5L9j6j5oK2J3o
81F%n5L3lK0J0J3m4J5k0NJ3lK0k4LM5k0j0K0l8JK4j5MJ1j1Qj0
110b
##PAGE=	F1=22224.348723205981514
##FIRST=	23001.711907285582129,	6426.5682307747556479,	-3480.25
##DATATABLE=	(F2++(Y..Y)), PROFILE
-912a2JJ4Kk0J5k1j2K2kJ4QMK1m4L0j3j3M0k8oOqKJ8k1K1j1l5K6nPJ5j2nPRMLj3k7K1j4l2
-869d4L6Q%nJ2pJ1mk3L0rMnj3Mj4J7LnRj1J7k4J9j3L8l0Lmj4J9K0j1ql0J0pRk5PK6nQJ2j0
-824ARl5M4l0nNL1Rm4l2M0J7Prj3NJk6K9l0J5OJ9k8lk1L8K0j1lqJK4qj6j0K7k6j1J3oj1lR
-780a9oJ5kL0jj5Ol2MlK4J5j9LJ6j2j2j9J7k0J9J4%J0j4n9M6K6OQk6M9j9k6J7Kj5OL1OrQj7
-737C3J0j9j6M8l6K7l0J7k9mmLOok5N1Kk5j7J3j2lJ6l3J9KJ5l7L5%jrKkL1Kj0mj4L0Mo2L2
-694@L5j0L5l3j7l1K7j8J8k2OK4j1Qpj3J8J4n2M5oj0Rj7Pj2J3%Opj1L2j6oQj0Jj4M2m5LJ4
-652cK5Ll4K1oK3l3rRMNJ0j5NRJ8j6pl0j1K9jonJ3NJ5Nj7J0j2LMj4kK%j2J9Lk6L4m7JJ7kL
-605a3qK0j1k3K8MLj3j1J9J1J5q5L5L0J3j8j1J4Jm0K8J1rK6K4k8j3NK9J9l4l4K2kL3k3m0P
-566a9J2Pj6J1j7K2JKk2K0N6l3o0M3nnJ5k7%K4J7m9K1L7l6K6m9N3k9k4K5j4J2lJ0j6K3l0K3
-527FjLJ4L2m9JMj5jpj1RoL4Jl4J4lJJ5K4l1K0Pm2L6lk5kN2m1k5lL1Nj5OKQk1j1K8j3J4L2
-482D0l8k7K7NJl2K9kQj9QKmJ9Nk7j0L5pjj0MK0k4mqpL7l0KQQJk4pJ4J3jj6K0rJ7j0Qo%j9
-435a1J7l6N1LrJ0k9%j1J6j1K4j4PjqK6m7oN4n0L1j4L2l4j2L7k9k3L6rJ0loK4rj2Ok8K9rM
-393dJ5k4rJ3lJ3MpJ4k6J2L1p4N0k8nK3qj8L6k7L4j1koJ6j8J6k3J6J5k8lK4j1%jk2J6j4OJ5
-351ckNj0PKlj2K3mm3J4K9j5KJ6J6j1k1KJ9pk6K4jk5K4MpJ1JqL0l8j0pK0k6K7j1J7j5Oj2L7
-307A9Lk8mj1PoK9J5Lm2kK7rQJ8l9jK4%j5oj3K1N2o5J7oL0j1j6Pj4OqRk3K1L5k1k2j0K2M3
-264D4m6qlJ1NPk3Rj4lmJ3K1j9K5nmj0m%J1l2M4mn5M1J8nk1k2L3J4j2k3K7J5l0MJ5K0j7lj0
-221@J9j4l7J7K0N6P3q9p6J0J8k0M0j7LJJ1N3n9j6MjLqk%j9m1N5K2M3ol6pk3j5m1M4K4JJj0
-179a9N5J7Rj9k8%j7j7mk4K6Pkj3j7Q1l5j0j8K2pQJoj0J2Lk7LJ6NQnj1J2jpQnLMlQlKKqj3
-131a7j3L5J7pK4j5k0j1J8ok3jLL2k8K2nmKkk7J6m0N1m4L7QRK4k5k8OnPlK9pl4J6J3j6QK2
-88A8pk6Nj3M3J7m2ljL1m0J8Jj1Oj7L6k3lNJ7mJ1k8M3l0pKoPrk3PL0k6J9nK1nk2J4Mk8L2%
-43HjJ8k4%JpJ1k3J4J3k0k0L1k7M0PKk3njrjl6M3LjNk6OKK8K2l0J6Rk1j9QQJ9j6j2j3J0jm1
2e3K6N6l1k9JK8lK0O2p3MQrlKpk1K8l5L1rk0K2JJ0j3MmPOj9Lj1LrQL0K2l5Jk5J0K6j9Rk8L5
49GrK5J7m1k8L4k2QK2rNk5QJ9mQk8J6L0j7nn1L9K1m6L8j6j7jK0J6j1Km9K8pK5OJ1m1J8k1J1
92a4PrK2k1jN3j6j6J7l4jK3j3MJ2j3Pp
110@
##PAGE=	F1=22200.056123703492631
##FIRST=	23001.711907285582129,	6426.5682307747556479,	-3579.75
##DATATABLE=	(F2++(Y..Y)), PROFILE
-912a2JJ1Nj5J0k3j5K8mK4KkK6n0L3j2j0M2l2j2J0pKK0j9K3j3l8K2nQJ4j0nPJ0KJ0k3k1K2
-871Dj3l5L9P%j0J3kJ1rk3K5lMmj1Mj2J5Kj0J3rJ4k4J9j3M0l1%Jj4J2K7j5nk6RrNk6J1K2l
-827a0JJ6oRk7L9l0lNK2J1m4l0M2J5KorL%k1K2l0K8lJ8l0kk2M0K3j1pqPK6j2j7pK3k2pQok
-782a2j2MkJ5%K7lj8Pk7jjK5J8k0JJ1nj2j5J2k6J3K8kJ4k0n4L9K6RQk9M7k1j8J3Qj3KK0Nm
-739C7Pj8Pj3j1M9l6L3l9J8k3qlLPj0k4N6j1j7j2J6j7kJ8l8J9LJ6m4M0MopNrL1Pj1jj6K4n
-696A9n2L1L7oM0l4k2l0K2j2J4k0NK5oKjj8J4J6n3M4j0nOj4Pj2J3LJKj5L2j8oPo%j4L4l3k
-653a5J2K8Nm0K2KJ2k8j0J2%PJ1j6NQJ7j9mk4j6L0kj0jJ3KJ4J1j9KmJNrmjkj2J7Jk2L6m9N
-608b9J9pPpJ5rk5L2kQj2j0J8J2J1q5L8K6J3j8j0J7km1L6Qj1K6K7l3j3MK7K2l8k6K0nJ9ol8
-567b2J0OOj4J2k0K3kLj8K0N6l7n7L9nmJ2j7qK6J7m7K1L8m1L0m7N0k6l0K9j4J0jLj1K2l0K5
-527G%%J5L2m7JPj9Jqj3QlL1kl7K1kjJ4K4k9J9Rm0L2mj9oN5m5k6OK7J0k0PjQj8j1K5j4J2L3
-482C9l1k8K4NKl7L5rJ0j5RJoJ7Mk6j2M0j2LplK1k4qkkL3l0jJ0Qpk2kK3Pmj3J9j1J8j2QmJ
-436Ij5J3l0N1kqRl4%oJ2mJ8j1M%oK5n0jM9m5K4qK9l4pL3l0j6L4j3J0%j3K7pj3Pl1L2j2QJ3
-392A1k6j5K3nJ3jjOk8K3L8q0M5j6j1K3qk4L9k3K6rkkJ1j6J7k3J4J9k7j0L0j4jjk7K0j1MJ9
-351@jKj1QkkqJ8mm0J5L0j4KJ4J3rj8jJ5mk4K3jk6K4Qj2J2Oj1K8m3kqK4k4K9j9J6j2Mj1K9
-307A3Pk9Lj8OjK7J1Lm1mK9kMJ1l1KJ8Mj2j2oK4M3o2POK9j4j9J0j2Nj0Qj9J5M2k1k9nJ8M5
-264D3m3npJ4JNj3%j2mqJ6K3k0K3ljj3mkJ7l1L9mm7L4J6rj6k6L5J5j2j9K2K1l4MJ4J6j6mj0
-221eJ5ql6J7K0L5M7n7n8J1J9j9L6j7MLQN0n4j3nj2J8j0pNj2m9N7K0M9ol5j0j8j4m0M1K9o
-181gjJN3J3J1k9k8%j4j3j2j9K3Pjj8j2Q1m0jk1J3jQJoqRRk5oJ9ROpj1J3Kj5J7pM%kJ2j0L
-134@Mmj4j3L0K8j8K7j4j9j4J6mj5njL0k3J7nlOok4J7l8M4l9L4PNK5k0k8NpJ1nK5kk7QJ4j3
-90hOK2j0k6KqM5J8m0rnM0m0J3lpKj4L8k3KJJ3jJ1l4N3l6lmrJ4qk7PK8k3K3nK1j0k4J8J0l4
-45b4L0%KJ1j7mNnPk4J4J1j2k6L5k7L5J1Ok8kloll4M0kLMk1%kL4J8k5J0J3j8k5J4J0J0j2j5
-1a2j0J1nl9L4N0k9k7lK5jK6N0o7QOj1ljoj4K9l8L3j4j8K4lJ2j7RoQJj6Jnkj1PL4K3l5Rl0
43b3OK5j7Rk3K5oK5K1m9k7M0k8J0J7mPk5J0J9oPk2J7L0j6j4m4L3K3m7L5j4j9PJ4K1j5Mm2K3
84a3j3K9LPl5K0k1J9lj4K2j5oN6rk2J4k7lK1j2NJ1j5Qo
110A
##PAGE=	F1=22175.763524201007385
##FIRST=	23001.711907285582129,	6426.5682307747556479,	-3679
##DATATABLE=	(F2++(Y..Y)), PROFILE
-912a2KQOrMk4j9L6pL4lj0L2n7L6j0rM4l5j6J2oLK1j6K3j5m0K0oRJ3rnQJ0KJ6l1j7K3j2l7
-869d3M2NJj6J5LRj2k4K1KMlrMrJ2%j3J6pJ1k5K0j4M3l2jMj5PL4k0kk1Qj2Lk8J5J6%oK1lR
-823A0j9L5k9kLJ4J0m1k5M2J3lmm%%j8J8l2L9j0J6l2Jk1L8K6j1j0qJ3K9j6j6oK0j7mJlOk2
-781a9%%J5LK2mk1Rk2oJK5K3k2kOKj3j1Ql2PM2mJ8k5m8L1K6J2Pl1M2k1j0RJ4j1kJ0MkNj8N
-736B2ooM9l6L5m5J5j6qJKOj2k3N9k4qqK0k2%J9m3J9MJ8n1M4Qj2mPj6L2J2j1Jj7J8j6m1K9
-694eL7%M1l2k6k9J9qJ1j9OK5jnNk2QJ6m8M1j3jMj3Qj3J4QnJ1k0L1j8qPjlj4K6j9qJ0L0Om5
-649a2K4J0Jk3j1J4mJ0J2j6MPJ6k1jj9k0K9kj5MJ3%J1J5j9nKjOkpknj1J3Jj8L5m5PK0j2Ro
-604a4J1pk7L7qJ1j0rJ6J3Pq1M0J9J5j9rK1nm3M2Pj4K8K8l8j3MK4K5m1j8J9rNJ2l6J4%Lj2
-563a2J2k1K3oNj3K0N1l9n1L4okRqj7K7K0m5J9M0m3L1m2M2k2l3L1j4J0%kpK1l2K8JmJ7L2m4
-522A0JQk1Jpj3N%K8nm1K7%lJ2K5k7J7J2l8K9pj3rN5m6k6J3K3J1k2RkPj4j3K2j4RL5k6k8K2
-479FMMm2M0j2PqRjpJ6Lk5j5M5j6Nkj1K2k2j4MLL0l1lJ1Pj3k2ML0Loj0J7j3J8j3QlLj2J0k3
-433a5M9opRl9%jOLJ2pJ%lK3n1MM4m0J7lK5l3kL0l1rL1j7J0Kj8K8nj3J0l6L6j6J2J2k9j9L2
-389dqJ3oM%k9L4M0q0L7lj8K2qk8M2j9J6pjJQj4J7k2J2K2k5j7L7j9kjl2K3pLK4lJj3J0pjm
-344a2J3kl9J6L2j3JJ3Rpj6mJ2%k4K2jk5K2J2j7J4J0j4K8m8NpK5k1L0k4J2qKj0K0J0k8J1k4
-303b5LMK5PLl8oL0M%Nk3MJ2Rj1j6JK8L1n8mK0K8j8k1J1rMj2Pj4QM9k2l4jJ3M5l7kj1J7mM
-258Fmqrnj2J8K5k2K2%Kj7nlK2k9L4nl7K7J4j4j2k8L6J6j2j4J6K6l6MJ2J3j6nj1J2jl4J6K1
-216CJ4L4l7m1J1J9j7L2j8ONKM4m4j2j3k0L1j1j2J1pm9N2J9N3ol5j0j4j2l4L1L4j3kQN3PJ4
-176G6l8k7%j1pj9j6J9Q%k2pQ0m6Pk2MMQ%npRJ2k1j6K2J3Mrj0J3Mk0K3qNlkJ5j6OMjj5j2K5
-129AL8k8K9j3j7j7J5lqqmK7j9J4nkRj1k1J9l6L5l2L2N%K8j5l0PrJ3oK1Kk0%J4j0NK1j1k7
-86a7klM7J9l7j6qM8l9Onm%j3M1k3OjPKJ2m3O6m2%qj3K2qk9OK4j9K5lK1j4k8K3J6l9K6%MO
-41A3j0j0J1lKk5J4Rnk7L5k7L0J4Rl0%nkol2L8pPKj5nlL6J3k0OJ7j6l1J9J3Jqj8pJ0pl4L8
3a6M4k7k3qK2%L0L5n6J3Lj2llmrK9l9L2j6j6K5pJ4k1J3pQlj2lKqj2PL7K3l5J8l5KK5j6Qj5
48a6J3lK6K3n5k6M6l6J3J4JQk6J3J8qOj6J8K9j7k1l6K6K5m5L1j3k0J3J0K4j9Ol4J7j7L2%L
88Gk9K2k2K6j1j9K4j2rN8mk7J0k0lJ9j1NJ1j6Pl
110C
##PAGE=	F1=22151.470924698518502
##FIRST=	23001.711907285582129,	6426.5682307747556479,	-3499.75
##DATATABLE=	(F2++(Y..Y)), PROFILE
-912a2LLRljk5k0L8nM2rj6L4o1L5npM3l6k1J5nNK1j1J6j2m0J5nJ2RnpQQMK0l9j0K3j1l7M1
-868ANJk0J4PJ0j7k2J8NJKrNpJ0lj4J9oPk5J9j2M4l3kOj6ML9k4Lj6Oj4%k7J7RMj3K5jPrL0
-821B8k5lJLJ2l7k1M4OpKl%kj3J2l1N0j7J2l2Mj9L1K8rj2pJ8L0j9j5jK2j5omkJ9l3nJJ2MK0
-776B1ok3J1j6q%K4L2k8nJQj3oLl6JN6oJ9k8m2K2K5J4Pl1L7k0kNK0j1nKj%Oj6KjjM7l3L1m4
-730A2J3j1rM%Nj3k1O0l4lkK3k7KK1m5J6NK0n6M6J0j6%Pk2L3J5j0Mj8Qk0l1K6L4OM0k8k8k6
-688a0J4lJ0j9MK4MrRk5MJ2m0L5j3L%j1Qj1J3J2j1K0k2K7j8qOLkj5J7pj2QL0Om8K5J9j1j4
-645Dj4J7pJ2J0j4KNJ5k2%j2k3K8jj8OJ4kPJ8k0pNlOPj0nrqRjj0L0l7QK0j8J5oMmk8L8j1J5
-598Ej0oJ3J1Np3L9J1J9k1qK7j0m3M9Lj5K7K5l9j2MK1K6m3pJ5j2qK7l0J5pKrJ2k1K1rOpJ7
-556A0M3l9l9K6ojOLk5K6J8l8K0L6m1K9l5L3k0l5L4j3R%olJ8l0K7LpJ8K8l6jJ0k3Jlj3JLK4
-513A2j0m1L2JnJ1K5k5J6J1l2K3opj4N3m5k6K1J8J1k3J3oNj0j2J8j5RL4k2k9K3LMm4M3j4K
-473B%RjrJ2Kk1j4M4j8P%j5K0k0j8J1RK4l3kJ1Ok0j9J0L5lrmJ3j5K1j3PnOrOj4M6j2lRm3k
-427a2N%QPklJ%J9m9RL8l8J2KK1k9KK3k8lK7k0J1Mk4K9lj4J3l8L4j4J4J0l0k3L9j0J2j1J0
-385ank5L9L9p6K8Qk3K0ol2M1j0MmjLOj1J5k2J1K6k3k0L7k2jkl6K5jlK8%kj3J2j2JjQkl4J6
-340b1K9q%ROlj4pPMk2K1lk2K1J5k1J3J3j4K5m9J1oK4j5L0k9OkKj0J0J0k3J8l2JJ0K1MJl2
-297b2pK8J0m%j6PQJ0qj9OL4J8n3j5L2K6k2j9J0nJj4Qj0LN2k0l8KOM5k8lj2K0qJNj5npj7K0
-252a5K4k0K0JNj8pmK5k4K8ok8K2J0j9pk9L6J6j0rRK9l5KJ1Qj3nj7J3Nl0J5J9lL1k5k9J3J7
-210Fj5K6j7NRmL4l0j0k0k5L8j0j5J6nm0M2J7N4ol4qj0j1k4J7L8j8nJ3N2JJ8m6k5jpjk3j2
-169c6J4PMk8JP3m9J4k3lNRjkoJ0J1j5k4K1J8Kj0rJ2Pk4L3j4LnJJ6k2PR%j4j2K0M2l3L0j3
-125B6j5j8J4l%j0rK6j6J2nkJ1j7j5K0l3K4k1K6NmK7rk8OrJ3qJ9Mj2rJ5oMJ9j3k7mJM7J9l3
-81A2k1j1N5l6lokjj0M0k2J3qLPJ0m9P3m3Nj7j4K7ol0MJ8j1K6lK2k0k7K6K0m1K0KMjjj4J4
-38DJnk3J4PJk6L2k6K5J6Rk6%p%qk8L5j1J0Kj0j0lL4Qj2JK0j4l4K2J5rlk0mJ1j1k7L9L4k1
5Bj8j2J9JL1J7l9J6Jj4lnkjK5l9K9j8j2K8j1J4k4J8j0Qoj0mPj1j3LM0K1l5K8l6jK2j5QqJK
50fK3K5n8k6N1m0J4QNJ2k5J3J7j0OrK2K2j6k7k8J9K4m1K5rk2K0NK7k2Qk9J4k0L3jjk3K2k1
91a9L1j8k2K2oj2N5Kl0Nj1lJ6j0MRj4Pj
110E
##PAGE=	F1=22127.178325196033256
##FIRST=	23001.711907285582129,	6426.5682307747556479,	-3320.75
##DATATABLE=	(F2++(Y..Y)), PROFILE
-912a1MlJ3Kok7k0M1nM8j3k3L6o3L2%nM1l5k4J7nOK0oPol8J0lJ2NjrQPMK4m7jK2j0l7M0N%
-866Fk4J5RJ1k1k0J4J0kOrNnQoj6K3oLk4J7j1M6l2nPj7LM3k9Qj1Mj6kk5J8LQk1K9%OkK7k0
-820En%qJ3l2j6M6lrRmlkpOl1O1k4Ql1Oj6K2K8pj0qK2L1k2j3PK7j6j0j0%L1m1j0JNQJ6pk5
-774a8J5j0j2%K4M0l4qmJ2j4%Jm1nO9qJ8k8l8J3K5J5Pl0L0j5M%K5j0rnmLJ0j7jKLM4l0K7l8
-730HJ1oj3NkKj0j9N7l9%NK3l2NK4m7J2PK1o1M8J3j9MPk9L3J8rPj7kk5k1K2L0J1L7k2k8k3
-688a4J2KQk1LK2Rj4J2k6JOk7K6j4RoqRrRJ7j7K9k4K4j8oLN%j6J0Nj7NL0On2K8K7k4lj7J9
-643Cj0J4Qj2JLJ3k2Kok7K9%k3RJ5mLJ9j7rQoNJ3j0qj3oOlkK6k8PK1k3K0om%l0M0j6K0j1k
-596a3J0QLo1L5KK3k3pL3j2m4N5kj6K6K3m0j1OJ7K5m2KJ2j4k0M0k6J7j3JnJ1k1K0j3J0mJ3
-556EL2l6k5J8pKLJ4l6K5J8l0K0L3m0K6k8K2j7l5L6j2J0Jj2JJ4k9K8MqJ9K3l0lJ3k4Mkj1m
-515a8NJ9j2m1L6KqRK6k3J5J1k7J8ojj8M8m2k6K9J1Rk0J7j0Moj1J4j7RL3j9k9K3LNm4M3j2
-474anPRjj0PKj7j4M4k0RLk1J8j8k1J8J6J7l4kJ0Pk7j4J4L9rj1%J0j6K4j3MoRoJlM1j7%J1
-429C4m8kJ0pJ3JNpKLJ4m6J6L2l7OOJ8k6PJ5k5NK3k3J1Nk9L0jj6J9l9L1j4J7Ok9k5M5j5J3
-387bj5J6rj6L8L4o7J6J9k7J6ll3L9kpkJMMqJ2k1J1K9k1k3L8k5kjm1K9Nj0L1Mnj4J4j8LKL
-343djk9J6K6llPKKj3j0LQk0J9mj7J9J6k3J0J7j4K3m7J4oK1oK8l1%JKj0%J1j8K7l9kJ6J5%
-299CJk4pK3J6pmj0RMJ1ok0J1L8Pm8k4M2K4k5j7J0klj4QolN5j9m0NkM5k0lj4K4j2jJ2k1kp
-254a3k1K1K3j9J8LOj8qmK8j9K1rj8J9Pk7jl1L6J6rkKL1l4KJ0Lj1ok1J2J2k5J4J6j8L7j9k2
-212a8J6J5j4K0j8NJ3qK2j6ok7k6M1qj8K1nk6L0J4N5ql2porj2KL9k2pJ4N2nK0n2k0klMk4q
-169b4PPOl1J0O3n1K0k2j2ORjJmJ2Prl1K1K2%j1pJ0J1k6M0k1JoLJ8k8J0J2Lj5j1J2M7l7L0
-126D1j3j2j8J2kQj4j2K4j4J1nkJ4k4rK0k9J5j1K0MrK6lk4OrJ1qJ5Pmj7J4kLJ7j4k8nMM6J8
-82D8k7k6j3O1l3j1r%joL9k2K0j4kJ1Qn5Q0m4J0k3j6L3ol0LJ0mK7jK1k4k7K9K4m4J4MLpQj9
-39a1J8Nj2k1J7JOj8K5k5K1J7Pk0%j0Kj1k3L2j6J5Jnj5%K8MnlK3j0l7K3J6j6Lk3kJ2j7j7L9
3bK4j6j3j6J7JK9%k1K0%j6mo%NK0l6K3j6qK9j4J4k9K2j1Rj0ppJ2j4j4%M2J8l3L7l7nK0j4P
47@jj0PK0K7o2k4N4m3J7%J0J5k4J2J6j2NjK4J7j7l0k1J2K2l6J9nk3K5%L1k4Rk5J3k4L3lkj7
89a6K3k2L3k3k4J9jj4N1Ql3JkmJ4rMPj4PK
110G
##PAGE=	F1=22102.885725693544373
##FIRST=	23001.711907285582129,	6426.5682307747556479,	-2645
##DATATABLE=	(F2++(Y..Y)), PROFILE
-912iMrJ6Qj0k9j6M0lN1j7k8L5o0K6NlL4k9k6J6mRJ8%pLl4MKJ1KJj0OOOK5m9NK0j0l5L9Mk
-866Fk4J2J1J2k4j5J1J1oJ5j3PmNj1j3K5njk2J2pM3k8nNj7OM2l2J2pJj7lk1J8mJ2k6L0JLO
-822AK3j2qkj8J5k8j0M7j3qJ5op%lJk9O8k7Kk9J0j2QK8mrnK3L2k5j1J6L5j9j6j3KM3m5j4p
-779a1kJ1J4qk7J8lj2mK3N1m3j1qJ6j3Njm5rP9j1J7k8l4OK3J6Qk8K3j1PlL2j1j3rpMJ6j2r
-736dMMM1k5K1k7J0mj5LoJj0j5N3m2KJ0K5l8PK7m6PRK0o0M4J3j8RNl3L1K1qRj4j1k9j1J7K5
-693BJ6L2j7k6j9QOJ1k5%K1J1j6J4k6jLj6J4j1J3j2nJ1pMK1k1L5k4J9j5oKOMj8MJ3j9LK8N
-650B2n3L1L1l3Ok0K0j0J6LqkJJ1k0Ljk9K6Ok7RJ6ojK0j5oMqNJ9j0j0j7kMoOJ8j6NK3k9K4
-605@oj0Ml2L9j7K2j2KQLLm6K9pK5k5oL9j5m2N7pj3K3J6l6qMJ6K3m0J0Qj5k7M6j7J5j8KkP
-562@j8J7j5J2%RJ7k9j0PnNlK5m4K2J7j9J9K9l8K0j8J3j8l3L7j1J1Jj4LJ0k7K6OrK0J6k1m
-521FJ5k5MJrj0RJ4j6l6L7%j0J0K6k1J3Rj9J1lKk0L8l5k4L3NNj5K0j3%Jj1J0j8J1L1j8l0K5
-479CLMm1M1j0j2J6OJj3LKj2j1L8j7QMk3J3j3k4K3K4Ql6KPPl0rJ7L8j1j6QMj6K8j4Kj1J4m
-435AkNL7k1LJ3n0lJ3j3J7lRrLNPl9K1K7m0MRJ4k0ROj9J0J8k4J2Ol2K9%j5K1l7K4j1J9Jk5
-391b0k6M6j7J3j8K0roL3K5n3LK8l0J2jl0L4J0k0%JMOpPj8J1L0j6k5L3k6j%m4L1J1j6K9J0
-350A4j0j1J6k3MNjjk0J3J9MmKjQj3j3jJ3j9J9qj0J7J6k5QJ9j3K1m4J4lJ5LK5l0qOKj1rJ2
-306cj2L2m4lJ9J0kjj6pJ7K1j1lpJ1JJ0mj9J2M3km2l3M9K3k9j2RKpj4P%rN4j7m0OqM2j0nj4
-261fK5j2nJ6k3Kpk4K1J7j4J6JQj6qlK7j3J3j0j0J8Ll4Ll1L6J5nLmL0l0%Rkoqk7J4J7j9J2
-217a1J3l0M6j6j9J9J3j2J3j8KK0j3Q%ml1k2L8qj5K2nqJ7RN2j1k7nlp%j4L9k1j0J1N1j1K3
-176G5n6j3oLRk2oJMJ1l3J6N3n1K3k0j5%RkOkJ4Kkl5J6K7lj0nPJ4k5M5k7kpPJ7l1J0K0Kj6
-131Bj1QM5l6K9j4j0j4QjJ5j5j7K2j2J0mjJ6l1kJ9k6OKJ2Lj3K4Mk2NpQqJ3PMk4J4JKJ5j5k9
-86a8lOM3J4k1k8j4O6k8j9j2J%lL6k2K7j9nJ4Mn8Q1l9J4l1j3L4ll0KJNK4KJ9k8k3L0K5m0M
-44ePKj2J5k2J9J1j9j8J8mJ0rJ8k5J6J8Lj0kj1Lj3j9K9j9J7Jjj6KJ9KLoK3ol9K5J5k1Pk4J
0a7J0k2nL4J6j0qj9J3KK5j4mK3lj5nn%J1J3l1J7j4nL2j8J4l0K3j3J1j3lj2J6j4j5oM5J5k9
41a0M2l6pJ6j3QKj8J2J7K6o2k1N5m2J5mJ2J8k6J5J3j2MNK8Qj7k9j6NJ9k8J2kk2K7lL4k5J2
82A2k5J3k5L0jlj3K2k2L2k4k3J4Kj3M4J2l3kLkJ3qjQj0NL
110H
##PAGE=	F1=22078.593126191055489
##FIRST=	23001.711907285582129,	6426.5682307747556479,	-1969.25
##DATATABLE=	(F2++(Y..Y)), PROFILE
-912fMj6K0J4j4l0j4L9kN2j9l3L6n8J9J2lK6k1k7J5lJ1J5Nk0J2k8kOJ0kMj1LOJ0K3n0J1J7
-871A1j0l2L7Nmk6J0J3J4k9rQJ2j0K3j5RmLj6j0K6olk1QmM2k5nKj7RM3l7J8lkj9nj6J8j0J6
-827a1l0L0KjJ3K0mj1mk8J7k5mM9k4oK1qj0JJmk7P6l2kk9J4ppK8jpkK2L3k7qK5M7k6k2j6J
-783A7N4l9k1j8j1J6J2j0k8K1Lj0qK0O1n2j2j2K0j4J0lm8rQ4j3J5k8l0JK0J7Qk4J5mRrL9j0
-743B9j7j2j1PK1rj6MQL6k1J6j5Pkj7Jj0Jqj1M5m1KJ5K5m2QL0m3KJ0K1o0L9J5j7J3Ll6K8K3
-701B1qJ1j1j7l1lJ1K0J9K6j3k1j3LRJ4k7mJ7J3j5J2k3kjmJpJ7j7lJ3nkK5k6M1k4J7j3nkP
-658@Qj9kJ8j9KK5Ln2L1L8m5J9k3K1j1J7kmn%J1k0NLl0K4J0k9QJ8qqK0j1kJj1MK4rj1k0%K
-613b9pJ2J1mLK6l6L0qj7Rl5M0k0K5j4OOkMl1K2j4K6k6pM5j8l8N7j2j1K0J0l3nNJ3K1l8J7
-572CMj5l0M9j1J3k1MJLj5J4j7J4LMJk1OkmQrL7n2J8J5pJ9K3l5J2rMj8k8L5rJ3Jj6NNk4K4
-527ePj0K2Qj1pJ6k4MNpj5J2Qj8l2L7jj1RK7k0J1Qj3PjLj9K6k8k0L5jkpK4j6kOj1Ok0J3L0
-482B3j9l1K7LMl7L8pj9K4NKj7JKqqL3j6QNk4Rj1k5K8L0%l7NMQl4lJ8L7j3k0J5%j8L4j6Jj6
-437a5J9loJ4L1k4PJ5n3lJ6k0K2rJ6j3OPjl2K5K2m2KJ2J0j5J2kj3J4J3k5J3Pl6K9Jj3K2l6
-396b6J7pK2mk1k6M6j9J1j9K3oOK2J4l6rL3l0QJk7K8K3l3JLMOnKj6J3L0j2k6K9k7kKm6L4J6
-353ck3K8J6j6qJ8k7MQnkj0J0J2J1okmJ4j3j7mJ8j8J8j1lJ4J6k5LK2j2K0l9J3kRJ1K3k7j7
-311fJ2Jj2j9J2lL6m7nK2MokonRK5j2loJ4lRkj8J4M6j1l7l8N4K1l2pPOj1j3PMj4N3j4m2Pj3
-265b4M0jrj3K8j4pJ9k4Nnk7J9J3j1J4jJ1j5rkK6oOj2kJ7jm1Ql1L4J5%Qj2L0k6kRplrl2J7
-220b7K2j5J0J0l7N3j4j9K4RrNj7%K6j8lJ3jl5j6L0mj2K1qJ3PLM8j5k3kjlRk6L7k1j3ON0j5
-177D2K5n9opPJ4k0mmKJ3l3K1M1m9K7k0j7oRmJ3jJ8mJl5J1L1nj0kLJ7k4N1l4ooJ0J6l4J0K8
-133B0%j6j1KM3l3K7j5oj2OkK1j6j9K0j1RljJ8l8OJ7k3kJ4NKj7K1J1j9MmMpJ1PJ1l0J3MJJ2
-88B4j5k9lQM0J0j4l1j4P1k4k7j5LJJL2k1L3k4pJ6%o0Q2l5J8l8j2L6%l0%pJ4K1NJ7l2j9L0
-47EK5l5mR%j6K2k5K1J5k5j6K1j1J5JQk3J3J6kJkj2Lj6j3K5k2K1%Jj7PRjJ0qK3km0K7J3k7
-3fJ2k4LRk7NL0Qloj9RMJ8k4J1K4mj6mm%J7Ok7J1j2jL3k0J4l2K3j4J2j5%j5J9j4j3j3M6J2
40A3k5M7l5j0J3j1QMk4J7J2K6o1j9N5l8J2qJ2K1k6J6J2j5MJ1L1%j6k9j1%J5k0NKk2K8oL8k5
81AJ2k6J5k5K7%lrK1k1K6k1k0POj4L8J6l4nRjJ3ooQqNM
110I
##PAGE=	F1=22054.300526688570244
##FIRST=	23001.711907285582129,	6426.5682307747556479,	-1342
##DATATABLE=	(F2++(Y..Y)), PROFILE
-912dMk2K4J7j4l1j0L5JM8k0l5L4n0RJ7jJ3rk5J0%J2J2J0l5K1k0nJ0PmOj2%OJ2K0m5J4J4j0
-870Dk9L4Opk4PJ1J6k9mPJ1j4L0j9J1ljk0nK7opj7JJL9k0mmj5J4L9l9K3jnk0nj1J7j4J9l3
-826c9K8KlJ7J6Nj3ml7J8k1jN1l5%K8j6j3MKnk4P8l1rk5J6%k4K7%k%K0L4k9oL5O1l4k9j8%
-783B4O3k4k9l5k0K1J2j2l0K3Qmj3J7O9n9j4j5K2j3J3mm9rQ7j6J1k4k9jJ7J6Rk0R%Rj0M2j0
-743C2j9j2j7OK7nk1MJ0L3j9J3kKkj5lj4JoqL9l8%J9K5m7RL3l7lJ0K0n6L3J2j3J9kl6K5K2
-701A9pJ2ok3k9JPJ5J9K1j0j6q%J0K0l1rJ5J3j2Oj6jmPj4kK0k1kJ5krK6k6M3k1J2j1jpOJ4
-657A3j9oJ7j5JJ9Km8K9M1n1L0k6K0qJ7rJplJ0j7MPk9K1J7l2NJ8pj3J8qNmj5OK6qj1k3M%p
-612c5J8JQJK8m1L2j0j8J2l6L5j9K5j5J0MoLj1J1j9K5k7pM9j8l5N5j5rJ7Jk7jMJ1K0l6K3J
-571Ij4l0M6nRk0NK%j3J1j6J5N%j4j4K0j0%J1j5M4n7J3J7%J9J9l3L%mj8k2L3oJ4%j6O%k1K1
-527fQqK1Jlj0J8k3LJ0qj8J5Kj7k3L1lj3J1K8k0QPoMKKk0J4j9j7L6pqKK5j7oJ1rLk3J7K6k0
-481Al2L1JMl0L3kk6K9LNk1lMlmK5j2ONk1Lrk4K9L5om0J2%Pl1jJ8L3j2k4K0mj7L9j7kk2K4
-436Dkj0K2K4k5J2J5n2lJ5k3K2j1J9j3QPrk0K3K1m6LJ2PrJ1roJ6Rk5J4Ql7K8%rK1l3QkK3q
-392@j5k6M3k1J1j8K4jJ6QNk1j8L5k7KLk0K1L5m6LKLJ0mkj5J5K8rk4K0k3lMm5L6J9k8K1K3
-350B1k1mJ8k8NQplJPKJ9j0nmJ9j5k0nK1j6J7j2LJ1J4k4lK5j1J8l2R%KJ8K1k2k6J8%j3k4J0
-306a8NL5m6lJ9%qlKlJK7j4JpJ6mNjj4J5M5j5l1m1N4J8l3kRRj8qNPj6M8j3l9Nj4L6Nj4rK7
-260B0j2qJ7k1Pkk8J4NlJ2nJ1rr%K1J%j3KJ7km6J0l1L3J4NJ2j7K7k1lPr%j2l6K2K5j0QOm0
-215d1N6j1j9K7Mokj6kL0k0j1K1%l5nJ8lnJ7j1L3KpM2j8j8%jKJ5l4L2j7j3jM5j7K5n7%rJ0
-172@J8j4mokJ6l3K5K8m5K8j8j6j4QpK2jK2j2Nl4ML4ookJJ7k2N4l9roJ6J2l4J0L7kj9j0mL6
-128B8k4K3j6moLlK4j4k4K1j2Rj%J8m2J3J2j9rK4jKj9J7J5j5MmJnJ0OJ5l4J3OJRj6l0MOL6
-83B2Oj3l0rP2k0l2j8LMLK8k2L7k4j1J8mn9P8k7K0m4oL3Ml0jj5K2J6J0J2l4j2K7K3k8j1J0
-43bkj7K5k6K2J9l1j1K0j3J6J2kk3J1J5j0J4lj3Mj9qK1k3K3jKj5J2ljJ7j1K1Lm0K8Qk7J4k3
-1a7NQl1J2K6MKoj8PLJ0l0K4K4nj4mlJJ8%k1OqjL6k0J1l1K0j2J1j7Lj7J8j1j1k0M8Qj9M5l2
43Bj0J1j1QMk6K1RK0n5j4N0l4J0j0J0K4k9K0Qj5NJ4L3j1j1k6rlJ1j2jMj9K5pM0k4J2k9J9k2
85a8K2JjqK1k2J5j3j4jQj1L1J7l5mJ0%J5mj4J1lKN
110A0
##PAGE=	F1=22030.007927186081361
##FIRST=	23001.711907285582129,	6426.5682307747556479,	-714.75
##DATATABLE=	(F2++(Y..Y)), PROFILE
-912bLk6K6K1j3l2oK9MM2k0l6L4m4jK4%%Mk3NJJ4QJ6n1L2j3rJ3PpQj4kMJ6J6l7J4J2j1k6L3
-868A3Nj0k2MJ0J8k9KNJ1k0L9k4J3kmk5%K9pj1j2pNL7j5lj0j2K1L3m2K6Jok1nnJ5j7K2l6K6
-825a0JnK0J3J2j5lm4K1j8KN0m4OL3k2j6OLok0P8k9j6k1J8Om0K6JLLJ7L5l1mM3P5m3l5j8l
-783B9O9Jl7n8k7K4J3j4l1K4J3Jj8J3P4o4j3j8K5j3J6mn1nQ4j7Qk3k6kJ2J7Qj5MNQj4M6rk1
-742A4j2k2KL0Jk3MJ2K9j5RQmmroj8KlnK9l1kK3K3n0QL5l1oJ1J8n2K7RqK4pl5K1K0oJ3Jk8
-697dk7NKJ0J9J5qj1lkJ2K5l4j6J3J2qjp%pJ5k5LK1k4jJ8%j6K8k9M6j9J0q%j2OK0k0pJ2j0
-653gJJ4%m3K7M4n8M2l1K0oJ7j4Nj0nJ0j5MJ1k9J9K2l3KJ9pj9J7oJ0pj9OK8ork6O%qK3qJ9
-609@%L1m7L5j1k2J5l6L0j8K6j7J3Mj2LO%k1K3k6qN1j8l0N1j9mJ4qk1LLJ0J7l3K8lj2k6M0
-568A1%Kj7RMnj1Qj6J7Pok6qL2j4KJ3k0M9o0QJ7RK0J3l0pRj0j9j7L2mJ6jj5Onj8J8RpK2pO
-522A6j4J9k1KJ4qk3J8jj6j6K6nj4J2K8j9MPK%N%j9Lj2j3L6j1j8J3K6j8rJ4q%k4K1K3k1l3
-480c4L2KLk3K8Ll3L2KQk4oMK%J9rMOj9krk1L0L9j5m0J9mPk9KJ7K6j0k7K7j0j5M4j8nk8L0
-436Ekj4K9J5k5J9J5n1lJ6k8K3j5K3j4J1Pj6j0K3J8m9NJ1OoJ2j7KJ7Nk4J4Rl9K7JnJ9l0jL
-394a4K4j1j0k5L9k2J0j6K4NK7rmmk8L5k4kMj2J4M7n8MKJJ4lpj3J8K6ok4J3j9mOm6M0K2l3
-352a9J4L0k5jJ8k9NQrmJ1LqK7j2qnK4j6k4mK3j5J6j3J0RJ1k3rK8rJ5k5O%lK3J9j5l5K3jj5
-308dk7QJ2L1m2%J7ornJ0jpK8j5PqJ6nKjrJ4M3j8k4m2N1J6l3MQJ3k5mLJ1j8M3j1l7Mj6L1J1
-263A6j8mK5j0j0J7j9RLl0QlORj0J3mrKJ5Rpj4OJ9mn0J3l3L1J4RJ7k3K5j5mMj1Kj4l7K7K7
-219coMKl9N5qj8K9Jlrj6nL6k0j8K4Ml5MN%JJ2j4N1%j7L7k2j2%kPJ7l5K5j2j4pM0j7K2n5R
-174bj3J5K0qmrnJ8k9K3J9m0K9j8j4k1Oj0K9JK6k0Pl2kL7ql%kJ6j7N4m3j0nK1Pl4QM6mk1j0
-130bj0L0j5J8j7%KkmK4j1k7K0j2RJ%J9m5J8Qj6j5L5pJk0J5J7j3NlklRLK0l7J3PJNj6l0J0
-85a7ML2Jj0l0nP4j7l6k1LPOK3k2M1k6j4K0pn7P4k0K3n0jL0Ok9kk1K9J0J4Ql6oK5K2k1j6J0
-43bnj4K5k8K1K4l4qK1j8J6K4j3k2J0J3j7K5kj4Mk2lJ7k3K5kKj2J5j3lK5j3J9Pm1L0Lk7J5
-2Ek1QOl3J7K2%Poj6MMJl1L2K1nj2kj%J8nj6KnjM0j9Rl2J7j1J0j8Rk1J6ppk9M9Nj2M2k9j1
44fJ0j2R%k4K3OJ5m9j0M6k8Qj3QK6l2K3Oj6MJ8L4k0pk2pnNmpQj7K2rM4k3J2l4K5k0J6KKpK1
90B1k2KmqrJ0pK3J9l7mJ1JJ7jk2J3K%O
110A1
##PAGE=	F1=22005.715327683596115
##FIRST=	23001.711907285582129,	6426.5682307747556479,	-120.75
##DATATABLE=	(F2++(Y..Y)), PROFILE
-912@Jk8K8K2rl3mK4QL2j7l6L2l4j0K7%j0J5j9kMJ3MK2o3L8mj1J7LqPj1qMK0J0k7J5Pj2k0
-869a3K9Lj0k1KQK0k7PKJ0k2M5k8J4kqk7OK8oj5pj6J1L2qjj6rK6K5m0K8Jqk2lJJ1j7K3l6K3
-825gjmJ7J1J9j5jm8K0j6LM9n1J5L8l1j9J0Jmj6P4k4k3j6J9J0n2K5kJ0NJ4L4k9lM8Q8n2l8
-785E8j8nO9L4m5q4l3K7J4j6l0K4J6Rk4J0P4o5j5j7K6j2J8nn0kP8j8Nj9k5jQJ6Oj0%J0Mj5
-745cM8qk1rl0kL3Mk2MJ4K4j2OJ5rojqk1%JkK1k4lK2K3n3PL7k4pPJ9m6J8PlK7j0l3J6K0rJ1
-699A8J1k9k4PkPJ5J1j1lKlJ1L1l8k0QJ2lj0MKqK1l8J0K0k4kK1Kk2K6k7M6j6Ol%j4KK7k1o
-655dNm%Q%l6K2M3n9N0l1J6JJ3j9Qj1pQj2NJ3k8J7K6l3jJ9pk2J3mK0j3k1PK6nok8J0kpK6j6
-610b0K7%L3n1L4j1k1J6l4K1j4K5j8J5Mj6KK2j1k1K0k6rN2j6k4M4k1%J0j5j5OKJ0J6l0K8n
-571Irk1L1Nnj1J3Lqj1Pj4J6Qj0l4nM1j7PJ4k5M9n7LJ8J4J9J1k9j7J7j3k0j2L0kJ6kj2Mqj4
-528b1J5QnK0j2J3j7J9j9JJ8j0k2J8nj3pJ8qj3J4K7j9%QQ%Qoj8pmrL4j4k8K5K5j9j2J6nkk5
-484b5K5J8k1l3L2LKj6K3Pl7L1LJ0k7qNPKJ3nJOj4pqj7K8L8j8l9K4pNk1JJ5K0ok9L1j6j2M8
-440C2j9ol5L5mj7L3Pk1K4J1m5kJ4l0K2j6K6j5J6Mk3JK0J6n2RQNjRk2QJ8jk1J5J0l8K4J%J5
-397A5k7qOK5j3mk3L1k0Qj2K2J5L1k5j1Ql2L3j9pMkPN6o5L%JJ8lj1j1K2K0mk0Lj3mOm2M0K5
-353B3l5LL6l0MJ8k7MPj0nK0Jj8L3j4j0mK6j7k6lK4j2J4j2J2J0Ok1j6L2qJ4j9%KpK3J9rm0
-311a2K6lj5k8OK0K2l5OJ0j1rmJ4%j1K6j5J3j1J6mjknJ5L7j7k0m0M7J1l0J0RJ4l2L%J4j9L7
-269C2rl5%j1K5J4k4KK2qrJ4j4QRk9Jj1J5Nj5J3KpNPJ5j1j3PJ9ln2J2l2K9J4J3K0k6K0qo%
-225@rLj6l7L2K7mKll4N0mj8L1l%j4j7mL8k1j8K3Nl1J3rKPMj5O5Nk9L0k3pJqJ4J3k9J7oj4
-180Ij2L2j4J9n2J5j3J5K3knrpJ8k4J8J1l4K8j7j0k8Lj3L7JL1k7Pk8j0L9qJJmJ3j2N1m4j0
-139a1nK7%k9MN2lk5j0j5K2mJ3j6%J1onK1ok9K1j3OO%J9m6K2%j0j9M0qjj9J1J8j1Oln%J0%
-94A0K0l6J4NLJj7l0J9JK7lj2k8KP3j7l4k3LRPK0k5M1k2j6J9j0n1O6j2K3n0MK4Rk9kk4L2M
-52eJ8Ll5%K0J9j0j9Poj1K2k5J8K7l5lJ6j8J4L4k2k1QJ2k5L4Jj5Kk1KJ1k2K5lJoJ8k5jL0j5
-9aJ6J0l8L1mk3J3j7J0Ll2J6K1JRj1j1JNrk5L4J8oq%kKJ3mj3jjkM2j7Ok8RpPj8J3k3J2kjl6
38d8M7KkL2k4j1Rj2Rnj8K3LRm1mL8k2Oj2KK7l6K8Lj5LJ9L4k7kj5j0ljLj1J1j5J5j0M8k1J0
82A6l7K8j6J1LPrK1k4qMkj4J1lJ9J5l7kQKK2%l1J7OkN
110A0
##PAGE=	F1=21981.422728181107232
##FIRST=	23001.711907285582129,	6426.5682307747556479,	473.25
##DATATABLE=	(F2++(Y..Y)), PROFILE
-912A%l0L0K2ml4jK0RK2j5l4K9k3j9K9Jk2K8j4j0PJ3jK6p3M3Oj4J9%oNrj2KK4Nj6J5Kj3j4
-869fK6Jj1k0%NK2k3J1JQk6M9l0J6kj2k9J1K7pj6kk5J7K7%%k2oL3J5l9K9Jqk3kNRj6K4l6K0
-825dknJ5PK5j5Mn3K1j5MM4n3K3L9l7k2J5jkj1O8k1k7j1J7J5o3K5mJ6QJ0L4k9mN2R6n8l7j8
-784D6j0O9O8n3j07l8L1J4j8l0K4J8J8l0NP3o4j4j7K7j2K0om9KP0k0Mj6k4JNJ4MnlJ3%j7N0
-744D3ok1ol6qL4Qj9MJ5J9rKK2j5qRj1k3JL%J3j6nK2K2n3LM0j7pMJ6l9J2LKL2j4l0J1J7j2
-700BJ0K1l0k1J0nMJ0Qj4LOmJ0L6m0k5NJ3%j8J2PqK2m6J7J9k6kK3Jk5K5k7M5j1M%%j7jL2k1
-656DmlL%J%k8J8M1o2N8l2J4QRk4J1j3qQj0NJ5k7J4L1l4lJ9mk6RlK7j8k2PK4lkl0J4mnK6k4
-610b3L4KL3n3L2j1j9J8l2J3j1K4k1J7Oj9kL6j9k0J7k5j1N1j3j8L6k3NQk4qQKRJ5k8K8onj5
-569a2K1Qj2nJ8Kj3rPj4J6Qj4l8lM6j7J1J5l0M8n3jJ8J8J8Qk7k7K5j4k2oK7JJ6lj0Nj3j0J2
-527ePlJ8j6J9k0J7j4kK0j2k2K1qrJJ0j1j1J4K6j9lJ0J2LPj1j5j7LnK9j4l8L6K5j9j5J6km
-485ak6K8J5k1l3L3LJqJ6J1l8K5OJ2k9j0OJ1NPjjNqj2qj2K4L8k3l8L3j1Kj4%J3J3jl0L4k1
-442erN2j9rm0L8mk1L6kj6K9Rl9kJ2l2K1j7K8j5K1%l0J4J5J4n4J4MMLPk6J4J8oj9J6J0l6K1
-400aJPRk4j4RK6j6Kk1K4j9PqJ9K4L0l7j4J8l4K8j5j0LQKO4p1Jk%K4mj5rK6J4lj6ponQl9M1
-354EK5l4qM0l3RJ7k6NNj0pL0lk8L8j6j0mK9j9k7jK4j0J3j1J5J0%j9k1L5pJ3j3oMj2K2K1k
-312C3m5K9nj6k7LK7J0k6J3Mj6j0lJ7Lj5K4j7K2j7J4jkn%J5L0j6j4l6M1Pk9J7J0J5l9R%J5
-271A9k0L2rl1mpK0J5l0J0J8nj0J3j1RJ4k9nj9K3Kk1J4QmP%K0j4j4QJ9ln2J2l1K5J4J7K3k7
-229dJ5kqkj0Nj9l4L8K6mjpk7M1Kj8L1pNj8j8nM1k0j7J8Pk7J9k0MJ4nj7P4J2l8K5k6kJj1J8
-185B9Oj9J0%j5j5K2rJ5m6J9j2J3K5Noqj2J9j8J3Lk8K7j6nl3jj6M5jL5l3Pk4j7M1rOJnRoM5
-141D1m3j0nL2ok5JN6Jk9rk1J5NPj6MJ9j1pJ8%l1K2j4MJ0jJ9m2K2pok2M6j1lj7QJ8qNlpLJ0
-95A2kJ9l5J5MNlj7l1K8lK3qj3k6J0P1j6l3k4JJ2QJ6k7M1j7j8J8j2m5N7mK2n0J0J7J1k8%k8
-54d0L5mK4ll5PJ6J4%j7Kj0lJ6k4J7K9l4jJ5j8RM4k9k2PJ0l1M2Mj6Jk2PPk2K7o%JJ8l3jL5
-10A6j6J2J3l5L1j0j9J0j2J1%l1J7J9KJ1j6okNj7j7L4J1mmKjKRnj0lLmM5j6Nk6KmOj9J8k6
34a9QMMm2M5%MK4k1rRj3J0j3j0K4%Kl3KL0j6Mj1nK9m0L3Jj5KJ9L2l2Lrj1jnRj6J3j2Rj1N1
80B7k0J0m2L3j2OMJ0rK0k5k0J2Ok0J2KJ3J2l5%M%K7Kl9K1J0mN
110A0
##PAGE=	F1=21957.130128678618348
##FIRST=	23001.711907285582129,	6426.5682307747556479,	607
##DATATABLE=	(F2++(Y..Y)), PROFILE
-912Bll0L1J9Ll3kJ6J1J1j2l2K9j4k5K9%k8L6rj8J0J2nL0p8M2J7j7K0knKlj8KK4JlJ1jj4o
-869@K0lrj9lNK2j8J3JNk6M9l2J7kj4k9J5K3oj8Ml3K1K3OKk6lL8Nl5K8%j0k2%ROj4K3l3J5
-825emkRMK8j2Rn3J7j3LL8n2L3L7m3k4J8kJpO0j7l0pJ8J5o8K4pK0J2NL4k7mM9J01o2l3j6j6
-783C1O5J02n9j27m0L2J6k1k8K3J7K6l2%O6n9j3j6K8j1K0qm6PN9j9Jj2k3MJJ3%KnJ4nj6M8
-744C5oj6nm1j3L7Qj3KJ5J4p%K5j6j2J9j4k4JOjRj0oK1K1n3JM0j0o%J4l2PlRL4j7k4MJ5j5
-700gNL3k8j8J1qLOMj8PJ0mPM1m1k9KJ1Ok7K2J2qK0n1K2J8k5mK5Jk9K4k5M2qLLjj9lL6k1%
-655@j4J3km%j9J0L7o0O1l0J1J8Mk8J1j2qPj2J0J4k5J3L1l3oK0lk7MnL6j9k5RK0lMl0J5mm
-612b5K5l0L7OL2n3K8j0j5J8l0LoK3k2J9Ok1nM6k6j6J2k3j3M9qj4K5k2J0Nl1jJ0KQJ4k5K5
-572Gnkj0J3Qj8MK1%j6j1Rj2J2J1j6l8nM8j5J5J5l2M1m5nK1J8J4Qk6l5L2j5k0lK2OJ4mnLj5
-529a1oQOkJ4j6K3k3J5qoK2j6j7J8pnQLj3j0J4K5j8qJ3J5PPj8j3k2PkK4j3m4M5K3j9j8J4K
-486bok5L3Qj9l2L0OkjJ1J5l9J8J0J2l0j1PJ7MLJkNjj7qpK0L4k4l6M1j6%mnJ1NOk8L1k3nN4
-440C9k1qm3L9ok3L4j0pL2Ml0kJ0l2K0j7K8j4K5nl3K2J1J1n3K0kNMMk7J7J9j1j6J6J1l4J9
-400dLJ2%k1j5QK7j7Oj9J7j6NkJ6K9K5m4j3K2l3K3rj3JJ8kO6p1lmJK5kj5j1L1Pmj0j6LoQl6
-355c3M2K3l0j8M1l5J5J4k2LLqj0L8nl7M0j6j0jK9k0k7JK3pJ2qJ4Rmj7k6L9qJ3qj1Lj1J7K2
-313B9Nm7K9pj5k6LL0jj6J9lj9rlJ7Oj5J7j4K9k3J2LmqMJ7K1j4j1l1L6Kk5K1J4J3m4J6kJ6
-271B2k2K9rk7qJJ3J2l3J8J1jj0J1pRJ8k7j2k5L1kk6J4J4%QqK6j7j3QJ8jn1J1l0K1J5J9K5
-230B5k8J0MproNk1k8M1K4nmj2j8L4Oj7K8qQj7k3jL9k0j0J0Pk2K3k8NJ8j2j7P7K1m4K0k6%
-188B2%j4K0mnNNj5j6J2jQl9K2rRK6J1roj4J6rNjk2K4j5kl5mj9N0JL6l6Ok3k1M0pRJmMkL7
-141C7m0nnL4j3j7mN6Ol3pk7QJ6Kj5MK8j5j0J4Nl0K1j3jJ6jJ8l6K2j7%k3M6rpj3MJ7oNlj0
-97aRRnJ7l1J6JRrj9k8L6nJ8j3j7k2J9O7j9k8k1kJ3QJ4k9L8j0j9J6j5l6M8LJ9m6J5RJ1k8L
-55ek6L2j0K7ql1J0J1J1J0j3nj2OPj9J3K8k9LJ0j7MM9l4k0NJ0l7M7J0k0Jk1J2Jk2K8qjPJ8
-13B2m0KL8k0RJ5l0L0j4j4MpJ4mk6RK2PQk3JlMk5oL0MlKMkMKjj0mOnM7j4Kk1pJKj9K4k7%J0
36bRm2L8jJ3J1j7rJ2j5J1k2KK2lok3RK0j1Mj0j0K8m4L7jj4KJ8K8l5Qjj5Mj0J3j7J3j2Mj4N4
80B6j7Rm6L6pKLJ4j0J8k5k9J9J1k2J1PJ1Ol4MklL2Pm7K2J4oM
110H
##PAGE=	F1=21932.837529176133103
##FIRST=	23001.711907285582129,	6426.5682307747556479,	1322
##DATATABLE=	(F2++(Y..Y)), PROFILE
-912Dok8L2J5J0l0nJ2J4krk8K8nk9K7jl2M2mk5J4J0j0L2p8L7K8k0J9kljKk3JK5kJ0Nlj5KJ4
-868B2oqj8nLK3j3J6%Jk6M7l2K0kj7k9J8K0mk0J0m0K4J8J3Nl1JM1ml2K7lj0k2JJ2Nj1K1l2
-826a7J2kjM%K8qJ5n3J5j3KL0m7L9L5m8k4K2lKlN1j5l0jJ6J3o7K3j2K5J3LL4k6oM6R9o2k6
-785F3j4k2O1J26o2j39m0L2J8k5k5K1J6L4l4oN8n1j2j3K6j0K0rm2RM7j7%qk2QjJ0nPnJ5rj8
-745a8M7nj2km4k0L9RqJJ4J0olK8j7j3K7j6k6JRjNmqJ9K1n3jM0kmpJ1k3JqJ7L6k1j8jJ2k0
-700a4JM4k5j4J0pJ%Kk4J1J5mMM4m1l2%J0J0l6L3J4oJ5n2K7J4k2oK7%l1K1k3M0nKOlk0nL9
-657B0k0Mk4K0lrJj0LL3n8O3k8QK8kl2J3j3pNj3J3J4k3J2L0l2qK1jk7%j0M5k0k4QJ5lRk9J8
-614a3okK4l7L9RL2n1K3rj1J8k6ojK1k5K1Qk2j2N3l1rOj9j5M4kqJ3k1J5Kl5NJ0KPJ3k2K1m
-571aKnMJ0k5J3K3kj7j3J1j0RJ2j9l5oM5rJ9J3l4L3l5pK1J7J0Rk4m4L9j4j9jJ9RJ3o%Jj7l
-528a4OMjJ0j7K8k6J2krK2k1j1J7qJJ3kj6oJ2K3j7j2J6J7J1Pk5j1k5J0KJ8rn0N1K0j8k0J0
-487a0Pqk3L4Lj6k8K7OmNPJ6l7QJ6J0k8j2PK0N%KlONk0qlJ6K7k3l1M6j9mOj0Q%J2k5K8k5l
-441a3N4j9qm6L9pk4L2j9JL6kk1kQl1J9j6K7j3K9rl7L0NRn1K5oNNJk7J9J9j4j5J7J1l1J6M
-399@J8rk0j4QK8k0J0j7J1j2LLJ2L3J7m7j0K3k8J6nj4kK8oO4o6opJK6%j6j1L5%ook3J4qPl2
-355b8M2K0k4k5L8l6K0J1j8KJpj1M5j0m5M2j5p%K7j9k5KK0lJ0pJ3J0pj5k9M1qJ1mj7Nj0J2
-314BK2J1m7L0j1j4k3LL3j7mK6rk2rkJ6Pj4J2j3L7l0RQmj2QJ7J2j1qk5L0kk2K6J7J1m8K2m
-272HJ7k2K5j0k3j2RNJ1l8K7NJrRkOK1k2j8l1L8pl0J5J8MJ1j7L2j9j3PJ6Jm7Rk9J6J7K1K7
-230B7k9ORoj5lNk4k1M3K2opj5j0K6J2j8K6j2J4j6k8KL9j9oJJ0j7K3l2MK1k0j4P7K7m8J9k6
-189B1Llj9K2j3J1%Rj6j5JOLl2K2%%K6J6j1kj6J3%nnj6K1j4Ll6qk1N5kL8l7Nk1k6L9nJ4Jn
-144AjKK6l3joL6j8j1qN2J4l6ml2KK4lj3LL6j8j2PJ2l0K2j3oK1jJ7k7J8k6Ok5M5nrrJJ4oO
-99A2mj3J5RpJ3k7J8lJ4j4k1k6M4rJ4j5k2j9K7O3k1k2j8nJ4PJ2l2L6lk1J5j8k6L8RJ6m1J9
-59HJJ2k7Nk2K8j8L1j3k7J3PPJ7kj4j4J4kj4J0K7k6OOj6%N0l4k1LJ0m0M9J6k3Jk1J5kk0K7
-17Gj1jJ5J3m3MM0k2OJ4k4L0j9r%lJ6ok3LK4J1Ok9QpOl2PK4njPOlOnKqoJ1rM9j2Jj7j7Pkj8
32iK9k9oJ5J7m3L3mK0kj4pJ4j7J2l1J5K0nj4j4J5J1oKpj5K6m7M2lj3JJ5K5l8J5Pk0J0j3J4
74Aj7J3j2jj5N6j7Rm7L6k%LJ6j3J9k6l7K6J7k6J1J2QJl3QrnL7J2n5K4J7pL
110G
##PAGE=	F1=21908.544929673644219
##FIRST=	23001.711907285582129,	6426.5682307747556479,	2106.75
##DATATABLE=	(F2++(Y..Y)), PROFILE
-912Gj1k3L1J0J6k7rJ2J4j0qk5K9Kl2K4jl3M4Jk9J5Rj5L3p3L0L6k3J6kKqJ3l1LK4lJ8jnj5
-870EJ3Oj1mj8pNK0oJ6kjk3M0l0K1jj9k6J7J6lj8J5m5K6J5J6Ol1NM0j1k8K3nrk0JJ3MoJ6k8
-826a3RkLmlK8mK0n0J1j2jK0l7M6K8n0k3K4mKLM0j2k9LJ5Qo1K1j5K8J4JL4k4pL8R0n7j5j4
-784D9k7N5J39o0j42l6K8J9k6k2J9J2L8l1j1M8m2j1j1K6rK0j3l6RL6j4jnj9J1mRrJ0lJ3j3
-746dj8M4onJm6k4M1P%mJ4LllK8j4j8L5j9k5jJ1jMjpJ5K1n2lM0KKj3Pj5lj3K3L5k0j3nPk5
-700b1lN6k2j2J2qkkjk8J2J8kJM1l6l4kJ0J2m0L8J7mRm9K9J1j7j0K8ll0J8k0L7lKPnj8pL7
-657A6j6Ql0K5oj3K%mK6n1N8k3NL7pl4J2j3kJj7J9J3k1J1K6l3nK0Kk6nj4N3k0k3PJ0nJ6k6
-615b7J9r%K2m0L6J5K8m6J8roJ7k2j5MK1k8K2Qj8k0N5l0m%j5j6L9KmLj9J8Kl8QJ1LNJ2j8J5
-572ajMkkJ0k9K0K4lj6j8J4rLJ6k0k9qL7jK2J0l2K4k6pK2J1NJ2k3m8M3j2j7JJ5J1J1qOkj7
-529a0KLJ%Mj6L3k8QLj2K2k7lJ3nOJ6oj6mQK3j5j8K1J6J6Ol0j1k4J2LJ2nm9N1J9j8k2LJ3r
-485a4j9L5nj0k5K3RqJ1LJ5l3mK3Pk5j1OK3JJKlPJ2k3r%J1K0k0k6N1k2qJ6j6NmJ7j9K1k4J
-441hM9j7qm5L8rk4K7k5RL9qj1kMk8J8j5K7j4L3j4l7L5%Mm6K9j0OMjk6K1J8j9j2J8J1k8J3
-400dNK4j7k0rOK6k0J1j3Nj0JRJ0L0Pm3nK0k2J1jj4nL4pN9n7j3qJK5Lj5j2L7oqjk8K2rOk8
-355b3M2J4j6k8L0l3K3Qj4Jjnj2M7j0n2M1j2oLK3j7k3NJ5%J0mRJ1j1j3l1M3j0J1jk1OoLK3
-313A9J6m4K8j4j2k0ML3l0PL1j4k3j0jJ2J0j0LqM0l4LJ7mj8J1K1Kqpk2K8oj8K9K1Pn0K7oJ7
-271B7k3K3j1k0j4J8lNl8L5kKqRJLK1j7k1l2M2j3l2J6K1RJ0k2L5k0j3OJ3Nm4Pk7J2J8K2K6
-230B6k7KJ2jk4KKk3j3M3J8pqk0jK0J6j8K1j3J7ql8PL5j7jpJ3j5K3l4LK1k5j1P5K9m6J9k5
-189B2Knk0J9j9K3lJ2j6j1qJ2lk4K0RrK5K0j4Lj8J0Qj4oj2J9j3Ml3j1k1N3jL6l5Nk2k8L6%
-147hJ7%npPJ3k5OpL2j9mj3M3K4l6jl7lK9nj0%M1j9j3%J7k8K2j2j0K5jJ4j3J1l4J0k5M0Jj3
-104DkkJ1oOnj4K0PpPk1K0pJ9j9k6k0N0rPj5k9j6L6N7k5j3j3j1J6MJ3l5L3Mk2J1j8j6K9J3
-62A6J1l2K2pRk4Oj5K1k3L2j6k1J3KOK2Rk1j7K3j2qMK4j7Rkj4lM9l4j9kJ4m2M7K2k6%j8J9
-20Gok0K6j3jK2Pm3PL9k4JJ3j5K7k0nnJJ8rj7oK8J7%l5J6rOl5J5J9j3%J3QnPrNqnJ3j2N1j2
26C9%j2k6J2nj8L4l0j3K1K2l8K4oK7j5j2mJ6j9J2l7K5J7ok0pK0MnMoj8K4m7M3oj0JJ1K1l7
68b0K0J4k6J5j3J5j6J1j5lj7N7j6J0m8L6MlJJ7j3J8k5m0K6K0k4J1J6Onl0J2j4j1L9K0o0K3
107hJ9rL
110E
##PAGE=	F1=21884.252330171155336
##FIRST=	23001.711907285582129,	6426.5682307747556479,	2310
##DATATABLE=	(F2++(Y..Y)), PROFILE
-912Hj5j7L0MK3k2j5J1J5j9ok2K9J0l4K0jl2M3Nl3J8Qj9L3o5K1M3k6J1jQj3K1l7LK3mK6qn
-871A9j4K3lj5jj7rOJ8KJ5mmk0L1k6K3%k1k3J7J2kj8K0m8K6J3J9Pl1OL9j6k4K1qpj9JJ4Lk
-828CJ0k5Q%OrpK5%K6m6Pj3lJ2l0N3K0n1k2K8l%QK8rk7QJ1Ln1J9j7K7J5%L4k0rL0P5m8mj3
-784D9l2M8J40n4j36l0K2K0k7j7J6OM3k8j6L7l2j0qK4pK0j6l0RK3r%lj7J4oPj5J4%J0j7j7
-745b5L9nKLm6k8M3LPqJ2%%pK9rk2M1k3k1kJ0jLKpJ3K2n1nL8PPj9Mroj7K9L2j9oj0Nl1rO7
-698C2j8j0J3pmokl1J2J9JmL9l1l3lRJ3m4M1K0jLm5K9Qj3j3K9ok8J6j8L3jLPpj7qL5j3J5l7
-654b3L0j0j6MJ0j3K0m6N4j9KM8j3l7J2j3Kkk1K5J1j8J1K1l3mK1Mk3rk1O0j9k0MNoK2k4K0
-614dj0JK0m4L5J9K5m2J5j0%J6k0k2RK0l0K2J0j4l0N6l0Loj0j8L2Q%nj9K0Ll9J1J1MJJ2j5
-573a5J0JPjoJ0l3K6K6mj6k1J6qlK0k2k1rK7QK3Pl1J7j7oK2OjJ6k2n2M6rj6LJ1J4QrJ0mj8
-529a0PJjjkj4L7l0LJ0j4K1l3OQlJ2J8rj7jMK3j4k2K4J6K0Ll4rk1J1ONJm7N0J6j8k4lJ9j1
-485a7j6L6j3jk1J7J2j2J5%J4k8j7L1Kk1j1OK6k%LlPJ7k4q%J0J1j8j9N3k2j2K2k1MrK3j4J5
-443A5k4NM3j4om5L7j1k3K2l3J9M0j5jkKk4J5j3K7j5L5j8l6L9ojl9L4j4OLmk3K2J6k2j0J9
-403@Rk5J2PK8k6k1kMK6k2J2j0%ojJ4OK4kl6LJ3j4PKj4qL8oM8m3j9j0LK1Pj5j4M0j2j1Nl1
-359a9L0j1Nk5M0J0qk8K1l0K4MrJmlj3M8j1n7M0qmOJ7j4j9NJ0MQjNJ2j4j0l2M5j2J1jk5Qj
-315enK3J9m0K6j7rj8QL1m3J7L2j5k3j0JOJ1nloM3l9lK7lk3J2K5poqj7K6j0j5L1K6Ln2L1p
-272IJ7k4K2j2j6j7K5j0Kl9M3rLpPOkJ8j0k2l3M5j8l2J6K2J4J1k9L9j9j2LRQl9Nk4QK0K2K3
-230B3k5%J4Ml3Ojk3oM2J7j0qk4QJ6J9j9J5j5K2Km9J2L2j6Lj5J6j3K1l2KJ8k8oO8K8m0K1k4
-189B2%qk1J6k5L5mJ5j9mj8J9qj6J7K1k0K3K1j6Qj9NJ6k2ppJ6j3Pl1j3j9N1lL4l1Mk3k9L2
-148a4MK1klj3J1Jj9J4rK9k1Lj7L1L5l5Lm2oL3qpkM5k0j4nK1k7K3j1j5K9kJ2jNm2J6k6L5O
-105A6j5MnPoOnj7K4PpKj6K2j0K4k4l1j3N5j0Kj5l5j2M2M9k8lqj4J4KJ3l7K9J2k3Qj9oK1J6
-62A6Nk2K5j8Rk1QrJ5k9L3j8j6J2%KK5K2k8j9L2k1kjK0qJ1rj2pM4k9j9pJ8m1M3K8k9%j6K3
-20A0qk0K4j6%K9jm1RL8k5lJ0qK7k0jj2NK0j2j1j5L1K4ql8K3j1Nl8K4J5k2JK0QrJ2j2PrnJ5
23A2j4N2j2lnl2J5rj7L9l0j9K5K8l4J7rL3k8r%J6k0J1m0L4J3pk6JK5lmLlk0K1m6M3prJPJ7
67Gl4K4K1l3K3j4J6j6Rj9mj9N7j6J2m7L3Rm%J7j4J8k3m3K7K3k2RK1Mj1k7J6k0j7M2K8o5K1
107a1K3j1K
110C
##PAGE=	F1=21859.95973066867009
##FIRST=	23001.711907285582129,	6426.5682307747556479,	2671
##DATATABLE=	(F2++(Y..Y)), PROFILE
-912Ij7j1K7jK6j6k1J3J3k2pj8L0J3l3J5jk9M1Pl3J9Qk5L2n4J2M6k8NKJ3j9L1m3NK0kK8j2
-872B3mj4L2j1k0Mj7j1J1J2J1J0mpj5J9j9K3Jk0k0J3Rjj6K2m7K5J1K1Nk7RL2j9j7J5j2mj5
-832a2%J3JMKj9OMJ0j6j0K1NK9m2Mj3mLk0N7Rm8j9K9jlJ0K0qk3J1Qnl6J6j9K6J6%L6j9rK0
-788C4N7l8Pj4l7M2J29m3j21k3J5K0k7j3J5jM3k1j9K7k4j0mK1nK2k2k3OJ3kJmj1J3oPk1J5
-749bMNj8j6L3oJ2Km2k9M1lJ6j3J0mKpK8lk8M6k5j5nRlOJnJ0K2m8oL7RJ2k3%mok0L2K8j7%
-703A7j2jl4j3P2j3qJ4lpj1ll0J0K0KqL4k5l0mJ0J3m6M3J9K%m1K7Noj7K7j0k3J4j6L2lNOr
-660aj3rK8oJ8l6K9j4j7OJ6j9J6l9M3j2%N6j6l9J0j2Rpk9L4Qj5J0J5l4%K1Nj8j2k8O6j7j7
-620b0J%pK6k1K2j3KJ7m6L0K5K1l6J4j3OJ3j5k8J2K0l2K3J0j0l9N4k5Qj1nj8K3J4Lj5j5K1
-581dMl7J0J0RoJ2j1MMQJrQl4L1K4jj4k8J8nj1K6k3j6pJ7J6K3Jk8J4j2kK1lqK2k0n0M6pj4
-537b1KRJ7Mj1J4oj9J1%jkrj0M0l1lJ6j5J8l6J4JKJ6J6rj4JlK2rk6K6J3K5%l5j2j3RP%Nl9
-492c6M3J5j8k3j1K5j4j0L3k3J1j6J1J4j6J7jJ0k3k7L7kj6j0MK9oL%mJ0K1k6ojRLj6j0N2k1
-451A1j6K7k5Lj1K6qQk2PL5rom1L4j3j8J2l6K6M1k1PmKk0J6j2K5j7L7k1l2L6ppk9L5j7NKo
-409cj8K0J4k4rK0Pk0J0J0K9l2k3OMK1k2J2qklmJ7PJ3pl0J0QoLNj3j0L6lL6k6k8rMJ3J3j3
-365Ej5L8j5j3J0l1L4j2Lk0L7MJk4J0k6K4%n%mjj3M5j2n7L7mkPJ0rj3MMNJ1J%J2j4j0k9M6
-321A9j6J2kk6POj3K1K3l4K3k0pj7J1K8n0K4L1j2k5j0JKJ2%rkM1m0j0L6Kl0J2L0j6lj1j4K7
-280Aj3j2L2L1kn0L1qJ5k5K3j2j4j7L1j6ll6M7j4JoPQmJ0%k1l1M4k3k9J6K1J8Rl0M1k0j1K
-239iMJ1l5Nk1NK1J9K1k4jJ5J1m1Rmj9mM1J4j1pk8J6J3K4k2Rj3K2J6o1J7K8j7Nj9K0j4J8k5
-198a1kJ3k9%O3K0l1K6k3lj2j9J1k7M3oJ7k0Lk6K5j2pJ1L3l1K0K1j8J2k0LK1k8onJ3j1Ok5
-158a1j5j5M6nK9k4Nk5k9K8QK3lkj8J5j1j2K2j1K1j9Rk1J8M3l0Pm6oL1qknM4j9j3j0K1k2K2
-117A0rj8L0kQJ4lm8K0k6K7J4j7J1pKoMmj7K5Nlnj1K4j0K6k9l6nN6onj3l9j1M6M1k9N%k0J2
-73A%J4l8K7J8k5Nj8KJ4J6%j1K5k5Oj6J0mPl0L1j7j1RkJK5L3l3k1M0k8NoJ3%J2j4j0j0L8k3
-30A0j8j4K4l8L7L2l2Jj3K6rk0K1j9KL5j1l6J0L7k8pQJK2j5%j7QK0j3ok1L4K6j4m0L0j4Ol7
10c2K7J1k8KK5Qj3J6j2OqoJ7j6N4j6n%l6J7j0j5M2l0k2K7L1k6Rj1L4l6qLJ7k1Rm0M1Qqk8Q
53a5K5noMkj8J5l9L7po%JJ5l0K6K6l8K9j3J4j4Rk8jk2N6j5J4m5L1J2mkJ3j2J8k1m2K4K5j9
95a0J0K2Jj4k2J7k2k4M2L8o8J8K2j0J
110A
##PAGE=	F1=21835.667131166181207
##FIRST=	23001.711907285582129,	6426.5682307747556479,	3031.75
##DATATABLE=	(F2++(Y..Y)), PROFILE
-912A0k0mK5qL0j1k6J4J3k5rj5L1J6l0Rkk5L8Ql2K1Rl0K9m2NM6l0jOJ7k5M1m9PJ7%K9j8kj1
-870FM0j9k5Rj7j3J5QJ8Poj0j0Qj3K4Lj7j9RMKj6K5m2K1J0K0Lk2J2K4k1j1J0j6%j2%J1%J0
-828A0qj4NQJ6k2j4J7PL1l6Jj2oorN9jm5j5L0KpJ3J0oj9J3Oj3k1J2j8K3J7%L7j7rJ1L7k7J8
-785E8j5m0L6J07l0r8j7RJ8k5rJ3pM0j4k1K0j6j2JJ8lK2k6j7LNLKnnJ3qQk8J7Q%j9j5K9qK0
-742A2Jl6l2M0rK4j7QqMoK6Ll3M9k5j0rQmJ0%lPK2m7pL7RJ6k5l%ok3L7K2j5Pj4nl7j8P7rn
-696A3J3jqj3mk9OK0Mj1K8j8k7lJ0J1m3L9J7Pkl6K4J%k0K6j4j8J3j4K9nPNj2qrK0JK2l4K7
-653A4j8k0RK2k4J0l1L4qlO4j9l9Rj2J5j2l7M3Oj2RRl6NK2Nj3j6l2O8j3j3mmrL0j7K4j7JJ6
-611Fm6K5L1J7l0J3j6J0Rrl4J7J9l3K3J0nm9N3k1J1j4%j9J5J9Ok3j2K1Ol5J0RJ4j3J0okOR
-570BLj1Ol2L2K1Kj1l4K0lj8L2k4j1mOK3K2ok3J2pJK0j0j4K6j6m9M5mj3KOK0Jj4J8rj8J6k
-527Cllj5pM4l1j0K2j6J6m1K3oPJ8J6rj1Lj1K2ll1K7J2K7kl6j4nPPnJ2l0L4J3j7k4j8L2j8
-485b1nL2l3K2j2PJ8k2J9lPj7l6M1prrJL1j1NjnJ3K2k3mpJ3oj5%N1k0k0K7k5Kj4K9lJj8QK6
-440B9knl9L2j5j4Nl7L1M0k5J2nKj6J6j0K3j9L6k1k9L5rj4j9L7j9M%pj4J8J2k5qK0Nj6J0J1
-399A0L0l7k4J5MJ5k2J1nmjpK1O%j0k1J7K%%Pj2qL0JK1pl5rONJ9j2j5L5j7j5J3k9L8j2%j7
-355a3L2JRj7lk0K2m%jmjj3M2j3n8L5J%RLlo%kPJ2LoJ2j2j0k6M6j8J2lk7OJ4k3K0K7k9K1k3
-309amj7J5K4n5K8K6ok4j2LmJ3Qj5JL7m0j8M6Ql8J2L6k3kj5j0K7j7rL3L5pm7L1qJ3k5K3j2
-268A0j1j8L7k3ql2N2j8koOJ1qLRj9k7M2k7k5J5J9K3Nl1M5k1j0%lJ7l2Nj5JK1J6J8k2kJ5J8
-226B8m9J2oj7jL9J2j2ol2K4J4K6k5Jj2K4L0p4K3K3j6Ok3K2j5J6j8oRk8ON5J0k1L3k2oj5j8
-186iPk7M5mJ8k1J1l5L0j5%QM4l9J4J9k0J6j9%K6l2olJ0j0Pk1j7rL8pK5j5Nk7k9K4J3K4mk
-144A3k2J8k3mK9j3J3j7J5k3MM9k3J1m9nK9j0LqM3j7j4j4K2j8K2qk0L0jMK5rn2K3k6K1J9j7
-104@J7j0kpLkk0K6N%j0pK7j2K9l3m3NN7lj2j1m3rN1L1k9J1Rk5J0lJ5l9K6K3k6Kj8RRJ6oJ
-60A2K5l3Lj0J0Lkl2L0j6nNmjK3M2l4k2M5l2J2j2PRJ3j9j0j0K9j6j7k2L1l3L0L5l4%j0K9r
-19A0k1J9k1LM1k0l2J2L4l0j0MJ0J9j1%k2J1K1j4kk4L5K8k2l7L3j7Ql8L0Rl3LK9Qj6J9j0N
20A1roJ7j6N4k0rOl7J9j0j6M3k8k5K8L3j6Jj2L5m3qPJ8k2Ol8M5Mrk9J3K7rpOjj8J0l1L1ql
64a6klJ2k5K8L0m4L6j4J4j2Ql6Lk5N5j5J5m1K8J4mlJ0j1J9j7m2K0K7j6RK4kj6j8J8k3l1M2
104dM6o9J4K2j0J
110@
##PAGE=	F1=21811.374531663695961
##FIRST=	23001.711907285582129,	6426.5682307747556479,	3072.5
##DATATABLE=	(F2++(Y..Y)), PROFILE
-912A0k1LK2j3L0ok9J6J2k6j1j1L1J6k7Mkk1L5Ok7K1J1l4K5l1%M2l1pQK3k9M9n3QJ4LK7k3
-872A4Kj0M7k6k8J3j5j7K1KK5Jpj1nmoK5Mj3j7LJKj2K3l3J4J1J7%j4J3J4j9oNj9MqkQJJ4j8
-827fqNJ3J9k5j6J1RL1k9lj1qj0lO1j2m1rK9Oj1J3Noj3J3Kj8pJ0j7J9J5LM0j9pMJ6j7K6j6
-784C8m0L0Q0j7p1j0%J7k2nJ3j6L4lk3J6j3j2MJ4%K4l1j0mjJ1LpKJ2rRl4J6J5pj9j4K3rK9
-742A3lk8l0L5j7L3k2Oj2PnK5Ol6N2k6lj3NnJ5kkPJ9m2oL2RK0k5pLnk4L9J4rJ0j2j1l8j9P6
-698B4pkJ4Kj2j2pk3JJ9Oj6K0qk3lJ2Pl9L5J3J1kl0J9kNk2K3j9j0J3j2K7rRKj4kqJ0RK3k8
-654fK3k2j9J1K5k8Pk4K1llO8j9m0Pj1K3j8m4N1Lj0RKl6RK2Npj9l6O9j1proj0L1j3K5k0JJ3
-611Dm6K1L4J4k5J8k3J3Qql5K0K0l4K3QJn7N1j5J1j5Lj9QK3Pk8rJ9Pk9QPK0k1PjoRQLj1Pl2
-566c2L2J6J1j1l9K0jk5L8k3j1KlK7J9j0j8J3oNJ9j8k0L0j3m3M1%j3KLK3mj5K1j1j9K1klp
-525dk0lM7l1j6K7j4J2m3K7j0J1K0J3poJj9K5Ll5K6J0K6ll3j7MNOqJ5j7K2J2j6k4k3L7k2%
-484b2K8m1L3oKK2k7J9mKj2m2M4j3kokL1j5PlnJ6K2k2jj3J8j1j6QM8j8k3K4k2Jj4L0Jmj4Q
-441FJ6Mnl3K8j5qml6L4L7k8J6j0Pj1J6j1K2j9L3k0k4K8pk0qL5k0Ljpj1J7Pk3qK0Jj0RJ5K8
-398D3m1k5K3NQk2RkmKj0K1Pj4qj5K2jMjJ0j1qK2PMJ2m0rQpK8j0j6K8j5j7J7k4L7j3jj5K9
-354A7lJ4oj6j2J7qLjljj0L3j2n4L0OLJ0pN%nnOJ6Mj2J3j2j0j9M5k1J1ok5OK0l0J7L0k3J9
-310B4k7jj7J8J9n4K9K0Jk2j5NrJ3J4j9OK9l7k7N3J7m4RM0k6jj9j0L1j9rL5L6j0m1K6pJ0k5
-270dK5j3rj6L9k6j2k8N5k1ooOJ1j0pK0j5k2L5k9j6J2J7K6%k8M5k0j0%j0K0k9Oj1KK0J1J5
-230A7k2jJ3K6n4J3j0j1nL9J0j1ll6L0J7K6k7oj1K5M4q5K6K1j9Lk0K4j9J5rj0Jk3J2M8kj0
-191A6L9k1rj9j3Jk4M3kJ9k3J7l8L1j6RJN2m1MJ7j9J7j8jK8l3mnQqOj6j7lK9rK0oOk9k8K0
-148a9J8K4nkk4J9l2JL6j6Nj2J8k5qN1j3J4n0mK4qQj1L6j2j3j6J9j2K0nk0K7kKL3j4n2K4k7
-107b3J5K4j7K2j1nrL%k1K3NNj6kK7j0K7l4m8J5N3Lj9qm4qN0K4k7J5J8k9QpJ6l8K6K4k7%j6
-65a6J3OJ3rJ1K1l7jkJ1Qj0l2K6j2jJnkK0M5l0k2M6l2J8j6jJ7J1k1j1rK1j0j4l2L9k7K3L5
-24C3l3%qL1qk2J5k2PM2l0k5J4L0l1j3jK0J4klk4J1K1j3%k5L5K7k8l1L4k2J2l6K8Pl3LL2O
16A2k1K5nJrpJ6j4N4k8j1J0l4J7rj5M3k6k4K8L2qnj3L4m7rJ2J7k3Nl3M6%j1k7J8K2oj0Ojj2
59a0Jj9K1oklpJ0j8K7L3m8M0j2J2j0Qm5Qk8N2j5J8l8K5J6koMpJ9j2m1J6K6j1J0K1nj8j0J9
101A3k4l7M0N4o9RK1j0K
110a
##PAGE=	F1=21787.081932161207078
##FIRST=	23001.711907285582129,	6426.5682307747556479,	1369.25
##DATATABLE=	(F2++(Y..Y)), PROFILE
-912Dk1QK0j7K8jl3K0J1k5j4pL0J5k3Jlj8L2Mk2K2J4l8K0k1kL5l0j3J1K8l4N6n4RJ0OK3k6
-872ENqN1k9l2J8j4k0K7lK9lqj2%j3kK6Nqj5nkNj1K2k2RJ0J3loJ3Mj6jJk3RlnMKJ8l0%OJ9
-824GK1k8j7OJ0K7k1lj2rj3KO1k0l8lK9J0j7J4jnpJ4kk3OPj4J3J5MM3k0lmkpL0j6m1K5N2l
-780F7m5lqJ5j9jJ2k3K8Ok2J2j1j3PJ0LK6l5nrnJ9Lj0RRqJ0l9J4K0j3j6j4J7j2L7nj8l0L1
-738ik6M1k7Oj5J0mK3Rl9N4k6Lj6JnK0n%OJ8l8oK9PK2k3rOok4M2NnJ4rj6l7k3P5oJJ4Mj4j1
-692A1qj7mJ6J0j9J1kj6jJ2Ml4K9PJ6Jk7J4nJ2k5J9k3kJ4j1K4j3J1%j7Np%J6K6k3J9k6j8J3
-650hK5l0Nj6PKnP1j7l9Nj0L1k5n2N7KpRnl6J3K2Mjk0l8O6qkj3qj1L1rK6k4%J1m4J6L8J0j9
-606DK3l0J5Mnl5K2K2l5K3NOo4N2rRj6Oj8JK5Ol0nJ8Pk3NNK9l0KMqJ0PKrNk9L1J1J9qm5J8
-560cKl1M4k3j3J1j2L0J5j5j4J8oQJ8k4k8L6j0l4L5%j2KJK5pj8K4j5j8K6klj0k4JM8k8k3L0
-519Aj1Qm4L2j6J5J9J1mj%k9K7J2l8K3QK4ll0k1J2MNj2J9mJ1J1j5k3k7M2k6NK3m9M3kjK6l1
-477fJ9olpm4M4j9MkoL1k0J1opJ9K3k0Lk2K4j4j7J6M3j6k4J7j6%j4L0KqrRPJ0ok8K6j5lj1
-433a1l4L4L4l1K0j3RpJ8j0K0k2K9j7j9K3ok7ML3k1KlopJ4Mk2qK1lnQJ8K5m4k5L0Rjk1Qkl
-389eMj1K1Pk7nqK4mJ0mJ2j1nJ1J3j2L2m6rJ1j9L4qj6K2j2j9K1k0L6j3mj2K4mJ7Nk7mJ2j1
-347@Mk%krK5j1n0K7J1MJ1j5J2Qj1j0NJ9Nj7J3j0rj2M2k5J1rk1NK7l6J2L2j7J7l0Kj8K1J3
-305A2n0K9J0J2k2j7Oj3J3J9k2J0K0l2l3N9K4n0OM6l0%k3rL1j9pL5L5j2l4K0pQk5K6j2pj3
-266a6L9l0j5k3N8k1j2pOJ2j3j6K9rj8K8l0pRJ4K8ok4M7k1j0Jj7K4k9QnKJ9ORk0%J1L2n8J4
-224a1j3nrL7Qp%m0L5K1K6l0j3rK3N6r2L0J6k1Jj8K6k3J5kj2pj7J8M0j4jM5j9j3k1rlj9L8
-183G%J9k3K3m3L2j5J6oN7l8oJ3k0K0j8kK9l2loOpNj2j7NK0j1J4LQk9k8J6K1K4okk5K0m0O
-140b5M2j7npK0k6j8M9kJ7n0jK0qJ2j5L0qrj9J6rK0kj9K3lkL8j5n0K3k7J0K8j7K7j3pj0KK
-98ek2J9PRk2JK9qK6l5n5K6M9Qk6nm3pN0J5k6K0K5l2Nj0J8l7K6K5k6lj6J7LJ1j3K1J6l9lN
-56bJ0J1j8l0K5rKmmkJ6M1k2k1M5k9K5k2rK5Qk0j4oJ2kj4m0M8k3J6L5l3JnL1nk3J2k5J1M3
-14C5l8j9J5K6l1j5pK9J0Ook5J0K0j1Jk2L3K3l1k2L0k6J6l4K5Ql2LL3Mk6L0Jlj0qJ6j3N4l7
26A2j4J5l0J6qj5M3k3k2K6L1Jj1j4L3n0pJ5J4k3Kk4M2kj1k5K2J8mj3O%pppJ3ojnrQj2K5L6
70B8n2M3j1J2qQn5J5k9M8j8K3l4K1J6%p%mJ8nm0J2K5oRJ7qj7mJ9k3m1L6O0o8NK1j1L
110b
##PAGE=	F1=21762.789332658718195
##FIRST=	23001.711907285582129,	6426.5682307747556479,	1046.75
##DATATABLE=	(F2++(Y..Y)), PROFILE
-912Ck1J3J7k0K4Ml3K1Rk0j9lL0J1j9jmj6L0Jj6K1J9m1J3j3jK7k9j8J3L1l6O1n5J1OPJ8k6
-872aOlN0l0l5K2j2k3L3qK9nrj3Mk0LK6Njj7j0mOqJ7ojJ3PpKJ1mj2Jjk8J5Kq%LK2m0PPK3K1
-823B9k6j6kJ0K2j4jj3rj4ON7k6l5MK7J6k4J4nllJ3mk4J4Nj2J0J2PM5k2Jj0j8JL2j7m0K0K9
-781C6Pk1Kj6J2j3LJ2l1J9J6j9Rqj7J0OPK6l7%j6qK8Lj3J6OrJ1m2J3K4j9j4j2J0j2M3j0pk7
-739c2K4l2M8l3Mj6J2lK3J0l8N1k5Qj9knK5qJPJ5l3oK5OK0j8rOnk3M2n%J6nk0l4k2O6pPJ4
-695C0Nj6qrj0qJ3J0k1OLj0JJ3kk7K1kK4Pk5PqJ8k7J7k7OJ4j0K3j8J2lj8J1nj0K4K4j3J2k9
-652ej7J4K2k7LroNlO7j0l8Mj2L8l0n8O2%nRpl7J5K1KMj9l6N9nLj8rrK7pK9k7kJ1m3J3L9Q
-607A6j4L0l9J5Knl2K4K3l5K1MRo6N4pNj3Pj7mK4Ok9lJ5Rj8JML9m2jQqJ1NJoNk7K8NL2j1m7
-561b1J4Ml5M8k1j7K0j7L1J0j9j2K6qJ1J5k8l3L8mk6K9Jj2KjK6rk1K5j6k0L1jkj3k7LN0k6
-521ek7L3qKm0L2j8J7J7PjOll9L1K0m0J8PK0kk5k5J9MMj4J8J0%J1j4k1k9M6l1RJ8n4N0LmK8
-478C0l2J6opnm1M1k3J0Jj1L0k1J1oj0K3J9j6Pl2L4j8j8K3L6j4k3Oojj1K7jonO%J5ok4K5j5
-435BJj5k9L3K9l0J7j6J5mJ9j0J7k2K3j1j7J6%l4J5K8j8klloJ4kj8qK0q%RK0K0m2k5L5J3j2
-393A1j8N%jLj1K0Ql9JlK2lJ3mJ5j2kmK1k5M7m9qJ3l0M0pj7J5pk1K5j3L2j4mj2K0nJ9J6l7
-350@NNj4OlMmoJ6rm9K7J5MJ2k2J8J7j8j5KK4Nk0J2qj0lL9k6J0j4j6NL1m2RL4j1J6l3Mk0K3
-306@Rm3K5LK1j9k3Qj5J1K3k2J2J1k6l8O2L2n3KM8l0Jk7rL1j7pL4L4j3k7J2nMk3K6j0nrL4
-265B2k9j6j9N6j7j7j0NJ3j4k5L7mj2J7k6KLJ5K7j4j7M7k1j0Kk3K7k9J0KLJ6JNk0KJ0L5n8
-225b4J2j5Lj7L5PmMm1L7K7K3l3j8pK0O4r4L2J4k4lj3K4k6J7Oj5j6pK0L3k3OM9j8j5k2noj4
-184b7L1JK0k3K5m2L0j4K2j0N6k8k0Rj8K0j7%K6k9jqMoNj0j7J3J0j3J1J1Rk7k9J4K2K3omk2
-143iJ8m1PM2j6j3jJ9k5k5M4RJ9m7JJ2nJ6j7K1kpj9RkJ7Kj4J5mnL9j4m5K1k8QK7j5K9j3pj3
-100a2JPk2RJ1J4k6LK9lK1l5n7L4M4J5l3lm0pM8Qk2J9L0l3Mj4K0l4K5K5k5oj4J8KNj2K7J1
-59C2l9pJ4QJ3k2l0K2%KqnkJ1L4j0k0M1k2K8k6j5K9Oj8j7kNMj3m7N3j6RL1k8jkL0%k4Qk6J5
-15eL9m3j3J6K2l1j7j1L7OJ5j1k4PJ9rLj7K8J8l2j2K5l2K2l2K0Qk6LL1%k8L4Qrpj0J2pN2m8
26Aj5J7k2J2oj4M1k0j8K4K7Oj3j3K9m8qJ8J0k1lj3L8nj4j7K4RLj3KjKj6NKlJqj1PoK3L6n3
71b4M3rJ2oPo2K1l1M3j8K5k9J8J6Jrn%K0%m1RK5lJ0J0j1j3JJ7k0m3L1O4o3%J8j2N
110c
##PAGE=	F1=21738.496733156232949
##FIRST=	23001.711907285582129,	6426.5682307747556479,	2855.5
##DATATABLE=	(F2++(Y..Y)), PROFILE
-912Ik0J7J4k3J9Pl2K5Pj7k3KK8Oj5mlj4K7kj0J9K6m3OqKJ6k6k0J3L5l9O4n5J2KRJ4k7R%M6
-869E3k7l8K6j0k7L9j4K7nj0j3Rk6OK5OOj8j7nPoJ2QqJ5Jj1J0Rj3pLkl2K0Pj1nNK4n0J6QK6
-824A3K1k4j6pPJ6oKj5rj1NN2k9l2J0K4K1k9J3olKJ1pj9J6KrPJ0J0M6k5Oj6k8PL1j9l7J5J1
-781A1J4%Nk3J0j0QJ2l7J0K4j7Rpk0J2KJ0K6l8Lk0rL5Kj6K2LrJ2m4J0K7k5rj0Mj3M6j3Lk2
-739b2J8m0N4l8Lj7J5lK3J2l9M9k6J3k1pnL0j0KPJ4k9nK0MK0j3j1Pmk2M2j4MJ8%k5k9k2N7
-698A0qJ1J5Mj7nj0kj1RJ1k4jRmMJ2nk0J3j2L1J4k4Kj1K4l0J5l2J4J5j0K3k3J3qj7J7mj9L1
-656@K2mNl0j5J5J6k3Klj8QlO2jl7Mj4M3l3o1O4klQj0l6J6K2jRj9l2M9jPk3qpK4pL1l0lJ0
-611gm0J0M0NrL7m8J6jlk9K4K4l5K1JJ2o8N8mkj1Rj5j0K5Lk7%J3J1j4kLM8n3nJ2rJ3KJlMk3
-566b6K2LM2j2n0J0Ol8N2k1k0K9k1K9Kk0qL4j1J2J5l2l8M1%j6K2Lj3JmK7j1k1K5j8k2L5%j
-526Gj6k9PN1k3l2L5nll7L3k1K0J3MLJ2pm9L7K8m2J3OJ6jk0k8K4MLj4J5K2j1J2j1j9l0N0l8
-485b1J3J4n9N6PoL2l5J4oj1kl9L8k5J5Lj5K8k3J3pj3K6J6j2J2m3M2j8k2K9L3j5k0nMkj0K4
-445A0nmKLoJ9pj9K3j5Pj9k2K8K4l0J6k0K1%J8j0J4k1J7oj4J0Ml9K5K3j6mnKoJ3pj4qJ8j3
-402a3PRK3J5m2k3L9J7k1j5JJKLj3J9Rm7PJJ9kJ4lJ6j1Jj8K6l4N9n1oJ4m0M6oj7Qmk1K8qK7
-358A6j3nrJ5mJ7K5m1J4mj6PmQplRj0m4K6J9KJ5l0K5K3k3j9jK8Ok4J0oj0PL4k7Rj8j0NL4m5
-314a9LL6nJ5l6Pk3K5Ol5K0nL0j8k6J0j7J0K5k0J4Kj9m1O1L9n6jN0l1Kk7j0L0j6oL3L1j3j9
-274FMmJk0K5rlmK8k8j5j5N3j2k2j2MJ3j3l2M2JqNk0J2kJ4K6k4rM7j9j2Mk7K6k7J2RMJ4mk
-230Gj8MOL9n7J1j6J0k6L3PjQm1L8L5J9l6k5lJ6O6q9L2J3k8qoK3l0J8J4j7k3%K3K7l0J1N0
-190E6j6j6k4JqqK2LK0k2K6m2K7j1K9j5N1j5l4Nj6K0j6JK4k5Kj1LnLrj6K0Kj5PJ9J2k7k8J2
-148a4K4K0pmj9J7m4QM3j6k0NJ6k3k7L5K0J8m3OMlK0k1J3Mkk0JMJ5Nj0Rmj0L7j1l8J6k6PK7
-105A2j5L0j4oj3kJ1k2%J5K0l0ML0JJ4l5n6M1L8K1l9ll4oM3Kj8J8L4l2Kj6K0l0K4K4k3rj2
-65a1J6L%j1L3Ml8j0K3NJ4k7k6K0P%j1nkOK5Jj6L5j5L0k7k2L3Jj3k2L%Rj2n3N8j1LK7k4%j
-21aK9Mk6Ok6J7L6m8qJ8J8l0j9j5M3KK3j4k2MJ8rLrK2J2l1JJ6l7K5k8J5Qj8LK7ll0L8J3j4
20A3mj2PjN1n8j8K1j6Rmj4L9j7j1J8K3J2j6j2K5m3qJ8Ok0ojL0oj6j0K6JQj4jkJ2k6J7p%Jj0
65a6j3PjK0L6n4M3rJ0mRo7K6l2L6j8K8k6J7J5Kj1j0NK0Om2OK4JJ0Lj5rPJ5j7m3K6O2n8lJ6
108Bj3P
110d
##PAGE=	F1=21714.204133653744066
##FIRST=	23001.711907285582129,	6426.5682307747556479,	2693.25
##DATATABLE=	(F2++(Y..Y)), PROFILE
-912Ij8J8J2k3J1Rk6K4Pj3k8QK6kj0mlj3K4okJ7L0m3%oNPk2k0J0L8l7O0n0J2jQJ1k5QNL8k0
-868B5l9K7ol0M3j9K0jj0j2Rk5NK6NJ3k1k1nPlMK5j7J9nj4J5Oj9kKjl5K3J4j3rPK5n7K2RK8
-824A5J8j9j5j1MRLMj7roKM6k8l1J6K0K5l2J2q%MRqj2J2JoQNJ1M7k7J0k1l2RK7j8l4J0KJ6
-780A1J6Nk7PmJ1J1m1JK9j2Pmk3J4lJ4K3l5Nk5qM1kj7K7%rJ2m3QK8k9mrjj4M7j5J2j7J3m4
-737d4N6m3Kj5J6kK4J2l6M2k6J6k2j1lL1j0LOJ1k1nJ3NJ5mj3Qmk1M1k1PJ9Mk7k4k0M6j1J6
-696A0J5Mj6nqLj2NJ1k4nJ0LNJ2rj2Nk3L9K2k7jj2K6l0J4l5J9J6rK1k6J2j0j7K2jk5L5J8L
-654B3%l0j4J6Oj7NKk7PjN2J0l4Nj7M6l4o3O4mjQj0l4J4K2oJ4j7k6L9JRk6pkJ7pL2l1oJ1l7
-610d8J0L8KoM5n4J3knk2K3K3l1J8jJ3o5O3nrpJ0j4j2J9Kk1KJ1J0j1mKN7o1rJ4oJ0%J%Nk0
-566b2J5%N3j5m8LPl7N3j8k8L7j9K3nj9oM2j2RJ5l3l9M0MqJ6Lj4JoK7j1k2K4j9k4L8JJj8l0
-524d1J0N0j9l4L4%ql2L0k1K1QKNJ6rn8M3L6m2NPJ0%j4k9K4OKj4J1L2j8J1rj5k7N2m4J5Qn9
-482e5N7J1nL2l3Rnj5kl0L0k4J7Pj9K5k2J2nj8K7J4rJ5n0M9j7k5L3K6j5j5j7J5krK0j1JPk
-441BrK3qj7K3j4J1k0j5K3J7k6J2k5K8LJ7j0Rj9J1%j2MJ1m3L2J7j4qkPj0J6j4qrJ7j8J3RK3
-399B7J1m0j8L6K2k8j2jjNMj2J5Rn0J2NJ2LJ1jJ9j4Nl2L2m2O9n2lJ3m5M7nj5%jj8K9mK2j4
-357@mpJ2kJ2L0m0K1j1j8QpJ4j0jLrm1K6K2kJ7l4K9K9k9j9nL0Nk4Qmj1J5L1k7Ok1kLL3m5j
-313b0L7jJ5l7Pk4K6Mk6J3j1L7j6l2J3j5QK3j7J6oj1m2N6M4n2oM8k8Lk8pK3j1qL3K5qj4nk
-272Dlj5K2ok%K0k5j1j2M6nk4j6KJ5j3l5M4Mmqj0K0j0J7K1l2%M6j9j2Ql1K6k8J3J5NJ3roj8
-229a3NML7n0Pj5J7l3K9ONJ1m0L7M3J0l6k9%J1O3p8L0J2l2j0JJ6k8K0J8j8k9RK3K0l2J4M7
-190E2j4j5k3MonJ3NJ8j8K2l8K1oL2j7M2Lm9Kj3J8j6MK0j9Mj4KmLj0j5K6mj8OK4J3k2l1J3
-148a0K4J7ppj5J5m0PL9j4k3RJ0j9k4K3K7J9l9Qj%K2k4ORLk0qQJ4Qkjnj4L2nl0J1k3PK2j3
-104dK9j2mj4mJ6k1j4K1K4l0LL0ONl2n2M4L1K6m4lk7mL8lj3J4L5k8%j9K0k7K5K1j8j2j1J4
-64FKooL4ll2j3L1JJ3k8k3J7J7mj3p%LJ2J2j3K8nL0k8k5L2mok5QnJ3j2n5N9o%K0j7k%K8Pk5
-18A0Lk6K0K8m7nK0J4l0j9j7M6jK8j5j9%J6qLjJ5Nk5J1Om0K9k6J2Mm%K3ol1M0J9k0jj1%OM7
25E3o7j7K0nLjj4L5j3lJ3J8J3j6j0K0l6rJ9Jj7rRK1mj9%K7j1J6j3omK3l5K4j3MJj3j2PKJ6
69bL6n3L8pJ0mJ0o6K7l0K9j8L0k3J6J2Lj2j2QK1J0m4PK2LJ1oj6oJ2J3j4m0J9N7m7oJ3j4R
110d
##PAGE=	F1=21689.911534151255182
##FIRST=	23001.711907285582129,	6426.5682307747556479,	2531
##DATATABLE=	(F2++(Y..Y)), PROFILE
-912Hj5K0Rk3LJ0k0K5Npl3J3K4rnnlj3K2qKJ4L7m3pmO%j6j8OL9l5N7m6J2mPRk4RQK9j2m0K9
-866A3kl5M8k2PPj2j0J0k1KK7KJ9k3k4mPjlM0k4K1j0j6J9Kk2L%Jl9K6K0j6j3RK6n9K6RK9J5
-823C2j4j5j4JLJ0Pj9rJlL8k5l0K2J5K9l5J1rKQNpmOjlR%J3M7k9J3k5l2J0K2j8k9LkJ9K5L
-778C1l0PjJ4J1m3rL4pNjk6J6qJ7K1l2Pk9oM5nj9L3nqJ2m2NL0l3Krmj6M7j9K1j0Qm8N9m9K
-734c2j4J7jK5J1l3L6k5J8k4j3kL2j0LPPj3oPNJ1Nj4Plj9M0l1J2J9Pk9j7j8L5j4K1J4Kj4k
-692GpQj4LJ0k5rJ3RNJ2j2mml4M7L0k8mj5K9k9J4l9K5J6rJ9k9J1j2j6K6%k8L8J3J0nk9j4J8
-650clj1PPl5P%M1K1l1Qk2M6l3o0N8nKPj0l0J2K0j0J9j5k0K8KJ1k9mLJ1rL5l3qJ2l5J0L6%
-607cmN1n8J1noj6K2K4k9J6lJ2o0O9oj8kJ0j3j3J4jj4MRRpqLO4o8j4J7mRk%MMj6QlO4j8m5
-561a2nQl6N5j7l5M6j7J6j2j8mM9j3PJ6l5m0L8J0jJ1Kj4%qK7j1k2K2k0k6M1JJj8k8J3M7j6
-521Bl3L1Nj4k5K6k0K1KKOJ9j0o6M7M4m1lQN%pl0K4QJj4LL9k1J1oj1k3N3n0J6Mn8N7J2mL1
-478D1k9Ooj8kk2K5k3J9Rk3K2k1J0lk2K8J1oJ9n5N3j5k8L6K2j8rk9K6loJ6j9PJ3pj2K6j0j3
-437a0K2j4J4k0pJ7J2k4Rk9L4NJ4qKj5NPj3%J8m6M0J0j3j0%J2j3J7j9mqJ5k2J9QK2Rl8j2L2
-395A8K4l4qlkQNj2J2Qn0J6OPNJ0JK1j5Qm5L6m6P4n0jJ3n1M9mj5pKj5L0jJ9j5nlQjQL1l4K7
-349B9j9j9RrK0j5Ljrl9K4K5nJ9l6L1L2l2k0qL2Nk5Olj1K5K5k6Lk4OKL2m6nL8LJ5l9Rk6K7
-306CKj8Qj5M2j5l7J6j4NK3j4J7j5jm2M8M8m7j0M6k6Nk6oJ6pj0L3J8lqj5%orJ9mkOJ1k2pj0
-262b3M0Kk5j8jJ5j0l6M2Pkk0JK6j7J9J8m1RM5j8j3J1l5K6k8J5K1ORj2j0j7OJL6m4Lj4K3l9
-221d2K5NJ0J6l8L4N1Jl6l4LPN6o3K7J3l5j4PJ1k7K2K0j9l3J8K1J6l2J4M3j2j3k3RojNNJ8
-181B9j6J8l2J5kL6j9L0K1o2krJ5j4OJ7j3Nj7%jJj1j4L0rj8MK8J6j8l3J3K3J5prj0J2l8PL4
-139B1j1k5J2Mj6j8J0L3J7l3J3qJK5k6jJ4Pj9j6J2J2J1Nroj8K5Kk1Nk0QJ8j2K6j2%j4pK1k0
-97a0k6K6K9l1KK9J2nl0m4M4K5L1m9lj9lL3qqJ0L4k4jk0J8k2K5J8j3j5j1J3Jj2%L4j0k6j6
-57b2L9kJ0k9k0J5K6qj4rKjKJ9qK1KL0k9k6L2j0Kk9J3oJ4j2n5N9llJ3qnKK5J2k5%k6K2K0m6
-13a6kK3J0k8j9k0M9mL2j7j5lJ3oKQQkj8K1nm4L3k4QKQlJ9pl0M0K1k4Mj2nJ2M3p4j5J7NkK
31a5j5L2j0NQJ2J5j6pJ5k8rJ9oj5j1J9J3lk2RK8k0K1j1j0pL4m5L3j9PJj6j0OMJ3L6n2L4oJ0
74B1nJ3o4K7l0K4j8L1k1J7RLj3j3J2K1J4m7QK0OJ0j5j7lJ8Rrl6J4M5l5oJ0j5J1
110d
##PAGE=	F1=21665.618934648769937
##FIRST=	23001.711907285582129,	6426.5682307747556479,	2308.5
##DATATABLE=	(F2++(Y..Y)), PROFILE
-912Gj1J8Qk2mQj0K2Mkl7J9K1j6jmkj4J8pNRM2l9j2oOnrj5KL9l1N0m1J1lKQk0PJ2J8kl9K7
-866A1Ll7M7k2oJ5j1qQj4kK6jK4k5k3nQjrN2k8K1j3j5J8kk2OlMm0K5K8j8j5J0K4n5K6J2K5
-824A8J1qj3j6m%J6J0k3qPqK9j9k9K6J1K8l2RrMJ1%oPo%kJ3mJ2M5l0J5k7k8J0J5j7k4mJJ9
-780@K7Jk9MLJ6Rm1j8L5jKLk7J6j2K0J7k6Pl1mM8j2j5L4pqJ1l9MK8l4Opqj4M2k0K6nOm7N6
-736A6n3Kj0J7%K5Rk8L0k5J7k2j6jK9pNPMqnjPPJ3j4Nlj7L8l7J5K1Mk5j4j4K4j8K5J4jqmn
-691bJ4j3kRk4rJ2J1QJ2j6Krm3N3L5k9nj6K9k8J6m3K9J7rJ7l1Qj2j4K6Mk9L8QJ3ok6j5J8j3
-649a5nJ2Rl8MJL1L0k7J2k7M3l1n4N1nKPqk5PK0j4K1j2j4J7MJ1l0kRMj1L6l2j2J3l0J0L2k
-607hkN3n7OopqJ9K3k4J1mRm9P2j0k5NQrj4PomOQOnj0MO6o9j7J6JPnjQMj3%mP2k0m0j4Ql2
-558d4N4j4m0M9j2Qj9j3lN2j0JJ8l6l8L5J4LRJj5jj1K9j1k2K1k1k7M2JJj7k6J5M4j3l0K7J0
-518A1j9j8K1j9K0mLPJ9rp1M9N0l9j1RJ%lk5J8J1%j3mM1j9Qloj8N3n4J4Kn4N1J3JK7k2%nk1
-474hlj2J8j7J6J1k5J7j5Pkk5K6J2oK1n7N4j2k9L6J7k1Jl9L4loJ2k5J2J7j2j0K6j0j3K3j5
-435eJ5j4jJ1Nj9Lk9L9OJ0qlj1JJ1j5%K2m6M3Nj1j2KJ7j8J9k6KoJ3k4K3OK1Nl2oK5K5l6mn
-391bnJ1Oj2QPm5J7J0kJ1NNK3j9J0n5M0m6P4m7JJ2n2M5kj3j1Lj1K9jJ8j8l%NJKK9k5L3k7k1
-347a2J2j3K5j7M%j1l7K3K6j0K3l6L0L3l3j9qK9Nk4Mmj0L3J8k1kk6J5JK6m2rL8OJ4l8Rk7K6
-306ALj1Jj5M3j2m4K0j0KJ9rJ6j9Pm0L6N1m0j3M3k4Lk0%Mlj0L2J0Lmk1%j1JJ1%jJ1%j7jrK9
-261A2J1k3k1mJ7ql4L8Rjl3J5K9k4K4J2m7J6M3j7j4J6l7K4k8J5K7NQj4j4j5N%L1l6jj0K4l9
-221c9J7NJ6J8l3K8N8rl4l7NMM5m4K1J4l8j4J1Mk2K3J8j6l6K4K0J0k7J2L4pj1k1J1k%%MJ6
-181B8rQk6J0KL9j9J6L8p3nlJ0j5J1J4pOj9jjKj5j1L1j1k0PK8J6j2l5J5K0J2oj2kPl1LK6p
-138Ik2J2jj4rmL7J5k6J6j3LK4k7mJ7J2k1k4J6J0J4J2j6rk0J8Rj4Jj5RJ2j1K0rMj3rK4j8l8
-96d3L1L1k8jK9J6j4k9l2M1K0L3n2nj1jK8j1kMK9j7jk0J5j7K3J6oj8j2J1jj8J0L0j7j9j6M4
-56B0oPk8j6J4L5j5j3j2MlpK1jJ3J0K7l0k2K8j5J0l1J6oJ5j2n2N5%oP%pLK2J5k4jk5K1J0l8
-13a7lK7Mk5j8k1M8lL1j5j1pJ1n%J5Koj0K9j6m6L5k2PnK2pJ7rk9L9K2k6J0j4j2J9L9p8j1J3
28b6J3oMj6K9qJ3LQJ3j6mJ0j7rJ6j1j3j2K8L%k4J8K7k9K7qj7qM3n1L5k0J1%j8qOMJ0L5m9K8
72A4oJ1pJ5n6K3k6J8j7K8j8J8NMj4j1J3K2J5m9RJ9PJ0k3j5%J9Qol0RK9k0mOj7J3
110d
##PAGE=	F1=21641.326335146281053
##FIRST=	23001.711907285582129,	6426.5682307747556479,	341.75
##DATATABLE=	(F2++(Y..Y)), PROFILE
-912AqJ6Pj8j3PkK0KLl9K4J8k3Lmjj4J7j0J0KM7l5j5qLr%j2lM0k8M4l5J1ojRj6LJ5QRl9K5
-866EQl8M5k0k1K5j3nQoqK4mK6k5k0nQJj6O2l1K3j6j6J8oj9OqJ0m0K3L4j8j6J0K3m8K4J2K1
-824A7Omj0j6plK2J2k7pJ5j4K1j3l0L2LK8k8PrPJ3mnJ9k0%%J8qJ0M3l0J2k8k0J0Qj7j8rNJ8
-780aK6jk9MPJ7Qm1k5L6L%Ql0J8j6K2J2k0Pl2%N0k0j2L6rqRl4KK6l5J1nj2j2L7k2L0KLm7N5
-736A8n6JnJ6KK5Pk3K2k5J6k1j7%K7lNNJJoj0J0NJ9j5Mkj5L5m4J9K3Jk3rj0J3k0K9J3nlmm
-691cJ8j2mPk2rJ2J3PJ3j8Qj4n3O0M0l2nj7K9k6J8m6L2J5j0J6l1Pj2j2K6Ok6L5KJ4nk2j6J7
-650@k2JJ6J2m0LJJ8M1k3J4l1L8k8m4L9lKNmj9LJ8j8K2rj0RORl0KJ5kj5L6l0j6J6k7J2K8o
-607a1kN4n2KpqjJ4K1j9RoPl9P6j5l2J0Poj2jj1OPRJkj2MO7o8j9J6LNpkJ2Kj1nlP4k0l4k1
-560b0Qk8N2j2m5N4rJk5qlN4qoK1l5l5L1J8OOjj5kj3L0j0k0J9k3k8M3K%j5k4J6L9pk8K3J4
-518A7k5j0J5j6J9rLPJ5np0M8N3l4k0J0j%Jk2J2J4jj2j3M2j7O%%j2N1n7J3jm8M3J5MK1j3n
-476A8mk3mmJ4j2J4J2k9J4j1MJk7K3J0nK4n5N0j0k9L7J3k4Qm3L7koRl0J6K0j7qK7j1j2K2j5
-435hJ5rOOkj4kl0M4NNprnmJ6j9KK7m5M6lrj5PK2k5K2l1OlJ1k6K5MK1Lk8JJ7K3l6KqrJ6Pj2
-387@OKl6J5J2rJ5JQK5k2J0n9M0m4P1m2KJ1n1M3kj2j4LpK7jJ7k1jNJMnK2j1L5l2k1J3j6K9
-344A1j9NKj2l5J9K9j7K7l4K8L1l1j5j0K5Nk2JorM0J2j7ok6K2%K0l9j3L8RJ2l7J2k8K6Lol
-303hj3M1j3m8K4nkJ3mJ6k3J8l7K1N1l1j4L8k4Mj2MqJj1L1JJ0kk6%j3J1MKjJ6j1j3NqJ9J7
-260B0j8k1rJ8ll1L2Rjm5K9L0l0K9Qn3K2L9j5j4K0l7K1k7J3L3KNj3j4j5LjK5k6opK7m0J1M
-219b6K2K0k8K2O3k0l1l9P%L4k6J7J5m0j4J5nj4K2J3j0l7K9J5Pk0RK4mqj9J4JJnLJ5mjj7J
-177APM0j8LN2q3lJNj3J3J0jQk2kJJj9j0L2j0k1QK8J5ol7J8J7J0pj3NJk3JJ7mj8J2qj0Jj6
-132c7L7J2j8J8j8OK2k7pK1J6k2l2J9J0J5K0k5rk3J2J3nmj0J1Oj1J4pRj2j2K8j5m8L4L2k4
-93a1lK7K0k3k9j7L6J5L4n3rlLK2j2KjK3j2%k0J3j3K2J2Jj9j3J0mk5K0K7k3j1j7M8rMk7j2
-52b7J2M3k2j1j6Ojj4J8POJ4K4l0j7K3j8J7l2J9mJ2j1m6M9JoKPrMJ7J7k2kk5K0Kl1kK9%k2
-9a9j6k3M8mK9j3oj1J0njK2oq%L2k5m7L6j9Oj2L5j1J5rk7L6J9k6J7j4j9K4L4q0mQK0j0Nj6
32c5K5oK2lNJ0j7%OpqJ4j8rj2L3mMk6K5K6l6K9lk2j0N2n8L7k0J4%j9oMLQL5m6K1oJ0rK0m5
77b2J7k4J3j5K6j7K0KLj5qJ5K1J6n0J1J7PJ0k8j5LJ9Okk2NJ0mjKj8J4
110d
##PAGE=	F1=21617.033735643795808
##FIRST=	23001.711907285582129,	6426.5682307747556479,	1908.5
##DATATABLE=	(F2++(Y..Y)), PROFILE
-912FoJ5Pj7j8LQJ7%Nm0L1J3l0Ol%j2J1qJ0lM9k8j7j0poJ0qj0M0k4L5k8RnoJ1j1jJ6lK1l6
-867a4K0J2l7M0j9l3L4j6KMKj4K4qK6k5j5nRJk1O6l2K3j6j5J5qj6Nj2J5l8J8M1j9j4QK0l5
-827b7J9J1J5K%pj5j2lK8J2l1pJ9j6J2nl0L4nK8k1Nj0J0J4r%K6l2%JK3j1OM1k9Rk9qNLj5j2
-783a1j6J0J6K3lk7MQJ7Ol5l1L5NlJ5l1J8k0K5Mj2Pl2LM8k7oL4qrNk7LK0l2J4mj4j0K8j9K9
-740@OLm1N1n8jKJ2OK4Lj6J6k7J1j6j8JK3JOLkRpj7J3MK2j4J%j4L2m8K0K7pj7nrOk1L2J1r
-694bNqjK0j0oNj9qRJ3RJ3j9J0j6n8O3L9l0mj7K7k4K1m8L3J5rJ2k9Mj0j1K4Pk1L0jJ2lj7j8
-651a8J7l0MK2J3l9J%QM8j8J7l5K9j9l3K3KjLJj4%J5k1K4oj0NNPk8NK1qj9L7k7k0J6k2J3K4
-608hrjM9m2jrqMJ0J7j1MpMk6P6k0l4J4Nlj1j0j4J5QJ0lkj2PO1o0k3J4QKqlJ5Krj1lP6k2k6
-561Ek7Ok3N0rm8N4lqk7njN1jj4K4l6l0K6J9ROkj4nj5L1rj8J6k3k7M0Kkrk3J9L4nk2J7J7k8
-517hmJ0j3J6j2LQQ%o4M2N5k8k7R%lNj6MJ5%j1k0L6rMJOpM8n5Rkm1L2J6RJ3mqlk4mKJ0nRJ4
-468A6l1J1njMk7J7J1nK4n0M3pk7L5Rk7J8m4L6joOl2J6K5k3mK5j0j3K2j6J4lJ2Kprpk7M6L
-425A3knj4joJ9k5QK9m2M5nj1j6J1K6l0K5l6QLOk2K5JJ8Mk6J0PK1l4Qj1j2J8J0j3Nlk7J3J3
-382Ej4K0mJ0K6k5Qn9L9m0O7l5KQm9M0krj4%kK3lJ8k2%J0lNj1J5LL7l6k2J5j9L2j9MQj4l5
-339d2J5L0k1L0k9K2K8k7j3oJ7Ok0jroM4Nj0j2k5K8jJ3l3j4L5J0Rl3J2k7K5PnprL7j1n2K7
-298a3%nOJJ5k4K6l2OM8k0j5L3k3LmJ0j9KrK9oJ6kk9%j6K1mMjK0j9j0J1pPK3j1k1j2J9Jk6
-254b7K4Pkn4M4K7l4L3Ln5K5L6j3j4K4l5J7k4RL7kNj2j6j0k%J9j9j0jK3l2KLK6K1k3J7O7l0
-213E4k8m0QkK4j0J2J6l9j2J5j4nK1Pol5L0J2Mj2MJ5Jnj6J5MJo%J3Lj2rmRM0j4j0O0q7lNJ
-168Ej4J8QMPk4lKJk1pK7pk0J2K3J5kl6J9J3Rpj4J1lj6jQkj0Rj4pJ3k6L2J0j2K2k2PK0k7o
-123fK2K0k4l6K0OK0K4k9j2k4OJ8%olRLj3RoJ4j1j3L0j4n1L3L1j7qK6K3l1k8%K5J4L3n4j3
-82a3MPJ9j5OpJ9pKj8QrJ9J0Rk2j5J1rk9L1K2k8lj8M9j1%k4qJ2M9k9j0k0R%j5RJ5JJ5K2l1
-38Gj0J8k2K4l2J9%J1j5l4L9LqjJ4j2LJ5J7k0%k5J8pk1nL3mj9j5k2M3%K3rkj4QnlK4prQL5
6D1l3m7L5j7Pj9M5j8J6rk2L1J5k5K4j4k5K6L0p7LKK5j2Mj8K3mK8pJQj7KJNqJ0k4orL4rOk5
51b3K7K6m0L1%k5j2N7o1L7j8J7jk0mKJNL6m3J4oJ1j3K2l1J0k0Rj3J9j2J8%Kj6jJ3K1J6n3J5
93cJ5ORl1j1KJ7N%j4LrJ1Lkj9J5
110c
##PAGE=	F1=21592.741136141306924
##FIRST=	23001.711907285582129,	6426.5682307747556479,	1731
##DATATABLE=	(F2++(Y..Y)), PROFILE
-912ElJ2Qj4k3jJ6J3jQm2L8Ql4RmKj2PnJ0j1N2k1j9j0j9jJ8nj6M1k0K8k3Olj1J6qnJ6j0K8
-868B0l2J5J6l5L2j3m2L8j8QjJ2k1K5j4K5k4ppRKk4O7l1K3j7j2J1rj2Lj7K1l5J1M6j7j2PJ5
-828Fk0J3J1QlLnj3j4%L1Rl3oK4k1NLl0L5j3K7j2Lj1J2J5j3LL1m3KLK8j4KL7k7Lk7Okjj2q
-783hk2J5J5J9ok4LJ1J6Ml0l6L3RqK2l1J7k2K7lnPl1PM4l5KL2qj0Kk0LJ4k9J7kj6oJ9j8K5
-740gJ2Ll5M7o0%PJ0QK1%rRk7Ork0KK0MQ%nJ6pk4J6MK4j6K%j4K9n0K3K9j6j3joJk4L5J0j3
-694a0J4j3JK0opKj6nPJ1QJ4k0J4j9o0O5L6k9kj6K5k1K4n0L2J4rRk6Lpj2K3Oj3K3oRJj2j9
-651a7J7l7QK6J2l7J%jN1j4K2l9K0j2k1RNk%NplJ2k4K3lj2OMNk7RK5j1k4L6k3k3J8j9J6J9
-608gj4JM1l0kj2qROJ3njoJj3P2k3l6J9KJj0j8j7K5PJ2qkj1PN4n0k4J1J1JrnJ8%pj6jP2k0
-562B8j7l4Nj8M8on1N3Lj6k8%kM6Ok1K7l6k4K1J9ROlj2qj6L3qj6J4k2k7L8%nmj9K0K7jj6J1
-519DK0l2LMj0J6j7LQJQn4L2N4k2l3RJoRj0mJ6%j0k7L0lKNJ0jM3n3Okl2J9J6J3ONj1kk5mP
-472hPJOJ5l3PJnQk5J0J1oK4m1L1lk6L4Ol0K7m0K9JoMl2J6K6k8%K3rj4K1j5J2LJ7jj3nj0k3
-427c3M6Jqmj8MqK1l1J4L0l8M4qj2j7J5K9l6K9l9QQLj9K5mJ7Nk1J7mJ6k9J4j4j6K1J3j1Lj2
-385Aj4RJ4k0K3qJ4K5k7On6L7l5N8k7JOm5L5jnj4kJJ9oK1k5JJ6nNj5OJ7L7l9k2J8k3L3j9L
-342bJ7j5l8J0L2k7L4k2J4K2k0plQNj6nj1lM7jmj7k4L3jMk6j5L3J1Mk9J3k6K5J0nj0lL1j0
-300A3n6L1OrkNJ5k5L6k7j1M4qj4K6k3KOJ7l2MqK7j3K2ll1jj8L2j2OkK3k7pJ9qoK7jj8j6J9
-256BNk0J4Ojo3N6K4m0L7Jn4K6L1j1j3K7l4J4k1MM2qLpj5qoJJ1j0j4LK0k5mKL0K1j7RO9m0
-213D7k3m1RkJ4LOK0l9rJ5k2NJ7jJl3L2PKmJMOjj5J6OJokJ0J0k4Kj1J1M0j0k1O2q5lJ0nj4
-167a4K2OPQk5mLJk5mK3mk0J7J7J3Ll6K3QQpj5J7j0qkjKlOj9nK3l2K6PmK4k6QJ7k6nK5K2k7
-120A4m0K1NK2K9l4j5k2%K1Oj0MJ0lj5NnK0j0j5L0j0n3L0L0j1j0K4K5l8k9J6J7J1L3n5j7J1
-81hJ0J6j5Rj2J3lLj5LmJ6QJ7k4j8J2j4l3M2J6l2Nj7M8j4kk0nJ2N3l7ok5J2Kj3lK3kJ3J9l1
-38ajJ1k4K9k9J8LQj5k5L0KplK0j6LJ2J6j7Jk4J7j5j1pL5qj6j3k2L9LJ7nKj6OnnK6j0qJ8L3
6D6l7m5L0j2Pk7N3k4J7pj8K5J0k5L4j4l0K7K4p1J2nK9j4Lj9K0lL4j1jMj8OlJ6rOk9jnL1j3
49gRk4L0K1l9K9Nk8j3N9o1L4j5J9%k0kjjLL6l9PmRj8K5j5Jj5NrJ1rJ9mKj7OJ2J9J6n6J8J4
94A2NRl2qKJ4MJpKk8K5J1qj9J5
110b
##PAGE=	F1=21568.448536638818041
##FIRST=	23001.711907285582129,	6426.5682307747556479,	936.25
##DATATABLE=	(F2++(Y..Y)), PROFILE
-912CjRRj1k5mK1RmRl9M3Ml9J3oOj1JkRj8N3j4j7rl8RK7kk2M1j5K0j9Mjj4J9lrJ5j6L5k9R
-866@J9l1K4pm4L6k1J3lJ7k4K3j8K3k4LqQKk5O5k9K4j5j1Orpjk0K6k9KN0j6qMJ2pOJ2%lKl
-821A4j2j5OL4Nl5oK5k1lJ0k7L5k3K7j%j3J5J4j7J0L0m8%PL1j5lL4k6mk4K0rlj2jk7J8J4J3
-779A7nk3LJ3J5Jk3l9L1Rj1K8k9J5k2K7qlJ0k7RL6m2J3K7oj1lj3NQk4J7Jj8lRj4J8J5Pk6M1
-736B5n9lJ5MJ1K0mlNk9%kj9JJ6RQlpK5j1k7K0MK2j7jNj4K4m9K4L3k7ojo%k2L3Rj7K2j7MJ8
-690A3kq%j3jNORJ4k0J3j6o0O4L1k6%j4K1j7K9n4L1J2qNk2Mnj2J7QoJ6rLPok2J5l7QK7J4l3
-645a9KnmN0qK1l8J1oj0nJ0nkQlkNk3K2Jj9J0MJk3J2K9j4k8L3j8k7K0j4J6J6j9LL1j6lj4p
-601b7J2JQMpnlJO5k6l6K2JNrk5k1L3PJ6j6jj0J0M2l8k3QJ3kppJ8%oj9JO5j7rl6Jj1M3mm9
-555c8M9Qk4k4JjL8J4k8L1l7j8J5K0PRnj1j1j7L7qj5J2k1k5L4kqMj7K1K0Jj0PJ9l2NKpJ3j7
-512iKPqJ8l9J8M9j4l7ONj0J2mj1J4Jql0J9N%OJ7LL6m8Jjk4QJ5J8%Rj1%k6mJ0OOLJ4l2NNq
-464fRj8KJ0pK2l0J8jk2L1Ll0L3l1J9LqLk7J0K7l1LK2pj5J8j5J0J0J9kj7kj3j6M4lj4jk2O
-421a6qK3l8K2K9l2L9qj5j7K0L0m0L0m1OJ6%j3K2qJ3Rj7K3j3Qk2K0j6k2K4J7j3Mj8lKJ6k1
-381hK2j3J9K4k9Km8L3k9M7j7%Jm1L3%kj2oLJ4rK5k7KK2qNk0kK9L5l9k1K1k6L2j6%K7j8m0
-339c5ML3l1L7j3NJ5j2lKkOj4oj5jM8pMk2k1L6jmk0j4K9J1%k5J5k4K5J4j0j1MK3rn5L1J1j2
-296a4rQJ4k4M5k4k4L7Kj1K0k3jJ8K3m2LpK6j9K4mk8mj7M0k0PkK4l2oK6qj8K7J0j4j8J8J0
-255A3j6OLjo6O3J9m2L7Kn0K3K7rj2K9l1Rj6jM4j4J%j4mj2LNnj7J1J1j4j2KL3J9j0LO8m8j8
-212A9m1RkJ1QKK2l6nJ3k9J3J4j1Rk9L0L%OlnJ1%j2J6MLmmOJ7l4J1j4QL9mk8N7q0%J3j0j4
-167b1K4PQPk5mM%k6%J4%j8K1J1J1Ol2K4LQqj4K3j6jlpJOKk2mL2l7J9OJK6k8QJ3k5%K5K2k9
-120A2m2K0MK5L0l4j7k2lK2Qj0J2Rpj9JmK3oj7K9qm8K3K7kj3K2K6m2l1K9RJ0L1n4j9J4J4J4
-79A6j5J0j4PjNj2jjJ3PK3k5k1J4j9l5N1J1l4J1j5M3j4nj7%J2N4m3kl0J4Nok0L2nQJ9l4J2
-37bMk5L0k2J5ONj7j3K0%o%K0j6JRJ3j2Kk3J4k0lqL6j1j4j0j9L1QQKLj7PpnK1poK7K7l9m0
8c3K2qJ1l6N6k8K0lj5J7Nk2M2j5l2K4J9o0J8j2L0j1%k0J8lL8j4k%j8RqK6pJl3LjK6j4J1k2
51b1K9J8l5K5Pk9j4O1o0L0j1K2kj9jkm%L7l3JnQk2K6kmj1MoKnJ9pLj9J4RJ6J6n5J8J3MOk8
97gljJ1LLlKm3L6J8j4k0J6
110b
##PAGE=	F1=21544.155937136332795
##FIRST=	23001.711907285582129,	6426.5682307747556479,	1497.5
##DATATABLE=	(F2++(Y..Y)), PROFILE
-912EJOJ1j0k5pK6LpRl7M8Km2J3oQj0mKQk6N3pj4qn5J7L5jk6M1j2J2j3%Kj8K4Jj1J1j9L9k6
-867gMK2k6J4ll7K7k4K0qK2k7K4k4K0k3J4j1PLk4N8k6K4j3qKj1jnk3L0k2rN3j2m%RMKJ2qm
-823A1%%j0j7J3L5%l7mK5k1j0J7k6L5l1K6J0lj4J5J5k1J5K8n2JQL4j6pL0k3j2j8L2j8lrKl1
-782c1K0J2Pmk1LJ5J2%j7m1L1Pj6L6k8J5k3K8j5JJ2k5J1K8m8K4K1mj0roPLj9J7Kj9%jj0J0
-740b5J9J1j8L5n6nK1kJ5J7qMJl2lNj9%J2J3RprL3j3l0K3OJ7j6nRj3J9m7K5L5l9JjnJk1L2
-696a1Rk2L0k3PJ5Lqkj0LLJPJ5j8J2j4n8O3K5k5Lj2J8j3L3n5K8J0qJj6Nkj4J2Q%J0j0lJ3k
-652Hk3J5l9QK9J3k8Mj0nM5lK2l8KKjj8J6qnJ0KkKk3K1Lk7J7Mlk0J4L3j6l2L1j4l0K1j0J8
-609a5J1k3NK2llj6oJ5mJJ3j3koJ2N7k8l3K5kJ0ql2k3L9OJ9k1%j0J2K9k3k3NJ6norJ9knk0
-565b5KN6j3Jl9koL9jm9M5J4l0k0LjK9K1l3L3l7j2J0J8MJ2nrj4j8M1pj3Qk0k2L1mj2J2j6K2
-523gJ3MmKJ8l3PJmJ2j7KNj8K8j9kM5pm0NQj4J4Jj7J4Lrl2RJ4jNK1PL0m3k%j6lJ5K2qJ4j1
-476A2Lk7mJ2OJ1jJ3l1NQj2J2j1pJ0qJ9j9LLj8L0jk9L8k1POrJk0LK8l5OK1nj6J7j7PJ6K1k
-431B5k1Lj4j0M0qj8%k3RrK4m2K8K5k6L5pj8j7K4L1m3L1m1KK3koJ8j3J1J3j4K8k1%j5K4j6
-391A0k7K7K0j2Nk8OkJ7k2K3j7K2K2l1%l9K8k4L7p%nl7L0KKj1rNRj3L1l0LK9j2Ok4qL7L1l6
-348Hk0K5l1L0j3jL6k0m2kL4l5L9moJ0lKRj6Rj2pj9JM7j3J2k6j7L8jj2j3j2K3J1nj9J5k1K4
-306CJ8j4j2J1J5qn4L2J5j3j7J1J2k1N3k2l8L2J3j0J4k4lK9K8n0%kK4k4K4ok4nj7M8k8RlK4
-266B0l6nL3rl1K8K1pk2J8J4j4%Jjo7O9J0m3L7Lm3J9K2pj1L0k9Pj0qM5j9jPj2kj5Ok%k1J7
-223hKjj9KL6J6nlO6n4j2m1RjQJ0jK6l3%J1l7K2Rk2J8k5K7JkJ3oj3J6Jj0J5LL%nLK2m3K0j8
-177@OL8Jl3M8p0LJ5j5j5K8PQPk6mM%k5KNOj8K7LRQk8K6kQrj2K6k3Qlj5KJ6lk4mL9l8RMQK6
-128C0l0J0Rk4MK5K3l3m1K0KK7L0l4j9k0pK3J0j0J9Pj0k2kkK6nj8K6mm0J4K3Oj4K0K6m6l2
-88c3L9KJ0K8n2k2J7J7J3j5J1j6LjPqoJJ1OK8k5k5J7k4l5N8Pl5J6j4L8j4pj3MJ0N5m8Kl6J8
-46a1Q%l6L9nMJ7l6K2kk5L0j5J0J1Jk0jJ0jnMK0k0KQQqLk2J3k4NrL6j5j1pj7K4J2JPMj8Pr
0a1nJ6njL4J9l6l7J5mJ4m4N5l0K3%j0Rkj9N1j6l5K1J5m9K5j9L3j1kk0J6nM1j7klj9J1j1L5
42B0pll6PMJ8j3J4k1K8J1k8J8Qk6j4N8n5K6rK4jj8JoolL8k9lnQk8K8J1j2oMkqkJ8rLk0K2P
89FJ2J7n6J9J2KOk4JmNMLJOn6M2K7k0k1J6
110b
##PAGE=	F1=21519.863337633843912
##FIRST=	23001.711907285582129,	6426.5682307747556479,	1632
##DATATABLE=	(F2++(Y..Y)), PROFILE
-912EJMJ3pk5qK5Jj0Ql3N1km2J4qJ0prOOl3N2krnp3K7M2lk8M0qPj0mNk0K7Mj1Oj9M0k2jK2
-865A7j9MKk3J1k7K7j1K2k5K2k7J5k0K3j4PKk0N0k4K4rrJrJj1k2L2j3j9N2j0KlMJ3JJ1j3j
-823A4pKqj6J9L4nl5mK0j8j4K2k2L2l9K7K0oj6J5J5k2K0J9m9JJ1L2j6qK7k3j8j4M4k8jpNl2
-782b9K1RKkj9KJ6J0kj0m2L0Kj6L9k4J3k0K6j9kJ8k0J2J5m8L4J4kj0j4jJ2nj3J6Mj9LrnjJ9
-739a5J9rK9n3qK7qJ8J5j0J0nl4pJ4j9kQJ7J1j3qL9j6l1K6PJ2j6qJ5j4J4m3K5L7n0P%j0Oj6
-697c9K7Ok1L5k7QJ2NnnmMKnPJ4j6Rj1n0N8J7k1MrJ6j1L6n4K7Nqlj0Qjj6PPONj2qJ8Lk4J3
-650al4NK7J3k2Qj7kL7KJ7l3lNRl0K1j0qJ0OJlk1K0Ll6K6Kmj6J6L2j4l6K9j0l3K1oJ8Rk7Q
-606b1RJ2kj9kJ5rmK0j8%rK4M5k8k8K5lJ3ol7k5M3NK2k6Kj0J3J5qk1JJ7omj1J9mnj7KM5rQ
-561B3l8p%L6%m5L9J7l3j4JjK1K7l5L3l7qRJ4JJ5onj9j7M5pj3Nj7j7K5nj6J9j4K2NOKkJ6l2
-517gOLkJ0j5%Mk7L9kj8L7jm0KJ1j5J5Jj6ROj0k9lJ9%OK2J1K2l5oKj0j1J5K4j3J4rNk7kJ1
-472dRJ0kJ2k8MJ0j4J2jj4PqJ6rj2Oj4L0mk6L8qoQj1Kj1nK6l6QK0nj6J3j5OJ9K1%k2Nj5lL5
-426B8j3k2Lk2QrK2m1L3J9k1L1mk3j5K7K9m3L1l9nL3oJJ5j8QJ8j0L0k7roK6j7l1L1K2j2Pl6
-385gJ3oJ7k0K0j7K4J7k9lk9K2j8K5Mkrl6L0MNrj0KMj3L4l0KL5j5Nk6j0M0K8l3j8K7l4K5p
-343BmM6k1m6pL3l6M0Nj7NOOJ4k6J1j1pk2MM2j7J8k8j3L8kj5qj0J8J0j0j5J7j8K3K3k3rJ7
-302A3Ppn1L1K0j6k2J3Rj9O0k1m6K6J8lQk6pM0L1n1ojK3k4J9nj9rj4N2l4J0lK2l6oL7ql9K4
-260a0L0Kk5J8J7j4lmJo4O8Lm1L2Ql4J2J8orL0k7Lmj1M3k3lJ5rjj9QpLk3K5j2J3k3JL8J3k
-216B7oN9n5ql8PKQOkK9k9MQm3K9Ml1K5j9K3%oK1j0j8K0KpJ4mPNpjK8n1K7j9KL6Pl5L5n9R
-170dJ4j9j5L1QOOk4oMJk5PoJ0j5L0lORk3K6nQj2pK8k9J4lj9JK5qk2pM4l7%MJ3K5l1ROk2R
-123BK5K1l6l8J9jK9K8l2k1j5qK0RqK7Lj2k5llK7%k0K3lk6JJ8J6j6J8K6m8l3M4lJ0K6n0k1
-82c0J6J9J2j2J0j6JmRnj0MQOL1k4l0K1l0l1O0Ol6K1j2L0j3rrRQN1n0Pm0J9J0Qn0M5lnJ8l9
-38b9L4pk6K9oLJ3jk1ONmmJ0J6k0KOLlMk1J1k4RqL4j8rmj3J6J5pJ4Mj8Qj2mJ0kML7J1k8l4
8a9NJJ7n0N0l1K7NqLqj7N8j8l2J4Rl2K6k5L6rnk1J4mM1j9jpj9J4j4M0mj0l7J4QRj0J3j7K2
52IOj9J1Rk3j4N3m8K3pK4%j4%j0opL9k6moOl2K9J9j4jMJj8LJ4qLk2K9MQJ9n5J7J3jMj4Lok
100gNMKQo1M4L6k6k1J4
110b
##PAGE=	F1=21495.570738131355029
##FIRST=	23001.711907285582129,	6426.5682307747556479,	1766.75
##DATATABLE=	(F2++(Y..Y)), PROFILE
-912F%MJ4nk3qK3jj4Pk9N4mm2J6j0J2oj3J0Nl9N0Lllq8L5M8nl0M0m%nqQk1K9Pj0%j6L9j9p
-866cK3j1pRmj1k9L2j3K1k3K1l0J4j9L0j7PKj5M1k2K3oqkoMj6k0L3nk8N0oPqJJ6LJ2j7Jj4
-822A0Nqj5K8L1j0l4mJ7j6j7K6j8L0m6K8K9j0j9J7J5k5K5J0m6JJ5K9j4rK4k2k4qN3l8LpJ0
-783A6l4J9QmLj9JJ8Plmm1K9kj8M2k0J2j9K6k3nK3j7J2Om8M1Rjj0j8NJ5j2pJ5Mj8Oj8Jj1J9
-739a5K7kK3m8j0K9j2K2J1j2J5ql6rK1j8oNK0J3j8qM5j9k9K6J0Nj8j0K2j6Rl8K6L9o2J3jj2
-699b6J1j1K3Lk2M0l2J0RPkr%PJj1NJ5j5Pqm2N3J0k0OoJ4oL8n3K4%rokJ2jk0LMJ3jj3j2K4
-653A2Nk3J1k8JK3J4j6J1k2KK7NJ4k8qRJ5m0K8j4j1RROj0j5J6Nm5L6%pj1J6L2j2l9K5ml7K2
-611a7lJ8Nk8RjK3%j9%J3j2j1K7k1Kj0L1L3k7k1K4nJ7om0k6M5KK7l1LqJ4JPk0lK0rlj2J7n
-567@lj4%L4lJ4l6j2OL2%m1L2K1l5pjjJ1L2l5L4l8nPJ0jJ9plk2j8N1rj2Jj3j1K0pk0K5j5K2
-523BJOPnJ3l0MNJPj1kKl2M6J5l5K9Om1%J5j9J6Lj6MRj0k6j3K4JNK2J4J5k7j0Lnj8J5K7j7
-478@J2oOk6%RJ1RlJ1k5OJ1j8J2J2k3OrJ2Jk7Qj0L0ok1L8Jj6J0j2Kmj1K5l8J0J8kj7Rj4MK0
-433EK1Kk3Pj5LL2j8k5Ok2QrK2m0L7J1j6K6%k7j4L0K7m3L0l5j3M0pRJ0k4PK2oL0l1j5%K7j7
-391A2l5L4K4j2J1m7K1j0J7j8J7j9K7J4k8nj8J6j4J4J3mj2l5L0NJ0qj1jjj3L8k9jM1j8Ok7
-352a6j1L9K3k9j5L1l8J8%pN4k2n0j1L4l8M1J2k6JJ4J1J7l4J1rok4NL7k1K5l0rL6kj8lqJ2
-312fJ0j4j1J9j7K3K7l1pK2Jnm8L0K2j6k8J5Oj7O6k0n3K0K3KLk7j1N0L1m8j2JK1k5J5nj3j2
-272a9j1N4l9J2mJ9l4pM0pm8K2L8J0k7J7J9j4opMo2O7nm0K8J4k5OJ3mrL0k5%Lj7M3k7nK2o
-230A3Jk2J2j3Nk5L0k4K6k4jL9QJqN4n7ll6ONQ%%L1k6J1On0L3Jl8K9j2K0jj1K6j2k0K3KoJ3
-186A4j1J0J0pnL3n7L5k1lL3J4l6K0m5J4J4k3j6L4J0JOk2pN%k3J1j6J5j3L3qJRj6K6rRj4l
-144BK9l5K0jk4jL4j4k0pM5l4rMJ7K4l0RJj8J2K4J8l7l4J8lL1K4k8k5j0rJ9QqL4kj2k8kkK7
-101GKk1J9jj1j2J3K5j6J4K7n0l5M7oJ1K4m7k1J6K0J1j1J0j6koJ1jj5PONL3k3l3K4l3k6N8
-61DOl5K3j0K2j0j1nJ3OM7n1J1m4K1J2J5o2M9jj2J9m2M6j2k6K7JlJ5mk2J3jokJ6J1k0KOmM
-18FMk0Rk3J3qL2k1pjqOJ9j3J9Kj7Rj3lKKRL9Lk0l1mOK0n4M3l3L0J0pkj2j4O4j9l1QNj9K7
27Gl0L9nj0k0J3nL8j9Kj1j8J6j7M3kj5l6J8J0KoJ2j3J6jqKJ1j9j5M7l9J9nK3Jj0jj3pj0L9
70B3k1onLl5K8K7j6KOMk7RRrLk2L5%MK1n3J4J3lLmOj1qONKJ1o3M3M2l1k0J4
110a
##PAGE=	F1=21471.278138628869783
##FIRST=	23001.711907285582129,	6426.5682307747556479,	1743.75
##DATATABLE=	(F2++(Y..Y)), PROFILE
-912FkNJ3lk0oJ7jj8Nk3N2nl9J4j2J4mj7J3Nm5M9NKJr8M0M9qk8L9lllj2J0j9L1Opoj2L6j7
-867Aj1K2lj4J1J9l5l0L6j5J7j9K1l2Rj4L5k2OLrL3k2K3mj0%kNk1j8L3Jl4M5jJ0j1lJ3RJ1
-825C3j7Nk1Nqj3L6K4j3l0jPj1j9K7j2K6n1L0L6j3k0J6J3k3K8kl7%J8K1j2oK2k5k3oN9m5O
-785DmJ0l2J8MpOj9jK0Nljl9L0j0j5M0j4J0j6K5k4j2L0j4J2om4M7KJqk2PK0j8jJ4Mj7Pk3O
-741b8j9J5L6LJ9m1j5L2j7K6Qj3J8j3l7pK7j9j0NK1J5k5mM9k1k6K6J1kj8j3K9j6Ml4K7L6o7
-702c8J8jj7J5lJ6%k0M1l2ROQJj0OOJj7MJ4j2Lkl5M7Lj7O%J1kL7n1K3nrj0OJ6kk3%KJ5mj2
-655hj7K9Pk1J0k2jJ6J4j0J7k9QJ6QPj8j3J2J8m7L5j6j3MJ3J1j6j0J6Ln1M3korJ7K8om0K1
-614bkl8K1jJ9Ll0J3j0L0Kj9LJ2j5j6L1k2Kj0L6K1k5j4K3oJ9mm1k6M3KK8l3OqJ5j1J6j7mJ9
-572A0r%j4J5pjrlK5JJ8l2j6QL1kl4K5K2l3%nkNL5l2L2l7pROmK1p%k5j6N4rj1lrnJ4qk0K7
-525bj5K2nQQnRk7jJ0NKnnKl7N2K8m9K2J0l7mJ8k1J7Jj1kJ2j0k2k0K4MNK0J7Qk0j2Nlj9J4
-480iK6j7NkRk7LPJ5LkRk0QRj7J0K3k8Lj0RJ0m0J2qL1qj4L2Rk4J2j2LLj7K1l7RJ8%j5Lj2P
-434a0J6K1Mk3Qj4RK8k3k7Rk0Oj0K3l5L5Lj0K2Nl2j3L4K1m0K9l0k1M6qJ6Ok9NK7lK9l2k2P
-393GK5j6l8L9K3j2J4n2K2j2J8j5J1j7K7Rk5kj0Rj0NK1nj7l6L3MJ7j0prlj1M0k8lM6k1Ok7
-352a0rL4J9k4j1L1l9J0PqN7k2n2j2K9l5M1J6l4jK1J4J9m0J3qok5OL1k3K8k8nL1%k0KmNQj6
-310a0qK0j5K4K7l8kK4mlm3K7K4j7l0J5Kj4O9j9n6J3K5Rkk8j4N8K8m0k2MK0k4O%oj7nN2m2
-269a2J2lJ4k9j0M1nn0J5M2K0l0J6K0j6lj2Pn5N9j0l6J8K2j5kJ0moK7k2mJ1k1L8k7qL0kjk2
-228cJ4j7Ok5L5l7L8k5mM1LJqM6n3jl1LQQrML3k1J5Nn5L6mm2L2pJ9lj5K9j3k1K6%lJ1k0J5
-184A1J4nj0L6n9L8j8j1L0K0l4Ml1K0J2k7j7L8J1lNk2oM%j9J4k6J9j1L4j2jPqK4j2J0j7KK9
-143C3m1K4%k4mM0j7j6qM3l0j6NK0K1l1J0lj5J6K2J4l8k8J8oL3J7k3k6nrJ6OoL7oj3k8JmK5
-101DNk1J4%Mk2PL1j0PK8n0l7M4mQK4m5j7J3J9J1pPj3lj2J3Lk0J0NNL1j9l7K6l5j9N2Ql2K3
-58apJ2pj3%J7NL8m9J4m6K1J3K3p2N3%j8K0m3N4j6k5K2J1j0J5nk2J5kr%K2Mj9KPj0RLj7Qk2
-14b5J3lK7k3pLklK0j6K2%j4Rj6knPJ4L6lrk9j2J1K1n5L2l1L3J4poj4j3O9k3k6JjmK5l2M3
29A9lj3j9J0mL5k0Lj3j5J6k0M4Jj9l4K3RkkJ0j0RnJoRj2j4L8k9J6lK1Jmlj5pj4L8j5opKl7
75d6K8K9j5MJ0Ol5J3MpLk2L8ljK5m9RJ3mJQOj6j1POjJ4n9L7M7l2k1J3
110a
##PAGE=	F1=21446.9855391263809
##FIRST=	23001.711907285582129,	6426.5682307747556479,	1720.75
##DATATABLE=	(F2++(Y..Y)), PROFILE
-912ElOJ2%j8kJ0jk1Lj8M9ml6J4j5J6jk2J7Nn0M7PONj02M0N1j1k7L8ko%j5J3j9L2Njj4oK9
-868A6j2j6K0Nk1J3M3n8l1L9j6J0j3K1l1Pj2L7k5MNkK4k1K1lj1LJMk4j3L1Pm0M0LJ3j4nMJ8
-826B1J2j5Rl0Orj1M3J7j6k4jjok0K7oK3n5L3M1j7k2J6J1k2L2j3k9jK1J3j0kK1k8k1lO1n3
-786hJ2lJ1k9J6Jj0Qj8lK1LjJl6L1j7j4M0j1Qj2K5k5j9L5j0J0j7l8N2mKqk5J1K2k2MJ3Mj7
-744a7J0k8J1k6J1M4PJ4l3j9L4k2L0Mj3K0j7l8mL2j9j3MK1J7l0lN4k3k3K5J2rj7j6L6j6lk7
-705c0K7L4p3K2%k2J9ORlj8M1l3RLRMj3J2OKk3JJ4rjKk4M0mj5NMJ1JL5m9K1qrj3J2K2lk8l
-659a0%J7pj0k0L2Pj7Pj2mQJ4oK3l5J5NQLj0j5J4J7n0M1j8j6jJ7J7k2lJ3Kn4M8nnpJ7K5jm0
-615a8J6Km0J9JJ9Jl0J7j7L5Mj9OJ0j7k0L4k4Mj1L9Rk1pK0pK1ml9k6M0JL2l5QqJ5k1K2j3o
-573hK1j0Kj7J2qJkoJ6MJ9k6k0J0L1nk7J8K4l0MrjkL5k6L0l7pJ0JoK3oLl0j4N8j0j1rmLQp
-527ek0K7j6K2j0RJ0oNk5nJ6QlJqKl7N4L4n4J2J3l3oK0k3J8%qpJ5j1j5k7K5PLJ7K0Jj3j4O
-483alj9J5K6j8jJJ2k8ONJ7mjRj6J2Nj7QL6l3Jj2PJ5m8J3oL2rqK7J3k8J6j4MRk3K0l8J0J6
-439HKj4lqRJ1J9Pk2Rj4J4K4k7k5J0j7Nj1K3k7L0npJ9J0l4j3L6J6l7K7k3k8M8qK2Kl3NL0%
-397C0K6l2k6J1K2j4l9M1K2j2J9n8K4j4J7j0Mj5K7Nk1%lLpmK9pk1l7L5NK3j1oj5opM1k6nM9
-355C7k4Ok6mK5J7j9j0L3m1LJ5j2O0k2n4j0K6l4M0J8l9jK5J6K2m5J5qmk6OK3k4L1k5kK6Jj9
-315dMJlRj8oK2j5K4K7m5MK5q%l8K1K8j7l3J6lj2P1j9n5RK3J4ok7j6O3K3k9l0NJ8k0mL%j9
-272a7jM9m4J5mRk4j2M1ln2J2M3K7l1J4K2j9jj6J0m7N2j6l3J0L0orPmlK3k0pJ9k6L5k5j2L6
-231B2%jk1J7k1Mk3M0n0M7k4pM2jJpL7m9Kk5%J0Pj7QL6j7J9Lo0L8om5L4kJ7lk1L1j4j8K8j
-188A0kQk9J9J8lj3L8o0M2j6j9K7K4l0j2j6K6Rl0j8M1J3j0Ok1oM%j5J7l5K3rL4j6mOjK3j5
-147HJ1j9PK7m6K9Jk4qM5k1j1qL8k6k1OK3J8l1J0oj2J9K0J0l7k2J7qL3J2j9k8Kj1J5LnM1j1
-106B1j4k7NmK1Pk1J1%J8l3KL8oKK7n0l7L9kPK2m1j2J0J7J0lMj1mj7J5Qk5J3KPK9j7m1L0l5
-63c5j1M3J0k8K3oMnj3LK0LL0m7J9m8K2J2K9p7N4Lk4K1m3O1k1k4J8J9j7J5ok1J5kj1JK8lj7
-22fKQj7J7Jj5Pj8J2%K3k5pOMj1K0j9K4lj1Rj6%j2J1J7L3rLk8k0J6K2n3J9k6L3J6ppj6j2P1
21C6k5k1noQK2l5M8%j7j8J0nL0k0Oj5j2J6k0M3Kk2l0K5PoMPpLqJ0j5Rqj3L1k0J4kJ7JKmj8
67aoj7L5j0lq%l8K6K9j3OJ4Qm2J9lpNk2M1pnK8m6OJ1m%J9Ok1j3ORmJ6n3L0M9l3k0J3
110@
##PAGE=	F1=21422.692939623895654
##FIRST=	23001.711907285582129,	6426.5682307747556479,	1868
##DATATABLE=	(F2++(Y..Y)), PROFILE
-912FoQQNj5JJLk6%j1M3jl0J2j7J7%k4J9On4M5QJ0Rj04L9N0j5k3L6%rKj7J4j6L1KRk3JK1j0
-867Ej7J5J4k6J3O4p8l1M1j5JnJ9k8NpL5l0MOMJ8k1K0nj4J0NJk7oK6J2m1L3PJ2j4qpK7J4j1
-824B0J5m0Qj3qM8Pj4j8%qnj7K5%J8n4L3M5k2k0J3J1k1L4k1k1lK3KpNK1l3j7%N9n9K0lRk4
-782a2J5kj3J0j7pK2M%Kl2L2k3j2L5oOrK4k1k9M1rRk5l0N2qLpk6J0K6k6QJ2Lj6J1l0J4k9P
-739d3N1OJ1k5k0L1k6L5%j2K0k0l8LL4k1j6MK0K0l5jN6k3j9K4J0j3j7j7M1j8ok1K7K8p2K4
-701a8%k6K2J4Mpj3L5l1R%J0Nj4J8LLk6kJ4poPj6L4pj5KJ0J2LK9m5K1j1rj5J8K8ql2klJ5o
-656crk0L2Nj0MmnjJ4kK8m1K2mQm%j5J4J3n0M5j7j7qJ9K3k9NJ2%n4M9pknJ4K1Nl9J2Kl8J6
-611b1KJ8%k7J9k0L4Nj7RPj8k2L4k3Mj0L7Kj8%J6pK2ml7k2L4kL4l2Rj0J6k7K3rpK1rMj9Qq
-567a1MPj4J1PJ8k1k3J2L0rk0J3K5k6Qj2lmL1k0K8l3j3J3mpK5oNl0j3N9j0j1j5JROrj6K3j7
-524a2K1j3J1QnJk1j2K3J1pPj1Ll4N0L5n4NJ4k8pJ8k1J7ljj4K0j2j0l0K1J3LJ1K3lj0j3Mn
-482gj2J3K4j8rQJ1k7QMJ9j3jJ1qJ3jj6NM8l4mj3NK0n3J5pL4rlK0J2k6J7j3NJ1k3J6l6PJ6
-439IJj0rmJ3LJ9Pj8Qj4J7K3l0k3J1j5Mj3K6j9K2j2nJ8J3l6j1L7Rl2K4j6l1M6pK6%l6NL2L
-397C5K2l0l1J5J8j3l7M3J9j1K1o0K2j4J8plj1K6jj5Ok%nj1L4qk4l7L5NK8j2kk3onM1k2rN0
-355C9k5Qk5kJ7J8j7nL1m2mK2j3N5j9n4nK0l1L7J9m2JK6J8K1m4J4qjk4NJ5k5L1j9JJ8Lj5N
-314DNj1Qj5mK0j4K3K5n0J0K5rKl3J7K7j5l2J5qj1O9j6n3PJ7K0pk7j7O6J5j5l9OJ7j7j5J2
-274BNk3NM0m4J9nLj5j5L8jm7MM1L4l0J2K1k1Lk0J4m0M2j8k9JL6Lj6OmjJ8j8j1K7k8K9k0j5
-232a8M0Kmj8K0k3Lk3M4n9N3k3j2M5n%oL0m2Kj8nJ3Mk4J4L5j0K1Lo4L7j0m1L2KJ7kk6L0j4
-191@j4K7j%Ml8K4J9Jj6L8n6M1j1k7K3K8k8k2lL2Nl3j8M2J5j6Pk0pM%j0J9m1K4qL1j5oNNK1
-148B5j8J2k1J2K5n0L2Kk3j0M5k3opL1k0k3PK4J3k9J0qrK0J6Ol3j7J7j0L2Nj4k8Qj1J2KnM2
-107C3j5j6k2J0oJ6Rk1P%L0l9lM1LpK8m9l7L0LNK2l8oOJ5PKJpnk2J6J2k9J6%QK4j2m3L0l3
-63c6kL0J4k3K1mmkj4PK3%K0m1K1m6K0J1L1p7N2Pk7K2m3O4k3k2J5K4k2J2oj8RKj3ML0rj4L
-21dJ0k2K2kj1Nj4RNJ7k5pQRj7J8j8K4oqPj6Lj5J2J9K6j1J4k9k5K1K2m9Ok1L3J7qpj5j2P2
21C7l1j5oj3J8J7l5N2%j8j6QmK5j9Qj6pJ4k0L8Lk1k6K7LqRLnjj0J7k3Rmj2K4j2J3lJ4KOoj9
67cmk0L3o%qll6K5K6j2QJ7Pm3K2rmMk0L9rqL2m1JJ1ojK9Lk4j2MJ2pJ5m5K4M7l0k0J1
110a
##PAGE=	F1=21398.400340121406771
##FIRST=	23001.711907285582129,	6426.5682307747556479,	2015
##DATATABLE=	(F2++(Y..Y)), PROFILE
-912FqJ0LJ0j2OrOk9jnL5Kk4Rj9J9Jk7K1Qn5M2OJ5J1r8L4M6j6k0L3%j0Mj8J4j4K9jJ9k9OJ4
-868A4rj6J0K2l1J3Q0r1l1L9j2qLJ7k4MkL0l3KQRJ4k0J9qj9J8Rkk8JK1J6m2K3J1J0j3rk0L5
-826A0J7lJ7m7Rj7oN3nj1j0Kj7lj5K4MJ5n1L1M7k6j9J2J0j8L6l0j3nK5qoJ3K0l7j0JN4o1K5
-785GkQk0J4nj6J1j5j0K2NKKk7L3l0j0L1lNnK3j9l7M5pQl3k0N0j2Lok6J0K9k9J2J0Kj5J2l2
-742c5J9l1KN6NRj7k3K9k9L8lj1J9k4l6J0L6k2k0MJ9K4m1JN8k4j4K2Pj6j6j7M4j6j1j5K6K2
-703B9p0K5Kk9K2K1jj0rL0k8PkJ1Pj6K4%Mk9nJ3mj1J2pK8j1j4jJ5J2OK1l9J9j2rj7K2L3j2
-661B7l6jmJ4ppj9L0MmKLnj1J6%L2m7L1j2Oj0Rj4J4Pm8M9j8j6j6K2K8l4J2J1mn0M7rKlJ1J6
-617A8J2l8QMl9J4KJ7%k3K1k1K9Oj3J2Lj8k3L3k3MrL5nj5OJ3pK2ml3k0K8lL6l0J1j1J4k9J8
-575BmnK1rNk0MqPJ6k1NJ0J7j4k8J3L0j3j3RK5k1J0j8joK6j1K5l1j9J7qqK5nPl1j0N9rj2k2
-531a4OJ6Lrj1J8j8J9j6J3Ollj8j8K9J4j2J5j6Mk7M4K8m8jJ5k2rJ7k1J7pPk0K3j3ll2J6J8
-490a3KOK6ppj2LqoJ3K2k0j5J2J3k7J0LK0k0jJ1%J4oj4%N9l4qj3LK1n4J5qL7j0LJ3Oj9J8j2
-446A6OJ1k2J2l4NJ5Koj5jJ8nJ8Qj5Oj5K1K1l2k0J2j3Mj5K9j1J5k1lJ6J6l6j0L7Mk7K0ql0
-405b7L8mK7jl9OL3PJ5k6l2J7J1j1l3M3J5rK4o1J9j4J8lj1pK5nrJ2jnjj9L9rk6l8L4OL2j2
-363A8Ll2pkM1j9j1N0k8J0k3%J1J8j4jK9m3j2L0j4M9j8n2JJ4k9L4J8m2MK7J7K1m2J3pKk4M
-323fPk5L2j4MJ0Nj1ORj9Qj2lJ9j4K3K2n4J6K4j0Nl0J3K7j2l2J4j3j0O7j5m8NJ2K3rk5j6O6
-282C9Okm4NJ6j2k6K0Rk6J1L2m4K1njqj7L4Km1jL5L9l0RK1k2Pk3J8l3L1j8k6pM2Rk2Pn%J3
-239A3j4j6L5k9K3j6j6M3Kpj2K1k6Lk2M7o7N5j7j8M6qkmK2l3Kj2rJ5Jl0J9L1kK3Lo8L7j1l6
-198c4K8OJ7%l2K7j2rK6mKKm8L1J8Ok0L9n3M0ol5J8L0k2l2RL8%l5j8M2J8k3Rj9qLJnK1m7K6
-155epK8j6pKJ3K0k2J3k4J7K3n3L4Mk1j3M5k5kmK4j5k6QK5J0k8RrpK0J2Kk8j0J7j2L0jj0k8
-113a7J5j2J0%nM3k1j6j7J4pJ3Rk1LkM1m3nM3J0j5K9m9l7K2QKK3l5JKJ1OPlkok8J7J6l3J8
-70a1%RJ9qm5K9k7NJ6J9j9J9jj3Jj4RK7lJ1l6K4m6K0QL3p5M9J1l0K3m2O5k3k1J2L0k8Qnj5
-29a5MOj3NK8j3rKJ3k7K9oqLrMJ0J1k4pJ0J4k3J6j7K4qnMj6Pj8J4J8J7rK2k8k9K3K3m3oj6
14d2L1J7rmj3j3P0l5rpj8K5J0l4N7Jj9j4NkK0k0J0j6lJ2j9L3Nk1k0K8nqJ6kjnj2K3l2QKj2
58b2J9nJ2mJ1KJ1rj9lk2L0jKqnl3K3K1rRK1Nm5K7j7%Mk0L8j1j2L6l4nRokL9%k7j0KJ5j1J4
104A0l6J6M4k7j8J0
110a
##PAGE=	F1=21374.107740618917887
##FIRST=	23001.711907285582129,	6426.5682307747556479,	2658.5
##DATATABLE=	(F2++(Y..Y)), PROFILE
-912Ij0J2mJ6rJ0j8J1l2mJK5Rj8Mj8J7Lk5K0J0n7M1NJ6J3q8K7M2j7j6K8Lj2Oj9J3j0K7oK9
-871C4l4J2Oqj5NK8l5J3R0r8k9L7j0j7J2J5j8%NK2l4kJ1J2J3j9J6j2k2K6J4pk8QJ4J8l8J3
-832bJ5Orj1l4M4J9OJ6n1Rk1mN7j7omMk3mj2K2J0J1m4K6M7k9j8J1J0j5L6l4roK5j7mK2J7m1
-790bjKM7o3L1kOj5J4qj8Rj1j3J9RNjk2L5l2j3K4LMlK2j1m6M7pOl6j2M7j5Jlk4OL1l0J5QK
-745Ej4J1l0J9k8kN9JPrk4K4l0L9nqJ6k9l0J7L5k4k1MJ7K5m3LN7k2j2K1Lj8j4j7M7j6j3rK3
-704A5J3o4K5Nl0J8K8nj2mK1k2NlJ0Qj5K7kNl0rJ2kj5J5kK5j1j5oK0J6OJ2l3J8j3rj9K6L6
-662D5j7l8LpJ2pnj7K7LJ%Rmk0J7LL2m8L4j6Kj3J7j3J3%m5N1j5j4k5K4L1l9J9J1qm2M2j3R
-620amQJ2J7l5LNl7J1KJ5jj7K2j9K2MqJ4%j7k2K8j9KpK8pj2J1J0pK1mk9j6K0nL7k4J2j4J3
-577A2l0J2JnK2qOk2joJ0K5k9JJ3J3pl0J2L0j8pOK6j4Pj9koK0jJ9k5k6J9j1qK4lQl0qN6qj3
-532Ek6PK2LqlPj9J7j7J6Kknj5k5L6J6j4J8j8Nj7L3J6l4oJ2j5j0J4k0J6qJ1k3K8j5%l0J1K2
-490a3JKK8j0qpkj0KJ2J9k1k0J5J4k6J1MJ9k7lJ6RJ1j3j2kO4l0j2j2JK1n1J4j0L8qOOlqJ8
-447B3j1PRj8Ql1KJ4%%k2NK3j4J7Pj1Mj6K1K1l1j6J3j5Oj6L5nLk5mJ7J7l4rL6kk3J7Jk5K5
-404CkK7Jm1PL4PJ0k3l1J9Lj0k8M4QoK5n6J1j1J7jj5lK2rlJ8kqKk4M0qk7l7L1NL7j4Qm0mj
-359b5L9j3j5M7k9J2j9JMK1j2JK7m2j8L4j2L5j3m8RPk5L1J2l9QK4J8J9l8J2oLk1KJk4K9pN
-318eMOnOJ1k6Rq%J3j3K2J7n4K3J9qQk9J1K4pk9J2j8j0O0j0m3ONK4rk2j4O4mJ1m8NJ3ql2K6
-274cJ2k9J6K3m3K5lr%j7K9Ll2pL0M1l0QK0k3J2k6K0k6K2j7k3j1M3J4k7QoLPj2k0M2l0J7q
-233gj8M5Kj2nK2k7Kk0M7o9N2j2k3M6rmlJ6k3%nj3J6ll4K5K5NK5Ko8L5j2k8K3PJ9Kl7K3j0
-191cmK5oMkn2L3J4J3k1L7m4L4%m2J4K9j7l8K0M1ml4k0M3J9k9J0j8pJKJK0m8K5nK1j2qJJ8
-149A1J9k4J4k7K0K0n4L5Mj8j5M3k6KjJ7j1k6J1K4Lk3Qj1lJ8Pjk2nK0j4K7opk6J9j2Q%pM1
-107C2k5j8pJ6pQRj8jkM4m1pM1K1k3K8m7l8J5J3kK4l2RkNNJ3pKpl2J9J9l6K0kJ1J2km5K5k0
-63c0J2KK3j3J7%j9Kj4J2K9oJk7K5m4J8NL4p0M4J3k9K4m1O2k1j9J0L1l0LmrnJ0j1PK2j4nL
-21bJ4k8L3j1mJmjJ6Mk3pJ2J9k6Rj2J9rjjj3J1j6J0J6RoK9k8l2K7K1l5j5j1K7J5j0Kj2j4O5
21C8l8njk6K9Ml0N7Jj9j1K%J5j9J0j3KJ0j7K3Pj9j3K6j2mJ8njmj3K5l8RMj2J6JJ0mOKJ4j1
66A4j7kk2K7%Prol0K2J6pQK3Mm4L0k3LLj7L1j0j3L8l0oMo%M3mk9mlJ8j1J0k9J3L5k0j8J0
110a
##PAGE=	F1=21349.815141116432642
##FIRST=	23001.711907285582129,	6426.5682307747556479,	2333.25
##DATATABLE=	(F2++(Y..Y)), PROFILE
-912Hj1J2j0K2pJ3k7J7l5nOJ5J4j2Jj8J7Lk5J9J3n7L9KJ7J4p6J9L5j4j3K4Mj3Qk1J2qK5j0
-872cL8l7J6lpj0kL3l9J4R1r7k6L3qk3J9J4j4lJ2J3l4mJ3J4J3j8J3j8k5L5J8j3k7J7OK0l5
-833a4MJ7%mj0m6M9K1J6J3n2J0k5lN8k8jLOk9nqK0J4Ol2K0M3l2j4RRj2L8l7mj1K6k4nL2J5
-791C3m5RJL7o1L6kLqJ3rk1Ppj7J7J4Pmj6L7l5j3J8O%JK1ln4M7oMl6nM1j7Jjk2LL2l2J8Q%
-745@j3J2l0K1k3pO0mNjk3J7l0M1qnJ3l2k6K5L3k5k2MJ4K8m6NN6k1rJ9jj8j0j7M7j4j3oK1
-704A7Mn7K4Pk7J1L4qj3%J3j7MlQRj6L2oOl0j1J0%j9J8MJ9rj5j1K5J8OMk5J5j3qj9K8L5k0
-661B4m0QpQqkj4K3%QJJ3mk9J9ML1m9M0j9jj7K3j2J4qm1N2j0j2l5K6L6m4K5J2j4l1L5j7J4
-620BkNPK2l3%Ol5PJJ5lj0K3j5J2JkJ7lj5k0K2j6JpK3rrJ6PpJ9lk4j3J3pL9j6J1k0J3k6%P
-574fmK4pOk2onJ5L4l7kJ4Rjl2J2L1k3jMK6pMk2klJ1QJ6j9l4K1j3qK3kRk9oN3nj5l1RK8Lp
-527A1Mkk0J5j7J8l%oj3k9M0J9j9K3k1PoK1Jj9rJ0qj0J0j8J4pJ4k6L0j4Lk8NK7%lL1j1rmo
-483ej3J0J1J7k4k4K0J5k5J2NJ8l4oJ9J9J0k0j0pO9k5j6j3LK0m6J1j2M1qQJj3MJ8j0POj3M
-442B4k9jJ4kOk7J0K9k4J7OpJj9K1K1k9j1J3j5Qj6L9Jql0lJ5K0l2rL5pj9J4J1j7Q%K5Mm1O
-399BL4RNj9l1K1nqk2M3JlK6n2OrJ7%k1KJ8j2LK4nqNl0M0ok8l5K8LM1j6J4m8j%L7pj9M4l0
-354HJ4j7jLK4j0LK3m1k3L8j1K2j0m2J7%k2K5Ql4J4J9J7J8l4J1pPj9%nk2K4KOnJ0%OJ4l5Q
-311C%KRj4K1J2n4K8J6pJ1k7RK2mk7J1k2j1N3ol6QlK5rj9rN8j2K0m8JJ2ml9L3J5l1J9J5m2
-269b1K8kj3Pj7K2Nk2j1K0M2k8OJ9k3J7k9K3k3J5j5j9j6M4J7l1RoMLj0k5M8l0J2jj9M6jj5
-229A0KK2k7Kj9M8o9M6qk8M7j0mlJ1j6kLj7J6rl1K7J6J3K5%o6L3j2j7J5QK2Lm1J8qKK2pNm
-186A8n7L7RJ9k2L4l7K9Pm8J0K6j0m3K8M4ql4k0M2K1l4J2j9ojLMK1m8K4nJ5pqjK3J8k8J5k9
-145fK1J8n4L6Mj6j6M0k6LOQpk5J2K3kj9Oj1jJ5Jkj5%K2j7K3j1mk3K4j3O%rL9k8k1LJ7nKJ0
-100Hj6nnM6l6oL7L0l2K9m5l7PJ8pK5k9J7n%JK0j1Oql5K0K0l9K2lJ2PKm4K1j1J7j3K8pJ3K
-57A4k4Mj4J3L0qqk0K6m0J6JL2o3L8J6k7K3l9N9j9j7QL2l2jllj4J5j0PJ4j3JMJ5l0L8j6%k
-15CjnK1jk0rJ3K5k9KpJ4j1Loj0J5j3OJ4%kL0k5l2K9J9k6k2pK2J3j3J0rj6N9m0kOl3L2kk8
28c3N8%j8rK%J1j8J0j0POj4J4Rj6pK3j9jK1q%lj1K5m4J0Nj1J2ORnKKJ7j4j3jk3K3NJ0j0pk5
75c3K1J1pPK4Lm1L3l0QJj4K4qj6M1k4p%p%M6ql0LoK0j1Nk2QK7j2j6R
110a
##PAGE=	F1=21325.522541613943758
##FIRST=	23001.711907285582129,	6426.5682307747556479,	1998.75
##DATATABLE=	(F2++(Y..Y)), PROFILE
-912FoRj7K9nJ5l4K0l5nJ0KK2nmj8J6Lk1J6J5n4L5JJ6J4o2RK9j0j0J9Oj3Pj8QnK2j5M5l7J9
-869A9j0qlj0L6m3J7Q7r0k1K6ok6K5J1j0nJ7Ml1pJ5J4J3j4Rk4k6M4J8j7k5K4%J8k8oJ8nJr
-828hn2M8K3K5J0n1J0k8mN8l7PPRl3qnK0J7Jj9J0M0l3j0QQrL8l7lj4K5k9nM0J1m5J6%K8n6
-786b7M0nJkJ3rk2%jj9J0K4Qqj1L8l3j7J1R%KJ8On7M3oLl2%L3j6jJj9jL1l0J8PJj3J1k8K1
-741hj5rN7j0NLk2J1k8L9j0KPl6j8L1K9k6j9KJ0L0m6NN2j6qJ7pj4pj6M4j0j1nJ7ln0K4Rk2
-699b2JM0j0j5LMj0LlPQj5L4rPk8j3QKk1J8NJ8oj6j3K5K1Pmj4Qj4nj9K7L3k3m0J4pMp%j0J6
-653a1lJ5JJ5ll5K1NK6m5M0j7oj9K7rJ3j5l6M9mpm5K9L5m5K9J2j7j9K5k3K3mLMK5k9mOl1M
-611b0jJ3mkK3r%kNJ8pj3j5J4j2jnJ5opJ7NoJ7mj9rPqL8mPk5J1k1j2J3kK5pOk2j0lJ8M2m4
-564fmJ6MMl2RL2k7KOK5%lk0ljMJ5J1j0m2K2j5nK1jRk5oM7lj5l4QL1OnJ2j4k0J3j6K2q%pj1
-517a4l1M2J9k0K4k2RNQj2nrPlrMj5J3lJ2k6L3j5Lk3%K8%nL3j2j2Kj3j2J6RJ3k8k4K3J6k4
-474a8J1PJ6l7j0K3L0Mk5rrP0j9k0j2MJ8l7Oj4M0nOkk1J5J8rQ%ojk5lJ2nJ3l1J5L3l1J6Ll
-430A6jk5K3K1k5qJ3j7J4j6M3Mj9l0nJ5J8k7pL1rj7J2J7nj0LK1Qm0OL3QJj6k7K0j2pj4M0p
-388B3JK4m3joJ8kk4PJ3j1NK9qrJ0l3L5lk6l2K2%M3j6J8n0KnL8lk0L7k8J6j4nLK7pMJ8l9k5
-344a7L7pOol4K4nk2K2Kk7J8J3J5J7k8QnRj5kj0k1K0QPj0J2NNJ5m2QOQJj4K0On0L1J3oJ3k8
-299@RJ8Kk4Rk4j3M6kl0J0rK4j0j3lN0k0K6m6%Rkm0L8J5l1K2Om0L0jj6J3j5J4Oj2j5J3M0k8
-257FNJ9k1K1l1K3j8Qj1j7j7M1J7l4J1nOkpk7N0k9QMj7M5nj9J0K1k5%j6M7o5L5jl2M5rlnQ
-214A4qnJ0k0J5j3k7K7NK1K5on8L1j2oPQK4Nm1J2nMJ9pOon8L6LK6k1L0k7K2J1n1OK1mm3L3
-171CM5j1l2k0M0K3l9J4j8olMRJ8m6K4oQ%qkK4K0l2J6l1K0J4m8L4Nj5j5L4k4JJ5%mk3J2K2
-129B2pj1Kj1%J3ojqMK2j8J9j4lj8K7j5LMj3L5k8k4J5J5njJ0j4qnM2k8mL0M0m0K6m0l7NJ9
-86fj0K6k7K1nnkK7j5Qql8K3K0m2K4mJ3KOm2J5%J8k3L0lJ1Mk8Nj5J5L0j0j5j2K7l6J4nL0n5
-43c7K9J9k3K2l7N3j4j4RK8l2okNk3J9pQJj0QMJ4k6L8k0Ml%rK4nj7rJ4K7k9ojRj2Pj3oJ9q
2hJRoMK7k1l1L1J5j7k5mJ7Qj3J9pj8N0m2%J6l8L1pk2N4jj6q%LQj8RlONj0MJ0j1jJ9k7LK2r
50HkLrK1m5J1Nj1J1PRokLJ6j6qjk1J8PJ4j1qj9K0OpNK5Jl5L3l4J0%j0J5nj6M1k0mppNM3j4
98A9l1J3j0K2j0jj6OJ6lj4Q
110a
##PAGE=	F1=21301.229942111458513
##FIRST=	23001.711907285582129,	6426.5682307747556479,	1664.5
##DATATABLE=	(F2++(Y..Y)), PROFILE
-912ElOk4L7nJ6l9K5l5nJ4j2L0Krj7J5Lj9J4J8n2L1jJ4J3m7KK1mqJ4Pj3Pj6NjJ8j9N0l4K0
-869B4j6rKj7L9m7K0P8q0j5K1ml0L0RorK2kk9j0J8J3J4j1Nl1k6N2K0k3k2L2pJ7k3j5K0j2Q
-829@pn6M6K3L3Mm7J1l2nN9m7J6RJ3l7j1jJ9J9lmjL5l3oOQoL9l7kj8K4l2oM8Om5K4%J7n1M3
-785A5okNJ2rk4nMk1LL3Rj1nL9l2k0MJ2lNJ6J5o0L9pKk5JK5j4lLj5nK9k9J9OLj4J0k5K0oj3
-739b5N5j6MQj9Lk7L8j1PLm1qL5K3k6j5%OL2m5NM7j2qJ6j2j0lj5M1oqmJ1j0m3K4J0j5j1M4
-697B2rj6MlmKlNRj4L6j3Pk4j6NMk2J9OJ5lj6j6K7K3Qj1nJj3lj9K5L1k6l9K0o%pJoRnK1KJ6
-649A9km1K4NK0m1M1j5j0k0L0pJ3k2l2M8Kkn4L1L4m7L3J3k2oJ5k8L0m%KK7k5qOk7%kJ1nNK4
-606A3nj0oJ3K0j2j0j2PqmlPlmJ8MpJ6mj5n%rL8QKk9Rj6k5J9%K7pOk2j4%K0M8m9oJ9kQl1P
-558iL3l3OQK4Orj8nLmK1P%n1K4j7lJ9jRk1mL9Jj6l7PL4RnJ9k4j8J0j6K6j2jorl3M3K0k2K4
-512A8k3J2J7ok4Qj0NLrkj2J2JJ0k6L5j4Lk0mK8%oL4j3j4Qk0j2K2RRl4k3K6J7k2J0RJ3l9j2
-469c6K6L9kk9rj2O9j2k1j2MJ8l0Jj6M2lKlk9K5J7qQoKnk0pJ1pJ9l5J9L5l6J6JJml1K5K0k0
-425GnJ2k0K0j4M6Mk7l0oJ5J7k2nK6j1j5RK5Ql0OJ4J4l8PL0Qmj2k3K0k0ooL6j3MK2l4qlJ8
-382A6kk8J2Qj1RL2j2qJ4l5L0%k5k8J7lM4j7K3n1Oj0L6Lk2L0k7J9j2j1OL1nLJ3l6k6L7mj0
-341Flk4L0j0k1J7kk1K2QJ3J5k1MlJ0j3kj5j9J5J6Qj8J7QMJ6m9J0J2J3pj3J8%m6L5QmJ5k9
-299@RJ5Qk2Ok5j4L8Kk5J3j3J9qqKM3k5K7l9nOJm0M2J5l2K6ll9L2Kk0J9j3OPlj9PL9k8MJ7
-255B4j8K5l3K3j5Lpj4j8L7J7l6J3nRnnl1N2k8LJ2j7M4rk1J6K0k4jj4M5n8K3Ol5M1q%qO%q
-212AJ6k4J5j9j9K4pK8K5j2m8L0j3NJQK4Om1PjPJ4oPqn7L6mL1k1K7j7J4J7n5LJ5Lm2L6M4j3
-169C7k8k1L6K6m2J6j9nnMJ3J6m2K3qLNqkK6K0l5J6l3J9J1m3L3Nj3j5K9k2jK4pkk1J3J9j2
-128A0klj1LRj1jjPK4j9J4j7kj2K9j7KPj8L1k9k6K6J4nlQrj1pL7j7kK2M6m6K4l6l6LK3j6K6
-84Hk5K7qrnL4j8J0rm0K7J9m5K6nJ4jPl7RRJ8l1L1LPOl2Oj5J6K9j0k3mK7l1J1j0K8m5J8K3
-41A0j9K0l5M7j1j1J1K5l2j1jJ2l0K2lOj1pJ5MJ5k3L8k3PnKj3K7rj2j0J3L0k8j6OLj1J1k2
0a9jK3lmMj0QJ9j4k8L1J2qk6kJ1Oj5K8ok0M2m4LK5m4L1j1j6M8%j6ojNNj8RKQKpmJ0nMJ4l4
47a2PK4j2lJ0qJ8m7J2Nj2J1PRonKJ5j6ljk0J3RJ8j2qj4J9KpKK6jl0L4l8J2jpQmj5M1j6jj4
94iqRL9j7l1K3j5K3oqj2ONOj3P
110a
##PAGE=	F1=21276.93734260896963
##FIRST=	23001.711907285582129,	6426.5682307747556479,	1142.5
##DATATABLE=	(F2++(Y..Y)), PROFILE
-912CNkk7M1lJ4m2K7l1nJ5k2L6Qj4j4J2Lj4J0J8m7K5JJ1J1l3nJ3MrJ0Rj3Qj4JJJ4k1N3l0J9
-869B6k0rJ0k4L7n2K6O6o7rJ4lk7L2Onj0K3ok4j2J9RJ7ojl5k4N6J8k5j7L5j2J4j9j9J8j5J5
-829@on4L9K3L6kl9J1l2qN6n1K2J1J5l6j7LK1J7nJ1j4K9l0mNJ1nM1l7kk2K0l1oN2%m1K8%Q
-787A7m4M3pmJ0J3qk6j1Rk2pM5Pj2kM2k9k5lJ5oOJ3K5n7L0rKj4kJ7j1nNj1rK6k5J9NMj6Qk1
-742b5J8Mj3M8k0LRj3nk3L3j1J2jm5LL5J7k4j0mML1m2MM2oj1J7j8nKj4L4jlmNj6l6K3J2pk3
-698b4M5qj5Nj0JKkMPj2L4j3Ok1j7MNk2J6PJ3Kj7j7K6K4Rj6Moj4Jj9K2K4k5l7K6nmoKlMqK5
-651cNJ3jm2K5NJ2l4L8j0j4k1L1mJ2k6k9M3J0No2L2L1m5L2J4k5ONl3L8mmKK7k2rLk1lmQmJ2
-607a1K3jk0j0K1J9j4pr%nmm%LkJ7MrJ5lj5%mj0L7K1ml2Nrl6K4jL0pNk1j8MK2N0n0pJ9nRk9
-559a9LL3l4OJ2K4J0j6j6mNqK1MQn3K2j9%J7JPj5nL0Nj6l6LL3J4mK5l5j5J0j6K9j6jopl2M0
-515a1K0k2K2k3J4K6j7l1J5qLQrpj0J0RMk3L6j3%j5oK5JnL2j2j5J2k7qK5NOl8k0K8J7j9PJ3
-472aPl6j6K9M7j1l1j0rO2nk3rNJ5k0nj6L9%mkl3L3J5qQj2Rpj7rJ0j1K5l7K4L5l8J5kLol8
-428c5K9J8j2mPj9K6j2M8Jl1k9pJ5J2j5lK0rj7RK9K2m6ORJ8l4OK7Opqj8J9k5oLK7j7RJ8k3
-385Gj3jJ7nk8J5Nj2J3L1j3qJ8l4K1Nk2k3RnM2j6K5m7Rj9L7Ok2K2k3J9j0j8J3L2%%Ql2k4L2
-343A1Jk4%j6L5j4k1J4pj3K4LRJ5j5%%J0j0jj9j7J0K2Pk1J9RMJ4n2J1J5K1j6rJ4mm1L5OlJ6
-300B2l3J4J1J3k1Mk5j6L1Pk3J7j3J3qlRL3k8K5k9j1MLl6M3J3l0K5pl8L3Lk0K2j0jPMk2ML5
-258B1k7LJ6j3K6l3K1j2jkj3j7L2J5l9J6mJ1q%l3M9k6jJ9j5M0j3k2K0K0k3jj1M1m9J1J1l3
-219b4L4nLj3PMj1K0k4J3k3rJ9k0L4K5k0l4K7j2J4nPK5Ol8KNPQnQrn4L4j1L5j7K2qNK2n5j
-175a2J0Pl9L9L9j2k6j9K9K8m3J8j8lj0OJ6J1l6K5j0lJ1qjK4K2l9J7l2J3Ql4L0Oj3j3K4k1
-136imL2j1jj7J2J5j5Qrj0MOj7JNJ0K4j8Pj6mnK9j8JJ1k3K6k8k7L6QkmPnj3qL0q%J6N0m9K0
-90C7l1l6OK2j8K5k2L0rj3qL9k0J1j0l9L0J7m8K7mJ4nQl1LJ9J6l6L0PMQl3Nj5J7K8j2k6LK5
-48A5k5Qj6K5l4NK7j4J9l4L9nqJ3K0l0j5%J9l5K2KOk6lK2NJ1j5L5k4RpLj5K8j2prJ2K8k3k4
-5hJ0kj0J3k7KK8Kj0jj3J1Qlk5L0R%k4kOJj4M0rk1L2m2KL6m6K6j4qL9Kj6njOKj7RQPklj0J0
43FJQQl8QK4j1nJ9oJ1m4J4Lj4J3MQnqMJ1j8Nmj5RJ0J7j0rrK0%qlK6jk5L2l8J4nk%jj4M0j4
92HNk2qJ4L0k0l0L3j8K2jj4j0OmJ3j0M
110b
##PAGE=	F1=21252.644743106480746
##FIRST=	23001.711907285582129,	6426.5682307747556479,	620.5
##DATATABLE=	(F2++(Y..Y)), PROFILE
-912BJ2j0l1M7kJ2m7L0k7mJ7l3M2J3j9j1J1JrOJ9m3K0LORj9j3PJ2qOJ0j3Qj1lLJ1k4N2k3J7
-869B6k1j1J9l1L5n7L2N4n6kQkk5L3Opj1K2pj7j5K0OJ8jol8k3O1J5k6j4L9j6J1j5k4J8j9K0
-829akn0L2K0L7pl0J0l1j2N4n5K9J1J8l6k0PK1J6rK5k6K2k6jOJ1mM2l6kk6J7k8oN2ml7L2j
-788A2jl5M2j0oJ7J4ok8j8J4k3j7N6Nj4LM4k6k9rJ9rOJ0L3n3K2j0KmoJ1prOnj2K1k1J8LPj7
-744a0Oj7J6J3j3M1k4KJ1rj1k0K9j2J8nm8J5L4J0k2mqJL1l7JL6%j5J8k3KOj2K7LLmlk0k8K0
-701bJ4Jl4M4mj7Pj7PJjKPj0L3j5Oj7j8KOk1J4OJ1Pj8j6K2K6Rk2J2j2j2Nj8J8J7k3l4L2no
-657a3pL%jj1K8QR%m2K6OKk6L5mj7k1L0jJ1l0k6L9J6J3o7L1K7m3L1J5k7J7nl7M5nqMK6j8j3
-614@Mj5ooNmJ8K2Lk8j5K9J8j6nnqjmmoQ%J5Mj1J6lj3Kpj0L6L3j1l5Klm4K8jL1oNk0k2QK2
-566@N0m9pJ9qRk6%L3l7QJ7K2J3k3j2nRj4K2KJ6n6J9j9LJ4JQj0oK0J1j6l5%L1J8mL0m3j1P
-523Aj4L2j9lnnk8L6J8k1J9k3J6L2k5l4J9nKJ0qj2pQJ7lk0L8j4kj1pJ9LlL2j3j9K0l3lK5L
-480A3Km2j7L1J5j5NJ5Ll3j8L0N5j9l3j0rN6Jk3rNJ6j3j0j5L6Kj1Kl4L8J2rRj7J5j0j4j0R
-439aj5L1l9K7L4l7J6pNqm3L0J6nmMj9L4qM7ml4k6qJ4RrkJ5qj7QL3L3o1RLK3l1OK3Lrmj4K0
-393C0l2nJ1J9k0J3J3j2j7%J7qk7J8%j1J5K9j5nK2l5J5Rk0j7LqL8j4K7m2J2k8L6Rk0J4j9J9
-353A4qk6K0L4MmLk8j9K5Ml5KnL6j8k0J0j0nK5lQJ3j0lMRrJk1j5NK6Pk5K4QKJ3n5J2J7L0k5
-308A2qJ3ol6L5LkJ5l5J8OJ9k0Kk5j6K5Rk2K1rLpKJ6K3k8K0j8j6%Ml0M3J0k7K4j1l6L1Oj9
-266a1K5rqQRk5KL4k9KJ6rK8l4J9j0mMj2j6K6J4m4J9jJ2rLl4M7k5nK4j3L8j8k4K4J9k0kj0
-224AL9m0kJ7l1K6jPj8RPj5K4k6J3k5JJ2l4M0K4k9j7K5j3K3j1QK3Nl4jJ0OKmJ0j0n0L2j9L9
-182B3j5J8KlK6n5nLJ2l3L9L2rk2j9K1L2m3J8j7kj2OJ8Ok9K6j3rJ7ojK3K2m1J7l2PNk4K7P
-140A7j3j1J9j8rM1j6Jj5J1J1j7J9j7qMNk2LRJ1K5j8Jj6oLK9j9kJ7k8K1k6k8M5KjmOjj5qK3
-96E%NON4n1J5k4l5QK0k0K5k1L2rj5j1M3k1J0j0l8L2J5m9K7nJ5qRk5jK5J3l7K7J2jJ0l3Nj7
-54a8J8K6j1l0RK4k0Mk0K2k3rL0rJ8l2L0%lJ4J5k7j9%K8l9K0OOm1LK8NQrL1k5J3rMj8K9j5
-11A4%j1J1K6j7l2J5prJ6l2ML2Oj6oj2J3nPk0K7ORk2l%jj4N1j2k3K4m0LM4m9K3j5kK8Oj7n
32ejQjj5PJ7NoJj7J0QJ2Km1QK3rqK7lNm2J5%j4J5%Qnj0MQj9J3oj1MJ1J8j0qoK3lj1oK6jk1
82aL0l7J6rJpLj3L8j1J2l0rJ8K2k3k9M3k2K1Nk0rQj5K1pK
110b
##PAGE=	F1=21228.352143603995501
##FIRST=	23001.711907285582129,	6426.5682307747556479,	-162
##DATATABLE=	(F2++(Y..Y)), PROFILE
-912@J9j9k9M9%Qm9K9k1jJ4l9M5J8k2rR%lJJ8l7J4NKOqj6%K1j1MJ2j2OpqNPk3M6j4J4k1j1
-867hK5l5L1o2L9M2m7OKkj9L2Mqj2J9nj2j6K1JK0Mj3l9j9O2J1k5j1M2k0Qj3k5J4j6K3%m4K5
-826b0J6L3j1j9Rk9j4M9n4L2J0K2l5k4J0K3J2j0L8l8J5k2LNJ2mM4l6kk9J4k3oN0j0l1L3jp
-787Ek9M0j1nK0J4ll1k2J8k3k8O6Kj3OM7k4l3j4K2j2PPL7m6J3j0LNj1Omj0Pkj4J6j7J7LJ0
-745Ik1Mj2J3K1j3L2k3%J0lj7j5K1j0K1pm9K7K8Nj9Lj4%K9l2kK9Qk1K0k6RRj2J9RRoj0k1k4
-702b2K0J4J0m5M2%j5Mk0J0Lj%NoK8j4Mj2j9KPk0J2MRJ1j8j2J7K5Rk6J7j8rRj6J3Rj9l0L4
-659dkqpM%nj2K6J5L%l8K5Nnj8K9Lj9k2L0JQl0k4L4K3K0p2L3K0l8K7J6k9K6j2m2N1lj2NK4
-616B6j3j7MrqrKlK4J9Nl4j6L4J7j8mkj2jkorJ2LJ1Oj3J6kj6Pj0rL5M2j6l8%Jm8L1jL2qPk1
-569a1k2J1K1M6m4pJ9rOk3kL0l6QK1K0J5k8qnJ1j6J8%K4n4J3k1RJ1LNlrJ2J5j4l4jK5K2lK9
-526D4m4qOj3L3k0olmk3L0J5j7J2j9J6L5l0l3J7jLJ3rj4pPK5j2j4L8j2ornJ1NJK8j3j7K1l7
-483a6MK2Jkm4j5L5J4j4MJ7kk7j9L0N8k6l1j3nM5Ok1oNJ5pj5j4L2Nj8Ol1L8J1j1J0k1J8j1
-442Gqj4Pj6L4l7L0K9l3J4qNj0m7L1J3Mo%j9M0kM3j0l2k3qJ2NkjQmj9QL3M1o6PjK5k4MJ8J
-397B9j3JrK0l5pK0Qj7J6Njk0KJ6j2k4J9mpJ4K2j2lK5l3OJ4j6j2lj1L3j2K5k9J2l8L5J1j8
-356cPj6J9pl1K7L4Rrjk3j4J7Qm3KNL4j9k0Pj1JK4pQJ1npQOpLk3j4LK7Qk5K5NLRn6J4J6L8
-309C7l1mQml3L3LmJ4l6K2LK3k3Kk1j9K0J0k0K4lnqOK2J4k7J5pk1nMk1M0Rk5K0j1l3K8Pj6
-266a3K4mj4PJ1k6LL3l2JJ6mK7l1J4qmQj2j3J9J3m8J9LJ3qOl3M1k4oK7j1L5k2k3K4J8j7kp
-224@L3l1j2K2k6J5LJ2k4J2Rj9K5k4J1k6J3Km4M4K2l8%K3j3K8j4QK1Mk8nJ6LmjRrm4K8k2L9
-182A8j1J2RrK8n2rjJ5k7L7K3nj9j7J3L5m0J8j6%j7PJ8Kk3K8j6j2K1m%J8K4m3J7l0%Jj1K2
-141DRj4rJ4j5j0M4j6jj2ROj5L0k4rMNk7OJ2J3K3j6nj5qJ1K7k0lK1l2J5k2k5M9nJkMNj8rJ9
-96aMRjN2m8Rj9l2J3J7k0K1j8L1j0j5j3M6k1Pj0l4L4J2n1K7nJ6rQj9mL1Pl4K2J4kJ0l1Lj7
-54b1J9K3j1l1J3K3j5Jk4K1j6k0L3oJ7l1K2NKJ3J1k5k0%L4l8J5J2Mn2NL5OJjK7k3J2qLj8K7
-12B4j6Oj0RK1rl8J7j1oJ6l3ML5Pj8j0rJ1j9J9j5K5KJ4j6olmj1N8j6k4J7l5KM8m8K1j6MJ6
29CJ2k0m%Qmj2NK5%j0Mj8J0J3J3lm0OK1oj1L6ljl6J6jj7J8mPmj3PLk0K0j0mJJ0J5oqlK3jj3
78Dj0K4Jj9K9l3J3j2Oj2Oj2L6j1J7l4j0K4J0k2k9N0k2J8J0k5pQk2K7mj
110b
##PAGE=	F1=21204.059544101506617
##FIRST=	23001.711907285582129,	6426.5682307747556479,	-653.75
##DATATABLE=	(F2++(Y..Y)), PROFILE
-912bK6k7k7N0KMn0K7j4JJ3m5M8K0k5pRkJkJ8l3ROjMjj6mK7j5KJ5j2Mlj1OOk1L7nJ1k0rL0
-866B4m1K9o8M7L2m2J4ljj2K9%j1j1J6joj6K0nK2Qj8l6j8O3Qk6qM3k4Qj2k6J1j2K4Ll6J9R
-825dK6j0j2J0k6j7M5n3L7OK5l3k6J3K3Qj1M7m8Rj7OOJ2lM4l5kl2J1j7oM6j5k3L2lj1k0L7
-785A9j3nK3J5jl2k7K1k2m0P6kj1RM9k1l8j7K5j4NMM2m0Oj1MJ4j8Ljj1QJj5J1j3J6JJ5k5L
-743gqRK9j2K1k0kRLk2j0J2rK6rn0M0J9%j5J1k1jK7k6mK0J6k7K2k9J6J3j2J1J3J5oj9k2j8
-702a7J8J5J7n2L7Nj3Jk3J4Ml%LkK3j4Nqj9JPj7QKQJ4j8qJ1K5Ql1K2k2oJ4j4PKj5k6L6%qq
-656a7MJqj2K3K1mjl2K4Oj3j0K3Rk0k2K7NNl0k2K9K8K6p2L2J3l3K2J8l0L5k0m7N7kj6PK2j0
-615A6k0Nlrj2jjK6J6Ql7j9L8J7k0m%j5jJoj2J6NNQj4J7kj8J1j2pL1M9j9l8mMm8L2kL3j0Q
-570A2k0k3J3K0M1l7oJ7j0Lk0lK7l4QK5J7J7l2nnJ3j8J3jL1n1Pk2J4QLMNj3MJ9j2l1kJ7K5
-528A8lK7m5kMj1L4k2pjlj7K2J3j4Pj8J7L5l0k9J0MMJ6j1j6nML5k1rL7j1j1nlKQOK3j3j8K5
-484B6m0J1J9llm5j4L7J2j0JJ9pk1j6K7N9l3k7j5kL4J1k0lMJ6kk0j2K8Pk6J2k5L4Rj3J2k4
-444cK1j4lj5Oj8L8l7L2K4k9J4j1Nj0n0L2J0J2j0nj6M4NL8j6k9j9qJ0JKJKJk0OL2M4o5NlK6
-401C0j9LJ3kj7QnK1l9rL0mj5K0jQk2KJ7j7k0J9omJ3J6j0kK8l1kJ8j3qnj5K8j1K4j8J5n0L6
-358DJ1j5Jj3J9ol7L5L2J3j3oj6rRJ1m7JJ4L1k0k1NrOK1j1RQjj0J4KqPk4j3KK6Rk5K7KJPn5
-312c2J3J3M7l6%Olk9K9KnJ1l6K7jK8k5%j6k0J5J0k0K6Qj5rRK9Mk6J1Mk6j0Nj4L8Pk2J7j1
-270Cl2K4J0j3K3jj9PJ3l0PL4l6%J5JK6l0J1onJ4j4j1J4J2n3K0PJ5pJ0l3L4k2qK9rL3k6k3
-229a6K3J9j5kpL0k2k1K5j7LOJ8k9J5Qk3K5k2J1k7K4qn0M3K2m6J8K0j4L2j6QJ8Kk2oK1%j0
-189A8JJ0rl8K5k7L9pPJ6j5L1n1j1nJ6j9L5J2%j6j4KM0l8J8j5Lk0NJ9kj6L0k0j4K5lKJ2K4
-148E0m3J7k8plLJ7J1j7oJ1j3j0M6j8Jj1PKj6M3l4pMNl0QJ3J5K1j3rj6j1J9K4j9oK6l5J0j7
-106a6k4N2j4KLLJ0k1qJ4QJ2rM9m4Mj3k9J9J2k0K0j8L0j0j5j4M7k1Mql1L7Pn3K7mJ4qOj1p
-64a8L6jk7J6J6oJ1k8Jj6J8K1j0l2J6K1j0jk7J7nl2L3lJ8k9J3J0OJ2Qk1k2jM0l6J0J6Lo1O
-23c8M0QoNK2k0J2pKj8K6j8J3j0OJ7jm3J8j6kJ6l1KL7Qk2j3lPl1L0j1K3kJ8j0qqmqO3k2k3
20bJ1l0JN1m8J9j5J0LJ9k4kJOqpLL2nj4Pj9J0J8J3ql7LJ9lj4M5mnl0J7mk0K2j0Plj4Rlk0K6
67Cj2JlJ0J2mpkK5%j5j4K4Mj9K6k9J3j6J0j8J0j1L3j2K2l6j2L0kk2k8N7k3J5J5k8pJ0k9L1
108Bjk
110a
##PAGE=	F1=21179.766944599017734
##FIRST=	23001.711907285582129,	6426.5682307747556479,	-1018.5
##DATATABLE=	(F2++(Y..Y)), PROFILE
-912cK8l1k2M9L%n1K4oMJ0m6M4K3k6oRlOoJ5k9NRlJNj6pL1k0MJ5j1Kjj1OMj8K6KRj7nL1m2
-865a5K4p2N3K3l7K0pjmK5lj8mROkj5J8j0K1J2k2l0j6O2Lk5oM2k4Oj3k3OlK2Mk9J7KJ2nlP
-821Gk1k0L9m6L5OK7l3k5J4K6Lj2N1n4Lj2ROJ2lM4l5%l4Pj0mL9j9j6L1nj2j4L2j5jK3J5Kl4
-779Fk8K2k0n2Q4oqJ0N0k0l8k0K8j5JLM3l2jj1NK0k1JJj2QLj5NpJ3kK1k8%lPL1j1J1j2nQQ
-734B2k5oKpK9rm8M8Rjj1J6k6jK4k0pJ1K4l3K4k9K2J5j2MJ6K0qk6j8j7J8J4K3n6L2Rj2lk1
-693a4J4PmlKLJ6j1Lnj7JQj6NJPJ5j7jKK1Qk8K2k7lK0j3Kmj0k1L5KprMjqj4J8K8rkk7K3Oj9
-644a7kJ8J3k0k3K6OJk7k1K4L3L2p2L0Pk6J5K0k9L8k3n2O0Kj9RJ8ok5RJj0j3m%K8J2Ql6j8
-603c3L8J5k0njj3lNoj1J5P%J2j7J8Jk4J5j3oL0N0j9l8pPm5L2mL3j2J2k2k2J6J6L3k8nJ5p
-561Imj4mK1k9PK9J4J7l4mlJ2j6M%L5m2jk7K2NMLJ1j6kK1ql0%OK9lK1m0LLrL1k0j0Kkj0J3
-515fQr%j4J5L5k9k2KQPJ6j4j5nLM2k7lL2rj3mKj0J1J0J8j4j5K4l9J8J5opm3j2L9J1qjJ9j0
-471@j5j4K4N8l9k1j9NK2J4j6jKJ7jk4qK4Ql2J6j4K7Qj6J3k6K3j5Jj7Nj8L8l2L2J5j9J0j0
-431EKj1n0L1QJ9j5rj2M7J0L1j9k4j6pPmQKmNk1NK9M3n7KnK6j4KQmk0J2jK3l9j1L5j6rK4q
-386HJ4k1KJ6j9j6J9j0%J1PmjK8k7rK1j0mpj7K2j1K1mJ5n8L5Rj0kj2J7nl9M0K8J7j6j0j0m
-344DKJ4m7kK1K4j8k0LpJ0J7j2J0MLj5K0kqJ1k3j4LK2J1k2K7nJLn0J2PN4l7MLMl0K4MqQl5
-299b5L1mL0l0Kj1k0J2Qj9K6J9k5rJ1L2kk5RJ3k9j4NqL3Pj9J3qk8J7J1qJ8Kk1PJ2l3J3L6m2
-257a3%J5OK2k5NnmJ9j5rRJ1n7J9J2J6mJ2l2K8k2rK9qL1k8k0J9J9j3joK5j5k5K8j0rJ0K2l4
-215gJ8Pk5K2j8J1k6L2j7n4M2J9m9L1K0j6L1j5RJ3%j5nK3lj5MRpl3K2k6L4lLJ8j6L0m7j5n
-174a9J8j3L2jNj2j1oM1l3J5j1Nk4MK0qj0L3k2j5K6kNOK1m1J8k6j4oJ6J1J3j6oRj1oM2j7J
-132A1j0Mmj3N3m1oMOl2J1J1J8J7j2j1j6j3K6K2k0oK7l5Nj3j8M9k2LQKJ5k4pJ3OJ6j3M2l7
-91A6krk4K2Rj8J5j4K7j2j3j3M6j9jpk5L6Nn4K6mJ3pLmnL4pj9J0J7pRk4jj6J9J7qk9J6J9o
-47A1ll1J5Nm1L2jJ7k5MJ5J0PRk0j9lM2l0LK0%o4MM6Rj4QJ8j4J0oKj8K6j9J7o%J0Qm3J6j8
-3a1JJ5k6mL9Nk0j5L%l8L7oK0mJ8lj2j0kpO5k6k4Rk3%M8m4J6j3J4oK7l2JKNj4%%L9j2j5Oj7
42a4J0K2J0rl0oJ9jj6N2ook5J8nk3K6j5Olj3Rrj8L1j4OnRQkolK7Lj6j6K1Qj9K2k2J0k1J3j7
88a0J0j0L0j3K4l5j3L5j1k3k6N9k0J0J9k9oQl1L3Kn
110b
##PAGE=	F1=21155.474345096532488
##FIRST=	23001.711907285582129,	6426.5682307747556479,	-1286.25
##DATATABLE=	(F2++(Y..Y)), PROFILE
-912dK7l2j5M6Mkn3K0KOQm5M0K4k7nJ0nJ0rJ1k3%J2okRj4oL1k4OJ5j0%Jj2QKj3J4PRj4jL0
-866C0m3K1p4N7J5l6K5qlNK1ok4JKJ4Kj3J4j4K0J4k3k4j4O0kk4lM0k5Oj4k1KPK0Lk1J5ojL
-823bKMj7k1L5m1L5MK7l1k3J5K6kj1N0n6%pJ0NJ3mM4l6Kl5MklL2k4qL0qj4qK8j5%K4J5Nl4
-779Hk9K1j8o0Q6qoJ2N2k0l9k1L1j6k%M3k3qj1QK0k1JJj1POj6jkJ1mK6l2kKML5j1KopOJ3k8
-733gjqnL2rm5N6kloK2l2kK1j3j0ML0l9K7k9K9J5j1nJ9K3ql1j6j4J6J5K5n7K7J2j0pj9J6Q
-691HoljPJ0qJjj5JPj3J%NJ6j5OpJ7Rk3K4l5jK5j1mqmj6L2Koj0Nkqj4J2L3j3nk0K0Qk3MJ2
-642gJ6j8k5K4J0mk3k0J8L7L5o9L0jj9QK1k7M1k6n6O2Pk4J3J3kl0J2Oj0j5oLK8NRl4j7L8J4
-601A7k1olj0mRoj0J3J0oJ6k0K0Kk9J9j3mK7M9j8l4j3Ql8L2pL3j4J5k3k1J7J3K5j8nJ3lj1
-560AroJ7k6OL3J2J8l7l%J1j4m%L9l5rl0K9LN%J9k0qK3mk7LpL1mJ6l5RKqK8j8j2MjlMOnpj0
-511b3J3L1k5j4qJ2J0J7j7j2nJM8l3KK9qj6lOk0J5J4J2j4j2K2l8K6Rpj0m0j3M0J0okJ9j4q
-470a2j1K1N2l9j5k2RJ0J6j2KJJ7%k8mJ9Rl7K3oK0Oj9J4k7K4j6Oj9Mj7L7k8L3Pj1Oqjj0m9
-428e5K9OK5k1j3qM9J4K6k1j9j4pMpJ3Lj1J1k1MK3M0m4nlK5rjMok5J9LK4m0j3M2k6mK6j6K1
-385B2j9%J6k2j1J9j2MPkK%K8k3j6K5q%rj9J6j1J8J1J4o6L6OnprJ5nm0M5K4J8j9j2nLnJ4m1
-341b3pK7J7j6k1KlJ3J1j2J2%Oj8K7rpJ5k3j5OJ7J2j8K5j1Jjm4J2jO1l8Q%J0l0J9NrMl3L3
-298DnL1l3Knk1J0Nj9K5L3l4rJ0L7rk2QJ9l1j9MkL0Nj4Pmk5J0J2lJ5Mk3PJ2l7K0L8m6jJ4J0
-254A0J9k2%mlK4j6qOJ1o3J7J8J7jJ4l1K1k0rK8pK9k9j9J5K0j1kmK1j0k7K8jk1J4K6l7K2M
-213A9k8J9j4J0k4L9k5n4L9J8n0M0J7j7L0j4J0RlqmK6pk0ORok7J9k5L0JlK1j8L1m4j7mJ6o
-172iK9j4J1j0pj6M4k8J3rRk7KJ9j1nL4k4j6K8%PjJ9l8J8k4j9rK9NJ6j8nPpjL5j7Krjpj0O2
-127D7m8nMQl3J3PK1J2qj2j7j6L3J8j9pK8l4%qj4M6k9LJ5JK0k9mJ3LJ7j7L5k9omk1K6Lj4J2
-84A1j2K3j3j1j3M4j6nnj9L4Kn4K6nJ2pjOmL3j6rNJ6rQk0jj6J9J3nk6J4J6%pl3J5J2m6K9%
-40a5J7k1oK0J3KRj8j6nM3k3mK3%o5jN0J1k2J1J5j0J0nJj7K5k0K2mmKJ7m4J5k0MJ5j9j0L9
1A5Kj9j7J2rm0M0%J5pJ9Kj4j3JmO4k9k5Qj6%M3m2J6j1J9j8L6l8MLKk1QkM4j8j8Oj3J0K6Oj1
46A6k2j3J9Jj8N6rqj7J7nk5K9k1Okj4J0j2j8L6j7J1pPMJokK9Mj6j9J9J3k1J9j5Ok4J6j7J1
89Bj0K7j5K5l2j5L9j8k3k3N9j8PK2l0nPl2L3Oq
110b
##PAGE=	F1=21131.181745594043605
##FIRST=	23001.711907285582129,	6426.5682307747556479,	-939.25
##DATATABLE=	(F2++(Y..Y)), PROFILE
-912cK0k7qM2Oln3J4RQPm3L3K5k7nJ3qJ4j1Pj9lJ2nmJ1j0nK7k8J0J5j0kMj1QjnJRJ0j0OK6
-866C6m1J7p3N8Rl6K9rmJ4J4rl0RnK1LrJ2j7J7J4k4j4j2N6ok3lL7k4Pj6j8%J9J5Jj7J9j7j4
-824a4J4MKj1k2K8l1L0KK9l1j8J6K5oj1M5n5mkJ0PJ3oM3l6Nl5KMjK2k5%K8j3j2lK1j5MK3J4
-781D0Ql4k7K0j6o7Q5j1kJ3N2k2l8j7L2j6ojM0j4j3j1QJ9k0KKj1POj4nJQoL2l5mPJL5j1nL
-737A5j0MJ5k7Lk0jL2om0O1j5jjK5l6kJ6qj1lL6m4K9k7L2J5j0j1K1K3ql5j2j2J4J5K5n4K2
-697IJ5rj1j5J4J1qokJ3MpK%j3KOj1jJJJ7j4J3j5J1J1j3K7m5lK8qj1rKj2K8Lnj0Nmmj7MM0
-650A4j9oj1J5Rk3QNJ7j3k8K2J1pk0j7J4L8L5o2K8pj2%K2k3L9k7n6O2J1k7J4R%l2J6J0j1j6
-610a8rPK6%Pk9j2L2J4k1rnnpJ4noPJ4j3J8k0K0Nl5K3j5jK7M2j4l2j4Ok8L1rL0j6J9k5j8J8
-567fPJ9j0kRJj8lpJ0j9NL4RJ9l7nLJ0j1j4LM0k5j7l5L8jNJK2k3j1K4Jk6J0k0L0mQk6J2Kn
-522cK1j3j4NJKmKJj5nJ0K8k0pj7J6J2J8k2qn%N0l3MK3oj5nJ2l2J9J7Oj5qK0l3L2Lrj3l4j3
-477d7M0Po%J6j5lpJ6M5l9pk5J4jJ8rOlJ8jk9jJ6Ql8K6KJ4Mk1J5k7K3j6Rk0Lj5L5k2L1kjK
-432A3onj0m5K6PK8k6j7lM8J6K0j9j4j4oLj2J8Jj5J5j8KJ5L6k8j1jK1mklll1K5NK6l9j6M5
-390B2l5NK6j9K1j4jJ4k4nJ8j4ONj0PJK5j8j9K5pMok3J1j2J4K4J3o9L3L%prJ4pl6M4K0J8j9
-347A9j5KMqJ5l2j3L0Pj3j9%MJ3Oj1J5oRk0L2j4qJ9k1j6QRJ5j2K3j7%nl6RqO2l4J3lJ8l2J3
-303BPj2Jk9L5qL1l8Ojk1R%j6K1M6m0rQL8j3k1J1K3l1k4M%K8Nj1Ljk0JJ4KQNk0PJ0m0K6M1
-258C7m9lJ4J3J4j7mmjK8j7qLJ1o5J4K2J8NJ1k8J6k0qK5pK7k7j7RK2j1%mJ6pk6L0Nl1J8K5
-216B9l4K2Kl0J4rJ1k2M2l1m9L3J4m5M5J6j9K6j2J2NomjK5qk3QQlk4J7j9K1MoJ9j4K9m1k0
-175a8%J5kK7k4J4qmk3M5k2RnJ2k9kK0j4lL5k3j5K6JRpJ3l1J8k2k2j0L8%J9j9pRoQK3j4Lr
-131Enj1nO5n1nNJ2l3J3JK5Qprk0j7L6J5j7qK6k9olpL9l5KK2%K3l0kJ4mJ8j8K7k0qmj5K8k
-86A3j1J0j1K0j3j0rL8j1j1lj1K8Kn3K5oRmnJ2JK7k1KjJ4qMj4lj5J9Rjk3J0J4Mql5J3K0m8
-42d1K3%J8j7j3K3J4lJ2j7j3pM0j1j3K6ko0pN3J2l1J2J4nPkJj8K4j9K4jrmK3l9Rj9PJ3rj6
0b1L6kj7j5J8j8l7L9NJ1rJ5Pj5j4OlO0l2k3Rj0%L5l9J6pK0k6M5m6RLjk9J7lM7k4k0LmQK7J
45B2rj4k0K1Kk0N7j2oj0J4mk6L0k5Okj2Qj5j5L6j6J3rPjMnmL0Qj6k0J5J8k3J5o%k6J7j4J2
89Ej3K6j6K0k3j8M2k3k0k1N5j3KK2k8lNl0L1Rj0
110a
##PAGE=	F1=21106.889146091558359
##FIRST=	23001.711907285582129,	6426.5682307747556479,	-1270.75
##DATATABLE=	(F2++(Y..Y)), PROFILE
-912dQj7jL8Omn3QJ6J1Ol9K4K2k4nJ5j0J7j3Kj4nJ3onJ2pjK0l1J5J3qpPj0RmMj4J2J2nJ3J9
-866C5l9J4p0N5Nl5L0ppK1Rj1l7J7j0K9KnQj8J4J2k6lj0N2rk2lL2k2Rj8j5kL0J0lj2K2k4k7
-824b9K7Ljpk1K3k3K6%L0l1j4J7K2rqL5m9qMJ0OJ2qM2l5Ql5JRJJ3k6OK7j8j0JJ5j4QK1J2J0
-780D3l3k3J7j4p0Q0j3JJ5N2k5l4j7L6j7j1kL6nj6j2J1J2j3KLj1QMj4qOMqL7l6qJ3kL3j0j1
-738@J2j2KJ7k6Ol0LL1ll7O5k6LJK7l9jJ1kj2j1M2m6L0k6L5J3qj5K0K2pl8pj1J4J4K4m9J6
-697BJ6pj4j1J4J2j0qnJ9lmKJj1LOrlKlJ7j2K0k3NJ4jL1n3qK9oj6j1J0qK3Mnj1Ookj9kM6k4
-649a3pmRJ2k2J1%J7rk9K0J3j3j6j5J3L6L2n3K7j2poK3j9L8k7n7O1J5l1J6NKl5K0J3j0j7j2
-609c1J0K4nNk1rK7J2k1j2pKj0J9lmJJ8j9K2k2K1Qm1K7j7KK4L4qk5j8Mj9L0j1K7j8K3k6j6
-568b3J8MJ0jJNNk4KqNj3ML5PJ9l7pNRok5NM1j4k5m1M6lO%K6k5j3K4Nk5J7l2K9n%j6J6KmJ4
-521A3qj5NLOj1%Nk1%OK5j4jk5J8J6J7k6kokN1l4RJ6mj5oJ6m0K1K0Jj6kJ6k9L7kj0j4k8j5
-477d5L9OpKJ3j7KlJ3L5l5Kk9J9j1K0pJ0pJ9ml1KJ4Ql8K8J1NMk4J7k7K2j6J2k1Lj4L4j6K9
-435A7j2Qlkqrm1K2QL1l2k1KM6J4J9j6rj4m%j6K2%k0J9j3jQL2j3j8KJ7jlpkl7L3PK7l8j9M9
-390B4m4J3K7k4K3j0lJ4k7%J9j6QKj8J5%K1j2k3K6pQmk5Oj2QL5J2p1L2%MorJ1pl3M6J4J6j7
-347A6j6PMrJ3k0j9L2lj1j6kJ1J3%rJ8j1J3k4L6j9qK2k0j7J1KJ9qK1k4jqk6Oj5O1l0J9oK4
-305B6l2OJ0j5kk4L6j1L0m3RNk1Qlj5J7N7m3j0ML9j5k0J5K5l2k7NKK4NpkLj4pJ3OLNj8QRm3
-260c4L2M4n2lJ2J6Rj3rlJL2j8pJJ2o8J0K6J9RRk5J2k1pK1nK4k4j6LK4j0%mJ3ok2K9J1m0K1
-217CK5l1K3jl2J0oJ3k0M3l4m4K9J0l7M4J5k1K1qJ2JqJJK3pk5QP%k1J4j3J3PrJ8j2K7l7k2
-175b0LJ3LK5l4J7p%l0M7j7OkJ5l1nK1j9%L6k2j5K5KJ1j3Qk4J6j8k4j2M5mK2k0j0J1mK0Qj3
-133A0Oqj1j5JO6n2mNJ5l3J4nK9Lnok3j9L9J3j5j0K5k5j0KlL1l9KK9%K4l2%J8j2J7j8J9rj1
-90ClrK8ppQrJ6j4qpL3pj4jmK2jn0K6qOkqJ7PK1k8J3nJ1qJqnj4J9NLj9NJ2Pj0l4J2K5m4J4
-41b0jJ9j3k0K5J6rJ4j4j0rL6%k1K6jn3j6N5J4l9J0J5%NJjj6K3j7K2Mj4j1K9l3Mj8RJ1%k0
0a8L2pj3j3K1k7k8L5J0Oj1J1J0j5j4J2jN1l2k1J1m%K5l6J6kK0l1N1n1J3Lml6K5mM9l0k2%N
42a4PK7mpnk7K3Kk2N7j7lkJ0kk7L2k9Olj1Rj8j1L5j6J6j1PnOnpL2J0j4k1J3K2k6J2Knk8J7
87ErJ2j5K5j8J4j4j9M2k3k0k0N1olK2k8%Lk7K8J2j2
110@
##PAGE=	F1=21082.596546589069476
##FIRST=	23001.711907285582129,	6426.5682307747556479,	32.75
##DATATABLE=	(F2++(Y..Y)), PROFILE
-912@onOL2Pkn3LJ9J4Rl7J3K1k1oJ9j3J9j2lj2nJ1kqJ1%KRl1K0J0pj0QnPnJ2k4QJ7jK0J1l5
-865EJ2o3M7Kl5L1nqK7Jj3m1K6j4L4%kOj8QJ0k4PrM8qk4mK8k1J1j9j1lM0Nj0j0L0l2l5L7J
-822Gojj9J7j4J8JL0l2pJ6J9j0oK2m1rQPRJ1j1L9l4J1l2%J1LOk4J0K7k5qNPj1J4J7J1J1l2
-779A5j8J3j3o9P2j2KJ5N1k8k9j2L5j6j5kL0Jj8j1J1MnO%qOLj2j1RJrM1l8j0J8lK9j2j4K1
-737A8j6KJ7k3Pl8QK9%l1O3l2NMK7m0jPLj2j7M4m6K8k0L4J2qj6J7J9pl6mrJ4J2K0m1J1J7q
-695A3j4oJ3J2j3rpK4pnMJqMNqlKnJ6j1K7l1kJ9J0L2n6j4K8lk2rJ6mJ4PprOpKk2rM9k6qMJ
-646a6J4j7J2nJ4ll0J9J2j7j3j2J3L2K8m1K4j7jj3K5j4L1k5n4N8K0l3J5JMl7K5J3j0j7j3J4
-608a4K0j0Mj5mJ8J4k1j4j0Rj3K3jKrK0k3K4k1J9J1m3K9k2PK3K3jj7k1jrK8j0K3k1K8k9j2
-568a6J7jOLN%J0l0OoloOL2NK2l8j2J0Pkl3PM1nl2m5N2mNJK8k6j3K2Rk6K7m3K4lnqJ8LmNl
-520Gj4MMJ1j7kPk5NJK5j0Ml1K0J8J5k9LokM8l0RQjj2qJ9m7K4K0kj6%J3k2L9oj0j7k0j6L6
-476cNj0PRj6MjJ0K5l0J0l0K0j8K1nJ5j3K0ol0LJ3Nl5K8J7%Lk5J9k7K0j6J4k1Kj1L0pK5k0
-434AJ6rKj1rl5J7J4K9l7k0MM2QK0j1mj7ljj7K4lk2K1plkL0Kk7QJ0Klj1Km3L7J0K6l5k2N0
-390B3m7K0K2k3K1moJ5k8NJ8j6Q%k3J9%J5qk3K5qJ2jk6Lj5LM3J0o6K7kQlj0Ppk6M3J0J1j3
-347A3j8J3jnJ1pk6L2j2rj4jJ6J2pnK3j7J5k6M0k3rK4j8j8J4nK2lJ6k7lj0j6Lj9N5k3K2rK9
-305B9l3KJ2j9lj5L2j2K6m6J4Qk1Rrj0J1O6m4j1%L7j4k1K2K4l0l0N%K2PmnOrj4J1J0kMj3P
-262aJ0m7L7M6n2oJ2J7Lqj1mLL5j9ojJ3o9OL0K0J2Mk2J1k0oJ6oK3k0j5lK6j0KmRpj6K8J5m7
-218b2K5K1k5K1ll3NjJ5j9M2l6l6K6Lk4L9J4k3J6nJ3lrKMJ9mk6RNMk0J1mNPj0J3nK4l5k5J0
-174a5J2MK4l9J6oMl4M6j2KKJ7l2rK2k0%L3j7j5K4JJ4j9Kj7J7j8k0j3M8qK4j9j3J4nL1nj2
-133IQpj6j7OO3n0lOJ7l3J5j2L3%oKk9j9L8J3j4qJ8j7j4OJK3m0%L4JK2l2LK2k1J5j7J4jj2
-90AknK7j2kOoJ2j4rkK6kj7JLJ3%m7K6j0LJj1K1J3J1l0K0oPomkoj2J9JQj5kJ0J1j3l2J1K8
-43A2l6MlJ9qk5K7J4j5J8j3mj2K9J4k8K5jm3k5N7J4m6OJ8MKNlj5K4j6K0Pj8j4L0k5jj6J0Q
-1@J2k4K5j0j1j0K4l6j4K5J6Kj2NJ2j3j3J7%M0l0k0J5JjJ7l3J6%K1l5N6n5J8Mrm2L1kM6l3
39@k3nJ5NK9j2kLl4K7%k2N1j9JNOjk5L1l1PnrNj6oK9j1J7j4RrOmj1L2J2j2j9J0K5k9J2Qj0
85A6k8J5lJ0j8K6k0Pnk0M0k0j8j7M2LqJ8k4KJk3K3J5j3
110A
##PAGE=	F1=21058.303947086580592
##FIRST=	23001.711907285582129,	6426.5682307747556479,	-504.25
##DATATABLE=	(F2++(Y..Y)), PROFILE
-912ak5J2J1K6P%n1lK4J5J1l4KJ9j8oK3j6K0j3oj1mJ1Jj0PPNkk9K4Pnj5RjRrK1l6OK1KK8K
-866C5l0Rn4M0jl4L0mj0L4pj5m2L3j8L9nKNj8KRk5J8qM5rk6mK3j9J4k1onN0%j8qL5l5m1M6
-823Flj0Kj6J2oJ2KK9l2kJ5J4j0lQl0j1J1PRRj3L7l4J4k8kJ4Nlk2J4K7k8qPJqJ9J4PJ1k9j0
-778bRj2o7O0j0LJ6M9l0k5pL5j4k0lK3Rj8j2J3pOQmnP%j2j3J3lj0M5l9j3K4nK5j4j6L0j8K
-735bJ5k1J1m7J4K7Kk7O0l6RNK5m0JKOj0k4M8m6K8j7L2J0nj8J5J4ol4jpJ6QJ7l5RJ5pj6jJ3
-692BJ1j3j3qK9j1nQ%qPKomLoJ4rL0l4j2K3J5L1m9j8K7jk7oK1jPQpj0OqQk7j5N2k7pJ0pJ6
-645ij1J1qJ1Kl1J8J2k2j0rJ5K9J7k6K1k1Mj8K7j0K6k2n3N6K4l6J4kNl8K9J3qj7j4J7J5j5
-606a4LoJPJ5k0j6j2J6j6K6LOk0K4k6K7k3J7J6m6L2k6J0K2J2Pj1k2o%K8j1J8k3L3l2qJ6pM
-565bPRoJ5l6J3pr%PK9MK5m0j5J3NLm1J0L9Nl9n0N9oOKK7k5j2K0J2k7L7n2K0jj1jJ9MkoLj3
-519hMOJ3k2lJ0l1J1lK4oNl1J9J9J4l1QpkM4k4R%%qqJ8m8K3J9mj5MRj6L9rpk0j3j6L3Lj4J2
-473@Nj5P%PJ6k3J7l2K1k2K2mJ9j8K0j0k9NJ4Jl0K7K2nLk6K0k7J9j6J7k2KrK7%K2k7K2j6P
-431A1j4pl0J3J8K9m2k1OL7%K5ljk0kkj9K6ok3K0Kpj1L1J2l4J3NMlj6Qm8M1J1K6l3k4N1n1
-389b8K8J7k2J9JrJ6l0J1J6j6J0lk7K3%Qlk2K3rJ5Jk5Jj7lM9Qn9K1lJ2jj1Mpk0M2MMpj8J8
-345A1qKQOl4L2j8qj2jK1J1j3kK7k2J9k8L8k3rK7j7j9J4rK5KJ1l0oj2mjk3M9j5K3j1L4l5l
-303cJ5k1mpK8j4K2m9K1J0k3J2j4oOP2m3j1oL6j2k3L0K2k9l2NkK2P%rQmj9RJ4qJoOJ2n0L9
-259BM8n1qJ0J9kmj4lLL8j9mlJ3o8KL3K0J4%j8J0k0nJ1pK3j8j1rK9j1KlOqj0K6J4m8K7J5j8
-215CK1nl3%KJ8j8L9l6k7K4lj2K9J6k4J0jJ1mj0JPJ4Jk6RMOj8QMlQj1QJK0l3k6J7J0OK4m3
-170a2J3oPl6M5pkNK0l1j4K2k2%L0j2j4K2%J5k3lj0J7j6j6j4N0j1K5j9j6J5lM3j9j1Rok1j8
-129b4J3N4m4lOK1l4J6j8L7mnRl5j9L6J2j1qJ2rj8J1LJ4l9jL9JJ9l1OK6l1J4j5QQj2m%K5j7
-86HKNlJ0j5rKJ7Nk0LJ0KKm3K6j2kNj2K4J8Kl3K8qKlqMprJ8kJ2j4oPJ4j5l0J1K9k5pmJ8kl0
-37c5K7J4k1K1j1%j5K1K6l3K3%l0l5N7J5n2KK1QjQmj5K5j6J7J1k1k0L1j5oj4J2NK3k7J9j4
2ApqK4m2LJ3K0lj2jJ2j0j2K1JK8k4j9J9MjPl1J5NJ9l5N7n6K3Lj2m7L7lM5l6k3rK3LK9j9KJ2
47A6l8L2mk2M5k3NJ2JKk6L2l3QppJj4jK3oJ7j7J1j3Qmj4L1J5j0j8PK8l1J0J6j6k9J3KJ1k2
90iK7k3LLk0L4j5j6j4L3J2j3J5k2Njj9J7J8j2
110C
##PAGE=	F1=21034.011347584095347
##FIRST=	23001.711907285582129,	6426.5682307747556479,	1218.5
##DATATABLE=	(F2++(Y..Y)), PROFILE
-912Dm0K7J3K1ONm8oK3J7J7l6qJ8j3qK6j8J9j1rj0kRNj2LJ2J2j6k5K7Moj6RNQj1K9m2lK7O
-868A2L2mk5Om3K8mk8K6%j1L6j3j7m2M0k0M1j1QKj6mPk3K4nM1pk8nJ7j6J6k0llN2kk8nL9l6
-825Hm0M9pj4Mj2PLKNK9l4LJ5Qpjoj9j0J3MRPj5L5l2J6k4lJ6Nrj6J2K9l3oRomK5RLJ1k5nP
-777A5j4o1M8pNJ4M6l0k2%L3j1k5lJ6J4j8j1J2j5J5J2rlJ0nj1j1J4pj0M7l9j4K7nJ9j6j6L6
-737B0k0KJ4j7J2n1J7K3Mj9N1l6J2OK3l9%kRrk6M8m1K3j0K6Rlj7RJ1qk8%mJ6OJ3k6OJ2qj3
-694eJJ5Qj5j5rL2j3oJ1%pQ%o%KqJ3pL3l9k1K7PK3k8j5K5Kl2lK5KjJ1j0rOoJ0l0j9N2k6oJ4
-647ij6J8mJ1j2NPk9J8J0k5rmJ8K1Rj3J8k3Pk2K9oK0j9m8M9L0l8J1mMl6L2J2rj5j3K0Rj7%
-605a3JOlJ6j9j8j2K2j7K7PQk9K5k7K7j9J1K1m5L1l1J4K0LJ4mk2j2OK8j0J2k3L6l5lJ5j2M
-565@NJ3j0K0m1J8oj4MRK5MK6l9k2J8MNm4J1L7J1m3n1O0oNMK4k1j1J8J4k7M3n6J3Jj3NJ8P
-523A8kj6Pj1LQJ4k6kJ0l4J7rK5kOl1J8J6J4l1J1pjL7j6OpKlj0J6m7K3J7lj6OQj1L6j1nk0
-479cpj6K7Mk0J9%j2PjNRj7K3l0K0k3K2pK4k3K0j2k8MJ5%k4K4K3qNk7K1k6J7j4J5k1LqK4R
-436A3J6l2K5k1J1j7lk7J1K3K5m4j9NL3j3L4MJk3k%k2K8j2k1J7J2rj9L4J8m3J9%Mjj9J3n0
-396e1M0J4K4l0k4M8m8K9J0j6J5Oj2J8k9J2J6j5Qlk8K3J%Jj9K0j1J9Lk5%k0qN0Qm8J3lJ4N
-355Gj4Kqj3L8JoKj9K1j7J3KK1m0K8k4pr%K3Rj6KL0k6K1k8L3k2oK7j4k2J5j2K8NNk9j2j0O
-312a5nk4M0qK4j2L2l2pJ6k1lJK1j4J6n0K8J0k4J4j7j%P3l8j3j1L3rk4L7K0k7l4OpK2QLj1
-271cJ0Jk3PJ4j3%%PJ3n2L9M9m9rRJ8ojj4nOL7j8llJ3o6kL6J9J4mj4J0k0mPrK1j1j1j2L0j2
-226dNnMj0mK5J1m8L0PpJ6ol2mNK0j7L3l3j8K3r%K0J5k5QJQnj0JPPRk4PMQj7MJ3j0OrJQJ6
-177B5l2k6K2J1OK3m2J0qQl4M1kmOK0k7j9K3k3kK4lj4J9%J6k6rlJ7j5rj3M7j2K5j7k3K0nN2
-135D7l0j0J2ok5j8J8M3l6kPK2l4J7k3L9mqJ9m2j8L1J4j0oM%k0J3LQl6lM2KJ3k8QL0l8J0j5
-93a0QJ3rpMK1j9NOlRj3j3QQJ0j9LJ6rNl8K8j6oOj2K5K3ol5L2mmjj2RopJ5nJ8j2j3OJ6j5k7
-45b7J0K8j1j8pJ8Kl1K6J1k3K2rMj8J2L7l6K0Kj8m2N5J4n4lK5J0jRpj4K5j2J0J5k4k2K9nj0
-4hj3J3NL0k4Pj4nmK1m6J9LK4qj2rJ3qj0K6JJ5j6j7K2Ok%l0J4J0J5l1N4n4K5Nj4n2L9JL7l5
39gk2j2K8KL0k5OJ8l8L5rk1L6k5J0J7lLk2K9l4J1j1lprNJ5LJ4k2J6j4Omj6K9J7qj6NK8l2J1
83A4K1k1k8J1PJ0k4K7k4lJ1k1K7pj3j1K4K0j7J0j9Plj3J1K0j2
110D
##PAGE=	F1=21009.718748081606464
##FIRST=	23001.711907285582129,	6426.5682307747556479,	1682
##DATATABLE=	(F2++(Y..Y)), PROFILE
-912En2L9J4J5OJ0m4j0K3J7K3l7j8J7qrK9k1J8rj2q%PJ0j6jJ8J6k9j7L0lmj9RJ1Oj4L7m7r
-870b7L1RL6j1k0Ll0J7ok3K2Jj1L9k0j9l8M3k2M6j9J2%j3rOk4L1mL8nl0pJ1j2J9j9JlN2ml7
-828DlM2l3l6N1j4j8OpKQmPK9l6QJ5%kKk0pj1J5KRMj5L2l0J6j9lJ5Pj5j1J1K9l5nJ0j3KK9
-783A8OkJ0k2MLj5n4L4lPJ2M2k9j8NL0pk9lRJ8j7j0J1k4K6J4j4%J2rj1rJ4j0j0M8l8j5L2o
-741@J2j7j5M2k3LJ3j5J3n4K1K0Lj2M1l4J7MK0l6JoJ0nl0M9l6J8nK0OKj5LNqk2JkJ8MQj9M
-697DRqj0LJ5Oj4j9j0L6j5qJ5JpQlnKMj0J2oL3m0k9K4qQJ0rK3Ll5%K9MqJ2j2rOmJ4l4k2N1
-650Gk4mJ7k4J8MJ0j4jJ2k8J8Pk5j3LK3J4kkJ8k5Rk4L0lJ4j6m2M4L4m0PnMl5L6Rrj3j2K2M
-607Cj9kPJ1j4J8j7j9j2K8j9K6J1J1l9K9k9K8j8OK4m2L2l6J8J8mJ8Kk2j7J1K7oNk5L9l7JJ6
-567A2j7NKJ8j6K5m5K3oj9RJ0K2LK8l8k9K3JJ0m8J3L6J6m8n2O2pMOK2j8qJ3J6k8M8n5OMj5
-526a2J0J5Rjk6J2qJRJ4k8jJ0l6K3j4K8lOk6J5J1J4l0J5pjK9pLj4LLj1J1m1K1J2%j6QQqL3
-482C3j3%k2kj5K3Lk6K7nj0PkKLrK8l0K0k4K2qK9k9K0j5k5KJ6jj8J9K4j0Pk6K2k7J6j3J4k1
-440a4MnK0J7J2l9L0k6J5k0%k3QK6K3m5j8MK8k5M3J1Lk7kJk2K9j8j8J3K3j2k7M2J7n0K6nM
-400C%k2J9m9L8J4K1k7k3M6m6L1JrJ1J0j5K2l0J5J4j4Plk8K4JqNj7J7j4K4Mk3Jk3j4N0Pl7
-359a7PlJ6J0j8%ppL3jj4Rj9K3k7K5kL3m7K6k9on%K4Pk0NL2k7K4k8K4j5oK5j0k4J6j5L1Qj
-316C0k7j6rJ5qk4L1jK2j3L0l0rJ6k0kRJ5j6J1n1L6J0k6J6j9MoP2l2j4j6K9nk6M4J8k6l4O
-276a6j0K1J0Mj2J1Pk6LJ5j9%PNJ7n3L7M6m5qOJ9j2Mj5oPL7j6joJ4o3mL7J8J1prJ2k1lMj2
-232a2K1orj6L1j4QmJj2KK2Pm6L2kMJ2ol0qPK1j6K8l1j1K6j6J0J1J6k6NLNnrkQ%J7k3PLJ0
-186A3j7JK1j6MooJ5J1l0k7K7J2NK4l9Nj1J0l2L8KqQK2k6k2K4k4lJ7Nj5J8%J5k9j3MJ6j4j
-144b2j3M4j3K6j7k7K3oN6l6j0J3ll0j7K5K8k7jRK1l3J8k8M2nj0K9m9j8K5J7qlnQk3J6KKl2
-103c2mM3LPk3J0L2m5Rj6QJ9qj0PJ7k1QOjQj1j6J2%J6j8KK0j9Pl2L2k1j1Rj1K5K7j5l6L5j
-60A1rLj7J5pnJ4pK1j0j9OJ7j6k4J0K7Kk7qJ7Nl2K3J0k5K3qRk1KM7l9J7Npm8N2J4n5pK9J1
-17alJ0pj5K6j0LJ9k6k5K8Mj3j1J4JL7j9mj2nkJ8m8L4pK7j1j2j6J2mqL0%Koj6K4Olpk8J3J4
27CJ3k7M8n0K6Qj5n5L9KL2l4j9j5L3jL1l3J1K4l9M1j6j9K8k8J4K1pMj9K8l4J4j7Jj4kROJ1
68CJ2k6K0j5Omj9K7J8oj3KK9l3J2K5k5k8QJ3Rk7K7k4nJ5k1K0Jj1rJ6K8k1Oj7J0opNK1j0
110F
##PAGE=	F1=20985.42614857911758
##FIRST=	23001.711907285582129,	6426.5682307747556479,	1140.25
##DATATABLE=	(F2++(Y..Y)), PROFILE
-912Co1M8J3J0OJ3l8j0J8J7L1m0k6J6oqL1k1J5pj3rMNJ5j9pK3K0m0qL1rmk0J0J5Nj6M3m9j6
-870c5L5J0L6j3j6jj6Oqj6J8Kj2L9k5k0l0M3k3M7k6J5Jj2j3Nk3L2%L6ll3qOj0K1j3JJM6lm8
-828gKM0k7k7M4j7k1PljJ3j1J2K5l5RJ4oMLk8JqJ3JPLj6K9k7J4j2mJ3Qj7oJ0K6l5oJ2j9PL3
-783A7LpRj8J0%j5m8K3JPJ0L7k4j8J2K6ml2lMK0j4j1J0l0L4J7k0MJ5j5j0oJ2j3j0M6l3j5L4
-742EoOj9j1M3k4ORj0J2n4K5J4MoK9k8J9LJ6l2JrRjl1M7l0J3%J0QNj3k%qj6%LK0jOj4LMpo
-694hLJ8Jj2k3rL6j4j2K3Jj1J0nnPKj2J3nL1m1l4J9l0pN1MJ9Nl9KL1Qj5J4j5rPkJ5l7k2M7
-650@j9kJ8l3J9J0J0j4qJ6k5J7Lk2j8RL1Lj3J1J4k4J1k5L1%Qj4l5M0L3l8KoMl2L8Mrj0rK2
-608bjj9lJ2J3k3K0j5j8j2L0j8K4J6J1m6L1k9K8j5kK8l6L0m2K1J7j0K2Qk1k3J3K8kkk3L8l8
-569a0MJ7k2J0mK1j9K6m6K7mk2J0J2J7LK9l6l4K6KRm6J4L3J8m9m8N8qMQJ7j3mRJ5k8M9m9k
-528fQj5J2J1J2jl4J6nkJ1J1k7KPl7K8j7L3mMj9ROJ3k7J6n%K1Jlj8MQj1Ml1J6QOj7RRnK8j5
-481A4Ok2%j3J8Ml3L4rpQp%KoL2k6J5j9K1j1L0l0J8j6k3jJ8lrJ5K0rPk3K2k7J5j1J1j9MmJ7
-437CK6Mm0L0k9J7k0Lk1PL1J7m3j6LK1l7N4J7Mk9kKk2L0k5j4QL3j5l2N0J2n6L2qN%k4K5m7
-396d6L2J7J7k4k0M0m0L0qjQJ2j7K5k9J6J1j1Nkk4K0Lj5Oj4J6j8K8Mk2Kk3j8M4Qk4j%J7J3
-355A7k0knkL0kk6J8j7K2l8L8oM2n0K1l1mmJK4Nk1PL1k5K6k7J1mmK0ok5J4j2L1Rpk1k2pK3
-312Bj2k0K0OK0j3K2k4rJ5j9JJ5Pj5Nm9M1Pk6J9k0PqO7k4j5k2K7kk6M7J9k8l3Pj3K0J2Mj2
-271@J1J1k5%J2k2jJ4LJ9n1L3M3m0qNJ8j4Oj6oQL4j3KpJ3n9nL6J8LomJ4k2lJj3K0kpj6L2j7
-226aJ2njj3MK2%m1L3j1J5Pmk7j2OK5j6K1k5nK7k2J6MJ7k6LRllopPoK5k0MNJ1j7mK8j8%mj2
-179hK1Ql0k7L1J6JK4l3kj2J0k6L4Mj0RK1j9k7K4k2oPJ6j6J6kJ6l2j4RJ6j4Qj1L6j1K4j4l2
-138a7K6j0N8l8j0J5kl3j4K9J4j7jJ1K0l4J9l0M4oj1L5n3j6J6K1ojj2J5k4J5lJk4nM1Njj7
-98@J1L3m9Nj8J3K2mj4PJ3k2J1PjJ1rk2J7pK0j6JK4k9Rk6L5k3j7J1j0K5K9k3l3L2Oj4Pk2J9
-56IolJ2j1K6qk5NJ8j7j8RK4J4l3j0J4Pk9K0Qk5K0lRk1pN3l7J2RLn1M6J2n1rK9J0mJ2j1j3
-13a1K6pmK2k8k4K2J3j4j1J6%M0j1j7j0mKRm4M5j5L0j5j2k1QJoL2%qJj2K6Jlrk8J1J7J0k1
29cL9m3K6J0j4n5L5NK3l0j4j7L3lL3m0J4K8l6M4k3j6J9l0J7K5j0Lj5K5l2J6k0Lk3PJ4oK2Q
69A9k9K2j2Jkk0K2K0nrkK8l0J1K6k6k6MJ6J1l1K9k6nJ7k2J1J2j1oRL3k2%j5J1qjkK2p
110G
##PAGE=	F1=20961.133549076632335
##FIRST=	23001.711907285582129,	6426.5682307747556479,	1664
##DATATABLE=	(F2++(Y..Y)), PROFILE
-912Eo5N4POPJ7l1j2J4J7L7m3l2J6lqL1k2J4oj4rRLJ8k1j5K9K4m9LL0j7lj9J1J7Lj9M8m8k1
-870c7L6RL8j5j5nkkrqJ3Kj3M0l1j9k2M0k3M9l4J9Jj1j6Pk5L3%L5Jl5j0JpK4rKJM1kn8PL9
-826C0k1j5L6k2k4RJnJ8j8J7K2l6J0J3j3J2Nl6RmJ0jOKj7K6k4J2onJ2Qj9%OK5l3qJ3k4J3L7
-783B1kj2Qj5J7kj6m0J2OPPL2k0j8J8K2jl5jjK2j3j1Rl5M1J9k6PK0k0j1lJ1j5rM3k8j5L7q
-741BJk0pM3k6PQqJ1n1K9J0KjJ7k1K0JJ3k8Kj2QLl1M4k3PO%RQj0qmj0qjNK4oNj0K%pjKK0l
-691A3rk7pL5j4j5K9Lj4RqlJ1%j4J5mK9m0l5J0m0j6Q1J1J4Nm1ML1J0k0J7j9rP%J6l9k1M2j4
-649a7%J9m1J9J5J2j4j6J9k2J8kj9k3J5L8mk6K1J3k2J1k5L1JLj1k7L4L4l7moLk7L8%rppK2
-608@nj7nJ5J4l1K3j3j7j0L2j8K0K1J0n2L3k8K7j3rL2k8K8m8K3J7j4K3J2j9k7J3K7Mqk2L7
-570B7l9PJ9k6J2rK5k3K8m7L1mk4J2J4J1LK9l3l9K9JJ1m4J5L1J8m9m5N4qLJ0J1okOJ3k8M7
-530D1m0rJ4j5J2PJ3%m1K0lmJ2Rk7ONl8L3k1L7oJrL%J2k3J8pKJ4Rqk0MJ3j3kk1J2KJ2j7J0
-485cJ2nK2j7J2k2Jj0J4Mm0M2j3mPj0lJjL4k2J1j3J9j6L3l2J7j6k2mK0mjRJ6qRj9K1k7J5j0
-442cQj8NnJ5L4km1L0l4K0j9Pk0OL4J3m1j4%J6m8O4K1Nl2jMk3L2l2q%M4j7l5N5Oo2L8j1MJ
-399dk5L2m2K4J8J2k1j5L6l6K8j8QMJ5j8K8k8J6PpKJk1J6Mk3Rj1J5k2L2Mk0Lk4k1L9Pj1j0
-358a7MJ7J7k2lmLK4kl5K7j6K0m7N0j2N0n3J9l3lk%K3Lk2QL1k2K8k4oRjJ4kk7J3j0L2Qj1j5
-315A1k6nL0j5j6RJ2J7j4J4j8qJ4j7NK1kj5jm6M7Nl0K3j8J0j2O2k0j6k5K4Kk7N0K0l0l2Qj6
-275b5K0J3Mj0RJ6k5lRk4kK0JK2n0K9L7l3qNJ7j6Pj5pQL0qMrJ2n4pL8J5nm%J6k1lkj4J8Km
-229Cj6L2k0J6lmj3NJ9ol6L5k2K7Klk3j6PK6j6J6k0lL3k8J9jJ8k7NJ1j1%mj0Nj4L4j7LNJ3
-186B1j7rL4k0nJj8K6Lk8k7L3J9kK5k6pj5J0k1K9Pj1QK0j3l0K4k1qlK8j9J5mJ6l3j5J2J6j3
-145a8J5qK8rK2j2l6K9j4N6l7rJ5Jl6j1L5kp%J1J8l4K0l0M4oj3M1n7j4RK5nKk0K1k4J3n%j8
-103b0nL8Orj0J1L4n3Nk3J9K3kj7QJ0k2J3PjJ4ol0K3j3K3j3%K4l5J0k0L9k8k0J3qK3K9k8l1
-62b2L0J2j9J2k7K3nkJ0j2K7pk8MJ9j8j2QK0K5l8j1J2Rk8J6Rk5J9jJ1k2j7N8l5RJ1J2n3M1
-22A5J1m7j1L0RmJ2j4j2K4jj3K4k9k4J7K2j5j0J6%M1jk9noLKl8N1j9L0j7j1k6PMoL3Jj5Rj0
20bK5llrk8QK0Oj4K9l5K2J4j2n2L0QJ3k5qj8L1oL5m5J7L0l2M7l0j3J1l1K0K8j3Kj2K1k9J9
61A6k4Nl1J6J9j8L3Ml1K5j1kjk1J8K0molK7k9J2K7k8k4%J8J3l3L0k6mJ7k2JK2rmLL9k4oj3
104iJ3j0MrK3l
110I
##PAGE=	F1=20936.840949574143451
##FIRST=	23001.711907285582129,	6426.5682307747556479,	2091.25
##DATATABLE=	(F2++(Y..Y)), PROFILE
-912Go4N3LJRJ9k3j1QJ6M1m4l6J5knK9k1J0lj3j0J3KK0k3k0L1K5n2J4K7k4mj7J6J3Lk0M9m4
-871a2k6L6J0L3j2j4rJ0qj0JR%j3L9l3k0j2L5k5N0l9J9Nj0j8Rk6K9ML3Jl4j1mmK4kKML0Jo6
-828b4J2L4j0nK5k4k5RMpK1k5K2J8l2PJ1j5J7Nl9J4JOkMJj6K4k1QjmROj8NLK0k7j1J4k6J7
-784a5L8mj7NrK2lj9l3PRJ0JK5j2j9K3J5Ll7jkK1j0j2Ol5M3K1l0RK5k5j0JQj5j0M0k3j4L7
-742A4onk2lM1k6RPpJ0m6L1NJJQj4K0%J0k5Kj3POk9L9j6KJ1j2J2J2oj4qj2%nJ0K6j0Oj0Lm
-696@oNkK4qnl1nL4j5j7L6Nk0Rj2JJ5lj5J6kK4l7k8Lk4oQ2jKNm3LL1J5k5J8k1j0OLJ6l9j9
-651d1L5pJK0m8J8J8J3j2k2J9j6J7qj1l2K3M6j5l5K8J0j8J1k5L1KJj0k1L1L1l4j0mJk2L8m
-612aj3jlJ8qj1qJ6J3l6K4rj4qL1j6J4K5Pn3L3k5K4rj5L1j7K3n1K4J5j5K4J4j6l0J1K5J1j4
-572A0k0L3l6RK1l0J7j8K7k4K7m4L3lk2RJ5PMK6k9m1K9LQl6J3L0J4m6l7M4oJJ2NJ%MRk8M3
-530C4k6j7J8j3J2%J6lm3K3jpJ3Ok3RJl8L8k2M0j0jJnoJ1j6J6nLOJ5j2k0LJ5j1j0rPmK0j9
-486a4J3J5oJ4j9J9k1jpJ2Nm5M6j7jRj4rPjL4j7OnJ7k0L1l0J5j4k0rJ9jNMJ1nRj5K1k8J5r
-442aLj5PoJ4L9rl8K8l6J9j7J1j9PL4Ql6j3jJ0n5P0K3Ol2jOk3L3l9lnN1j9l4N9ko6M2j2MJ
-399gk4L5l4J3K0Pj7rK8k8K3k8J8LJ2j6L0k7J5%%%Lj6J0Ql0J1j1J5k5L5Lj7Mk4k4L1J0jj6
-358b0QJ5J9k4l%MK1km2L2j4J8n2N8j5N3n2J3l2%lKJ7Kk1QK8j5K7j8k4K2MMMk7RmL0Oj5pl1
-314a7kL3j5j1%J7J1j2Lj1nJ1j3RK3qj5pl9M8Kl1K5j5J2j3N2j3j7k7K2Mk4M7K3l4l1Rj6J9
-274fJ3MpOJ7j9qNk5%K4%K0m4K3L1k7oMJ5j6Qj7oRK4lPj1J1m8qL9J1j6KMJ7k0mlj6J7N%j5
-228iL1k3K0jqj1KK0j4l0L6l2L7l%k0j7NK8j7J2j7jL9l3K0nJ8k5OJ5k1L%j2%j7M0j5JQJ1j6
-185Ej3L8k0j0Nk2K8%k7k6L3K4oK6k0j1j6Pj2K3PrNJ8nl3K2j6j1j3M0k3J3nJ5l4j2J2J6j2
-145a9K1nK0mJ7j2l6L1k0N2l3rJ6Kl6pL9j6JKJ1J4l4K1k7M2oj3M2n7j3JL1nNk5K4k3J1j2K
-104gj0mL2Qj6mJ0L4n4Nk9K8K2%k0PPk1J5QmJ9ll6K6j8K5omK3m0J0j3M1k8k5J4nK1K7l1k9
-62b5K5K0k1J4l0K5mjPj2K7ol0MJ8j7oOJ7L2m0j0J0Qk5J1J0k3J6KJ2k4k3N9l2OJ7J5n1L4P
-21B2l7j1K6QlJ1j6j3K4Nk3K5k8k1J0K7j1j3J9jL9Rl8Jj0Nok9N1k1L1j8rk9LQoL1Kk0J5oK3
21B6j0jqk8OK0NoJ6k5J7J8rm7K1J2Lj9jj6K3nL5m9J9L1k8M8l5j1Ol1J9L1j3kpJ7k6K3k9Pl6
64c9K4K1l0M5kl2K8ppjk0J2K2mloK7k6J2K6k7k3lJ8J6l5L1k5jJ3k1pK8pkKM0k4j1j3J4j0P
107@j4K3%
110I
##PAGE=	F1=20912.548350071658206
##FIRST=	23001.711907285582129,	6426.5682307747556479,	2033.75
##DATATABLE=	(F2++(Y..Y)), PROFILE
-912Gn8N0oJRK0j3j1KJ5M3m6l8J7kkK7k1Qjj3j0J7KJ9k6k6L5K7n3K3K3l1lj4J9J0Jk1N1m0
-871ik9L3RL0qj6j3K4j5j0QOjj4L9l4k0jK9k7N0m4K1Pj1j8J2k8K4QK9Kl1j2qjK4OJMK0Lp2
-828c3J7K8%PJ3k6k4QQj0K5l1K5J5k9MRj8K4Nl9J6OKlL%j6K2j8LNmPMj8J1jJ4j9j3J5l0K2
-784a4M0pk0JoK6kk1k6KJ2J2nK0mk1K7QPl8%mK0pj2Kl4M5K2l4J2L0l2rPLj4j0L5j7j2L6nj1
-740Bk2LL8k8J1OnPl8L1LlNkpJ9jQk1Jj4NJ0k7L3rmJ7k2J4J5lj8j1j3PrJ4L0j4NrMqoJ2oK5
-692B5j0jl5jL2j6j9M3Pk5Oj4MK1pj8J8KK0l3j7OL4L6L9n1j8Lm3%L0J9k9K1k4j0MPJ6l8j7
-651c3K6KJK1n4J6K0J6j2k7J9j0J5j1lm1L1N3k6m4L4Pj4J1k2K8Ljqj6K8K8l2j4m%j5L6rj4
-611a5LJJ6j2mj2J6J3m1K6nj2oK9j5RK8Mn3L2k1K1ok0L1pK1n6K4J5j4K2J5j1l3PK4J8j9j8
-571eK7l2J0K5l5K2k6L0k6K6m2L6lk0OJ6LLK3k2m2K8KPk8J2K9J1m4l0L5mjJ3jRKJMk6L5j0
-529A8k3K3j4J4qJ8nm4K6%j0J5Kj9J2ml5M0k2M3j3mJ2j3j3J0qJ3lMkK0j7j8KJ9j1j8MJqK8
-487A2k0J4J8qPk1K5k0knRPm8M9k1KJ1j8j3J1jL4j3KNJ2k7L2k8J4j3j8j4K0%J1jOlJ0rK1l0
-444aJ5r%j3PoJ1M5j7l3K6l7J7j3J3j7OL5Ll2j1kOo0P4K2Pl0lQk3L4m4Mj3N7j9l4O2j1p0M7
-402Aj2N%k3L9k5JK1Jj4jK2k3J6l5K6JJ2j6L3k7J5qQlOj0KJ3l6J0j0J7k8L8%j6Pk4k4K3J1
-360gPk1J2J3K0k4lLKJ9%m8L6j1J5n4O4k0N4m9Ql1LmLJ2Jk0OK6qK5j3m2L7QoRk6NJK9Mj9K
-315A8l5%L6j8mrK2Oj1qnjRj0J1K7j5j4j1l4M9%l3K7j2J3j3M3qj7k9J9Pk1M3K6l7l0J1j8J9
-274gJ3MlKJ9j4j2%k6KK8mK1l8J7K3k1mMJ4j5Qj8nQJ8JJ0j4J1m3qM0Pk6QPJ9k0nkj7J5NNj4
-228gL0k7K5Kj2j1%J9k0k3L6m1M4pLj5k0MK9j9J0j3jM2l5J8pJ8k2RJ6k9NMj4mk0M4j2%RJ0
-186A8j6j7M2k0j6J1k7L0mk3k6L2K7j0K7j5j2j8NnJ8QqLJ6Kl6K1j2j3k1M8k6J3qJ5l4j0J1
-147c0J6j1K7lJ1KJ2j1l6L2k6M5k4j0J5Ll5lM2k6QLJ0Rl4K3k3M1rj3M1n5j1oL5mQk9K5k2R
-106dj8NknK6Rk1KRL3n4Pl6L6K0Kk4QLj9J7PoK4Jm5L1k3K7%qK1m3J1rM4k8k9J4jJ8K4l2k6
-62c4J9K7k4J7l1K6k%Lj3K7ol0NJ6j7JMJ2L7l7j0PPk2OJ2k1J3OJ1k5k9N9k8LK2J7m8K7Mk7
-20a6rK2OkJ0k0j3K3J2l2K6k7j9LL2pj5K1JL3J7m5Qj3Pj4j8M5j9K8j7ol0jJ0pL0Lk5K3lJ9
21B1j6Jnk7KK1LKKj4J1K1mm2J3J5nj3Oj5J6mL4n3K1L0k1M7m2nJl1J9L3j3pkJ3k3K7l2Rm2L1
65a7K4m2N7ql3L1lj1Jk0OK2m%pK8k4J0K6k6k2nJ7K1l8L2k3MQk0j5L2n%%M3k4j4j3J4j0Rj7
108a6K2M
110A0
##PAGE=	F1=20888.255750569169322
##FIRST=	23001.711907285582129,	6426.5682307747556479,	1746.5
##DATATABLE=	(F2++(Y..Y)), PROFILE
-912Fm7M2j5JJ2J9mj2kJ3M0m3l8J8lLK1j8OJj2j0J9LJ6k6l1L6K8m9K8K0l7mqK4JJk1M9l4l0
-870c7K7J0K6mk0j6L5j7j0J4Nnj3L7l4j7QK0k8M7m2J8J1j3j5J4l0J8J1K6jk5j1j3LK3J4jN
-831B0QNp4K2K1J2J4Jk6k2RQj2K6l3K8J0k4kQj8K8Ml7J8J3ml%%j4J9j5mRkP%j5J4oQj0j5J7
-786gl2K5L8ok5lkK9Jk4k1LJ2J5j2J5Lk2K8KRl7j%J6mj3jk9M2K2l6J5L4l6qJ0jj1j2L0j1j0
-743a5L4kj7k0NL4k8J3OmMl0L1KqPqkJ6jRk2Jj3KJ3k3K8npK0l3J9J7%k1j3j4J4j3J6L2j7Q
-699A5j1MrpJ8j2K7j3Nl7KK9j8j9M8J0l1Mj7RK3j1j8K0OJ7k8jK5J49J16o2j51m7km1mK7K4
-660C9l2K2k4j2LJ0J3l3j6J9J1%K0n6J4J8J8j0k9J6lJ3j8Rm9L8O0l5n1L4Pj1J0j9K7Jjqj0
-621a5K6K3k8k0j%rL2j5j6ROJ1j3Nj7J4Rm0K6jqnK6j5NL0km8L1j6J7nk2K7NJ7n9K4J3j1K1
-579A1J4pl5OJ9K4k3j4J9k6J1K7l7K4l2L0k4K1l5L6lj6KJ5%JK0j5l8K4KNj7QK8Nl8k3K5kk
-538a0J4oJ5Lk%k2K3Ok7K7j4J3j5K1rl9K7%j4J5jj2J5ql3M1k0M3j6oK1k0j9J0jRjNoK0j9j2
-495djJ9j0k5J6mj2L6k1J8J8j0jk3L0j8mmQJ0m9M8k4MJ3k0j9J8kL2qkJ5Pl1K7k1J2j0j8j9
-454b9J9MJ4m%jJ1lK0l2J6qmj1QpJ0M6k1k9K4l5J3j0J7j6OL3jk7j1kJn6P2J9Ok5jPk2L3m7
-411b3J0j8N8j9l0O0j8p2N1j1Okk0L7j3qK0oj0RJ4j9J0m0L1LPj3L2k3J3j6J5mRmoJ7l9Qj2
-370a6K1k8L8jj4Ok1k4J6J1J4k4J5J0J9k2lNKJ7Jn0L6pJ1n1O3k3N2m3Lk7OoMMjj5KK3KK0o
-327A9n8N0J1j6J4k5MOK5Jk1J0l7KL6j7jj2K4%rj9KMMnJ5K5k0j3j3k6M7ml3K9pJ0j1L5nj8
-285Ck7J7Pj7L6L1m1k8Rj3J7J2MJjJ8qj5nk5NL0pJ8l1J1J6j5jKJ4j1Pk1lPJ0PJ2j5Rl7rM3
-241A6Jl7J7J0J8j7pkj6J3MJ1j3K8k8K6Pj5j1lJ8k5j7L5m6M7qMj1j9LK8k0QrmM6l6J4pJ7k0
-199@J4J8l9QQj4j0j8M4j0kJ3Qj6k1M4j8k1J6l0K9nk1k6L0L1j3K7j3qk0LJJ2Qm%J1J1l7J7
-158Gpj4k7N5k8J0j0J5l4nPJ7rK8jNPPj1l3L3l2L8j8j0J4Kk9%M4l4J3MQMl3K4j6L7j3rL5m9
-115hj3pL9nRk8K2k1Ok3J1MmJ8J0k6ROL2n3Rm2M4J6Lk5MLj5J8Oj0K9Mm9L2k4K6Pj2J7m2Rn
-71a9M5k6l2J3LJ6J9l0k3J2L3k5J9l2K7k%Kj4K3mk8PJ4j6NLJ0L7l6pMNj8%J5k0J2QRk4l0N3
-28Hk3KK6J6m2J8%j4oJ5OjPk2j2K0J8l7K4k4j7lL1%j8K5KK5K4m8J5j9J0k1oL4j4K5j7jk9n
13b8J1j0K7Nk4K4JJ5k1Llk4jJ8MRroLK3Kl5MJ8j4pJ5j3PjL0n3K1K8j6M4m6%%l1J7L3j0j1J
58@Pj9L1l2Qm3L6K3n1O4j2l1L2Kj7Kj6lK4nKrK9k2QK3k1k1oJ5K4l8L1k1PNk0k0L3mJKM1k3
102A6j5j3J2rJ0k0K2P
110A0
##PAGE=	F1=20863.963151066680439
##FIRST=	23001.711907285582129,	6426.5682307747556479,	1459
##DATATABLE=	(F2++(Y..Y)), PROFILE
-912El7L6k5KJ4J7Nj1pJ1L7l9l8K0oPJ7j6MLj0j1K2LJ2k5l7L7L0m2L2J4m2mkK8pjk0M8l0l0
-870c6K0J1K3%k3k0M7k0j0K0Lqj2L6l4j6J8J1k8M4m2J7J4j5j2J8l3J1J6K2nj8j1j5NK2K1m
-832A7OkOp5K6J4K3J9j0k4j9RPj2K7l7L1Nj9qPj6L2Kl3J7K1j0llJj0J5j4j0J3jOlj2J7j0K
-789hjj7J9l4K7L7pk9pLL0Mk7j6MJ3J9j9RJ1k4K9mJ1l6kLJ4kj3nk4L9K1l6J8L7m1oJ4oqj3
-746b3K4npL1Jk3j9RL0k9J5OlJk2L1%j2Rj3KJ4jQk1jj0kJ5j8K2lpK2m3K4K0Kk4j5j5K1j7J8
-702hL4k0J0j3Nj1oK3j7K8j5J0l9PK6k2j9N3J2l5%j8J4K5j6j9K4RJ5k0J7O6L16K37k19l04
-666A30r0nl9qK3K8l4K4k4j4JJ2J1k7j4J0J9lK2n6J1J5K0ol2J2NJ0k3K0n7M6O6m5n7L4PqR
-627gj6K6k%qoK4J8k4k4K%lK7j9j9J5J1Pj6J4k1J2Om1K7LlnK2j3%K9om2K9j0J2nk3K4J6J3
-584B4o0K4J1rJ8J3kl6MJ5K9k5j0J0k0J2K9m0K8l9L0k2J6k8L5kj2jJ3kkJ6pl4J9MJoOK7jl3
-542gj6J5JmJ5j1J9Mmmj8J3K1l1K9j5J4k1K3j5l2K9%j8J6loJ6j0l1M1j9M3j9pK8k7k3J1OM
-501G%Pj0K0k1onJ9ql0K6rj4M3k3K2J8j2rk5L5j6qkQJ3m9M7k7MJ7k2k4K5oL0moK7Jl7K3j3
-458FJ1qj7k3J6RJ8rl%J0MK0l4J6ppj0QpPM7k6k1K1l4J0oK0j6NL1nk0j0lkn0O6J4Pk0JOk2
-413gL3m9J5k3N8j9k5N7k5p3N5j1Qlj9L7lj7K0j1qJ9Oj5Lm1L3MMj1L2k0J1k6K3nJ3%j4K2m1
-372a3Oj5K7k7L7lj2Lj8k1RJ2J6k4J8PJ8k1kRkJ4Nn2L5lPm2N8k5M8l7jk5J0qNmkj1kK1J0J5
-328B0Jp0O0J4k5J8k4JJ3K1kk3J8l9LL5j7Nj7K8ool0QQ%jJ9K5k5j3j5j8M4ol3K9kRrK6kj8
-285Dk6J4Qj2K9L4m5k6RrJ4J2MMmJ7%k0qk5RL1j1J5k4ORrJKJ3oNk4%NMJ1J4j7Ql1j0M6nm6
-239c0K3J3J9j5j0%j5J0MJ5j2K8l1K7J3j8j0qJ8k9j2L3m9M9rOqj8JK8k2PnpM7l3RqJ8j7J7
-198A9J7m6J1J2j3j5j7M3qmJ7Nj4k5M6j6k8K2l2K7oj8k5K7L3j6K5j2kk0%PPQ%mPK0l8J2%j5
-156il0N7l0Pj1J6l4%LJ7pK9KkJ3Kj2l0L3l8L1rj1J3%k3LM5l9J4PPll1K5qL2j6pK8m3j3rM3
-112A2oJ2k8J9j9Lk9J6J1mJ2J0l0J6JL1m9J1m6N0J0Lk5JLj1K0Kj2L3Pn4L4k6K6J5j8J4m1P
-72a9kM5k3l4J3OJ4J5k9k0OL8k6K2l3K7kj%j2J9kk8RJ2j5J0KOL6l2nKLj4oJ8k0J2J1Ok4l0
-29d5M7j9KL1J4l6RljmPO%Mk3j2J7K6m4K3k2j3qK9Pk2K7NJ8K8m9K0k4J2k7QK2rJ9j5Nk7qJ1
14a4j3K2Rk5K6LJ0k4Pjk3lJ4OJ6k1KnK7Pk8mK0k2jK2j1jKK7n4K1K6j1L9m8N%l1J5L3qj6NJ
59Aj4L4l2Om3M1K1n9P2j7k9L2Pk2Mj4j0K5pMrK9k0OK0j6j9rJ2K9l8K9j8J1%j9k2K9kKNL9k1
102A8j7j3J0qJ1k3K2J0
110A0
##PAGE=	F1=20839.670551564195193
##FIRST=	23001.711907285582129,	6426.5682307747556479,	1286.5
##DATATABLE=	(F2++(Y..Y)), PROFILE
-912Dk6K8l4MJ6J6J1rj1QL1l2l5K0rJ3Qj1JNqj1K2OOk5l9L8L0l3L1Rm3nML3j8kj6M2k5k7J1
-869b2J2K1Ml0k0N5j9rK0Nj3rL4l2j4K4Mk8L8l6J5J5j7oJ8l4LJ9J8j2oj1j6PK0K7pPj2Pp1
-828e1K8PL3J8j6k3j5J0Nj2K7l7L1Jj3j5NrL0%k7J5K9j6koKpJ0j2j5J5JPqpJ4rpRj8K0l2K5
-784a5L5ol1j3RK9Pk8j2RJ0K4k6NJ6k5K6pRl1nJ2Rkj4pj8L4K0l5J9M1m4nJ8j2jj8K0jlK7N
-741B5l0j5J0K7l0J5Rmkj3K8Jj5Pj3KJ1JJ0k4%qpJ8j3J5koK3m8K7K1Mk4j8j4K6k2K0L4k2J3
-699A7j5Nj2lK5k1K7j5J4l9J0K5k8j6N6J2l6mk0J9K6j9k0K5J4J6j1L3J29N19L91m17n01j41
-665D5rl6j5K0L2l4K4k2j6jJ2Pj7j3KK9pK0n3QJ0K2lk9MJ2Qk8L0o2N4P0n4o0K9PmJ0j3K4m
-624aJqnK4J0j9k5LL%K2k3k0K0J6Jj6K2k6J1%l7K5RJqK0j4jK7j2l2K5mQpj8J6K4J2n9K0Qm
-580a1J7RKl6NJ0L1k5oKj3J2L1m4L0m3K9j8J2k2L2jopJ1koJ2jk4J1N%LJK7ok7j2QNoJ4j5K4
-535A2Lnqj4ML1l1L0j7J6k6K2j9k3L0jk2J5nNJ5j3k7L8j5M1k3pL2l2k4J0J3kMOj1J6j9JrJ6
-493Gol2L2j2j2M4k3K8J4j2j7k5L7j4rlRJ5m4M0k8KK3k3k8L1j0K7koL6om2J8kQmj7k5J2J4
-452eJ9j2oJPJ2K0l6J6prrRpOM1k5j5J8l0MjK2j4LK8rj3j1jol9N4RQj2KMk3L4m8J9k6N3j8
-407Gj8M8k6p1N4qJ1qj5L3Qk4J7j5nK9kj5%l9L2O%qK6j4J0l6L1nJ6Lk1K7m0Kj9L3k3L4mj2
-365aJj5j7MJ2J7k3J7NJ5j8lJ4nJ2Pn0L1L%k7M7k6M1k7nk2J3j1Pj2kqoK0J6QJ0p7O4J8l4K0
-322A3k0jJ9J6ok2K3l8JL3j4Qj8K9j2ll5J0J3oOK1K0k6j2j5j1L8pl1K9KNoJ8%j8k3J2OmK0
-280A4L6m8k4RlJ1J0MRpJ3Pk2j3k2J2L1j4J0j6LKoMKJ2K%k6LKkJ6J4j8Pk4j3M9j2n1K9J6J8
-236B4j3j2%j2PJK2j1K5l1K6J9j9j1j1J5k9pK9n0M8rQoj6KK5k3Okj1M7l0MnJ5j3K0J6n1J3
-195@J7j1k0j1L5pmK1Lj4k8M8j6l2K6l1K4qj3k5K1L5j8K5j6Pj8kJ0KQMpLK7l6NQj5l0N4k9
-153hMj2J5l3NkJ8mK6LoJ8mj3k2L0m0K5mj4J2kj4NM5m1J3J1Lqk8K4%K7k2jJ6l2j7mM4oJ1k3
-109eJ2j5%l3K2J4mMJ2l1K2nL0m4J2m6N2NJk5lNmK0kj5L7Pn4L3k4K3K1k2J0l8LKM2j7l5J1
-67b2J0J2J0k5j9KM0k3K1l1K5ljjj1J4jk4J1Rj2J2KML0k8jjKj1j1K1k1J4J2Lk2k8M0j6ML3
-25A9Rk9JoJ1k%OL%k2j2J2L1m5J9j7j1j3K4J6k5K9J0PL0m7K4k9J5l0K1PnJ2j2J2k2j1Qj5J7
16a0J1k2K3ONk4J1%k0mQQK2l0Pj2K8J3k2j0K1k7MK8j0qPK0n1J9K3oL2m9J0Kk9J2L2nk0Ojj2
60a4L5k7Kl7M1J6o2P3j9k4K9J1k7Rj2j8K5pNj1L3k1LJ6rk0oPL2l5K6j4J2lj9k1K2JJJ0L3j9
102A7j5j3OnJ0k3K1J0
110H
##PAGE=	F1=20815.37795206170631
##FIRST=	23001.711907285582129,	6426.5682307747556479,	-242
##DATATABLE=	(F2++(Y..Y)), PROFILE
-912@j7K2m1QJ5J4J8rj4PK4k6l0K2j4J7%o%Onj2K4P%k3m3L9L1k3K8Lm4lJ0L7l0kj3L8k2k3
-870c0JJ4K0Ol5j9O2j9rK1Oj6pL3l0j0K8mk7L1k8J2J5j9%K1l6mK3J2j8Mrj6QJ6L3j0Pj9Qo5
-828d9K9%M1J6k1k2rJ2Jj1K6l8L2lpk1NkK6kk2J4L7k2jrKlOj0k1J6LRj3kJ3j0j5J8j9K3l2
-785c5K4L1ml4j7J4K8J0l0oJ3PK7l1%K1k5K3rOk5pJ8Nkj2j0j3K7J9l1J8M3m5kK0j6Lk1J6L
-744AjK3Rl6j1J2K3l0J4J3nnoK5Mj9Pj3KPMJ0k7jkj2J9pPjoK6n3K9K2Nk4j7j4K9k5K1L3k3
-700GJ6j8Pj3jK6k4K6j5J8l9J4K4l5j3N7J3l6rj9K4K2k0k0K6J9J7%M6K06P33N57o28p17j97
-665E4j4l3k0J6L6l5K5k0j7mJ1Mpj1nL6j2K1n0NOK2Jk7lJ9Ll0M1o7O1P5o5o2K4O%J1j0K1p
-624aLqmK4Lj4k6OMLJ6k4k2K5J9nj5L0l2Rml2K3J4Mj1J7j2mK4j7k2K2KKrj2RL0J1n7J8LKJ4
-579FONl3NLL5k5looJ2L2m8L3m6K9j6Oj4K9k%j1Rkj1J0Oj5LMkJ2kK7j2j9qjJ0qJ3j9K8%or
-532aroM2l3K9j9J8l0K1k4j1L2mk6J4pJ5J4j5k1L3j2L6k5mL3l6k4J0K0qOOj2J2j7J0j4J3n
-492Al2L4j3j0M6k6L5Qj0k4k6L7j2j0mJ0K0m0L4l1%K9k3l0L6j6K4JqM6j3m6J3PPjj6k7QJ7
-452eK2j6rLNJ7K2l8J5pj0qQoML6k5rJ7k6kLK4j3LK3j2oj1%qk6M1%J0mLJk2L4m7K1k7M9j7
-407Gj2M0k9o9N4oJ5j2j2K8J9l2J6j9jL7qj7ll4K7RmlJ9qRm4L7mJ8Ok7L1l9jk3L8j8L0oj1
-365blj0j4KJ0J6j9J6LJ2j5mJ8qRRm7K7Onj1L6k6L3j8qj9J6j3Qk0knj0J9K2%J7p7O4K1m4K3
-322Gj7%K2J1rk2K9l7%K9j2J1j8L0j7Km0J1J8j1J0K3J6k8j0j4mL1rk7K8OJmJ2Lj8k1J1LMR
-280IL8m8k3PLRQNJ3j0J0J3k5j6k0J7L1j8Nj1JlnRJJ3Rnk9P%qJ9J4k0Pj6j7N2j9n2L1K0J6
-236B2j0j6KqLkK8j1K2l0K2K7k1j2j3J5k9jK0m6M4oPoj2LK3k4Ojj4M6k5kmJ4rK3J2n2J5J8
-194A8pk3pK8nnK4%j3l0N0j6l5K9l1K0qqk5J6L6k0K3j8J6j6mJ2jOJ0j0lL4l6%J6j6k6M8k6
-153cjj2J5l2RoJ7%K2MrK2j0j3j4K8m2K0kj5J1onOM4l9J1J4%j3k5K4QK2k9MOk2k0JM4pJ1j8
-109@Oj3kl6K6J8mlJ3l2K7j1L0l9J4m4N0%%k4pQKK1qj7M0Qn5L2k3K1K7k5Ol5jLL9j0l6J0J3
-66a1J1Ok2j7lM3k2K1k9K3lljrPJj9J2Pj1J5JLK4k3KnKrj5K4k2J5J5jk1k5L1j2OL7Lk2oj0
-21a2K5%rOOmk1j3PL9m7J6j5pj6J7K4k8L2J5mK9m3K7l2J6k9L1q%MqJ8j6j4Nj9J2J6k2K2Q%
21Hk2J4%j7nJJ1K8l8J3j9K7J9j7j5K1l1RL5j0j4J2J2m7J7K0lK5n0J7Mk6QL0jk4OnqL7k2kl2
64c4M1J0o5P4j9k1K7J5l1J3j1k5K6qNj1L5k0%J0kk0lLL5l4K4j2J5oj8k0J3OkJ7K7j7j4j3K
105hkJ0k5K0J2
110G
##PAGE=	F1=20791.085352559217426
##FIRST=	23001.711907285582129,	6426.5682307747556479,	-777.75
##DATATABLE=	(F2++(Y..Y)), PROFILE
-912bqJ6m6J2J5J3J7nj5NJ6j7k6K2j9K1pjkPkj2K3Onk0m5M1L0j3K1%m2mJ5M0m0kpL2k1j8o
-869c3J4K0Nl9j5O3j5pJ6J0k0nL2k6pK7rk4K2j6PJ4k2PK1l6qK4Qk6J5qj3PJ3L7j4Pk2On5K7
-827a8mM6Rk1k1mJ4mj0K7l6L0olk4MPJ7lj5RM6k8Kj4LKJqk4J3OJ2j8MQj0k1K4j6K4l0J9K6
-783A5jl4k2J9K6J3k9mJ8LL1l6kK1k1J6rLk0pK4%lj0j1qJ9J7k5J8M2m4jK3k1Rk6J5MKJ7J5
-741C6m2qJ3K1k9J1J7poJJ9Ok0NrjMPJ1k9kKj5J9mKlkK5n3L1K1Nk2j6j4L1k6K0L0k3J8k0Q
-697A2j2JK4k4K3j4K1l6J5K6m3rN6J2l4j4j7K9J8k3j8K5K3K2J0N1K90R24P09q18r22k49j7
-664D1l0k5J1L9l5K6j6j9nOKNj3rM3j7J8m2L%K2Lk2j0K4kl2N0o7O7P8p5o2J5RKJ1pJ9j0Pj0
-622gnK4lrk5PQMRk4k2K8K1j0j3L6l7Qqk6K0J9Oj6J5j2jJ8k2j2J7Rjj4k%L2J3n4J5jPJ1MO
-577A3l0QlL3k1%j3KJ0L1n1L7m8K7j1%nK2jOj5M%j6J0J1mpLkJ9oK6j5j3poJ5qJ0k1L1mpj0
-532fmj3M6l0K4j7J8l4K1k7%L4qk9J1pL0Pj6j5K7j0L0k4jK7l4k2J0K3j1QMj0Nj1J7j8Pkl0
-491c0L4j4mM1k7M2Jnl1k4L3rj2nJ2K2l2K5l2mL5k1l1L8k1K1%lN2k0m9QJ8N%j5k5KK1K1j7
-450@rJKK3K4l9J2pqrQljK8k0mJ6k1qOK6j3KJ8j4jj0Lj1j1K5oROMlk1L3m2K2k7M0j6mK8k5
-404Co5N1nJ9j6qK2K7l4J2k1JM2j1k1mk6K0J2qKR%Qm9M0kJ9Nl0L4l5mk9M2qK2nj0roq%OJ4
-359dj1J0JJ1j3nK2j1OJ2m3K1J0qLK4k5K6j0rj8K0j6Pk5jlj2J9K3qK5p3N9K3n0K4j2%K3Pj1
-317Hk1L2l5nK7pJ1j5K7j9Om0J0K0j4J3K4J1k8pj4MK2rk2K6QmjQMj9j6QJJ0JL8m7k2OJ0OO
-273BPJ5j2NJ7k5j8j7J9K9k0%pKrjRKJ3J8j2l1J2lj3K1J2j7Npk2N2k4n2L3K3J4pj9Lm%nL3
-229B1j2K0k9J6L4j9j4j5J2k5LJ1l8L7kOppLK0k3Njj6M1j7olJ1nK6On0J6K0lk4kJ9omK5kj2
-185A0l1N2j6l7L0k8J6qmk4RL7k1K1k3K5j2nJ2nNJ4j1oL6l2oK3j5k1L9k2oj1J3k9J3j0J6O
-145fJ4KrK4j3j3oK4m0J7lj6Rj1PPM0l6RJ6lj5k3K2J7J6l5Qlj4k4J0M3rRj0%j1ll7L0J7mp
-101a0J3l0L1j8L0l4J6l9M5mlk2j1J1RJ9j2j6L8Nm9L0k1J6L1k7Ml0oLL3jl4PJ5J1Lj9j6mM1
-60Ej9K0k6K1oljo%Kj4J5LpJ4JKJ8k0NqLqj8K6k5K1J3mj8k0K2j0J1L6jj7j4j0L6%j6OQpj8
-14hj3KM3m5J1j0mj7QL0l0L3K2j4K7l9K7l5J8k5M0k1KloK6j1j6%k0PJ9k0J5J1lj5J7lj3mq
27b5J5K9m1J5k1K4K3j4j7K1l1RM1j1j7J7Lm3J5J7jJ8m8K2Ok3OK6Mk7OrnL7j4pk4L8Ko2O9j8
69Ej5K2J5l0J9j2l1K7j0Oj1L7k1lMPk1%jL7l1K1qJ3oj8j6LJ0nK3K0j6j0j3k%J0k3J7J2
110E
##PAGE=	F1=20766.792753056732181
##FIRST=	23001.711907285582129,	6426.5682307747556479,	-1313.5
##DATATABLE=	(F2++(Y..Y)), PROFILE
-912d%J1n0J8J3J0J7kj5LPqk2K2k3K5j4MnJ0%j3K3Nrj8m5M2K9mJ3nl7kJ7M2n0%kK5j9j3j4
-869c8J5K0Nm2j0O4j4nJ1J3k4kL1k2kK2j1k1J1lLJ1k3J3K1l5j3K5Ml4K5nj0OJ0L8j8Rk5Nm5
-828d0K5qN0Jk1k0JJ8rrK7l5K8qKk5JJ7Qmj1ON3l3Nj8LQnpk7J2QJ6k4RLqk8L0j3K5k9J5K1
-783A0Kl4k6K4K3J6k9jK4kL2l9mK3j9Rq%j4qL1omqj2lJ2J3j7J6L9m1JK6k6J6l2J4OMJ2K0m9
-740inJ5K0k9RK0qqQJ1Rj9KmnJJ1J1l3jPk0K0%moLK4n2L2K0Mj9j6j2L3k8J8K8k3K0k2Rj0L
-695EJ9k2K1j3K3l4J7K7n1oN4J2k9j9j4L2J1k3j5K2K7K6K0M8L65J057Q21r52j079k92j7k7
-663A4l0PM1l3K5j0k2oJjJ6j3j4N0k4J8l4%nK1Pj7j8K8pl3N9o5P1Q0q5n9MJ1MJ3mJ5j3J1j1
-622hpK6rok3QJ3LLk4k2L2K3j6j1M0m1Qj3j9J6K4Rk3J6j2JJ2k6kJ2J6nj9QrL4J5n1J2mJ0R
-579@JQk7J0rL3j8Kj9J0QL0n6M1m8K5ooLJ8kJ1j7kLk3J1J5Pj6KlK7j0K5j9mrrK1j1Rk3L2q
-534Gpj0Jj9M9k8J9j9K1l6K1l2J3L4j1l2PnM3Kj7j0K1oK3k5LK0l3j6RK6j6J1LrkoK6k4L%k6
-491b7L1j3KL6k9M9qJl7k3L0pj2pJ4K5k6J7l2rM2j9l1L9k6J8%kN7k4n2KL0MJj5k2nK5K0j9
-450brJkK9K7m2J1qpj0Q%mK0j6JJ4j5j4J0K6j1%J4j7NrNj3LJ0j4J0J5Mok1L2l6K3k7L2j6L
-406DJ7k1o0M7lK4k1nJ7L3l6Qk1LM4j1k8lj5J0J5j2QjPPn1L8JK2Ml4L8l2ql4M8%J4nrj4kk
-362a9%%J2lNjRj1nK5j5MJ5l9J5J4j3J9J1k3J8jj1j7K5k0J0l0jkj5K1K3j6L1o6N4K2n3K3q
-321a3JK4Kj3j9L4l2rK4lJ1j2K5k1J1m0RK2j8J5K4Pk6nj3J1J2qj7K4J0rKNMj9j1MkJ9rL7m6
-278hj9LJ7LMRJ7j4JK0k5j9j5K2K8k2nnLj3KJ0KJ3K8k0l2J5lj8K2J0j7O%k6N2k9m8L0K6J2
-236A7lk3N%lpL6j4J9k7J0L9j7j7j4J0k2Rkk7L0%Oj2%OJ5k2Njj7L6j0j0lJ0kK8km3J3K2Kk3
-192cLRpkK6mj2l1N4j8l7L0k6J2o%k5LL7k1J9k8L4ppJ2rNJ8j3rL9k9j3L1j5j3K7j7j0j0J1
-150bk6J5j3J5J1Q%rK6j8j3MK0l8J4nj8Qj7J9PL6l1PJ9pj7k1K0K5J0m0J1j1nl0J9M2rPlpp
-107dll9L3J6oj1J5k8L6k6L0l0J7k9L6rnk0j5J5J6J8j7j5L6Lm4K6j7J1L5k9Mk8j0LK8Pl3N
-67b8J8J0%j5j7mL9j5J8k2J8rljlpMrJ7%mJ3%LJ1j7Rj2Lnk1K7k7K5J2pj5j6J4qJ5L5mj2k2
-22a2rM6kk3PJ2j1j5j4kM7m2Oo%j7lL5l1L4K9k4K5l4K3l4K0k0M5l1Lj2kL3mj8nk2LK0j7RJ3
20@nqK0prmj6J9L1m5J7k3K0K7j1j9K2l1J0M5j2k1K4pl7J3J3JJ1m7K6J1k1NK1Ql0Oj2kL8pj4
63@j4L6pn8O3j7rJ7J6l1K6j3l6K6j0Nj1M0k1q%J4k2NnL8k8J8nJ1mj9j0oJ2j0L1J2j4pj3oL
106a1Rk1J5J2
110D
##PAGE=	F1=20742.500153554243298
##FIRST=	23001.711907285582129,	6426.5682307747556479,	-1600.75
##DATATABLE=	(F2++(Y..Y)), PROFILE
-912eNPm9K2J0RJ3Kj4JLlj8K3k7K7k0QqJ3Jj2K0Lj1j6m3M4K7KMql0jJ8L9n3%MJ8j8qj9J4K2
-867dMm4nO2j2lLJ6k5JK9j6lJ7j1j5JPLOk5K0J8l3j4K3%l8L2mmLPL6j9Rk3Kl3K0rM9qj6k1
-822a7PK1j4qK7l2K4qMk4%K4knoKN8l6Qk0JJ4j0qk6RJ0J9k7J4lpl1L0oK4k6QJ7Nl3k9K8K1
-778cJ5k6JK8pL1l7pK2j5Kmnj0lL2j0ooj1jNJ3j2J5L5l6KK6k8K0l5J3NPPK4n5jJ8J8k8PK2
-734B2j0rJ3MJ2j7jJr%J3J1l6jJ2k2J8Mj0j0J0K2m7K8K2%j5j4j1L2k6J4K4k1K0k2RoNJ1j7
-693CJ8j1K1l0J8K8n7kN0J1k3k3rL3Lk1j2J7L0L2K5L7M17J110Q73j009j160l13j6k5l2KM2
-660B7l2K6ok3ookK6j6j4N3k8J6k4lrK0Qj0k6L1j5k8O2n9P2Q0r2n6oJ4OJ3kJ4j5J3j2j0K6
-620Gj2nj7PK0jkk2k2L4K3k0qM0m2Qj6j3J4K7J0l1J7j0MPl0NRK0pk4J9j7L1K0m7QqJ4OKPk5
-576b0J5j5K9j2Lk3J6PK5n7M2m5K4jj2J1J1lJ6j8pNk8J4J5K0k5%jL0j5K6k0Lj3j0K6j2Ok4
-536a7L3j3orMk1M7k3Rj7K3l7J9l2K4L5j7l3JkN9rj5nJ4nJ6k3PJ0k9j0J0K4j6J2Jnq%L0k6
-494@lKk1K4rRK8l0N2j5Rm2j9K3mj2qJ4K8k0J0l2j3M4j5k7L6l0J6mMO0k8n2kL8KKj5j7rK4
-452bJ8k0njoL2L1m2Oqlj2PLpJ1rKJ5j0j8J1K5rkJ1j8QqRj5J4lk0J1K3Mrk0L0k8K1k6K4j5
-407@POj4n4M3mK9k4mJ1L8l5Lj9MM4rl5jn%J9j5J2j4J6Qn0L4MK3jl3L9k5j1l8M7J1Omqj9J
-363a7NKrJ1NkkRj1oK8j6JJ7l4QJ8j7L1Lk4J3Oj1j7K9k2Rl2jjj6K2K1k3L6n5M7K1n7K1lNK0
-319A2%j3k0L5k8j5K3%J0pK1k2J6l5NK2k0J6K2Mk4lj1J6MqrK1Rj4NJPj9pJnK4j4L3m1j8%K4
-275b%KJ1J9j5lJ9k3j8j4K2K8k3rnOj8QRJJ3L7k8l2J9nk0K1Qj6OQl0M9l3m1K7K9J0Jk7MNo
-231fqL8j7J8k5MM2j2k1j1Oj5J2j6j3K1LNj9RQJ2k0Lkj6L0lj4jQJK9j3l2J1K2Ok0MKpkK5l
-186B3j1l1N5j9l6K8k3QlLk4mL5k0J8l2L8joJ0j1LK0j2rL6k4k0L7j2oJ5j0j5qQk3J6j3J2J5
-145GJmnK5k1j2J2J5l0J1rk0Ok1L0OL1k6NK2j0j9j8J8L1Mm5J4j5%l6L0M0j1MMj0o%l9L1J5
-103Eqj2J5k4L9l4L0k4J4j6K6j3qj6j7J8K2J5k0j2L0jl5K0j2OL6k9Mk6j2LK1J4l1LK0QJj3
-63a3j8jL4j0J5j9J5j1mL%j3LlJ7k%QLLMj7J4j6Opk0K6l0L2Rqj4j0OoK0L1ork7oN1nk7PJ5
-16B0j5rj6nM6l6LkMj6j3L5k8L3L5l2K5l3J8l1K0j3M8l7Jk0JM0Kk0j0k3LJ9j6KJ5pNK0j3n
25ekk4K4K9m5J7k2J5K8rj7J9k7QM6j1k1K6j6l0J0J1JOm4K8J3j8OJ5J1k9Lj2kL6Jj6qL3j5n1
67c8N4j5mJ2J3k6L1j4l9K4j0Nj1M2k1j3mK1k3J0qL6k3J4%N%j9nj4J5j5L6Nj2mj2rNQj8J2J0
110A
##PAGE=	F1=20718.207554051758052
##FIRST=	23001.711907285582129,	6426.5682307747556479,	-2857
##DATATABLE=	(F2++(Y..Y)), PROFILE
-912iRMm7K5RQPOj3J%Kj5K2l1L0k6J1j0J6Lj2J8jj2j2m0M5K4Nlj1k1%J7L5n4KQJ1j7lk2J4
-868b7K3%m2KN7j0llJ8k6NK6j0jQrqrJ7%Jk6K7J5l1j4K2km2L6kJKLL3k1J1k1Jk2J5j0M8j7
-824A5j2k0J0K4j8pK7k9K0pPk1kL0j2pkkO3l9J1k3%K0j5qk4NJ2K3l1J8qnl5L0JK3k4JJ3Pl0
-781b1l1L2J7J6k4KL2j3K9l3rK1j1njrljL4j5rkr%kJ1lJ2K8l1NK7l1K5l9J3MQKK9o0JK0J7
-737B3k6LK6j2rJ7mJ6j4mNj3kJ6J0l8jJ8k5J8Oj7j3J8J9m0K3K3lj1j2j0L1k4J0J9j9K0k1R
-697A2kP%rJ3rJ9k3J6K8n9jM5Rj5k6lL2oj9pJ1L3L4K8K3M34J073Q52r79j144l14j2k4l2lM2
-660B4l0K6%k4oj4mL6j8j4N5l3J5j5lj3J7J0ml2L2k3k3O5n3P2P8r5n2j7J8OJ3%J4j8J6j4j2
-621b0K5j6kj1PK4pnj7k2L6K1k4nL9m3J1k0oJ0K9J0l8J8pQKl5J2NK5rk7K9k5K7K4m3Nj2J9
-580hKKPk3J9k0K4pNk4K1KK2n9M5m1K1Mj7J9LmK1j8j2Ql4J8J4L0l1kjL3j9K5k1J1j8rL0j2
-538FLk4L4k0ppRk1M3k0Jj6K5l7J6l1L4L5k1l3n%P3j9j3%OlRk0J1kk4jJ0K1j8J5kjj6QL5l1
-494BpLj4J7oJ6J9l0N4k3J8m6j4J5kj0j0J5K9j5Ll0j7M7j1k3L3l4J3qRO2l0n3nM7jJj4j1j4
-453b5K3J8k1lkj0L5L5m3Lj0Jj3OOrKlMJ4nk1J2K4rlJ0k0J1nJ0j7K4j5k5J1L0Lj1k0K9k1J9
-410A9k3J6j5J1lpm7L7nL3k6kMM0l1jj7NM2pm0%OrK0j6J6k6K4Qm6K7QK4nl3M0k1j3m1M6K3
-368A5mlnk4LJ2Kj8J1J2qkJ0j1pK9j8kJ9k9KK1k1M2lk3PJ3j2j7L2k4J1l4%%j8K5J6l0L8m1
-326c4L8J9n7J8LOJ7lj3j7L3k4k1K1NRmJ7k2K1l0LK1k3J7K0%k0kj0K2nnlJ6Pj6OjJ0j9kkr
-282a3K9j9K9l7j5mL0kkJ5K1j7pJ9k2j6j3K1K9k4j4nJ1k2J2PJJ4M4l6l1K4pk0K0Mj6NJ8l4
-242b3M4l6l3K2L3QMl0MJ0rpL7k1J8k1lM4qk6oKrJ7l2KJ2PLk7J9J1Rj9Knj4K3Oj9%PMK9k3
-197Fk1RK2Rj6Opp%K3mj0l0N7k0l4K5k0PkMk2j2L6k0J6l4M2MpRj3JK1j0j1L4j9k5M2j0JLk
-153B1k1nNk0J6j2RK1pqkK3k2j2K1J0k1Oj4k1Ok6M2MK3k1NK4j1k1j5J4L7jm8J3j4Lm0L9L6
-112A6j2JJ1j4lLl9L1J2j2j1J5k0M1m1L1k0J3mJ4j5j0j2k0K0K7J4k3rK3nk4J4qKL5k8Nk3j6
-72d1LJ4K1k7jK2PJrk0JL0pJ2j5J4j5lNLj8KKJ8mLLOMlj7J8k0Rpk1K6l2L6Pj1j0njoK4K8p
-24A9pl1%N3j0l0PJ8j7lj8qM6l0jLOj4k3L5k6L4L9l9K5l2J2k8K1nM8l9nk6NM5Rk3j5k2KJ7
17hj4mJ5qJ8K0j9kJl3K9K8m5J7k0QK9qj5J7k2PM5j2k0L0k4k4PQJLm3L1J6j5OQJ4k7jj1jL4
61A6Rk0lL1k3m2M3j1%QJ0k2L6j6m1K2rMj0M3k2j6rK7k3J5j0L4k1J2M%Lj9Kk1J8k2M1kj0jj1
104fj3QPj4QJ0
110@
##PAGE=	F1=20693.914954549269169
##FIRST=	23001.711907285582129,	6426.5682307747556479,	-3750
##DATATABLE=	(F2++(Y..Y)), PROFILE
-912a2J2%m1K8LRJRj0%jMj1K1l3L0k8J2j3J8Qj4J6prj2l4M6K1Nqj2j6LJ2L1n1MJ1Nj5Jk2R
-868c0K5kl9PN1omrJ9k6QK4nklljj7K5%ok5L2J1k7j4K0lm1L4jQjJK5j9J3j9Kj3RrM2k1pk1
-822a8J2K5j9oK8k7J7nNj4mL4k2p%mO4m0J3k2mK4j8rk0LJ1K6l1K0j3ll6K6RK2k1qJ1Rk9k9
-780e0L2J5J4j8KL3j7K4k6j1J9pj1Kj2JOL0j6j4KojoRMJ0J9k1NK5l1K7m1J5JP%L2o2%K4J7
-737B5k5%K8j5oJ7j3K0roRj5nJ8Ql9JK0k4J6Ok1j4K4J6l3J7K3poj0qK8k0OJ3j6K1k2J0JQj1
-694A0JJ0rJ5j5J3K7n8jL9Rrk6MK8j5j6jLL6L6K4OM14R55P64q71j037k91ok3l1oL9k7K7Mk4
-656bok0nM1k0j1N3l4J3plj3J4RKl6L2l2j6O4m3O9P2r5m6k7K1QJ2JJ3j7J5j3j6K4j7lkML3
-615A6j6qj3k0L7J6k5%L1m0J4k2jQK9Rm5K2nJ3kl9J6KK5qk8L5l0K2K9m0Kj3K0kONk1K1k2J9
-573clOk3K3JJ4n8M6l6K1Pk1K5loK2j4j7J1l9K2J3L8l6nKL0j9K4j9J5k3pL5j2%k5L3k6omJ3
-531dk0L6j5j1j2K6l4J2k8M1L4k4l2j3LQ6k9j1NJnLj7J6j2k0OJ1J6j7J5mLk1J5L5l1j2NqR
-490bjK3Pl0N2k8K7m7rP%qj2J3L1rlk8j9M6oj9K8l6J1j4J8N8k8n4mN0lJj2nj7J8J8k1%oj2
-447b5L5L8m0krMj6ORj2oMMJ4kk0J2K0pnJ0k1J2jJ1j9K9k3k9J3L4Kj2j9K7j4J8k2J0j7J5j1
-405eJm1L1pL6k7j%L9k5nj4OL5jm4LJ4j9K4j7J7l6L0Rl9J7J2K6j2l0L9j5j6m2M1L5j0o%k8
-364b5LJ9Lk8J5J8j6kJ1j3pL0j9mK0k4kK1k2M6mk4OJ5j0j8L3k3Rl2%jj6K6J0l3L8l0L2J7n6
-323c7J2J0QJ1kj3j7L1k0k6J8J0P%J2k0K5k4%K0k4J5J8kj6%j0K7j3mMJ3Lj7N%J1j6%oj1L1
-281A3k1K4l1j3oL4nmJ9K1k0rJ4j6j4j3J9K9k1j8qJ5k4J8KKJ4M8m2k8K8qj9J6Jj5NK5l3L5
-241A4l7k8K0L5OPl2MJ4j3nL4k2J5j6pM0kk9%kkJ9m8K0LJ1Jl8L0J4Nj6jrqJ6J1k0%OOK7l0
-197gj0OK0J2j0Mj0qKJ9kj1k8N7k1k9J8j5O%Nk1j9L5j8J4l3M0J1oNj2kK2rqK6j4k8M5rQrO
-153B2k3j%j6J5j0MK4j1j4LJ9k3rK8Lj0Lj9k2Ok9N0JJ7j7PK4j2k0j4J2L9nn0J2j0Lm3M5L4
-112A3j3kJ3j1lPl7K8Pj5qJ4j5M3m6K8j4J0QMj7j3qk1K3L1Rk1pJ5rj2OlkL1k3Nk2j6NMK5k2
-68c1mK4NLpk1NK5nRj2J3j9jQQk3%PJ6mOkOOqj8K0k2J3rj8K1l1M1Lj4p%ooK9K1mql3RN0j6
-19A9l1QK0j8Kj9j2M4k3lOPrk9K8k1L3M2m3K8l4Mk2K2JM6l7j0l2PN0J2k3k0k1OJ1j2j0J3p
21b7L2K0k6JKl9L3K4m1J5j4JK7qj0J4j6NM1j0j9L0k9k0NPJJl9K8J7j2J0%J5k3oqjL1J2j8%
64FK9k9l0K9nKKNj4M0j7m3K1rNj0M2k2j9j1L0k2K0j0K8j6RQpQj9Ok2J8k7M2prKj1j3QRj3O
109a0R
110a
##PAGE=	F1=20669.622355046780285
##FIRST=	23001.711907285582129,	6426.5682307747556479,	-4061.5
##DATATABLE=	(F2++(Y..Y)), PROFILE
-912a4J5kl7K9%RoJ3q%jNpJ9l4L2l2J2j6K1J1j5J4j3oj0k9M9J4Lj1j4pPNK4m7OJ5lj0Mk2P
-868c0K6ol4J3M3knj5J8k4J0K2jmj2LPk6L4kj1k6L7Qk4j3J8nl6K9%J6ojJ8j8J6j7KmLqL7k5
-824Elk1J3K5j9nK9k4J3lNqpL7l1pKoO3l9J4k1qK9k1j2j4JJ1K6k9K4k0%l7K1J7K0k0j5RJ0
-782Dk5k7L3J2J3j4KL1j9J9j9j1J6lj7Oj5OJ0K6j8j8Qmjj0PJ0RQj1NK2l0L0m1J5mPlL6o5j
-739b1K9J7k2nL0j7nJ8k1K4nrJ4j6pJ8Ol8KK4k4J4Nk5j5L0J4k5J0K3j0kqpK5j7LPj4K2k2R
-697IOQk2J3OrQoJ2K1n2kL3Qjk6J2K3k4j3NnL6L5J8qL57P80O25p07q58k48Jk2k8qL5k5K8Q
-657B3k4nk7oM6k2qN1l5J3Jmj3J0QJ0m1L2m1j0O3l2O1O4q9l9l7K4J0J1JJ1j4J4j2j9K3j9l
-618b4NKM0k7roj8L7J1k6LK3l5J6k3MOK9Pn1K5jJ6mm3J8%K6pk7L8l5J8L3l7%j5K1oJ0Mk1K5
-575Bk5J2LQk0K4lPn7M9l3K0J1k5L0qqK4j1k1J4m2K5RM5l9oMK7k1K3j7K1k9nL9j2kk5L1l2
-534a3n%J7j9K9j1k1pK7l3Rk3M5L3k7k9k1OR3l5rRmqjj4K1k3j4J3J2Rj4J6pPk7K0L6l1j6P
-492ckjML0ll0M9l2L5m7nJJoj2J1L2opk3k3M4%j4K2l8Rj9K5N4k6n1mN2okj0Kj7J3J6k1Lpj5
-447b7L5M1l9oj0J0j9NJ2j3j3RLJ4Jj9J3J4onJ1k2J2KJ2k0L3k9l0J2L7%j2j8K5oJ4k0Nj8J7
-406Ej8Rl3K5j0L8k7JoL8j8j0j0OK8Mm5NJ9k5K6j7J7m5L6Rl0QJ6K6j9k7L8j0j7m2L4M4j6p
-366@Pl1KK3Ml7J8K4k2kJ2j4pL0j9pK2k0oK2k5M8kk4MJ7rj7L3k4J0l0j%j5K6Nl6L6j9K8J4
-324A8n4QJ5ROkj3j4K7j6l2J8J4NLPj9K9j8kJ7k5J4J5mj2Kj0L2k0kJ1Qkj6MJJ2j4Kqj4L4k4
-280a0K0k5j2rL7npK2K1k1j1J0j0j2j3J4L0j9k1j0K0k7K4lKJ3N2m8k4L3j0j6J1lj3ML2l2K5
-241Il7k2J6L8NRl3LJ8j5lK9k5J5j2j1L7Ll3PoNK1o3L8pJ3jm7M0J8%j1mj4kJ0J7k3JNQK5l8
-197a7LJK0J3nLj5qNJ5%j1k8N8k2k3J2j2OKMj9k5L4j7J3l1L6J7nLj2nK1qnK0rl0M7pJ2j9J5
-153B7k7Lmj3J3ojK9j7j9QJ5k4oL3lLkk4k3Pk9N5kQj3RK5j1j9j3QM0qn0RlKm5M9L2j4pJ7r
-108@lJ3l7K4Lj7nJ3j1M4n0K7j0NJ9oj7j3lk1K2L3Oj9mPj3%lJmK7k0Pk1j6PmK8j8oK5KNnk3
-62c1J0J8jNqJ2k2KJ0J2k6kJ1J4nJ0rQPj3j9K3k5J7j0j7J7l0M6kj5nNj0qL2J6kql0J7M4k2
-19A6l3QK1j8Qk0j4M1j8mJ1Qol6K1j5L3M4m5L1l7mj6K0QM1l2j4l6QN2J6k3k5j7QOj1j4J1o
21c2M4J9l3LOm5L6K0l8J3qmK4j0nJ1rKL8qj8K9l3j5KNKLl8K4J8qJ3qJ6k0qnkK8J4j6KK6l4
66Aj8J7%Mm%nM2j7m4J8qNqM0k2j9j5L2k2K4rK3j2OJ3j3J2j9J0k2J8l3M3j1pKrj4RJ0j1LQ
110b
##PAGE=	F1=20645.32975554429504
##FIRST=	23001.711907285582129,	6426.5682307747556479,	-4411.5
##DATATABLE=	(F2++(Y..Y)), PROFILE
-912a5J6ll1K6kJ2j3J5o%JNnJ7l3L0k9Pj8K3J6j8J3k0%j1k0M7J0lqj7jJ4nJ6m0RJ3pnOj7J
-868c0K6pk8J4L6Koj8J4k0J2J7Nqk3J3J3k9L5Jj9k4M0Nk2j1J6nk9K0JK5j0mRj3J7j5LJ%nK7
-825B6k4Jk2J2K3j6nL2k2RJJJrL5l7pLpN9l6J5k0j1L1k1j3rJQK5k5K4k3%l3J3K4J8j8k1QJ0
-782Ak2k1K9J1QpJK8k0J4j2j1J3Jk1Qj7J0J8J7j8k2J2Jmj3PJ6N%kOJ8k8K8l7J4qLjL7o4nL6
-738IJ6j9qK9j9jJ6k6K5%j0J6j5j1J9Ll6MK2j9J2Lk8j3L4J1j7KK4j5KnnJ9j0kJj0K2k2RRQ
-695B4l0K2Lj0KLRJ4m2oK8RLk1J8J5l1rJ1j3L5L1J1j7K75N79M59n20o38j93Rk1k6pK9k2K9
-658A2J0k2ml1nM3k2lM4l1J1Rmj2OPJ5m3K8m7jN8k1N1N1p6l2m7K9J2Q%J1j1J1j1j9J9j7nJ4
-617a5kM7l8qkj5L6Mk4QJ1k8J9k4QMK8Ln2K7KK0nm6J5JK4mk2L7l9J4L6l6%j5K1j0J5Lk1K7
-575Dk8NQJ1j6K1mkn2M9k7J9J2k5L1j0j2K1mk2J5m2K7OM5l6rQJ9k1K4j5K5l4lM2j0ok4L0l7
-534a7nKK1j5K0pl0kK6l0Oj6M7L1l0k5k8QR6l8qJ2oj2lj2K4k9j1J9J3Kj2J6qRk8K3L2k8j7
-493a0QJqRL4j2k9M1l2M0m3jnKkj1PL0kj1j6k4L8Oj1J7l8Ok2L1M7k1m8%M8qnpJ0j7MJ7k0N
-449bqj6L1M2l4rj1J4k1NJ1j1j9J3LJ3Kj5J2PmnJ3k2J1NJ0j9L2l1k9J2L7kj0j8K3%J2k0Mj9
-407a3J6k1J5k7K1j4L7k2%j0L4rj5nPK0Qm4PK4l2K7j4J4m9L6J2k1jJ7K8k5k3L4lj9m1K5N1
-368B5j8j2J5l1%K6Nm6K4K4k5%J0j3pL0j8j0K3j8oK0k5M4Lk3MJ6qj7L2k3Rk6jJj4K6jl6L0
-327a1qK7J0n1KK1QK%j2j3K4j4l6J7J8MMKj7L3j5jJ4k5J0J3kj0Mj1L3k2kJ7Nrj3M%J3j2Mj0
-283ej5L3k3J6k0j0j1L7nrK5K0k3j0Llj0j4J0L0j6k1j4K4k9L2j0KJ2N0m8k0L6j1j1Mnj1LL7
-243B0k8J2l4j9J4M0MRl2KK1j7KK1k7J4qrK9Ol4J4j1J1K1p4N3j4J3jn5M8J9jroj9ONJ8k2J
-201a7NQK3m3J4lJ8J1Lkj5qPRNj3k5N4k0j6MqQJMj6l1L2j5J2k6K8K4n%pj0J9qjJ3ok8M6oJ4
-155C3k6K2k7Qj2pR%oK9j8k5J4Qk3kL6qJ5rk6k3Rk7N6mKj3J2K4rj7j3OL7j1m5NOlm4M8L0j4
-111crJ5lkJ8l7J9Jk1%J2pM3n1K5qJK7j1j8j3Jk0K2L3jj2k%j7J1j1NoK1j4Rk3j3J1j2K6j3
-68b7qK7lQlk4J4J1KLpJ3k5PJ2J4k8mJ6RoJ4j6J0Qj7j8K3k6K1j3j4J3k7M7mj7lQj3qL3J0K
-24A4j1k4K6L5k9l1PK2j8J3k0j4L3j2kJ3Rll9J0pL1M4m4L5m1j1rJ8J3L3k2k0l9J1N1J7k1l0
14a2j3J3jrj6PmN4J8l9MRm9L7J7l5J2kpJ9j3JRmJL2nj7K5l2j3jNJPl6K0J7oJ9j8J5j4j2Jl
60a8K3J3j1LK2l4qOMMppNM1j6m3J5oOqL7k1j9j5K9j7K5pJ4pMJ5j8J7j9J3j8J6l6L8j2oLqj3
105b1QJ3j0JP
110b
##PAGE=	F1=20621.037156041806156
##FIRST=	23001.711907285582129,	6426.5682307747556479,	-4761.25
##DATATABLE=	(F2++(Y..Y)), PROFILE
-912a6J8ok4K4nJ4k0J8mjNLlJ5l0K8k6Jk0K6K0k1J2k8Pj1j3M7Mqnj9NJ9j4Ql2J2J0j1JPj2
-869b5nK7rk1J5K7Qqk1J1j7J4J2J0j3l3K3K1l2L5Kk5k2M3Kk0qJ2nj9RJL2j3o%rJ9j1KOlmJ8
-825B0k0Lk2J0J9j0nL3k0NMkRj0L1m0oMj0N4l2J4j6j5L4k3j4kKLK3k0K7k8Jk9NL2J2j5k8Q
-783a4J1j9j5K6RMkJK3k0Qnj0J0Nk5J0j8J5K5Oj7k5J7Moj4NK1LqPMJ5k6K7l3J3j2%%L9o4j0
-739c5M2J6j6j2L0k3LJ6l4K8Nj2J9j3j3J7Jl4OK2j5Q%k9j0L8Qj1pK7j8MlnJ4lpkqK2k3QJ2
-696A3Ql7L2%j2mJ3OLk6j3K6QQj8K5Pl6oJ5k2L4K5Nk0J82L85K93l41m11j36J6j9k3oK5k0L1
-658A0Rk1kl3nL9k3LL8k6J0J3kj0LLK1m4K5n5PN3j2M2L4n8k5n4L3J5LkJ2oQj0k0J6j7pK3o
-616a8N4n1nLj1L4lk3J2%k0K1k3J0KK6Jn4K9PK2nm9J3%K0Kj5L2m2J2L8l5%j4J9j3K0Jk1K9
-575El0kJ4J1j0J8oj2m6N0k2J8J4k5L0j1j6K0Lk4J7m3K8JM5l1j1J0J2k0K6j3K7l7kM5j0rk3
-536iL0m2nNK5j2J0kl9MK5k8LrM6L0l1j8l7J1R1l6pJ5rj6lj0K8l5pK3J4nrJ6j0J1k9K6K8k5
-494Hj9RNj6J5L6k0k7L4l2M4m1Mj0LKj0KK8Jj3rk5L1J2j0J5l9Nk4L6L9j5m5MM4j2onJ7j7m
-452eJ8j9Orj6K7M3k8j3j2J9k4MJ2rk3J4KJ3Kj0J0JknJ6k3J1PRj9K9l1k5J1L4mpj7K0PQj9
-409CLk1J6k4K2k2J7j8L7j8jj4L0%k0jQJ3J1l9PK7l7K7j2J3n3L7J2j1j1J9L0k9j9K9Kk0l8
-370d5J6N5k0j7K4k9mK9Nn4L0K5k8JQj2oK8j6j3K3j4pK0k6L9Rk4NJ5pj6L0k1Pk1kKj3K5ol4
-328c9K3JK7Nm6lK6OlLj1j3K1j1m0J8K1MNmj6L6j1jJ2k6QJ0%qOj3L5k4kK2Lj6j0L%J5j0Nj2
-283dj6L3k3J1j5pj4L9pj0K7K1k6rlLpj6PL0j3k1j7K7l2L9j6LJ0M9n1j4L9j1olqq%M0k1%l2
-240c2j9J5M1MJ0l2KK2j8OJ4k8J3mqK1Rl5J9j5J7J9q1O6j8J1jo1N4K1mmrk6J5jK0k2KNPK2
-198A7m6K3pJ6RQnj4qRMQj3k3N1j9j0llQLLj5l6L1j3J1k0J9L0nknj3J6oLMjk7M4mJ3k8K6k6
-152DJ4k0kOMj1L0j8l2K0Mk2%L8j4K6j4k7k3J1k2N4qnj1J5K3pj5j3NL3j3m0JJ3nm2M4K9j4
-111dj3J4LkK4l7J5lk4OJ0lM2n1K1nmL2j5j6j2Mj8J9L2omjpk0K3j9PpJ6j0J1k4j0J6k0K5r
-68b4j0K7oJ0jk6K0MNklJ3k7J0J3J9l0pJ9OnJ6k3J1J0k0j7K2k7K4j5j1Qk3M9pk0%J0j4qL4
-26DKPj3j6L3K4l5k9NK4j8J9k1j5K7j0JJ7J0Jm2kKK9M3m4M0m4j8jJ4J6K5j1k4m1J2N1J6k1
13A7l2qJ8j0oj6KlO2J6m2OJ0n2L8J3l2J1Nj1J4j5PPJ%K5kj5K2l3j0mMKJ1l4J5J5lK5k8J4r
57ej4OmJ8J1oKK0l5LmQMj2j3J6L9j5m0J1nPpL3k0j6j6K5j2K6oPlKJ8k3K1j9J5j4J6m1L5j4
101anMpj1PJ3pkP
110b
##PAGE=	F1=20596.744556539320911
##FIRST=	23001.711907285582129,	6426.5682307747556479,	-4481.5
##DATATABLE=	(F2++(Y..Y)), PROFILE
-912a5J8pj7J8oJ7k3J7kkQJ%J1k6K6k1pk1K7K6k5J1l4J3j2mM5lj4Lk1PK7k4Jk4J3Mj3RPnj2
-868b9K7rj5J3J9J3rk0Nj2J5PJ2j9l9L3K7l0K8Ol0j9M2Jj8pJ0nqjjL9j5pj0mK1j0KQmjPj4
-824aMk2PJ3%qL6j8%QnJ6j0K4m1nNj1M7k8J3j2j8L4k2j6NNkJ7j1K6k9Jk6kL7Rj3l3PJ1j6n
-780b9J9QJL%J5j7M%rQOk5Qj7K0L1oj4k7K0Qj0j2LK4Jj4J5KJ1k3K3k6J2j8mNL7o0j6M8J5j1
-736Ij5K8k4NJ3l7K9Rj2K0qj9J7kl0QJ7qQnl1nL8Qpj4L0k2NJoQMj1mpK3k5RJ3Om1M0%j5j1
-690a1K1Oj0rk0K5QRj0K6%l6oJ8k8L2J7%j7R3K23J51j91k16q4K3j5k2mJ9j6L1Pj8jl2mL0k0
-651c1QK9j9RJ7jqLlK5m2J9n9J5M6mL3J4l8j8n8L5K0kmJ3jLrj9J1j3rK9j0N7o0kRqL2j0k2
-608b3J7j2j1K2k1J1KK2ln1L2RK2kn2QJJ4RoK3m2J3L7l5Jj1J5j8K7Kk3K8l1oJ5J4mJ1mk2l7
-566e9M6j6K0J3k4K7qk1J6J2k5J5l8K6jL6j9j4J3Mj9K8j2K7l6kM5pj2k2K8m4nPK8qLkm5J1
-526c4K2k5%jM4K7l0j2m2J1Q0k9qJ8rk1jqK8l5nK4J6j3nJ5j1J3k9K5K3k0j7RQk2J9L6k4k7
-486a0K6k8M2l5Nj0LNomK4Mj6Jk4K2J7j1J4l7Jk4M0L0qm1QL6j4rjK3j5j4K0j7Pj1j3K2L9k1
-444B0j4j2K0k4MRmk5J3KJ1JlRqJoK1k2PJ0Oj7K4k9k0J0K9olj6J8J0Rk1Lk1J3k2K3j7J5k0
-401b2L3j1nj5K6Ok2KQRJ2l3QK6l9K7j0Rn0L3J3nj4J9K9l1j6K5Pk2l3ON6j8k5L4k6pK8Nn9
-360d2L8K2l0NJqmK6j5j6K4j1oJ5k3L1J4k2QJ2pj5K7j8Mj4mLj1K4j0l1J4RK9Jm4qL2KnOj0
-317gj2J6qm1J6K5LLpj3L8j2KQk4NQNqPj4L2k2jK4Kk3nJ%J5nMj2j7K9j9Qj1oj5L6nj1K9J9
-271C7k9oj0J2nj8KK9qk1k0K9l3M5k1LPM4m8rM2j1lrqpjM0j3j1k9k0J8M0MQk8KK0j8J0Ok8
-228a6J2%kRRl1K3j8K1J3q1P6k2P%o3N7K1o%j2l0K2mJ8j9KONK0m6K9j0J3PJ1rj1pJ2kJ3j5
-185Bk0M4j6kj1JJ0KKj2l9K8j1J0j4J1L4nl%j9J3oJ0m%k3M0kJ0k9L0k3J9k9KMQj3K7j6l6K4
-142bjk1NL7j8L4k0k6k2J3j5M9j3j0j0J9K0lj3j4NK8j5l3kK0rl8L7K8j4j4RJ2lK7l5Qmk5J0
-101a9Q%M0m8J5jj0L6j5j7rQj7J6L0j2Pnj0k1L0k5RpJ0oJ3k5mK0k6J9mj1K8j1J1Lk8K2%Ol
-58clJ6k9J4J4J9l0qK2JlJ8k9J1J0k2j4K0k7K7j7qJj6M8rk0JJ2j5j0L4kJ0j6lL7J2m1k4KK3
-16Cj7K4k0j4J7qPJ8RNm2j4J1K7L9m0M3m7k2NJ0J8J7%k6m2J4M6J3j7l4mK1j5nj3l%O4J6m4
24@NJ1n1L6Qk7J0QqQj9J3NLJJ7Lj5J6k7j1oLMJ6l1QJ0KL0l8J6oj7J3nJ4NJ%J5l1J1rJ0Jj4
71a2j8K5L4j1l8RlQpK7j9j2j4J8lK2m%KkK0k4K1j7J4nJ3m2K6j2kJnrOJ6qlQ
110@
##PAGE=	F1=20572.451957036832027
##FIRST=	23001.711907285582129,	6426.5682307747556479,	-5170.5
##DATATABLE=	(F2++(Y..Y)), PROFILE
-912a7J8qj1J2oK1k6J7jmJ2kKQk1K5j7j5k2K8L2k9J1m0J9j1LM2qk0J2k3QL6l5pj5J4kj4J7
-871a7NMk0K7rj0J1J2J9j1j6mpJ6JJ5k5m5M2L3k8K3Ql5j6M2Jj6oOmKj1kM6j6j0j8JK3j0LJ0
-828A4oKlpNk2MPQj0L9j6nJ0oK1j0J8m1mPj2L9k4J1ok1L4k2j7J2RrJ1kK7l1%k1qM1Lj0l6P
-783b0Rj1MJ2OlJ1kPj4JMpOPk7Oj5K5L5j8j0k8K2J2j3j0KK5Jj9K2%Pk2K1j8Pk2qJ0L7n6k3
-739d7N3J4oj9K5k5J0J0l9K9J3j3K1lk5J6lk6RJ3%Mj0l1KL7Plk2L4k5OKn%J3j5pmK3k6PJ3
-696GPm2M6lj8j6K9Ok2Ok4K4PRlK8ol6pK1l5K9R%rJ7J09M7q5p1m3K8j2k1jJ4j2L1Mj9Mk8n
-653c6J8j7J3K3j2PK0%nKqK8m1J5o3K2L9MK2nj5j3n9L6K4qpJ3Okqj7Qj1j1L5j5O1p1KJ5oL0
-610A3j8j9K2k3kK3j9J1JJ7nm7L4J2K0Kn5MJRJ6MJ2m2J5L4l5LqJ2k4L3Kk3K7l1j1J7J4KNl
-568@l0k6M1j0J9J1k2K5ok4J0K0k3J4l5K5nK7pj5J3lj7L1j1K5l3jM3oj4k2K8m4oOL2ojjn0
-527d8J7J8k3jPM0K5l0mm6RO6j9rK0qk7JnK8l2oK5J7k1jJ4j2J4k8K3J8j4j6RJ1k8K4L3k6k5
-486a0J7k5M0k9Pj1MPjj0K0Pj9J2k4J2K2j2J3l5%k4M2K1kl6J1K9j7j0JL0j2k4K1j5Pj2j0J7
-446BL5j4j5j3K3k5MPkk5J1LP%MJ1j9MnK4k0LJ1Lj4J9k7j3RK3pJj5J6J2Pk2Ok2J0k1K5j2J1
-402@k3L1mpj7K1J4k4MJ0KJ2k2MK6m0K7rNm7L0J1Mj8J8K8l2j2J9J1k2k7oN7j6l3M4k1j2K6
-362A2Po3M4J7k9RnojK4j3j9K3qnJ3k2K2K0k0J1Qoj4K3j5%qmNj1K2j2k6KJ6L3lm0j3L7mpR
-318Cpj2J1nm2J7K8L%rj2L9j3MNk2KQPpRj7K9j9jK5Kk8jKlJ4jKj0j6K4j5Npoj5L4nj2K9K0
-271C7l3jj6J9mj9%K6mj9k2K8l3N1k7LNL8m6mM4j1Kj5qolL9mk1k3k6K2L9LQk4LJ8j8J5lk6
-228a6QLN%Rk9K6k1K4Mp5Q1k2L%o3N8K0pMj3l5K8pJ6j7LQLJ8m3K9j1J2KJ2j0ppJ5qJ7j7j5
-184a5L6j2Nj9NJ3JJj0m2K6j0J1qJL8omOk2QrJ7j1Lj7L4jNk5L0j8K2l9RKJ2j6K4j3m0K8nk0
-140b5QL5k3M1k4k3k0J5oM0j6j5qK1J6Kj1j5MK2j5k5oK6j1l4K9K6j2j5LJ9lK8l1Lok5J4PK
-99hL6m3RKj5L4j1j6oJ1j6J3K6j7J8pj4k1L8l4J0nM%J5k6%K4l0J3%j2K9j6J3Mk7K3nOn%J9
-56A3l2J9J4J7l0oK5mkJ9l3J0J1k4j0J7k7L0j9onrM7j0k2LJ4j7j0L3oJ3k0RM1Jm5k0jK3j6
-15a5K7j9j3QqJ4K0QPm0k6J9K5L5l6M7m9k6J2MJ8QJ2k5m3J6M0J0j3l6KK0j9krrKO6J4m6OJ2
26A8n1L6Lk3RJ3qKk2K0JQJQQj5J1k2j2pKNK2k9KNNL5m7J6jk0K0oRJO%Rk6J9j6J4lj6k3L4K9
74B4pl6PjQoK2j8oj5J1NJ9kpOmK2k6K2j6J1LJ3m4J9j2JkkoLK0j0lQ
110A
##PAGE=	F1=20548.159357534343144
##FIRST=	23001.711907285582129,	6426.5682307747556479,	-5532.5
##DATATABLE=	(F2++(Y..Y)), PROFILE
-912a9J9qpMoK5k5J4jmJ4lJOj3K1rk6k0K7L8l3J1m3K3j2J1L7j4k3K1k3OM5m3j4qJ5j3j0K5
-871a4LJ0k6K6qmOPK2j1j1j2lJ5kJ5l1m5M8L6k1J1J3l6j4L9Mj7nNnRj7lN1j8j1k4OK4j0JJ0
-828A3lKj1%Nk0jJJ8j4M2j3j0J2pK3rJ2m0kQj1K9j9PJk3L3k1j7J6J7j9MRK6k9lj7j3M3jql7
-784b7OQpJ3LNmJ5llrLLmNMk3jj3L0L8k9mk8K3J5j6o%K6jk0K5kLj9J8r%k4j2J6L6n0l0N6J1
-737A8Jk3K2k6J3Pl7K8J3j1K1Ll2J6kk4J1NJ1%j4l1J0L3Plk7L7k6OMplJ8j8qkK5l1OJ2Ol6
-694b8M6jk4j9L7Ol5K2k9K4OQOK4j0l3rK1l7K6%L%l4M0j3k3J5j7L1pk1JJ1pK9kj6Nk0nLj2
-651c8J7J5kNK1%jJj3K7l4Ro4K7L2RJ3k4Ooo0L8K8j2j2J3J4roj4Mrj2L7j7O0p6QJ6kK7k4j6
-608b4K4l0NK3j8J1JJ1mm2L6J0K0On6lMKK4J4ll9K0K8l3MlOk8L9Lk4K3l1j2J5J6Pk%l6j7L7
-565a6oJ9Qj9K0Jk9KL0k0J0k9K2pJ4Pj5J2rj5L5j0K0k7kM0mj5k3K7l9j0OL6mmln2K2J5k3j
-523c6J4L5K2k7Lm8PM6nj1K1pl0NmK5k5pK2J9k7KJ3j2J3k4J7J4qj3J0J1l1K6L0k5k5J0k1L5
-483A4k2OqMQMj5J4J3k5K4k3KK6j7J7l3lk1M2J2Ll0J2K3j9j1ML3ql3K3j3Pj4nJ2K7oj3j2K0
-441A9k3MKMk4PNLlJ1J5l1QmK7j9%J0jj0J3k3mPJ4pOj4J4J1Qk5Rk0Nj6K4rJ0k5K7Lj1j7J8
-396bJ8k4MJ2%Qj1KK4m0K5okl7K3J0Qj8J7K4k8rJ3J5k4k1j2N2j4m0N2j7j2J8Ro2M8J3k8J4
-356Bj6%NK1j4k1K3okJ0j9J2K2j8J4Noj2J9j2kmnPj0J9j2j9j0K1L4nl7j4M0j0qRkj3Qnm0J7
-312c4L1Llj1j1L9j5QJj9kQJ3j0J1j8K2j2kK4Ml3NJnJ2L%pj6K0j2Lnoj4L1kj4K9J9l6Mk1K6
-267Ilk1jK2%j7k2K6l4N5l1LLL4m3kM6rMk0oomL6Ml0j6l1K7L5LNj7NJ2j6J8j1k2MOJ2rOk1
-222a7K5k2K4qo2Q3k2jJn9N4J8pPj4l8L2oJ1j4MJ0JJ6l9K9j3J1lRj0jpJ8j0K0j9j2K8j0J1
-181A8k4RJ4jJom5K3qJ0koM0pnJ2k5Mj4K3j1Kj2K9kJk2K8j1K5m8J6%J2j5J8qm0K8pj8J0L2
-138A8k6M3k7j9j7J8KK9j9j6qK4J1Nqj6NJ7j6j7pK5rl0K0K5j2j5kK5kK5k6kpk2J6MML1l4K
-96hLj8L1oj6jJ2j3QK2k2L1j5j3j9M3m0J0mJJJ8k8OK7l1OLj1K7k0J3Pk6K2qNoKK3l3K0J6J1
-52C0k7mK3njJ8l4QJ2k4nJ2k5K9j9lj0kM4j0k1KJ4j5j2L0qJ4k2K3M0qm8j5nK4j4K6j4j1mr
-10b6K2J9OJ1l8l5K6K4L0l2M6m5k7J5%J4JK1k1m2J6L4Nql7OJ8k0Knj3KO2J4m3MJ0m6L3%j9
30a6QJ5mmk3K4jPN%J1j4Oj7j2j0KOK7k6nKQL8n5J8Jj9K5qNnJ1%Lj9K2j5J4qj7k6M2J9Jl4P
77a1kJ0nJ4j4%j4KJ5J3jj3J0pK2k4K1j5J0PJ4m3J1j1OpJl%K2j0mJ0
110D
##PAGE=	F1=20523.866758031857898
##FIRST=	23001.711907285582129,	6426.5682307747556479,	-5894.25
##DATATABLE=	(F2++(Y..Y)), PROFILE
-912b0J8plmoK8k2J2knJ5mKLnJ7kl5j9K5M6l7J0m5K7j4J8L2j9k4K9k3MN3n0j9lJ5k3nL1JJ5
-869El2K6o%%KK6j2mj9%J6qJ6l7m4N4L8j5JJ6l7j2L6Pj6nLoJ4j8oN3j8j2k8J0K5j0kJ0%Lj7
-825cOMj8ooK8j7M4j0j5J2oK4qPl9jJ1j1K0j3LOk4L1j8j8K1K3k8lJ9K4k8nj2j6M3ool6OOl
-781a8K1nMoK1oj1nLMkMLk1oj2L7L7l9Lk8K3J7j8%lK4%k1K9njj6J5%pk6j7K3L4m3l8O0QPk5
-735bJ7k7J8Ml7K8J4j0K1Ql8J6jk2J2jK0lk0k9J8K9Pkl2M0k8ONqj0K6j9j0jK7l4MJ1Ok9M4
-693A8jk9k0M1Rm5L4l3K6NNJ4K0j2l0j0J9l9K3nPRo3J2l8LM9jL2lk3MPkK7pj5Pj2nj2pK1P
-649a3PLK2%KKj9K8l0No5L1K7J1Ol8K2kn7L8L4j8j5J1K3j5nj0jpj2L9k2O1q1J3J9%K5l0j3
-608b4K4l2J1K0j5J0JOnl5L8RJ6Rn4rOoL3K3j7l6K5K3l2NKJl3M5Nk6K0l1j4J4J6J3j0Mm0q
-566d8L1jJ8Nj5J4Ql4oL9j7Pk3J8r%K4j6J1j4j4M0j1J4k0kL7mj6k1K5l2j5NL9jqln5K7J1k2
-524c4jK1K9K0k5J0m7KK6J0j3K3ol3QlK3j7j0J8K1l2NJ2j1J1k1J0J1krJ0J2l4K7K6k3k2Mj8
-484b2K8j5MnMJ0J1k2QJ9l2L7k2rL0k3K2l0nj6M0LPk4J2J5j9j2QL5mm2K5rNj6JPK0Kj2j3J9
-441B0k1MlJ1k3KO%pJ9J8m2J1kL0j7nJ0onQk0MPNoRj4J4RJ0k7J0j8jj0K2nQk6K2J2j6j7J4
-396fK3k4LJ5lN%%K1l8K3mrk7J5J0J1j6J4J9k2pQJ8k4j6j8M6j0m7N9j1j6J1J2n8N0Qk7K0k8
-355b0OJ0J8j5k2K3ljQj7LK4j5J7Koj0J4j0mjnJ2j2J8j3j3k2K7L6ql5j5M4j8pJ0Jj2Mnl8J8
-312c2L2Mpj1j1L8j7J1kj5nPJ9j2J2k0J6nmK2Pl7J0%oJ0Olkj5J4qJloj3K9jj5K8J9l9J0k7
-268b1L4lk2jJ8Lj7k0K2l3N8l4KJK9l9%M7qPk5lonL1J2l6j0l6L2L2KLj3ROj5K2j8j7kRK0j8
-224cLj4K4k4K6k0m7Q1k0pLn2M8J5pJ1j6l8L5qNrMJ3lJ6l3K6j3RpOrKoK2j5K4k1qK0qJ7l0
-180hJ4J6mJlm7K0pJ1Lj2M1rmJ4k5%j8K8j2JnK3knj7K6nK7n7K3jJ2j3J2lm1K8rj6J3K8l0M5
-136C3l0j4j3K0J0J8k2j8oK5OJ0nj8NJ2j6qrK4qk5J0K4rj4rK9kK3k2nrj8J9JNK7k6nNk1K6
-93@Jj7LJ3j0MJ8k7M3k2j1j8M7m5RjkKK0k9J2L0l3jPj2K7k4J2J1k6K0j1NpMK6l4K4J5Kk1l
-50AK4pJJ7l5NJ3k5JPk3K9j9kj5NM1qk2LJ4j5j3K8j1J5k5L7L7j3n1rrK2j2K7j2qj5j0K9J9
-8A6MJ3l5m3L3K3K5k8M5m2k8J7lJ0mK9j6m1J6K7%ll8J1J2j8Ojj7LN7J5m0JRm2L1mj6PJ8Jj2
34bk4K9lPQrJ4j3Kj2j3j1KPL2k5j0kJ0M2o3K1Lk0L0qJj1J5Jlj3K6j6J5j3j6k9M8J0Ql2OjJ0
79blPj1Nj2qK5Q%j9J4j0K3k3K1j5PJ1J6m1Lj1J1j2OkkK4j1lJ2
110H
##PAGE=	F1=20499.574158529369015
##FIRST=	23001.711907285582129,	6426.5682307747556479,	-3459
##DATATABLE=	(F2++(Y..Y)), PROFILE
-912a1J5nkj1nL1j8PknJ4mJK%J7Km3j4K1N1m0Rm3K6j4K2K7k1k3L4k3JN8n2k4JJ5l3KL4kK0
-869A5l5K2kJmlK6rLk5LJ3j1J5m0l9N4L9pj0J9l5j2L3J0j5oJpJ5j6pN3j8j3k8J2K5j1oROJ
-826A6k0J1Jj3j2rL4k0M6pk2J3mK1oLl8JJ3qJ1j0jJ2k4K9j7j6K3L0l7j1K9K3k7rqj5L9rml3
-784b5KOKK8j5LnK3oj8kOJJNjj7j2j2M3L4m4Pk4K0J8j9MmK2jj8K9omj5J4Pj6k5k0L0L1l6m2
-739e1N8OJ3k8J2k5K0%l3K8J2pJ9J2m3J6Lk2J3rK9pk3k8K6K3Rnl3M1k5MMrj6L1j8j2KK9l9
-698b3LOQj7L6Jl3k0M3J4n3M2l3K6LKK0J5j3k4j3J5l7J9j0J4J6p1Ol6PM5NK9Lk6OQLK0j0j4
-656a8Qjqk5jK2JJ6%K2%NJk1K5k3jo2L2K3J1Kn0L5Jn2L8L8k3j9J0L0k1kqmmj3L8k4N7q0J8
-613b7J9LK2l3j3K7l2J3J8j3RjLpk6M0OJ1J2n1j4Rj2L9L1l1l1K9J7l1QOml5M8Ok5J3l0j2J0
-572b9J6J7j7J0m0mK6KJ6Lj1RJ4l7j4M6j3Lj6J3j0j3L9j6Qj8j2M6j3NrjL2pj4k1K4k2k3NM1
-531A5Jpqn5L1Qk3KK5K1K0k1J5m4lPK4j6K3pl1J1jJ7nj4J5J9l4PJ1j1J0j8JJ1LnJ0J1l5K8
-489HK0j8k0jj4K1r%%LJ1J6k4JK5l8M8k2j6L0k8K7k8oj1L7lPj7QJ2j9j2J2L3%m7K5nKj8RK
-446AJ2Qoj5J5j7MqJ6k1kRoj1K6K4n3J4%L0j3qOpjLj7J2NlnJ2j3J5MJ0l0J5j5olJ6jOk5J9
-400dJ7k0j6J1K5k3KJ7l%R%J7l6K1lj4j7QRJ0j1J1J1j1oLK1k5j0k1L7on2O0kj7JJ5n2N0Lk5
-357a6K7m1J2J6J5j6k3K4jjQj4pK2j0J8JoqQooJoJ7j3J4j0ol4L2L4j0l1j5M6k5mPPj4Kpl2
-313e1J7L4Mj0j0j0L5k1J5mj3oOK6j6J3k0QLnJ8Rl9J7%j0ORoMj4J1p%kpj1K7%j5K6J8m2J6
-269Ck8L8kk3JJ2Mj5j6J5l1N7l3%%L0m0%M9qPk7JooK7J7l8nm2L7K6M%oJ4mj2K2k1j2pJ1K5
-225A8k5JnJ8k2K4l4k7P6j6j3Nm2L8J2oJ3j5l6L2nlmNJ6nJ5k8K2j3Qj3LqOnK4j6K7k3mJ1o
-182@K1l1J6J6oJ%m7J6pJ3Oj4L9j0nJ7k3lk4L0qKkJ8lj0j2K2JK6o4L1jQqOKl7K4qj5J3K4l0
-137a6M1k9j0rK3J6Qk5j9lK6%J2kj7OOj6jqK0mk2LK1qj2j1K9jJ6j4rrj3J9kNK4j7j2Ok1K0
-93iQk0QJ3qJJ2k9N4l1oj5M7m8PJjjK4l0J7L0l1oQj1K5k7J0J5k3J6j3LpOL1l5K4J5j1j2%J9
-49B0mLJ3l1%J3k3OKj9K6j7kj8J1L6oj9JJ4j4j4K5j2J3k6M7L1j4n0nj3K1rK5pok5j2L6J7J
-7A5J6l4m4L6K2K0k4M2l4k8J7oKnL1pl8J4K1oKl7J4Nj5J0Mj9KN1J4l5%Nl7K9pj3OJ8Pj5k7
35b8L5pNJ2j6J6j3joj3j2JPL5k1j6mJ2M1o5K2Mj7K9qjj3J3Nj0mK4j1J4k0j1l2N0MJ3l1QjJ1
79@k%qJ0j0j5L3J%k1J7j3K1j8J8j3LJ1K0l8lj0J6j6R%oK4j0kJ3
110A1
##PAGE=	F1=20475.281559026880132
##FIRST=	23001.711907285582129,	6426.5682307747556479,	-5480
##DATATABLE=	(F2++(Y..Y)), PROFILE
-912a8J4ljj9mL5j3MmoJ4mJ%NJ5Qn0rJ5N8m1Pm0K4j4K6K0k2k1M0k2mO1n1k6KJ4m1J1L6oK3
-869A4l8K1%LrpK6oJ2l2NJ1j5J6m2l5N5L9Jk1K2l3j1K8J4j4oJj0J2rj0N2j5j4k7J3K5j3j1
-829hJ0J1jk3J7kqj6j2L9k5M8lk7J1%J8nKl9KJ6nMooJ7k4K7j6j4K4L7m4j9L9J9k4j2mj5L7
-787B0j2kl0%OML5k4LmK5ok6KQjNNmj3j9j3N0L0n0J4k0J7J8k0J0qK1%j5K8qoj3J2J2k3k3k3
-743c8L7K7k8m7N7MJ8l0Pk3K2ll0K7J1nJ9J4m7J7Rk4J3j7L8j0k7k7L4J7J1pl5M4k4LLj0k1
-704b1L5j7j2NL1m4%KJ0lK7Ll7j8M2K0n7M5k8K1KkK6Rj1j9j6J0l2J4j1K1J9o6J3k4MK0NK6
-664hQl0QRQJ4j5j3J0J0j0l8MK2lK4kK2lQJk4K3j6nn8L1K0Rkn5M2Mm6L7M2k8k0OL7k6jmol
-619a7j2L7k7N2p9K4J9MK1l4j4K6k8J5J3rPkjpj6M0KOJ3m5j8J2j6M2L6m2k5L3J0k8QJ1j0l6
-579c5N1Qk5Qk9j0NJ6J9k3J6l6lK1OJ3jnLK2m0k3N3j1%rQj0k5N3j7Ok1j0N1j5mKjK8j1j3j9
-536gK3j3k8MM2Lnj3n6L5Ok4NK8J3K0j8K1m1qqL4j9K4ol0J5jJ1Mj6QK0l4QJ1j1Qj6pJ1P%J0
-492A0J0l5K7J4j1j7oj0J2lmNJJ2K3k8mL1m5N9k2k3L0l5L5k6qmL2qPj3NPj6j0J3L1Mn2K7j
-450A4jk1J6jKJ5jj5J1j4Nj3K1j8rJ2j0j5L3K9o3J8JK9qj4Lj0M%j4J8Nj0lJ4j2J5jJ2l4J8
-408Hj0j2LJ1%Ok3J6K3k5j5QK8k2%J9loJ8jJ5l4K0lk1nJPJ0pRK%lkK3k7mk3K9kn6O1Lj6j1
-362a1K0m4M8lk2L4n4J9K0J5k1k4K4K%Rj1j7J9nK0jomJmpKoK1j4J1pjm2L6L1j3k7j4M9l3j
-319a1MJ2j4jrk7J9L6Jj3oj1L3k6J8pqpNL3k1J4k0jJ3pJ2J3l8J9Jj2KJ2j2J2j2Mkjkpj0K3
-275AMj5K2J8m5K3l0M2jk3MMOj4j1Ql0N7l3jkL2m0jM8pOk8OopK1K0l6%m7M1K1MkKJ7j4rK2
-230B7k3pj3J2L2l0lMJ2k2K3m7nO7j1j9Pl1K8RoJ5j4l2K8mj0JOK0oJ4k4J7j3Qj9knRmK6j5
-187@K9k7JLnK5l3J9J5qLLm8J1nJ3Pj3L7j1oJ5j5rk8L2mL%J5oj3qJ7QK3p1M1jMljPl3J9pj3
-140a8J4K1l2L7k8omK3K2kk7j8%K7qJ5Kj8QKj8PpJ4%j8nJ9oj0j4K8%Rpj1rpJ8oOK1rj8Qk1
-94b6J4J2k1J2J3olRl3O5m0jj1M6n1NN%lK6l1J9L2l0j1J0j0K3l0J0J7k0J1j5KoQL5l6K3J4
-53B7k7%LJ4jMJ1k7mJ3k0Qkj5K2j4kk1J7L2mj6%J4j4j6K2j3J1k7N4K5j2m9%j6K0oK1knl3j4
-10d2M2J5lJ8l1m4L9K0J5k1M0k6k8J6j0kj0L5Kl6J2J5j0Ol6J7oqJ3Qk0KM4J4l1kKl1K7j0j0
30a5MJ7J4j9k7L9j0JJ6k1J7j3ljj3j3JOL7j7k0pJ4M1o9K5Nj3K7pmj5J0J0j7LK2nJ3k6pl4N1
73ckJ8l0J0kRJnpJ6rk3M3ojk3K1j6J8j3J6j2jQK7l5rj0K1j9J2Kj0K5j1%J4
110A4
##PAGE=	F1=20450.988959524394886
##FIRST=	23001.711907285582129,	6426.5682307747556479,	-5215.25
##DATATABLE=	(F2++(Y..Y)), PROFILE
-912a8J4jlk4jL5ojnoJ1kjjJ1J4Qn1lQO1m0Nl6K1j4K9J4k3j5L9k0qO0m3k8JJ4m7J9L3rK4l8
-868b3J9LLj3rK2jJ8l3LQj4J3m2k7N1L8Qk9K1k7j2K3J9j3qLj5R%j1M7j2j4k3J1K4j4j8J3J6
-827A4nk0J7mlk0j1L9k7M8%l2J0NJ3nLm0KK1ljoqJ9k1K4j5j0K2M1m8k6M4K0k2j5kj1L1j4k
-785Bk2qRRL5l0KjK7ql1OJ0mRNpj0k3j5N6K4n1J7j5J4J6j9J5j1J7Lj0K4rpj2J2J5l2j9k4M2
-742AK4k1m8N2JK3l1Kk0K3ok6K6QkJ8J4m8J9J5k8J3k3M4j4k7k7L9J1J5j2l3M4j9K%j0k6L7
-703A0j5j2QL2m8klJ1J4J5Nm1j3L9K5n7M3k0J7JpK9Mj0j2j8Kk4J0j1K5J8n2J8rjqOJ9J4l3
-662c1QJ2J4Nk0j2J4J8j2m7J0K0oK8mK2nJ0jk2J8qrn4L0J7Ojn7M1Nl6L7M3l0k2LM1k9%jpk
-619a4rL0k8M7p2K6J7PJ7l2j4K3j9J2J0qNllorM2lJJ2l8k0J3j6M1M0n1j8L4Ok6RJ4j4l6N2
-578A9Qk4Mk8ojJ3K1k7K2l0mJ7QJ0lj%K5m0k9N5ookMrl4O2j5%j8j2N7j8j2J3%K3j5j2j7K1
-535A3jl7MM1Ojj9n6L8Nk7J2K6NK2j4K4l7j2j9M1k0K3qk5J6%NJ5k1MK0l3QJ2j2Oj4j7J6RN
-493CRQl3K4Rmj5ppLKqRJJ1K7k7j0L6n1O6k2k6K8m1M2k5qLK7j2LolPj3qJ5K8On4K6Mmk4K3
-447A2kpJ8Oj6Oj0Oj8K6j7j2J4j4j9L7L6o9J9LK6mj6lj0Pjj2K4Mj8JJ5j2J7pJ3l6K0oj6RM
-404bLNj9J2K6k8j4OK9j9nK2jj2K2%J4l1J7mk3KlOPjOrJ5lpK6k8Jk1J7Kn6N5J2j7k2K5l4M3
-359A4nk1M0o5K5K4J3k3k4K3PlJ2qk6J4JJ9%ojnlojmK6j6QmMm8L8K5j4k3j0M9m0LkJ8j4kj5
-314b6j7J8L7lj2lj0K7k8J8j0knKL9k5J5k0j0K1pOJ6l5K1Kj4lJ3j7K0rJjl%rqK1Nj5K0J8m7
-270a9K7k9M3Kk4OJNj5oJk7N4l0n%L8m4mM8oLk7J0pnJ5K1l3Nn1M5J4NnJ0K0k4oJ9k1lj7J3
-226cL3l1oJ3Nk0K1n8J3N9ok4Rk0J8MlJ5j1k7K0jj6NPK4pJ2k2J4j2Qk5q%J0lK8j4L0k8Onm
-182@K4l0K1J3rLOm6OoJ5Qj1L3j0qJ2oj3l4L1NM%J3qj5pJ2J3J9p4M9%kLnJ0k8J2kj2J2J8l2
-137a6L1k5mKK6K2rk9j6LK6j2J4Nj7R%j8J0mQNj6rJ5mrj2K1%LJj3j0JJ6rOJ8kk3Rj8RJ6k3
-91b2J5J2noOl3P1n0PqM4n2KQLqK9l0K1L2k7j4RqJ9k9PK0j7Nj6JnJ0M0l7J8J5m1RONQOPk2
-45ErJ3j7J0oj0J8j1lk2K0K7%j3jJ3j3j7K1j7J2k8N6J8pm5Mk0J9mJ6Onl9j4M3J2nJ8k8l8L6
-3eK0J2j9L4j5k7J2j1rrL3J2l1PJ1j3J0l5J9k0JJ7Rj7JL6J3k5njk7K8j4oLJ6J9k0k8M1j1k
38DJ8k6J8j4lKj1j4JNL6j5k3lJ3L6o8K9MoK1ooj4LJ9k4RJ7KJ2l2Jl6M7lK1l1J4mRLj2lJ9j1
84bk5M7j0kk1K3k0J5pJ3j2lJL4l2j2pK4k2J6Kj1K1rJJ3
110A5
##PAGE=	F1=20426.696360021906003
##FIRST=	23001.711907285582129,	6426.5682307747556479,	-2431.75
##DATATABLE=	(F2++(Y..Y)), PROFILE
-912hJ2Jnk8JL5JoonP%klJ5J4Qn2MJO3l9Ll0J5j2L1Ok3rM0k0j3N7l3k8jJ3m9K7K6rK3l8J6
-867@NMj7j0J8MK3l4KMj3J0l9k0M8L4J5l7K2k2j3J7K2rj0Nj9KJ0j2M1qj3k0J0K3j6k5J6K1
-827A9rj9J8oJk1rL8l1M9Ll9J0J0QmMm1KK5%nnj2K1j9K1j4nJ9M3n2k8M7J8k0j8JqK6j4kj5
-784a3j5J0J3L5l6LJK6pl4RJ1pJ3Nj0ok7j8O0J9n2K1rRJ4k0K1j3J3MnK1j0pj1J3J6l9j4k6
-743d2M8J8j4m8M5%K7l2lj7K4pk4K5MJJ8J4m9K0K3l3J2k8M8j7k7k7M4NJ8j6l0M3j3%jj2l1
-704c4M0j4j1J1L3n3mqJ3L0LOm3rL7K9n3L5qJ0Jj1L2jj0nk1mj7OpK5J5l9J9J%l0OJ3K1l8R
-661b5J6J9ok3rJ5K6j4n3J4J7qL3pK2rJ1lj9J4jj1n1K8J5L%n4L7Ok8L5M4l0k2lM3l1KJq%q
-618b2K5k8M1o5K9J5RJ3k8j6J9qQPqNnnp%M3j0mJ0k9k1J6j5L9M0n8rL4Jk3J0J6j7l7N3Pk1
-576D%k7lpRK4k8K8k3j0J5J0PqMjK8m1l5N6kj0MJpm1O7j3mj7j2O0j9k2K4LJ8k2j0j4J9J1m4
-533b8MM0PNk6n5M0Mk9J8K5nK4j1K7l1j6k6M4k0K0j0j8J7%jK3k4KJ8l1PJ4j3Lj2k5J9J1RR
-492IOl2K2MMj1j0lpPj3J4jJ1L0k6j4M1n5O7k0k8K7m7M8k3rRK2j5kKj1NpnJ5K3Rn6K6Qok7
-448a9L1mj5K1J3j8KpPk2L0j4j7J7j8k2M0M1p5K2NK1Kk0oj2J1kj1K8Nk4MJ4rJ8j3J4l9K1%
-407@j9J4mPKj3RK8l1j3NK8j6rK4%j7K5JJ3k6J3mk8J3rOLMMj8K8lj1K8k9Ok0QMn4M9J7j4l4
-362c3L1k4L8rk0M7p5L0K8J2k6k6K4J1oJ5nl4ROJ8KnKj0kpmlL0j5L%Rn4M1J8j7j8pN0m6Pq
-318b3K4j5lk1oJ8L6pj0Jj0K2l1K1j4Lm%M4k8J4j8j9L0rKJ7l0K2Kj6qJ5k3K7oj%mJj1oK0O
-274Bj5J6J9m8L1k7M3Mk4J1nLj5%pk4M9k5qKM5m9qM7njk6J7rlJ0J8k6Pn1M7QMpJ8K3l4lJ7
-230B1k1Kk2J5L4l2qK2mj7J8o4L0M8jk8RpPJkJ5qk1J3Kk4RQK8oJ0k0Rj1Rl0j3NJ0kK8j0L0
-186C2l0J0j1mK4k7K1J1rLRm4%nJ6RqK8j0j0PNj6l7K9J4NjJ1j0j7nPJ7J4p7N7JqRqJ3k2LK
-141bj1J1J6l1K4k1kPK7K3j8k9j4QK5j9J5Qj6J1kj9J3lKJ0j3j3J3kqj1J4KmRj5j0QJ4j3OJ6
-98FOk8J0j6MJ9k5J8J0noLl3P7o0J4nM2n3%J0Qj3L1k9K1L2k4j7J0qJ5k8PK1j3jj7jlJ2M4l9
-55dJ4J6n5J8J0mJ6OLj5j4J4j3J0rnJ4qmk2K2K3KqkJ2j1k0J9j9Rk7N5J3%m1Ok2J8kJ2J2lm6
-11c0j3M4RrK0k7l1L4J9Rj8K9mk7Rj2j5rL1K2k8MPj6J3l3K0l3J1J9J2j5jK9J3k0pmk4K9j7
29a0lJJ5K5k0k9M3j4nK0l0J8j2mNj0j4LJL5j1k7jJ3L3o6L2M%J3npj4nK8k8J5J1QJ0l7J0l8
72d7M2nK4l1J7nQOj8%K1j2k7N1j3mk0K5k2J1kJ0j1npM3k9j5oK9k5J7Mj3J7oLJ1
110A6
##PAGE=	F1=20402.403760519417119
##FIRST=	23001.711907285582129,	6426.5682307747556479,	-2033.75
##DATATABLE=	(F2++(Y..Y)), PROFILE
-912gJ2Kpl0KL4PrplJKlkJ5J4Om8J1pO1l2kk3J0j1L1Jk2kL3j6j4M9k2k6lJ4n0L4J7j0J9l3
-868a4J4MMj7j0J0J0K6l1kjpNl3j4M3L0K0l9J9j7j3J2K3oj0J0k6oK2j3L2mj0j3MK1j5l2J7
-828gK7j3j5J6qPk3mL2l2M7Nm1RJ6MpQm4JL0Loqj2K2j7J8j3jJ5M1n0l0M6J7j7k1LmK3j3lq
-784gk5J4J8L0l7JOK3ol3QJ3rJ4Oj2mk7k1O3J0m6K0kNJ0j8K4j6J0PlJ9j0oj0J3J4m3rk4N0
-742A0J4j0m4L7kL0l2pj2K3j0k2K5JMJ8Rm5K2L0l9J0l1M9j9k4k7M5KJ9j9k5M1qJnj4l3M0r
-702gj3J5L3n6oj3J6M4j0Qm5lL3L2m7K7OjJj4L2krkj9j3qKkK1J0k4J3KNm1QRK5m0RK0K2j5
-658Ck5rJ8L1j8n3J9J2qL3qK1j3J2pj3J0Oj4m6K4J6kKm6K7Oj8L4M2k8k1j0M3l0LKpJnJ7k8
-616b7L5n6L3J0J1J1k3j9J4MKMpMqlpOM3j6qPj9k1J8j0L2L7o1%L0jj8RJ6j7l5N0Oj8lk5%j2
-572c2MK5k6K9j2j8J4J2Kj1J0kK8l8l9N4Jj5J0kom1O6j1rj1j5O2j8l1L2QJ1k8pj1J8K0n1O
-532b2L7J0J0l2n5M0Ml0K7K0j2K6rK6k5j7k7M1j6J4j2j0J7JrK9k7JJ7k7MJ8j5Jj2l2K5RJ4
-493BQNl0J8JJ1pj2jj4J1j6J4jJ0L1k0j8M1n6O5j8k6K2m8N1j9j0J2J6j4qPj8NkjJ5J7Rn2K4
-451DJ1qk9L6lk1K0K0j8kmOk3L1j0k1K0k2k5L9M4p1K1OJ7Ok2j2j0J3kqK9Ok7PJ2rK0j7J2m1
-409b5K3Ok3J8j1RLrOK8l1j2NK7j5j2K5Jk1K2MJ5k2J1ok7J6j0N%QJk8L9%j4L0l2J2j6nQn0
-366d7L9K4j4m2L5j3L1j1j8M9p9L3K9J2k8k8K4J6j0J9jm2MJ0J5NkKj4jnj0%L3j5%LJ3n5L9
-326@Qj8j1lM9m9J1j4K8j6lk8MJ9L5j4oNrJ7l3K1j8J0jmM8l1J2j5k6L5j0kK0k3J8Lj6j2J4
-285ek8L4kkjmJj1oJ9Qj6J4J8m7L2k4M2Pk2J3pkj6Nj3k1M4k0j2NN4n4j4M6nmk3K1j1JNJ2j8
-241gRn0M8JOpK4K2m2%J4j8Ok5J5L2l1qK8j1j4J5o8M3L8Lk9PK%lJJ4nj3LNk9J3QL1mPj9Nr
-195HRl6j5QRjK8mK7k9J2j4oK1k0K0QrMJ1m1onJ8QmK3qj4jK0j9l8K3K4QoJ2j2j9mLK0Pp5O3
-149HLj5J4rJ3j5qQj0J0J6l1J7j5mJ4K8J7k1l0j2J4K4k4J4J0j2J0kj8J3kkJ4j2j3PJqnMJr
-106a7J8j7j0J3J2j5NJ6Rl1J2j3JK0k6J8QnoJl0P8o7K0lM0n2lJ1J3j8L2k6K0L1k1j8J1rJ1
-66A3k4MK2qpj8lJJ3M6l9OJ8o5K5J1j2K4OJqk0J5qPj0%Rmnk1K2J8N%nJ0j0k1J8k3Qk5M9RQ
-20C2l5Rk4J6%NJ7jm8rL8Pj0K1k6k3K9J7Rj7K3Ok6Lj1k0qK9K8k1nRj8J5l1J9m3K0K1J1j0l
21eK3J2j6qok2K9j9JkJ4K8j7k9M3j5qK1l1J5j2lNmj3KlL2pl0NJ2K5n9L3LRLonj2j5L7l0J9
66fKJ7Pm0J8l8L4kK4l3K1pPRk3KK1j4k5N0j3pj5K6k4QJRj1oj6M9k7j4mL0k5K0Kj1RlNO
110A3
##PAGE=	F1=20378.111161016931874
##FIRST=	23001.711907285582129,	6426.5682307747556479,	-1635.75
##DATATABLE=	(F2++(Y..Y)), PROFILE
-912eJ0Mj0l1ML2J3j3pjnNnkJ6J5Lm3J8j6N9k5pj6NrL0mk1MK8j3j6L9qk5nJ4m5L6Pj0J7l0
-868a3J1OLj8rMJ5K6k7mq%Jk6qL6K7K3m0J6j1j4NK5jj1J5l1j5L3j4K3JqqJJ9j5l9J9L1j7j0
-825gJ3rJ2k3JK7l5M5Qm5RK1%rJ1m6JL3Porj4K2j6J6j2LJ0L6m4l0M5J4j5k4OJJ8j2l%l5J7
-782a8K1K5l8JJ0K1nl3RJ4j1J4Rj4jk8k3O3Mm0J8LKOj7K8j8PR%J6rorJ3J2m6mk3N3Rom0K9
-738GmL2l1j2nK1j2k1K5jOJ9Km0K5L6m5Ql0M5k1k0k9M6jK2k1k1L8kLj0j6l4L9mj5K0L2n9q
-697c6j6J8N7k3J0m6JK9L4l8J6K3j4Kj6L1lqJj9k0KkNJ2Pj5O%J0m3J1MK9m1RK3K6k4k6pJ8
-655a3L5k1n0K2NpL4j1K1j6J2j1oOJ2j6m1K0J6pNl6J5OqL0L9k3j9j7M2k8LKnLmJ1k8K9m5L4
-613a0OJ3Qj7k1PJ5kJpLj0jpJ1M3k2j0Kj0k0K0lK3L4o3J1K5nj4RJ6j8l2M6Nj3pk3Mj6lK5k0
-569b7K9kk7J4J3kj4J5%K5l6m3N3Mj9J5mnl7O2j0j5mj9O3j5l9L8J2Ol4moJ4K6n4QL4J2J6l8
-528En4L9Lk9L5J3k0K9pK6j9k1k2L5j1Rj5jJ6%j5L5l1%J6k4LK2j8jj0l7K9PJ8PKk7J5lJ7k
-486A4j3Kk1J5k0J6lQL3j6j8L9n5N7j4k4K0n0N5j8j1J7Rj4j5J5k4NLMJ3J0J0n0K3J4rl0M1
-447A8nk5K0K7k0nkPk4L0ok4K2k3k8L8M5o8K2QJ0J1k4j8pJ5jqK9Qk9RRpK3k2J1m2K4J3k7K0
-405Dj6J0%lNK9l3j0NK5j3j7K5Mk4J7OJ9j7Pqk7K0j1MmJ2%l5M9%j6L0l3J7j4j6J2m4K8L0j2
-363Em9L7lK5j3j7N2q2L6K9J2l2k6K3K0j5K3Mm8kJ4J2Q%Mj9%lj6LL5j4mOJ6n5L8kk1lJM8n1
-320b4J5k1L1j7kl3J3K0L2k1%QpJ2l5K2k1J5KqN1l5J2j1l4M0j0pK4j7J5Jj5j4J3l4M0%k%n
-279gKj1nJ8Qj6J1J9m6L3k2M0J1k1J7j0oj9J0j8j8L9j5j7RO4o0j9M5nrj9K6j4MJOj0J1m8M7
-238FmOqL2J8m9LJ1j4Rk8J6L0k9pL4k0j2J3o6M9L0Pl1NJ2qnKJ3konRl5J6QL5jKj9JpJ1m1j7
-192c6J2QjK7JK3k7J6j7rJ8j4J9NpMJ2l7j2oK1OKJ7oj8qL1j9l8J7L2J2j1J3j3k0mjK1Jp2O9
-149A1Mk2J8rJ5j0j9J4qPJ6k9J2j0pJ8K9J3k4l0j0J8K3k8J3J1pRkj8J3jnJ7j2j3LLqKpKj4
-106b2K6j8j1J8Qj6NJ6J2l3J4rkK0k7J7OpnJk7P9p4K6lL8n2nJ2J9k3L4k4J9L0k1j6RrQk0L
-64dK1kj2k1lNJ5M6m2jK1p1K8J2j9L2Nkjk4J7lKj2PMJqj9K2J2QQpQqk3J7k7Pk4M3OJ6l0J1
-18A1k5J4J%K2jm8mL3Lj2K2k5j3K2J4J0j6J8J3k4lrk4oK7L2j5j2J1k0J7k9J7n0K7K0J1olJ7
22A7J2j3rqk2L2k1NnJ2L0j3k9M3j7j1K2l2J2j0kN%j2LqK8ll3J1J1J9n2L4LJ7j0mnj0k4M7l2
65b2K2pK4Nm2K6l9K6JK4l5K6j1QJ0k7MK1j7k2M9j2j0j1K6k4MNOj0pk4N4k5j3jL0k5K3%j0K
107B%Q%
110A0
##PAGE=	F1=20353.81856151444299
##FIRST=	23001.711907285582129,	6426.5682307747556479,	-1522.5
##DATATABLE=	(F2++(Y..Y)), PROFILE
-912eJ1Mj3k9PK7J7j5pKj0OmmJ4J7jl6K3k2N3j4j4j0JoK9rj9QK1rj7K8Nk2pJ6l9L8opJ2k5
-868a1RMMj8olJ7K5k0qj4Rnj7mL1K2K5l7J1pj3kK5Nj0J8l5k3M2j5J3OlmmJ6j2m5K1L4k1oJ0
-824DrJ6k2PJ8l5M3Qm5QK5jj3J4m5lL7J0lj4j1J9j5J3rONK7l5k6L7J5j6k4QMJ6rnOm4K1K5
-781HJ7l6jJ6J6mk9QJ5j2J2J0j2jk7k3O0lk9J2Q%Kj6L1k1MJ3jJ4qlrJ3Qm6%k0N4Nml5K1mL2
-736C5k9j7KJ9j4k2K7nRJ9nl4K8M1m9Lk7M1k3j4l0M4kK3k3j6L4NLj4j6l5L7Jj6K2L1o0qj9
-696e4K0O6l3J0m4JK7L4k9QL8k9Nj6K7%j1Lj5k5J0pJ1LMqjmJ3l9J3%L3m1J0K6K5l0k5pK1L3
-654B3k3m2K4klK8j2K1j9J2j7KLJ9k0l5J6J6j1Rk7MOkL0L4j9j4k4L7k4M%lOkLk7K5l4L3KJ6
-611A3Nj1k3jK6r%oKj2KpJ2M2k5j1lkj6K0OJ2K8n8J8J7mj0PJ3j6k5M0Jqqk0Mj7j2K5j1K8O
-567A2l6J4J3oj5J8MK1l1m4M5Ok1K0oml0N3pk1Mk2N9j1m3M0J8jl9jjJ3K7n3RK8J6K1m2n0L4
-526iMk8M2Pk8L0mK4j4k1j5K6k%j8OJ5Kk1L5l2KJ6k1JK6k3%j1l9L3LK1Pjk5J2nK1Mj4Nk6J6
-482Ak0J3lNL2pj9L6n3M4oj9J4m7N2j3j1J9Mj3k2K0k7LJ0PJ1NRm5K0J5ql1M3kk8J6L2k1ml
-440IPk3K9mk4K2k3l1L5M3n9K1RMJ4k3k3mJ5jmK6Rk8J1OoK5k4Qm2K2K0k8J9k0J1jLMK5l1q
-397a0MK3j1j9K3Lk3RPK5j1Lj0k2J9j1MqJ4%m0N3Mk0L0l3K1j0k7J4l4J5L6j2n3L9MK0j3j6
-357a3M9p8L7K5J4l3k6K2K4k1K9On3kJ3PJ3NLk1j%k2ML7j2qQJ6m9L4j0k5NMM5m9J7k5L1j8
-316a8%l8K1K2K8l1QJ3oOl4K1k3K0Nj4N3l7J0pl6M0rrK4rRjj2j5J0l5L8O%kmMj4mJ8Pj6J0
-272aJ9m4L1j9L7J5j8J7qj3k1J5k2j6L4rk3J5P2o6k3M2mj0j5K6j6Pk%lJ3m5M6rNoL7J2n1L
-231BJ1j3J2k8J6K5k5nL6k5j1J2o0M9K2J0l0KJ8j2oLJ1%Kj3J2l7J6RL5L%k2%oJ2m6j7J6O%
-189a6K4PJ8k2J5j6j2J3nJ5LnMJ2l4j6pK3OOJ1jk3j8M4k0l6J0L8J7j5J3j3k0olK0mo7P2Ok7
-147iJ8mJ3ml1K0oMJ8k8Olj1K3L0Ok5l0rK2K3l0J0J1%Ojj7J1jnJ8j0j3lPj0Rj6Kj6L1j9j1
-103b4K2Oj8MJ7J2l3J5mlJ8k7J4MqlJk3P6p7K8kL7n0qJ1K6k7L4k0J5L0k1j4Qj0Mj5MJ9Lj6
-61Ek3lQJ6M6m2j0K4p0K5J2k4L7MlMk6J8KpqJ1%Mrj5J9PJ0J7rNok3J5l1Ok2L6MK2k4J2k5J1
-16@MmK4jm6KK4Kj4K3k2oJ4J3Rj4J4J9k3qqk6nK6L1oj9J3j9J6k4J4n6L3J8J0%nJ4J1j2rqk3
27b4L5k4QpJ2L0pl0M0j6j2K0l1Rj0%LPj0Lj3K3%l8K1RJ1m1L2LK7k4jnrl2N5l1K2j4K8Mm3L5
71A5m0J7QJ9l6L0j3QJ1l0PJ8k0j6M3rj2oK5k3jQNj0pl0N6k4r%K7k2K5kqnLRo
110E
##PAGE=	F1=20329.525962011957745
##FIRST=	23001.711907285582129,	6426.5682307747556479,	-3153
##DATATABLE=	(F2++(Y..Y)), PROFILE
-912a0J1Lj4k7RK4J9j6pNj6QlnJ2J7mk8K9l0M6lk0okkK6j1j8J3J2nj7J7J7j8rJ8l2L7j7mO
-869Ej9OLMj6krJ7K2j2j2j9K0j3q%K6J7K6l3Okj2j1K6J0rK3l9l0M8j5LJ1JJrJ3rm9K1L5k2
-826fmQj0K1k1J3J1l6M0Pm5J0K8jj6J5m6nM1J2Kj8j1J7j5J1oJ0kJ8k3k4K9J5j6k4J0PJ4nq
-785cJ3n5K6K8Ql3%J9J1lk3OJ5j4J1J2j0jk5k2N6rj8OJ1jjj7L3k2KJ5kJ2njqJ1Nm4Mj8N4J
-741B4lk9J3nL2k7j9QJ6j6k3K9rJ2K0j2k6K9M5n4jk2L4k5ol1L9kK4k3j0K8J1Oj7j8l6L6Nj7
-701b0K4L0n9qk1K1P1m1J1m2KK4L3k1%N1m3J0j5K3Lj4Mj0l1J8j1J5oKllpJ3l5J3%L2l8J0K9
-660A1K3l4k5nK2L0k5l2K6r%K4j5K2k2J1k2J0%K5k2l1J4J5j4J1j6pNNK7K8j2rl2L2j9NjkQ
-619@%mk6K2k3L2lJ9Jlk4j1L6j4%pKj4NpJ3M0k9j0qPj4K0J6%K3n5K7QmnNJ0j4j9L4kmrj7O
-573@j8k0K4jK4J4m4J5J4j2j6K2QJ5k6m4L8Qk3K3olj9M0ok6J5k7N4nm4L8K2om3LMRK6n0J3
-532a0K1J9K5m3m8K8Nk4M9ll2L1mK2j0j9qJ8Pj0k0J5J2Kk6L5l4PJ4j9%L0k7%rm0L5jK2Olk4
-490a1J1pK3J0j4Ql1J9k1J0lLK9Jj8L0m6K6Kj4J0m2M9j1j3K3kj1k8K6k9KJ5J0QjQl9J8J4n
-449Il2M4jl0J5L5k4klPk1K6jk5K3k3l2K9M0m9K2J0mJ8k3k7KJ4jlK3J1k6J3%mK7k6Om2K1K6
-407B2l0K0k4J2lOMK3l0nNK0j0k3K2Mk1kRL0njj3j6J7j0Nj2J5Jm2N4Ok2L0l4K4ol7J7k6KM3
-364A9j1n4L9RJ5j2j5M6p3L7K2J3l3k6K2K7k5L2Rn7mJ4JJ8RLk4jKk8PL9j1j3J1J7m3K9k0k8
-324c8J3RM1m6J9k8L0k0Mm1K6K3K4m1J6J8n%l2K1k6K4Qk0N5l8Pll9M1pj3K5%Jlqj5Pl8L5J3
-282aJklNj5mJ8Oj6RJ9m1K7j6L4K1j7J6oj7k5J8k4j3K9mk9K1P6o7k8M1mj3j1K7j8J2nqMJ3
-240A0l9M3j3NmM0Ln1NRj2J4k6J5K1k1lL7l0rJ1n1M4J7J1k8lK4j6oNRKRk0J5m0J7RL6Olk3
-197A9lmJ2m8j6J9LjK2J2J2j7J6j4j5PNJ1jjKJ2l0k0pK6MJ1MLk8k5N5k1l0jM3K2k1J6j3k0
-155@poJ9qo0P4Ol3J9JJ1Jm2K6nLJ8k5jOj6K7K8%k5k9qK6K3l2QJ0OLJj6QkmJ8qj2pRj3J9k6
-108a5Lj9L7k0j2K4Mj9MJ5J3l2J8jmJ6k6J0Lj1%Kj8P2q0L1lL5m8rRL1k8L3j6J0L1k2j1Oj1
-67B%qMJ7Qj9k5mJ4J5M3m2j8K7o4J8J3k6L9JjQk9J9Rj7oJ7lPj1j1J4LJ1K6j0Knk2J4l5Nj9
-23c9K8LK8k0J2k4J0MpK6km4J1J4%j5K4j9%PRJ1j2QK4k2j2mk8mK5K9Jk5J6j8J4k0J2n9L7J6
18eQNoJ0J1j0rok5L7k7J1qJ3K6jk9L8j7j3J8k7Nj0KJJ3qLj8J8Lm3L2OMl0K9ML6l8Kmqm0O3
64A6l0K3k2L3Lm5M4m1PJ4J7l8L4j6QJ4l2QJ3k3qL6nj5%K4k1oJ1Mqql3N5k5mKK4j8K6mmj5P
108BJ1j3
110@
##PAGE=	F1=20305.233362509468861
##FIRST=	23001.711907285582129,	6426.5682307747556479,	-2930.75
##DATATABLE=	(F2++(Y..Y)), PROFILE
-912a0J2Jj4k2J1J8J9j6nOj8QjoPJ8ok0L1l4L5J1k6ll%K4j2j6J5Mmj5RK5j4j0J9k1L2k9%L
-869Cj5M%Nj2Jj2J2J9mj4k5L1j9jKK3J4K4k6%Jj1j8K4J7rK6m0l3N0j7mJ3PLj3Rnm8J8L6k5
-826imRrK3j9J9Kl2L4Nm1RL1Jk1J5m2qL9J6Qk4pJ4j8J0kJ2pPj1j7J7J5j6k4J4OJ5jj1J9o3
-783d6K8L0%k8jK0O%j8NJ5j4MJ6nlk3j8M9j5mkJ2jmj8L4k2KJ7oJ1kJqRLm0Nj7N3kkk4PlK8
-736B9k3k0J3J2j6k6L1j3J5K0j9j6L0M4n5oj4K4k5Ll3L3jK5k3nK3J5J0k1j8l5L4Qj8K5K8n7
-698b2qk0J9P2m4J1l8lK6K6j1pO1n4J5j3J7Pj6Lll4K3j4J7j5%MkrJ1l3J1jL3l3J0K8J9l4k2
-657b3mK0K5k6j8K4j4KJ9j6K0k3J3l0J9jK8k4k6J1J3j7J5rj3MRK3K2njl9K2j2Pm%J3jj1k3
-616c1J9j3K9oK1kNk6j9M1j7Kq%j6J1qJ0L9l0pj3J0rK0K5j2J8m8L4kl%LMj0j1K6o%pj5Lj4
-572a3k7K2J2J6J9m9J6J3j5j6K4J4Oj9m2K8J1k5K5ojrK5kk9K2l1M6Lm1L0K8j2m3QOPJ7l8J3
-532gJ4K2K7m0m5K0Nj8N3j2l5L0lJ8oj7%J0J7j9k1K1RJk7L0l4J3J3j6lL4l0%ql8L5oK3Ook3
-490a3J1rK4J7j4Rl4K1k0NkJK6Oj5K3l8NJ4rNl4M2pj3K2pj0l0L1k6kJ8J2NoPl4J6J1jk9M2
-447B0%k9J3L6k6KpPj7K1Lk4K2k0l3K2L2l7K5Rj0K0k1k9PJ2k%J7J3k2J3njK7k4Km1J8L3l1
-406eJ8k4J0nJ0NJ7k5jLJ9j0k5J9Lj6j3RL5Knj5qJ1qPj5J3Lm1M9J1k4K8l2K6om3K0j8pM7j3
-363Fn0L6J2J4j4j2L8o3L6J6J4l1k5K0L0l1L6J1n8kJ1nK1J5Lk6kNl2QL9rj6J2J5l4K3k8k9
-324d6K0J1L7m0J8k8K5j9Ol9K6K6J7m7K3K2nml1K1k3K4Qk5N5l9OJl8L8oj3K4Ppokj4Ll5K6
-283b3J8NklPj6mJ8Lj5RJ9l6K0j2L0K6j5J4lk2k8J9k4j2K7jl3K7P7o7k8L7mj2pK3j9J6oj6
-242a3QJ4l2L8j3JJM3j0m7LJ2j5J7k2J5J5j7KL3l0j0J1m0L6J2J3k6qK8j8nOQJJ6k4J6l9J6
-202dQL5Plk5lmJ3n0j3K2%kJ9J6NrJ3rj7JJ4NkJJJ1k4k4pK8JJ5kJ0l3l2O2k0k5pM1K5k0J5
-157C3j0k2qpJ6rn2P2Pl5J5QQMn0L0lKJ8k4mJ3k1L1K5nk3k7j0K9K2l0NQJ3J%j3LlJJ5oj1j1
-112eJ1j6K7l2Lj9M0j9j4K4Mj9LJ2J3k9K1jlJ5k5N%j1KMj4O6p8L0nL6m6j0OL5k7L0j2PL2k6
-70A5qMj1kjLJ3J2j7k9kJ8J5L7l9k8L2n3OJ3k6L9mMRk9K1J4k9jK1mPj3nQjJ2L4j1%nj9J1l7
-25b6Mj6K1KL2j6J0k1POrK4kl7J8L%j6K5j5KjPJ2rNK2j6j6mk6mK6K3Rl2K1j6J1j5Rn8L8J0
18hQJ0pRRqrmk7L6k7J4rJ3K2Mk6L3j6j2J5k2%rLjJ8oLk2J3Mm7M2M%k0K3NM3m9Qkj2m4O6k6
65hK2k8L4Lm2M8m1%J9J4l9L5j8J0J3l1PQk2kK7%j7NK2j8j0J2Lnrl2M9k6JNJ9j4K6oLk4PJ3
109A3j6
110c
##PAGE=	F1=20280.940763006983616
##FIRST=	23001.711907285582129,	6426.5682307747556479,	-2708.25
##DATATABLE=	(F2++(Y..Y)), PROFILE
-912iJ2jj4j8J4J2K0j8lRk1R%qLJ9qj2L3l8K4K4l3jlMK1j1j5J7nkj2JL2j1j2K3j4K8l9M%j0
-868iJlPrMj3PJ5Lj6k9M2k6NLK0J2K2j9pMqk6K2K3pK6l8l5M8j7j1J6J3Mj7Njm6J5L5k6mJ0
-824ej0K5j6K2mk9L0Kl8J0L3Kk4J5l9j2L9J9J3k8nJ3k1QKJ3j1mKj2PJ3j5k3J7NJ7Lj6K5o9
-783d6K8L2pk3jK0KJj2MJ5j4jJ8jmk1j4M2j9Qj0J2%ok0L6k4KJ9j0J1JKoP%l5Nj5N2ojk0Lk
-737BK3j8k1J7Rj6k9L3j7J8K1k5rL2M2n6j0pJ6k7J2l4K6JK5k2%J7K0J4k5j8l4L1J3k0K6K6
-699C6n5oj8J7P0m8J1l3rL0J8%j3O5o3K2j0J1J1k0LMl7K7j9K0k2jRKpNl1PjL1k6QK8J5l4j8
-657b1mK0J9k8mK3j9NJ3j7J8k3J2l6K8lL2k6k2RJ1j9J7%k1MJ2K1J5KOm5J4qJ0o%J8jj7k1J7
-615a5lK6j0K3nJ3k9k8M5j7Lr%j9J7rPL8l1mj5J2oJ9L3k2J4m2M1j3jMJjonK0rLnj4Lj1l5J9
-570b3K6RK0n1J7J2j8j6K7J8kj2m0J9J1k5K8ojKJ1%l2L0l4L7J1l6J9L2j7m1J3RLQk6J4PK5
-530B8K6l3m3J2Oj2N5k0l4K5lJ6mj3QKK5k7k0K5NKl0K6l4J9J3j5nL9l5Kpl4L3j1K3Ork2J1
-489dj0K2K4j3J1l6K3k0JkkK3J2j3J8l1j6K6n%k5L5mj3K3j3rl3L7k2kJ7J4Jj1Nk8J4PNk7L9
-447A8Kk7J0L6k8Qj2Qj5J8Ok4K2j7l5J5K4k4K7Rj5K1j9l2J3RkMJ0J5j7J3j0%K5k0kl9J6L8
-407B9l2J6k4RoJ2NJ2j9JMJ7rk9J7Kj1k4QM1J0j0j7jOoRj8J2Nl9M4J3k6K6k9K6mm9K2rj7N1
-364A8j4m3L0J3J3j4rL1n3L4J0J4k8k3J8L2l6L9J3o0JQj2K6K0Lk7kPl7RL8ok0J2J2k2J7l4
-325b2k9K5J3L2l4J8k7J9k0J1l5K4K6J1n4L0K7nqk8K1k2K3J0l1N5l9LNl6L6oj3K4J3j6j0N
-287dj2Kl2J5K3RmkJ0j8lJ6Kj5RK0l3J5j0K6L2j5J1Kk5l1J9k3j1K5Kl7L3P3o2l1L4lj0mK0
-246A3k0J9qk2J2J4k5L4j5jOM4k4m1KJ5j9J8j7J5J1j4NL1l1j1J2k8K5J1J3k5j3L0j7lPN%K2
-206C0k8J9l9J7OL2Pjk8klJ4n1j1K5llJ5K0m%J2nj9nK3%mM%J0j9k8pL1jJ8qJ5l7l4O5k1j8
-162a6j5L9K8k0J7pk3j0pJ4j2m2O8Ql7J2J5MPn9L4%%J9k2rK1k6L5K1rk0k6j2L2K2l0LOK1l
-121B1Jj1kmOJ3nrj6J4k1L5l7Mj9M3k0j4K2Mj9LQJ3k6K4%jJ2k2jkj3NPj0O0p6K8pL6m3j1L
-77b7L8k5K7pKL3k8nJj2mOMRJ6j7l2jK2J5L0l6l5L5l8rJ5k4L3pQJ2l0K2J9l9LK5mNj3JKoJ5
-32aM0j1koj8J1m0Lj2J6%L4j1Qj9NPj2K4ll1K5pJj8K7j1JoNJ2n%K0j1j9kk5lK9J6J4l6K4j5
12bRj0Nn4L8NPJ4qPQpqjk8L5k9J8j1J2J9Rk5L0j5j2J4k0lqMmK4lKk6PPn2N2Kmj0J7PM9o0J3
60A4%j6m8O9k2K2l3L4Lm1N2m0pK5J0l9L6k0J1J3l0OLk2NJ9Nk1J1K0j5j4J2Ljj1k9M2k7OQJ2
102EqK4pRl3J0J3k0
110g
##PAGE=	F1=20256.648163504494732
##FIRST=	23001.711907285582129,	6426.5682307747556479,	-2695
##DATATABLE=	(F2++(Y..Y)), PROFILE
-912iJ2lj4j2J7OJ6j8KJ1k3RNj3lK1qoL2m0J5L5l9k%QJ8rj4J6j0kj0lL4qj2K5oK2m6Qjqjp
-866a5RmQj2lJ2Rj6l1N1l1PLK1QJ8j0j2Mkl5K1K7oK6l5l6M5j8j6J6K0Kj8KLm1J0L3k5rJ6r
-823a3K4j5K6j0k5K5jl1QL2Pk8J2l3j3L5K1J9l2jJ0k6ROJ3j5j1J2pnJ3j6k0K0LJ9Oj9K9p2
-783d4K7L3j5j6jJ9lLoKJ6j5pK0Opj9qL4k3K0j7QMok3L5k3LK1j6J0OMoJJk7Kj7N2pkj6JjJ7
-736B0j1k1J9Mj3l3L5k0K0K0k7kL1L7n2j6MNk6J9l4J8LK4k0NJ2K1J7k6j8l2K9J6k1K4K4n0
-698a5lj6J4O4m5Qk7j8L5RRj5O3o6K6oOJ4k3LJ0l6K7k2J9k6jJ3OmLl3LjK9j9QK4Ql0j3lJ7
-655dJ3l0J1K2k3NQj7J5k0J1m1L3kL4k7j9ROk0J9Mk1LJ3J8RPJ4n0M%J1qjK4lk0k0J8MK1j2
-612bK3oJ7k8l3M2j7Prlj8K1rJL5k7Jj8J0jJ8L8k8J0l6M5k2KO%pjJJ3j1L%j3%nm0J6L8%J8
-567C1m7J5Rj8j4K6K3j0ol6J0J2k4L0p%R%Jl2L6l7K9J6k5NL4k2l7K0J0Jlj4J3JK8K3k4l9L
-526a0NnN4k6l0J7kJ3kj0J4mL2l2j9K7KJk9K0l3K5J3j4qM2l8Nok7K5j3K2Pj3k2J2j0J9L1j1
-485B2J0l6K3j8ljlK1J2j0J2k2l6L7ljj5K5%j4K2j7rl0L9j5lJ3J6mj2Lk2J1KJ1k4L5Lk5J0
-444DL2k9J6j8Qj2J4Qk1K0j3l5PJ6j6L3Oj8K1j5l2J8OmNNJ7j2J2j4JK3j5nl6J3M2l2J3k2Q
-403arJ1QOj2NLJ4rk9J3Jll2KM4J8j4j7QkmJ0j8RPl3L2J7k6K2k5K5mn2K4lk0N3j8l3K4RJ7
-359A8j7mK1m1L2MJ3k4k1J6L2l8L9J3n8OLj8K9K5Lk6lQl9RL7mk4J1J0j2J1l8k5K5J5K7k6J7
-319Fk3J0k0J6k6J5K7Nn6L3L1mj2k5K1j6J7Rl4N1l5jRl0K9nj1K3J6k2j6J4qkk6JK6J4nJJ1
-278Hj8mJ5jj4J0K0k8QqK3L5j3ONk5l4J9k1j1K4Mm0L7O6n4l0L0lo%J3k0K1qk6J1J5j9K9j3
-237CmJ1M2l5l4jK1k6J9j0J4Pj0RK4k6j4J2j7J5RJ3k3j8L1j5%ONmK6k6K0l8J5NK8MMk8llJ6
-194B4n0j0K8nnJ0K2j0J0R%k1j1L1omOjRj5k9pL3kJ7j2K0m0l6O7k1j0k2L3K5j1J3%k6rqJ0
-152dj0l2O2Ql6LK4KPo1L3LkJ9k0j1K7k9L8J5j2j6k3j5L1K2k6JKK8pJqooJ2Rkrj9J5k5M1l8
-108a4Oj8M2j9j3J8Nj8KjJ6k2K7kMQk0mlj5OJ1pN2p1K5qL6m1rjL7j9K2ljL3l1lkj2mJ1OLJ9
-62B8j3l4JK4J5K0l1m0L7k2k4J7k0K6j3J5J2k9K4K2m7OK7jJj4Plj0J5M6j1mpj5Rl9Kj0J3j
-21b1L5j0Mj3%Rj1K2ok3L0j6Mj9K8j0%j0JJ3JmJ2kk0jk3mL3PJ9l8K6j3NnKm7L7kOJ7rQNop
25DMk9K9k7J9j0J2J3J3k0K3j2j1J1j3rpMnK7%Jk8KRn7N9JnkJ0RN0o4J9Lk4m6O6j8K2l5L0M
69B2l7N1l7j0K5Rl8L4k0J4Rk6M%k1J0J1Pk2J4J7rj7J2MMj5k3L2k6QRNkK3qJ6l9PJ5k0
110h
##PAGE=	F1=20232.355564002005849
##FIRST=	23001.711907285582129,	6426.5682307747556479,	-2681.5
##DATATABLE=	(F2++(Y..Y)), PROFILE
-912iJ3oj3pK0jJ4j8NJ3k4RQj6qK2qJL0m1MM7m3nMRJ6oj4J5j5konL3nj3K7JJ4n0J3lokj1J1
-865hJJ0rj2PJ6j6l2N9l6J0JK3LJ5jj8NLm4K1L0nK4k8l5L9j9k0J6K5Kk1%Ol4ML1k4j3K1rK4
-822A2j4K7j4k0K0nk4PL2J0l1Rk7j5L2K3K4l6MQl2RJ1J2j7j8K1mj5J4j7j8K3%K2Rk2L2p1K2
-782a7L4k0j1%J6pNjJJ6j5j4K3J2j0j5kK5k7L2k5OOok4L4k3MK2k0RJ0OpmKj9kj9N1pjj3%%
-737EJ0nk1K3kj0l6L7k4K3J9l0NK9L1m7k1J4mk7K8l4J1NK2j8RPK1K2k8j7l0K6K0k3K3K1m6
-698a2Kj3J0N6m3Pk2k6L9JJ8j7N7o8L2j%J8k7LJ7l4K5k7K0k8kJ7Rj%l2l%K6j1PK0%k4qkJ4
-655cPl1K4K1k7PLj7Rj5J1m5L6%L5k9j5RJk1K1Rk2LJ2J4MJ2K1n4oQJ2rkL1nk4j8J9RJ7j4K4
-611B2rK3k7m1M0j6J1j0mj9K6rmL1k4Pj9PKJ7M0l2Pk9M9l0LQ%j4MQNj3MMj1mJm1RM8pJ4l9
-566a2J2Pj9j3K6K8j9Kl3JJ5k2K9pjJ6j0Ll3M3m1J9K5j6j0L5k5l0K5J0kj5%J2oL2J8j2l6p
-526a1MLN1l0k5QjJ1joJ8rL4l2j5K6jjk7J4l2L2J3j4j1M5m1Qlk2J9j7K2Oj5k4J5j0J5L6rJ2
-484C5l8K5j5qjnJ9J2rJ1j5n3M7klmJ3Mj3K0k0j0k7M3pkPJ4pj1%j9RnJ9k1L1Nk3J0K6l0K4
-441B6k4J0rRJ1j8J7ql6jPqM0Mk0J9j1l2K2LnQkJ9pJ1j8JK0qrl2J0M5l2J0k0Pj1J1PKnJ0L
-396A6J1rl0RJKl6kM4K4j7j7J7j1%J1j9ORk8K1K1k7J8k1K4mn3K4Mk3N4k0k4J7QJ9j9%J1k9
-355a8L0lJ2j8k0J4L1l9M0J3n7J1jk5L2L0Lk5lQm0QL6kk7J0OjNm0k0K4J6K1j8J7k1Lk1K3j6
-314b2NK6Jn9L5L4lj6k2K1rJ0Rl6M7l3mJ2k4K3lj0K2J9k9k1K2mlk0j4K9J8nKJ3j9lJ4mj4J2
-272cK0k3jmJ8M0j4JRk5l6J8j7j3K4Nm1M0N7m3k9K5jkJPk0K2pl0J1J5j2K4j2qJ8M0m8k6lK6
-230Cl2J9mJ4MpJ4J7k2j6J1oNQJ2k1k3L2j4NNLqL0k4K1l6J4LK2%J0k8klJ7m9pL0pqOK3j5J9
-185A5ONk1j8L9j2lPkQj1k9pL5nJ7j5K5m3l4O4k1lk8K7K3mJ0Pk8rrPqk4N6Rl4oL2%Po3L1P
-140@nK0j8j4L5l2M0Rj5j1k0k0L2K1k2jjL4j1%mj0pJ7NJrk1J5k9M7l8Qj9M2j8j2J4Oj7%rK0
-97Cj8K8mRNj6rnj6QJ4lM2o4K1rL6l8qoL7j3J7KmL2l3knj3mJ6J0mK2ql7KK8J3J0k5m3L8pl7
-51c8J9j7J8j8K1J2k7K4K7n5J0K8%kj4J2qj4J6N0j0orj0Ol8%pJ1kL5j0KrlJ0j0J9rj5L5k4
-9@Pk1L0plj3nJ5PqNNk1%k0nL8lK2l5K4j2Mk%m0L6j0OK0j0RKonJ0k8K1k6K1j0J3OJ8j6J6j0
37A9rRpj4pNqL1Mjl0lJ0o0O5JnKLJ1N2o7K4Ql3m4O2j3K1l6K7Ll3M9l5j1K6Pl5L0k0J7Nk2K
82@mj8J5KJ1k4J8J2jk1J1NJ0k0j6K2k6J1J1jKK1j0K3m3NJ5j8
110h
##PAGE=	F1=20208.062964499520604
##FIRST=	23001.711907285582129,	6426.5682307747556479,	-1699.25
##DATATABLE=	(F2++(Y..Y)), PROFILE
-912eJ2qj3%J9mJ0j7QJ6k5PJ4k0j2K1nLK7m0mN5m6j0RJ3J2kj4J3j7mkoL0lj2K8MRn2J7kpl
-867fj5J4NJ2ok1MJ9j3l0O2l8PJK6%J1Ok2LJ0n1K0L1lJ8j9l2L1k0k0J5K9Jk3mJ1k5mK9k2j9
-825b8K8qK0j2K6j6j4J5rj5MK9J5l1Lj9j8K8K4K8l7ORl8PJ8Rj9j9K5jk3J3j7j5K5lK5Rk4L4
-784C4o6J7L1k2oJJ1j0PLJJ8j6k2K5J9j4j2LJ8k9M2k9kJ1nk7L4k2PK2k5PJ5Ooj0Mj1pk2N0
-742B3p%r%JJJj8K4qpl7L8k7K3J9k7PK7K3m0k6K2j0k6L3l2MPK0j7J2NJ8K4k8j4k7K3K2k3J8
-700A2J9m0OrPM6l8Lj5l6M5qK5j7M6o5L7NnJ9k9MK0l0K3l1J5k3lJ7J1L%l1nkK2lNJ5oj6n%
-656a2J0Kl2L4J8k6MLj7KqJ0m7L6KL6l0j2J0mk1K1J1j8LRRMJ1K9n6j6J4J5rnL6ok7j6K2J1
-614@J1j3K3rK5k6m3L2j2J5j1oj6K7qrK6j9J2j7%NJ7L9l1Lk1M8l6MJ0%j9QJ2%j4MPj1oQm1
-571c2LN5j2Ok8RLj8j0K4L0k3Pk9nJ4j8K7pjJ9j6Ll0M6m2RL0lk6L3k9j7L0Qnk7J3RrL4J1L
-528C9l5j5LRM7l3j6lkJ1%nK2j2L2k8j3K5lkk3Pl0L7J2j4j3M7m4J0%j4Rj7J9Qj7k5J7rQM0
-486B9nJ2l7K5j1j4JoJ8Qj1J3qo4N3lmNMQj3J8k3j1k0M4j%JJ2j0j0jj6Pj4K8j9K7Nk0J3J9
-443B9l0L1l0J0oNJ3j5J6ll7p%pM9%k0J6pk9K2MpQnJ9kRk2KJ6jj0k8NM7l0Oj7Oj2PQjKJ4K
-396B0J0j0k9LJJ1l9pM0L2k2j6K4j7KJ2j8KJ1k1J0K3k8J3j5K0nm9K3Qk2N3k3j3J1JK4k0LK
-356Ej8K7pJ0j3j7J2K9l8L8J2n4J4mk9L3L4Lk3lPm0RL4lk9RKQKl8j5K0J6J7j1J4j5pk0K9n
-314epK6mn6L4L6lj9j8K0%KNl5M0k7qJ4j6J7lqK2J8l4k7L0Kmj4k6K7K2nMJ6k0lJ2pj2J3K0
-271A9j9plJ6M1j2nRk1l7J7j4j4K4Nl9L9M6l0k7K0JMLkj8K2ql0QJ5pK0qj4K5L5n5j8pL2l9
-229c3J9LJ3JnJ9Qj4k0J1JmRJ2k2k5L1j1RMKj3L3j9K0l4J3JJ6pJ9k7llJ9m5pL2qj0JK2j9K8
-185A7MQk0k3M4j5mQlPpk8nL5pJ3j7L0m3l1N8k1Kl3K1J8QMJ5l1oj0Lnj5M8J0l1j5L7jNn8K6
-141hRpJ9j4j5L7l0M1Jj5nj7k5K9K2j9kmL8j2kkj2qK2JMj0k2J5l2M9l4J1k1M0j6rROj5%k1
-98b4K5j5K8pJ6Kj3j2nj7QJ8lL5n6J7rL5l5oj1L4mJ0OoL0l4koj3lJ9J2rK2kl9ML0J0Jj8m3
-54c0L8Lm7K2j3Rk4K8J3k6K5K8n6J1K7Nj0j2J7j2j7J6N1rpj3mLl5jnJ0lL5j2jmpJ2qJ6j1r
-11gL8l1J2k3L1noj5rJ6J2j0nJ3k1Kj9oM4j2K2k9K0j0JKkl1L2j6OK0j1J2jmmJ4k5J0k2K3j0
31dJ3%J7rJ0pqQ%k1oMoL0Ojl0pJ1o2O6KkNmJ2N1o6K9J2m3l8N3pJ9l4K3Kk9M5l0rK1Pl3K6j7
78aJ9jj6joj4J7mJ0k2J8QOk3J1PJ4k4rJ2k4J1J2qPJ7rK8m1kJ6j4
110f
##PAGE=	F1=20183.77036499703172
##FIRST=	23001.711907285582129,	6426.5682307747556479,	-2848.25
##DATATABLE=	(F2++(Y..Y)), PROFILE
-912iJ2j1j2OK1rNj6J3J6k4OK0k5j5K2nOK2l7rN9m8j3J3J6QJj1J1k0pLmK5jj3K9NMn1K1jp
-868dmj8J6RJ4nk8KK3j2k7O4l9MJK8lPJ2k4%J8n8K0L0kJ3j0k8K3k2j7J1L3%k4pJ4j5j0K7k1
-826ik4L6qJ5j0K4j7pJ0j1q%K7J9l1kj2j9K3K5L0l9J0J0m4OK3Nj7j9K9jl1J3j6j1K7pK6Rk4
-785@L5n9J1K9k5%JPj4PQJK0j6l0K8K4j8j0J0J2l3N0l1pJ3lk9L2k0RK3l0NJ9Poj6Qmj2k6M7
-742A7mKpJJqRj7K4j3kl7L9l2K3J9k5J0K4J3l1k9L0j5k6L6k8kRJ5j5J5KJ6K6k8j2k2K0K3k2
-701aJ1J7l2QmKL7l2%rm5N1j8L2j6L2n9M1J1j1K1l2NK5k6J9l5J3j9mJ7J0O%k7pkJ6NNPj1q
-658gkLMKl3L9J6k4JKj7n%Rm8L7KL6l0j1J3j1k1K3J2j5NNNLJ1L4n6k4K0J6rqM2rk7j4K4J3
-614FMj1K2j1K7k5m3K4rJ8j0qj5K9pj3K1j4J6j2qOJ6L7l0Kj5M7m0NJ1Jk5J2J7oj5LJ2j1qJ4
-572A4l8nN7j4lj4Okj7qK2L2k7J2k4j1J4j2K3qjK0k0Mk9N0m2kL5J0m3L2l2oL6Oql7K5Oj3L6
-530B4KJ7l2k2JJ7L9l3qj4kJ1JkK2j3K5j9pJ9nnj7Jk9M3J1j4j7M8m3J2LqJj8J7Rk0k5J9qj
-487b0M4kJ3l6K4oj7KqJ7Lj4J8lo9N6noJ6oJ2j4J7k5j3j3M6OJpRj3olj4Ok3L6j8K5Nj7J6J1
-443B5l2M0l6J2l%J5j2J2Ll6j4pnN6lj9J2kk6K2LpQrJ9KQk5KJ0Oj0k2JM7k8Kj2Mj3JJ1oRJ7
-397B0LRj1k9j%K0l8j1L2L7k6j2K9k4MJ2j5jJ1j5kK6k8Rj1J6mm5K1J1j8N2k8kMnK9k2J0pj0
-355a0K3rRrj5J0K6l6L7Rm9J7pl3L3L7Kk0kNl8QL2kl2P%J5kl4pJ3J6J2nJ3j0j4k0L4Nj9K6
-312A6qn2L1L7kk2j2J8Qo%l1L3k3j1J7j0J1koK1J6l7l1L6Qmpl9K3K8nNJ9k2kRrrJ3J9j5j3
-269a0%J2M2j2j0Rj7l6J6j1j5K4Nl7L6L6j7k4J4MQNj0j6K1pk9MJ5mJ6lk0L2K9n7j3j1L9m6
-229c8J7J0J3kkK2%pk3J0Pj2J2Rk2k6L2j1J5KJj9L6j4J8l0J2kRj3K7k4mlK1m1oL4rj4mK1k2
-186b0L8%J3j9k9M8j8mRlNmk7lL5rJ0j9L3m1k7N2k3Pl6J4J4J7jK2l3mj0%kqM1J1k9k3M2jM
-143B2n4K0J4j1J8j3j5M1l0M2nj5%j3k9K6K0j4kj0M1j2mKj4j0K7lPj0k4J4l4N1l0J5k3L7j3
-104IqPNj3kl3L2j3K7j0K3jj0j3oj6PK2lK5m5J2qL3l2lj7L1NLJ0pK7l4kj0j1%K0J4j5K2Om2
-60a4PL1Prj0m0L4J4n7K7q%l0L4J4k4K4L0n7J4K4Qj8j1K3j6k0J7N1qrj5JJl2kkJ1oL4j5l%
-17@j1J5nJ2j3mL9l4J7k6L2mj0j4j3J7J6j2j5K2k0Lj7pN0k1J9k1J5rjPnk3L1k4QK0j3J4nj
24ImK0k2kj8K4rJ3pJ8kLmqQPk6nLoL0Okk7j0J1o2O5MMKj2J5N0o5L4J7n2l2M3mK0l1J9Jk6L9
71B9k4nJ6Pl0K1j5K3j0rlqrJ7j0J1k2J9MJ3k5J1QK0l0lMk1J1J0j3J2J3qL3m0qJ6r
110d
##PAGE=	F1=20159.477765494542837
##FIRST=	23001.711907285582129,	6426.5682307747556479,	-2623
##DATATABLE=	(F2++(Y..Y)), PROFILE
-912iJ2j3j1J1J9j1Kj7J9J5k2MK6l0j8K3kNJ8l4j3O2m8j9J7J9MOj1Qj8j0OjJ9%j3K9JMm7K2
-870DJj0kk2J8J1J6nl1%K4qk2O1l6mKL0oLJ7k4lK4o2K2K7kO%k3J4k3j3RL2%k4j1J8pj4K5j9
-826gk9M3qJ0j0K2j8%Nj3JnK4K3k9rmk0J9K6K8l7J3J2n0NK7Kj7j4K7jl4J1j4qK6pK6Pk4L5
-784C4m8MK5k6MLjj3PRLK2j7l5K9K9k1rJ4Pl4N4k9j6J5Kl1L1j8J2K2l4MK3Ook1J0Lj7l0M5
-742A1kMk%Kj6J4j3K1j9Nl7M0l6K3J7j8RK0Mk2k9L3j7k4L6k4oRJ1j4J9%J0K8k7j0j7J7K5k2
-701COJ3k5J4l%K8k6nmn0N4k6L9j5J6n3M4J7j4J9l2QK6k0J4l8Rj2oJ3J0J1%k3nnJ1ROJj3m
-658hJOkJk9M0J2k1lNj6j4RRm7L2NL4k8rJ4j7k1K5J0pN%JMQL9n6l1K4J8nj3M7j1k8j1K6J3
-614A1mqK0j1K7k3m1J3lK0j0j0j1K9oj7J6qK1rj6QJ3L1k2jrM4m1MJ1Ml0J4J8qj4JJ6j3rK0
-572A7l0j6N7j3j4jLoj3oJ7L3k7J5k1j4J4nJ6qjJ8k0Kk3M9m1rL7K1n5K8l4OL9Mrm3L1Lj5L7
-530B3oL0l1k7%K2L1l1Kk6lJ4KmK2j2J6qjJ2nrj2kk7M5J0j4k0M8m2J3Pkrj6J4J1k1k6K0nj0
-487b7M6KJ2l3K2kk0Mj0J9nj8K6%o8N4j0mK3j2J3j3J6k7j4nM5J2Lj4Mj5jnj2Mk9M1j7K4Mj6
-445cK2Kl4M7m0J6llJ7j1J1Ol3k1j0qO3pj5OMk3J8PrPj0J9KPk4JLJ2qj7kM5k6%rMj4mJ0pJ4
-398BK1LPj1k6pJK6l4j2J7M5l1qL1k9QJ1j3lJ0j0j0K7k8MnJ2ml9J9J2j1M7l2P%j1L2k3J5j3
-356cnJ9qOnj1PK2k9L1Qm7J9pl4L1L7Kj6jKl4PL0ll4NkJ9lk8KLJ7PJJ0nk1j8M0J3l0K3rm5
-310c7K5L6%k4rJ7J6j3pk4K4j7j3J7kMjmK1J2l8l4M1J3mkm6J7L2nPJ9k1%Nj1pJ3J8j2j7KJ0
-267AM0j1j4Oj2l3J5qj6K3Ml2L1K6mk1QQJ0Qj7j3J8pk6jJ5jJ3Jk5L7K1n5pj4M2m9J4J5J2k
-225@%K5qJk7RRj7J3J0k4k5L1rK0j%k5L7oJ5k8J3oLj8L4k0nlK2l6pL6j0j6qJ8k3M5jJ3j6l2
-181a7M8j9lPkOlk6KL2j1Nj8L4l8k2M6k5J1m1J0J0K7rL1l5lj0kjkL5J3k6l0M3%Km4J1J9j8
-139a3J8j0j3L8k4M0j1j4Orl4K2J9j0jj4M1j1pLj3rK8nJ0j1k3J0l1M7k4K1k7L3j1lKMj2km4
-98d4L8j0K1rK9lrj1pj5NK6nJ8l6RnK9k9%k1K6J3mJ3oK1l0mj4qKK1J6j8J9J3m4J0L0Mj6ml6
-54b5L2J9n9K8npl4L8J4k0K1L1n2J2K2J2k7rK7j8k1J7M9pj0j9O%k8mJJ1oL2j9nMj4J8nJ2j6
-12d%L8l6K2k9L3mj2j3j7J8K0j4k4K8j7Nj7pN4k8J6j2Qq%Qoj5K9l0RJ9j5J8rJlK2j5j6j2K4
30IrJ3j2J6OljqPJ4l0mJlK6Qnk3j2J1n8N9PRkj7J5M8o0L6K1n9k5L2%J9k6J4%k2L1j8jRJ0k7
76dJ4j0K4j9%ppmJ8j4Pk0J7LJ8k5J1RK4l6J%j7RRj7J4RoL3l3j3J5m
110a
##PAGE=	F1=20135.185165992057591
##FIRST=	23001.711907285582129,	6426.5682307747556479,	-1428.75
##DATATABLE=	(F2++(Y..Y)), PROFILE
-912dJ0j3j2J5J9j4jj7K4J4k1JL3l5j9K1%MJ4k9j5O2m6k4J9K2jJ0rOj7j4J0KJ2Jj3K7kLm2
-871a9K2Mj2jk4J9J3J7ol3%K4nj9N7l2rKL2j0jK2k3qL1o5K3K3kjRj7Nk3pML2Jk4j6K1%j7K5
-827A2j7l5N2j1Nj0K0j8OJj3Pj0K1K6k6j4Jj9J3K8K5l5J5J5n5LL1jj6pK4ll6Rj3mK6qK5Lk2
-785eL5l7kK2k8QLoj4PJ1MK3j7l9K9L4k5pJ7Ll6N7k5k4J7Nl3L1j6J5K2l8KK6Opk6J3Rk1l5
-743d2M2LP%J%k3J9j0J8k4J3l5L9l8K2J4j2RJ6nj2l2L8j9k1L5k0rRNj2K2jMK9k7nj3J5K4k1
-701CjJ0j7J8jjJ9k0j0Kn5N8l3M4j4Jm6M6K0j7J9l1RK7j5Rm0OmqQJ1J4%j9lpOJ5Noj4KKQq
-655hMk5L6Rj6qQj5k3K0Pm6K8PL2k6pJ6k4k0K7RjNmkPJM2n4l4K7J8jj8N1j4k8qK8J3j2lJ6
-611A4j1K6k1l7MJK2rj2pK6lj9J0kK5pk4J0J2K3j5kmM0m0LJ1Pl4J6J8j1j1%J8j5j1K6k1k5
-570b9N3j1k3J3kj0rnJ2L5k7J8j6j7J5%RrjJ4j7Jj9M8l9j5L7L1o6K6l6J8M2Jj0m8L6%j7M0
-530B3j7M1k7l1lK7K2k8J3l7lJ4NnK0j1NMNMmj4mnk7M7Rj2k4M8m1J3J1Mj9j3J3J1k2k6K1l
-488a6j8M7OJ1l1K0Lk2Oj1J9j3k2L5Jo0M8j5lL0k0J6j2J5k8j4KM4J5Lj9Jj6Knj2Ml4M5j8K4
-447HLj4K7ql4N3m4J9koJ8qRRl0k6j2j2O9j2j1JRj9J4Rj0Oj1J8LOk3JmJ7oj2oM3k3kpNj5j0
-401b0J0qK0K3LOj1k4j2KL2k7j4KN0l4nL4l6J2J0qqRnj7K8k6jJMkl1J6J2mM2l6J4jj8L5k4
-358gK0j7kJ5nMlrNJ8k2K5Om3K0pl4K8L6Mj3%jl1OK9ml6MnK2kk2J0oJ7LNRjk6j7M5K0m1K1
-312A8rl8J9L5Kk7nJ6K1j9j4j5J6j2j6J7NjjkK1Pl7l7M5J8nKm9J0L5nRJ9k2KKj2mJ2J7rj9
-269a0MPL6rj7Jol1J5nj7K3Kk5K3J8Qj9LJ1J2J1k3j1J5ok2pJ4KJ1Ol1M1J4m8mj9M6n2J2J9
-227hJ1lJK8j5Rl0PRk2J7Rk5k3L0rK6n%l1L8KJ3k5J1qnk2M0j5olK3l1pL7j0k0j1J4k4N3kJ2
-183C0j3l4M8k0kN%Nkk3OK9j2%j7L3l3j8M0k8J4m4OOL6j5L6l6Jj1n%MK9J3k1l5M1K%l4LK3
-140Gk6J9qj2L7j9M0j7j3J2mm0J7J7ojj7M0rrNj2j0K9oJ3j1k3Pk9M3j9K7l1K8rL%Kj2ln3M4
-97irJ6j1L6nqqpj4LL0qJ0k7PkK4k4Lk6K0K1j0J6oJ6k7mj8mNK0J7k4J8J9m4J2K9Jk3Ml0K7
-53FK2o0L1lj2l8M0J6j9K0K9m5J3J7J4l5oL0j8k3J7M5nj2k3J2kk3nMJ1oL0k2qQj7K2mJ0j8
-12gKL5l6K8l3L4mj3j1k1J9K3j5l2L3j5Qj6rN8l2Rj%pjJ1qqL0l7J0J9j8K1j2MlK4rl0nK4r
31@J3j6J3J4rJpPJ9l3m%jK3Rrj8j3J3n4N1RJ8rk3J6M6n5L6K4o3j7K0KJ9k0J0lj7K3j2PjJ2
75B1k3QnK6k9Qj0nJJ7j8Mj7J4jK4k5J3J1K6m2Llj1QPk1J7MmL4k6k0J4%
110@
##PAGE=	F1=20110.892566489568708
##FIRST=	23001.711907285582129,	6426.5682307747556479,	-2051.25
##DATATABLE=	(F2++(Y..Y)), PROFILE
-912gPj2j2J8J5j0nj6K8J0j6jL5l8j7K1JJJ2k7j2N8m1l0K1K4pJ6pKj2j9J4MQJj3K5qMl4K1
-870BOj6Jk5K0J5J6rl0jK4jj4M8k4j7NL1j3lK3k0j1L6o5K5J5joJ6j1jk6JJK7Nk4k2K5Oj8K7
-827A7j8l8N7j0lrJ7j7J2lj4J3j4J8K9k3j8Mj8J1K8J8l0J7J9n8JL3mj4jK1nl7Pj0kK4nK1j
-786A5k0L6k8nK0l1J0Oj4j2NJ3NK5j8m0K8L6k8mJ7Kl7N5j7l1J6J1l4K9j4J8K0l8kK9Oqk9J4
-746FJ1k1l7L6OJ1Oj%l1K3oJ3k8K1l1L7m0J9J2mPJ0j1ll0L5j5j9L1j5j1Q%j1K4jjK6k4knJ0
-703EK3j8qPrK1JlJ3j7j4Pn5N6l6M8j3j2m0M5K5j9J5k7J0K7j1Mm0LMrJJ2J9jj7Lj1LJ6Nj2
-660Aj3PJJ0j4Qj7K7Pj1j3J3j4l1K8Om3K0J0L0k3pJ8l0j9K8PPNqlQoM4n1l6K8J8Ok4N1j3k7
-617a5pL0J1j8%J4j2K4k1k9nPK0pj3mK2%k0NLK6lk8QJ0J5ol%L4l6jJ3Rl6J7J4rj0jK0j7rK7
-572A9j2l2M6ol1K5oj5mlPL3k4K0j3j7J4P%j0KPj2jj3M6l8k0L6L8p0K2l9K8M2Jj3m7L5lj5
-531a6M0k4M9k6l2lK8J3k5K3m4nJ6OpJ8rmJ5Qkkj9Kok5M6Prk9M6l7J1J7Qk7j1J1J3k2k4K0
-489a1kk5M6J0J0k9J8Ok1Oj1J9j8k8M5jm7L7j8kL3k2J6j1J5k9j5PM3J8Jj9nj6Ooj1Ll4M3j8
-448a7K6%j3L3j6l5N3m2K3lrK0pQRk5l0j2j5P1j6onJ4j6RJ2qKj0J7%Ok0jj0K0jpqL6j8lnO
-403Gj7j3PoK2K4NLj0k0j6ML4k0j1j6N3l8KL2l9J5Qlj0MJk1K6k2oNkjk2J4RNL6l8J6%k2L5
-359A4k2K2j7kQJLkqLJ5j4J9Ml9J7ml2K5L2NrJmk7OK6ml9MoK2%j5J7j4J5%ROLk8j5M7K2m5
-313@J5ml0J1L0Ok8kJ3K4k2k2kPqj5J5J1ojJJ9Jl4l7M5K4nJm5JL6mJ0J9k1Llj1%RJ6ok0ON
-267BL0pk0lkk6J6nj5K0Jj7J3J4J6j8kJ6RJ6k6pJ0oj7j1J2LJ1J0l6M3Nl6kk3M6n1J0K0J2l
-225BKK9j9J3l0LPk4K0Qk7j9K9pL0j1Kl6L8QRk2J2j2pk5M2j0qlK6k7oL5j0k3j2J0k3O0mJ0
-183C0j1l4M4j7mKMPlk0J0K3j1nj5L0k8j3L5l0J6m8PLM0k1M1l8Nj1ojRK3J5j9l6L6Njk4nK8
-140A2l5K0nj1L2j1L7k0j1J7jm3J1J5kjj7L4nj1NrrK7oJ5j0k2Jk3L8j4L3l7K4oRkjj1ln9M7
-97hqOqM0nrjrj2%L3j2Mj8MLJ9k0Nk7J1K8j4J7lQk1mk3KNJ7J9k6J4K4m2J4K6lk5Rk4K3K1n5
-51b5K9jj3m0L9K0j9J8K6l6J2J2J7m3kL1j6k4J5M1lj4k4J4lj8mNJ0nK9k8qJ1j9K4kRj9KL1
-10B9l4L1l5L3mj2qk5K0K5j7l5L5j2J0j6j0N9l5MJ0rp%J2rkL0m1RJ8k0K4j4OlK5km3MK2rJ1
32A5j8RK2j3LqQK3l5mkJJ9Rj1j2j4J3m5L8J4K5j7k8J6M5n1L6K4o4j0J2KJ7j1Nnj4J5oJ4rJ4
75B2k1LKK4l7J6j6%NJ6k1jj3J1lK7k3J5J4K4m5LmmNKk1J7KlL1j7k4J4L
110C
##PAGE=	F1=20086.599966987079824
##FIRST=	23001.711907285582129,	6426.5682307747556479,	-1704.75
##DATATABLE=	(F2++(Y..Y)), PROFILE
-912eNj2j3K0J1pqj5L2Oj4kL9m1j5J9LlJ0k3rN3l6l4K2K4j3K0m%qk2J6NNKj4K1j3Pk7J8Rk0
-868a1Nk6K0J6J5j4k4%K3Jj0L7j4k3OL1j6oK5j7j5L9o2K7Qkj1K3npk7QlK1J1k5k7K8Qj6L0
-827B1j9m0O1rrrJ4j8J8pj2J7j9J5L1k0k2Rj7QL0J0k7J9K3o1jL6pj3PJ5ql4PqkK1%J6oj7L6
-784B9j7j0J8l3J2Pk0rMJ3OK5j7m0K6L7l1jJ6Kl9N3ql7J4J6l5K9j2K0J8l7oL2Nrl2J5J2k0
-744dl8L0J1J4J1mjl7K5jPl4L1k6L6m2J7QMMNj6Nk8L3j1j7K6j0j3Poj0K7%rK5k1K%OK1j4j5
-700bMlK4KkPj4j7J2n4N5l9N0j2k5l3M5K7k1J3k5J3K4ojl8%J2j2oJ5K3lj4Pj1lJ6Oj6j2J0
-658d%J4k1J4j0J6Mnj7J9j4l8L5Nl9J3J1K7k0nJ9l4j9K9MJ5Mj1kJ0j5M4m7l5K8J6J2k8N1j4
-618A2k6lL1Rk3LJ0j2K1k1j9j4J1J8mj4jJ7Mj8kPK7%l3QQPLmLK9l3lJ3J3l9J7J1rpjK1j8j0
-573a1K9jl9L7%l8L5j0j8JlLL1k0K0qj6J2J3j0rKKolrM3l5k2L2M1p0J9m1L6M3jj4m5L4pj2
-531a5L9l0N3k4l1nL1Mk2L0m7pJ7Rj1J7pj3K6J0rJk4Qok4M4Npl2M6l5RK0J3l4pRJ4k1k3J9
-489a0%l2M4J4Qk7J5J1k0Pj1J9k5l0N2ll3K7k3%L6k4J6j1J6l0j3J0M0J9mj6rj6J0orKl3M0
-449Aj9K7jj4L7k2l5N4m1K7lj2K1nOJ0k0l4j0k0P1j8kj2J9j1KJ7ompJ5lPj8lj5K2Mkj1L1j4
-406ImlOj7j6OpK5K4NJqj5k0ML8j3ql3N4m2J0K9m2J8OLj4KMk4K4j7rQj0Kj3J2NJ3L0m0J9K
-361Dk5L3k2K4j5mLPMmoJJ1nJ1Ll5J5kl0K3K7OnJpk2NK5nm1NqK1KqK3k2J5lJ1LQk9j3M7K2
-314D9m6R%k2MK6Rk9%RK6k1l1J0jkj5J2J6j1%LJ7nk8l6M4K8m%l9j0L6lJ1J8j9Mqj0MPJ3kk0
-269gQLK3mk1qJk1J7mj3J6jj0MJ1K3j8oK0NK2k9jMpj0j6RNJ0J6m1M4mk2jk7M5m8QK0J2mLL1
-223C7k4J9l2%Nk5K1Rk9j5L0qL4j7Lm0L7J5Nj9J3j4j2k4M0mj0lK8k1pL3qk7j4Ok1O6nOrl2
-181a3M0j5mjPRmj9J8J5j1j1j2K8k1j1L2l2J6n1PJM3k6M5l8Qj0qlJ2J9J6j6l6L0Qjj3j3L1
-140A6m3K0kqK5lL4k2j1K1Mm6OJ4jjj9K9jj1MmqK2nJ8rk0nj6L0rL8m1J8mJ6lnj1jo2M9rln
-94b4M4prNj0qmL5j6jj1LQJ2j5Ql0ML1j5J8jJj6mk8RPJ3K1k9J0K9m1J5K3nk6J2j6J7J9n0K8
-50FKj5m1L8K3j9J7K2k8J2NK0n0KL3j4k5J5L6lj5k7J7lj3nQRmK7l2qJ4k1K6jQj9JK6l2L5l9
-7a2L3lrqk6J8K7j6l7L4j0J4j5j2N8l5jJ8j8oKJ3j0JL2m4RJ7k3K8j7RlK4Mn6J4K0rJ0k0NK9
35B9j6MrRK6l5mmNJ2J0j5oj4J5l6K6J7L1k6l0J5M5m9L4K1n8mKNJ4lJqrRlK2j8J5j7kQK3m7
80a5K5k0NRJ4k2oj0PmL0k2J8J6K1m9MlKKkk1J7jkK8pk8J2P
110E
##PAGE=	F1=20062.307367484594579
##FIRST=	23001.711907285582129,	6426.5682307747556479,	-1001
##DATATABLE=	(F2++(Y..Y)), PROFILE
-912cKj0j4K0Okqj5L4Kj1mM0m3j0J7LqJ0k0kM6l1l5J8K6k0K5kjkk6J6PLJj3J6j7J0k0J5J0
-869A0k4Rk5J9J5J4j9j7KK1Mj0K7mk8J1K5j8qK6j3j8M1n8K9jlj2K6jj0k8J5mJ3J6k5l2L0Q
-829Cj1L4k1l9O1rj5rJ2j7K0rrK0k3J3K9j4k5J2j6QK9%k0J9K5n8nL5pj2J4J0j2k8LoJJ7MJ1
-787A5j2j3L5prJ5l7J3J0k6oKJ3PK4j7l7K5L7l3%J3Ll9M7Km0J2J9l4K8j0K1J4l4qL1Oj0l2
-747a2J3J0j4l8K1J6J7J7pmm1K7L%l7L9k0L3m1J3NJ2Jkj5Qk4K7nj4K0nj3Nj1j0L0Jj7K2j8
-706hOP%J9qk1JLK4MlNj3k1J8m8M7l7N0j2l3k9M4K8k2Rj9J3K3nll6jJ8j4j2J6K8mj4J3j4n
-663fJ3Oj8rJ1kJ7k6K0jLKJk1K3j3m3M0Ll4OJ1K5j5oK0l7j8L0JK1Mj5MOk1M2m3l1K7J3K0l2
-620b2M7j3k4jL3Nk8PRj3J6k0j1j7J4J3jj4KJ1Pj5pRK6Ll3NO%J0mOK2k6qJ6J4l9J6Mnn%K0
-575A5j9pK6Rm2K8Nm3M1j0k3OkjK8j4J9mj4J0J7k0pLlJqmM0l3k2K8M1o4J3l9L8M1%j6l7K7
-533DrqL7l5N4k2k8nL0mj7L4m7pJ6J2j5J4kj8L0J2j6Ok9J4ok3M0Kkl6M5l1MK6J3l7mQJ5j9
-491dj8J3Ll7M2J4Ok3J1J4j7Oj0J9k9l1N8ok0J7k7KL6k1J3rJ5k7j3J1L5K1j2rj3j3J3nj1%
-451fk6L3k0K9mj4M1k7l4N0l6L0lj5K2nOPj1l8rj9O7k0Jj6K2poK1krmJ4rQj3oj8K1J0Lj3K1
-407A6plnQj6j6JoK5K2Pkmrk5PL5nlm8N4m5J8K4m4K1LRj7lQk3K3j3j3Rj7PoJ1JK1K3m0J6Q
-361Gk7K8j9K4j1plJ4Noo%RLLLl2J2Jk6K0K1OmMqj9NK5pm2NqJ7N%K5k6J4nJ1JRk7qM4J9m3
-313F%Pj6%J7J5k9KMK4j8l7K1qMj3QJ8j3jQJ3rk2l5M1L2oll0j7L5jRJ7j7Mj1qRKJ1Kj7QJJ4
-266B1%k1j3%j3J8npJ0jmoJ1K6k0qK4jK7k8Mjqnj8MOJ2J9m4M2j0pkk9M1m2QJ6J2nOL0k5J9
-221C3k9mJk5K4Ok9j0L1pL6k5Nm1L6J8Kj6J4j7j3k1L5Kj4jL1k1nL0pk8j6Lj9P0nJpk9L3rp
-178FmJ2J1oj8K5Pj0j5j0K4j2j3L3l5J7n5RLM1l0M7l8J1rj1nJ7J3J8j5l1K1J1%oj7L4n1J9
-138a2JnJ8NK9k0j0K3Om7JJ2%%j7J8Pj1KJpJ6lK0oj9j2pK2oM0m2J3kK2lrj1%o1M8rj3JM2p
-92Hj0J3j2mpL5k0loLJ3NrRl0oL3j3J7Jornl2J9OQK1k9PK8l6J6J8pk5J4rJ4J4m2K4Mj4l8L4
-46hK6k0J5J7j9J3jJ9n3NL2rk4J3L1kj8k8J9kj0lQRkK5l7qJ7k1K8lRj8kK0k8L7m0L0llol0
-2b5J9K7j6l6L1qK0j8j2N3l1pK6k5pMJ4j1LL4m5PJ7k5L0j8J1mK1J0o4K3J8j0Pj9KL3j7MrR
39A6K7l4mnRPRk0Jj4J8k5J0K2L4l4k9J3M3m6L1J5m9KnOJ1Njj2oNjK8k4J5j4mJ3J9n3L2k4J0
83cJ3J1k2j2nLnL1k0K1K0J4n0MkPJok0J6njK5Kk8RO
110D
##PAGE=	F1=20038.014767982105695
##FIRST=	23001.711907285582129,	6426.5682307747556479,	1059
##DATATABLE=	(F2++(Y..Y)), PROFILE
-912Ckpj5K0%Kpj4L6lroM1m5nJ6Lj4J3j9NL7k5l6J6K6k8K8KlMk9J6QJKj3J1k3J5j3J1J1k9
-868a8J5k5J7J4J3k5qMJ9Oj2J7Ql2J5K1k1j0K5j0k0M3n3L2j0mj4K7Nj2l0K1mNK1k6l8L4Mm
-828a0L9k3l9N9pj9rJ1j8K1j3mK2k6J1K8qk7J3j5QL0j1j4J8K7n6qL4oj0J8Oj5k3JnKJ3J0O
-787A1j7j0L3JqJ4m1J4J1l0j%J2OK4j6l3K2L6l6KJ0Ml9M1J3m1PK2l4K7rK3J2l0j2L1Oj1l1
-747a7J1Pql7J3K0J9K2j0om4K8Onm0M7j4K9m0J0KJ8kpj5J3k1K1Jj2J3%j3Mj6j0L3Kk5K1j7
-706a9J1J3nJ6lk7kRK4MjLj3k4K3m2M2l6N0j2l9k6M2K8k2Oj3J3K0mol0lK3j5j9J6L4oj5K1
-665A6j7pRPk0oJ1mK1l0K5J0j1jOk4K9j4m7M5Jl1JRK4j1oK1m0j6L0%K7Jj7ROl1L9l7k5K4J0
-622a4K8l7M3j2k2KL5Jl2J2Oj5J2k0Jk0J5OMj4MMJ1j1j2J0K4Nl1MLpJ7mQJ4j8j4J9J6l9J6
-580bllkKJ9k1lK1J7m0J7J1m6M4j0k7J1kmK6j0J9jj2QK1l0pPqPj2%L6k8k1K1M0n7J1m0L8M0
-537B7Kj9k9K2j3kL5l7N1k1k5mK8j0j3L6m1j0J5J6k0J2Jj8L0J1k1J2l3J9nk3L5%Lm0M4k7k
-498a4L2J4m1JOJ7j7j4QNm1L8J6Nk1QJ6j3Oj0J8l1k7N7j0qJ1k9KL5j9J1pJ5k6j3J1L0K2k0
-458B3jj5rJ8oj3kj8K5k2L0nj6M4l0l3M5l0L4mj7K3oONml9pk0O2k2Mk1K6nj2K5Lj6%J2j3R
-415Hqqk1J8J6Pj5J3kknRj5j4mnK2K1RoJkl0J0L2JKo0N1m7K5K0m6K4JJ4k1pJ3k4K1pj5J1k6
-370d1J2LRnK7J7l9J3J4k7K1j5K3oj2qK3OqqkQJ2pMk8QMk1J8J3NjOrj5MK4pm2OrJ1RPK7l0
-323fJ3pJ1jJ0k3mM0J3l8pJ4j1mRK1l1NjK0j2m4L1j1QqKJ9j7kJ2J2j4j5l3L7L5pok1k4L3%
-280bQJ6j5Nj6nJ3jQNj4J0kMOk0j9joJ9mkMlLj6J2K8k2j1K8qL4k7J0oj0%k0%PJ3K2m7M0j5
-234CPkl3L6l5QJ3J3oPK9k5J9k6rkk5K5Ok9oL2qL7l0Pm2L5K1mj2J4j7j3j6K8Oj7%L4j8nK5
-191B5ok8j6jj8P6pmok5K7lj0oJ5J4qj7L0kqj9oJ9nj3L3l8J8n7J2ML9l4M9l8J3qj2qJ9RJ7
-148A6j2k3RJ3KJk1L6n7K0KlJ0J2K6j8j0K4Rm7kJ2jjj7RJ4j1JOpR%K3lj7k1LJ4mL9m0Q%K7
-103C0kj3j4Mn7M6rk3PM0rj2K1j2Jj1L4k3pjLJ8jmJ1l0j5L1rJ8Jj2knl6K8MLK3l0KK7l1J8
-59BJ3pk4J6mJ0J1l5K0Oj2l6L1K7k1J3J2j0J3qJ9n4J0L0ok3J1K6jk0k9K1jqjJ0PJK2m1pJ8
-17Ak0K9mJ0j7nJ4k5L8m0K7jKll3J7K7j4l4K7qK6j9j4M9k6j3L0l0pQJ2j2PL4m6OJ7k6L2j8
23bJ2nJ7J5p0L1J5j1Nj6lL8j8MrQK8l3loJ2JJ0k3Mj3K2j6lK6L5m0k7J0M1m4K8Pl7Pj0OQJ2
67A3lj5kJ%L4k9J6j3pK0J5n7L6k7J5J6Pk0j8JjnL0j7K5K1Pn1LKJ3%j2j7J4p%K0Rk7QN
110C
##PAGE=	F1=20013.72216847962045
##FIRST=	23001.711907285582129,	6426.5682307747556479,	1641.5
##DATATABLE=	(F2++(Y..Y)), PROFILE
-912Ennj4J6oRnj4L6nqqL8m3JJ5%j9J7j8J3K9j9l5J0K7l4L0LjRl1J6OKLj5Ok3J9j0PJ2l2J9
-867bk2J5J1J3l1KNJ8Oj4OJ9l2K0J4k4j1K5pk2M3m6L3j8lj5K7Qj1l1K4koK8k5m2L5lNM4k6
-826Hl5N4ok3nPj7K1j6JK1k7J0K4lk6J4j4J0K8k2pJ7K8m9j2K9lj0K1Lj5j8klJRJ8kj9qL1O
-783A9lJ4m6J3J3l3NlJ2NK0j4k7K2L1l8NMPl8L4K1l8KK2l1K5qK4Qk4j5K9Qj3k8QK%l3MK3K1
-740IK5j2qm6K6J1j2m1N4rK5l7PjK1lj0j3J4j6J3Rj1NOj4Kj9j0L5Ll2K0j6J4K1j1J3Ll1oJ3
-698iK1PjLj4k5K7l3L2l0M7j2m2k4L9K7k2NpJ0J9oqk2kK3j7k4J8L6qj4K6j8oLOj8nJ1oK3l1
-655b1K8K0k4%Pk2K9j3m6M2%k5mPK2pnK0m0j5L0jL1kj9K0kl5L3l0j8K2ML4l8L6j1k0PL5ll3
-613gJ5Nj8Qk0Rk0J6jPj1MkJ4oj5RK0Mk3J%j2K1mRQj0k1K3J6l6J3j0LkOJ6k3KJ5K4l7J0J3
-568A3m5M2rk9J4joK2oK0JrOK1l8mRj3J3j6NL1k6j7J5L5m5Ql9L5L6Mk1k0J6j4ML2l8M8k2k1
-526ijK5j5j2L6l2j1J3J9k4RMj4K7Qk4J6l6K3mk1K7kQm3M5k3j0L9J1m0LNJ8j5n%Nm2L5J4M
-484A1j8NJ7j0OqJ7l3k1N5j4jPk9JL3j4PoJ6k3j3QK4K3k8Pj4nK6rj7moJ2k2L1pj8M4l0l1L7
-441Fk2L8nj9K3pPJMm1mj8N3k1Nk4K9kj8K8Qk1KJ1k0J1mrj9J2K0J1j5LLJoQj3rj0mK0J5J2
-396B0j1QMl3J2K7MJ0o8M7m9L2J6m8K6%J7k4j0J7k3J8Jj8Rl1J8QJ0j2L2J1l6NK4k6J3j1J9
-357HKj6j4L0J0j3j0nJ2J7j5Ok7OOj5J5ONjPpj2NK3qm3QqLJ2J3K7k9J1rJ0lJ0j8JL3Pl0j5
-312eK1rmkK7k9OoJ5om7L7j3J2joK0j9lJ8Mj3rl0L0L8qj0j3k6L1%NJ6j4Ok1%J7oOJ1j2J0m
-267A4pJ0j8k0nJJ8lQnmNk1J4K9k7j2K9j3M0k5J4j0rMk1pRJ5K2m7L6j6J9kl7L0k7QRJ3oRK6
-223D0k3J7k1j4nk4K4Ok6lL1nL3l6J1l9L2K2rpJ4j8j1j1K1Rk0KL5j8kJ8mk7j7kj6P8pj0qj7
-181gJ9Mj4pJ9J7j1j7L6j2nk2kJ4Jj5L5l9J8n8J4PL4l4M6l5J4nj6rK1MJ7j1j3mJ6MMj9L6o1
-139c6J9MjJJ9K0j2j0K3J2m7mJ1klj3kK0rjJ0mKLK4%j3k9J1OkL4l6NJL1Jj9j4Mm9M3j0l0J4
-94b8L4rj6L0j4Nj1L1k7qKMK2pLRk7k3K7mJ6Lj5Jol7L9%jK2k7nK5k3J7Rqk0J5JPPk8J5Qql1
-47c1K4K9k2J2NkJ2j2J7n2J2K9lk1RK2kk2k8K2%o%J2NNJ7m2nJ7j6K7pJ2j6pQk1L7l9K2KRk
-3A0l7J7K7j3k7J8oL2k1j4M0k0j5L0l4nJ0J2j3QL5m3JJ6k5L3j7J1mJ2J8p3L7J6j4Kj2oL9j7
36HMrOK5k8kqJ5lJ0k8J0j4K5pj1K6L4m4k3OL9m4K7mk1Rj3ONJ7lj8%%%L6k9J4j2pK5Rn8L8l0
82b2K0J8Nk0k1NmmK7j4K8K5mn0KNJ8%j6j4J2r%J6J2k2OK
110A
##PAGE=	F1=19989.429568977131566
##FIRST=	23001.711907285582129,	6426.5682307747556479,	1255.5
##DATATABLE=	(F2++(Y..Y)), PROFILE
-912Dplj6J3j1J7mj4L7roj1L7m2PJ4kk4K2j8K0K1j1l4NK6m0L2NjJ5l1J5MLMj6Kk5K4oLJ2l5
-868b4K4k0J3PJ4l5J1OJ5Pj7mL0l1K4Qk5j3K3mk3M3l9L3k3mj6K8J0rl2K6%j4L4k5m6L7j1J4
-828hM9k9l3M8kk6jNj7J8j8OK1k7QK1Kk6J6j3J1K7l2jJ6K6m1j5K5Kj2K3%j5j3mj%MK5pk2o
-785a6K9J0JJ4n0J2J5l4J0oJ2LJ7j1k0J9K8m1QjJ0l8K8L0l4nK3l0K4qK4Nj8j8K7J1j5k4Ll
-745iRk8oK5K2K8j4rm7K3J5j8l9N8oK4l3KmK5nj4qJ3j0LJ7j0jJ1j6Jk2j1L8Ml9J9j5J7K8j7
-703AJ0Rl3j1J8J6QKLj5k6L0k3K2k4M4j3m3k1L5K6k2K%OK0rrj3kK2j8l0J9L7rj2L2j9qlQj7
-660a0mJ1rK6l2L1L0l6jRk0L0j3m5L9kk0rNK0jmJ9m0j4L1kL3ok1L2rm0K8k3j0J8kM1m0K8j0
-618Hj7RL8pl4J7Nk1Nk2J9j9J7rJ0rMqJ6jj7PJ4Mj4jjj9K4mJ0Kkk7K7J6l3J0j9J0kJ0J3k3
-574a4OPK8l0LJ5m3L6nl0J6%pJ9lK0LqMK1m6jJ1j5J8k2J0K7k3j4QL0l2Nl8L1L3Ok4j0Rj5J1
-531cK7l7M3k3j6KK1j9j0L4k0j3RK3k9PQoJ8Lk5K2l7K4lk0K0kJ0m4M5k0j7M5Rl9NNJ8j1%o
-489bNm1L1J3Jj4JJ8oNoJ4l0j4M6j5KOk8%L0qLmJ5k1j1NJ5K6l6J5j2%L2j2k3nOKk3L1qk0M3
-444B6k8k9K8j5M2mk3K5j0QmJ1m0kj5M5k1Ok8L1Jk3L0J2k6NJ1k5J2Jj1j8NK5J5j6mPLpPj2
-402ekj6mJ6J1J4j5J4J2l7J3K0PJ7p2M2n0L9J2m9K7mK3k8j3K0k0J6Qj9Pl8K3J4Rj8L7Nl3l
-362b0L5k3JnJ2J0j8j9L7J2j7j2pJ4K2k2Qk3JRrJ4lL%RorNK2qm2J1rlJ4J6K6k7RrRoRj1PK3
-315C0Jk1k3K8pmj2L2k8Qj2RKm8M0j2J6Mj2J9k1mK5kj3mk6K3M0j0j3nk7K7%KJ5j1Ok6PK0j2
-272ANJ7rRpj6J5j6k2rQJ6jJ6j2nQk7J5K8l0j3K6j5M6k3K0j3j1Pk0j2J0J6K4m7L1j8K9jm1
-231b1K4j9J0MJ5qJ0K4k2J4j5j7qk4K5Mk2jL2nL0m3J7l6K8K2j4kJ5j7qoJ1J3k3LL7j7%J0k
-190A8k6j6lj5Q0qj5rj0J2J0j8rK3K1j4j8M1k0kk4JQRj8L7m0J9n9J6RK9l4M5l3J3kj9rK2j
-149iJ7rmj5K0MOj8L6o3J9MKqK5J4mj1K1J5m6oJ0mnrj2K7plJ3koOK6Mrl8J9j%K6k8LJL3Lk3
-101A4j7Rm1L9rl7K1K6j0j8L9j6Qj1K5k8rNNK4j3RRk4l0K0NJ5Kj8Nol8M8lnK2k5j1K2j6J7
-59DNqj7J4LOLk0PJ3ok4J9K8k4J1JLJ2j7J6m9J6K7%k2QJ9lk3k6K1JlJJ4KRJ2m2lJ7j3K5j1
-14FJ4j3j1Mj9L5l7J9NJ6km0J6K6j2k0J0oL8k1j6L2j2j8K9l6oJ2J3j4QL5m0kJ7k5L4j7J2o
25HQK0p1M1J4j7Jpj0M0j5KpJK2k4jpJ6nRl3J5j3K6Kk0K8L0m6j9LL6m5K6j1qJ0j3PjK2lk1M
70f%kL6l0J3j1nK7Mn5L7l3K4K0Kj7k5J0onK3j1L2K7j5m8MPK1%k1j0J0j1jJ4J4j7L%
110a
##PAGE=	F1=19965.136969474642683
##FIRST=	23001.711907285582129,	6426.5682307747556479,	2056
##DATATABLE=	(F2++(Y..Y)), PROFILE
-912Gj0kj3Pj5K3jj3L5j2nj1L1l8J3J3ok8K8j8K6J4pk9kK5m5L4NJJ7k9J3KMOj6mk2K6m%J2
-869A2l7K6j7J1MJ5l7J6PJ4Nk0j3L8k6K7Lk8j5K3kk2M1l2L2k8mj4K7J0pl1K5Mk2L7k3m8L6
-830a3j9K3N2l2k5L7Jk5LKj4J0k1J3J9k4OJ7Ok3J6j2J4K2l9MJ4K4l2j8J9Qj3K1jj4oq%%jL1
-788B2j1k2oK6J1PJ5n2QJ7l2J3pJ1%J3pj4K0K1m3J1oJ2l6K1L4k6rJ9k6K1rK4Kj2j8K3J4j5
-748A4k1kqJ9k5j1K6K1K7j3j1m7K1J8k3l7O1lK0k8%pK6oj6lJ1nnK4j2mJ5j8jk2j2L9Nm3J8
-707a8j6K0L6k3OJ5l4j4K0J0J1KNj7k5L3j4J2j6L9j5m2j8L3K2k2JR%J8j1rm%J8j9l3J9L7j2
-667Dj0L5j7oj0Oj1oJ0j1K9k9L0L7m4JOj4K8j4l9L1kj6j2LJ7MlJ6l6j1K9%L2j2k1M4j8m2K2
-626@j6%J4qM5l9J9rj4J2L9j1l1J6Ok4Jk0K4j4J3j5J4pLj3J7Nj9MR%jllk2K1JRlMl2L1J4l0
-581a3Qk6J6lJ5J0k3J1lL0k0jJ4l8K7%l1J8%nJ4jK2JmJJ7n0LJ3j6K1k7J2K3j8j0KK4j9Ll5
-539c8K2L0Qk4lMj5J5K5l3L4k4j1OJ5k1rL0pj2MK6l3MJ2NOlk5K8l5K5nj9J3lJ3m4M6j6k6N1
-497A6Ml4NNJ8pPj4Nl8K8RJj2kJ8lLkJ0k6nL5j5%Rk5kK6jkkJ4j8j3LPK8l7J6pOL7j8k7qK0
-450A2qk2L0j1k1L9k4k6J9oM5mk5K4j1QqJ6l8%j0L5j8Lk7L0Lk5K9J7k8ORk9J4Nj4j1mK8J6
-409A8j5j1J0OrOrNk2nJ2PJ6k0K2J8m0J5J1QK2o9L5n1M6J0n1K5mK6l2j3K2j8J5J5k0Km1K9
-369b9J6J1k5L8Kk8j2M4j9j0%PJ6j9k3M0J7k1j6rK0K1k7J2k1jQlJ3j0LjJ0lnLK1pm2J5j0r
-327c3J6J8K5k4OrQrPmJ5J1nj2k9L3ojk4L8k7Rj7OOm6L8oJ6J3k1J7k2nL4j0j2Jk3J9L8j2j4
-284Ckk2K2j%J5j0Pl1J4K2j7LK6qPj0k2J6j3k1j3J2J5%K6j9oOk9J6K6l3j2K0j5N1k0K4j5j1
-243AQj8j8J1J8K3m6K5j5L5%m5J9j2J3jJ6j0J2J9j8J0rk0j0k1K2Kj4lL4nK2m5K1k9K4J9j7
-204bLJ4j5lnNJ4k5MM0k0MJjk1j6mj3P8pj9j2kNJ7k0j1K4K4j5k1M5k7Jk4LMJ3k0L8l8J7n6
-161d3J6J0K4l0M0k8J1Jk2pK1pJ7qOk4J9PMj2L3n9J5MMj5K9RMj1J6J7m3oJ0pqmk2L1lnJ7j
-117@j4RK8Qom5K4pLJ4j9KNL1Mk6j9J3l1L5rl7K4J5j0k1M6j7J2j2K0k9qONK3j4J3Pk0l4J3
-75a8J4J2Jj9Orl5N9j0oK1k2j6J6pJ6Jnj5J2MO%j5JJ6lj6J2K6k5J1nPJ2j9J3m2J6K6Kk0NJ8
-31B6nk3k5K1%jMJ6jJ3Pm3%J6pK0j4J5j1j1kj6L1l4J3J1K0%m2J4K6j0j2%oM3k0j7K3pj7K5
10B0l7kJ1J3j6QL5l6nJ7k3L3j5RnLK1o6M4J3k1j%j2L6j3KnkJ4j6JpJ5oJ0l8J7j2K9Qk2K6K2
54D7m5j1kL0m4K6j9ORj1PnK4kk4PJlL2k4Qj0mL1kn0L3l4K7K1%j3k8J3plJ8qL4K9k6m4NRK1
99A9Kk5pQj0lJ2J2q%m
110d
##PAGE=	F1=19940.844369972157438
##FIRST=	23001.711907285582129,	6426.5682307747556479,	3437.75
##DATATABLE=	(F2++(Y..Y)), PROFILE
-912A1j1jj2Lk1K9Kj1L2j4nj3K6l5K0J1ql0L2j9L3Nkk5pK3n0L7NJK1k8J1%NPj5qk2K9jnJ2
-869A2l9K9j3QjJ7l8K1OJ3Mk3k1M4k0L1kl0j8K2kk0M1k8L1l2jj4K4J0ll2K4Rl0M0k0n0L7l0
-829d4L0N5l3k0K7Mk3P%j1Lk5K0J5k0MJ2J1k1J6j1J6J7m5J1J1K1k3k0J4J2j2J7jj3jj0%ko
-789a8L8j4k0pK2J1J1J8n5OJ9l1J8j0J2lQmpK0J4m4J6j3J5l6J6L9j8j5J7k5J9j1K4jmj9J8
-750FJ8j7j5pj5L0k1j7K6J9K7j3j2m7J9K1k7l2O0kJ8k3krK6oj7KJ0lj4L2j2qJ7k0jk2j3M0
-710dOm7J9j7K1M1k7LK0l2j9K2OJ0LOj7k4L6pKpL4j6m0j6L1J8k1%J6pJ9j2j2PKJ2j9l6K0L6
-668A0j4rL8j7lj6PqqRj2L2k6K7M4n0LLrK5j4l3K4lj2j4%J4RjJ4l4qK8JL1j8k2N6k7m0J5q
-625a6J0Qj5M9l8J1rj1J5M1j5k8J6Qk8jj9K8j1J3k2J6mJj6J7J0k1JMlJ0lnk5J8MJ0qJ1l9L6
-583@J2k7Pl4K2nK0Qk2J4j3L1qlJ1l3J9Ll1J9JlRJK3jk%J1n2PJ6j8K6l3J4K0j4omJ8pKl2J3
-538b1K7J1k7Ojj3J8K3k9K7k5rJ1J1k4pK5Pj2kK9l6KJ5J6nj0k5L5l4K5pj7NlJ5m3M7j3l5N7
-497A4%k8NMJ8mJ3j9Ml4K5MJj0nJ9jK%Pk1MK3j5mJ3k1nK3OpjJ3j4j4%JK9l8J8lRM1k7k4j1
-451a0L3j7k2K8j2k3L6k0k1QJM9mk8K5j4Rj3K2l6KoK6j6Jk7K9Ok4K7K0l1PRl1J3Qj5lj3K9
-410BJ9j3j9J3Qj1MoJ4k8nOKJ8k5K9K5m3J8JQK8o4K7m9N0Qn2K4nK9l6j3K4j5J3K1k1km3L4
-369b5J6J2l1L8Jk4k0N4j5k2OjK3j8k6M1K1k4j9j1K5K1l3J6j8kOMJ2j8KkJ1Kk%K1nm1J8j1
-328a8j5J7J8K3j9Nj1Qj3OMK1krll4L7oJl3M2k5J0k2KJ2m2L1JJ8K0k8J5k4oM3j8j0Mk1J5L7
-286C1j3j4Jj8J8jmJ4rOl3K0K4k2KL6rMj2k9J9j1j8j6J5J0LL7k7oLk8J5K5l7j0J1j0N4j9K9
-245C1j6j2Qj6k3J3J8K3m4J9j3L8Km8J5nJ2lJ8j3J3J4j4Olk0j1k0J9JqnL5mJ3m7K8k3K1J4
-205A3k3J0J3j3KkjJ5k8NM1k2Pp%j6j5mj2P6qk1j6NJK2k4j2K7K6j6k3M8l4Nk6P%J5k1L9l6
-163cJ5n3J6J2J9k6L6k4RLk6mK1j2J5pJ7l3J8J0JpL2n6J4KNk1L3KJ3j2J2K0m1oJ1j0j1Jl1
-122d6L5JpJ8jk0J2K9J2kn0K7j2N%pKQK9Nl1k0J7k2L2rl7K8Mj2k3N4j9J5j0J2k8rQNK2j6J7
-79A6Nj5l8NK3J0jj9Pj2l1O7j6oK0j8k3J1KJ5kmj2RNOkj2oK0joPK2k6J0rJ0Rj9J2l5J7K3K
-34B0j7JJ8ok3k2J9JjNJ9nJ8Jm1LJ5lJ6j8J6j0j0oj4K7k9OJ8K4jm4J2K6qoopM9k2j6J2%j4
9cJ6l6KRJ5j6OL4l1rJ7j9L1j1Nm%J9n8M2J3k2lOj5L3j0JlpOqKoJ4nJ1m4J9j2L2J3k5K6J3m1
55cnoK6m3K6k5J6PpPj0K6kk4RLoK7j8Oj1%L1om4K8l6L0K2lql0J6r%J1nL5L2l6m0PJ0K0Nk7
101dmOj1mRJ0Klr
110h
##PAGE=	F1=19916.551770469668554
##FIRST=	23001.711907285582129,	6426.5682307747556479,	3427
##DATATABLE=	(F2++(Y..Y)), PROFILE
-912A1j3%rlk2L2OrK8j4nj5K0k9K7Pj2k9L4j8L7%%k0j1K0n1L8KLK2k5RkOQj4j0j9L0joJ1l9
-868b5L0j0NnK1l8K3OJ2Kk6k5M5j2L2kl3k0K1jj8M0k4K7l1jj3K3QKl1J8J5l5M1j8m8L5l7L4
-828a3N6l5j3J7Ok0J5npnk7K4J2j6MPJ5j8J5rK0Rm8J6PJ7j5j8MK1j3J1jqLj3%mqM0j3j6j1
-785a7J8J2J3K0n5LK1k6J8j0J2pK%kK3Om3J7j5J7l6J2L8pj6Rk2J5j2K4lJj7J2K1j6j1rk0L6
-744Fj9j8K6J6K3j0j3m6J6K4l1k5N8kJ5j8mj1K5nj7OOJj8L7j5j0J9k2kj9j4L9Om8K1j9K2M4
-704B4l0kK5k9k1K3lJ4LOj8k0L7knjL1j8l8j1K8J4k1%K2j5K1j4j2J5OMj9l5K1L2j7oL7j4%
-663A2k0Nlj3Rj2L2j8K0M9n2Nl%J9j4k5J4lqj5mJ3J2JJ1k9nK3MK9k4k1O4l5l4OKJ6Nk2N0l5
-620FNj1pJ7M2j7k3J3J0l0nj7K9oJ1k7J7jlj6J5J6k1lkoK4omk9J1J0Qj2J8m4L9Rk2Ml7K7j0
-577b8K7Mk0J7k3L0NmOk4PQl0J8LJKJK6mjkMn0J0J7j6K7l9J5J9rmqJ2L%k7KK6J2k6J2oj0J9
-531BK1k4K0k7pJ5Pk2pK0J9j2pL0l8KJ5K6j4j7k4M0l0K5j3j3l%J5m1M7j0m2O2ok1LNJ6%J7
-490B9k2Jk9K2%KqqJ7JJMMj6J0J2j2j1J8j6qJ9J2j1%J0rj8JpL0l4J8%J1M1l7j7j3M3k2k1K4
-447A1j3k2K9j5j6%ON0kl0K4j6J0j6K2l1L%J6j1mk4K8Nk0K2K4l0MRl2J3J1j6Ok2K7K0j1k2
-407a3J3J0j3JkK2l2qMmK0k9L5L0m5J8pPL2n6J8m3N0Qn2K1mK7l7pK1j2J1K6k2om4L9J5J2l4
-366c0L5%j8k7O1j0l2J0j0L0j5k7L7K7k6k4j0K9J5l4K0j5jKRJ2k3jmJ4O%%J8ll8K0j2k0J7
-326a8J8K0j1%j2Qj5NJ1K5j5j1Ml5L7oNm2M3k0Rk5%J5l7K3RJ9K6l4J2k5nN0k5pNj8J3L3j5
-285A4j1%j1J5lj0J6qOl6K7K3k4KM3j0Jj4l2J8qj6j5J5NOM5l0qjk5J3K3l8rjlN7j9L4j7j0
-243DOj4k7J5J7K1m0J4j0L9Mn2J1JJ3mJ8j4J2QrMKk1rj8J3jJqL4kJm3L2j7J8Rk7J8J0rPml
-198@J3k8OM2k6J2j7Jj0j3nj0O9nk2k0J1lK6k6j0K6K6j3k6M8l8Pk4O%J6k2L8l2J2m6J2J2J8
-158Ek2L0j9PNk9KJ7j6J2nK5l8J7J1mjK8m6J0jQk6L5mK0j0OK4m1lJ2j3j4Nl7L6PqJ7jk5J3
-115a1L1J4Jn2K6j5Rj6NMJ2K6Kl2k2K2j3K8rl1K5mj4k4N8j9J7pKk5rJ0MJ7j5K0Lj0l9%L0O
-73Elj6Mj7k3P3k2mJ7j4k8NJ1J3mjj2QNPmj1j0K4JjOJ5k4Rj2J0Qj8J0k6J6K2%j6jJ9qk3k0
-28c0J9%%OK1qK2ml8NJ5KQj8J4qrrj1K2k3lK6K6jm4QK7ojj1qN0j9j9OMj1Rl5PMK0j9OL1k5
18bj2J6j5K9pjkjJ5m7L7J5k5mJ4j6K5o%%j3kJKnJ2jRm7J9j1L3J6k2K3Jl6Nj2K0m1K8k8K2N
63imQj3K6mk3J1NpK0j0Jj3NL0j0l3K0l7L1K2mml1J9q%NlL5L4m4l5RJ0J9Pk8kMj1mPPRmj3
110a0
##PAGE=	F1=19892.259170967183309
##FIRST=	23001.711907285582129,	6426.5682307747556479,	3997.5
##DATATABLE=	(F2++(Y..Y)), PROFILE
-912A3j6%ook3L4J0rK3j3nj6J4k3L2Lj5k8L6j7L9oLj5j5J9n3M0%KK3k2PlORj3j3j5L0%pJ1
-869A5l9L0qLj0K5l5K3NRJk8k9M5lL2kl5k2K0kj5M0k2K3k9%j2K1OOl0J1K2l9M1j4m7L4m1L3
-828a7N4l4pORj5K1qkj6k8K6J1j1MJJ8j5J3nK1Jm9K2MJ1oj8mK9j2KJlOj8Jnj1M1j0j1j4J4
-784cRJ4K4n4%K3k2K0j2J1j0kLMK3km1K1k0K0l6QL7Mj9Lk0J3j5K3mNj4QK3j6oj0k6M1j6j8
-742b9K3J3K0oj5m4J3K6l3j7N3mJ3j2nj2K4mj7J0LKk2M1j6j1K0k5lj4j6L6Qm8K3k1K1M6l2
-703a1oL1k5k4K3j1J7MNj8j6L8Jj0NK5j9l5oK6J0k0%K8k5K3j4j4K4Rpj5l5K4K8k2lL5j1Mk3
-662a0LKj8Pj0L2j1J3N4n4PpQJ3j5j6Ljnj5rJ2J5NPk6jK0PK5k9k2P0m1k7jJ1K5jk8N0l2%j1
-618apJ9M4j9j8J0J3l2rj1K6lJ0l0J7Jnj6J3J9k0ppj0L8qnk9LJ7Oj6K5n0M2Nj7Km0L3j5L2
-576@Jj7J8l2K9J9n%j6mJ3l0J8NMkjK8p%lkm8J5J5j5L0m4J5J7njj1PJ4lk3pK6J2k8J8j0oK0
-531DJ7j9J5k9nK1Kk1qJ5L2j0j4L2m0JJ5L6k3k4k2M5k5K4j9j0j1KJ5l7M6om8O5j3j2JMJ6K
-491A4J9k3%k3K0mKpj0J5MjOJj2J8%rj7K3j3rJ7J7j7%Rnk1Lj5L3k8J7LJ0L9m5j0j7N3k7j9
-448iK1j4k1K3j1j0rJ2N2ll2K4j8J0j8K3k6LMQprk1K6Pj6J8K6l0JJ0l1J2J2j5J3l0K6K2rk5
-407a1J1J3j4lJL1l6rjqK3l5M1L6m9K0j4NL4m7J2l7M7Rn1J7nK8l8kJ8qJ0K9k6pm4M2J3J1l7
-366c1L4%j3l3O8nm2J4j8L4j0k8L3L0k7k5j1L4Rl7K5j2j%J3J1k8knJ5J0MmJ7jl5K2j4k4J7
-326a6J6J8mmj2Rj8MJ7K9k7j2J0l5L6pQm7M2j5Qk7kJ7l1J3J8K0L0l8J0k7nN8l2mNj7J1K9j4
-285A4qjnJ2nj5J7qOl7L2K4k7JN1j2kj5l4J5nj1j2J3kRN2l2roj9RK0l7qj2NN8k0L7j6j0Mj1
-241@k9J5J5J9l5QoL8On6J0PJ2oK0j6J2Jl%Pj9qj5QmRj2L4jj1l9L6j0J5Ml2K6PnJ1nnJ2k9
-196a4OM1k8J6k5Kmj0ppN9lk1k3J7pL0k8j0K5K6j1l0N0m1J0k3OkJ7k3L8k9Rl9RJ2J5j6K4j3
-155bKPl1QJ5k1J0lL1m1J5J2j0NK4l6PnJ1l1L6qK6r%K9m0jJ4j7j7Rm0L5J2rJ5%k9J3L2J7J
-112C6n0K3j7J4l3J7PJ6K1kl2k4K6nK7rk6K5j4j7k5O3j9J6kok3j0J3LJ1j6K4Jml9nL5Mnj4
-71a5%k2j5Q0k8lJ6j1l3%J9J2oLj2NLRmj1j5K7JQMPk2Qj5J2Nj6Rj8J5K1mj3kJ9j1k1j6J7j
-26a4%PK4j1K4rl5QJ5P%k0J3pmj3rJ6j6j0L2K7jm5OK7nNj6rN3j9j9kRo%l4J1jK5k0LK9k0j3
19a7J6j3K7loJlJ1l4K8J7k6nK1j6J7l%Lj8j2RNmRLPm9J9j1L2J9j8J9rl0J3j7J6l9L0l0K6K
63a3jRj6K5mk1J3OpJ2kmj5RK8j0k4J2l8L1K3o%k9J9qKjjL5L6n1l1J3QJ7Rk7jLj1nPKJ8pj7
110a3
##PAGE=	F1=19867.966571464694425
##FIRST=	23001.711907285582129,	6426.5682307747556479,	3814.5
##DATATABLE=	(F2++(Y..Y)), PROFILE
-912A3j7jkrk1L2J2pJ8j0oj6Qj7L7jk0k3L3j3L8qLj0j7J6n2M2nLK1j6MmOQrj4j3K8KnQl6K7
-867GoKj4K9l2K3KO%k7l2M2PK8Kl7k4J8jj2L9k2K0k5Jj2K0LJ1k9LK8l9L6qm3L0m4L1N1l3k
-825c%RrK6j2Mk5k9K8QnLmK1j3J3kK1rm3K3%Rlj3j3L5roKKRk4Kpj1L8mpj7RRJ2K6n0kK3j7
-777eK1j4J1j2qPPK5j1l5K3k2K1l6OL2J5j8oj7J1j8K3nPj0KK6j4mj0k8M2j6j4K2QJ5jj7m3
-736d0J2K8l4rM6oJ1poj1K1lj5J2%Kk2M2j7j0J9k6nj0j6L4Rm7K5k3J9M5l1j0L5k0k4K2k0J8
-696a2MPj8j2L8%j3J1K1k0l2%K4Oj9%L2l4K4j2j5L0J2j7j4l0K6K4k7jL1qPk2%Qk4NqL2lNN5
-653F1n3J1j4J7Nj7pljlj4j1RJ7J0Kk2KJ4J2K1l5k2P3m4j9qK1L1nl4M7k7jj7lJ9M6j9j3NJ5
-611D6l2j2nK2%Ql1J5Lpj4J0J9j9qj1j5N0qnl0pK6Kj8L0n3M4Kj4%m1L7k2L8%j4J8m0K6L2n
-569A7oqj3J7k9J7PQpkK9j1k%j1m0J5J5j4L2m7J3J7j%j4KK1lk0j3K4J3k6J9j1kJ6J6j5J2l0
-527a5nK5kj8qJ1M0rj9L2m0KJ2M2k7k9k0M7j8K4k7oj8PJ1l1M5nn1O6j9mjNJ3MJ8j9mj6J8q
-485CNqj0J2OmRlpK0qmk2K5qj1J4K0j9jPkk4Pk0L2j8K0%J1L9n4nk1N7k6j9J7j5j8J4mmj5J4
-440a8N1kl2K3k0J0j8J9j9MOLlj4j7K3PrJ3K4k4nRk7J0J2j5K3l6K2K2ok5RJ4j4rNL5l6j2k
-398a9j1K3l7M5L8n0J9j8OL3l8Nk8M1J1m9J2lK4l7QJ0mRK9k8rm0M4RPl7L2Lj0l4O7Jm7J6k6
-357c3L7nk7K7L3k6k8rL7jl3K6rLnJ5J0l0lqJ6J4J1rJ3Jk8K1j5k6J5J5J5Lqj2J0k1KK3L1l6
-315Fj1J3l1L0oJ1n0L8j0Qk8lJ7k5LK5K2L1m0Qk6nO3l7lMj6J2K3j3km%J2qj9J8pNl6L6K0k7
-272bKN4j2oj6l3J1mnpQoJ2N3k8rj3j3LJ9l4pk3J3N7k1M1j6rJj0k9J6J3J6l0NnL6Pn7RJ0J1
-228BnK0j7J1n%%J0j6pj1JmJ7j7L2jk2l0L7mJ4nl4L4MkJ6rmJ0k8MM0l0J9l2LKoj0kM4Kj8k6
-182b3J8nL1k8qK1K3ol2M9m0J0k0LjJ4k0L5k4Ll0NJ2J5j1J8r%Pl1J6Rk4PjL3l9J1J2j5J0K0
-140A5k4Lj0J5l4L7j3K9noL5m0%J7k0j9J0m0L2J7qJ2jl1J3L3J6Jm4J8j8J9n0K8J2K1J7rl3
-101ek3K9jK7qj9K0k0k0k5O6j7J4Kj4j8j1J4KLj4K4K%l7oL7Jqrmk8oP9k9JJ3ql7mK6J1rQj4
-56a5MKJ1nj4j5K8KJ3Nlj9Qj7J2Mj5J1j1J1K1qj0nK0j2j9j3J5lKOK5j2K6j3l1J1J6Qqj8Qn
-12b%j4pJ0j0j7L9K6mm1KK8lPj8qN0j6j8pR%ol5J7rL2k2LK4j5j4J4qK4Jj2MkOk1J7K0k5oK7
33B0j8J0JjOk4k0J7OkNRNn0J8j1L0K1j2J2j7k5K2k2J0l2K9k8K7jJJ0j6K3oj9J4OoNOj0j5J1
77a1K5qj5Ll7K9K5oKk8K0qKmJL1L7n4k5J5OJ4Qk2kKj1lOmK6rj9
110a4
##PAGE=	F1=19843.673971962205542
##FIRST=	23001.711907285582129,	6426.5682307747556479,	3631.5
##DATATABLE=	(F2++(Y..Y)), PROFILE
-912A2j8jKj3j8L0J4mJ3qqj5LrL9ok4j8L1rL5j0Kmj8J4n1M5j0KJ8r%lNPoj5rK6LmOl1K3m%
-865Ej9L4k8K1jL%k5l3L7J6K5Nl9k6J6jpM0k4J6j9Lj4J9%J5k7oL3l9L3kl9K7m3K4M6l0KpJ0
-823AlL2j6J1l4l0K7NJLqK2j1J3JK2k0l5K5nNKrk2M2pj4LPJ1k9Lrj1L5Lkk0MQRK8m6nK5j3
-777aK2j5J0j4j3J2RK7k0l1K6k2K2l6MK6K6j6j5j6Rk1K4pJ0olK8j3jrl1M2j6rJ9MJ2Mj8m3
-736d0J0L0l5JL7j1J2lpj0K0lj4J3kKk2M3j7j0J8k7plj9L1J1m5K8k5J6M3l0j3M1j5k6K2k9
-697c5J9MOj6oL5%j7J8J5k1k9OK2Lj7jL6m3K6rj8L6J5k8j0k6K9J8l3LK6oJ2k0lJ0k7KoL2O
-655HmN6n2J5k1K5jj9Kj0kJj5j3PJ8J5kj8NQJ7J7l9k2P1m4rj5L1L5rl9M3k2jk1jJ8M7j9qJ
-612C4J7l1j5KJ6JPl1J3Oj1j2QK0j8j1j3j8N9qnl1j6L4kk0L6n7M5Jj2lm0M2k9M2kj0J8m6K2
-571a8M4nj1%k2K0k7J5J0J1j2mL0j6lKj7l2J7J2j3L3n0J3J5N%j6jK7nj6k0K4J3k4J9j2KJ2
-531@J5j1Rl0nK9oj5pNM7ok4L1l9JRM6k7l4j8M7rK3l6%k6J1Pk4M3kn3O5k6OmNJ1OJ5j4prJ7
-486A6j2Qqj3RQoJ2pkK3j7Kk6K6lj4J2K2k2kNJk6J3k3K8nK6mJ4N1o8j1k8N8k4j8J3j6j4PJ
-443a4Jk2J7N1ll1K2k1Qj8J6j3NRkKk0j3J9P%PK3k0j0Qk1OJ2j4L1m1J8K2lk4OJ4j4j4RL9l6
-400bj3mj4K4m1N0L9n2K1k2NL1k8kj9L6J3m6OlK3l6J9J%OK8l1rl5M5NMl7K8Ppl4O7Nn2J7l2
-357c9L9Jk5J9L5k3l0pL8rl0K7pOrJ8Ql0mj1J8J6J6j4RNk2K1j7k8J3J3J3J0j1j4J2k2%K7L1
-316D3m3qJ6k7K2lJ2n1L2mPk7mJ7j9oL0K4K8l9Qk6mO5l9mKj3J2J6j1MqPJ1j1k3J9qOl6M1J6
-273B4k6JN5j1rj5l1Nk%JJj2J4N5k5qj8omJ7k9nl2J9N5k4M4j5qkpk9J5J0J4k6KkL4Pn8J0J1
-229a0J0nK2j8Rj0K%J4j4moopK3j9K9%l3k0L8JJ2j1l6M0%KK0j3lQk7KM0l1K1l9NQjj4%L1O
-184A6j4k8J9nL2k9nJ7K0%l5M8m0J2j7%%J1j7L0j9lj9%J3J3mJ0kmOl0K3Mk5MJL3l5QJ1k2J5
-141gJ6j1kj5J9l5L7j8L2kj1L9l9JJ9k2j8J0m0K9K1qQjl1J1L3J7%l8J2j7K4o4L6J5K7J2j5
-102B4l3k1L2KK6oj5J7k6k1k4O9j7J0Pk2j2j4J7joj0K5KMl4lL6jj2mj1l3MP8l1MJ1lm2pL1
-60a0RqJ0j6N%J2oj8j4K9JK0Oj3j5Qj8J2Mj5J1lPK1j4pqK2j3j6rJ2nLOK6j4K8j7k7J3J8Rj6
-15A0j7NnPj6nNmk3M3K4nl9jK9kJ0j9pM7j5j7j2J1Nj4l4K3j7L8k3KJ9rj4J1lK1Nj7Pk%pNK4
30B4k4pL3j9JNjQk9k8K4QJjJ6Km9J6j1K9K2pPk5k1L2k7Nk6K9k5K6nMJ0j7K1qj5J5OmkJ2j7
75a2j4J3K2npol6K7K6oNk6J9rLoLK7L7n5k0J8KJ3Pj9kJj1jNrL3j1k1
110a5
##PAGE=	F1=19819.381372459720296
##FIRST=	23001.711907285582129,	6426.5682307747556479,	4599
##DATATABLE=	(F2++(Y..Y)), PROFILE
-912A5j7lMj3j4K4J7kPlj0j4l%L8rk8j1K5lL0j0Jkj7J2m8M9j6JJ4mkkLOlj4qK2P%Mk7J6j%
-865A1k3L6k3K0mmMk3l1K9K4J9Ql5k9J3%kL8k6J3j4Nj6J9kJ6k4j4L6l6K8Ll2K2m1J7L9k6N
-825@j0J0JL7j8J5l9l1K6KPJj2K3oJ0NJ9k8k6K7j1LKkk9M6lk2NRJ4l5Nj1rK8J2Lk3jRKK8l7
-780dqK5qK2j6Rj6j6J5RK8k7k3K5k0K3l7LJ9L5j2k4j5Qk4K3pJ0%pK8r%ql0L7j7kJ6KQRk2l9
-736c7QK9l4J0K7j4J2Kj0qJ8jj2J1kJk0M1j8pJ5k6rLk0K6J2l9K9k5J2L6k2j8M3j1k3J9l5J8
-696a9LPj4JL0lj8K2J1k0k7J3J8%j5jL8n0K6mj8L7J6l5qk1L1J3l7OK2nJ5j5qJ2k9%mL0J2r
-654CN3m8J8k7K9nk0J0j4lMj6j4NJ7K2pj5PLK1J4m1k3O5l9kj9L9M0j3m4L7j5Lk9%J8M8j8n
-613C9lJ7k7j8J0RJNk8J0Mj1qNJ8j7j0j5k0O4qll3k3M2pk1M0n8M4%j0nl6M3l7M5jpJ5m9K0
-571b4N1mj6Qk7K1k6J3J4J3j7nK8j8pOk3k1J6J0j2L4n0J2J1J0jj6mL1pj3k2K1J6k1J5j2PM
-531eJ7j0Qk7pK9oj2qMM8lk6K8l6JLM5k3l6j6M6%K2m5Nl1J6Jj7M1%n2O1l2J5oORMJ0nj1kJ5
-486A8j4J1pj4OJ0rJ2q%K0j9Ok5K4%j5J0K2k2lLKk7J9k3K3NM0j1K7Q2r1l6l7N4j8k0J0j6r
-445b0kOQk6J6M9ll0K1k1Oj7J1nMJ0mNk5qJ5QNOK0j4j8Oj3MRj2L7m4J4K1%k1JJ5j3j8J2L7
-401C2l2j5mj4K2m1N2L6n1J9k0OK7k2orK7J7m3KlJ9l3L0j0OMK2l3ol0M5Jml2K4J2ml1N9J0
-360B9n2J5l5L8Qk2J0L6k0l0kL6k0k3K6lRj4J9Ok8nj3J8J8K2j8LQj6J8j8k5RJ2J0J8j6j4J4
-320Hk3kL1K7m6oJ8j8J1jJ2m7K2LNk5lJ6j8rL2K6K2l5Qk4lO3l7qkrJ4QqJ1j0RJ4j5k6J8qP
-276Bl2M1J1k3JN1rj1j4k7l%OJ0pj4J5N1j8pk2jj1J8k3nl7K1N2k6M7j6oook4J3OJ2k0%mL3
-233A8On5J1J1RnK1j8Pj5NKJ4rkjj3qK8k1K4%m1pL7KJ4j8l7M5mOK0j4jOk6%L7l0K2m2NJ3M
-188@j9MJ5J1qk8J6kL0k7kJ2J4Rl6M2l3Rj3mKPj2K5j4j0rlJ2J3%MMpMk8K9Jk6JLL0k9MQk4
-142b5J6J2Jnj9K2l7M0k1L0Lj6M6l9KK0k3j8Ql7K5K5pMkk9QL1J8mk8Oj8L0p4M1J8L2J0k4l2
-101a0j7L3KK7pqJ2k7k5k2P0j4MJ1k7oj6J8lj3rK4MOk9KL2lj6Kj7l5J0P3k8ORkm3pL2QpJ4
-57Hk1OJJ3pk3j2K8JK2J0k2j1Pj7J1Oj6J1NJK2k0mrK3j5j1qJ1pNMK5j3K7j8k4J3K3Ok2j4j
-13fnJ5j6lkLl0M9K1rl4mL0jJ0j7oM1j3j4j6J0J2j9l6K7k3M4k3KJ3oj2R%J8Rk2J0jnLmK6k3
31BnL7k0pQ%Ql3l2L0OMnK2km7J6j2K6K4mLl1j7L9l1Kj7K6k2K3oKJ2j6J9j1j0J6LjnJ4k2j3
76b7J2J9jlj0l5K3K9nNk2J6j0LnLK2L6n0j6J6jJ3Mj1njj0KMj2L6j2k2
110a5
##PAGE=	F1=19795.088772957231413
##FIRST=	23001.711907285582129,	6426.5682307747556479,	4597.75
##DATATABLE=	(F2++(Y..Y)), PROFILE
-912A5j7nPj3j0K0J7JJKj1j3pRL5j3l2mJ8KK6j0%%j4Qm3N2k2%RKmJ%Mjj2pJ8J0MLk3J0%Jk7
-864a3L8j7J6oj1Qj8k9K1K9J3J0l2l0J1KJL7k8RoPj9J8nJ8k1k1L8l4K3Rk6J9l6OL2k3J0j3
-824a3RPL8j9K0m2l2K4jJ0Lj6K3mQQJ9l8j4K7j6K%Nl7N1Jk9PJ2J5m1Pj1pK1K0Pk6nJ0lK7k9
-780bj0K5nK1j7Oj5j7J7QK9l4j6K6j7K2l7LJ4L8ol1j5Pk6K3pQPj1K7nKnl1L0j7NJ4kOJ5k7
-737@l5OK9l3J8J8j7J2Mj2lJ5%j0Qkkj6L9j7mJ2k5j1Qk1K3J2l3L1k7PK9j2k1M5pk2J5m0J6
-696b3MQj3QK3pj7K5Qj9k3J8J5kj4%L7n5K7%j8L5J9m3mj6L4Pm2J0J7oJ9j0j1J4l0mjK9J8j4
-654CM8m3K1l4L5rk3J8j7lNj6j5LJ6K8j0j4J0kK5J1m3k3N7l3Nk3M7M2j5m9L2qQl6%J6M9j7
-614D6jqJ9k5j9J7J%Mk4OMj2lJJ5j6qj7k0O7qjl5l1N2j3k1M3n8M1%prl0M5m5M7klJ3n0J5N9
-570B9mk1J5l0K0k4J1J7J6k1pK7k2qRk7j1J5Oj1L6n0J2PJ5lj6oL3rrk3J9J8j9J0j1J1nK0r
-529@Pk4pK9qqqKM9%k8K4l2%lM4j8l8j3M3QK2n5J3l7K1mj0L6Lm9N7l9K4qPNMMLj4OJ2j4J4
-484B0oj8LJ4j2J1rJJ8k1J3k3K0%j5QK2k2m%Mk8K7k0J6J4N6j5N1J39j25q6n0M6j3k1Pj6kr
-444b5RJ3l0J7M6nk9K2k2Nj6PKKJ2qRk9mJ2PJ3LJ6pk6On%OrM1m5RK1Kj8kJ6j2k4J4L6k9j5
-399a4kj5K1m2N2L4n1J9j6OK1j6j1KJ8K1m0kkJ3k7M0k0J1jJ5l4mk4M6mj1k7K1J6jk7N2J4n2
-359b1J3l7L7J4k0JL8j7k9KL4l0j5K3jJ2j6J9Kk3oj6J9J8K8k2lJ0rJ6j8k4OJ0QK4j9j4J5k2
-319a3nL3K3m7kJ8j1JJJ3m3J2RNk3mJ5j5j2L1K8J4k8Rk1kN8l3j4omJ6jlJ6j3J0J8j8k9J9r
-277gQk9M3Mj9JM3nj2j3k1j1KJ1J9j4j8J5M5qnk5Mj9J8j6nl8K1M6k7M9j6lj0nk0J1JJ0j4j
-235a0oL3Mn2J2J0QmK1j8Nk0OMJ6njNk0qL2k2J8Jm8OL3MJ4k3l6N0rRJ9j6JMk3lL4k9K5m6O
-190a9J7J0k7RjJ7lk7J2LK7k6JPQJ7l6L8k8PqrNKpK0j0j9KpJ3J4MlJ0j0Jk3L4mk6jLK5k0J
-144gNk6J7QJ1rk4K8l8M2k5K9Pk0N1l8KK0k2j7Ol5K2K9pjkk6NK9J7rj5%j8L5p9M0K1L5Rl2
-102A8l1j1L3%K7olOk6k6k1P1j3lJ6l1%j9J9mk1pK3QOk4QK7mj8Ok3l7J8O6k7J0OJm4qL3Oo
-58eJ9k6PLJ2rk6rK7kK4J5l0pPj6J0Oj5J2RkK2k7jj0K3j6onJ0j1OLK4j1K6k1k0J5K4Jk5rp
-13a1nK2j7%oRl7N3J6j1l0oL1%Rj2nL5j3j1j8RJ6k2l8L2k9N0k5LPjj1NKJ6J3k7J3JrJ4j8L2
30B6k0oL8j8j4J0%Rl7l4L4MQj0K7nm3J6j3K2K4%kl6j2M6l5%rK3k0K1qJJ3j4J6j4mJ5%LpJ6
74A1k7j2QJ9LLj7l2J9L0lNj9J5j5NlMJ7L4m6j2J5mJ4%lqlj0NNj6L9j4k2
110a5
##PAGE=	F1=19770.796173454742529
##FIRST=	23001.711907285582129,	6426.5682307747556479,	2701.25
##DATATABLE=	(F2++(Y..Y)), PROFILE
-912Ij6qJ1j2pJ4J8LnPj2j0j1J9K8j6l4KJ3RJ8qk%j0Nl8N5k6mPNmLlJKrqJ4J5QJj6JKJk8L7
-863B1j0J2rj7J2j3k5J2L4NJ0k4l2QONL5l0NKOk0J7oJ8j9k4L5k9J9J4j9J6l2kK3j9J1j2QJ2
-822DL7j9K3m0l4J9lJ5Kj8K2%OJ0J5m1nK7j9%lJ2m0N0Ol5RJ4J7m6Qj1nJ4K8J0k8qJ2j0K5k0
-780@j1K3jK0j9Lj3j6J7PK8l8qK6j5K2l7MQM0%l7j5Qk8K1nNJ2j1K5k%%k9K0j5J1J2nPJ9l2
-737Ak9LK6l1K6Qj8J1Nj4KJ3KrNkoqL2j5jQk1j3J3k3K1J2k6K9k5KK0%k1M3oj8J2m2J0MJ1j0
-693a9J3J5rj8K6Oj7k0K3J0kj1%L4n6K4Qj8K9K0m6jj1L6Jm4J3J3rK3kj4J4l0qJK6K2j5M2l8
-652A1K2l7L5j0k5K4j6nPj8j3%J6L2j2j4J2nK8Pm0k4M8k7J2k7N3M4j7n1K4JJ5m5kJ6M8j5%
-613E2j2J9k0j9K3nmLj8JJrKlJ2j6nj5k1O4nkl4l6O0k1j9M4n6L7Koj4k1M3n0M7j%Rm9J3O1
-570C2mk3K0k9J8k3RK0J6k4pK3k3j2J4l0KJ1Kj0L7m7J2KJ7mj5oL4j2pk0J4K2j5KrJ3j4K3j0
-529aJ0k0rK5omrLM5Kk7J9k8Jj2M1j0l5j2L8J7J8o1J9l9K4qnL1Mm3N0m4L3qNLLmJ3j6J1Rj3
-485A0J8ok1jJ9j4Rr%J4j9J6j6J3%j3OJ9k0qKLk5L3j6OK2P3j5Q8K26j74j63o5L4ok2Mj6Mj4
-444b4J1J6l1J8M0pk5K0k1Lj3%RKJ1qJ0l1jQPK0LJ1kl3MLjJoM1m3NK1Kj2oJ6j0k9J7L0k3j6
-399a3%j3J9m2N2K6m7J9rOJ3j4j2J1J0K3l5nkPk2N1l1J5mLl3Lj9M4ok1k0J9K1kj9M1J5m7J1
-358gl5L1J8j6oL7j4k6QK9l9pJ9KJ4j7J8lj7oj8J9J6L3k4rJ1lJ2j6k1MRMK8j9j4J4k0pL4J6
-316C2m4JJ8lj1MJ2l7KJ5Mk0lJ3j5j1K7L0Lj7Qj7jN0k6k2j1LJ7qjK4j4PK4k2k8J6rRk2M0k
-273A5j5JK9Jj0j1j6j8KJ6K9k3j7J2L8j%k4Nk6K0j1ml6J7M1k8M9j6jj2oj3PkQj0%j0L2Lm6
-231c1J2QQnK0j7Lk4OPJ7j%Rk2j0L3j8Rjm8J7K9KJ6k8l0M9j3J2J7j7JNk0rL2k4K2m5NK0J8
-188A4l4J1j4K2Kk5NQK4k3LKLK4l5L3k1Llj3OljJ4mk8J1j0J4J5OqJ4j1lj7L8qk4mMJ8j2jJ
-143gk6J6MK0j3k6L3l9M5k8K3J2k3N5l5KJ8j9j5Kl4K2L0onkk2JK5J7j4jnj9L8q0L7K4L5J1
-103E1m0l0mL1kK6njLk2k9j9P1rj2J9l2Ok3K2pk7oK1J2Oj9J5K1nj9Qk7l4J9N6k0J0N%m1nK8
-60hPnK1l0J0NJ1j1l0oK6lK2K0l4mNj2QJ0j8J2J3nK1l2Kj1K1j5%mQj3Q%K1pK3k0j7J5K7qk3
-15@oj2nK9j7Lj1J4m1N5J0j3k5qL1%RqmK9j2qk1RJ9k1m1L4l2N3k4LJJoKKJ5J4k8J4Kj3K3k8
29a2L5j6mL5j6j8J1%Ql8l4L6JJ2j3L1rl7J3j1J6K6%ml9rN2l9KkJ7j6J8qlJ4j1J5j9LJ3lQo
73aJ1k9qKJ8RKj8k9J5L0JLj5J2j9NLLJ1L1l7rJ2qJ6mOj1pqJ0Kj7M0j6k0
110a4
##PAGE=	F1=19746.503573952257284
##FIRST=	23001.711907285582129,	6426.5682307747556479,	3711
##DATATABLE=	(F2++(Y..Y)), PROFILE
-912A2j5j0J2j0kQJ7Oj1J2j3pj5K9K1j8l8QPJ5J0nm%mKl4N7k9oKRmNp%LqqRK1J2jj0oLJk9
-864a3L6nRj0k5J7qj9KL8mQj4l3OJ0OL3l1LRNk1J5qJ8j4k9L3k5J5J8j4J4k6j1J5j4J1rOJ4
-822HL5j7K4l5l5J4pJ9Kk1K0MLJ3J3m6OK5k2%qK0m4M9J3m2J2J5J7n0Rj1kPL5J0k6j3J5j6K2
-781A5j3j0K1KJ9k1jj0j5J7OK6m1%K5j1K0l6MNL8Om1j7J1l0K1nJJ8j3K3LkNk8Rj1J4J1pRK3
-738D0l7k4jK4k8L1%k0J2Oj6OJ1MqLlj1%K7j4LLj6j5J6k4K0J1j9K8k4lRJ2k0M1pj4Rm2NNJ4
-694frJ9Oj4j6K7Mj5j7K5Qkj0%K9n4K2J4j7K3K1m9JoL8lm8J8Rj4K8Nj8J3k7j0KK2K5j5L5l4
-652A0K5m1L5j0k8L0j3qRk0j2kJ4L7j5j3J2rL3Nl7k4L8k0J5k8N7M3j6n2J6RK3n3lJ4M5j2J
-613E5j6J9j5j9K8j2pKj2mjnOpPj5jj3j9N8mjl3m2O9k8j8M5n3L3Mnj9j2M1n5M7jKOm5QO3m
-569B7k6K6k8J5k2QK3J5k7pJ9k3j6K1l3J4Pkj0M0m3J2nK0qj4mL3j5mj7J0K7j2ppJ7k4K6j2
-529fJ1j5rK0nKj0KM1Nk6J5k3%k1L8kl2j0L1K5J3o3K5m1K5j0%K5Nl6M3m8M1j0NJJj0K0j7J6
-487A6Nj0K1ok3lK3j7Oj0jJ0j4J8qOjj1KJ7j7j1MLk4M1j2nK9Q7rJ35L39k37k62q0K0jk3Kj5
-446a6J2k0J1K0l2J8L3qk2K0k0Kj1mJ5%RpJ1l2%OOK5MOMl9JJ2mmlM1m0MK0JppJ4ql3J9K3j8
-400Bj5Mj2J7m3N2J9m3J9lOOj1j4J9%K8l1olKj7N9m0K0j0pl2Rj3M3j0l1j1J7K4jj2L0J7m2
-359a4Pl3K6K3j4j2L6j0k1J2K3m7LJ4LJ7j9J6prpj9J8J4L8k7j6J3LQj3j9JRJL1k0j4J5j8r
-318a7L4Ql8NJ6Mk2RJ0l1pK0Lj7lJ2j5qK0L1qpJ0j1kL8j5l0j5RJ9j7LL1j5KL2k5k9J4qJ0j6
-275a6L8pj2jJ5Qrpj0k5LJ9L5k8j5RK8QNk4Pl2K1oml1J0L6k8M9j7Jj3pnJnRpJj3L1Km1J2Q
-229gPoJ8j6Jk5NRJ8K%J5k6j0L4j6Kkm7K8K3%J8l2k4M7j6J3J3j6KOj8j3K8j8K1m5PK0K4m2
-187a8J5k4K4Pk2kJ2K0k0PlmL2l2K7j5J%j4OrOPJl6J9j1J4J5J0j6J9j1qrL9j1k2nNQkllk4
-142c0J4jK7j7k7L9m0M9l1J7J7k7O0l2JJ5j6j4jl1K2L0mrlj7mK2J6j9J4rk2M0p6L1K5L3J5
-103E7m5k9MK7oK6nKjj7l0j8P1ok1K2l2J2k7K4j0l2nK0J5Mj3K1J6oj9J1l1l2K1M5j3J0LJl8
-62b4lK3M%K3l6J3QJ0j2l5kK5nK0K5l9KKqOJ4k1J1J7rK1l8Pj0J8j7OkOj5J0kJ7lK0k0j4J5
-18HK8j8k1Jj6nL5j8Oj4J7m5N8Lj5j9j0L0KQmjK1j2mk3QK1k0m3L6l5N5k4NnLjjjJ5J6k9J5
25GLj6L1l8L7j1mL2j4k1J2%Ml6k9L4lJ7j7L3j1l1J2j1J1K7%om1oN6m2MOJ1j4J4oqJ4qJ5k3
68a6J0RpJ4nRl2nnJ8J3Kj9k4RL2Njj1Rk5ORLOK7l0nQj0J9j0J4j3j2oJ4Jj7M0k0j7
110a3
##PAGE=	F1=19722.210974449768401
##FIRST=	23001.711907285582129,	6426.5682307747556479,	3352.5
##DATATABLE=	(F2++(Y..Y)), PROFILE
-912A1j4j1J2rMLJ4Rj7J6j2nj4L7Rj8m0J2LK1KlnkK%k9N8l0j1jJ1kPj0kMpj1OK7J6lmj4MK
-865A6k8L2%Pj2l3K4kj4nL7j1Lml2NJ5PK8l1KJ5Mk3J3pJ6j0k8K6k1J2K1rJ2k2j5PrRmMJ5L0
-821D0j4K3k5l7PqK0Jk0J7PJJ4Rm5J2K4k3Jj4K7m3M3J7m4J4J3J9n2Rj0jML8J0k4j6J7k1J9
-781Inj0J9LJ6k2nnj1J4NK4m2PK1oJ6l1LNL2J0m3j7J4l0J9mlK3j2J6J0mPk5knJ6QpJ3K4m3
-737Bj5nK1k5L4qj7J0Nj9J2J1Nj0Lkj6PJ9j1Qkj1j6J7k4K0Pj1K8k4plK2j7L8j0pPl9lNK1j0
-693a0K4oj5j4K5Lj1j5K6LJr%K4m8J6J9j4J4K1m7KkM0pm9K1Qk1K9J3k0J3k3j3JJ9K5j0K4k8
-652IK5m0L3j0l0L4qj3J2k3rmJ2L9j5j5J2rL2Nk9k4L0j6J7k9N8M4j4n4RJ8L0o0pJ4M2j1Jj8
-612C8J7j0j6K9j5j3KnrmjRj0Mj6Nj1j5M8jkl4m1P4l6j5M3m7K6J1pk4lL8n7M5jMJl8NO0mk5
-568aK7k3J0k2RK4J4k9mJ2k2j7K5l3K4LprM1l7J5j4K2j2j2kL2j8lj1ML3qj7oJ9l2K9j6J5j0
-527grJ3mPj1ML4J0k6J1j8Jl0L4Mk7pK3L1Po2L0m1K5j0KJ9Mk7L5n0M8rLjlj3K5j8K1%nK1m
-483C0k6oK8j8Kj0kNqJ9KlmmlJ1j2j3OKj9M5oj6L1R6MJ88M66l08l71r1LKk4%j2J6k1J0K1l2
-441b2K0K3qj8K0j8jqpK0lPmJ0l0kOMK8QJOm1mK0nj0%L8l5KJ9%kpJ2nl5J9J5j3j3Rj2J6m2
-395d2M9Rl5J8NNkj2j1K3oL0k7nmmj2O5m5K3j4k2k7J5j1M4j0m1mJ6K7jmJ6J9l5Lk8J9K3j1
-354dj4L2nj5J4J8n2J1QNJ6j6J4j2jrj8J8QM1k6k2J4MNqj6%RlL2j9j2J2j4j0L1Jl1QJ6Ql0
-311a2J1Qk5j4K5Kj5jJ0j7kJ0L3j8KJ2ojK5nl9j7J6J9k3NL6j4nM0k8k6PnJ0oL2j0qllJ5nm
-267Fok8LK1M0l2j0LK1J0J3k1Ol6K3llk7ML0k5M4j6Kj3rLmpQkLj8L1jl2QPJ0j0J8j4kk6LJ2
-221a6K0MjJ8k5j1L1qpmm2L3J9lK0l4j5M1k0J4Rj3jJ0j5j8K6j3J9m2OJ8L0m8J7k9K4Rj6j1
-181b4J7J7j7PnpL5k6J9plLj4Kj2J2LNm2K2j1J5J6J1k2K2rj4%L7j3j7oKJMkqj9J1mL0k2k3
-137c6M2m1N2l1J0J9k7O0k7%J2j2j2nk9K1L0jj4jj3pJ5J8k4K5rk4L8o7K2K5K9J9m7k7J3K2
-99A8j2K4lKkj2l0j7P0mk8K4l1J8l2K6j1l5pK0J8JqK6J1mk0J1l1k5J7L4nPK%l3LJ4MJK4l9
-56a4J8J0Pj3l6%K4oJ4K8l7NjkLJ7k2QJ8rK0m2J0rJ3j6J1%Kj4J2nJ2KJ6j8j2J5K7l0j3Oj9
-13b0mL8j8Qj5J8m6N7kj6j3j2K8LQ%%J5rkk6OK1j4m5L5l3N3k3Qj0LMkoJ6J5k6J4Kj7L5m2L7
30B3omK7j2k1J1Kjl3k3L2qK1j9L2j3k4J1rNK7kql8mN7m4RJ0Lj1J5nj6J4mJ6k7J6NrK0mKl0
75a7jj5K1J4Jj7j9LL4PnpOl2J0J5KKK2k1lLj2K3j4K1j5j8lJ8%j6L7k2j3
110a1
##PAGE=	F1=19697.918374947279517
##FIRST=	23001.711907285582129,	6426.5682307747556479,	2994
##DATATABLE=	(F2++(Y..Y)), PROFILE
-912A0j2j4J2oQjJ1J2k1J9j3jj5M4kj7m2J7kK6oJplOkk3N6k8j5nJ4jQj4kLnj2LL2J9nKk1N
-866A3Lk8K8NNj3m2L2Nj0j2L6j9jOl0LJ9RK4l1%K1%k3J3qJ6pk8K0j8J2K2mQj5j9kmPJKJ7K4
-821C7rJ9j3l9jrK1%j9J3J1kJ6Om3J9K1k6Lj9L3m3L7K2m5J6J1K0n3Rr%LL8Qk1j8K0k5J4Lj0
-779dJ7MJ4k3qloJ1LK2m3J5J7jJ3k8KRK2J3m1j9J7l0J9noK6j1J1J5nJ0k3j3JJ8NpJ8K5m8n
-736bj2J8k3L6j3j4RLk2J7J1Nj0Llk1J5J2qJ1pnj7J7k3K1NoK7k4j0j5L2j5L3j3JOl5rNK7j1
-693dK8j7j7j2K2Lqj2K8kKo%J6m0J0K4j3QK0m4JMM0j0n0K4Pk8L0K2k3J2j7j4kJ4K6oJ4k2K6
-651C4m1L1rl2L8mj5J2k5ooJ1M0j5j7J1j2L4Ok0k4K3j3J7k9N7M4j0n5KK8L6o7j0J3L9j1Jj9
-612C7J5nj4L0j9j6%Jj3pMJ3j3%j8J1pj2L7Jll2m0P8m3j2M1m2K0J7rk8OL4n9M3jNjl3LN6m
-569B1k6K9j6Nk2QK5J2l0jNk0j8K9l3L3jj0qM1l0J7k2K2j4j2JL0k0jokL9nk7mK1m0L2j9J7
-528@mqL%J0j1OK7J4k5Oj2Jl9L2Rk2mJ4L7kn6L4m0K3rKJ4Lj6K6n1N4qJlnj7K9j9K6nkK1jk7
-482Fj0L3j9lqnKlK0J2j1pJqOoj6Rjj2M8jk5L1R5K4K37N90l77m75r7j7Ok5jj0K3k5RK3l2K1
-440BJ4qj3J8j6lnrK5oMjQk7mNJL1J3lQm4qK8oj5JL4k9KJ8jKpJ0kl8K0Pqj2J4j1J4m1M6%k7
-392a9J6J6Lj0j3rK7j1L1k3nnrpO7m9K7j8l6k1K1qM4j0n0MJ4K9kMMJ9k7jk3J3K3qj6K8jrJ7
-349A7J1n6J9LNJ7j4J3j9Prj8J8%M5k5k8J4OLlj3kRpL3j7j1J0j0j2K8nk3J0J4J3l9J5Pk0k0
-307c4K8Kj2jRj9N%L4k8J1J3%%ROm6j7K1J7k8PM3j4j2M7k9k5KkJ0LK6j3nnj8K0j%mk8KK2M3
-262C9l5nlJ4J3K0j6Ll8K5mjk1kK3k2M1j6Mj4j2J2j0pPJMk1L0kk3LQJ3j4J5j2mk5JJ3K2Nk
-218GK2k6j1K9Jj7nl5L5J5oK2l5nL3k4J5Oj1mJ4j2k3K3pJ6l7OJ5L3n2J8k9K1J1j2j9K2J4j5
-178gRqj0L8k2J4jpPj3jj8J9kJ1m8K5j1J5J7J2k8K5pj9QL5j4j4njpJ2mj1j3PqL2k6j9M5m1
-135c4N4l2MK2k8N9k1lQoj0rk7K1K9Jj6%rj1J0J9k9L7rk7L5n6J2K3K3K6m8k6K2J8j8K2jKm
-94B3ol0j5O8jl6K6k9K3l6K8j3l6qJ8K1mjL0Njj9J0l1k0J3K3MN%jk8RNKNK5m3K2J4Mj4l7%
-50b6K4pRL1l6RnLjK3k4NJ9qJ8m7J3oQj6J4Mjj4J2oOQJ1j6rJ5K2l9nJ2k2lM1j7J0j8K1m8N6
-5B0pj5rj3K5MQMKQo%l0NK1pm7L3l0N0k1Rj4MPjj2J7J4k3J3Kj8L9m6L6klJ9rj8RLnl2j3K7
41bj3K5k0L1j4j7J0q%K7nrl6kN8m6J5J3mrJ5mk2J3%J6l0K1Lj3K6jnk9Lk5K3J6jj5j4jL4J0
85A4qnLl7J2K1JjJ7j1lkj2K7j9K8j7k4%K3lj4L3k3r
110i
##PAGE=	F1=19673.625775444794272
##FIRST=	23001.711907285582129,	6426.5682307747556479,	2562.75
##DATATABLE=	(F2++(Y..Y)), PROFILE
-912Hj0j4J0mJ0kOJ4k5K1j2Kj3M7j3j5m3J9kK7j1LqoJ2lk0N3k4j9qJ5LPj7k%mj3KL6K1pOk5
-867BMMk5K0J0Lj1n0L8J0nj6L1k3qJ5k6JK5PJ8k8%K2kk0QnJ3lk5J2j5J0K3%Oj2j8j1JMOKJ6
-822HJ6lJ4%m0qrK0jj7J0J2lJ6Kl8K3J8k3Kk3L6l8K7K5m5K0OK2n1PojML3Rj9j9K1k5J0PqJ3
-778DNJ0k3j1jLPJJ7m0J9J4LQk0%J2J0J6l8k2K5k9J6nj0K9rMK2pJ0k0k3J0J6KnK4K3n0Lj8
-735a8J5k1L6j6rOKk7K3J0Pj1Mkk8K2OpJ6j2Jj8J6k1K4JlK5k2j2k6L6j2K9j5J0Mk7j9PL4j5
-693gL2k6j8j0J9LnrK6oNm%Ql0NK6rjJ7l6jPM0j1m9K5Rl7L1K7k1Rj2j2pJ0K4KKj5K5l9K9j0
-648Fl2M0Kj7Rk6kqRM0j4j9J1j5L3J0j0k3J9j2J3k7N3M4nn4mL6L9p0j4J3L4j1%j9J3jrK6k0
-607C8j9jNj5rRJ3j3mk1J9kqK2Nnl0l7P8m7rL7l4J3K5j1l5J5K9n6M0lNmk4jN1mk6L1rkk2J0
-563fK4J0l1Mjk0j5L0l0L8mj2qM2k4K1l2K2j6j1MK9k3JkoM4nl3lK1m3L4k3K0jopLJ5j3PK1
-520A5K0k5jnJm5L1J0j4mPM1j2m7L5l6K0nJP%mJ7m8N7nllqj7K8j9K8qKK0Jk9j1L7j7j0qpj
-475a4MJ9K1j7j1Pj2Jjj9J5moM8Nl4K8Q6M6K77O87m31n55r6l5Pk4mnK7k5PK2l2K4LprJ7j4
-435dlmqL1j4KKPk3rNjL1J9mNm2j2L4pk0MK7k3KJ8mPmNJl7J8JpqK0j2J3m0M2qj8J5K1Kj5j6
-387a1mK6j4L3k1kpj3nO6m7K8k2m7j4K6qM6j0n5QJ4K9kRlJ6j9nj5OJ9nj4K2KlJ7Pn5K4kNJ4
-343A4j0J2k4J5j0j7J7pM7k4l1J4LMLj1kRj0L0j4rPoj2K2rj4J2J2J2m0J7Lj8j9K8Lj1KPj9
-301b4Rj0L4l4J8J2P%oJ6n2j4K5J4l0OM7j2k1N4k9k1oKJ0J1K1j4lj0l0K5MLlk6JJ9M4l4%r
-259fRJ1K8j1jl7K7oKk2mJ8j7L5j7Oj1j6J9j6nPLPk6K9kj5mRJ8j9J3j0ok3jJ3K4MlK2k0j1
-215eK4J0k4pk8L1J4qK3l2MK3k4J3KqqJ8qk7J9%J4l2MJ2L3n2J8k6J6J1qk4K3J4j5J0rj1L8
-174A8j5PMrRqrj9K3oJ5m9K2rJ6J7J2l4K6mk3J6K9j3qplj4J7jj5pMj2L1l0j1M5m0N6l1mK2
-131Hk7N6j4mLkqrk9K1K9Lj9Moj5NK1l3M4nk9K7m3LJ9J7L0m4k4L1J1k3J8KKnjk6j5O5%l9K4
-87B3k5K5l8K9j4l5j0J9K0pLL0LJj6Ok6j4PJ4J3kjkk0J3oJJ1K2m6K9J7jj5l4jK3oJL3k9J0
-44ErRlK3k4JJ9oJ6m8J4lKj5J8Nlj3J3qLRRj5pJ4J4m6OJ6k1lL9j5J4j9K1m7N1j1j2pj2K1N
0@J0NMKlJl2OJ7Jm7K7k1M1j8J2j7LJ1Kk1J8J1j8J3kj5M0m3L0KkJ1oj3OKj0k6kK1j9K8j8K4
45A5j3j0PlmK4prl3JN7m7K2J1qrJ6kk7J0MJ8l2K4jj4L0Jj1k5Ol4K7J4lj2qoL5J2j2j%m4J8
90b3K5%kJ1mloj3L3k3L2j6l3NK7prK9k5n
110g
##PAGE=	F1=19649.333175942305388
##FIRST=	23001.711907285582129,	6426.5682307747556479,	2712.75
##DATATABLE=	(F2++(Y..Y)), PROFILE
-912Irj5PkJ4mLJ5k8K1rOj4M8k1j2m3K1kK7j6NqrJ7lj8M9j9k1j1J5POj8knlj3JL9K1qJ1k9
-867@LOk1J2J3Jrn4M1J5jj9K8k8j4K2k2%K9OJ4k6jK4oj7NlJ1Jk1Nj4RK3LLpj6j9OKJ1kJ5Q
-821A6MJ0J2m2j2j1J8jj4NJ6nJ6%l3K5J4k1Lk7L8l2J8K6m2K1KK4m7Mm%OK6Pj5k1K3k4MJ2o
-779gJ0NPk4j3JJ0MJJ2l6K2ROLj3jJ9mJ7l3k5L0k6J5oj2K9omK9j0J1j8l1J9J3jmL1K0n3J5
-736A1k6J3k0L5j7lMkl1L0QRj3Pml1K7kmK0j7Qj8J3j9K7mjK6k2j2l5L7rK5j7J9Lj9k6RM1k1
-693aL3l3j6j0J5LkpK3j2RkKJj9lK7lj0J5k7nRM0j2m7K6J2m5L0L1k0Rprj4OK1J1j0rK5l6K7
-649A6j0l3M2Pk2Rk7KrOL8j2k0Qj6L3J3%k3J8j3J0k5M5M5Jn3rM4M1p4j7J4K9j3%j8J0LnK1
-608E6j9k1lRj6j2J4J4j4pk4K6JlQRqk8l2P8n3mL2k7PL4j5m1K4K3n3L9nMoj6mM4kk7L1kpk1
-564a7J0K3Ql3Rqj6j2K9k9M3pj3oM2j9K5l9K0j9rPK8k5KKj2N0mm0jK1m7L6k6K1Lmj7PJ7j4
-522a4J0J4K5k5oL%n1L0J2rjkM5k3l6L5l1J4Kk%lQQm5O1kpnrj5K5k0L0j1NJ7Nl0j3M0j5j5
-478apj0kJ0J7K8k0j4J2j8nNk0K2pjM6Rl9K3O9O7L00P39m60n96q9n0Qk5oJL0k5LK0k9K6po
-438bmJ5j2mknL5k1jNOj9j4OnL0K5oNl9j8M0qk5OJ9j5MJ6qJ1jJNl6J6lrmK6j3J2l9L8j6qJ3
-391cK6%j9j9JK4j6L4j8Kj1j5kO1m1K5k3n5pK8rM9qo0J2J2K9kJ4j3J6j2rq%J6lj2J7MNJ5L
-348B8n5L0pMJ2nJ0k8K3j2j5J5j4M8k1l4J3jPPqlRj3K7j0pMlj2J7j2oJ2J1J1m1J9%j5j9K9
-306eMj1MOk0J4k0L3l6K0J3J4%k0K2n2rK5Rk9MN1j1k9N8k6j8j4ORK1J4j3kj4l9K7PPkk2%J6
-263hM3l3Oj5OPL6pnl5K9j0Ok5kJ2j4L1j8Qj0j9K5k0mPMJ1k8K6loj3J3K3k6J1ppk1mJ5K5K
-219FmK2j4j3K0K0l2pk0K3J3pK3l1J4J2k4J1jnj1K2ml1J8NJ0k7MOL2n0J6j7J0J1pl0K5J4j5
-178a3J3rj2L6qKOj1J1jj7k0K7j0J9m9J8pJ5J7J2l9K9kk6K3K3j3kopk0K1%j8%Jj5L0l6kM6
-136Fm2N8l0j1K2k5N2pokJnj0l0K1K8Oj9Olj9%K3l5N0kl1J9l0nJ6RL4l9k2M0Mk8J5MJnMk1
-92hj7O2Km3K3k1K8m1L0j4l3j2K0J9j2QK9jNj2Jk1qJLK3qjlj4J8j6jJ6K0m8L3K0mj6l1jK3
-49bopL4k2J2j4J5pK3k3lJ8kJ4m8J5Joj5K2Qpj1J4j1jJ2Oj3nJ1Om8J5J9j9kL7j4J7k0K0m6
-6c3M8j4rnj2J5RJ0OLjLjl5QJ3Rm5K1j3L2j6J7k1LJ4Nl0J9Qj3J1mj2M1l9K3LjLkoKKj6k1J0
40a1J3k2L0j8J7rlLJpK2j0rk9LN5m7K7J0j2pJ6%l2QNJ9l3K7mj5L4Lj7k1J0m3L0J1nrjj0L4
84DJ3j5Kkm7K1K8jlOLmj1j3L9k6L4j4l9QL0j0nK4k7%
110e
##PAGE=	F1=19625.040576439820143
##FIRST=	23001.711907285582129,	6426.5682307747556479,	2984
##DATATABLE=	(F2++(Y..Y)), PROFILE
-912A0pj5MkJ6m%J6l0K1qQj0M4k7j1l9K2%K4j8Orj1K2lj6M3j2k4j3J5J2Mk1Kj2lj3ML8K0j0
-869A3J6l1KPj7NJ5jnn6M1K1Jk0K1l0j8K6j5%L1MJ0k4jK3j0j1JjQMj4mj2RK1O%nj0k6J1jJ4
-824bnJ6%J0NK2m1j8j1J5krKJ8oJ4kk6K3J3j7Jk7L6k5QK7l9K2kK4l7lJlJ2J4Qj2k0K1k1KJ2
-780blQMMk5j4%K0%JPl1K3OPllmK5j7J7k7k7L5k1J2pj4K7kj0L4j0Qj5l6K6J0nkL6J6n2K3l1
-735a2J0j7L0j6MJol2L4PJ1j7J3nl7L1onK4j9J3j5Oj6L1rJK5j9j2m0L5lK2j9K2Lj3l1J3M5
-694C2k8L2l6j5pQKKnJ8j5J3jMnqj0K5Jj5J0j5j1J2L5rm3K6J5n2K8L4j6Plok1LJ8J9k0lK2
-651B2l1K7j2l3M3Rk2Lk5Pj1OL3rk2Oj5L1J7Rk2J9j7Ok3L6M5Rn1j1M8L8p1k1J5K5j7%j6QN
-610C8%J4k0k0mJ0j4j6K1J2j4qk8L2OJoJ3j3k3k6P3n6KK5k0JM2j7m7L0J8m6L7rLpqrL8jk5
-568b1K9Oj3k0RK2Pl4J5j6j3nK6k7M3qj1mL9j3K7m4J6j9rJ2K6k6LLj4N3om2%K0m7L6k8K0N
-527cJk7RK0j4J0J0L1k7j0Rjn2K8J0lJrM7l2k5L3k4PJ0popK0Jl9N9Lj2mj2j0K0k1L0j3PJ3
-484B1Pk7j4L9j0j9qj2kJ4J7L3k2j6J5k3rJ0k0K6qNM0J2m0J7M4Q3L01P36m54n92p3o4Pk2r
-447a7PL1k3jJ7k6K8j7ljJ2j0ljjL9l1lROj5k0OrL0L0njl2k0M1rk7NJ3qOJ4j1J2MmRl4J4o
-401ej2%L2j5J3l7L0k0KJ1K5jj9k4PK0j5L5j8Pj4j7jN5l4K2k3o0%K9j2N1mo1J4J1K6jJ5j7
-361eJ2nj2%oQKqJ1OJ2RMn1L1j1LRJRl1K8j4j2J3k0M6j7l4J1pJ2J3qmJ0j5K2ooKjj2J2j1j
-315a1J2J1Nl6J9jj9j2K7NrOLj5J3k8L3l6K1J2J9%l1K5n1JK3Kk6JN3j0l5N9k2j4k1RPK8J0
-274B7j1kj8m1K3J0J2lj6JRM1l0J2k1MKM3nrk9K9j4Ql0KQrK4j7Pok2K9k4kOPJ4k9K1j%k1J6
-229eK9l2Rmrj8oJ4K9knJ9oj3J5K8l7qj2J3J1lK2k7K3Jk3Pklj6K9ll1J5QPk1KLK5m5J6oMO
-183bml2K4J6j7J2nj0L1kkOj0RJ0k7k0K9j3K3m5J1mJ3J8J0m2L0Jk9L0J4j2Nnj3k3K3Jj8OJ
-141a2k0K5l8RM2l8N4k7j5K0k2M6kpnLnql0J6K9J0k1J2kk2oK8l5N0Ll2Rj9j0J2LL4l0k0M7
-100B6ll3J0RJnOj4j9N7Lm4K4k0K9m1L0j3l2j2K1J6j5J1K3%J0rnj4nlnK9j3%npK2k6lK1J6
-57A8m7L8J9pj4k5nK2mj3L1j3J4j9K0j0K0j9qJ5NJ1m6J3Nj2j4K2J2j0pJ2j1mJ2Mj3kJ0nm7
-16e2K1K2j4kL1j1J9k0J8m2M3j5lpj0PJ2J3MLmRkl9J1QJ6m1J3kJ9j1J8j9JJ5J1m0K1LrJ1o
26@rM0l1J3MjlJKnLk0j6K1Pk7L1j6QnLjOqJ8j1j1k2LN0m3L2Mj3oJ7Kl5LQK1l4K9pj4L6Jj9
74Fj5Rm7L4LnnMj3L3J3j6Mmm9K9K4jmMPqj2j2M2k7L5j2m4J0L2j3kJ9k7N
110c
##PAGE=	F1=19600.747976937331259
##FIRST=	23001.711907285582129,	6426.5682307747556479,	2286.25
##DATATABLE=	(F2++(Y..Y)), PROFILE
-912Gmj5KlJ9llJ6l1J9nJ0rM1l2pl5K1LK0k0Qrj2K5lj3L5lk6j5J5J7Jk1Ok1lj2RL5J9j2K0
-868C1l2KQj3lJ6jjn5L8K5Mj9J5l2k1K9j0JL2KOk2jK4j5plKPQj0rj0QJ9Pllkl4J8nJ5pJ6o
-821IJ6jL2l9k4j0J2mmjK0pJ4lk0K0J1j3jk7L4j6kK6l5K2nK4k8pMnJ7LPrj9K0j6lJ2%PM%k4
-775ij6%K8mJKk5K4KQqLnL2k9J7k1l0M1j8Rpj4K3Jj6M1j1Nj1m1L2Qj1%M2J2n2L3l6Oj5K5j5
-731AJ3jj2l3L8PJ3k1J8nm1L2j0nK8k3K0j3jj1L4j4JK5j7rl9L4LJ9k3K3%pl5J9M5l5L0l8j3
-690cm%JOnJ4k0J8%Qj2Kj6K3Ok1Olj7J4L0ql9K6K0n9K6L6j3P%jl0%J6K6l0JK2k5K7j5l3M4
-646B5J0k3kk1J0j2MK8nk4Oj5K9K1J6k3K1k0Kk1K6M4J8m8j4N2L5p1k2J7K0k2Jj3OONOj9k0
-606A3nJ0j1j6K4Rj3j0l1L8J0Mk0J9j9j7k1O7n7QJ6j3lN1k0n3L6J2m0L5j1%p%j3L3%k5K7J3
-566B0k0j8RK0Pl7K2k3rKK1k7M4rj0jL6qK9m9J3j8j0J6K5k6LNj9N5nm4%J9m5L4k7J9NMl4J1
-524b0K0j5J3NL7k9j6J6%n2K6QKLj6M9m2j3K9j8%J7rj1j3L1ml3N8Pj7lj4lJ3k4L0j4QQJ1k5
-482@j5L8mk4pj4kJ9J4L5k2j8J9k8j3J5k0L4j2RL3J2l7J0J8R1K80O76m12n43n4p3Pk0j0J3
-446eL1k2mJ4k3L0k8KKQpl%MM2l9qJ4Oj1k6Oj2K9L6ook4k3M1ql1ONJPJ1j2J2Rj1J3l0J2j0
-401hj4NL7j9J3l4K2k3J4OK3%j8k9J4J5j5L5j7J2j6j8kM5k4J9k1o2OK9j5N2jo1J6RK4jJ6k1
-361gJ0Kj5Oj0%OlMPJ8MLm7L2j2KNORl3L3j5j0J1k7M5j4l3J0j5J8J9rmJ1j8J8lkj%j2Pj1O
-315iJ1J0kl0K0kk3nK5PrQKj3J3l3L0l2J7J1K3Jl9K4m4J0J8mk0lN4j1l7N6j6j2k8J4NL4Np
-273A9lk3l7J8J2J5oqKKL8k7J7k4LoN0lj2k4L0j9J2l8PNnJ9j8Rlk6L2k7KNJ0J5k9J6JOk9J8
-229dL5l8Rkqj7qJ3L2ooJ6Kj5J3L6m3qmjJ0LK0k2L0rk1Ljkk0L4jl1J2J3Lj7JjJ8l8J4OjJl
-182cl3K2K0j9J1jqK5MnNrQK1l8j7K9j5K6m0LjJ2J7Rm4L0Ml2L8Nj2J2lj9k5K3Kj7J3Jk4K1
-139dm0J8L8l5N0k4j9J7j7M0KqqNonk9J0L0J3k0J6kk4j1L3l3M8Ol2Jj0j4QkL3k4j5N3rl7P
-97@J2JnRrk1N3Lm3K3j9L0m0K9j1k9j2K1J1j6J3J8%J4oj1ompj2L6j7lmJK5l5nK5J3m6M1J9
-54C6rj4j8rK2kj9K8mJ4k4K6j3J6j4j4J3J3Qm3RJ0j9j3K1J7j5kJ2j3nJ1Lj4LQj8m0K5K1pj
-12a4K5j1K3k1J7l9L8j6Lpj0%J3J8JLpJ6mm2J3JK5l6NQOqK2k0JJ5J7m9K2lnJ2j1lL9k2LKJ
32B1rNJ1j2Kk4j1L1Jl1L2j4%lJ0pJ2j0J5j1j3j6NM5m1L6kj3oJ9Ml7jRK0l3L0j0j1L6kk0rJ0
76Hn1L7nojJ0j6L1J2j7Onm8L4K0kkkJ0j1j3j0M6l0L5j0m7J2L3j7LJ3k8R
110b
##PAGE=	F1=19576.455377434842376
##FIRST=	23001.711907285582129,	6426.5682307747556479,	2518
##DATATABLE=	(F2++(Y..Y)), PROFILE
-912Hkj5jnK0%nJ5k9J4kJ1qL3l0ol0K1QJ2j8Opj4K7lj0K8Kk5j6J4K2lk2J0k8kj2J5K9J5j1
-869FK2l2LQrrJ6lMn1L0L1Nj8J0l1k3K8lJL2jMk0kK1j7koOMRkj5j0PJ7Oo%Ol9K3pJ3j2J9j1
-821BK1oL6l4k7j0Rn%mK1oJ3kj6J5J1pnk5K8qqK2k9K1pK3j7j4QoK2j1Rqj6J7j0mQLOLmk2j5
-774b8kL4pLmj8K2jPj1J0pL7l9J5j5l1M6j2Nqj5J9Mj9M3pkrm0L6Nj4JM4Pm7L6l8Nj3J9j1K1
-730B1oj5l3M0MJ6k4K4om4L2j2nL1k5K4rj1nL5j6jK6j3ol0L9J5J2l1J5lml7K6L9m0K4l4j3
-690@%r%RmRk2K0JJ3j5Qk0J9Pk1KPk3J5K3ll3K4K2o1K2L6pPjOl9jJ4L1l6LJ9j7K8j8l2M3Q
-645C4k0j1j4J1j1LK2kk4Mj0K7K2J9k2K5k6jj6J4M4K3m2j4N1K8o4k4K0J6k8Lj0NORlj9j5p
-605CPnj7K8Nj4ql3M0J6Nl0K2k3j3j6O0n6J4OnoN7k4n6M0Pl1L4j6lnMj6K9Jk4K3J9k2j7OJ8
-562DPl7K8l0oJ2J4k5L6lo%L1nK9m8Qj6j0J9K2k4NLk0N3pm0kJ9m0L1k4J5NQl9J0K0j5J5JM0
-519C8k9k0K2jm9K4MONj9M8m8lK3j1oK5j4j5j6L9rk6N6J0k2jj6LQk7L0j4PLJ4k1j4L0Mk6p
-477a5j5%K1J3L3j9j8J9l1j5J9j8L8j3J0K6J0l1LoQ9K42N67l37m60l2p7Qj9j2K0K9j9qJ1k0
-441gL0l6QOJljjQM5m7j1J8Qrl3Pj5K7L9mj0j8k3M1j0l1MjQRRj5J1J5j6J6k7J0j0j8QM2k4
-397@J5l1J4k1K1LJ5Kj5l3K1Rj4L5j8J8j8j7mL5j4J5j8n9J0K6j6N0Kn5J3QK0JJ2j9PPj8J1
-357@j3qJ2JmJ1K1mPm1L0j4K%J0J1l2L3j5rJ0l0M1j1k8Qk4K5K3roJ1j8J2%%k%j2JoRJ0Rj1
-312@j9J9mk8NK0J0qJ0JqRl6K7k7J3QK6Km3K0l6K2Rrj2qN2j0l7M8j0pl3J6KL6Nkok8k7J0J2
-268a6J7p%LqL7k4K0k5Lj4N5mj3j6K9k4J4m6J3LkJ4j7Rjk7L2k7MMJ2J8k8J1LQl6K3L9m3Q%
-225Aqj6rJ3L5j1rJ3J2j6J0M0m5oJj7J1J1J6j6L4j8j8jJjk4L9%k9RJ3Lj5JnQk7J1J8omll0
-181c4J7K5k1PNmJ7RpJnNL1m6j4K8j6K8l2oJRJ8Pm5L1Nl2M1lj1J8jk5k5K3Jj4J6Lk6J5l9K8
-137a7L0l1M3j8k2J4j4L5MrqLnjk9ML0J7k1K2lk6j4L6k8M3Pk9qnj3KlL0j6j3N8j6l8JJ8Jo
-94ERJk5M9Km0K2j8K8l8L0j0k8j0K1Pj7J4J0JJ8lj6Lnj0j6L9k0lmPK5m1nK7Rm5M4J8j2j1j1
-51Aj2K2jk5K5NJ4k7K8j3Qpj9RK2Om1NJ6k5j2J9K1j7KRj3lOLj4ONk6l1K3K1JjJ7pK3k1J6l5
-6a7L3j5Rj0prJ6K1lKqK2om5J7nL1l0lJ8pmK2j6JJ2K5n7K2qmJ5j4JL8j2q%%j1QJ8j9Kk6nL7
40B1ll4L1j2pKJ4j4J9j0J1j1j6qNL9l5L8j0j1nJ8Pl5qJ0K0l1K7j0oL2oj5oQn0L8j3nJJ4j6
83b2K8Rj4Opm2L9J2jjnJ0j3j3rM7k6L0om6RL3j9ORk6J0
110b
##PAGE=	F1=19552.16277793235713
##FIRST=	23001.711907285582129,	6426.5682307747556479,	2749.75
##DATATABLE=	(F2++(Y..Y)), PROFILE
-912Ijj5lpK2KpJ5k8J0%J1oK5k7pk3K1J1Nj7Nmj5K8lqK0Qk4j7J4K6qk1J6l7jj1K1K2J1j2K5
-868B5l1LQnj5J6lQm4K0L5Oj7Mk8k3K6LJL1lKj9lJ9j8Kj1J0KJ1Mj8j1PJ2PrJJ6m5K7rJ3j7
-823a0K0j4K7j3M1l0l0j0OnNoK2pJ2Jj4RJ0jqk1K1kj3J8k2J9rK2nk0J1pK6k3J1qj4J4lpPO
-779FNLrj9j4oM0j0Mj0j0K0lMj5J7qM0m6J5rl4N0pLj0j3J4Mk1M5mqol6L7Kj9KM8Jm2M0l9N
-734Gj4J3pK8qj8l4M4JJ8k7K8pm4L1j4oL2k6K7kk1%L5j8lK7okj6N5L4jm5%j0ml5L2L0m3J7
-692D8k7j3Lj8kJ1lMk5K3LJ7j5J1k3J3J0k1lJ9l2J7J6jk6K1K8o2J6L6%OlJ2m7jJ2L5m1NJ7
-651B0rK8k1l0M1Oj8j8pJ2j1LJ4Kk4LoK6K2K2k2K7l0lj2LM1L0l5j4M9K0n8k4K2J4l4NoLPJ2
-609E0j1k0j1qMJj7L1%j3ol6M3K0Nl9K8k8rj2N1n3K1nKqO2k8n8M3Jk2L5k2nlQj8K3Mk5K1K2
-566A8k5j4MJ7Ol8L5l6lK2Ok5L0%jLK6lK8m5Jj1j1K1K0k2O%k1N1ql5mJ9l4K8k2J1LJ1l8OJ9
-523ej5J7kM4k9k6K8jm5K3%ROk3M9n4NJ8nj3L3j7j9j9M5j4j6N1J4k7Kj8RLl0K9j4PmJ8j7j3
-481a6K2J3k8pj7LK3J1L0j4j8K0l4j8K3j7M2j6J3J7Pk3lk5P8J94M30k43l57j2p6Qj6j5K5K7
-445C1j5j1Oj5K9m2J5J0pj%%J3M5n3j4K0J2om0Oj6K5M1lj3rk5L9j1l0LrJ5J0Pj7J0K1k1J8
-404A8k3Prk2J1M6k8J5k7Nj8K9jNNj0l7K7Mj4L6j9K3k0j5pK5mJ0j4n3J4K1j5M6Mm9J1PJ5L
-363BQj6LJ2k0J5j5j8J9Nj1J1K5j1J1l5K8j5JlJ3J2l0L4j6qJ0l5L8qk3Pl2L1K7j0qJ0j7QJ
-322@Kkkj1n%J2PJ0j9j1J9ol3J4J7J3qJ3knNl5K1j8PLK8Nm3J2k7L4Jj5mj3N1j2l5L9jpl5J7
-277a9jL8LMrl2j2%J0K0rPMj6L4k0K2k6Lk0N9pj3rK7k8J6n3K0JJRj7J1Jl0L1k7PLJ4J9k6M
-233fQJ0m1K5M1m6QJnj6j0J2L7j6rPK1j6PM3m8lNl2J1J9J4j1L6k5j3mK%k8M3%k5PJ3%j3Jr
-189eJj9RK9qj1nk6J3L0k3LJ2kJ0J2pn%%M3n4j0K7j8L0k4j4KPJ7Nm3L0Ol2M5j1j2K4Jk8k6
-146b7K2Lj4K2Nl1J2l8L6K2k7L5j2k3RqK9Mj1oJmJk7lL0K1k1K8ok6j7M0k5L8Pk5j5jj2llK6
-103Fj1j0O0k1l8mK3JoRJ0l0M5Kl5K0j8K5l4K9qk7pJ9Lj8J7JKK2jk2J3nj3k1M2k1lnJ3K6m7
-60a7pK9Om3M7J4j4qlj5K1Ll1K0J4J3k9K8j3%Jk4OL1Ml7JK0l0j1J5K6j8NOj3jM%j5J0Ml3k0
-16e4J8J9Q%RmK3j9J3l0K8j3J5j2oj6J6K5o%j0K9pm8K0j1L6k3j0K7j9kK5j3%J0L3o4K1j2o
24a0J8j7PL6lj7l%j1J1K4k7Jk7%M3ql5K9rj5PJ7k0K4qQj1j9%OL3l1M0j9pmJ6J0l2j2RJ8k7
68a5K3rjK8j3j0%Om7L8k2lMJ7j6K5Nj1Qpl7M2MJkpRj7j1oM8k5K6km5QL3k3J1Nk6J3
110a
##PAGE=	F1=19527.870178429868247
##FIRST=	23001.711907285582129,	6426.5682307747556479,	3042.25
##DATATABLE=	(F2++(Y..Y)), PROFILE
-912A0jj3mj1K3MpJ3k4KNJ0nJ6k2rj5K0J6lj2Klj3K6jpJ4J0k2j8J5K9j3j9K1m4jj0K7J4Pj1
-869dK6k8JQjj9J5lJ2l6RL8Mj3jk4k3K4PLK7oMj8pJ7j9Nj2J2KJ0Rj9j1OQOj2LK4m9L1rRk3
-823a7K4j5K9j5L8k4l0j0MnQmK0oJ1Mj4KJ1Nj3j7J4Mj6J2j5J6rK1Pk7J4pK7l4J4qj1J2JpL
-780cRNLj3j5j3j0M2rNj8kJ9nJj7K1qL9n0J7nl5N1%Jj3j2ROk1M4%j5mk9L6%k3LM7kl5L9l8
-735BMj2OjL2rk0l2M3lK1k6K9pm4K7j3pL2k3K7Nl1OL1j5qK8LLLQ3N9j9o9k1j7pk9L6J6m2P
-692D8j9j4Rk8nJ2l%k5K4KK6j4Rk4RPj4qK7l9J8PMj9J8K8n7J1L3OPoJ7n3%J0L6m1LJ5%K9k4
-648B2k9M0Jj4k7MJ1j0KPNk3LkK3K3J9k0K9l4lpoL5L4k5j2M2J3n1k3K5J2m1QjKOJ3j5k4mq
-605@%Oj4K9kj5ml4L9K5Mm3L1l1nj0M3m7K6j6PqO4l1n8M4lj4L6k7pJQj9K0Ok6J8K4k6j1%J5
-562eRm0M0m1%L0Jk7K1NPLK2mK6l9mqj2K3J5j5Omj8M3pk9pK0k7K3j6OjJ4l4%J8j4J8oM5k7
-518A0l0L2%l7K0lQPk4M8n5J0J1%j7M0k0k1k1M7j6qM7J5l1Nj8J3Jl4K8j2KqK1j1j3J1K0k5
-478hpj7MK2J3K2qj5J7l4j9K6j4M2j6J1J0Lj2qm1O5J42K85j44k51Op1Rj4j8L0K3j1j2Kj2K8
-440B8m7K1J8j9%K%J8M4n7j6K2J6nm4Mj8K4M1jj5kk2L4j4k8Kj4K1J1Lj6PK6k7K0k0Ook5J2
-399a6M9l3J6k3lj2L3mpQmm0L3jj4L5j9K7k0j1j1J7JPqm7J6J7j4L9Pm0PNJ0QkpjJ5k2J7j7
-356ik4K5Pj7J2K6j6J4k8K4j5JqJ6J4k6L0j4pRl5L3pj6Pm0L7K8rj2J0j6MJMklj1rOJ3MJ0k6
-312a5%J6pl8K2J3J6pJ5ljkl2J7j0JkK7Ql8Kj7M4rj7Lj6M7j4k9K6Pnl5J6mL4ORj1l5MrPK0
-267DpJ1Mk4L4j7K0k5Mk3O0j3j0jK2k8J6n8K3KKOj6J1Jk7K4k1OJJ8J8k2lJ3Qm1K5M1m7QMm
-224aj7j0J3L6k1pLK6j5OM1m7%Pm5J1K8QmL5k8rpOlk9M5jj9OQ%j5Nj2pj0QL6qj8pj9PL6k5
-178a3lJ8jNJ6qj2OmN0n7oK5j8K9j6k0MLJ6Lm0L1Nl0M5j7j1K7Kl0k6K2Kj0K5Pl4Rl5M0J4k1
-135hK4nk3MkK4%j0klnOk5j1K9K6k0L2j0k5j8M0j8L1Nj9k1kppjK1rmN8k5l5pK7%pJ0J7l4M1
-90C2Kl0J8k0K2k9K9ok8lJ8jj8K0pJK4%k4J9oj5k1L9j8nkJ6K2m7lK4Mm0M6J1j6lKj5K0Ml1
-47a5J4J8J2k9K6j0qQk7LL8Jl3nK6l3j0J0K9j9J0Mj4MkJj9J6%l6qJ0J6J6%JjK4j8J1k4K1j0
-4bK0j3nk4J8K7j2Kj1L2qm7K3j7L7j6j4L2k8%K5rKMM0o5J9j7j1K6k1J2L3Mk3okrJ6K6l4Jk5
38b0MM3j2l1K4pk0J0K0k7K9oOqk5QNK7k3L8k5mkJ3J1k5j8RJ4k2J7pNK2j9kLJl9L5k8%NJ7j3
83a7K0%oRqk7M4pLkrPk0omM5k2K0Kl8LL1k5J5Jk3J1
110c
##PAGE=	F1=19503.577578927383001
##FIRST=	23001.711907285582129,	6426.5682307747556479,	3915.75
##DATATABLE=	(F2++(Y..Y)), PROFILE
-912A3jj2nj4K3OpJ3k0oRPlOj5j0pJ9K0j1pjkj2K4jnRJ1k0j8J5L1j7j7K5m9Kj0L3LLj1K9k7
-867gJQKk2J5nJ7k9lM2Krpj9k1K0J1MK3qNj7j0J6j8Pj6J5%J2J4k2j1NNOj6OL1n3L5j0Ok9K7
-822Cj6L2j7L6j9l0r%nJ3mJ9nJ0Oj4mJ2J2k0j2NQj4Pj0J3rJ9J9l3J8qK6m4J9j0pJ1NqjJ2O
-778A2Lj6j3j0j5M3rPk6PJ7pkk0K5qL6n0J7%l5N1Plj5j0MPk2M3Nk1kk1L4kk7LM7pk8L6l4N
-734Fj1JKL5rk2l0M3oK3k6K9om3K4j3pL0k1K6J4m0J0K6j3j1L0J3RK3J24R0m6j00m4k7j2k1
-696E0L8%l8kj0j5J3l8pJ2lmk3K3LL3j2Nk4ONj0j2L6m6J9%Pj4J5K9n1NL1J2Rj2K0n6JQL8m1
-653@JJ3QL0k6k9L8lrl6J3J0j0LJPk1LjK1K4J6k1L3l9j%j5K9L7j5j0L4Nm3k2K7J3m8J1M%P
-610C9J3j9k8KrmJ3j1K8oj6kl2L6K8Km5L5l5%j0L3l9L0k5J2rO5l3n7M5qmL6l3qMPj9J7Rk7
-568b5J4K4k6omJ3J1m0M5m6KL8nk8J0J1J4OJ5nK3l1rlj4K4J1pMj0j5L5mk3rK1k0J9j1JoJ7
-526A1k7qJ6j2J8qM5k5l5L8%l0J7oJ0Ok4M5n4J3NNk2M6k3k2k0M7j8%M2J5l3Qj9J6%l8K7rl
-485fj3K4nj1kK9k3qj6OK1J4J5lj2J3l2k1K8j2M2j6J0J%kj1n0M8R7J55n7j56K0o5J1j2j9L4
-446A6J8qj2jj0K6n0L0K4l2JNJK0L9n8j6K3K1mm9Lj9K3M0Jj8Ok0K9j5k6Jj8K5J2jj6ML2l3
-405fK3j9Nlk7J3N0l7J7j8j2nL7ok0J1Km2L7oj3L5k1L1k0oj4ROLml8J8J1j0L1Ol0MLOJ3j2
-362B%mJ9k4J9j9l1L3Pk2J3K7k0J6k2K1j6Jj1J7J8k4K7j3mOl5L0pqQm6M1K8rj5Rj4jJN%or
-318a2j4J3J3%J1l3J1J4qm3L0QJ8mJ7nLrk8J1jooK5J3l1rqN1j5k0J0j9M3j6k2J4J3nl3J5q
-276b2L0RJ4j4l6K0j7KK0oJ6Ml2L3j4K0k3Lk5N9j8pPJ6k6J5o3K7KKNj5J1Jk6J8j6OjK1J8j8
-234@j1K0Ml7K2M0m7QOlj7j1J4L6k4okL1j3ML8m7LJ1n8J1L6MJL3l0mj1J0mk9M6lj3MNjj6N
-190Ej2j2kNM1nk6rj2KM0k6qK4%%J9rj7J1rN5n8kK3j8K8pk8PjJ5Kl6L0Lk8M6k2j2L0Ml3k4
-146b6K0LpK8Rl7Pk9M0Nj5J4Lk4JMJ9orMrlJ0k4j9K7L2k1L7j5k1j9L9j1K2Kj1k6njrKJ3o%
-101a2N7k8l0j3L0%rJ1K5l9L9%k3J5k2K0k4K8ml0LJ5mj7K1j5LK6kk5K6qj6k2L7j6mjJ9J8m7
-60a8%K0Jl8M7Oj6JQj6J9Ol2QK3J1l1K4pj6J6l0%M6kl0j1L1l4rNL2k0J4Jj4RrKk1K1kl6K%
-15c9J3K3JqKK5j7Qj8J6pK2j3kl0J7K8j5Lj3L5j0m5K6k3L8rj6L4l5JK5nMjM6o7J8k2j6L3k4
26a7J7K9J0k8qloJ9K8m1%k2PM4j6k8K0mk4J3K1l3L3mMol0J6NJ9j5L6l0jjJ0J3j7k3QJ0j8J3
69@pJ2J6k5NOnk9L2l6MPJ5j0J6lkQpj8M5j6Mjj1Mk3kkM4j8J3Ml1jK9k7J8jk1J0
110d
##PAGE=	F1=19479.284979424894118
##FIRST=	23001.711907285582129,	6426.5682307747556479,	4173.25
##DATATABLE=	(F2++(Y..Y)), PROFILE
-912A4kj1lj9K3NlJ2j6j2J2Mljqj2%J8K2j5mnKj0J9KmORj7j9J6L1k1j3K6n0Oj2L7n%j0K9k4
-867f%OOk4J4nK0k1j4M4jorj4k0J9J1PJ5oPj7j5J6j5Oj6J6jJ1J7j9j2MJMk0J0L6n3L6j0Kl4
-823c0L0j4L3j8L0j3k9j0jmJ5jJ7nJ0J0j6j1J3J7k4qmJ1j0KnQqJ8K7l4J7mJ9m9K3j1mRJ1j0
-781cmJ3QKj9pqk1M2nOl1J2J5oqk0K5oL2m8J8Ll3M9J3pj6qjPj8L8Rk4jj3K8jk8JM4j0k0L1
-736C0k8MqpPL6qk2k7L9oK3k4K5mm0K0j0rK9k0K5K3m9J4J9pj6L2K4J4M1J74J22p6j39o6l6
-698I9j7j0L7j6l0j3kj7J7m7rJ1kqj8J9LM1rkk1Mkjj4L7m8K0j0J2rJ2K7m3%K8J8Rj7K1n5L
-656bPL5l7kJ1J5K8k4l0L5omm3K4NrLlOj8MkK0K6Qj8L3m1KOj9J9L7moK3%l7k1K9J6n2J1J1
-612C6kOJ1j7l4Oj0oJ7oK3pj7%k9L1L0jm2L7l6Kj3K6l1L5l5J6pO0l3n5M5j1LL7l7rQMj7J4
-570hRk6J1K2k4kj0J3J4m0M7m8MM3rl0%J5K3PQoK0k4j2Jj5K4NKKj5rK2Lj8j2K3j5J5omrJ7
-526Hj4j9J3qJ7j0M2k1l7L9Kk1J3pQMj9M0n1J3jPk2M8k3k2j7M2j8PL8J3l4J1j8J4Lm1K6qq
-485a1j4K6jqj8L7j8rj5PJ8J7OLrRk9k2L1rL6j6RlnQj2n3L2O0N5Rq1K6n6J2rk1L6J2lj2kr
-441DK2m9L7L1m5JQJK0L3n5j5K2K6nm9kj8K3L8%j5J0j7K3j7k3Kk2K8J3nj4%L5l6K3j9O%k7
-400b7J3N0m0J8j4j7%L9j0l0J5Om3M1j0j3L3k0L3j7%k1MQKJl3K1NlK0Lj8JJKJ8k2RpK0k5J8
-357A1j8l5L9Ok7J4K5k0J6j5J5j5Lj4J7J9j8K1j0lNl2K6qjJ0n1M2K8pj9Nj0lkOLrrj6J9J3
-315AlJ0l7K1J3j1m5L2OJ9JJ8pNj6k0NNj0rK1J7k2j9jN5k0k1J4j8L7j8j5MJ8pk8J2j0K4J3
-274A4J6j6l4L4k4lK0lJ5Ol9L4j1J6j8%k3N6k6jJ3J1k3J1o0K5NJMj4J2jk3J0rLlK5J7j5j5
-233a3K5jl0J7L7m5PR%j8j2J6L3k6mnL2j2NL1m5QJ1o5RM3jPK8k9%j1J3pk8M5noKKjk2Rj2j5
-188b4LNM2jl2j1nkM5k6j6K9kkK2rk4J7j4N6n4KK0j8K6Jl0OmJ3Kl3L2jk6M7k6j4L2Ml1k4K0
-145eLnL0J1l8Nk1L5jj2OJ1k4mJ0J5j2pRj5%J3k1k5K2L6k0M1j9j9j7L6oJ6nkk6j1Oj1OQqN
-101a0N4l0k7j4L2%j0J2K9m2L9kj8J1k3J7j9K8ll3RJ3oj8K6k3MK5mk2K8rj5k2L3j1oKK0J1
-61B6m2PJ0jl4M6Kj6MJ1j3J8Ol1LK2J1l0K1lk1K0l1jN0mk6j7L5l3j0%L4j9J7lj2J5j6%k1K5
-19aml0Pj0J0K8Jj4NK4j6Pj3J2nK2rjl4J4K9j7Mj5L5rm2K7k7L6kj8L5l9JK3jRqM9o3J4k4k1
24c1L8k5J9K7Rk7qmkK2K4m4jj7RL9j8k0J3lk3J3K0l7L3%Lll5K4MJ3qL2l1%JNJ6rk7RLj2Ml
70hJ9Pk8J2Pj0j8K5l9QRRmJ1qLRprM3k4Rpj0Kk5MjM1j4NOk1qK8k8K0lj7P
110e
##PAGE=	F1=19454.992379922405235
##FIRST=	23001.711907285582129,	6426.5682307747556479,	3849.5
##DATATABLE=	(F2++(Y..Y)), PROFILE
-912A3lrkk1K2LKJ1j0k0J6jjpkj5PJ7K4k0Kj0MpJ5MmMOj3k0J7L1k4j0K5m9J1j5M3j5mqL0k2
-867ejNQk4J4nK1j4k3M5mlj2qj9J9J0J0QoRj5k1J6j0Lj6J6%RJ9j5j3KkLk3J3M0n4L7qkl9L4
-822aj4L3j8K5rk7rjlJ7JJ5mRJ3j9j8J4K2k9kj3J1lm%MnJ5L4l5J8jJ1n3K9j4JOJ4j0rJ4J2
-778A7Jk0kok7L8jOl7J9J3lj4k0K1jK5m2J8Ol2M6K0j1j8onOj5L3J5k8%nK2jk8%L9j1j2K4k1
-735CMoj2J0L5pk1k5L7qK4k2K0jl7J5oj1K7j6K2L1n7J8RJk0L3L6J8N4K24J52j07j77q6m1k1
-697I2LL1l0j9k3Nj9J9n3j3J0%j1j4J4KN1oj1j6JrQj7L9n1K2j9J6nRK6l4oK4K5J0k4K1n4O
-656@OL3l1qJ0K2K6k2k9L1j1Jm8L3JqLpNj5NkJ9K7kj6L5m4NJ4k3J0L5PkJ3nl1k0L0J9n5J1
-613B2J8mOPj5l8Rj0j0K3kJ9rk0Mk5K5L1ol7L9l7Mj4J9k3L9m4J8nN4l2n2M6j5RL7m1rJ2%j4
-571b1J2Rk6QK0k2Mj8J4J7m1M9m9NM7j2l2j0K1L0PKpJ6j8j4Pj7K2%J1%j8oJ1Rj3j5K5j0J1
-530H%pj4J6jk8J0mJ5j3M0j5m1M0Mj3J0pNJj5L5m5J3pQk3N0k2k1j4L5j7J3L2J1l4J5j8J2P
-489B1m2K5pj2j7K9Lol2M2j3rj3PJ4K1lRoNk5k3L2oK7j6RppJ5j2n1J9L7rM7l4L0m7J3nk4L7
-446A6OKj0mpJ6m6M4L9o0JJ0LJ7K7n0j5K2L0nm9oj7K4L4jj2J3j3J8j9j9Lk5L0J1qj1nL9l9
-405a6K2k0RLk6J1M9m3J9j0k1NL9j1l9J7J1m4M5j4j4L2j9L5j5Rk8kPJQk8K2JMQknkjjK3l2
-362a3J9j0K1k7J7j8l8M5Ol2J5K2j9J6j0J1j5Oj7J6K0j2J5plNk8K1qOJ3n5M1K6nk2KonoQN
-320@j3pj8K4J4rJ2l8K8J0j2m5L2LJ9PJ9rOk2j2jJ0j3j3J8K3j3k8LN6k2k0J6j7L3k1qoK1o
-279Ak4Rj2J7J6J9j8l2M7l0qK0KJ2Nm4L6qJ2j3mk0N2l1NJ7Mj8Rn8K3QkNj2J1mj8KjjnK8J6
-235A3j1k0L0ok0J0L2m3PJ2Lk1j2J8K9k7%j0L3rNK4m4J2J2p0J0M7oJ0K3k7Oj1J4rk5M3rLk
-194A4jjk9J5j0j5MMM0Ol8j2LpM9k6k3L3mkK4j1k9K3k1N7m9OJ8j8K2Pl1QrJ1Lk8L3nk4M6k7
-151Fj7L4Mk9k3J8MlL1J2l9Nj4L1qqlJ8k1rJ6J0j7pJ6k1NJ3j9k9J7M0k0M4k3j7j4L1JRj1O
-109A9k3j9J3j2J1Kj0PN1l1k0j6L2%j2J2L3m3M0nj2Ok4J3j3K7jl7J5J1pj8L0k9MK5qj9K8q
-69A2j5k0K7moLK0Ol7J2Jjl1M3kj6QJ2j0J6Pk9jK1J0k9J7Lk6K4l1lN3pk1k2L8l1roL6k0K1
-26A3pj2K3k2lk0K8ok2J0k0RK9Lk1J0K2j4OqQjJ7l%l8J1K8j8Qj9L4ql8L0l2L3Kj5L2m0%K2
16A1KJ2j4N3n6Qk6k6M4k8K2K2Pk4opMK3K1m8jj0J0L2j9j2Pjk3J3J9l9L1LM%m1L1KQJK7l1J
60FLjJ6Kl1QjpnJK5jl2K0Pj5pJ9m1J1J2KKNj2RRojM2l2J2j1j0Kk9J1JL6j0lQj2j3K5k8K1m
108Cj3M
110f
##PAGE=	F1=19430.699780419919989
##FIRST=	23001.711907285582129,	6426.5682307747556479,	4494.5
##DATATABLE=	(F2++(Y..Y)), PROFILE
-912A5mpkk2K0%QJ1pk4K0omrKj5J0K0K0j9Nj4PnRPkK%rk0J9K6k4pJ8l8J5j8M5k4pnL1k1jJ
-865cJ1k1J2nK2j3k5M3ojj3lj8K0PJ3jlJ0j3k6J7mlj5J7kPK1rj6%mMk9J9M1n1L4pmm3L7j1
-821a4L2j8J9ok5rk%J7NJ2lJ0J4k1k4J5K5l3Jj9QOqMjkJ3L7l1J7K%n3L3j6MPJ6j3j1J5J4K
-777A9k1Kll0L1LMm0K3J2kj9j8J6MJ9l6J8Qk8M0K5j6j6oqOj0K6J8k8%KJ5Jk7lL4j0pJ7j3M
-734Fnj6J4L1nj9k1L2pK1j7J2Jl1J0lj0K3j2J8M0o4K0%Qk3L4M8J9O0K65J77j36k09r6m6k1
-697I8J3K4m0ql1J1k1K0n6j7PLj3oNLN7nj8j1%j5J6j6L3n0K3k5J9lOK4k6qK0K8J1k8J8m9Q
-656ANK9k0j5RK7K1j7l0K6j3On0M0npLo%j0OkK0K6j4j3L3m5RK2k2lL2J7LLrk8j8L1K4n6QK6
-612D4oOKj0m2J0j0j0K5LJ3rk2Oj9J8K9j0k9L9l3Lk0J3j3M2n0J8kM6l1m6M5j8J3L7m2rJ5o
-572a0qJ0Qk5OJ6j9Rk6J6J8l9M9m9QM6j2l6j5K3L6Rmj0J4j3j6J2j7J9nK0lk2%jJ7j0j8K7n
-531@QLpk0J6J3l9R%J3j5L4qm2L7PoQpMlj0K9m0J3j2Pk0M9k0j9rK6j6J7K9Nl1J8j7PJ3m2K5
-487Gpj7j6L2Nnm4M5pj0j1PQK7j2J3j%k0k2L2mJ6j6J1rqK1j1m8J1K5l9N8pL0m1J4%k6L6%P
-444B4qmoJ2m3M8M6p3%J4NJ2J8m1j3K0L3nm6j2j4K4L0kpJ4rJ0j9j5Nk7K9J2j2qqM0l9K0k4
-403a9J3Nk1PM7m4J9pk2RL8j4m2J6J4m2M6j6j4K7j4L4j0J7l5oMLJ2k7K5lJ1%rNmllK8m0K7
-361A2j3K1k8J6j9l6M7Nl3J5J9j6J4oOj5Rj8J4K0nQmkMk3J9j2J3J6n6L7K4jk7k%nj2QRj6o
-318a9j7K6J4j2J2l8L4Rj5m1K6KJ9J5J7j0Ok8loJ2j3j3J2K8ol1LN3k1j8J6j4K8k3kj2K2qj7
-278a3Mj2J0K0J9j9k8N4l4j1J9RNMm4L6oQpqj4M3l5J1K1mrMn3J8J2mNrJ0qj3nQpoK9J5ok4
-233a5L5j3p%K6l8OJ4Ok3j1J9K4k6Lj2L1oNJ5m2J5J3p0J1M6j0J3J9k4J0j0J5j1k1L9j3J0n
-194A8jkl4J8qj1KNL5J2m0j5RrN0k4k8L3okK9j5l1K5k3N2m0OJ7j5J6J1l0J0j4QNk2L4j0k1
-153fM3k6k1L4Mk4k2J6LjL3J2l9OoK1j2mrK3k1qK0Nk4oK1k3J0J1j6l1J1M2k0M5k6j4j0K3P
-112B1Nj8J3j9k5J8j0J3%j5J0M8l2j5j5L0%j3J3L4m3M2qrJk6J2rK6Jm1K2Qoj9L3l3NK2j2j3
-71dK4nj4j9K2JnMK0kk9J9j2Jk9M0nj4RJ2mJ4Nk4nJ6J0k6J2Rk9K5k9kN1qj8k6M2l0rrL4j6
-27cK1rj3L0k6rj6L1rj3J0k6PK8Ok6J3J9j2OnNKJ1N%l7OK5j8J3k1K8ol2L0l6L0MrK6l7mK1
16A0NJ5j9N3m7Kk6k9M7k9K4J7Kk0%j0QK5J4m8ljRK5k2kJjj7J2J6m0K6PMKm4L4KLRK2k8%Np
62FJ7Rl1Rplj3NL0j1l0K5Nk0NJ2m2J5J5oP%j5J4RnLL9l5J7j8j0Jk7J5JL3qrQ%k1K3k5K0mr
109fk
110h
##PAGE=	F1=19406.407180917431106
##FIRST=	23001.711907285582129,	6426.5682307747556479,	4170.75
##DATATABLE=	(F2++(Y..Y)), PROFILE
-912A4noJk3J7lJ4J0jk9K5j4nrOj7J2K1J8j9Rj9J1nNQJKpnj9K0K1k3nRk5J9k1M5l0qkL0j9
-867aklJ3j8J1nK3j4k6M1p%j4Kj7K1NJ4qjJ2j1l0J7Kqj3J6kLK2mj6koLl2K2M1m7L2oom6M0
-822ej0L0j6J5mk4qkKJ8PJ0lRJ6k4k9J6K7l6Ok5OJ4j0OoKQL9k5J7Lj1n2L9j9QQJ6j6j3J6J6
-778A6Kk1Pkl2K4J0%m3K6J2%k4j7J0J0J2l0J9J0k4L4L0k2j6oqNnK1K0k9%PRMk6nK9qkRoLk
-733Aj9J6K5jj6j9K6oJ9j3LNk4NKj0J8pJ2M6o8K2j0J7k4L1N7J9N7K92J90j57k30r7m3k0K3
-696A22J5m6Nl9J5k3J9n6k1MOj2%lKO2lk6mJk4K5j7K7m6K4l2K1%MK1j7j2J7K9J2l2J7m4J2
-656CKK5rk3RL0J7j2l0K1j5J1m8M3j2nLmooOJK1K6k8j2L2m4J1L0k0j5K7K6Rnj2k6j7K9L1n4
-614A0LL4rOlkm6Rrj0K6ORqk6Pj2J0K7j3k1L8k9Kk4QnM4n4J9%L4k7m1M7k0J4L6m2pJ8j4kQ
-570iPk4LJ3j6J6l3J6J9l5M8m8QM3j0l7k2K6M2OqrJ0rj8J8j9J7j1K9ok4Nj2K6rk1L0lNPpk5
-527b1J5K6m7QNJ0j8K9jm5L7Q%NnLrnK4l3J2j6Oj8M7j7j7mJ6j5K0K7jk7K0j6JJ9m0K5pk1j4
-484c4L4Oln5M4%j0rPKL2j8J5Kmj3k2L1mOj8J5qrK4j0m2OK2m4N1LK8l6J2Pk7L4pJ0lmoPl8
-439b6N2M9q1kJ7OOJ0l1j0J7L5nm2j7j1K5K6nkJ3lLj9j2Pk7K9J0j6lj2M1l9J7k8J7Rj7MM1
-398B6m2J9lk2RL6j3m4J5J5m1M8j7j6K5j1L3nK5m1j1%NJ7k8L0pJ9j0j6J6pmnL3m8L4j4J9k8
-358iJ4j8l5N0Kl3J4J6j2J1kKj6J3j9J3K0kLjkMj7J6j5J9J9n6L2K0Ll0nMlj9PJ3j8nj6K8J4
-315Dj6J3l5L7Pj7l6K0%J9K2J6j1Nl2Mj0J3j3j3QL2Kl2kM8j5j8J5j3K6k5Mj4J9rj1Jj3KK4
-274FJ8k0k1N5l4j3J6J7lKm3L6kMkj4pL5l7J5K5j2%jm8J3J5nOoJ0j4pj1J6j2pL0J2jk7L9j9
-231DOj1K1l5NJ7Rk6qJ8J8k2Pj5K7kNNm1K0J4o9J3M3j5J6J6k0J3qJ4j3j5L4j7J6rKlm1K1n
-189a1njNK9J8m3j5J5j1M9k0l5L2p%L3j9l3K8k6M6l0PJ5j3J0J4k8J1j8OOj6L5j5j8M0k4k5
-150a4L3Lj7k2J5MjL3J2l8PJJ0j4%j4K6j8j1K4Jk9nK6k4J5Rj5l2NM4k0M6l0j0oJ4J0Lk2J7
-109A6j2l4K3qJ6kj8J1M4l2rj4K6Jj4J4L4m3M7j2qmk5QlK4Km4K8Nlk1L5l5OJ9j7qK0kj1j7
-67a7J5RoNJ8j0k0K7k3Kk7L6qj3J2J0KJ1Lj8qJ1Rk3QJ4l0K6k8jM8j0j4l0M5k7qj3L3j4K1j1
-25Fj4L7k9j5j3L6j3lOl1QK6Pk9J6J7j1OkLNKJ4Jl6%K2j6J9k5K0lk5L0l9K5OjJ8l1qJ8PK0
18C1k5N2l7lk5l2M9l0K6J2oj3Nj2J4K4Om8kOQJ8k2OlJj4RJ3l7J7J2OMm6L6JjJ6J7k3lPj3J8
63A9J7l0J0j3jj9QL4j9k6K8Jk5J6Pm1J9J7j4J2nj8J9RnPL6l6K1k6j0Kk5K0%L0pj2NJ1k8K2
105A0k3K0nno
110i
##PAGE=	F1=19382.114581414942222
##FIRST=	23001.711907285582129,	6426.5682307747556479,	4349.75
##DATATABLE=	(F2++(Y..Y)), PROFILE
-912A5pmMk3J3qK1J1Kl1K9k1roPj4J1K3J1j3Rk2J6nkJ1LKj4jk0K3J5k2kkrK4k5M3l4rKK7j7
-867BkqJ5j5J0kK0j6k2L7qjj2Nj6K3jJ8j6LJ1pl5J9Qj4j0J4k%K2%j6mpMl6K7L8m3K8mom7M2
-822dj0K8j7J4mk1rjNJ7J0RmRJ3k3l1J4K8l8Rk8KK3j1Pj0MPL5j5J5Mk2n0M5k1J1J0J5k0j4
-780a9J7J7Jj7J0jl1J4J6nm0K4J1Lk7j7NJ5Qk5J9J1j7K7L1k7j5nqOjJ4K0k6%RNNk3oK2mJL
-736@%K%k1J9J7Lj4j6K0lJ5roQj7KNj0J5mPN1o8K0j6K2k6L0O3J6M7K98J92j67k36q9l6j6L0
-696A28Nm4J4m4J7k3J6n3k5%J1j3J1j6MO3ll0K%k8K9j2J6m1K5l6K1%LK0j1j3J2L0J4l4J4l8
-657iJ5jK1Ll0QL1J1kl3J6j3J2m2M2j7nJKj2kQNK3K2m2j0K9m2J4L7j7k6K4L0J4rj3k7j7K8
-616B7L6m9nM2j0Nj0Om5NqqK3J1Lok7OnKK5j6j0L3k1lk7MMM4n6J7KK2k3l3M5j9J2L4m0mJ8
-573Aj9PLMk0JRj2K0m2K0K0l3M6m4QL9ql9k2K4M4Oj1rPqj6K1k0J4j6L7j1k4J0k1L5j0k3L2
-532@jKRml0J4L6n2OJ0Pk0K4Mm3L1J2O%jKj4%J7k7J2j9Lj3M3j4j4%Pj2K0K5pk3K2j5mK4l6
-488a3K6rk4j0L4Olo1L9Qj0oMlL7k3J6Oqpk2L2nok0K1qqK6pl9PK3l6L3KK7l3J0J4k8L0j2J4
-444A4JlpLl3N2N0q3nJ9QjMk2nJ3L4ll6k3qK5K1nMJ0jjj9qJ2k8K5Rk1Mj5M0l6J3l3K1J1j1
-400a4jL7m0J9%j9NL3j2m0J1J5l8M8j8j7J9lL0JL2m8j5lRK0l3L6rK4j5k4K3ponL5n1L7j5J8
-359A9k8J2j7l0M9jl2J2J5rRkJj7J6j9J3J6KjJjLj1J3j6K2K1n5K6J8Pl4qJ0lk5PJ7j9lj4K5
-316a1J5j8J4l1L8Mj8k8RKJ6K9J5j1Kl4Rj2J0rrKL4Pk9qM1j0j3RrK5k7Oj2J3rmlj2lK3J6j9
-272@j4N3l1j6J4K4j2kl8L6%JKj8kK6l6K0K5j6Pnm2PJ9oNjRk1jj5K2j6nK6J0Kk7M3k4J8k1
-229@J5l2MJ9J1k7oJ6J3j7J1j7J9MNmm0K4J3o2J3L8j7J6J3j5J5mRj2j0K9k2K1j2Nmm4K1jL
-188ipOK2K2m3j4J8j1M6j5l8K5pNL6k5l1K7k5L6j9OJ5j0LJ4k3J2k1LQj1L7k2j5L8k2k8L0K
-148A5pk4J2RlL3J0l5QOJj6Jj4K6j5j1K5ll2mK9k3K1Nj4l1jM2j7M3k9plMJ4%k7K1km1K6oJ6
-104Bjk1J1M2l3mj1K1Kj4J3L4m3N0j3rrk5QJK1Km3L1Ljk3L8l5PJ4k0kJ2Lpj7RJ6nMJ5j5j1
-60cL1l4Mk3L1rj0J1PJ0Qjj2j0OQk1PJ7k7K2k4KM0j1j2k9M6k5qj4L0j0J9j2j5M2l0k4nL7j5
-18fMKl1RK2Ql1J8J4rO%KPqK4Jl2oJ8j4K4k6J0jj6K8m1K3KJ0Qk4j2J7OK3k7N0k7j0k1l0M5
25Ik9K6Oj2j0J7j4J6K1jm4lJ4NJ1k3J6qKqNJ0l2NJ7QMm6L7JlK0J3j7oRj8J7K2k5J0j8Kk6J1
70iL5k5k0K8lk5K3%l8K3J9k3J6qj8K2QmQK9l2K5l3j1Mk0K2jK9qj6LJ9l2K1j9J7lmr
110a0
##PAGE=	F1=19357.821981912456977
##FIRST=	23001.711907285582129,	6426.5682307747556479,	2397
##DATATABLE=	(F2++(Y..Y)), PROFILE
-912HqkPk2Qj4K8J2Ol2L2k6j3lPj2J0K4NpJ1k5J9nqJ4NKk0Lk1K5Rj8jj6J1K7k9M0l5rNK4j5
-867Akj4J6j0J0jJ7j9j6L2rkj1Rj5K5pK1k3QRjl9K1J3k1pJ2klK2Oj7mrMl8L0L6l9K5lom7M6
-822bj1K4j6J2mj9rJPJ5J4PnRJ0k2l3J3K7l9J3l0kL1j0Oj3PNK9mJ4Nl1m9M9k3J4J4J4k5j4
-780b1J6K0%j5J4%l0OK1j1l8K3J1Ol1j4kK1Mj9J6J3j0J8L4l3j3ooQLPJ9k2%RKNj8qJ8lOmN
-735A%Lk1J9J1Oj1j4J3jJ2nj4J0r%PqJ0jLN3o5J7k2L0k9K8O4J0L3K82J80j63k25p3k6j0L4
-696A29jm1K1m7J8k1J2m8k8mJ7j2J9k9MO3kl3Q%l4L6qMl4K5l8K1%%J9nj5RK9J4l2J2l3J8o
-655GJ8J6l8QL2NNl3J1j2J4l3L7k2nJQk0KRQK7K1n9oK6l9J6M2j2l6J9L4K0j1j7k8j7K5M4m3
-614B4j4M9j3Nj6J5m4jolJ7J4jlk9MLnK2j8jK9j2ql2KJ1M4n8J8LRj8k6M4j8RL1l7jJ9k5J4
-571c%Jj7jOpK3m9K2K0l0M5m0QL2ml9k2K2M6Kj2qNj0j4K4k0J1k0M3j4k3J5l0M3j3k4L4k%J2
-529A2jl4J3M2n2NJ5Kk1J9J0m3K5J5J0mLKk0MJ1k0J2k1JqL7j2rMlrK0K3j3j9K2j2j2L1l1K8
-487B2j1k6pL6Kko4L2J4j0lKqM2k7J6Qj1jk0L0nj8k2K8opK5nl4QK5k3J2%K4l1NK5l0K7j8J7
-444A1Ojr%k7M9M5p9pK1J1j0kj3%J0L2jl0k8nK5J7pROLoj7nJ7k9K1Pk4J0j7L9l3Ql5K2J5o
-400gpL2l8K0Lj5%K9rl5PJ4l6M9j8j9J4MK7NL7n0k0oJ2K1l7M1rK7j8l2L0rpmL6n2L8j4J5k7
-358hRj7k5M9ll1J2J1mLJkj8K1j9J4J1MmMjJmJ1j8K5K3n3J8J4J2l5j2J6jl3OJ9j9Jj2K2J6
-315Dk1J4k5L8Lk0k1jLJ3L7J2j1jl5J4j5J0pmkL4J1k7j4L4kj2LnK4k7PqPj0%lj1rK4J2j7q
-271a2M8k8j7J2L1k1pl2L5LkOk4OJ6l4K6K5k2J5j0l5%K3pNKQk6Nj8K8k0mK2QMk5M3k6K9l2
-229bJ0l0LK2J2k7lJ5Nj3J7j9J2RMj3l8K7J3n5J5L1j9J5J1j0J7%Lj2mK4k7K5j6J3om5J8KJ2
-188dj3PJ3K7m3j3K1j1M3j1m0J9rJ2L8l1k8K5k3K7j0MJ5ooJ5j8J4k5%J1pL9k8j1L4j9l2K8
-149DJLk5PJ4mL1Rl2QJ1rj6Kj4K7j3j1K5ol3mL1k2K8%j4k8nL8j4M0k9l%oJ4%k9K3Qm6K6lJ6
-104@Kk6J0M0l1kpJ4Mj5J4L2m2N5j6j1j3k4QMJ7Lm2L2KKk6M1l4RRk3MNPkj7KK3mKJ1j9kL4
-59C0m2Ok1K7rqJ0LJ7Nmoj0%Oj7MK1k4J9k1ML1j0j1k8M7k1qj6K8pJ6j2j7M7k9l4KL9j8J1m
-16dl0J2J8Rl3K1J1oMKJQj7L2Lk9j2J5j2L0k8K%rK7m3J9JK0jj6j6J5MK6k9M7j8j4j8k8M3l0
26b3K7%j9pK9j6J8J8ql9jK0JLk3K6j3MjJOk6pK1RNm4L5JnK4J0j1qQk4J9K5j9J1k2Ml1J2L4
71B4k9j2K6qk5L1pl3K5K2l1J8j2j7K5QlOK3k6K7m0j0Pj6K4jK6rj8jK6l4K0j5J4klj1
110a1
##PAGE=	F1=19333.529382409968093
##FIRST=	23001.711907285582129,	6426.5682307747556479,	4864.75
##DATATABLE=	(F2++(Y..Y)), PROFILE
-912A6rkJ0j8Lj9L3J3Ql0L5l3j5%PqNK7nLPk7K4oj5J8PKk5Ok0K5Kj5Jk8K9L1l4L7l7qJ0J9
-868B4j2mk0J8oJ2jJ2k4oK5pnrJ0j3K7j3K3k8J2QLm2K1J9k6nRkoK1Rj5ppLl9L4L2l3K0lom2
-823c9M6j3K0j5J3pj6rKQJ5J5QqJ0Lj8l2QK5l6J4k9mL4pNj7J0KK2J0J2%l4m8N0k1J5J9J1l2
-781hj3J8J9kj0J7%k5mK5j8k9J6J1J0l4j4mK2Lj5J4J4mJ1L3l7rqmJ1LNJ4j7%PJNj5qJ2KPp
-736eRlLj8J9MJ0qj4ONOoj8J2%lRoOJjN3o0J3k4L3k9K4N9MJ9K47J58j47k01n3j2mL3nl3K4
-693A07m7J7j7Pm2l1nK2j3K8m1ON8lk9QKl6L6jrk6K4l6J9ljK1lj6OK6J5k9J2k9K0j2J5K8m3
-652EQL0%J2l4PrJ3k1K9k6oKJ5k8MJ0J0K9K2o9lK0l4J6M7rm3J5L5K4qj9l2j7K2N0l3k8N6j4
-611D8Lk1K3l8j0nKRJ7mjk7%J0j0J6j7OK4Jj6l3jJ5M3n5J6Llj1k0M3j6MK5l0KJ8l0K2lmj2
-568a7kKlK6n5K5J9k6M2l5QK4%l8j9J7M5Jj4nKj2j1K6k1Qk1M5j6k0J6l3M7j5k4L4jjQOl6J3
-526a1M2n0OJ8jk2J6J3m1J8K0J0pOMk5OPj4J3k3jnL3j0nMpqJ8K3j8j6K1qj8L3k1K8j5k5kL4
-483B0klo2K4J9qjjj0M3k7J4Qj1Nk0K8nk8k2L1lmK3mk8RK7j5lkK3l2kL6l0K2k1J7J2jj0%k3
-439a7M4L6o8qK1J2j7kqMPK8Jk1l2mK5J4qJ3KMrj5kK2k8J6Ok9J7j8L6k7Jl3K1J6jj1K6l4K0
-396@NrqK6ok7KJ1l2M7j8j9QJ2K3J1L8m9k6qJ6K0m1M6qK7j6l9L3pj0lL4m9L6j0Rk5Qj8j8M7
-354A3nk8RJ0j%%lj7K4j8J7LNmL%%KRj9K6K2m8J1J0J6l5j5K1Jl9NJ9j7Nj0J8J3j8J5k0L8%
-310A8k2j2j2MJ1M3J0j0nl5J7j6PlLoL1J3k1k0K6Oj0njK4k6Nj%rLnpj2K1Pj6JL9k3j7J0L8
-266D3l2j1k2L2MjPk8QRk7K8K3k3J9j2k9oK6pLPPl2Rj6K7j7kJ3PPk3M3k6L4m0Ok7KK3J4k9
-223iLJ0jnJ9k1NJ5Lk1l4K5J5m5J4K2j8J3J0nJ8OprjK0l0K6j8K1pm3J2NK1j9QOK9m1j1K0q
-180gL7nl9QqJ8M0l7k1K0j9J8m%J7kj3J3j4J8k8lJ5nM0l3qL1j5l5K5jJ2k6MJ9qL1Qk9QJ3j5
-137B0j7Kj2K6j1j0K3ql1mK8j6L4nj5k6oL3j0L4k7jKj4J3Kk9K0K0m9K4%J4Ok6NM1l0%lONj4
-94fJ3K9l8N5j5j5j7k0PMJ4Ll7L2JOk9M0l0J1Lk6J2oJ2Mj8mK9klJ0k2ML5m5Pj7K1qnOjK4M
-49B2j0Jj1lMj5MK2j8J3j8RJ9j0rk4M7k2oj4K3mJ4j2j8M8k5m3J0L8k0J4qk6J4J3J0l3K1Qm
-8AO%KQk5L9Kk1j9J1j0L5k8oJkK4m4J8lL0j0qk1J5JK8l0M5j2j8j3k2L5k8K6ok3pM1j4J6J1
34B5j0l3kK3l%k2L2j5NOnMj9k0K3J3Kl9L0KmK5Qoj1Rk7J7K5j0J1k4Ml3J1L1l0lK2j4k1L2r
78@l0K7K4l6J9j4j5K3J0k%J8j8K8m7j2J3j0K2lK9j5j5pL0l2J7rJ0jlj3
110a2
##PAGE=	F1=19309.236782907482848
##FIRST=	23001.711907285582129,	6426.5682307747556479,	4426
##DATATABLE=	(F2++(Y..Y)), PROFILE
-912A5j0%J2j6Jk5L7J3J0k6L6l8j8LOkjK9j3J2Nk9K7pk1K2RJk9Rj9K5nrKm1M7L4l9L4l7oJ4
-869A2J3rlk8K1lJ1JQk9NJ8ppqJ3j2K7j9K6l2J6MJ0m4K1K3l1jOkqK0J1j4qoMm0L7K8k9J7l
-825Inl9M9j7J6j4J4j0j3qJJ1J4J5Rj1J1mj3l2MK3l3J6k8oL6mMj9J2%J4K2J0ll7m6N1k1J7
-784eK4Rl9j1J7J8knJ9kj9j0K8k6k1RJ2J2l6j1pK5%j1J2J4LLL2m3mqkJ5LLRj2%LJLrpONJ1
-737Fj3J2oMj4J9kJ1oj3JQJnk2J5QoRlLKnM9n0Qk4L4k9K0N0jMK01J28j21j66l4KKL1ok4K3
-693A01m6J7j3Kl4l3pK8j4L7n3PN2lk5QLl7L7Ok2j9K4l4J7ojK2kj6MK1J5k4J3k5K1j8J3L7
-653E3m6QK8mJ9l6LpJ2mJ6k8qKK3l7QPQL3K6p6%J7k8J4M9pm7J1L5K9nk2l5j7J9N4k3m2O2j5
-611D9Lk6K9l0k0mQ%J8nJk4oJ9j5J0j6J3J8J3k3l4kJ9M0n2J5Kj6mj3M2j4%J9k5NJ7l3L0qq
-569hpl%JK7o2K9J7k2M0l0PJ6Ol7j5J3M2jj4klj4pK8k2Nk2M6j8j6J9l6N0j9k4L4kjNJ3l8J4
-526a1L8m3OK2pk3J3J7l8J0K4J0j0J0Ol0QKpJ3k3ljK7plOj3oJ5K4k3j3J9mk2L4j2L0j9k5L
-484fL2qln6J4K4qKmj2M4k8J3Rj2J1j9K6pl7k1L5jlK2kk4J0K8j6j1jK1l1rM8l0J7k5J8J7%
-442A7j1kj8L8K2m9j2K1J3k2lmJ0LK3Lj2l6lK4J2qJ5kNj1j2%K8k9J1Nl2K4k0L3k1nk9J8J7
-401ALj4K0l1K1Olj6K1jj8lRl0M7j9j9KK1J7J6L5m5l1qJ9J9m6N1pK5j0m4L3pj3%L1m2L1qN
-359A8k3Oj7j2M3ok3OQKn%kj7K7j7K2pNnMJkPPk0K7K1m5OOK0l4j8K7Km5MJ9j5J0qJ2J1j5J5
-313@j3L6lk3lk2OPM7Qrpl5J9j7LJJ1pK6J2j3k7J9J3qj3KK6k6LPqqPomj4J9Jj4PL0j8j7QM3
-266D6m0j3j4K9M%Rl2J1Jk0L2K0k4K3j6k3j2K9oJJ2Nl8J3j2K8j7JMNRk0M3k4L4m5Mk6jK5J4
-224A9k9ROoJK3k4jK0Jk8k9K3J5l5J4J4j7RJ1jJ9J0j8mLJ6l3K6k1L1ql7LPK9k5J0kL0l9qK1
-181EpL0Jl8lnK4M0m3j4J5j2QKmJ7Mk0J1j0K0l0oJ8lM0l6nK7j0l7K1lK1k7%K4j2L2Ok5OJ3
-138C5j8j7KqK2qrK0j0k7nK5j0L7qj5k4pK7oK8k4JMk4J4Nk9J7L0n0J9LJ2J2k6JM1l0%K%Oj3
-94eJ1K7l5N3j3j9j9j6OMJ1Ll2L1KQl3M0k6J3kk6J7j6J8Rk0rL5jqPk4J3L1m6J0j6J7pkLnL0
-50A9Kj5Pj1nKj3LK4j3Pj5J2Rj1nk1M7k1oj1J8kJ1j2j9M9j8n4J8L7k3J7j1k2J7RRl3K3MjO
-7HjKQl2M4Jj3k5J0rL8k6j4JNK1m5J6pM0j8Kk7J5lL0l2M3qk0pj7L0k8K5rk7j0N2j3J5Nj3k5
36a8jK5qmk0L8j7NJ2qJj1l2K5J5jl3K5KkK4Pkj3Rk9J6K3%J0k5Ml3QK8l1RJ5k0j7L4j2k5K7
80@K4l7J6j4j1K1J1jqJ4rL0n4j4J9mK1nL0j9j4j2L3l1J6kMJmj4
110a3
##PAGE=	F1=19284.944183404993964
##FIRST=	23001.711907285582129,	6426.5682307747556479,	3970.5
##DATATABLE=	(F2++(Y..Y)), PROFILE
-912A3r%J4j1nk7L8J3J1k0L4l9k0NNJnL1k2K1jk6K8pk6K5RJl1J2j9K4j0mKm7O0L4m0K6l3n
-870@J9Ooll5K3%J2Mjl0J5J1oroJ3rK6k4K6l3J9JJ6m4K0K3k9%Kjj0K0J0j2poMl8L8K4k4J3
-826A2mml3N1k2J3j5J6j2j1qKJ2J4J4J2j6J3j3rk8kK1k9J8k4pL3L%k1J4%NL3Qql5m6N0j9J7
-784eK9Pm6qJ7J5lJK0lj1j5K6l2j0JJ1J4l6j0nK2KrQJ3QjK9m6Kj0%K0%NJpLlJKpmJRJ4j6J1
-735EpKpJ8oRlj4lJ1krk0J5J6pQjJJoM4m1Lk0L1k8J8L6onJ52R3r0j27j9J7NK9oj7K2m5J6o
-690E7kk8l4nL0j3M4o5RM3kj7MNl6L6J2l2j2K0k8J4qkK6mj7JJ6J4j4J4k2K1k4J0M5m6QK3n
-649C6K1l4%pJ0J4%k7j0LK9m3RJML6L8q1JJ5k1J1M8pm5QL3L1Lk8l7j7J8N5j3n5O6j5jk7L0
-608E2j8k9lJ5j1J7nKj8j1K4j7Kj0J6J1K5l0l2lJ9L9m8J4Jk7NrM0j2nJ2j7QJ4l3L6j3j3jl
-567a6jKK9o7L3J4k0L8k3PPJ1l3j2RL5kj2Jpj8kK8k2Lk1M3j9rJ7l3M9k2k3L1jlLJ8l7J6K9
-525B0l4QK3j0k4J4J5l5OK6Pj1J1Rl1P%lJ4k3mMJ9o%Oj5nJ2K4k4j2J2Lk5L2jL1k2k2NK8j2
-482A7mm8OK4nLoj1M1k4RRj0J5j9K2rm1j6L4JkK1kj9RK9k2j2JJ9l0j7N8l0J5k7J7K0jj0jj6
-439a2K9Qk8j3K0J2k5JmJ3%J8Nll7lK2J0oJ3nMj1qJL4k8MLl4L1k0K9j5j0k1J0J8Oj7J4k7K2
-396@PMk5J8Lj0pNk6M5j9j8mK7J4J7L2l8l8nK1J4m6N2kJ8lm2K6nj4LK5l3K3kkk0Oj7oL8oj8
-352hLPKpk%j5K9j8L0j8Lk%LnJ2Oj8K4J7l6jKK3l1k2L2Mn0MJ7j2J6qPOqJ6j0L5pk3Lk7POM7
-304C3Mnrl4J8j7%MK0j0K3Rrk9J5J8qk1PK7k4jJ5j6nQoJj6J5mj2J2K0j2j6PM5m5j6pK7LMQ
-259B1l5J3nj0L0J8k1K2j7j9j5L0mlJ9Jm2J5oK5j2LoLJ0j5M1k1L1m7Mk6lK6J3k8J4%rQK4k6
-217ApK5%l4k2J9J6k5J2Nj1LJ1MJ6J4k7JOJ1l4K6k4M0qk8rRL6k9RoK9l6oK0pK4Ol3j5jL1L5
-173D7m5nQn%Nj0J9Rk7J1pK3l3pK0lL8l6kK3pl8J9oK9k8nL1j6L1Pk3LJ1j4k0LmJ6nrJ5rk0
-128a6oJ9lL7rj4k4nK1kK1k1LNl1J4Ok5J0M0m9J4NJ0J7k2oM1k8jOoOj1QK6l1M6qk4k0j0MM
-84iRJk4K8LRl4L5k1J5mk5J9k3K1J6k3j3L7Kj5Ok5K0K3m0J2j3J2oJjqL2Mk1J1ro%j3NK3p%
-39Dj2J5jrnj5M6k2noJ4kQj0k1M7ro3K4L6k6J7j1j9K0QPl2K2K%OkLOl5M5%ll1J0j0M0k2k0
5a1jJ1J7m6J8j2M9k5J1l2J3oL0l1M2qk0krK2k7K3j2k6j5O1rRlj1j6jK4j5lj8M0j5OJ5j0%p
48@m1K6J7lk5J8KJK0J0lj4J0k9J3J8J2Pk3Ml0KK3k9J8Pk3j0L0j2j9K7K3l7J2j3oJ7J2%j5J0
90G%K7n7j6K6KJ8pL2k4rj8L3k6J4K%Jmj3
110a2
##PAGE=	F1=19260.651583902505081
##FIRST=	23001.711907285582129,	6426.5682307747556479,	3515
##DATATABLE=	(F2++(Y..Y)), PROFILE
-912A2qjJ6pqk7L6J2J2j4L1m0k1PMOj1L2l0L1pk4L0rl0K9R%l2J3j7K3j6LJm9O6L4m0K0l0m
-870BK4jllm1K5KJ2Qrl3K6Nnj1nJ2oK5k8K7l5K2lK3m5J9K3k8J%%j3K0QronNl7L8K1k0J0mm
-824Dk9N2k6J1j4J7j4rqKJ4J4J1J5k0J5k1mk4qJ9k6K1k1qL0Qkk3J6jmM3Oj1l1m7M8j7J7L4
-783B9Nn3oJ8J2lNK1njk1K5l7%pJ0J6l6rlJ9MpMJ3J2nK4m7Qj2LK4kNnlNqJ%mjlJ2J7k0J2j0
-734dKjJ7j0Qjj4rJ6nj4j8J4K5rPLk%pL7k8nj4K7k6J4K2rrJ06O0n9q8j1K9OK6kj3J7m1J5%
-690E2mk2l4jL1j5N1p4J0L5kr%Ol3L3J7m0oJ8k3J2j1lK9oj8jJ2J3nJ5j9K0k8PM8m1QJ7nK2
-648E6l2mnPL2j5k7j1KL6m8RojL9N2q5NJ2j5RM5j1l9NL0L3J0l3l6j7J5N6mo9P0j4nk8L2pl7
-606FlK2k3J5lLj2j7K9j8loJ9LL7l8k6oK0L5m2J2%l6J3pL9j0j0Pj0J0J2l4M2j8j8NklMK9p1
-563e4L6J2j7L6j7N%J5k9qNK9lj2Mj0k0KK7k2Lk1L9j9lJ7l1M8k6k2K8%mjK5l6J9J8k4RK3j3
-521Hk4J4J4l2JK9Mj2J0J3l0NkJJ5k3mPJ3nKOj7nJ1K3k4j2PJ0k7K9RL0k4k0RK1j8ml6lK4k
-477iMqj0L8k0NRrK0k0J6pm3j2L4JlK1kj4QK8l0qLJ6l0k4O7k8J1k8J6K3kj0%j2J9pnj4J8J2
-433A4k9MlJ7lJ2PNl6nK0RnJ1pLj2kJL9k7kJl5L7k0K5qj7j0KJ8Qk1J0k4K3PJ1l3J5Plj1Kk2
-387b7M3k0j7rL3J0J7K5k6m5kK4Rm7N3KJ1Pm0J9lj7PJ8k4J7Kqj6Mj6jL4oj3%PJrmKj3L0j8
-343fL8k9%JlNoJ4Mj6K2J1k6p%K4k8k4L6On5MJ4qK2pJ%%J7pL4j0k5J0l1J0LM5Klj1l1J6j7
-298a1mRK7j0J5Oll1J1K3qk6RK8k3oK4k1lOlNj7J1rj0J8Roj5NM6m6j9%K2KRPl7J4j2%L0J4
-253C0j7K1j8j6j8L1jpK3jm5J6KK0oOj8KJ2j0L6j5K2m4Lk6mK6J2k7K1pj2J4K5k8j3L2km0j2
-212c3J4J4j5J0knmJ0RJ5J5l6QORl4K4k6N0rk0k0J1M0l1J0j0K6l2lJ9pJ7Rk7k6LL8L1m8LJ
-170DLpQj8K1J5l3J0mK5l5qK3lL5l6JJ9nl7J6j0L8k9j0L7j9L1Pk1%Qj1k2MJJ1lrRoj4pJ2M
-125eL6rj2k4lJ4LJ4j7NMl6J2Rk1LM9m7QPQK2k0j1M1k6lJ1j2OqNK3k7L7kk7k0lKJOKj6K5L
-79GJ0l4L0j7J5nk1K1l2K4K4k7j8M1Mk2Mk2K4J2l1J4j0NlMnj1L4Nk5J5qojj3PK1jpj0J7qr
-35hnrM6k4mkJ0%Lpk3M4%o6K6L4l0J8j1j5K1RMl1K0KJNlMLl4M2%Pl7J1j1L9j6k4lJ4J5m8K2
10a1j6N4l1K0l8J4rK9l0L9pk1MkJ4k4K1j5k3k2O8mLrqqjK2k2lj3M0j3OJ8j2%mm7K6J8pj6J0
54a0LMJ7J1lj4Rk7J0J2K2Nk0Lk7lJ8k7K9kk7kK5j2j3K5K0l2Oj1jJ2J4Kk5QQK6o1j7L2OJ5r
98aL6k9mk5L4k1J2QpKnj2
110a2
##PAGE=	F1=19236.358984400019835
##FIRST=	23001.711907285582129,	6426.5682307747556479,	-1433.25
##DATATABLE=	(F2++(Y..Y)), PROFILE
-912dpjJ5lrk5L2J1J0pK6l6k1PNRj4L0l4L6j3j9K8rl1L1Qkk9J6j6J9j8J0%m6O4L4m0J4k4k
-870eK6rKlm6K8MJ0J2j8k9L2jlj3mJ2lK2l2K7l4K4nK6m2J6K2k3KmJj2K0KmomNl4L8J8j7Rn
-825Bmk3M8k5Pj3J6j2roJJ5J4OJ9k3J6k8Jj9j5J6k0K2j6pK4J5nk3J6lj0M9Mj5k2m7M4j4J4
-784a0L8Mn8mK0QmRK2qQk2K0m0J1j5RJ4l4pLJ3NmJJ2J0mJ9m9J5j1LK9pJ0j2%Oj1JknNnJ3J9
-737A5k1J0j1lRJ6j2MJj6j0J8pk1j1J3L1qLOlmnK8j6j0oK0k4J1QorO7L1l1n6pL6KK9kj1J3
-693F1l6J2Pkj9l5PK8j5N5q1J2K6j%qQk7K9K0m3lJ4j5Rj5lL2pk0lJ1RLJ7j4J7l2MN0l7PJ2
-650C4jK0k9pnLM8k9k3j3KM0n2Rj4kM4O5q9OJ0pNL9j5l0KK9L0J7l7l4j6J3N6Lq1P1j2j0k5
-609A5K9Nm3lK8l4J0%Lkk4L2j7j2MJ9nM6m3j9qJ6L6l9J4om1K1nL5pj2klJ2J0l1M3k1k2J2m
-567a3lNK8p2L9Pj6L6j1NoJ5k2pMK0kj1Qj3k2NK6k3Lj9L4j8LJ3k3M2k8k0K4%nkK6l2K4Nj6
-524a2J2K2j6k3J6J0k9jL0krPJ5k5KkMJ4k3kROlKOj7mQK2k3j1lK0k6K4J7K8k5j5J0J1k0mk4
-480b4rK1JNj0nL0j4KOnK3k1J1qm1lK7KnK1lqNL0m0jNJ0k8k9P4k7J1k9J1K4kpJj2J1k0J5j4
-435a9J7Pk7RmJ7lOQJ1l2qJ7RkNo%j0LKM0k5oml5M3j8K1mk1KpJ9Mk0Ok2K3RJ5l8J2J1Lj5j
-388hj8M0k1j3j3L6PJ5J5j1n0KK4Km2N0RJJ5l0O%j8J0Qj1QPj4j3Nj5KL0orkQlj0oNj0L0j8
-343fM7l8nOqPrJ5Lj1J6Oj5j0mK3k4k5L9Nn4LJ1nK9rlj0J2K0rL3j4k3J3l0ROL8jJj1k9J1j5
-298a5nJ0L2rJ0Llk7J0K4j0k9J4K5k0j0L0k6KMkJ0j8Pj3rK0Lkj3MM4m6j8MJ9jJ5Ml5J0j4J0
-255a1K7J1j3J7j5j4k1L0Mj3K9om4J6QJ7%Ok5%J2nL1j0J1l7Lk6oK6J1k6K7j3j3J9K5l2j5L6
-215B1lm3lQJ2oQrLj1J0J3J1J3m1J5OOl1K1k7N8rj1l1J0M3l0Qj1K4l0JJ6nRJ1k0l4OM6K1m7
-172bJ1nJ1j1Pk3K0K0l6RlK8l6qK2kK8l1LJ5ll5J3j2M2k9j3L9j8K9J1k2nOlk5OKOjqLnnqM
-126a4J1K9lj1k6JQQPj4PLl9J1J0j4nN3m0%RNK5j2j8L9k1pJ5j5Np%K4k2K5Nl1j8Om%NJpK1
-80ELRl1K1j1J4lj6J9l6K5K9l0k0M2Nk9Lj9K9kj8J4pJkNpj2L3Qk9J6nmlj4J0J8Nj3rJ7j1j0
-35a0okM5k8jKPjKok3L8J0o6K6L0l1J5pj3K0J6lk9K0%JMnOjl0L6jJ7m1J4j3L6rk6nJ6J0m7
9c3K5j6N4l3K6m2J5j1K4k9L7qj9QMRk2J8j6j6l0P0Lpj2nJkJ8k9JpL4qNK0j2%kn1K4K1j3nK
54iMOJ1J6oj3Pk4PPK9Lj6Kk2j2J6k2L5j1k8PJ7j0qK4J5k5jqMNJ6Ml3PJ4K0n8j9L6RJ4j1L9
99C8l5Lk8L1j5J0J1j3Knj0
110a1
##PAGE=	F1=19212.066384897530952
##FIRST=	23001.711907285582129,	6426.5682307747556479,	-1925
##DATATABLE=	(F2++(Y..Y)), PROFILE
-912fnkJ6jrk1K5RR%J9l0k1ONJ3j7K9l9M1j9j6K9j0l3L3Qmk6J7j3J3k0J7jl7N6L2l9J0j9%
-870aK7j6Njn1L1MRJ5k5k7L9pkj4lJ1%J9l4K7l3K4rL2m1J3J9j6LpJj1J9jjolPl3L7J5j5J0
-826A0pnj8M4k5Pj3J6j2pnjJ6J5KK2k6J8l4Lj3k2J4j4K2j0pJ7K2rk3J6kj8N4%j6j2m7L8j1
-785b1J2M0Mo4JK1MoJ2K2j1J7k1J6m4K0k2QJ3l1nQPPklRJ1nJ5m9K2j1ML1j2J5j8LQj4JonJ1
-740hrJ5K2k3Qj2pJ7J7j3jLj8j2K0rk6lJ0L7qjRnplK0mj5LJ1k1RlkpM0Rj0l1j0M1kL1lj2R
-693D6l1RJ5%j8l3J4K5j7N6q3J3J9jQj5Rk2K7K0m3%RpOj8kL5qk2nPPJ1J7rJ4l5LM7k8ONLJ7
-648E1k4rqjO3m2j9j3KM1n3Qk1ON2P1r7OJ1lKL2k3j6jK8K6K2m1k8j6J2N3Qr0P1j0j5k1K4J6
-607E4m5mL5m7OMKQl1L3j7j8J6J5j1N3m7j2rJ3L5l6J4qm5K9nL0mj4qLJ5Pk9M5k7k4J8mkMK6
-564A8p2M2Kj5L5nMj1J6j5pKJ2Jj0J0j5k3PK4k3Nj8K9j7RJ0j6L5l1j8K2%nnK8k8K7oqJ4J9
-522B3j8k1J6Rk7kL0pqNJ8k0jkNJ4k2%RJlKPj5nNK1k0j1j3K9k4J6K5K7k5j1J0Jk1mj1j5J9
-478a4LOj1%K1qkNkK6k4Ool7OK0JqK3mmJL3m7NNOk7l2P7k5J1k8QK3mnLj0Ll1L1j3J5Mk4J4
-431a0pJ7mKPJ9k8j2J3RJjnkrQJM2k3j0pl5M7j5J6Lk6J3j4J8Jk1Lj9K4RJ7m0J1J3Nj6kj6L8
-386A5k2j0j6L8LJ1PMn5QK4nl8M7J5j1K5j8pLk1J4jJkJ3k0rNj5NK7nnnQprrJ0qK9j9N5m6q
-340dJ0j3Rj2J6KoJ1%mj4pK2k0k6M1Pn5LPkL5j0pk0K5K2j1L1j8k2J6k6J0PK9kMj1k6Qj6nJ0
-296a2L6qMJlk2QK4j0l1J8K3j8j5L5k8N%JJ4j8Mj8oK1lKj2KM2m3j3MJ4lK1Jl4Qj5J7K3QoJ1
-251B9j4j1k1K6J0j9L4j0m2J4J5J3OOl2kJ3%K5mkk9Nk7qK6Rk4L2j8j3K3K3l3j8L9lm5R%RK
-209gNj4J2j9RJ6QRm4K1NOk8J9k8O2plm0RM4k9Pj3K1k6MJ4nJJ4j2m1QN2J1m5K0j2J8j5Pk8
-166a4J9K6m0J0lL1l7qK2kK1k8PJ0kl2J1j5M6k8j7M2j9K9J3k3rLNk8QN%JpmlNrnJ7K1Lqk8
-121a4NKJ4jj0QKm0J1Rqj3N8l5pJ0MK7nk4L7j7j0J8j7MnnK3j6J0J3l1j8J5rkM%LJ7KRl0J4
-76BpJ1Jj0J8m1K4L5l3k0M0Nl5Kj3L0j3oJ6ol%Orj3L0J1l2J7lkkj5J2J3J0j8qJ6j1j1oLM3
-32B8l2JQNkjkk4L1J8o0K1K7l4J5kj3J8K3rk7J8jKKnPok4L0kK5m3J7j7L1jk4qJ7Nm6L0j7N2
12C1l5L0m3J6j2J9k8L5j0j9J4J0Lk0J7j8rl7P0Rj6j5%RkJ2l5OjK8nMK1j2Lnm9K2K2j7NpNJ0
56FMJ9j0j1Pk0LKL5jj2Lj4k3J4j7L9j9k9J7PpjK1Qj6j0lQ%J8Nm0NK2J4n7j9M0J0J2j4M4m0
100@J1l3K8qPJ5j9Koo
110i
##PAGE=	F1=19187.773785395045707
##FIRST=	23001.711907285582129,	6426.5682307747556479,	1258.5
##DATATABLE=	(F2++(Y..Y)), PROFILE
-912DljJ4Krj5J5QQNJ1k1k0KOJ4j5K5m0M1k4j1K5ql1L3Npk1J8j0Pk3K4mk2M1L2l6Mj6LK6k0
-868A6Qjn2L1MPJ9l4j9L9rkj3lRKJ5l4K7l2K2rL3l7RJ6rLj1LrJ7oKmkNk9L7J2j4J1oj0j2L4
-822B4j9Oj1J3j2nklJ7J5nK6k9K1l7Kpk8J3rK4qnRK9j3k1J5lk2N5mj6lm4K9pJ0L8Po8LK5k
-778boJ2K3j4K4j8Qm2K7k7OJ1l0jJ5jQjlOOlJ1m7K7j0ML4j8K0k1KJ1j5%j0oJ8j1J3K4k3Pj2
-734dj3K7J5j3oOk1j2J8pl0MQM0qpJ3oj1JJ3Mj9J2Jj6Pj2OmK4qOj5j6M4j0L7oj6Ok5MK2Mj8
-688A9l1K6J7k0N6q2J3J5lJ4j9Rj6K4J9m0%OlMj8kL6ok6pQMJ4J8kRl5%M2j9N%J1J0j9j0j3
-645HmP3m8j5j4JL9n0Pk6J9O3P1j09NJ2JkK5l3KnK9J8K5m1k3j1RN0Qr6P2rk0j3J6K4m4oL9
-604D7n5JQ%K0l8L1j4k3K6J2j5N5n0mj0J0L6l7J6j3m3L4nK5lj3j3QJ6Mk4M1k9k5K4nkMK2o9
-563e0M3jj5L3JMj6J7qj2MNPj3J3j6k3PK2k2Pj6K1j2J3MoK7l2j5J6KpkK4k2L1j7kJ7J4j9j9
-520a3K0Kk6LK9j5mKJ7j1n%MJ4k0KRmmJRj2oLJ9j6j2k2L5j9RL1K3k3oQj0k1lKj8J5LQj2QJ0
-473DmlL%L0k6kml0J5J3jj3K7okjL6m8QM%k5l2P6k2J3k6JK1o%Mj0jl8M2j2J2Kk0J6pJ3ljO
-426CK3k2j5PJ0NqkmrJ4jM3k1j2j1l4N0j5J3Qk8K4k0J6mj9Jj9K5J0J8m0J1J3Pj7lj3L4k4n
-384a1j6L5JNJJ7n7J4K1j1l1M0K2k2L2mk1Ok2J6qJ2j0J6k4nNj5PK4nlmOj0pj3J4lK5j9O0m9
-341Ij3J5j9J2j5J5LkOnPj7j1K1j6k7M3On1JM%M2j4rl1L7K5j5L0k2k0J7j7QJ0J8mOrk3Lj4
-298a6nJ0L2kj%pj4RK1j3k9K5J6j6j8L6k7RnLJ9j7%k1nJ9lMj1JL7l7p%J1oK7lk9Nj4K0J9P
-253B4lPj1j0k1K2J4k3L8j4l9J2K1RJ0Nl5lJ4LJ7Kj5j8Ok6rK4Ok1L3k0j0K2K3l5j9M2lm6K0
-212gpNOLj6J9k5QJ8MJm2K7MLk1J7k8O3nKm5OM3k5Nj3J9k3MJ4nnJ3lm4RN6%m1K7j7K3j5Ml2
-166a6J6L2m2J2nL4l9nJ9kJ2k1RN%k9J0j7M5k6j8M0j4K5J8k6j3JJ2l0J2NmJqrJJ2j0j3K1J0
-124EJ3nk8O%J7qpRJl9J1Qlj8N8k8j4RMK8Jk6L2j2j4K0j6Klj4K7j0nJ9l1j5K3j6lNjJ0J5%
-79GOk2LnROmJ4m0K0M0l5k3L9Nm0KoL1k6PJ6lqJOrj2K5J6l4J4JLnj7J5J0J3k1rJ4pj4pPM3
-32B6l7LJ3NnlJk5K6K4n1J5K3l6J2Nj2J4L0j4k5J6kK%lOrj7K2mL3m5K2k1K5Ok0j0J6%m4L4
10dj5M6l5L4m5J7j0J3k9L3j1j6J6J4Jj8J4j8lm1O5J6k4j6NJ5kOm2J1PJ8KJK0qOj0m4J9K1k0
52a1J2rLJ3kK1j5pNj4l%L7lrMol4J5j2L9k4k9K6llNJ7Knk0KJ3qK1Pm6OK5On1k0M3QJ3j7M6
99C8m2J9l5K5lPJ5k4%nl
110h
##PAGE=	F1=19163.481185892556823
##FIRST=	23001.711907285582129,	6426.5682307747556479,	373.25
##DATATABLE=	(F2++(Y..Y)), PROFILE
-912A%jJ1LpqPLPJ0Lj2j7%NJ5j2K1m2M1k8oK1nk9L2Lrj6J8qJk4L2ppK3L1l2jj0MK5k4J1jn2
-865c0L3KNK2m2j1M0j0kj2mQNJ0l5K7l0K3j1L4l5NJ3%Kj4MoJ6j1MkkOk6L5Rj3J3oj3qK3j1
-821EOj0J0j1kjmJ9J4j1K7l0K5l9Jkl3J1lK4nlJL5j6k0J4lk4N3rj4Qm0J9lOL5J1p1PK7ppJ2
-776BK2j7L2j6Lm1L5l2MRk9MK0pRjmLKkQm2L0qKL6k5K6k4LJ3j4jj4rK3j1J2K5k3Pj2j9L7J4
-731C0j2j3Pk2j1J7ol3J2NM3qj3J5oj5NNJ3k3K2rj1Nj8J6kJ8k0J5ok4M5j7M4j2k1Mj8jK8Q
-689C6j8l1L9Qk3N4p7J1J2nK0k4J0j1K3J4l3jM%Jj7jL6lk9qQ%J7J9MNl4lL5rMpJ9Lj3j1j8
-645FoQ0n2j0j5JL5m5Ml1L7P4O8j23LJ6LoJ8m2J9j0L0RK6m0j4qPM7Mr5O8ok5nRK8m0qM4o3
-603hmJ2kL1m3K9j2k8L9Nj9N5n0Nj3RL7m0J8j6m1L8pK0jj2j6J1J6Mj9L6l3k5K9o%LJ8o6M4
-562bmj5L1QKk0J8%j8NkJ3j6J6j6k0NK0k3J1j5J4pJ5%JK1l3j2J3KpkK1j7L7k7%K0Rj9j7K3
-519A3mk4OK9k1jlJ8jj0KMJ1j7LJ0roJJ0rpKJ6j2j0l1M1j4jL5K0j8mOk1j9jJ4k1J1MQj1J3
-474BJ%mJKL4k8j0jk1K2Mkj7L0rLpM2m8RLmk4l0P2k0J5k2mJ8rMOj2km2M6j0J0jj3J6pRknO
-426AK7j4k0JJ2Qj4JorJ9kM2j8j5j3l3N3j4J0J0k7L0k3J4j0j5lj8K5J1J7l5J1J2Oj9krL0k5
-385djj7L3jklK8n8J9J9j7k3L2L0l3L4J2l2Qk4K0j6K4j8J8k8jOj6QK3njnOj5nj5J8JK1k0O2
-342F2m9j7K0k6J6j8J3MMjrJ8j9j3J9j4k8M4Om7%L%M7j7j0m3M9K8j8K8k6j8J7pNJ5OoRpk1
-300ajj4mRK9%l%j1oJ0J7j4k7L1Rj4k0L7k7J3j0NK3j5mk4lJ7kLr%L2l0LpOqL2ok4Lj2K1J4
-254A8NKKqj0j9J7J8k7M2j8l4RK6MJ4Ml6mJ3PQOk4pPk7j0K3Mj9L5k2oK0K2l7j8M3lm7L1j2
-211hJRJj8K8l2OK1kql7L2JMj5J4k7O1jMm7LM1k1Lj1J4j9OJ2nj1J3Lm1PN9j1l8L4k0K7j5L
-167B0l4J2L5m2J3pL6m0kJ6%Kj4J0jKk5J0j9M3k4k0L7rK3K3l0j6%J9l1J4NqKqj5NJ9j1k0K3
-125g%K1%l0OjK2j4nJ0jl6J3MKk3N8k2k0QNK7Nk7K6oj5K1j5%jk3L1lk0K5l2j0L0k3mOjJ6J1
-80HjMj5plMJ3JJ1l8J5M2l6k1L4Mm4KJL2l6K0J4%j2JPj0j2K2K0l6J3LQpk0J9NJ4k2qJ0Jj9
-35a9pRM1m0NJ8MqlLk3J8K9l7OJ8l8RJ4j3PL9j8k3J4kJkjNj4pJ5qM0m5K6k4J7J4j6j1J3lm2
9c9L9j3L8l4L5m5J9qQl2L2j2j4J8J8lj5J2j8Mm4N7K2l1j4QK1l%m6J4J5ROkJ9mRj5l7J5K2k4
52a3J9j3MJ4rK3j9mMprkL7onOJm4J8qL7k7k9L3j3KJ0J3nQl1QJ6j4K3Rn0NK8jm5k0M3PJ3j9
98a2M9m5K7l6K2LMJ5k8jn%
110g
##PAGE=	F1=19139.18858639006794
##FIRST=	23001.711907285582129,	6426.5682307747556479,	93.5
##DATATABLE=	(F2++(Y..Y)), PROFILE
-912@KjRKmkj%OJ2ojj3lOJ2oJ5m0L7l0jJ6kk1K5Jj1j1J9nok4L9j0PML1k8noQK0k5J2%m9L3
-864EJJK4m9%L6j0kj0nOQPl4K4k6K1j1L2l2KJ2PJj8OkJ3j4PljPk4L4Nj2J5lj8oJ0jPpLokK
-815@oK4J0j7K9l1K8l9mLl5J2%K4mjmL9j9j7J1lk4M8j5qJ7l5QJMK7J6p0QL1j2qJ0K2j9L4j1
-772B4ll4L6l2KOk8RK4j3R%kll%Ql9L3oJL4k9K9k2JJ5j3jj8j2K9j3J1K3j9Pj2k4M4J2j1j8
-729BRk4rJ2jl1J6LM2qj8J8pj9RJJ6k3K9j7qNj9K4kJ6k7K0mk6M2k2M8j9k3Lj2oL1J1j9k7N1
-686C7lk6N1p0RJ1qK2k3PnK3Pk2l%Kjj5kL4Ml4pRmJ7J8J2%l0nK6jLj3K9noj2k6oQ0m7qj3%
-639FK7l6%l7M9Q3O8j31%K1JqJ1m9L4j4L3kK4l5omMM4kr3O7ml0MKK8l2j2M6o6rJ5nM1m6K5
-597A2rl0M9jk1N1m6J0j5RM1m6J9k0l4L9qJ4kpj9J3J8Kj6L0l4k3L2pJKJ3o0M3oj7L1J1Kk0
-556AJ5Qk8J0pJ9j8J7j5j7KJ9k2J3j4QjJ5nJ0J4l4rJ1JrMJ2rM1l3jK2Lj7j5K6j1k3J4K6k8
-514eMqJ6J1j2MJPj2MJ0j5pJJ2nrJJ1mj0l7M3rpL3J6j1jLk8j9LK0k0ONQrJ9rLnjOL5l0j8M
-465ej3K7jpk0L3qMj0M3m3QMj0k3k5O4j7J8j9qJ2j1J1Nj2jm3M4pPnmJ5oLJqNK9pk2oJ4Rj8
-419cMoj0K6oM0j6j3j9l0N3j1NJ3k5L4k2J1j6j3nj7K6J0J5k8J3QNj9joK5k6Lj6K7kqkL4n9
-377b7K6J5k3j4K3L7m1L4K4l8Rk4K2k1L0k2K0l0%Rj9RK2njk%j5lj8K1NJ9k2O2m5k1K2k9J8
-337Gk0J2NPoj2K6j9j5J8j2k9M4Nm0kK%N2k3rn2N7L0k2K7l0j6J6NMJ8npPmj7mj5JOJ9PmJj6
-291c%J3J2j5k2L7jj2k1L5k3J6j4MK7j3qk4jJ1JMpkK6k0J2j5Kj0L6rj8JpJ7ROK%oj0j6J2K0
-246B6k9M3j9k7NK6MJ4Jl3mJ3RjQl0KRk6j1K1Kj5L2k1jJ5K1l7j6M3lm4L9j8lJ1%j7L3l6MK0
-203A0oj8k8L4kNpJ2k6N5KMm4%L6j4jqJ0j5OJ2nj6J1Rl5KO0j9l5L9k0K5j1Kl5PL7m0J5qL5
-160C5l8%J2LqqJ1oNk1Rk0L6k0j7L0kK0K6l4j7jK3l0J8Mj2Krj9RK4j2k4K0qL0Ol1LJK5j8n
-116hJ0jl1J3%Ok3N3j9k2POK4Pk2J8jj6K1j2lJl0L4Kl2K8k9oL6l2lQ%J7J1k%qj5lkK0PPl2
-70a6QM1l3k2L1Jm4jJ0L0m1K8J3Lj6KNrrJ6K4l4POJ3qk1J7NJ3k2qLJ3k4pJ0L9m4QK2Nj2kN
-25Ek2J1L1k1mJ4l8OJ9j2JM5k0k1J2%llKLj8KRj1M4m3L0k8J1J9rj2Qpl6L9pK7l0L4m4J7%%
18@l3K9j2rJ5K1nj2J0j6Rm5M8K7l8rJ0K5lom9J7K1%J0nJ6JJ3k1k8J1K1k5K2j1%J4j3K3k2%
60ALmj2kL4pmRQn3K2nL2k9k6L9k3NJ7Qj0J8l9J2J8j9K5J0n2QK7ql9j6M0KJ6k1M8m4L2l3J9
103GOMJ2l2mjJ
110g
##PAGE=	F1=19114.895986887582694
##FIRST=	23001.711907285582129,	6426.5682307747556479,	-1542.75
##DATATABLE=	(F2++(Y..Y)), PROFILE
-912eM%NJ%MrkMJ4j5J0roPRJQl7L3l2LJ3Jj3J7jj0rJ9%j5k4M7j4J9j5L2k3qkJ0J6k5J2Jm4
-865b8L3jlK6n5J0L1qkpoMJ1Kl3K4k4K0rK8l1jJ1J5Jk3QKJ1j9RjjPk2L2Kj1J7%k2nmJ2Plm
-818@l%LpK9Qk4K8l1L3l7rQl8J3LK2lJrM2k0j5Rmk2M1k0kK5k8lM%K0K1o8J0L5j6j1PK2k0L4
-773B8oqk7L8l4JLk6J4K7j8Q%%nj0JRl4L4mjL1l3L3j9kJ7rlk2j5L3j3QK1j7Rj0k8M9J1j0k2
-729aRk5oQLl0K0KM1qk5K0qk1J4mK0k4L5k7kOj7L2oJ6l2K4ll0M0k8N4k7k5Lqj1L5J5k1k5O3
-686D6j5k9M9o2MJ3rK2k4QjK2%j2mjJlj2jK9J1l8nJ1rJ5J5K1mk5pJ7OKj8L8j2jj2l1oP7m0
-642B6nj2kK1k9mm8N0R0P5j29lK7nqOn5M6j8L7j4J9k7K%jM5j4q2O3ml2J3nK4k1j6M8o8j4J8
-601fpM9m8K1rk8N8qk2M5m1J2j5J1M4n3J8k1k6L9j1Rm%k0J3J8Lj2K2l7j9L5qK%Rn4M2qj8K8
-559CJ5Jj9J3J5l8J3j0K8k1J7j3j4kJ7k2J7j3LMJ5j1J8Pl3nR%j0QOnM4l7lK2kj6j1K9j8k1
-517b0K0K5l4Rj3J3K2j3OkJnMRk0q%J5jj1LMKqm2M5nj4K9J4mKkl5j5PK6k1MMQqK6j9MllQL7
-468D1l2k7QmL1pj0k1L6j0Nj4M4l9ROj5k1j9N3j3K1j7j1Pj4J6Nj2Mm4M0mNj0OJ2nnNj0ML0
-425B4%k3j3J6J0k2Rpj2L2rL7j4j0k4k8N2rJJ6k2L4j9Qk2qoj8K5J1J2k1J7LKj8%mK0k6Oj4
-383a4K2lj3jL8n7K8J3k6oJ2M5m9L1L4m0Rk3K4k4L6k6J9l1MJ0k2RK3olKoj6Jk0K5QJ4k2N9
-342E8l9k3K5l4K0k1RPJ1j1j6L4j8j7J8j1l1M3Ml2lJkN6k6rn9O2K9k1K4l2j6J6J7JK4j6qO
-302B0jj4pj5MMQJ1lMk3RJ5Nj6j6M4j0j2k1L3j9J8j7KL0j1j0k4%NOLnlK1j2K2k4jj2L9j2j2
-258C%%J1LOLlkj1j1NK2l2M7k0k2JK6LJ3jk7nJ3Rj1Rl0J0Rk3j3K0%j4K9j8LJ1K0l7j3M2km2
-213a9M6k4oJ3kj6L9m0KJ9j0k8j7L4nNKRk3M8MKl7mL0onmNj2QJ1nk0RJ1k2oN9k7l1M4j9K2
-169C4rMl5JL8l8J8rL4l8JJ0Pj8kJ1rOj7Rk0K8j7j4K4MJ7K9l8j7jK6k9K2Kj7Lj0k1J3K7j2
-127ck7J8j8L8J1l0jLK9k4mJ1%k6J3oRk3N0j4k4MQJ8Qj7J1Mj7K2po%l7L8Rm2L1k8lM0l8jJ0
-83a1KJ6RlmJk2mqK7J0Ok7%M1l2j9K6mm2kJ8K8m3L3J3Mk0JMnpRK8l2KRJ7rk2J8KJ1k1plK6
-36A4k9qJ0L5m7J3K4Mj5%Qk2NL1mj4J0l7LK5j3pN3k3j9J1JolO%k2J1Mj5M8m2L3l1PK1kj3O
7A1j0l2L9mJ7k7L5m3J6Ool4K7j2mJ1K2pqRj6J2m1L7L1m2lRK8mrn1J9K4pJ3rJ4OJ7k5j8NK0
51A6k7K6j0kJ3j8K3k3KKKj7jK9rkJ2J5o1K9mK5l0k1M3l3PK5Lj6K8m6J6J9k3K7J2n3QK7j4l3
93c4j4L6kJ8k2M6m2L7k9J5J0LQl5oLK
110f
##PAGE=	F1=19090.603387385093811
##FIRST=	23001.711907285582129,	6426.5682307747556479,	-2408.5
##DATATABLE=	(F2++(Y..Y)), PROFILE
-912hNJK%MRj4oMJ2j8J6mj0J0LJ1Jl1K4l1PPPmQmj0nJ9Mk4k2N2j8K8k8L1j8j0%J1J1k2J3k
-866A1l5L2lnK3n6J8K4lmlpKJ3kk9K0j9J8oK1k9kJ1J9%k6ROJ0k0QJlQk1L2jj2J9Nk7nj8K3
-821cRLj1jJMpL7Jl0K6k7L6l3j7J1l7J5LK1nMj0M2k1j1Nnj7L2k7QL0k2j1OkJ0K7o3RL9j9j4
-777a4LK1j9L1Jj3j9L6l0jjk5K0K6j9P%Mj0j6KQk6L2jlK7l5L4j4mJ7mmk4j7L3j3PJ5j1J2j1
-734Bk9N1Qrk4J0k6kJRk4K0LL5rk9K2qk4J8oJ8k0L7l3KPj2L7j1J5l5K6lk6L5l2N4l2k7Nnj5
-691b6L7J7k1k2P1k6l0M6n3kJ7j3K0j9PJK3pkojjmj0jK5J8l9nJ4j4J0J4K7oj8j0J0QLk2M5
-649E5j7Lj1l7mO9k8npnJ2j9ro5L1R7R5j16pL3j1j0Mn7N5k3L9k3J2j8J0KnM7k8o8O0pl1K0
-609C3j0J8j0k0M9o6k0J8oN4m8J7rk6O5j3k2L6l4J1j3J4N0o5J7k0j7L3qKoPj9J0K0Mj0J3l9
-570a0j2L6qJjMm6M0rk0K5J8jj7J0K1m7J5j0L5k4J7rj0qJ6k1J9j1mJ0J3j4K4Ll3lRkj1J5n
-528eLM4l6qK1oj3j0L0k2k1L0K2m0J3j5QL3j4OnmKMPk3j0lK0Mj4LjRom3M1jj7K1J2MLol7j4
-482c4J4K6k1KLQmK8k6MkmJ1L8l3l4J2MK9qj3k0L5j0Mj8M5l2PRj9j8j6M3qK2j3j3Kj9K3Lj2
-439eJ3m6L2kMj2J4Rnj3J0j2NK9Pk2k2J8Rk4J3mj5L7j4L5j3pk7k5M8plJ8j6L2j6Ok7npj8K4
-396dJ1Rj2K0mjj7KjJ4k6Rj4J9mj7NL6n3K9Rk6%KN0n4K7L9l7Rk1K3k2L8k8J6k9NJ2k6J0K4
-354B2j0nQj3j4Lj9K5J1J1k2N1k9k6K7l6K2k1NJ0J4j5j8L8j5j9J8j1l2M1Mk4oKmN8l0qo3O4
-314fK3j7K1l3j4J6K8kK6k2qJKj1pj6QJnJ6jOk7J6J6kj2j2M8j8j3j8K8j3J8j8jL1oj5k2Jk
-271a5J2JjoJ4%L0l3mj2M0j4n%O%jRjkjj0p%K0k9M5k0j5jK1OQmj8nJ3Pk1Rk6J5J1k2j3J8%
-224aj4K2j1QLK1l7rL9%l7M6k5rJ2jj5M1l8kJ7j4l5oL2rPJ0Pk0L7N%k8pK4JrJ%pOJ2ok2OJ3
-177Hrj5N7l2k8M6j4J5oOl1nL5l4K0qK9l4%OJ2k5LJ1j5J2j5Pj7J9j3j2J6J3J3K9m0j6JK4k4
-136a1K4Jj8jj0k1J7K6j3k6J3k2M1J8k9qRK9k6oJ2Jj9J3j1Qj8M3j1k3%J1J3LoMOj3J9krJm3
-93c4M0J5m8L0k5JM0m3KJ3LJ4OlqJ1k7qj1L2J0Pk1qL6k5j8K2rl8oK7K6m1L4J2Ok4%KkmLL2
-49B1k9oJ5J8j2k0J7JQj7prM0l6qRL0m7J6K4Oj6JRk0kK9J3k3Ol3jK9j3j5N5k1j6RLrnJ2lk5
-4b2J7Kj7M8m0L4l2KK3Oj1jj0k6L7jOk3L2m0J6J4j4l3K2qJNK2qoJ0j6J3l4K5L3m3NNK8kj2
38Gm9J7K7j3J3j2J3J0K1k8j0KJ7k6K5mnPj8K1k2NKLj9LK0olJ3K1o6L5nJ7k6j6M4m0QL2kk1
81hL6n0J9J8k5K8J3n1RK5k0k6j0K9nK0k4M3l6L7k2J1J1NJl5qQJ
110f
##PAGE=	F1=19066.310787882604927
##FIRST=	23001.711907285582129,	6426.5682307747556479,	-2693.25
##DATATABLE=	(F2++(Y..Y)), PROFILE
-912iPKjkOJ4j8qKJ0k1K3%j2J1mK0ok4J5k9J2JJ2Mklj1lJ9Ql3k0N7k2L3l9L1j2j3MJ2Mj7J3
-867A1mk6K9lj0K3n7K6J6Kn%rJJ5nk7J7j4J6lJ4k8kJ0K4%k9QJ0Pk0RLmOj9L1nj0J9J0l3mk9
-822c9L3RRj9JLOpM5ml7K2k2L7k7k4J4l6J8KJ9j0Qj0M1k2qKnj2K4l4J7L3j4k0RmjL3n8RM2
-779B3k0j7kK1j9K7Oj7rL4k8jnk4K6K4k1PjRj3k3KJ0j8K9jmK3l7L5rpJ8Jok4k0L3j2MRoJ7
-735A4j0l1N2Mqk5J1k6JoJ5j8K1LK9j0l3K3pk7K3qJ7j8L8l7NJ0qM1j9J5l7K7lk1L1l6N4l7
-695Ik6Pkj9M0J7k2k1P8l5l0M2m3qJ9j6J7j3OMK3j6Rp%klj2%J9K3l8kJ7k0NJ1L3rj0j0JJ1
-652B7Kk5N1k1Prm3JN6j3okoLrj6q2kJ09J20j00j1L8j9j0Ln6O0k9M3l3NoJ6%qN2m3n1N5j0
-611C8k8K7j3QJk5N2o3k5J6lN2m4J3qk2O8j7k0K6k6OrK0N6p8J4j7rK7qmpJ5j7QK0NpLm0pL7
-568A5qJjkl8L8j0k1K1K0kj3NK7n7J8j1M3k7J7opj2J4k0K3j0qJ3J1j8L0jl1jJ0mj4K1j3RM5
-526D6l5j5K0rj1pL1k7k1L9K0m4J7j8LM2j3Qj0j0RLOk5j3lK3J0j7NqJ3jm2L5Kj9J3RJ3Lrl8
-483b5j2K0K5k1%KQkL1l2NknJ2L9l2m2J6J1K6rj6j7L4rMk3M6k8PJ3k3j6j1L2nK4j0j4mk1L0
-441F%j2K3m9K3JMj6K3Mlk2J6j3MK8J2j8l0J9Pk4J7lj8M3j9L3j2ml1k0M4poJ9qK5j0Lk9kr
-398a1j9K3J2OlK2j0lj7MLPk5J0j2J5mk0J1L2n0L2Nk5Oj0N6n9K4L6k8Qj9K4k1L9k9J3k8QJ2
-357A5l0J2K5j3qJ4j9j3Ok0K6J4Pk2M4j9k8K7l6K3k2MJ3J6j9k0M1j2k0K0j2l4L8Lj5pLoN8
-318C4l3oo5O1J4oJ7l6j2J6L7mK6k3rmMpoj8J2%k0K1KRl3K2J8j0rpN1k5j1j7K4rJ8k0mL3k
-275B3j8k0JrJ8jLqJ0J0L6m1oj3L9j6K%J3j0pJ3ojKj0koJ8k6M4j9pnJ6PMorpJ3Ok9Pk0J9J1
-228A3k0j3J6%j3J6oJ4nK0l5mL6%l4M7k6j2J1Jj3M3l8oJ6j9l9ML0j1OJ8Nj6K7Nmj7j1J8Qj2
-186@NnlNJ2nk3LJ2Ok4N3l4k7M7qQkQk8j1L2k9K0pK6l1%LJ8l3PJ0k2J9j3Oj3Rj1pQK0J0K8
-141C9m2j4MK1k1K7jj9lj1k0K0K6j4k4Qk5M2K4k9j4J5K9k8qJ3Mj4J2j6Qj2L6j0k1mJ3RlNk
-100@Rj2J9Kj1%m7M2J9n0L0k3JL9m6QJ3MJ1Nnj0K0l1j1j4L5QQj3j6L1j9j6J8j5l1rL3K4l7
-59c7L3J0Qk8%%JjmL6k5j3K0K0j5j9J5JNj2pj5N2m1rPK6m7K0K4Pj9LJ2k0pK5K8k9Lk9nL2j2
-15fk4N8k0j3POj4oJ8ok7K3jj9M8l7L4l2jK2J1qoj1j8L4%mj7K8l6J5K2k0l3J8mOlK1qlJ0j6
28a2J2k6J4L4m3J3JK8lj1m7J4L0j6J0j6J3J5K3k9mjJ5k6K5LrJj9K0k2QKNk2QJ2lpJ6K4o8M4
71FpQk3j1M4m6QL8pk3M1n1K0J7k7K9J6n0J0K3k5j9pK2rK3k5L9l1L6j4RJ2Ool5j0J3%
110f
##PAGE=	F1=19042.018188380119682
##FIRST=	23001.711907285582129,	6426.5682307747556479,	-1500.25
##DATATABLE=	(F2++(Y..Y)), PROFILE
-912eOLlkQJ6k0j1JPk1K6Kj1J1qK7j1j8Nk3J3pJ9J3j5kqnJ9J2l9j8N9k5L1m4L2pj6NJ5lj2
-868dJ3pj5K6nj1J8n3L0QQoLrkJ5pk4J4j0J6jOk9%J1K5Jl2QJ2Oj7OLnPj9K9oj1J9J6l7pl6
-822e3L9J3J3k7MMPpN3j0m0J4j6L9k1l1J4l2K0JJ8j7J4rL6k1lmnpJ7l9K6L3qk6J1nj2L8n1
-781c0PM4j9k2mJ8j7K2Rj6kK9k4%j0k2L1J9j8NjJ3j6k7%J3j0K1KmJ6l6L4npJ7Opk4j9K9j2
-739a7KMkK2rk8M7jpk4J3k7Mj2K0j0J9NK2j3l3K3pk7K4pJ3j4L5l7PJ4lL8k1Rl5K8nj4K6l6
-697a4M9l7k4Rjk2M0J7j9k0P9m2l1M4l7j6K3j8J4mLMK3k1J6pJk%j8JJ2K9l3kK0k5%RL4rlj0
-654A2jOLk6N2k2Rom7OM4KrMqkJk2r2k6J27J32r5j6M0k8j0Mn1N9l1M3l9lPJ8lj0N9n9l1N1
-612D2j5k3L1j3mJ2k8N3n6l2J2JN1m1J0j1j6O8j9j7J7j9klK9O1r1Qj3jK0nqj2K2j2NK0Ppn
-571A6m1JL5pjjnl1L5j1k0J5K0krLK8o1J7qM9l1J6%mj7J4j9K3qj2J7Rk0L2ll0JJ3qj7K9k1
-528a4J5M4l4k0J7rroL0l1j8M6J9m7J9j8lM8rPj4j6J9jLk4j6lK7J4j8Nj4J8Kl8K8Mj8%J1J8
-486A4Lj0l6j1K6K2k3KkQKL0l4LkmJ4L9l3m4J6J8K0qj8j1L0pKk7M4k0OJ7k6j3rK2%K3qj2r
-443fk4L5krL3n5J8%Nj7L0lkk9K3j6MK8J6j4l8K1Lj8J7jj9M7k6L0r%l4j6L8pj2K3%J9oJl1
-400cJj0j8K1J0OMK3j7lj5MQkk2J0j2J5pj9J9K4m5L1Jj9Pj8N8n9J8L0j6Oj5K2j5L6k8Qk3R
-358EJ4l7J5K6j8rJ9k7qQj7K4J3Pk2L4rk8K7l4K3k1JJ5J9k3k0M0pk1K2j2l6L4KorOj0N7l4
-317Cno2N4KOJ3l4j2J8M2pK6k1qj3Olnj8J6kl2K3NJ2l4K4J8j6mlN1k9j3j2J8mJ7j9j0L4Lk3
-274Bj5Jj4K2mPqNJ9L7m5qrL5j8RJJ7k1j1J7j0JKpJj1J4k0M0j6joPJ1kp%qJ4Jl6Pj0J9J1j9
-227fj1J3Jj3ONJ6j3K1l2%L1Jk7M0k2j5J0KrM1l5qJ2k2l9J3K4j1OK3Mj2J6Jmpj3J3J2j5Qr
-184dKMJ2lk4JQK2l5M8l1k8M8kJkJ2k3j4K6k4K0mJ9k6mLK4l7QRk6K6j3Mrjpk%K5PK5m2rOJ4
-137Dj5K7%j9oj1j8K1K2j2k0Mk7L9L0k6k1J8K9k7j1J3QqQk0QoK9j0j6qJ5Lj3K0oQqJ8Nj2j
-94Hm7M2K2m9K7k1JL4m4J3J3MPMnj3K7k9j7j5L4OJ3j1j9K3j0j5J4k0k4j3L8K2k9K8J0Pk9k
-54a5jLJoL6k0k2K6K0k1j5J4L%pnk1O0m3rNK1m5K3K1Pj7LJ3j7j1K0L7l1%k4rL4j3k8N5j7j0
-11eOQj8oK4j0k7K5jj9M5l5L1k8lJ9J6nj0rj1K7jqj4K5l2J3K8k3l1J2%J2j2K0qkJ2j6J1k0
30b0NL3l9K0nK5jrm2QL2j8Lj6J1K0K5k7%nJ3k4K3J2j4rj6J8j8RLLk0J3JKj2J9K4o5N0j2%j5
74a5rM2m8MM4j0k4M5n0J9J5k6K8J6m5J0K1k8j3lJ2j1K6k6L1k3L0jLJ3Rj4l2j1J9m
110f
##PAGE=	F1=19017.725588877630798
##FIRST=	23001.711907285582129,	6426.5682307747556479,	-888.75
##DATATABLE=	(F2++(Y..Y)), PROFILE
-912cONnnJ0J7k0j2jMj9K7Nj1J2j4L5j7j3kj7J3j3K5K0k5knoJ8J6m6j5O0k9K7m5L2jj8OJ7
-870A1roJ3j0oK2oj3J4m7L3%J3pOj0mJ5qk1J2oJ4Kjk9KJ2K5%l4RJ3Lj2LNpNj7K8pj2J8K2m0
-824a2qm2M2J4K0l4ONPnO1j8m2Qj1M0j4l8J4k8K2%J5k4J9oL3k2Jj0m%J0m5L5L1jl1J3nk4M3
-782A5m3NM5j7k7qJ7j5J5J5j8OK4j9Jj4k0L4J4j6NlK0j9l1lJ7lJ3KlJ1l5L4krJ7J0pk2j9K4
-740ij1JmKL0rk6M3ook3J4k5Nj7K5lJ6OJ6j5l5K3nk7K6oRj2L2l5RJ7JL5k5Nl3K8pmK1l8M2
-696B5l5j8J1kk4M2J4j8j9P9m8k9M4l0k5K7k0J1OjLK1k3K1oLKNl0KPL1k8JK3l1nPL4j0Nql
-653A1%Lk7N2k0Rkm8J3K9J4j0J0qoJ3k8q4oJ60J01j24k7L9l5j0Pm4N4l5M5m2j0J9J6rj0O6
-615G6p2j2M7k1j4L0rj6K1l0N4m9l6PPM3l6Oj4oO4j8j4Oj1j3ML9O7j06LrPJ0%j3j4K8qKJ9
-574A9J1qj3m1QL3ok%rk5L3j2j9RK1mnJL0o4J6qN5l4J6M%k2J3j8K4nj6K0Ok2L4nk7KJ7j2k0
-530b5L6k9K1M1l1k5J4j0plK7l3j7N3J9m8J9j7qN0nOj6k2K8nJk4j8mL2J9k0Ok1K1Ql3J7Oj6
-489a3j1J1K5Kj1l3j1L1J8k3LmQLK8l4KklJ5L8l2m5J5K2J5pj9mK4oJk9M1j3MK2k8j1pJ4MK0
-446B0nj0j4k4L9nqM3n9J1JNj9L8j1%l6K9j7OK6J8rm3K1jj4J8Jk1N1l2K8pMl6j3L2ok0K8R
-404A8J1k%l0Lj3j7J9J1NRK2k2lj4NJ2j1j8Rj1J7j1j7K5J7m0L0kj4Qk7O1n8J2K0%Jj1K2j0
-363FL3k6Kj8J1J4m2J7K8k4j1K5l5lJ0j5K2J4Ok2K4Jk8K7l2K3k1jJ8K0k6j9L8lk1K4j3l7K9
-324eKLj0Pj4N4l3mn6M4j5K2J1l3j1K0M4rK3j3rk0OJkk0K0mm4K6PJ6l5K5K0k4KJM8k9j5qJ3
-281BJJ5j9j4L3Qk6j2Lk0K5oJ0qJK6L7m8qnL0j8J5JK1l2j3K0j5LLnNj6J1j5L6j4OpjJ4prR
-236A7rJ4km3NJJ9J1j8j0J1Jj2lJ5J8k2K3k9MK6Jk1L2j8j5RLoM0l2j1Rk5l6J9J9j3PK9KrN
-193FjnLj5QJ7k0J3j4QKJ2kk4kNL7m3M1k8k9M9Nq%J4j6j8K0j8J9kJ3k2rML1m0ROl0L3j2Ln
-148ej1nMrL0NK2m3lQPrK8%j9j0j0j4K2J7j2j4%k6L3L6k4k9K3K9k7j3J3J1lOk4O%K3j0j1j2
-105b0J7lk3L4j0QlJ6Qj3lm3L8K4m6K5j8%K7m2K1J1MLKmj5L3k8k1j3L1KJ7ok5J5%j4J1k2j7
-63d2j8M2J8j9K0J1Pl1mlOLqL5j5k9L2K0k6j2J3Mmllk3O4m5j0MJ6m2K6J8Oj6MJ4j4j4J5M3
-21D0l0kj8j5L5j3l1N0j4oMJ0k3mK8j3k6K7kj8M2l2K6k3lJ5J9kj5olJ9lj2j0K2k8J0L5k5k7
19b2NNJ7k0J6r%J5j7QrlK9l4K4rK1%nl7KL2j8nj5J0K5K5k5MrJ1k2K0K1j8j7j4J7j4QLLk0K0
64arOj7K2K3o1N5j8opnL9n1jN0j2k6M6m6J9J1k4K7J6m1J0J9l0qJLj4K8k5K7j8K2J1jJ3J1k0
106A8k9j2K3p
110g
##PAGE=	F1=18993.432989375141915
##FIRST=	23001.711907285582129,	6426.5682307747556479,	976
##DATATABLE=	(F2++(Y..Y)), PROFILE
-912COOoqJ2J7j8j4jjj3K3PqJ1j8L9k0pj0rJ2j8L0K3l3JmpJ7J9n1j1N8k9J7m0L1Lj9OJ8j4
-869@jJ8j9MJ7nj4Ql6L1qJ9pRj2nJ3pj9R%J3Nj0l0OJ3K2Jl6RJ2Lo%NqLj6K8oj4J4K7m0j1m0
-822f1L9J6K4l8OPOmO7k2m4KoL9pm2J3k3K3kJ3l3K5jK6k1Nj7kONm7M0K7Ll1J4nl3M6l5KM2
-779B2j2l1rJ2j0RJ8j8J1K0j5Lj6k0L6Qj3NmK6k2l2oK1LLMkOl1K9joJ4J5pj9j5J3qJj3PL6
-735A2pk2L5j3mj9J3k3Nj9K7NJ2RRj8l4K2lk5K4mMpK6k9OK0PK8k5jk8K7rMJ7l6L1l0j2J2m
-692a7k3M1J0j5j5P3n0k6M5k7l2K8k0PJ6nKJ8k1K0kNJ2Rm7LKL1k0LK4l6nLL0pRllqKk6M9j5
-648A9OMm9K0J7K2j1J6pmK4k8m2R1K16ok14m2L2m0j3J3l3M3l4M2m0j8L1J0j5rP2p8NM1l0j
-610A0K7mk6K7l2N6l8m1%J7L0l1Nk0NN5j3j3%ok8J3N0P2j20mlJ3%Nj5j6L2mjK0J1pj9m2J5
[truncated: 1,704,931 more chars]
