# Supplementary material for: Possible dissolution mechanism of alkali lignin in lactic acid-choline chloride under mild conditions
Source: RSC Adv. 2020 Nov 9;10(67):40649–57. doi: 10.1039/d0ra07808e (PMC9057700; doi:10.1039/d0ra07808e)
Supplement: RA-010-D0RA07808E-s011 [file RA-010-D0RA07808E-s011.jcamp]

##TITLE=	2674-4-HSQC.2.1.2rr
##JCAMPDX=	6.0	$$ NMR Plug-in 1.14 of MestReNova 12.0.0-20080
##DATATYPE=	NDNMRSPECTRUM
##DATACLASS=	NTUPLES
##NUMDIM=	2
##ORIGIN=	Bruker BioSpin GmbH
##OWNER=	nmrsu
##.OBSERVEFREQUENCY=	600.16999999999995907
##.OBSERVENUCLEUS=	^1H
##.SOLVENTNAME=	DMSO
##.PULSESEQUENCE=	hsqcedetgpsisp2.3
##LONGDATE=	2020/08/05 22:20:00.000
##.ACQUISITIONMODE=	SIMULTANEOUS
##$ORIGINALFORMAT=	Bruker XWIN-NMR
##$PARAMETERFILE=	(acqu2s, ASCII, c:/Users/10157/Desktop/2674-4-HSQC/2/acqu2s, 0)
$$ ##TITLE= Parameter file, TOPSPIN		Version 3.2
$$ ##JCAMPDX= 5.0
$$ ##DATATYPE= Parameter Values
$$ ##NPOINTS= 129	$$ modification sequence number
$$ ##ORIGIN= Bruker BioSpin GmbH
$$ ##OWNER= nmrsu
$$ $$ 2020-08-06 04:00:27.664 +0800  nmrsu@CZC3361HFZ
$$ $$ D:/NMR_data/2020-02/2674-4-HSQC/2/acqu2s
$$ $$ process C:\Bruker\TopSpin3\prog\mod\go.exe
$$ ##$ACQT0= 0
$$ ##$BF1= 150.912866534
$$ ##$FnMODE= 6
$$ ##$NUC1= <13C>
$$ ##$NusJSP= 0
$$ ##$NusT2= 1
$$ ##$NusTD= 128
$$ ##$O1= 10563.9009621541
$$ ##$SFO1= 150.923430434962
$$ ##$SW= 164.822796691379
$$ ##$SW_h= 24875.6218905473
$$ ##$TD= 128
$$ ##END=
$$ 
##$PARAMETERFILE=	(acqus, ASCII, c:/Users/10157/Desktop/2674-4-HSQC/2/acqus, 0)
$$ ##TITLE= Parameter file, TOPSPIN		Version 3.2
$$ ##JCAMPDX= 5.0
$$ ##DATATYPE= Parameter Values
$$ ##NPOINTS= 13	$$ modification sequence number
$$ ##ORIGIN= Bruker BioSpin GmbH
$$ ##OWNER= nmrsu
$$ $$ 2020-08-06 04:00:30.084 +0800  nmrsu@CZC3361HFZ
$$ $$ D:/NMR_data/2020-02/2674-4-HSQC/2/acqus
$$ $$ process C:\Bruker\TopSpin3\prog\mod\shimcntl.exe
$$ ##$ACQT0= 0
$$ ##$AMP= (0..31)
$$ 100 100 100 100 100 100 100 100 100 100 100 100 100 100 100 100 100 100
$$ 100 100 100 100 100 100 100 100 100 100 100 100 100 100
$$ ##$AMPCOIL= (0..19)
$$ 0 0 0 0 0 0 0 0 0 0 0 0 0 0 0 0 0 0 0 0
$$ ##$ANAVPT= -1
$$ ##$AQSEQ= 0
$$ ##$AQ_mod= 3
$$ ##$AUNM= <au_zg>
$$ ##$AUTOPOS= <2 >
$$ ##$BF1= 600.17
$$ ##$BF2= 150.912866534
$$ ##$BF3= 600.17
$$ ##$BF4= 600.17
$$ ##$BF5= 600.17
$$ ##$BF6= 600.17
$$ ##$BF7= 600.17
$$ ##$BF8= 600.17
$$ ##$BYTORDA= 0
$$ ##$CAGPARS= (0..11)
$$ 0 0 0 0 0 0 0 0 0 0 0 0
$$ ##$CFDGTYP= 0
$$ ##$CFRGTYP= 9
$$ ##$CHEMSTR= <none>
$$ ##$CNST= (0..63)
$$ 1 1 145 1 1 1 1 1 1 1 1 1 1 1 1 1 1 -0.5 1 1 1 1 1 1 1 1 1 1 1 1 1 1 1
$$ 1 1 1 1 1 1 1 1 1 1 1 1 1 1 1 1 1 1 1 1 1 1 1 1 1 1 1 1 1 1 1
$$ ##$CPDPRG= (0..8)
$$ <> <> <garp> <> <> <> <> <> <>
$$ ##$D= (0..63)
$$ 3e-006 1.5 0 0 0.001724138 0 0 0 0 0 0 0.03 0 0 0 0 0.0002 0 0 0 0 0.0036
$$ 0 0 0.00089 0 0 0 0 0 0 0 0 0 0 0 0 0 0 0 0 0 0 0 0 0 0 0 0 0 0 0 0 0 0
$$ 0 0 0 0 0 0 0 0 0
$$ ##$DATE= 1596637240
$$ ##$DE= 6.5
$$ ##$DECBNUC= <off>
$$ ##$DECIM= 2773.33333333333
$$ ##$DECNUC= <off>
$$ ##$DECSTAT= 4
$$ ##$DIGMOD= 1
$$ ##$DIGTYP= 12
$$ ##$DQDMODE= 0
$$ ##$DR= 22
$$ ##$DS= 32
$$ ##$DSPFIRM= 0
$$ ##$DSPFVS= 20
$$ ##$DTYPA= 0
$$ ##$EXP= <HSQCEDETGPSISP>
$$ ##$F1LIST= <freqlist>
$$ ##$F2LIST= <freqlist>
$$ ##$F3LIST= <freqlist>
$$ ##$FCUCHAN= (0..9)
$$ 0 2 1 0 0 0 0 0 0 0
$$ ##$FL1= 0
$$ ##$FL2= 0
$$ ##$FL3= 0
$$ ##$FL4= 0
$$ ##$FOV= 0
$$ ##$FQ1LIST= <>
$$ ##$FQ2LIST= <>
$$ ##$FQ3LIST= <>
$$ ##$FQ4LIST= <>
$$ ##$FQ5LIST= <>
$$ ##$FQ6LIST= <>
$$ ##$FQ7LIST= <>
$$ ##$FQ8LIST= <>
$$ ##$FRQLO3= 12726.0760000944
$$ ##$FRQLO3N= 2
$$ ##$FS= (0..7)
$$ 83 83 83 83 83 83 83 83
$$ ##$FTLPGN= 0
$$ ##$FW= 125000
$$ ##$FnMODE= 0
$$ ##$FnTYPE= 0
$$ ##$GPNAM= (0..31)
$$ <> <SMSQ10.100> <SMSQ10.100> <SMSQ10.100> <SMSQ10.100> <> <> <> <> <> <>
$$ <> <> <> <> <> <> <> <> <> <> <> <> <> <> <> <> <> <> <> <> <>
$$ ##$GPX= (0..31)
$$ 0 0 0 0 0 0 0 0 0 0 0 0 0 0 0 0 0 0 0 0 0 0 0 0 0 0 0 0 0 0 0 0
$$ ##$GPY= (0..31)
$$ 0 0 0 0 0 0 0 0 0 0 0 0 0 0 0 0 0 0 0 0 0 0 0 0 0 0 0 0 0 0 0 0
$$ ##$GPZ= (0..31)
$$ 0 80 20.1 11 -5 0 0 0 0 0 0 0 0 0 0 0 0 0 0 0 0 0 0 0 0 0 0 0 0 0 0 0
$$ ##$GRDPROG= <grad_out>
$$ ##$GRPDLY= 67.9858856201172
$$ ##$HDDUTY= 20
$$ ##$HDRATE= 1
$$ ##$HGAIN= (0..3)
$$ 0 0 0 0
$$ ##$HL1= 0
$$ ##$HL2= 0
$$ ##$HL3= 0
$$ ##$HL4= 0
$$ ##$HOLDER= 2
$$ ##$HPMOD= (0..7)
$$ 0 0 0 0 0 0 0 0
$$ ##$HPPRGN= 0
$$ ##$IN= (0..63)
$$ 2.01e-005 0 0 0 0 0 0 0 0 0 0 0 0 0 0 0 0 0 0 0 0 0 0 0 0 0 0 0 0 0 0 0
$$ 0 0 0 0 0 0 0 0 0 0 0 0 0 0 0 0 0 0 0 0 0 0 0 0 0 0 0 0 0 0 0 0
$$ ##$INF= (0..7)
$$ 0 40.2 0 0 0 0 0 0
$$ ##$INP= (0..63)
$$ 0 0 0 0 0 0 0 0 0 0 0 0 0 0 0 0 0 0 0 0 0 0 0 0 0 0 0 0 0 0 0 0 0 0 0 0
$$ 0 0 0 0 0 0 0 0 0 0 0 0 0 0 0 0 0 0 0 0 0 0 0 0 0 0 0 0
$$ ##$INSTRUM= <spect>
$$ ##$L= (0..31)
$$ 1 1 1 1 1 1 1 1 1 1 1 1 1 1 1 1 1 1 1 1 1 1 1 1 1 1 1 1 1 1 1 1
$$ ##$LFILTER= 500
$$ ##$LGAIN= 5
$$ ##$LINPSTP= 0
$$ ##$LOCKED= yes
$$ ##$LOCKFLD= 1873
$$ ##$LOCKGN= 105.120399475098
$$ ##$LOCKPOW= -20
$$ ##$LOCKPPM= 2.49000000953674
$$ ##$LOCNUC= <2H>
$$ ##$LOCPHAS= 263
$$ ##$LOCSHFT= yes
$$ ##$LOCSW= 0
$$ ##$LTIME= 0.25
$$ ##$MASR= 4200
$$ ##$MASRLST= <masrlst>
$$ ##$MULEXPNO= (0..15)
$$ 0 0 0 0 0 0 0 0 0 0 0 0 0 0 0 0
$$ ##$NBL= 1
$$ ##$NC= -6
$$ ##$NLOGCH= 1
$$ ##$NOVFLW= 0
$$ ##$NS= 96
$$ ##$NUC1= <1H>
$$ ##$NUC2= <13C>
$$ ##$NUC3= <off>
$$ ##$NUC4= <off>
$$ ##$NUC5= <off>
$$ ##$NUC6= <off>
$$ ##$NUC7= <off>
$$ ##$NUC8= <off>
$$ ##$NUCLEUS= <off>
$$ ##$NUSLIST= <automatic>
$$ ##$NusAMOUNT= 25
$$ ##$NusFPNZ= no
$$ ##$NusJSP= 0
$$ ##$NusSEED= 54321
$$ ##$NusT2= 1
$$ ##$NusTD= 0
$$ ##$O1= 2820.79900000554
$$ ##$O2= 10563.9009621541
$$ ##$O3= 2820.79900000554
$$ ##$O4= 2820.79900000554
$$ ##$O5= 2820.79900000554
$$ ##$O6= 2820.79900000554
$$ ##$O7= 2820.79900000554
$$ ##$O8= 2820.79900000554
$$ ##$OVERFLW= 0
$$ ##$P= (0..63)
$$ 13.2 13.2 26.4 12.1 24.2 23.1 35 70 20000 26 52 80000 80000 1000 500 0
$$ 1000 2500 100000 600 2000 0 0 0 2000 84 100000 13.2 1000 1000 0 1730 20000
$$ 0 0 0 40000 0 0 160 2000 0 0 3000 200 0 80000 0 0 0 0 0 0 0 0 0 0 0 0 0
$$ 0 0 0 1500
$$ ##$PACOIL= (0..15)
$$ 0 0 0 0 0 0 0 0 0 0 0 0 0 0 0 0
$$ ##$PAPS= 0
$$ ##$PARMODE= 1
$$ ##$PCPD= (0..9)
$$ 0 60 58.6 0 0 0 0 0 0 0
$$ ##$PEXSEL= (0..9)
$$ 1 1 1 1 1 1 1 1 1 1
$$ ##$PHCOR= (0..31)
$$ 0 0 0 0 0 0 0 0 0 0 0 0 0 0 0 0 0 0 0 0 0 0 0 0 0 0 0 0 0 0 0 0
$$ ##$PHLIST= <>
$$ ##$PHP= 1
$$ ##$PH_ref= 0
$$ ##$PL= (0..63)
$$ 120 120 120 120 120 120 120 120 120 120 120 120 120 120 120 120 120 120
$$ 120 120 120 120 120 120 120 120 120 120 120 120 120 120 120 120 120 120
$$ 120 120 120 120 120 120 120 120 120 120 120 120 120 120 120 120 120 120
$$ 120 120 120 120 120 120 120 120 120 120
$$ ##$PLSTEP= 0.1
$$ ##$PLSTRT= -6
$$ ##$PLW= (0..63)
$$ 0 22 95 0 0 0 0 0 0 0.00015333 3.1292 0.3168 4.0504 1.9251 0 20.575 0 0
$$ 22 1.0648 0 0.22254 0 0 0.024727 4.1108 0 2.1731 0 3.1292 4.0504 15.454
$$ 6.1332e-006 0 0 0 0 0 0 0 0 0 0 0 0 0 0 0 0 0 0 0 0 0 0 0 0 0 0 0 0 0 0
$$ 0
$$ ##$PLWMAX= (0..7)
$$ 54.2 309.2 0 0 0 0 0 0
$$ ##$POWMOD= 0
$$ ##$PQPHASE= 0
$$ ##$PQSCALE= 1
$$ ##$PR= 1
$$ ##$PRECHAN= (0..15)
$$ -1 2 -1 0 -1 1 -1 -1 -1 -1 -1 -1 -1 -1 -1 -1
$$ ##$PRGAIN= 0
$$ ##$PROBHD= <5 mm PABBO BB/19F-1H/D Z-GRD Z114607/0138
$$ >
$$ ##$PULPROG= <hsqcedetgpsisp2.3>
$$ ##$PW= 0
$$ ##$PYNM= <>
$$ ##$QNP= 0
$$ ##$RD= 0
$$ ##$RECCHAN= (0..15)
$$ 0 2 0 0 0 0 0 0 0 0 0 0 0 0 0 0
$$ ##$RECPH= 0
$$ ##$RECPRE= (0..15)
$$ -1 0 -1 -1 -1 -1 -1 -1 -1 -1 -1 -1 -1 -1 -1 -1
$$ ##$RECPRFX= (0..15)
$$ -1 -1 -1 -1 -1 -1 -1 -1 -1 -1 -1 -1 -1 -1 -1 -1
$$ ##$RECSEL= (0..15)
$$ 0 0 1 0 0 0 0 0 0 0 0 0 0 0 0 0
$$ ##$RG= 187.42
$$ ##$RO= 0
$$ ##$ROUTWD1= (0..23)
$$ 0 128 2 2 2 2 2 2 0 0 0 0 0 0 0 0 0 0 0 0 0 0 0 0
$$ ##$ROUTWD2= (0..23)
$$ 0 2 2 2 2 2 2 2 0 0 0 0 0 0 0 0 0 0 0 0 0 0 0 0
$$ ##$RSEL= (0..15)
$$ 0 1 2 0 0 0 0 0 0 0 0 0 0 0 0 0
$$ ##$S= (0..7)
$$ 83 83 83 83 83 83 83 83
$$ ##$SELREC= (0..9)
$$ 0 0 0 0 0 0 0 0 0 0
$$ ##$SFO1= 600.172820799
$$ ##$SFO2= 150.923430434962
$$ ##$SFO3= 600.172820799
$$ ##$SFO4= 600.172820799
$$ ##$SFO5= 600.172820799
$$ ##$SFO6= 600.172820799
$$ ##$SFO7= 600.172820799
$$ ##$SFO8= 600.172820799
$$ ##$SOLVENT= <DMSO>
$$ ##$SOLVOLD= <off>
$$ ##$SP= (0..63)
$$ 120 120 120 120 120 120 120 120 120 120 120 120 120 120 120 120 120 120
$$ 120 120 120 120 120 120 120 120 120 120 120 120 120 120 120 120 120 120
$$ 120 120 120 120 120 120 120 120 120 120 120 120 120 120 120 120 120 120
$$ 120 120 120 120 120 120 120 120 120 120
$$ ##$SPECTR= 0
$$ ##$SPINCNT= 0
$$ ##$SPNAM= (0..63)
$$ <> <Gaus1_270.1000> <Gaus1_180r.1000> <Crp60,0.5,20.1> <Bip720,100,10.1>
$$ <Squa100.1000> <Squa100.1000> <Crp60comp.4> <Squa100.1000> <> <Squa100.1000>
$$ <Squa100.1000> <> <> <Crp42,1.5,20.2> <> <> <> <Crp60_xfilt.2> <Sinc1.1000>
$$ <Sinc1.1000> <Sinc1.1000> <Sinc1.1000> <> <> <> <Q3.1000> <> <> <Crp60,20,20.10>
$$ <Bip720,50,20.1> <Crp42,1.5,20.2> <Q3.1000> <> <Gaus1_180r.1000> <> <>
$$ <> <> <> <> <> <> <> <> <> <> <> <> <> <> <> <> <> <> <> <> <> <> <> <>
$$ <> <> <>
$$ ##$SPOAL= (0..63)
$$ 0.5 1 0.5 0.5 0.5 0.5 0.5 0.5 0.5 0.5 0.5 0.5 0.5 0.5 0.5 0.5 0.5 0.5 0.5
$$ 1 1 1 1 0.5 0.5 0.5 0.5 0.5 0.5 0.5 0.5 0.5 0.5 0.5 0.5 0.5 0.5 0.5 0.5
$$ 0.5 0.5 0.5 0.5 0.5 0.5 0.5 0.5 0.5 0.5 0.5 0.5 0.5 0.5 0.5 0.5 0.5 0.5
$$ 0.5 0.5 0.5 0.5 0.5 0.5 0.5
$$ ##$SPOFFS= (0..63)
$$ 0 0 0 0 0 0 0 0 0 0 0 0 0 0 0 0 0 0 0 0 0 0 0 0 0 0 0 0 0 0 0 0 0 0 0 0
$$ 0 0 0 0 0 0 0 0 0 0 0 0 0 0 0 0 0 0 0 0 0 0 0 0 0 0 0 0
$$ ##$SPPEX= (0..63)
$$ 0 0 0 0 0 0 0 0 0 0 0 0 0 0 0 0 0 0 0 0 0 0 0 0 0 0 0 0 0 0 0 0 0 0 0 0
$$ 0 0 0 0 0 0 0 0 0 0 0 0 0 0 0 0 0 0 0 0 0 0 0 0 0 0 0 0
$$ ##$SPW= (0..63)
$$ 0 3.1822e-005 1.4143e-005 21.251 34.772 0.0038333 0.00015333 21.251 3.8333e-007
$$ 0 0.0038333 0.0038333 0 0 11.901 0 0 0 6.142 2.257616e-005 3.509391e-005
$$ 1.638637e-005 8.837033e-005 0 0 0 0.0015154 0 0 0.14642 6.1332 2.9752 0.2694
$$ 0 1.4143e-005 0 0 0 0 0 0 0 0 0 0 0 0 0 0 0 0 0 0 0 0 0 0 0 0 0 0 0 0 0
$$ ##$SUBNAM= (0..9)
$$ <> <> <> <> <> <> <> <> <> <>
$$ ##$SW= 12.0157698109985
$$ ##$SWIBOX= (0..19)
$$ 0 1 3 0 0 0 0 0 0 0 0 0 0 0 0 0 0 0 0 0
$$ ##$SW_h= 7211.53846153846
$$ ##$SWfinal= 0
$$ ##$TD= 2048
$$ ##$TD0= 1
$$ ##$TE= 298.1403
$$ ##$TE1= 298.1403
$$ ##$TE2= 0
$$ ##$TE3= 0
$$ ##$TE4= 0
$$ ##$TEG= 300
$$ ##$TE_PIDX= 1
$$ ##$TE_STAB= (0..9)
$$ 1 1 0 0 0 0 0 0 0 0
$$ ##$TL= (0..7)
$$ 120 120 120 120 120 120 120 120
$$ ##$TUNHIN= 0
$$ ##$TUNHOUT= 0
$$ ##$TUNXOUT= 0
$$ ##$USERA1= <>
$$ ##$USERA2= <>
$$ ##$USERA3= <>
$$ ##$USERA4= <>
$$ ##$USERA5= <>
$$ ##$V9= 5
$$ ##$VALIST= <>
$$ ##$VCLIST= <>
$$ ##$VD= 0
$$ ##$VDLIST= <>
$$ ##$VPLIST= <>
$$ ##$VTLIST= <>
$$ ##$WBST= 1024
$$ ##$WBSW= 4
$$ ##$XGAIN= (0..3)
$$ 0 0 0 0
$$ ##$XL= 0
$$ ##$YL= 0
$$ ##$YMAX_a= 272816
$$ ##$YMIN_a= -317875
$$ ##$ZGOPTNS= <>
$$ ##$ZL1= 120
$$ ##$ZL2= 120
$$ ##$ZL3= 120
$$ ##$ZL4= 120
$$ ##END=
$$ 
##$PARAMETERFILE=	(audita.txt, ASCII, c:/Users/10157/Desktop/2674-4-HSQC/2/audita.txt, 0)
$$ ##TITLE= Audit trail, TOPSPIN		Version 3.2
$$ ##JCAMPDX= 5.01
$$ ##ORIGIN= Bruker BioSpin GmbH
$$ ##OWNER= nmrsu
$$ $$ D:/NMR_data/2020-02/2674-4-HSQC/2/audita.txt
$$ ##AUDIT TRAIL=  $$ (NUMBER, WHEN, WHO, WHERE, PROCESS, VERSION, WHAT)
$$ (   1,<2020-08-06 04:00:29.964 +0800>,<nmrsu>,<CZC3361HFZ>,<go>,<TOPSPIN 3.2>,
$$       <created by zg
$$ 	started at 2020-08-05 22:17:03.110 +0800,
$$ 	POWCHK enabled, PULCHK disabled,
$$        configuration hash MD5:
$$        CD 2C 61 0B 31 39 5B 44 3F F0 B7 32 DE 46 86 7E
$$        data hash MD5: 2K * 128
$$        A5 5C F6 65 BF 4E F5 3D 68 65 C1 D3 E9 2E B7 0A>)
$$ (   2,<2020-08-06 04:00:31.114 +0800>,<nmrsu>,<CZC3361HFZ>,<audit>,<TOPSPIN 3.2>,
$$       <user comment:
$$        ICON-NMR User ID: luowei
$$        data hash MD5: 2K * 128
$$        A5 5C F6 65 BF 4E F5 3D 68 65 C1 D3 E9 2E B7 0A>)
$$ ##END=
$$ 
$$ $$ hash MD5
$$ $$ EE 38 BE 45 3D B9 C7 01 E0 D0 DF 52 6B FE 6A 85
$$ 
##$PARAMETERFILE=	(auditp.txt, ASCII, c:/Users/10157/Desktop/2674-4-HSQC/2/pdata/1/auditp.txt, 0)
$$ ##TITLE= Audit trail, TOPSPIN		Version 3.2
$$ ##JCAMPDX= 5.01
$$ ##ORIGIN= Bruker BioSpin GmbH
$$ ##OWNER= nmrsu
$$ $$ D:/NMR_data/2020-02/2674-4-HSQC/2/pdata/1/auditp.txt
$$ ##AUDIT TRAIL=  $$ (NUMBER, WHEN, WHO, WHERE, PROCESS, VERSION, WHAT)
$$ (   1,<2020-08-06 04:00:29.964 +0800>,<nmrsu>,<CZC3361HFZ>,<go>,<TOPSPIN 3.2>,
$$       <created by zg
$$ 	started at 2020-08-05 22:17:03.110 +0800,
$$ 	POWCHK enabled, PULCHK disabled,
$$        configuration hash MD5:
$$        CD 2C 61 0B 31 39 5B 44 3F F0 B7 32 DE 46 86 7E
$$        data hash MD5: 2K * 128
$$        A5 5C F6 65 BF 4E F5 3D 68 65 C1 D3 E9 2E B7 0A>)
$$ (   2,<2020-08-06 04:00:31.114 +0800>,<nmrsu>,<CZC3361HFZ>,<audit>,<TOPSPIN 3.2>,
$$       <user comment:
$$        ICON-NMR User ID: luowei
$$        data hash MD5: 2K * 128
$$        A5 5C F6 65 BF 4E F5 3D 68 65 C1 D3 E9 2E B7 0A>)
$$ (   3,<2020-08-06 04:00:35.134 +0800>,<nmrsu>,<CZC3361HFZ>,<proc2d>,<TOPSPIN 3.2>,
$$       <Start of raw data processing
$$        xfb same F2: SI = 1K WDW = 4 SSB = 2 FT_mod = 6 PKNL = 1 PHC0 = 48.1725 PHC1 = -48.53945 F1: SI = 1K ME_mod = 2 NCOEF = 32 WDW = 4 SSB = 2 FT_mod = 6 FCOR = 0.5
$$        data hash MD5: 1K * 1K
$$        6A 31 8B 42 88 12 4B 34 F1 A0 C9 E8 06 A3 FA B9>)
$$ (   4,<2020-08-06 04:00:35.364 +0800>,<nmrsu>,<CZC3361HFZ>,<proc2d>,<TOPSPIN 3.2>,
$$       <abs2 F2: ABSG = 5 ABSF1 = 10.70791 ABSF2 = -1.307917
$$        data hash MD5: 1K * 1K
$$        61 78 2B 25 4E CD 22 F5 C9 2E 7D C3 C0 76 3D 9D>)
$$ (   5,<2020-08-06 04:00:35.584 +0800>,<nmrsu>,<CZC3361HFZ>,<proc2d>,<TOPSPIN 3.2>,
$$       <abs1 F1: ABSG = 5 ABSF1 = 152.4172 ABSF2 = -12.41713
$$        data hash MD5: 1K * 1K
$$        38 A9 22 EF FA 52 A4 2D 32 BB 6A E3 01 F8 C7 2D>)
$$ (   6,<2020-08-07 08:09:32.557 +0800>,<nmrsu>,<CZC3361HFZ>,<apkm>,<TOPSPIN 3.2>,
$$       <apkm 
$$        data hash MD5: 1K * 1K
$$        C8 0B 0E 2A 69 86 21 FF 49 BD 16 CC 56 65 F4 88>)
$$ ##END=
$$ 
$$ $$ hash MD5
$$ $$ 89 A9 FA 8D 12 D5 F1 71 EA 19 DD F7 3E 5C A3 22
$$ 
##$PARAMETERFILE=	(clevels, ASCII, c:/Users/10157/Desktop/2674-4-HSQC/2/pdata/1/clevels, 0)
$$ ##TITLE= Parameter file, TOPSPIN		Version 3.2
$$ ##JCAMPDX= 5.0
$$ ##DATATYPE= Parameter Values
$$ ##NPOINTS= 2	$$ modification sequence number
$$ ##ORIGIN= Bruker BioSpin GmbH
$$ ##OWNER= nmrsu
$$ $$ 2020-08-07 08:09:30.017 +0800  nmrsu@CZC3361HFZ
$$ $$ D:/NMR_data/2020-02/2674-4-HSQC/2/pdata/1/clevels
$$ $$ process C:\Bruker\TopSpin3\prog\au\bin\clev.exe
$$ ##$LEVELS= (0..255)
$$ -15683972.1061794 -13279752.7767789 -11244079.7916802 -9520458.13554195
$$ -8061052.997656 -6825362.23634366 -5779092.34325247 -4893206.71275178 -4143119.80352329
$$ -3508014.82831563 -2970266.03604782 -2514949.55314523 -2129429.20873219
$$ -1803005.84929463 -1526620.41041794 -1292602.50509802 -1094457.55132297
$$ -926686.531183094 -784633.379374205 -664355.765743341 -562515.685769628
$$ -476286.822592457 -403276.109651673 -341457.317106895 -289114.818893054
$$ -244795.979807327 -207270.841250084 -175497.986798359 -148595.640296146
$$ -125817.194361275 -106530.490163737 -90200.2734375 90200.2734375 106530.490163737
$$ 125817.194361275 148595.640296146 175497.986798359 207270.841250084 244795.979807327
$$ 289114.818893054 341457.317106895 403276.109651673 476286.822592457 562515.685769628
$$ 664355.765743341 784633.379374205 926686.531183094 1094457.55132297 1292602.50509802
$$ 1526620.41041794 1803005.84929463 2129429.20873219 2514949.55314523 2970266.03604782
$$ 3508014.82831563 4143119.80352329 4893206.71275178 5779092.34325247 6825362.23634366
$$ 8061052.997656 9520458.13554195 11244079.7916802 13279752.7767789 15683972.1061794
$$ 0 0 0 0 0 0 0 0 0 0 0 0 0 0 0 0 0 0 0 0 0 0 0 0 0 0 0 0 0 0 0 0 0 0 0 0
$$ 0 0 0 0 0 0 0 0 0 0 0 0 0 0 0 0 0 0 0 0 0 0 0 0 0 0 0 0 0 0 0 0 0 0 0 0
$$ 0 0 0 0 0 0 0 0 0 0 0 0 0 0 0 0 0 0 0 0 0 0 0 0 0 0 0 0 0 0 0 0 0 0 0 0
$$ 0 0 0 0 0 0 0 0 0 0 0 0 0 0 0 0 0 0 0 0 0 0 0 0 0 0 0 0 0 0 0 0 0 0 0 0
$$ 0 0 0 0 0 0 0 0 0 0 0 0 0 0 0 0 0 0 0 0 0 0 0 0 0 0 0 0 0 0 0 0 0 0 0 0
$$ 0 0 0 0 0 0 0 0 0 0 0 0
$$ ##$LEVSIGN= 0
$$ ##$MAXLEV= 32
$$ ##$METHOD= 0
$$ ##$NEGBASE= -90200.2734375
$$ ##$NEGINCR= 1.1810439825058
$$ ##$POSBASE= 90200.2734375
$$ ##$POSINCR= 1.1810439825058
$$ ##END=
$$ 
##$PARAMETERFILE=	(cpdprg2, ASCII, c:/Users/10157/Desktop/2674-4-HSQC/2/cpdprg2, 0)
$$ 1 pcpd*0.339:0
$$   pcpd*0.613:180
$$   pcpd*2.864:0
$$   pcpd*2.981:180
$$   pcpd*0.770:0
$$   pcpd*0.691:180
$$   pcpd*0.944:0
$$   pcpd*1.020:180
$$   pcpd*1.494:0
$$   pcpd*2.846:180
$$   pcpd*0.738:0
$$   pcpd*0.510:180
$$   pcpd*0.283:0
$$   pcpd*0.808:180
$$   pcpd*1.328:0
$$   pcpd*1.536:180
$$   pcpd*2.871:0
$$   pcpd*0.721:180
$$   pcpd*0.788 :0
$$   pcpd*0.858:180
$$   pcpd*1.091:0
$$   pcpd*1.484:180
$$   pcpd*2.843:0
$$   pcpd*0.729:180
$$   pcpd*0.593:0
$$   pcpd*0.339:0
$$   pcpd*0.613:180
$$   pcpd*2.864:0
$$   pcpd*2.981:180
$$   pcpd*0.770:0
$$   pcpd*0.691:180
$$   pcpd*0.944:0
$$   pcpd*1.020:180
$$   pcpd*1.494:0
$$   pcpd*2.846:180
$$   pcpd*0.738:0
$$   pcpd*0.510:180
$$   pcpd*0.283:0
$$   pcpd*0.808:180
$$   pcpd*1.328:0
$$   pcpd*1.536:180
$$   pcpd*2.871:0
$$   pcpd*0.721:180
$$   pcpd*0.788 :0
$$   pcpd*0.858:180
$$   pcpd*1.091:0
$$   pcpd*1.484:180
$$   pcpd*2.843:0
$$   pcpd*0.729:180
$$   pcpd*0.593:0
$$   pcpd*0.339:180
$$   pcpd*0.613:0
$$   pcpd*2.864:180
$$   pcpd*2.981:0
$$   pcpd*0.770:180
$$   pcpd*0.691:0
$$   pcpd*0.944:180
$$   pcpd*1.020:0
$$   pcpd*1.494:180
$$   pcpd*2.846:0
$$   pcpd*0.738:180
$$   pcpd*0.510:0
$$   pcpd*0.283:180
$$   pcpd*0.808:0
$$   pcpd*1.328:180
$$   pcpd*1.536:0
$$   pcpd*2.871:180
$$   pcpd*0.721:0
$$   pcpd*0.788:180
$$   pcpd*0.858:0
$$   pcpd*1.091:180
$$   pcpd*1.484:0
$$   pcpd*2.843:180
$$   pcpd*0.729:0
$$   pcpd*0.593:180
$$   pcpd*0.339:180
$$   pcpd*0.613:0
$$   pcpd*2.864:180
$$   pcpd*2.981:0
$$   pcpd*0.770:180
$$   pcpd*0.691:0
$$   pcpd*0.944:180
$$   pcpd*1.020:0
$$   pcpd*1.494:180
$$   pcpd*2.846:0
$$   pcpd*0.738:180
$$   pcpd*0.510:0
$$   pcpd*0.283:180
$$   pcpd*0.808:0
$$   pcpd*1.328:180
$$   pcpd*1.536:0
$$   pcpd*2.871:180
$$   pcpd*0.721:0
$$   pcpd*0.788:180
$$   pcpd*0.858:0
$$   pcpd*1.091:180
$$   pcpd*1.484:0
$$   pcpd*2.843:180
$$   pcpd*0.729:0
$$   pcpd*0.593:180
$$   jump to 1
$$ 
##$PARAMETERFILE=	(datafile, ASCII, c:/Users/10157/Desktop/2674-4-HSQC/2/pdata/1/2rr, 0)
$$ 
##$PARAMETERFILE=	(format.temp, ASCII, c:/Users/10157/Desktop/2674-4-HSQC/2/format.temp, 0)
$$ EDIT_PAR COMMAND FILE
$$ 
$$ DI_MODE         LONG
$$ ED_ENTRY        ACQU
$$ ORDER           FILE
$$ 
$$ 
$$ HEADER		"F2 - Acquisition Parameters"
$$ T_NAME		Date_
$$ 		TYPE	R64
$$ 		CLASS	ACQU
$$ 		SUBRANGE 0.0 50000000
$$ 		REL	"Date_=itodate(DATE)"
$$ 		INV_REL	"DATE=datetoi(Date_,DATE)"
$$ 		FORMAT	"%14.0f"
$$ 		TEXT	" "
$$ END
$$ T_NAME		Time
$$ 		TYPE	R32
$$ 		CLASS	ACQU
$$ 		SUBRANGE 0.0 1000000
$$ 		REL	"Time=itotime(DATE)"
$$ 		INV_REL	"DATE=timetoi(Time,DATE)"
$$ 		FORMAT	"%14.2f"
$$ 		TEXT	" "
$$ END
$$ NAME		INSTRUM
$$ 		TEXT	" "
$$ END
$$ NAME		PROBHD
$$ 		FORMAT	"%14.14s"
$$ 		TEXT	" "
$$ END
$$ NAME		PULPROG
$$ 		TEXT	" "
$$ END
$$ NAME		TD
$$ 		TEXT	" "
$$ END
$$ NAME		SOLVENT
$$ 		TEXT	" "
$$ END
$$ NAME		NS
$$ 		TEXT	" "
$$ END
$$ NAME		DS
$$ 		TEXT	" "
$$ END
$$ T_NAME		SWH
$$ 		TYPE	R32
$$ 		CLASS	ACQU
$$ 		SUBRANGE 0.0 1e8
$$ 		REL	"SWH=SW*SFO1"
$$ 		INV_REL "SW=SWH/SFO1"
$$ 		UNIT	"Hz"
$$ 		FORMAT	"%14.3f Hz"
$$ 		TEXT	" "
$$ END
$$ T_NAME          FIDRES
$$                 TYPE    R32
$$                 CLASS   ACQU
$$                 SUBRANGE 0.0 100000
$$                 REL     "FIDRES=SW*SFO1/TD"
$$                 INV_REL "TD = nextpow(SW*SFO1/FIDRES)"
$$ 		UNIT	"Hz"
$$ 		FORMAT	"%14.6f Hz"
$$ 		TEXT	" "
$$ END
$$ T_NAME          AQ
$$ 		TYPE	R32
$$ 		CLASS	ACQU
$$ 		SUBRANGE 0.0 1000
$$ 		REL	"AQ=aqcalc(SW,SFO1,TD,DIGTYP)"
$$ 		INV_REL	"TD=tdcalc(SW,SFO1,1.0e6*AQ,DIGTYP)"
$$ 		UNIT	"sec"
$$ 		FORMAT	"%14.7f sec"
$$ 		TEXT	" "
$$ END
$$ NAME		RG
$$ 		TEXT	" "
$$ END
$$ T_NAME          DW
$$ 		TYPE	R32
$$ 		CLASS	ACQU
$$ 		SUBRANGE 0.0 1000000
$$ 		REL	"DW=1/(2*SW*SFO1)"
$$ 		INV_REL	"SW=1000000/(2*(0.005+DW)*SFO1)"
$$ 		UNIT	"usec"
$$ 		FORMAT	"%14.3lf usec"
$$ 		TEXT	" "
$$ END
$$ NAME		DE
$$ 		FORMAT	"%14.2f usec"
$$ 		TEXT	" "
$$ END
$$ NAME		TE
$$ 		FORMAT	"%14.1f K"
$$ 		TEXT	" "
$$ END
$$ T_NAME		CNST2
$$ 		TYPE	R32
$$ 		CLASS	ACQU
$$ 		SUBRANGE -1e38 1e38
$$ 		REL	"CNST2=CNST[2]"
$$ 		INV_REL	"CNST[2]=CNST2"
$$ 		FORMAT	"%14.7f"
$$ 		TEXT	" "
$$ END
$$ T_NAME		CNST17
$$ 		TYPE	R32
$$ 		CLASS	ACQU
$$ 		SUBRANGE -1e38 1e38
$$ 		REL	"CNST17=CNST[17]"
$$ 		INV_REL	"CNST[17]=CNST17"
$$ 		FORMAT	"%14.7f"
$$ 		TEXT	" "
$$ END
$$ T_NAME		D0
$$ 		TYPE	R32
$$ 		CLASS	ACQU
$$ 		SUBRANGE 0.0 1e38
$$ 		REL	"D0=D[0]"
$$ 		INV_REL	"D[0]=D0"
$$ 		UNIT	"sec"
$$ 		FORMAT	"%14.8f sec"
$$ 		TEXT	" "
$$ END
$$ T_NAME		D1
$$ 		TYPE	R32
$$ 		CLASS	ACQU
$$ 		SUBRANGE 0.0 1e38
$$ 		REL	"D1=D[1]"
$$ 		INV_REL	"D[1]=D1"
$$ 		UNIT	"sec"
$$ 		FORMAT	"%14.8f sec"
$$ 		TEXT	" "
$$ END
$$ T_NAME		D4
$$ 		TYPE	R32
$$ 		CLASS	ACQU
$$ 		SUBRANGE 0.0 1e38
$$ 		REL	"D4=D[4]"
$$ 		INV_REL	"D[4]=D4"
$$ 		UNIT	"sec"
$$ 		FORMAT	"%14.8f sec"
$$ 		TEXT	" "
$$ END
$$ T_NAME		D11
$$ 		TYPE	R32
$$ 		CLASS	ACQU
$$ 		SUBRANGE 0.0 1e38
$$ 		REL	"D11=D[11]"
$$ 		INV_REL	"D[11]=D11"
$$ 		UNIT	"sec"
$$ 		FORMAT	"%14.8f sec"
$$ 		TEXT	" "
$$ END
$$ T_NAME		D16
$$ 		TYPE	R32
$$ 		CLASS	ACQU
$$ 		SUBRANGE 0.0 1e38
$$ 		REL	"D16=D[16]"
$$ 		INV_REL	"D[16]=D16"
$$ 		UNIT	"sec"
$$ 		FORMAT	"%14.8f sec"
$$ 		TEXT	" "
$$ END
$$ T_NAME		D21
$$ 		TYPE	R32
$$ 		CLASS	ACQU
$$ 		SUBRANGE 0.0 1e38
$$ 		REL	"D21=D[21]"
$$ 		INV_REL	"D[21]=D21"
$$ 		UNIT	"sec"
$$ 		FORMAT	"%14.8f sec"
$$ 		TEXT	" "
$$ END
$$ T_NAME		D24
$$ 		TYPE	R32
$$ 		CLASS	ACQU
$$ 		SUBRANGE 0.0 1e38
$$ 		REL	"D24=D[24]"
$$ 		INV_REL	"D[24]=D24"
$$ 		UNIT	"sec"
$$ 		FORMAT	"%14.8f sec"
$$ 		TEXT	" "
$$ END
$$ T_NAME		IN0
$$ 		TYPE	R32
$$ 		CLASS	ACQU
$$ 		SUBRANGE 0.0 1e38
$$ 		REL	"IN0=IN[0]"
$$ 		INV_REL	"IN[0]=IN0"
$$ 		UNIT	"sec"
$$ 		FORMAT	"%14.8f sec"
$$ 		TEXT	" "
$$ END
$$ HEADER		"======== CHANNEL f1 ========"
$$ NAME		SFO1
$$ 		FORMAT	"%14.7f MHz"
$$ 		TEXT	" "
$$ END
$$ NAME		NUC1
$$ 		NONEDIT
$$ 		TEXT	" "
$$ END
$$ T_NAME		P1
$$ 		TYPE	R32
$$ 		CLASS	ACQU
$$ 		SUBRANGE 0.0 1.0e10
$$ 		REL	"P1=P[1]"
$$ 		INV_REL	"P[1]=P1"
$$ 		UNIT	"usec"
$$ 		FORMAT	"%14.2f usec"
$$ 		TEXT	" "
$$ END
$$ T_NAME		P2
$$ 		TYPE	R32
$$ 		CLASS	ACQU
$$ 		SUBRANGE 0.0 1.0e10
$$ 		REL	"P2=P[2]"
$$ 		INV_REL	"P[2]=P2"
$$ 		UNIT	"usec"
$$ 		FORMAT	"%14.2f usec"
$$ 		TEXT	" "
$$ END
$$ T_NAME		P28
$$ 		TYPE	R32
$$ 		CLASS	ACQU
$$ 		SUBRANGE 0.0 1.0e10
$$ 		REL	"P28=P[28]"
$$ 		INV_REL	"P[28]=P28"
$$ 		UNIT	"usec"
$$ 		FORMAT	"%14.2f usec"
$$ 		TEXT	" "
$$ END
$$ T_NAME		PLW1
$$ 		TYPE	R32
$$ 		CLASS	ACQU
$$ 		SUBRANGE 0 54.2
$$ 		REL	"PLW1=PLW[1]"
$$ 		INV_REL	"PLW[1]=PLW1"
$$ 		UNIT	"W"
$$ 		FORMAT	"%14.8f W"
$$ 		TEXT	"power PLW1 "
$$ END
$$ HEADER		"======== CHANNEL f2 ========"
$$ NAME		SFO2
$$ 		FORMAT	"%14.7f MHz"
$$ 		TEXT	" "
$$ END
$$ NAME		NUC2
$$ 		NONEDIT
$$ 		TEXT	" "
$$ END
$$ NAME		CPDPRG[2]
$$ 		TEXT	" "
$$ END
$$ T_NAME		P3
$$ 		TYPE	R32
$$ 		CLASS	ACQU
$$ 		SUBRANGE 0.0 1.0e10
$$ 		REL	"P3=P[3]"
$$ 		INV_REL	"P[3]=P3"
$$ 		UNIT	"usec"
$$ 		FORMAT	"%14.2f usec"
$$ 		TEXT	" "
$$ END
$$ T_NAME		P14
$$ 		TYPE	R32
$$ 		CLASS	ACQU
$$ 		SUBRANGE 0.0 1.0e10
$$ 		REL	"P14=P[14]"
$$ 		INV_REL	"P[14]=P14"
$$ 		UNIT	"usec"
$$ 		FORMAT	"%14.2f usec"
$$ 		TEXT	" "
$$ END
$$ T_NAME		P24
$$ 		TYPE	R32
$$ 		CLASS	ACQU
$$ 		SUBRANGE 0.0 1.0e10
$$ 		REL	"P24=P[24]"
$$ 		INV_REL	"P[24]=P24"
$$ 		UNIT	"usec"
$$ 		FORMAT	"%14.2f usec"
$$ 		TEXT	" "
$$ END
$$ T_NAME		P31
$$ 		TYPE	R32
$$ 		CLASS	ACQU
$$ 		SUBRANGE 0.0 1.0e10
$$ 		REL	"P31=P[31]"
$$ 		INV_REL	"P[31]=P31"
$$ 		UNIT	"usec"
$$ 		FORMAT	"%14.2f usec"
$$ 		TEXT	" "
$$ END
$$ T_NAME		PCPD2
$$ 		TYPE	R32
$$ 		CLASS	ACQU
$$ 		SUBRANGE 0 1e38
$$ 		REL	"PCPD2=PCPD[2]"
$$ 		INV_REL	"PCPD[2]=PCPD2"
$$ 		UNIT	"usec"
$$ 		FORMAT	"%14.2f usec"
$$ 		TEXT	" "
$$ END
$$ T_NAME		PLW0
$$ 		TYPE	R32
$$ 		CLASS	ACQU
$$ 		SUBRANGE 0 309.2
$$ 		REL	"PLW0=PLW[0]"
$$ 		INV_REL	"PLW[0]=PLW0"
$$ 		UNIT	"W"
$$ 		FORMAT	"%14.8f W"
$$ 		TEXT	"power PLW0 "
$$ END
$$ T_NAME		PLW2
$$ 		TYPE	R32
$$ 		CLASS	ACQU
$$ 		SUBRANGE 0 309.2
$$ 		REL	"PLW2=PLW[2]"
$$ 		INV_REL	"PLW[2]=PLW2"
$$ 		UNIT	"W"
$$ 		FORMAT	"%14.8f W"
$$ 		TEXT	"power PLW2 "
$$ END
$$ T_NAME		PLW12
$$ 		TYPE	R32
$$ 		CLASS	ACQU
$$ 		SUBRANGE 0 309.2
$$ 		REL	"PLW12=PLW[12]"
$$ 		INV_REL	"PLW[12]=PLW12"
$$ 		UNIT	"W"
$$ 		FORMAT	"%14.8f W"
$$ 		TEXT	"power PLW12 "
$$ END
$$ NAME		SPNAM[3]
$$ 		TEXT	" "
$$ END
$$ T_NAME		SPOAL3
$$ 		TYPE	R32
$$ 		CLASS	ACQU
$$ 		SUBRANGE -1.0 1.0
$$ 		REL	"SPOAL3=SPOAL[3]"
$$ 		INV_REL	"SPOAL[3]=SPOAL3"
$$ 		FORMAT	"%14.3f"
$$ 		TEXT	" "
$$ END
$$ T_NAME		SPOFFS3
$$ 		TYPE	R32
$$ 		CLASS	ACQU
$$ 		SUBRANGE -1e38 1e38
$$ 		REL	"SPOFFS3=SPOFFS[3]"
$$ 		INV_REL	"SPOFFS[0]=SPOFFS0"
$$ 		UNIT	"Hz"
$$ 		FORMAT	"%14.2f Hz"
$$ 		TEXT	" "
$$ END
$$ T_NAME		SPW3
$$ 		TYPE	R32
$$ 		CLASS	ACQU
$$ 		SUBRANGE 0 309.2
$$ 		REL	"SPW3=SPW[3]"
$$ 		INV_REL	"SPW[3]=SPW3"
$$ 		UNIT	"W"
$$ 		FORMAT	"%14.8f W"
$$ 		TEXT	"shaped pulse power SPW3"
$$ END
$$ NAME		SPNAM[7]
$$ 		TEXT	" "
$$ END
$$ T_NAME		SPOAL7
$$ 		TYPE	R32
$$ 		CLASS	ACQU
$$ 		SUBRANGE -1.0 1.0
$$ 		REL	"SPOAL7=SPOAL[7]"
$$ 		INV_REL	"SPOAL[7]=SPOAL7"
$$ 		FORMAT	"%14.3f"
$$ 		TEXT	" "
$$ END
$$ T_NAME		SPOFFS7
$$ 		TYPE	R32
$$ 		CLASS	ACQU
$$ 		SUBRANGE -1e38 1e38
$$ 		REL	"SPOFFS7=SPOFFS[7]"
$$ 		INV_REL	"SPOFFS[0]=SPOFFS0"
$$ 		UNIT	"Hz"
$$ 		FORMAT	"%14.2f Hz"
$$ 		TEXT	" "
$$ END
$$ T_NAME		SPW7
$$ 		TYPE	R32
$$ 		CLASS	ACQU
$$ 		SUBRANGE 0 309.2
$$ 		REL	"SPW7=SPW[7]"
$$ 		INV_REL	"SPW[7]=SPW7"
$$ 		UNIT	"W"
$$ 		FORMAT	"%14.8f W"
$$ 		TEXT	"shaped pulse power SPW7"
$$ END
$$ NAME		SPNAM[18]
$$ 		TEXT	" "
$$ END
$$ T_NAME		SPOAL18
$$ 		TYPE	R32
$$ 		CLASS	ACQU
$$ 		SUBRANGE -1.0 1.0
$$ 		REL	"SPOAL18=SPOAL[18]"
$$ 		INV_REL	"SPOAL[18]=SPOAL18"
$$ 		FORMAT	"%14.3f"
$$ 		TEXT	" "
$$ END
$$ T_NAME		SPOFFS18
$$ 		TYPE	R32
$$ 		CLASS	ACQU
$$ 		SUBRANGE -1e38 1e38
$$ 		REL	"SPOFFS18=SPOFFS[18]"
$$ 		INV_REL	"SPOFFS[0]=SPOFFS0"
$$ 		UNIT	"Hz"
$$ 		FORMAT	"%14.2f Hz"
$$ 		TEXT	" "
$$ END
$$ T_NAME		SPW18
$$ 		TYPE	R32
$$ 		CLASS	ACQU
$$ 		SUBRANGE 0 309.2
$$ 		REL	"SPW18=SPW[18]"
$$ 		INV_REL	"SPW[18]=SPW18"
$$ 		UNIT	"W"
$$ 		FORMAT	"%14.8f W"
$$ 		TEXT	"shaped pulse power SPW18"
$$ END
$$ HEADER		"====== GRADIENT CHANNEL ====="
$$ NAME		GPNAM[1]
$$ 		TEXT	" "
$$ END
$$ NAME		GPNAM[2]
$$ 		TEXT	" "
$$ END
$$ NAME		GPNAM[3]
$$ 		TEXT	" "
$$ END
$$ NAME		GPNAM[4]
$$ 		TEXT	" "
$$ END
$$ T_NAME		GPZ1
$$ 		TYPE	R32
$$ 		CLASS	ACQU
$$ 		SUBRANGE -100.0 100.0
$$ 		REL	"GPZ1=GPZ[1]"
$$ 		INV_REL	"GPZ[1]=GPZ1"
$$ 		UNIT	"%"
$$ 		FORMAT	"%14.2f %"
$$ 		TEXT	" "
$$ END
$$ T_NAME		GPZ2
$$ 		TYPE	R32
$$ 		CLASS	ACQU
$$ 		SUBRANGE -100.0 100.0
$$ 		REL	"GPZ2=GPZ[2]"
$$ 		INV_REL	"GPZ[2]=GPZ2"
$$ 		UNIT	"%"
$$ 		FORMAT	"%14.2f %"
$$ 		TEXT	" "
$$ END
$$ T_NAME		GPZ3
$$ 		TYPE	R32
$$ 		CLASS	ACQU
$$ 		SUBRANGE -100.0 100.0
$$ 		REL	"GPZ3=GPZ[3]"
$$ 		INV_REL	"GPZ[3]=GPZ3"
$$ 		UNIT	"%"
$$ 		FORMAT	"%14.2f %"
$$ 		TEXT	" "
$$ END
$$ T_NAME		GPZ4
$$ 		TYPE	R32
$$ 		CLASS	ACQU
$$ 		SUBRANGE -100.0 100.0
$$ 		REL	"GPZ4=GPZ[4]"
$$ 		INV_REL	"GPZ[4]=GPZ4"
$$ 		UNIT	"%"
$$ 		FORMAT	"%14.2f %"
$$ 		TEXT	" "
$$ END
$$ T_NAME		P16
$$ 		TYPE	R32
$$ 		CLASS	ACQU
$$ 		SUBRANGE 0.0 1.0e10
$$ 		REL	"P16=P[16]"
$$ 		INV_REL	"P[16]=P16"
$$ 		UNIT	"usec"
$$ 		FORMAT	"%14.2f usec"
$$ 		TEXT	" "
$$ END
$$ T_NAME		P19
$$ 		TYPE	R32
$$ 		CLASS	ACQU
$$ 		SUBRANGE 0.0 1.0e10
$$ 		REL	"P19=P[19]"
$$ 		INV_REL	"P[19]=P19"
$$ 		UNIT	"usec"
$$ 		FORMAT	"%14.2f usec"
$$ 		TEXT	" "
$$ END
$$ 
##$PARAMETERFILE=	(parm.txt, ASCII, c:/Users/10157/Desktop/2674-4-HSQC/2/pdata/1/parm.txt, 0)
$$ 
$$ Current Data Parameters
$$ NAME        2674-4-HSQC              
$$ EXPNO                 2              
$$ PROCNO                1              
$$ 
$$ F2 - Acquisition Parameters
$$ Date_          20200805              
$$ Time              22.20              
$$ INSTRUM           spect              
$$ PROBHD   5 mm PABBO BB/              
$$ PULPROG  hsqcedetgpsisp2.3              
$$ TD                 2048              
$$ SOLVENT            DMSO              
$$ NS                   96              
$$ DS                   32              
$$ SWH            7211.539 Hz           
$$ FIDRES         3.521259 Hz           
$$ AQ            0.1419947 sec          
$$ RG               187.42              
$$ DW               69.333 usec         
$$ DE                 6.50 usec         
$$ TE                298.1 K            
$$ CNST2       145.0000000              
$$ CNST17       -0.5000000              
$$ D0           0.00000300 sec          
$$ D1           1.50000000 sec          
$$ D4           0.00172414 sec          
$$ D11          0.03000000 sec          
$$ D16          0.00020000 sec          
$$ D21          0.00360000 sec          
$$ D24          0.00089000 sec          
$$ IN0          0.00002010 sec          
$$ 
$$ ======== CHANNEL f1 ========
$$ SFO1        600.1728208 MHz          
$$ NUC1                 1H              
$$ P1                13.20 usec         
$$ P2                26.40 usec         
$$ P28             1000.00 usec         
$$ PLW1        22.00000000 W            
$$ 
$$ ======== CHANNEL f2 ========
$$ SFO2        150.9234304 MHz          
$$ NUC2                13C              
$$ CPDPRG[2           garp              
$$ P3                12.10 usec         
$$ P14              500.00 usec         
$$ P24             2000.00 usec         
$$ P31             1730.00 usec         
$$ PCPD2             58.60 usec         
$$ PLW0     0 W            
$$ PLW2        95.00000000 W            
$$ PLW12        4.05039978 W            
$$ SPNAM[3] Crp60,0.5,20.1              
$$ SPOAL3            0.500              
$$ SPOFFS3  0 Hz           
$$ SPW3        21.25099945 W            
$$ SPNAM[7]    Crp60comp.4              
$$ SPOAL7            0.500              
$$ SPOFFS7  0 Hz           
$$ SPW7        21.25099945 W            
$$ SPNAM[18  Crp60_xfilt.2              
$$ SPOAL18           0.500              
$$ SPOFFS18 0 Hz           
$$ SPW18        6.14200020 W            
$$ 
$$ ====== GRADIENT CHANNEL =====
$$ GPNAM[1]     SMSQ10.100              
$$ GPNAM[2]     SMSQ10.100              
$$ GPNAM[3]     SMSQ10.100              
$$ GPNAM[4]     SMSQ10.100              
$$ GPZ1              80.00 %            
$$ GPZ2              20.10 %            
$$ GPZ3              11.00 %            
$$ GPZ4              -5.00 %            
$$ P16             1000.00 usec         
$$ P19              600.00 usec         
$$ 
$$ F1 - Acquisition parameters
$$ TD                  128              
$$ SFO1           150.9234 MHz          
$$ FIDRES       194.340790 Hz           
$$ SW              164.823 ppm          
$$ FnMODE    Echo-Antiecho              
$$ SWH            24875.62 Hz           
$$ FOV      0 cm           
$$ 
$$ F2 - Processing parameters
$$ SI                 1024              
$$ SF          600.1700000 MHz          
$$ WDW               QSINE              
$$ SSB                   2              
$$ LB       0 Hz           
$$ GB       0              
$$ PC                 1.40              
$$ 
$$ F1 - Processing parameters
$$ SI                 1024              
$$ MC2       echo-antiecho              
$$ SF          150.9128665 MHz          
$$ WDW               QSINE              
$$ SSB                   2              
$$ LB       0 Hz           
$$ GB       0              
$$ 
##$PARAMETERFILE=	(proc2s, ASCII, c:/Users/10157/Desktop/2674-4-HSQC/2/pdata/1/proc2s, 0)
$$ ##TITLE= Parameter file, TOPSPIN		Version 3.2
$$ ##JCAMPDX= 5.0
$$ ##DATATYPE= Parameter Values
$$ ##NPOINTS= 8	$$ modification sequence number
$$ ##ORIGIN= Bruker BioSpin GmbH
$$ ##OWNER= nmrsu
$$ $$ 2020-08-07 08:09:32.357 +0800  nmrsu@CZC3361HFZ
$$ $$ D:/NMR_data/2020-02/2674-4-HSQC/2/pdata/1/proc2s
$$ $$ process C:\Bruker\TopSpin3\prog\mod\apkm.exe
$$ ##$ABSF1= 152.4172
$$ ##$ABSF2= -12.41713
$$ ##$ABSG= 5
$$ ##$ABSL= 0
$$ ##$ALPHA= 0
$$ ##$AQORDER= 0
$$ ##$ASSFAC= 0
$$ ##$ASSFACI= 0
$$ ##$ASSFACX= 0
$$ ##$ASSWID= 0
$$ ##$AUNMP= <>
$$ ##$AXLEFT= 0
$$ ##$AXNAME= <F1>
$$ ##$AXNUC= <13C>
$$ ##$AXRIGHT= 0
$$ ##$AXTYPE= 0
$$ ##$AXUNIT= <>
$$ ##$AZFE= 0.1
$$ ##$AZFW= 0.5
$$ ##$BCFW= 0
$$ ##$BC_mod= 0
$$ ##$BYTORDP= 0
$$ ##$COROFFS= 0
$$ ##$CY= -3
$$ ##$DATMOD= 1
$$ ##$DC= 0
$$ ##$DFILT= <>
$$ ##$DTYPP= 0
$$ ##$ERETIC= no
$$ ##$F1P= 0
$$ ##$F2P= 0
$$ ##$FCOR= 0.5
$$ ##$FTSIZE= 1024
$$ ##$FT_mod= 6
$$ ##$GAMMA= 0
$$ ##$GB= 0
$$ ##$INTBC= 1
$$ ##$INTSCL= 1
$$ ##$ISEN= 128
$$ ##$LB= 0
$$ ##$LEV0= 0
$$ ##$LPBIN= 256
$$ ##$MAXI= 10000
$$ ##$MC2= 5
$$ ##$MEAN= 0
$$ ##$ME_mod= 2
$$ ##$MI= 1
$$ ##$MddCEXP= no
$$ ##$MddCT_SP= no
$$ ##$MddF180= no
$$ ##$MddLAMBDA= 0
$$ ##$MddMEMORY= 0
$$ ##$MddMERGE= 0
$$ ##$MddNCOMP= 0
$$ ##$MddNITER= 0
$$ ##$MddNOISE= 0
$$ ##$MddPHASE= 0
$$ ##$MddSEED= 0
$$ ##$MddSRSIZE= 0
$$ ##$Mdd_CsALG= 0
$$ ##$Mdd_CsLAMBDA= 0
$$ ##$Mdd_CsNITER= 0
$$ ##$Mdd_CsNORM= 0
$$ ##$Mdd_CsZF= 0
$$ ##$Mdd_mod= 0
$$ ##$NCOEF= 32
$$ ##$NC_proc= -4
$$ ##$NLEV= 6
$$ ##$NOISF1= 0
$$ ##$NOISF2= 0
$$ ##$NSP= 0
$$ ##$NTH_PI= 0
$$ ##$NZP= 0
$$ ##$OFFSET= 152.4172
$$ ##$PC= 4
$$ ##$PHC0= -6.1915
$$ ##$PHC1= 0
$$ ##$PH_mod= 0
$$ ##$PKNL= no
$$ ##$PPARMOD= 1
$$ ##$PPDIAG= 0
$$ ##$PPIPTYP= 0
$$ ##$PPMPNUM= 0
$$ ##$PPRESOL= 1
$$ ##$PSCAL= 1
$$ ##$PSIGN= 0
$$ ##$PYNMP= <>
$$ ##$REVERSE= no
$$ ##$SF= 150.912866534
$$ ##$SI= 1024
$$ ##$SIGF1= 152.4172
$$ ##$SIGF2= -12.41713
$$ ##$SINO= 0
$$ ##$SIOLD= 1024
$$ ##$SPECTYP= <>
$$ ##$SREGLST= <>
$$ ##$SSB= 2
$$ ##$STSI= 1024
$$ ##$STSR= 0
$$ ##$SW_p= 24875.6218905472
$$ ##$SYMM= 0
$$ ##$S_DEV= 74259
$$ ##$TDeff= 256
$$ ##$TDoff= 0
$$ ##$TI= <>
$$ ##$TILT= no
$$ ##$TM1= 0
$$ ##$TM2= 0
$$ ##$TOPLEV= 0
$$ ##$USERP1= <>
$$ ##$USERP2= <>
$$ ##$USERP3= <>
$$ ##$USERP4= <>
$$ ##$USERP5= <>
$$ ##$WDW= 4
$$ ##$XDIM= 128
$$ ##$YMAX_p= 296375083
$$ ##$YMIN_p= -22394153
$$ ##END=
$$ 
##$PARAMETERFILE=	(procs, ASCII, c:/Users/10157/Desktop/2674-4-HSQC/2/pdata/1/procs, 0)
$$ ##TITLE= Parameter file, TOPSPIN		Version 3.2
$$ ##JCAMPDX= 5.0
$$ ##DATATYPE= Parameter Values
$$ ##NPOINTS= 12	$$ modification sequence number
$$ ##ORIGIN= Bruker BioSpin GmbH
$$ ##OWNER= nmrsu
$$ $$ 2020-08-07 08:09:32.347 +0800  nmrsu@CZC3361HFZ
$$ $$ D:/NMR_data/2020-02/2674-4-HSQC/2/pdata/1/procs
$$ $$ process C:\Bruker\TopSpin3\prog\mod\apkm.exe
$$ ##$ABSF1= 10.70791
$$ ##$ABSF2= -1.307917
$$ ##$ABSG= 5
$$ ##$ABSL= 0
$$ ##$ALPHA= 0
$$ ##$AQORDER= 0
$$ ##$ASSFAC= 0
$$ ##$ASSFACI= 0
$$ ##$ASSFACX= 0
$$ ##$ASSWID= 0
$$ ##$AUNMP= <proc_2dinv>
$$ ##$AXLEFT= 0
$$ ##$AXNAME= <F2>
$$ ##$AXNUC= <1H>
$$ ##$AXRIGHT= 0
$$ ##$AXTYPE= 0
$$ ##$AXUNIT= <>
$$ ##$AZFE= 0.1
$$ ##$AZFW= 0.5
$$ ##$BCFW= 0
$$ ##$BC_mod= 0
$$ ##$BYTORDP= 0
$$ ##$COROFFS= 0
$$ ##$CY= -3
$$ ##$DATMOD= 1
$$ ##$DC= 0
$$ ##$DFILT= <>
$$ ##$DTYPP= 0
$$ ##$ERETIC= no
$$ ##$F1P= 0
$$ ##$F2P= 0
$$ ##$FCOR= 0.5
$$ ##$FTSIZE= 1024
$$ ##$FT_mod= 6
$$ ##$GAMMA= 0
$$ ##$GB= 0
$$ ##$INTBC= 1
$$ ##$INTSCL= 1
$$ ##$ISEN= 128
$$ ##$LB= 0
$$ ##$LEV0= 24.87854
$$ ##$LPBIN= 0
$$ ##$MAXI= 10000
$$ ##$MC2= 0
$$ ##$MEAN= 0
$$ ##$ME_mod= 0
$$ ##$MI= 0
$$ ##$MddCEXP= no
$$ ##$MddCT_SP= no
$$ ##$MddF180= no
$$ ##$MddLAMBDA= 0
$$ ##$MddMEMORY= 0
$$ ##$MddMERGE= 0
$$ ##$MddNCOMP= 0
$$ ##$MddNITER= 0
$$ ##$MddNOISE= 0
$$ ##$MddPHASE= 0
$$ ##$MddSEED= 0
$$ ##$MddSRSIZE= 0
$$ ##$Mdd_CsALG= 0
$$ ##$Mdd_CsLAMBDA= 0
$$ ##$Mdd_CsNITER= 0
$$ ##$Mdd_CsNORM= 0
$$ ##$Mdd_CsZF= 0
$$ ##$Mdd_mod= 0
$$ ##$NCOEF= 0
$$ ##$NC_proc= -4
$$ ##$NLEV= 6
$$ ##$NOISF1= 0
$$ ##$NOISF2= 0
$$ ##$NSP= 0
$$ ##$NTH_PI= 0
$$ ##$NZP= 0
$$ ##$OFFSET= 10.70791
$$ ##$PC= 1.4
$$ ##$PHC0= 40.3035
$$ ##$PHC1= -35.5895
$$ ##$PH_mod= 1
$$ ##$PKNL= yes
$$ ##$PPARMOD= 1
$$ ##$PPDIAG= 0
$$ ##$PPIPTYP= 0
$$ ##$PPMPNUM= 100
$$ ##$PPRESOL= 1
$$ ##$PSCAL= 0
$$ ##$PSIGN= 0
$$ ##$PYNMP= <>
$$ ##$REVERSE= no
$$ ##$SF= 600.17
$$ ##$SI= 1024
$$ ##$SIGF1= 10.70791
$$ ##$SIGF2= -1.307917
$$ ##$SINO= 0
$$ ##$SIOLD= 1024
$$ ##$SPECTYP= <>
$$ ##$SREGLST= <13C.H2O+D2O>
$$ ##$SSB= 2
$$ ##$STSI= 1024
$$ ##$STSR= 0
$$ ##$SW_p= 7211.53846153844
$$ ##$SYMM= 0
$$ ##$S_DEV= 74259
$$ ##$TDeff= 2048
$$ ##$TDoff= 0
$$ ##$TI= <>
$$ ##$TILT= no
$$ ##$TM1= 0
$$ ##$TM2= 0
$$ ##$TOPLEV= 100
$$ ##$USERP1= <>
$$ ##$USERP2= <>
$$ ##$USERP3= <>
$$ ##$USERP4= <>
$$ ##$USERP5= <>
$$ ##$WDW= 4
$$ ##$XDIM= 1024
$$ ##$YMAX_p= 296375083
$$ ##$YMIN_p= -22394153
$$ ##END=
$$ 
##$PARAMETERFILE=	(pulseprogram, ASCII, c:/Users/10157/Desktop/2674-4-HSQC/2/pulseprogram, 0)
$$ # 1 "C:/Bruker/TopSpin3/exp/stan/nmr/lists/pp/hsqcedetgpsisp2.3"
$$ ;hsqcedetgpsisp2.3
$$ ;avance-version (12/01/11)
$$ ;HSQC
$$ ;2D H-1/X correlation via double inept transfer
$$ ;   using sensitivity improvement
$$ ;phase sensitive using Echo/Antiecho-TPPI gradient selection
$$ ;with decoupling during acquisition
$$ ;using trim pulses in inept transfer
$$ ;with multiplicity editing during selection step
$$ ;using shaped pulses for all 180degree pulses on f2 - channel
$$ ;for matched sweep adiabatic pulses
$$ ;with gradients in back-inept
$$ ;
$$ ;A.G. Palmer III, J. Cavanagh, P.E. Wright & M. Rance, J. Magn.
$$ ;   Reson. 93, 151-170 (1991)
$$ ;L.E. Kay, P. Keifer & T. Saarinen, J. Am. Chem. Soc. 114,
$$ ;   10663-5 (1992)
$$ ;J. Schleucher, M. Schwendinger, M. Sattler, P. Schmidt, O. Schedletzky,
$$ ;   S.J. Glaser, O.W. Sorensen & C. Griesinger, J. Biomol. NMR 4,
$$ ;   301-306 (1994)
$$ ;W. Willker, D. Leibfritz, R. Kerssebaum & W. Bermel, Magn. Reson.
$$ ;   Chem. 31, 287-292 (1993)
$$ ;C. Zwahlen, P. Legault, S.J.F. Vincent, J. Greenblatt, R. Konrat &
$$ ;   L.E. Kay, J. Am. Chem. Soc. 119 6711-6721 (1997)
$$ ;(R.D. Boyer, R. Johnson & K. Krishnamurthy, 
$$ ;   J. Magn. Reson. 165, 253-259 (2003) )
$$ ;
$$ ;$CLASS=HighRes
$$ ;$DIM=2D
$$ ;$TYPE=
$$ ;$SUBTYPE=
$$ ;$COMMENT=
$$ ;$RECOMMEND=y
$$ 
$$ 
$$ # 1 "C:/Bruker/TopSpin3/exp/stan/nmr/lists/pp/Avance.incl" 1
$$ ;Avance3.incl
$$ ;   for AV III
$$ ;
$$ ;avance-version (13/06/17)
$$ ;
$$ ;$CLASS=HighRes Incl
$$ ;$COMMENT=
$$ # 169 "C:/Bruker/TopSpin3/exp/stan/nmr/lists/pp/Avance.incl"
$$ ;$Id: Avance3.incl,v 1.9.8.3 2013/08/30 09:44:49 ber Exp $
$$ # 36 "C:/Bruker/TopSpin3/exp/stan/nmr/lists/pp/hsqcedetgpsisp2.3" 2
$$ 
$$ # 1 "C:/Bruker/TopSpin3/exp/stan/nmr/lists/pp/Grad.incl" 1
$$ ;Grad2.incl  -  include file for Gradient Spectroscopy
$$ ;   for TCU3
$$ ;
$$ ;avance-version (07/01/17)
$$ ;
$$ ;$CLASS=HighRes Incl
$$ ;$COMMENT=
$$ 
$$ # 27 "C:/Bruker/TopSpin3/exp/stan/nmr/lists/pp/Grad.incl"
$$ define list<gradient> EA=<EA>
$$ 
$$ 
$$ # 31 "C:/Bruker/TopSpin3/exp/stan/nmr/lists/pp/Grad.incl"
$$ ;$Id: Grad2.incl,v 1.13.8.1 2012/01/31 17:56:17 ber Exp $
$$ # 37 "C:/Bruker/TopSpin3/exp/stan/nmr/lists/pp/hsqcedetgpsisp2.3" 2
$$ 
$$ # 1 "C:/Bruker/TopSpin3/exp/stan/nmr/lists/pp/Delay.incl" 1
$$ ;Delay.incl  -  include file for commonly used delays
$$ ;
$$ ;version (13/08/07)
$$ ;
$$ ;$CLASS=HighRes Incl
$$ ;$COMMENT=
$$ 
$$ # 9 "C:/Bruker/TopSpin3/exp/stan/nmr/lists/pp/Delay.incl"
$$ ;general delays
$$ 
$$ define delay DELTA
$$ define delay DELTA1
$$ define delay DELTA2
$$ define delay DELTA3
$$ define delay DELTA4
$$ define delay DELTA5
$$ define delay DELTA6
$$ define delay DELTA7
$$ define delay DELTA8
$$ define delay DELTA9
$$ define delay DELTA10
$$ define delay DELTA11
$$ define delay DELTA12
$$ define delay DELTA13
$$ define delay DELTA14
$$ define delay DELTA15
$$ define delay DELTA16
$$ 
$$ define delay TAU
$$ define delay TAU1
$$ define delay TAU2
$$ define delay TAU3
$$ define delay TAU4
$$ define delay TAU5
$$ define delay TAU6
$$ define delay TAU7
$$ define delay TAU8
$$ define delay TAU9
$$ # 40 "C:/Bruker/TopSpin3/exp/stan/nmr/lists/pp/Delay.incl"
$$ define delay INCR1
$$ define delay INCR2
$$ define delay INCR3
$$ define delay INCR4
$$ define delay INCR5
$$ define delay INCR6
$$ 
$$ 
$$ ;delays for centering pulses
$$ # 50 "C:/Bruker/TopSpin3/exp/stan/nmr/lists/pp/Delay.incl"
$$ define delay CEN_HN1
$$ define delay CEN_HN2
$$ define delay CEN_HN3
$$ define delay CEN_HC1
$$ define delay CEN_HC2
$$ define delay CEN_HC3
$$ define delay CEN_HC4
$$ define delay CEN_HP1
$$ define delay CEN_HP2
$$ define delay CEN_CN1
$$ define delay CEN_CN2
$$ define delay CEN_CN3
$$ define delay CEN_CN4
$$ define delay CEN_CP1
$$ define delay CEN_CP2
$$ 
$$ 
$$ ;loop counters
$$ # 69 "C:/Bruker/TopSpin3/exp/stan/nmr/lists/pp/Delay.incl"
$$ define loopcounter COUNTER
$$ define loopcounter SCALEF
$$ define loopcounter FACTOR1
$$ define loopcounter FACTOR2
$$ define loopcounter FACTOR3
$$ define loopcounter FACTOR4
$$ define loopcounter FACTOR5
$$ define loopcounter FACTOR6
$$ 
$$ 
$$ # 80 "C:/Bruker/TopSpin3/exp/stan/nmr/lists/pp/Delay.incl"
$$ ;$Id: Delay.incl,v 1.13.8.2 2013/08/30 09:44:49 ber Exp $
$$ # 38 "C:/Bruker/TopSpin3/exp/stan/nmr/lists/pp/hsqcedetgpsisp2.3" 2
$$ 
$$ 
$$ # 41 "C:/Bruker/TopSpin3/exp/stan/nmr/lists/pp/hsqcedetgpsisp2.3"
$$ "p2=p1*2"
$$ "d4=1s/(cnst2*4)"
$$ "d11=30m"
$$ 
$$ 
$$ "d0=3u"
$$ # 48 "C:/Bruker/TopSpin3/exp/stan/nmr/lists/pp/hsqcedetgpsisp2.3"
$$ "in0=inf1/2"
$$ 
$$ 
$$ "DELTA=d21-p16-d16-p2-d0*2-p3*2/PI"
$$ "DELTA1=p16+d16-p1*0.78+de+8u"
$$ "DELTA2=d4-larger(p2,p14)/2"
$$ "DELTA3=d24-cnst17*p24/2-p19-d16"
$$ "DELTA4=d4-larger(p2,p14)/2-p16-d16"
$$ "DELTA5=d21-p2+p3*2/PI"
$$ # 59 "C:/Bruker/TopSpin3/exp/stan/nmr/lists/pp/hsqcedetgpsisp2.3"
$$ "acqt0=0"
$$ baseopt_echo
$$ 
$$ 
$$ # 1 "mc_line 63 file C:/Bruker/TopSpin3/exp/stan/nmr/lists/pp/hsqcedetgpsisp2.3 exp. def. part of mc cmd. before ze"
$$ define delay MCWRK
$$ define delay MCREST
$$ define delay d0orig
$$ "d0orig=d0"
$$ define loopcounter t1loop
$$ "t1loop=0"
$$ define loopcounter ph1loop
$$ "ph1loop=0"
$$ define loopcounter ST1CNT
$$ "ST1CNT = td1 / 2"
$$ "MCREST = d1 - d1"
$$ "MCWRK = 0.066667*d1"
$$ 
$$     dccorr
$$ # 63 "C:/Bruker/TopSpin3/exp/stan/nmr/lists/pp/hsqcedetgpsisp2.3"
$$ 1 ze
$$ # 1 "mc_line 63 file C:/Bruker/TopSpin3/exp/stan/nmr/lists/pp/hsqcedetgpsisp2.3 exp. def. of mc cmd. after ze"
$$       "d0=d0orig + t1loop * in0 "
$$       "phval5 = (ph1loop % 2) * 180"
$$       MCWRK ip5 + phval5
$$       "phval3 = (t1loop * 180)%360"
$$       MCWRK ip3 + phval3
$$       "phval6 = (t1loop * 180)%360"
$$       MCWRK ip6 + phval6
$$       "phval31 = (t1loop * 180)%360"
$$       MCWRK ip31 + phval31
$$       MCWRK
$$       "phval0 = ph1loop * 1"
$$       MCWRK setgrad EA
$$ # 64 "C:/Bruker/TopSpin3/exp/stan/nmr/lists/pp/hsqcedetgpsisp2.3"
$$   d11 pl12:f2
$$ # 1 "mc_line 65 file C:/Bruker/TopSpin3/exp/stan/nmr/lists/pp/hsqcedetgpsisp2.3 exp. start label for mc cmd."
$$ 2 MCWRK  * 7 do:f2
$$ LBLF1, MCWRK  * 7
$$ LBLST1, MCWRK 
$$   MCREST
$$ # 66 "C:/Bruker/TopSpin3/exp/stan/nmr/lists/pp/hsqcedetgpsisp2.3"
$$ 3 (p1 ph1)
$$   DELTA2 pl0:f2
$$   4u
$$   (center (p2 ph1) (p14:sp3 ph6):f2 )
$$   4u
$$   DELTA2 pl2:f2 setnmr3|0 setnmr0|34|32|33 ctrlgrad 0
$$   p28 ph1
$$   4u
$$   (p1 ph2) (p3 ph3):f2
$$   d0 
$$   (p2 ph7)
$$   d0
$$   p16:gp1*EA
$$   d16
$$   DELTA
$$   (p31:sp18 ph1):f2
$$   (p2 ph1) 
$$   DELTA5
$$   4u
$$   (p31:sp18 ph1):f2
$$   2u
$$   2u pl2:f2
$$   (center (p1 ph1) (p3 ph4):f2 )
$$   p19:gp3
$$   d16
$$   DELTA3
$$   (center (p2 ph1) (p24:sp7 ph1):f2 )
$$   DELTA3
$$   p19:gp3
$$   d16 pl2:f2
$$   (center (p1 ph2) (p3 ph5):f2 )
$$   p16:gp4
$$   d16
$$   DELTA4 pl0:f2
$$   (center (p2 ph1) (p14:sp3 ph1):f2 )
$$   DELTA4
$$   p16:gp4
$$   d16
$$   (p1 ph1)
$$   DELTA1
$$   (p2 ph1)
$$   4u
$$   p16:gp2
$$   d16 pl12:f2
$$   4u setnmr3^0 setnmr0^34^32^33 ctrlgrad 7
$$   go=2 ph31 cpd2:f2
$$ # 1 "mc_line 112 file C:/Bruker/TopSpin3/exp/stan/nmr/lists/pp/hsqcedetgpsisp2.3 exp. mc cmd. in line"
$$   MCWRK  do:f2 wr #0 if #0 zd 
$$ 
$$   "ph1loop+=1"
$$       "d0=d0orig + t1loop * in0 "
$$       "phval5 = (ph1loop % 2) * 180"
$$       MCWRK ip5 + phval5
$$       "phval3 = (t1loop * 180)%360"
$$       MCWRK ip3 + phval3
$$       "phval6 = (t1loop * 180)%360"
$$       MCWRK ip6 + phval6
$$       "phval31 = (t1loop * 180)%360"
$$       MCWRK ip31 + phval31
$$       MCWRK
$$       "phval0 = ph1loop * 1"
$$       MCWRK setgrad EA
$$   lo to LBLF1 times 2
$$   MCWRK 
$$ 
$$   "t1loop+=1"
$$       "d0=d0orig + t1loop * in0 "
$$       "phval5 = (ph1loop % 2) * 180"
$$       MCWRK ip5 + phval5
$$       "phval3 = (t1loop * 180)%360"
$$       MCWRK ip3 + phval3
$$       "phval6 = (t1loop * 180)%360"
$$       MCWRK ip6 + phval6
$$       "phval31 = (t1loop * 180)%360"
$$       MCWRK ip31 + phval31
$$       MCWRK
$$       "phval0 = ph1loop * 1"
$$       MCWRK setgrad EA
$$   lo to LBLST1 times ST1CNT
$$   MCWRK 
$$   "t1loop=0"
$$   "ph1loop=0"
$$   MCWRK
$$ # 114 "C:/Bruker/TopSpin3/exp/stan/nmr/lists/pp/hsqcedetgpsisp2.3"
$$ exit
$$    
$$ # 117 "C:/Bruker/TopSpin3/exp/stan/nmr/lists/pp/hsqcedetgpsisp2.3"
$$ ph1=0 
$$ ph2=1
$$ ph3=0 2
$$ ph4=0 0 2 2
$$ ph5=3 3 1 1
$$ ph6=0
$$ ph7=0 0 2 2
$$ ph31=2 0 0 2
$$   
$$ 
$$ ;pl0 : 0W
$$ ;pl1 : f1 channel - power level for pulse (default)
$$ ;pl2 : f2 channel - power level for pulse (default)
$$ ;pl12: f2 channel - power level for CPD/BB decoupling
$$ ;sp3: f2 channel - shaped pulse (180degree inversion)
$$ ;spnam3: Crp60,0.5,20.1
$$ ;sp7: f2 channel - shaped pulse (180degree refocussing)
$$ ;spnam7: Crp60comp.4
$$ ;sp18: f2 channel - shaped pulse 180 degree (adiabatic matched sweep)
$$ ;spnam18: Crp60_xfilt.2
$$ ;p1 : f1 channel -  90 degree high power pulse
$$ ;p2 : f1 channel - 180 degree high power pulse
$$ ;p3 : f2 channel -  90 degree high power pulse
$$ ;p14: f2 channel - 180 degree shaped pulse for inversion
$$ ;     = 500usec for Crp60,0.5,20.1
$$ ;p16: homospoil/gradient pulse
$$ ;p19: gradient pulse 2                                 [500 usec]
$$ ;p24: f2 channel - 180 degree shaped pulse for refocussing
$$ ;     = 2msec for Crp60comp.4
$$ ;p28: f1 channel - trim pulse
$$ ;p31: f2 channel - 180 degree shaped pulse for adiabatic matched sweep
$$ ;                      1730 us at 600.13 MHz, otherwise: 1730*sqrt(600/x)
$$ ;d0 : incremented delay (2D)                           [3 usec]
$$ ;d1 : relaxation delay; 1-5 * T1
$$ ;d4 : 1/(4J)XH
$$ ;d11: delay for disk I/O                               [30 msec]
$$ ;d16: delay for homospoil/gradient recovery
$$ ;d21: set d21 according to multiplicity selection
$$ ;        1/(2J(XH))  XH, XH3 positive, XH2 negative
$$ ;d24: 1/(8J)XH for all multiplicities
$$ ;     1/(4J)XH for XH
$$ ;cnst2: = J(XH)
$$ ;cnst17: = -0.5 for Crp60comp.4
$$ ;inf1: 1/SW(X) = 2 * DW(X)
$$ ;in0: 1/(2 * SW(X)) = DW(X)
$$ ;nd0: 2
$$ ;ns: 1 * n
$$ ;ds: >= 16
$$ ;td1: number of experiments
$$ ;FnMODE: echo-antiecho
$$ ;cpd2: decoupling according to sequence defined by cpdprg2
$$ ;pcpd2: f2 channel - 90 degree pulse for decoupling sequence
$$ 
$$ # 171 "C:/Bruker/TopSpin3/exp/stan/nmr/lists/pp/hsqcedetgpsisp2.3"
$$ ;use gradient ratio:	gp 1 : gp 2 : gp 3 : gp 4
$$ ;			  80 : 20.1 :   11 :   -5    for C-13
$$ ;			  80 :  8.1 :   11 :   -5    for N-15
$$ 
$$ ;for z-only gradients:
$$ ;gpz1: 80%
$$ ;gpz2: 20.1% for C-13, 8.1% for N-15
$$ ;gpz3: 11%
$$ ;gpz4: -5%
$$ 
$$ ;use gradient files:   
$$ ;gpnam1: SMSQ10.100
$$ ;gpnam2: SMSQ10.100
$$ ;gpnam3: SMSQ10.100
$$ ;gpnam4: SMSQ10.100
$$ # 188 "C:/Bruker/TopSpin3/exp/stan/nmr/lists/pp/hsqcedetgpsisp2.3"
$$ ;cnst17: Factor to compensate for coupling evolution during a pulse
$$ ;       (usually +1). A positive factor indicates that coupling 
$$ ;       evolution continues during the pulse, whereas a negative 
$$ ;       factor is necessary if the coupling is (partially) refocussed.
$$ 
$$ 
$$ # 195 "C:/Bruker/TopSpin3/exp/stan/nmr/lists/pp/hsqcedetgpsisp2.3"
$$ ;$Id: hsqcedetgpsisp2.3,v 1.9.2.1.4.1 2012/01/31 17:56:32 ber Exp $
$$ 
##$PARAMETERFILE=	(title, ASCII, c:/Users/10157/Desktop/2674-4-HSQC/2/pdata/1/title, 0)
$$ 
$$ 
##$PARAMETERFILE=	(uxnmr.par, ASCII, c:/Users/10157/Desktop/2674-4-HSQC/2/uxnmr.par, 0)
$$ ##TITLE= Parameter file, TOPSPIN		Version 3.2
$$ ##JCAMPDX= 5.0
$$ ##DATATYPE= Parameter Values
$$ ##NPOINTS= 552	$$ modification sequence number
$$ ##ORIGIN= Bruker BioSpin GmbH
$$ ##OWNER= nmrsu
$$ $$ 2020-07-13 13:17:50.606 +0800  nmrsu@CZC3361HFZ
$$ $$ C:/Bruker/TopSpin3/conf/instr/spect/uxnmr.par
$$ $$ process C:\Bruker\TopSpin3\prog\mod\confwiring.exe
$$ ##$ACB= 0
$$ ##$ACBTAT= (0..23)
$$ 0 88 72 88 50 0 0 0 0 0 0 0 0 0 0 0 0 0 0 0 0 0 0 0
$$ ##$ACBTBA= (0..23)
$$ 0 0 0 0 0 0 0 0 0 0 0 0 0 0 0 0 0 0 0 0 0 0 0 0
$$ ##$ACBTBLK= (0..23)
$$ 0 36 34 33 39 0 0 0 0 0 0 0 0 0 0 0 0 0 0 0 0 0 0 0
$$ ##$ACBTCTL= (0..23)
$$ 0 6 6 6 6 0 0 0 0 0 0 0 0 0 0 0 0 0 0 0 0 0 0 0
$$ ##$ACBTDI= (0..23)
$$ 0 -1779670022 -1779670023 -1779670023 -1779670252 0 0 0 0 0 0 0 0 0 0 0
$$ 0 0 0 0 0 0 0 0
$$ ##$ACBTDM= (0..23)
$$ 0 10 25 10 10 0 0 0 0 0 0 0 0 0 0 0 0 0 0 0 0 0 0 0
$$ ##$ACBTFHI= (0..23)
$$ 0 365 600 365 93 0 0 0 0 0 0 0 0 0 0 0 0 0 0 0 0 0 0 0
$$ ##$ACBTFL= (0..23)
$$ 0 248 248 248 8 0 0 0 0 0 0 0 0 0 0 0 0 0 0 0 0 0 0 0
$$ ##$ACBTFLO= (0..23)
$$ 0 6 180 6 91 0 0 0 0 0 0 0 0 0 0 0 0 0 0 0 0 0 0 0
$$ ##$ACBTINP= (0..23)
$$ 0 4 2 1 7 0 0 0 0 0 0 0 0 0 0 0 0 0 0 0 0 0 0 0
$$ ##$ACBTOUT= (0..23)
$$ 0 1 1 2 1 0 0 0 0 0 0 0 0 0 0 0 0 0 0 0 0 0 0 0
$$ ##$ACBTPO= (0..23)
$$ 0 300000 100000 300000 5000 0 0 0 0 0 0 0 0 0 0 0 0 0 0 0 0 0 0 0
$$ ##$ACBTPW= (0..23)
$$ 0 100 100 100 1000 0 0 0 0 0 0 0 0 0 0 0 0 0 0 0 0 0 0 0
$$ ##$ACBTSB= (0..23)
$$ 0 0 103 99 0 0 0 0 0 0 0 0 0 0 0 0 0 0 0 0 0 0 0 0
$$ ##$ACBTSDT= (0..23)
$$ 0 2 2 2 2 0 0 0 0 0 0 0 0 0 0 0 0 0 0 0 0 0 0 0
$$ ##$ACBTY= <no>
$$ ##$AMPDFLT= no
$$ ##$AQSBDCH= (0..95)
$$ 0 0 0 0 0 0 0 0 0 0 255 255 255 255 255 255 255 255 255 255 255 255 255
$$ 255 255 255 255 255 255 255 255 255 255 255 255 255 255 255 255 255 255
$$ 255 255 255 255 255 255 255 255 255 255 255 255 255 255 255 255 255 255
$$ 255 255 255 255 255 255 255 255 255 255 255 255 255 255 255 255 255 255
$$ 255 255 255 255 255 255 255 255 255 255 255 255 255 255 255 255 255 255
$$ 255
$$ ##$AQSBDHW= (0..95)
$$ 5 1 0 0 0 0 0 0 0 0 255 255 255 255 255 255 255 255 255 255 255 255 255
$$ 255 255 255 255 255 255 255 255 255 255 255 255 255 255 255 255 255 255
$$ 255 255 255 255 255 255 255 255 255 255 255 255 255 255 255 255 255 255
$$ 255 255 255 255 255 255 255 255 255 255 255 255 255 255 255 255 255 255
$$ 255 255 255 255 255 255 255 255 255 255 255 255 255 255 255 255 255 255
$$ 255
$$ ##$AQSBDID= (0..95)
$$ 82 88 83 83 83 83 86 86 66 66 255 255 255 255 255 255 255 255 255 255 255
$$ 255 255 255 255 255 255 255 255 255 255 255 255 255 255 255 255 255 255
$$ 255 255 255 255 255 255 255 255 255 255 255 255 255 255 255 255 255 255
$$ 255 255 255 255 255 255 255 255 255 255 255 255 255 255 255 255 255 255
$$ 255 255 255 255 255 255 255 255 255 255 255 255 255 255 255 255 255 255
$$ 255 255 255
$$ ##$AQSBDNO= (0..95)
$$ 1 1 1 2 3 4 1 2 1 1 255 255 255 255 255 255 255 255 255 255 255 255 255
$$ 255 255 255 255 255 255 255 255 255 255 255 255 255 255 255 255 255 255
$$ 255 255 255 255 255 255 255 255 255 255 255 255 255 255 255 255 255 255
$$ 255 255 255 255 255 255 255 255 255 255 255 255 255 255 255 255 255 255
$$ 255 255 255 255 255 255 255 255 255 255 255 255 255 255 255 255 255 255
$$ 255
$$ ##$AQSBDSL= (0..95)
$$ 2 3 4 4 5 5 13 14 255 1 255 255 255 255 255 255 255 255 255 255 255 255
$$ 255 255 255 255 255 255 255 255 255 255 255 255 255 255 255 255 255 255
$$ 255 255 255 255 255 255 255 255 255 255 255 255 255 255 255 255 255 255
$$ 255 255 255 255 255 255 255 255 255 255 255 255 255 255 255 255 255 255
$$ 255 255 255 255 255 255 255 255 255 255 255 255 255 255 255 255 255 255
$$ 255 255
$$ ##$AQSBDTY= (0..95)
$$ 67 214 50 50 50 50 147 145 216 7 255 255 255 255 255 255 255 255 255 255
$$ 255 255 255 255 255 255 255 255 255 255 255 255 255 255 255 255 255 255
$$ 255 255 255 255 255 255 255 255 255 255 255 255 255 255 255 255 255 255
$$ 255 255 255 255 255 255 255 255 255 255 255 255 255 255 255 255 255 255
$$ 255 255 255 255 255 255 255 255 255 255 255 255 255 255 255 255 255 255
$$ 255 255 255 255
$$ ##$AQSBUAD= (0..95)
$$ 16 52 36 37 38 39 160 161 32 32 255 255 255 255 255 255 255 255 255 255
$$ 255 255 255 255 255 255 255 255 255 255 255 255 255 255 255 255 255 255
$$ 255 255 255 255 255 255 255 255 255 255 255 255 255 255 255 255 255 255
$$ 255 255 255 255 255 255 255 255 255 255 255 255 255 255 255 255 255 255
$$ 255 255 255 255 255 255 255 255 255 255 255 255 255 255 255 255 255 255
$$ 255 255 255 255
$$ ##$AQSECL= (0..95)
$$ 0 3 2 2 2 2 0 1 1 255 255 255 255 255 255 255 255 255 255 255 255 255 255
$$ 255 255 255 255 255 255 255 255 255 255 255 255 255 255 255 255 255 255
$$ 255 255 255 255 255 255 255 255 255 255 255 255 255 255 255 255 255 255
$$ 255 255 255 255 255 255 255 255 255 255 255 255 255 255 255 255 255 255
$$ 255 255 255 255 255 255 255 255 255 255 255 255 255 255 255 255 255 255
$$ 255
$$ ##$AQSECLS= (0..95)
$$ 2 1 2 2 2 2 1 2 1 255 255 255 255 255 255 255 255 255 255 255 255 255 255
$$ 255 255 255 255 255 255 255 255 255 255 255 255 255 255 255 255 255 255
$$ 255 255 255 255 255 255 255 255 255 255 255 255 255 255 255 255 255 255
$$ 255 255 255 255 255 255 255 255 255 255 255 255 255 255 255 255 255 255
$$ 255 255 255 255 255 255 255 255 255 255 255 255 255 255 255 255 255 255
$$ 255
$$ ##$AQSETH1= <no>
$$ ##$AQSETH2= <no>
$$ ##$AQSSPLT= no
$$ ##$ATT19F= (0..1)
$$ 0 0
$$ ##$ATT1H= (0..1)
$$ 0 0
$$ ##$ATT3H= (0..1)
$$ 0 0
$$ ##$ATTX= (0..1)
$$ 0 0
$$ ##$ATTY= (0..1)
$$ 0 0
$$ ##$ATTZ= (0..1)
$$ 0 0
$$ ##$BACSAIR= yes
$$ ##$BACSCAP= 24
$$ ##$BACSDEL= 0
$$ ##$BACSFCM= no
$$ ##$BACSOPT= <>
$$ ##$BACSTY= <tty01>
$$ ##$BARPTY= <no>
$$ ##$BFREQ= 600.17
$$ ##$BGAETH1= <no>
$$ ##$BGAETH2= <no>
$$ ##$BGAETH3= <no>
$$ ##$BGAETH4= <no>
$$ ##$BGAETH5= <no>
$$ ##$BGAETH6= <no>
$$ ##$BGAETH7= <no>
$$ ##$BGAETH8= <no>
$$ ##$BIRDS= yes
$$ ##$BMPC= 0
$$ ##$BMPCTY= <no>
$$ ##$BPSUTY= <no>
$$ ##$BSMS= 2
$$ ##$BSMS19FLock= no
$$ ##$BSMSETH= <149.236.99.20>
$$ ##$BSMSTY= <no>
$$ ##$BgaChMap= (0..7)
$$ 15 15 15 15 15 15 15 15
$$ ##$BgaChShimMap= (0..7)
$$ 0 0 0 0 0 0 0 0
$$ ##$Bla01Eth= <149.236.99.250>
$$ ##$Bla01Nam= <BLAX300 E 6-365MHZ INR>
$$ ##$Bla01PN= <W1345092>
$$ ##$Bla01SN= <0666>
$$ ##$Bla02Eth= <149.236.99.249>
$$ ##$Bla02Nam= <BLAXH300/100 E 200-600MHZ INR>
$$ ##$Bla02PN= <W1345083>
$$ ##$Bla02SN= <0751>
$$ ##$Bla03Eth= <149.236.99.20>
$$ ##$Bla03Nam= <BSMS/2 LOCK TRANSCEIVER 600>
$$ ##$Bla03PN= <Z109890>
$$ ##$Bla03SN= <00450>
$$ ##$Bla04Eth= <no>
$$ ##$Bla04Nam= <>
$$ ##$Bla04PN= <>
$$ ##$Bla04SN= <>
$$ ##$Bla05Eth= <no>
$$ ##$Bla05Nam= <>
$$ ##$Bla05PN= <>
$$ ##$Bla05SN= <>
$$ ##$Bla06Eth= <no>
$$ ##$Bla06Nam= <>
$$ ##$Bla06PN= <>
$$ ##$Bla06SN= <>
$$ ##$Bla07Eth= <no>
$$ ##$Bla07Nam= <>
$$ ##$Bla07PN= <>
$$ ##$Bla07SN= <>
$$ ##$Bla08Eth= <no>
$$ ##$Bla08Nam= <>
$$ ##$Bla08PN= <>
$$ ##$Bla08SN= <>
$$ ##$CFASMOD= (0..7)
$$ 1 1 1 1 1 1 1 1
$$ ##$CFASMUL= (0..7)
$$ 1 1 1 1 1 1 1 1
$$ ##$CNFTXDR= (0..7)
$$ 6 6 6 0 0 0 0 0
$$ ##$COMDIG2= 0
$$ ##$CPDBTY= <no>
$$ ##$CRCOTY= <no>
$$ ##$CSW1= (0..31)
$$ 4 4 0 2 2 0 7 0 0 0 0 0 0 0 0 0 0 0 0 0 0 0 0 0 0 0 0 0 0 0 0 0
$$ ##$CSW2= (0..31)
$$ 0 0 0 1 1 0 0 0 0 0 0 0 0 0 0 0 0 0 0 0 0 0 0 0 0 0 0 0 0 0 0 0
$$ ##$CSWNUM= (0..7)
$$ 3 3 1 0 0 0 0 0
$$ ##$Ctb1Eth= <no>
$$ ##$DATSTAT= no
$$ ##$DIGI140= (0..7)
$$ 0 0 0 0 0 0 0 0
$$ ##$DIGIB12= (0..7)
$$ 0 0 0 0 0 0 0 0
$$ ##$DIGIB16= (0..7)
$$ 0 0 0 0 0 0 0 0
$$ ##$DIGIFA= (0..7)
$$ 0 0 0 0 0 0 0 0
$$ ##$DIGIHA= (0..7)
$$ 0 0 0 0 0 0 0 0
$$ ##$DIGIHAF= (0..7)
$$ 0 0 0 0 0 0 0 0
$$ ##$DIGIHRD= (0..7)
$$ 0 0 0 0 0 0 0 0
$$ ##$DIGIIA= (0..7)
$$ 0 0 0 0 0 0 0 0
$$ ##$DIGIO16= (0..7)
$$ 0 0 0 0 0 0 0 0
$$ ##$DIGISA= (0..7)
$$ 0 0 0 0 0 0 0 0
$$ ##$DIGISAF= (0..7)
$$ 0 0 0 0 0 0 0 0
$$ ##$DIGISL= (0..7)
$$ 0 0 0 0 0 0 0 0
$$ ##$DIGITYI= (0..7)
$$ 0 0 0 0 0 0 0 0
$$ ##$DIGITYP= (0..7)
$$ 0 0 0 0 0 0 0 0
$$ ##$DIGITZ= 0
$$ ##$DPPFAC= 1
$$ ##$DRMSETH= <no>
$$ ##$DRU= yes
$$ ##$DRUETH01= <149.236.99.89>
$$ ##$DRUETH02= <no>
$$ ##$DRUETH03= <no>
$$ ##$DRUETH04= <no>
$$ ##$DRUETH05= <no>
$$ ##$DRUETH06= <no>
$$ ##$DRUETH07= <no>
$$ ##$DRUETH08= <no>
$$ ##$DRUETH09= <no>
$$ ##$DRUETH10= <no>
$$ ##$DRUETH11= <no>
$$ ##$DRUETH12= <no>
$$ ##$DRUETH13= <no>
$$ ##$DRUETH14= <no>
$$ ##$DRUETH15= <no>
$$ ##$DRUETH16= <no>
$$ ##$DRUETH17= <no>
$$ ##$DRUETH18= <no>
$$ ##$DRUETH19= <no>
$$ ##$DRUETH20= <no>
$$ ##$DRUETH21= <no>
$$ ##$DRUETH22= <no>
$$ ##$DRUETH23= <no>
$$ ##$DRUETH24= <no>
$$ ##$DRUETH25= <no>
$$ ##$DRUETH26= <no>
$$ ##$DRUETH27= <no>
$$ ##$DRUETH28= <no>
$$ ##$DRUETH29= <no>
$$ ##$DRUETH30= <no>
$$ ##$DRUETH31= <no>
$$ ##$DRUETH32= <no>
$$ ##$Description= <Cabinet 600 HD OB>
$$ ##$DppType= 0
$$ ##$FCUMEM= (0..7)
$$ 16777208 16777208 16777208 0 0 0 0 0
$$ ##$FCUPAL= (0..7)
$$ 0 0 0 0 0 0 0 0
$$ ##$FGSVTY= <no>
$$ ##$FQMIX= 0
$$ ##$FUNCMOD= <>
$$ ##$GCUTYPE= 10
$$ ##$GCUTYPE2= 0
$$ ##$GPREDEL= 0
$$ ##$GPSCUTY= <no>
$$ ##$GRADRES= 5
$$ ##$GTUTY= <no>
$$ ##$GradAmpGain= (0..1)
$$ 0 0
$$ ##$GradAmpMaxCurX= (0..1)
$$ 0 0
$$ ##$GradAmpMaxCurY= (0..1)
$$ 0 0
$$ ##$GradAmpMaxCurZ= (0..1)
$$ 9.99999904632568 0
$$ ##$GradAmpType= (0..1)
$$ 2 0
$$ ##$HDIETH1= <no>
$$ ##$HDIETH2= <no>
$$ ##$HDIETH3= <no>
$$ ##$HDIETH4= <no>
$$ ##$HFAC= 3
$$ ##$HPCU= 0
$$ ##$HPCUTY= <no>
$$ ##$HPTXLP= (0..3)
$$ -1 -1 -1 -1
$$ ##$HPTXPI= (0..3)
$$ 0 0 0 0
$$ ##$HPTXPO= (0..3)
$$ 0 0 0 0
$$ ##$HPTXTY= (0..3)
$$ 0 0 0 0
$$ ##$IF451= 0
$$ ##$IFREQ= 1
$$ ##$INTFPR= 0
$$ ##$IPSOETH= <149.236.99.252>
$$ ##$LOCKCONF= <DLM>
$$ ##$LOCKTY= <no>
$$ ##$LOCSWID= 0
$$ ##$LOCSWIF= 0
$$ ##$LVDSSPLITETH1= <no>
$$ ##$LVDSSPLITETH2= <no>
$$ ##$LVDSSPLITETH3= <no>
$$ ##$LVDSSPLITETH4= <no>
$$ ##$Location= <South China University, Guangzhou, China>
$$ ##$M2FAC= 0
$$ ##$MAS= 0
$$ ##$MASETIME= 10
$$ ##$MASITIME= 10
$$ ##$MASTY= <no>
$$ ##$MAS_CT= 5
$$ ##$MAS_SG= 0
$$ ##$MAS_TO= 0
$$ ##$MEMPRM= 0
$$ ##$MHFAC= 0
$$ ##$MXFAC= 0
$$ ##$NAMPD1= <HPLNA 19F1H>
$$ ##$NAMPD10= <>
$$ ##$NAMPD11= <>
$$ ##$NAMPD12= <>
$$ ##$NAMPD13= <>
$$ ##$NAMPD14= <>
$$ ##$NAMPD15= <>
$$ ##$NAMPD16= <>
$$ ##$NAMPD2= <2H>
$$ ##$NAMPD3= <XBB19F 2HS>
$$ ##$NAMPD4= <XBB19F 2HS>
$$ ##$NAMPD5= <>
$$ ##$NAMPD6= <>
$$ ##$NAMPD7= <>
$$ ##$NAMPD8= <>
$$ ##$NAMPD9= <>
$$ ##$NFCU= 3
$$ ##$NFRED= 0
$$ ##$NMRCH= 2
$$ ##$NMRMEM= 16384
$$ ##$NPSGU= 0
$$ ##$NRCU= 1
$$ ##$NROUT= 0
$$ ##$NSGU= 4
$$ ##$OrderNo= <10110061>
$$ ##$PAMPF1= (0..15)
$$ 75 56 96 64 64 0 0 0 0 0 0 0 0 0 0 0
$$ ##$PAMPF2= (0..15)
$$ 0 0 0 0 0 0 0 0 0 0 0 0 0 0 0 0
$$ ##$PAMPF3= (0..15)
$$ 0 0 0 0 0 0 0 0 0 0 0 0 0 0 0 0
$$ ##$PAMPF4= (0..15)
$$ 0 0 0 0 0 0 0 0 0 0 0 0 0 0 0 0
$$ ##$PAMPF5= (0..15)
$$ 0 0 0 0 0 0 0 0 0 0 0 0 0 0 0 0
$$ ##$PAMPF6= (0..15)
$$ 0 0 0 0 0 0 0 0 0 0 0 0 0 0 0 0
$$ ##$PAMPF7= (0..15)
$$ 0 0 0 0 0 0 0 0 0 0 0 0 0 0 0 0
$$ ##$PAMPF8= (0..15)
$$ 0 0 0 0 0 0 0 0 0 0 0 0 0 0 0 0
$$ ##$PH4= 0
$$ ##$PHF4TY= <no>
$$ ##$POWCHK= yes
$$ ##$PRAMD1= (0..7)
$$ 6 0 0 1610612736 0 0 0 0
$$ ##$PRAMD10= (0..7)
$$ 0 0 0 0 0 0 0 0
$$ ##$PRAMD11= (0..7)
$$ 0 0 0 0 0 0 0 0
$$ ##$PRAMD12= (0..7)
$$ 0 0 0 0 0 0 0 0
$$ ##$PRAMD13= (0..7)
$$ 0 0 0 0 0 0 0 0
$$ ##$PRAMD14= (0..7)
$$ 0 0 0 0 0 0 0 0
$$ ##$PRAMD15= (0..7)
$$ 0 0 0 0 0 0 0 0
$$ ##$PRAMD16= (0..7)
$$ 0 0 0 0 0 0 0 0
$$ ##$PRAMD17= (0..7)
$$ 0 0 0 0 0 0 0 0
$$ ##$PRAMD18= (0..7)
$$ 0 0 0 0 0 0 0 0
$$ ##$PRAMD19= (0..7)
$$ 0 0 0 0 0 0 0 0
$$ ##$PRAMD2= (0..7)
$$ 0 1048576 0 536870912 0 1048576 0 536870912
$$ ##$PRAMD20= (0..7)
$$ 0 0 0 0 0 0 0 0
$$ ##$PRAMD21= (0..7)
$$ 0 0 0 0 0 0 0 0
$$ ##$PRAMD3= (0..7)
$$ 2147483644 2131230719 2147483647 603979775 0 0 0 0
$$ ##$PRAMD4= (0..7)
$$ 2147483644 2131230719 2147483647 603979775 0 0 0 0
$$ ##$PRAMD5= (0..7)
$$ 0 0 0 0 0 0 0 0
$$ ##$PRAMD6= (0..7)
$$ 0 0 0 0 0 0 0 0
$$ ##$PRAMD7= (0..7)
$$ 0 0 0 0 0 0 0 0
$$ ##$PRAMD8= (0..7)
$$ 0 0 0 0 0 0 0 0
$$ ##$PRAMD9= (0..7)
$$ 0 0 0 0 0 0 0 0
$$ ##$PRAMLED= (0..1)
$$ 0 0
$$ ##$PRAMP1= <tty10>
$$ ##$PRAMP2= <no>
$$ ##$PRAMP3= <no>
$$ ##$PRAMP4= <no>
$$ ##$PRAMP5= <no>
$$ ##$PRAMP6= <no>
$$ ##$PRAMP7= <no>
$$ ##$PRAMP8= <no>
$$ ##$PRAMPTP= 1
$$ ##$PREPTY= <no>
$$ ##$PREREC= (0..15)
$$ 1 1 1 1 0 0 0 0 0 0 0 0 0 0 0 0
$$ ##$PRESHLD= 0
$$ ##$PTS160= -1
$$ ##$PTSA2X= (0..7)
$$ 0 0 0 0 0 0 0 0
$$ ##$PTSF2X= (0..7)
$$ 0 0 0 0 0 0 0 0
$$ ##$PTSFMX= (0..19)
$$ 649.9 649.9 649.9 649.9 0 0 0 0 0 0 0 0 0 0 0 0 0 0 0 0
$$ ##$PULCHK= no
$$ ##$PramDutyCycPerc= (0..15)
$$ 4 2 2 2 0 0 0 0 0 0 0 0 0 0 0 0
$$ ##$PramPeakPowerW= (0..15)
$$ 4000 500 500 500 0 0 0 0 0 0 0 0 0 0 0 0
$$ ##$PramPulWidthMs= (0..15)
$$ 10 0.1 0.1 0.1 0 0 0 0 0 0 0 0 0 0 0 0
$$ ##$PreampMod01PN= <Z103205>
$$ ##$PreampMod01SN= <00282>
$$ ##$PreampMod02PN= <Z003473>
$$ ##$PreampMod02SN= <01077>
$$ ##$PreampMod03PN= <Z003506>
$$ ##$PreampMod03SN= <01285>
$$ ##$PreampMod04PN= <Z003506>
$$ ##$PreampMod04SN= <01284>
$$ ##$PreampMod05PN= <>
$$ ##$PreampMod05SN= <>
$$ ##$PreampMod06PN= <>
$$ ##$PreampMod06SN= <>
$$ ##$PreampMod07PN= <>
$$ ##$PreampMod07SN= <>
$$ ##$PreampMod08PN= <>
$$ ##$PreampMod08SN= <>
$$ ##$PreampMod09PN= <>
$$ ##$PreampMod09SN= <>
$$ ##$PreampMod10PN= <>
$$ ##$PreampMod10SN= <>
$$ ##$PreampMod11PN= <>
$$ ##$PreampMod11SN= <>
$$ ##$PreampMod12PN= <>
$$ ##$PreampMod12SN= <>
$$ ##$PreampMod13PN= <>
$$ ##$PreampMod13SN= <>
$$ ##$PreampMod14PN= <>
$$ ##$PreampMod14SN= <>
$$ ##$PreampMod15PN= <>
$$ ##$PreampMod15SN= <>
$$ ##$PreampMod16PN= <>
$$ ##$PreampMod16SN= <>
$$ ##$PreampModBisDat= (0..15)
$$ 20131105 20131023 20131029 20131017 0 0 0 0 0 0 0 0 0 0 0 0
$$ ##$ProdigyEth= <no>
$$ ##$RCUCDS= (0..7)
$$ 0 0 0 0 0 0 0 0
$$ ##$RCUCFS= (0..7)
$$ 0 0 0 0 0 0 0 0
$$ ##$RCUCSS= (0..7)
$$ 0 0 0 0 0 0 0 0
$$ ##$RCUI2C1= (0..7)
$$ 0 0 0 0 0 0 0 0
$$ ##$RCUI2C2= (0..7)
$$ 0 0 0 0 0 0 0 0
$$ ##$RCUI2C3= (0..7)
$$ 0 0 0 0 0 0 0 0
$$ ##$RCUI2C4= (0..7)
$$ 0 0 0 0 0 0 0 0
$$ ##$RCUI2C5= (0..7)
$$ 0 0 0 0 0 0 0 0
$$ ##$RCUI2C6= (0..7)
$$ 0 0 0 0 0 0 0 0
$$ ##$RCUI2C7= (0..7)
$$ 0 0 0 0 0 0 0 0
$$ ##$RCUI2C8= (0..7)
$$ 0 0 0 0 0 0 0 0
$$ ##$RDCU= 0
$$ ##$RFSINPUT= (0..1)
$$ 0 0
$$ ##$RFSVTY= <no>
$$ ##$RGTYPE= (0..31)
$$ 9 0 0 0 0 0 0 0 0 0 0 0 0 0 0 0 0 0 0 0 0 0 0 0 0 0 0 0 0 0 0 0
$$ ##$RG_max= (0..31)
$$ 203 0 0 0 0 0 0 0 0 0 0 0 0 0 0 0 0 0 0 0 0 0 0 0 0 0 0 0 0 0 0 0
$$ ##$RG_min= (0..31)
$$ 0.25 0 0 0 0 0 0 0 0 0 0 0 0 0 0 0 0 0 0 0 0 0 0 0 0 0 0 0 0 0 0 0
$$ ##$RG_tab1= (0..255)
$$ 0.25 0.28 0.32 0.35 0.4 0.44 0.5 0.56 0.64 0.7 0.8 0.89 1 1.12 1.28 1.4
$$ 1.6 1.78 2 2.25 2.56 2.8 3.2 3.56 4 4.5 5 5.6 6.35 7.12 8 9 10 11.3 12.7
$$ 14.2 16 18 20.2 22.6 25.4 28.5 32 36 40.3 45.2 50.8 57 64 71.8 80.6 90.5
$$ 101 114 128 144 161 181 203 -1 -1 -1 -1 -1 -1 -1 -1 -1 -1 -1 -1 -1 -1 -1
$$ -1 -1 -1 -1 -1 -1 -1 -1 -1 -1 -1 -1 -1 -1 -1 -1 -1 -1 -1 -1 -1 -1 -1 -1
$$ -1 -1 -1 -1 -1 -1 -1 -1 -1 -1 -1 -1 -1 -1 -1 -1 -1 -1 -1 -1 -1 -1 -1 -1
$$ -1 -1 -1 -1 -1 -1 -1 -1 -1 -1 -1 -1 -1 -1 -1 -1 -1 -1 -1 -1 -1 -1 -1 -1
$$ -1 -1 -1 -1 -1 -1 -1 -1 -1 -1 -1 -1 -1 -1 -1 -1 -1 -1 -1 -1 -1 -1 -1 -1
$$ -1 -1 -1 -1 -1 -1 -1 -1 -1 -1 -1 -1 -1 -1 -1 -1 -1 -1 -1 -1 -1 -1 -1 -1
$$ -1 -1 -1 -1 -1 -1 -1 -1 -1 -1 -1 -1 -1 -1 -1 -1 -1 -1 -1 -1 -1 -1 -1 -1
$$ -1 -1 -1 -1 -1 -1 -1 -1 -1 -1 -1 -1 -1 -1 -1 -1 -1 -1 -1 -1 -1 -1 -1 -1
$$ -1 -1 -1 -1 -1 -1 -1 -1 -1 -1 -1 -1 -1 -1
$$ ##$RG_tab2= (0..255)
$$ -1 -1 -1 -1 -1 -1 -1 -1 -1 -1 -1 -1 -1 -1 -1 -1 -1 -1 -1 -1 -1 -1 -1 -1
$$ -1 -1 -1 -1 -1 -1 -1 -1 -1 -1 -1 -1 -1 -1 -1 -1 -1 -1 -1 -1 -1 -1 -1 -1
$$ -1 -1 -1 -1 -1 -1 -1 -1 -1 -1 -1 -1 -1 -1 -1 -1 -1 -1 -1 -1 -1 -1 -1 -1
$$ -1 -1 -1 -1 -1 -1 -1 -1 -1 -1 -1 -1 -1 -1 -1 -1 -1 -1 -1 -1 -1 -1 -1 -1
$$ -1 -1 -1 -1 -1 -1 -1 -1 -1 -1 -1 -1 -1 -1 -1 -1 -1 -1 -1 -1 -1 -1 -1 -1
$$ -1 -1 -1 -1 -1 -1 -1 -1 -1 -1 -1 -1 -1 -1 -1 -1 -1 -1 -1 -1 -1 -1 -1 -1
$$ -1 -1 -1 -1 -1 -1 -1 -1 -1 -1 -1 -1 -1 -1 -1 -1 -1 -1 -1 -1 -1 -1 -1 -1
$$ -1 -1 -1 -1 -1 -1 -1 -1 -1 -1 -1 -1 -1 -1 -1 -1 -1 -1 -1 -1 -1 -1 -1 -1
$$ -1 -1 -1 -1 -1 -1 -1 -1 -1 -1 -1 -1 -1 -1 -1 -1 -1 -1 -1 -1 -1 -1 -1 -1
$$ -1 -1 -1 -1 -1 -1 -1 -1 -1 -1 -1 -1 -1 -1 -1 -1 -1 -1 -1 -1 -1 -1 -1 -1
$$ -1 -1 -1 -1 -1 -1 -1 -1 -1 -1 -1 -1 -1 -1 -1 -1
$$ ##$RG_tab3= (0..255)
$$ -1 -1 -1 -1 -1 -1 -1 -1 -1 -1 -1 -1 -1 -1 -1 -1 -1 -1 -1 -1 -1 -1 -1 -1
$$ -1 -1 -1 -1 -1 -1 -1 -1 -1 -1 -1 -1 -1 -1 -1 -1 -1 -1 -1 -1 -1 -1 -1 -1
$$ -1 -1 -1 -1 -1 -1 -1 -1 -1 -1 -1 -1 -1 -1 -1 -1 -1 -1 -1 -1 -1 -1 -1 -1
$$ -1 -1 -1 -1 -1 -1 -1 -1 -1 -1 -1 -1 -1 -1 -1 -1 -1 -1 -1 -1 -1 -1 -1 -1
$$ -1 -1 -1 -1 -1 -1 -1 -1 -1 -1 -1 -1 -1 -1 -1 -1 -1 -1 -1 -1 -1 -1 -1 -1
$$ -1 -1 -1 -1 -1 -1 -1 -1 -1 -1 -1 -1 -1 -1 -1 -1 -1 -1 -1 -1 -1 -1 -1 -1
$$ -1 -1 -1 -1 -1 -1 -1 -1 -1 -1 -1 -1 -1 -1 -1 -1 -1 -1 -1 -1 -1 -1 -1 -1
$$ -1 -1 -1 -1 -1 -1 -1 -1 -1 -1 -1 -1 -1 -1 -1 -1 -1 -1 -1 -1 -1 -1 -1 -1
$$ -1 -1 -1 -1 -1 -1 -1 -1 -1 -1 -1 -1 -1 -1 -1 -1 -1 -1 -1 -1 -1 -1 -1 -1
$$ -1 -1 -1 -1 -1 -1 -1 -1 -1 -1 -1 -1 -1 -1 -1 -1 -1 -1 -1 -1 -1 -1 -1 -1
$$ -1 -1 -1 -1 -1 -1 -1 -1 -1 -1 -1 -1 -1 -1 -1 -1
$$ ##$RG_tab4= (0..255)
$$ -1 -1 -1 -1 -1 -1 -1 -1 -1 -1 -1 -1 -1 -1 -1 -1 -1 -1 -1 -1 -1 -1 -1 -1
$$ -1 -1 -1 -1 -1 -1 -1 -1 -1 -1 -1 -1 -1 -1 -1 -1 -1 -1 -1 -1 -1 -1 -1 -1
$$ -1 -1 -1 -1 -1 -1 -1 -1 -1 -1 -1 -1 -1 -1 -1 -1 -1 -1 -1 -1 -1 -1 -1 -1
$$ -1 -1 -1 -1 -1 -1 -1 -1 -1 -1 -1 -1 -1 -1 -1 -1 -1 -1 -1 -1 -1 -1 -1 -1
$$ -1 -1 -1 -1 -1 -1 -1 -1 -1 -1 -1 -1 -1 -1 -1 -1 -1 -1 -1 -1 -1 -1 -1 -1
$$ -1 -1 -1 -1 -1 -1 -1 -1 -1 -1 -1 -1 -1 -1 -1 -1 -1 -1 -1 -1 -1 -1 -1 -1
$$ -1 -1 -1 -1 -1 -1 -1 -1 -1 -1 -1 -1 -1 -1 -1 -1 -1 -1 -1 -1 -1 -1 -1 -1
$$ -1 -1 -1 -1 -1 -1 -1 -1 -1 -1 -1 -1 -1 -1 -1 -1 -1 -1 -1 -1 -1 -1 -1 -1
$$ -1 -1 -1 -1 -1 -1 -1 -1 -1 -1 -1 -1 -1 -1 -1 -1 -1 -1 -1 -1 -1 -1 -1 -1
$$ -1 -1 -1 -1 -1 -1 -1 -1 -1 -1 -1 -1 -1 -1 -1 -1 -1 -1 -1 -1 -1 -1 -1 -1
$$ -1 -1 -1 -1 -1 -1 -1 -1 -1 -1 -1 -1 -1 -1 -1 -1
$$ ##$RG_tab5= (0..255)
$$ -1 -1 -1 -1 -1 -1 -1 -1 -1 -1 -1 -1 -1 -1 -1 -1 -1 -1 -1 -1 -1 -1 -1 -1
$$ -1 -1 -1 -1 -1 -1 -1 -1 -1 -1 -1 -1 -1 -1 -1 -1 -1 -1 -1 -1 -1 -1 -1 -1
$$ -1 -1 -1 -1 -1 -1 -1 -1 -1 -1 -1 -1 -1 -1 -1 -1 -1 -1 -1 -1 -1 -1 -1 -1
$$ -1 -1 -1 -1 -1 -1 -1 -1 -1 -1 -1 -1 -1 -1 -1 -1 -1 -1 -1 -1 -1 -1 -1 -1
$$ -1 -1 -1 -1 -1 -1 -1 -1 -1 -1 -1 -1 -1 -1 -1 -1 -1 -1 -1 -1 -1 -1 -1 -1
$$ -1 -1 -1 -1 -1 -1 -1 -1 -1 -1 -1 -1 -1 -1 -1 -1 -1 -1 -1 -1 -1 -1 -1 -1
$$ -1 -1 -1 -1 -1 -1 -1 -1 -1 -1 -1 -1 -1 -1 -1 -1 -1 -1 -1 -1 -1 -1 -1 -1
$$ -1 -1 -1 -1 -1 -1 -1 -1 -1 -1 -1 -1 -1 -1 -1 -1 -1 -1 -1 -1 -1 -1 -1 -1
$$ -1 -1 -1 -1 -1 -1 -1 -1 -1 -1 -1 -1 -1 -1 -1 -1 -1 -1 -1 -1 -1 -1 -1 -1
$$ -1 -1 -1 -1 -1 -1 -1 -1 -1 -1 -1 -1 -1 -1 -1 -1 -1 -1 -1 -1 -1 -1 -1 -1
$$ -1 -1 -1 -1 -1 -1 -1 -1 -1 -1 -1 -1 -1 -1 -1 -1
$$ ##$RG_tab6= (0..255)
$$ -1 -1 -1 -1 -1 -1 -1 -1 -1 -1 -1 -1 -1 -1 -1 -1 -1 -1 -1 -1 -1 -1 -1 -1
$$ -1 -1 -1 -1 -1 -1 -1 -1 -1 -1 -1 -1 -1 -1 -1 -1 -1 -1 -1 -1 -1 -1 -1 -1
$$ -1 -1 -1 -1 -1 -1 -1 -1 -1 -1 -1 -1 -1 -1 -1 -1 -1 -1 -1 -1 -1 -1 -1 -1
$$ -1 -1 -1 -1 -1 -1 -1 -1 -1 -1 -1 -1 -1 -1 -1 -1 -1 -1 -1 -1 -1 -1 -1 -1
$$ -1 -1 -1 -1 -1 -1 -1 -1 -1 -1 -1 -1 -1 -1 -1 -1 -1 -1 -1 -1 -1 -1 -1 -1
$$ -1 -1 -1 -1 -1 -1 -1 -1 -1 -1 -1 -1 -1 -1 -1 -1 -1 -1 -1 -1 -1 -1 -1 -1
$$ -1 -1 -1 -1 -1 -1 -1 -1 -1 -1 -1 -1 -1 -1 -1 -1 -1 -1 -1 -1 -1 -1 -1 -1
$$ -1 -1 -1 -1 -1 -1 -1 -1 -1 -1 -1 -1 -1 -1 -1 -1 -1 -1 -1 -1 -1 -1 -1 -1
$$ -1 -1 -1 -1 -1 -1 -1 -1 -1 -1 -1 -1 -1 -1 -1 -1 -1 -1 -1 -1 -1 -1 -1 -1
$$ -1 -1 -1 -1 -1 -1 -1 -1 -1 -1 -1 -1 -1 -1 -1 -1 -1 -1 -1 -1 -1 -1 -1 -1
$$ -1 -1 -1 -1 -1 -1 -1 -1 -1 -1 -1 -1 -1 -1 -1 -1
$$ ##$RG_tab7= (0..255)
$$ -1 -1 -1 -1 -1 -1 -1 -1 -1 -1 -1 -1 -1 -1 -1 -1 -1 -1 -1 -1 -1 -1 -1 -1
$$ -1 -1 -1 -1 -1 -1 -1 -1 -1 -1 -1 -1 -1 -1 -1 -1 -1 -1 -1 -1 -1 -1 -1 -1
$$ -1 -1 -1 -1 -1 -1 -1 -1 -1 -1 -1 -1 -1 -1 -1 -1 -1 -1 -1 -1 -1 -1 -1 -1
$$ -1 -1 -1 -1 -1 -1 -1 -1 -1 -1 -1 -1 -1 -1 -1 -1 -1 -1 -1 -1 -1 -1 -1 -1
$$ -1 -1 -1 -1 -1 -1 -1 -1 -1 -1 -1 -1 -1 -1 -1 -1 -1 -1 -1 -1 -1 -1 -1 -1
$$ -1 -1 -1 -1 -1 -1 -1 -1 -1 -1 -1 -1 -1 -1 -1 -1 -1 -1 -1 -1 -1 -1 -1 -1
$$ -1 -1 -1 -1 -1 -1 -1 -1 -1 -1 -1 -1 -1 -1 -1 -1 -1 -1 -1 -1 -1 -1 -1 -1
$$ -1 -1 -1 -1 -1 -1 -1 -1 -1 -1 -1 -1 -1 -1 -1 -1 -1 -1 -1 -1 -1 -1 -1 -1
$$ -1 -1 -1 -1 -1 -1 -1 -1 -1 -1 -1 -1 -1 -1 -1 -1 -1 -1 -1 -1 -1 -1 -1 -1
$$ -1 -1 -1 -1 -1 -1 -1 -1 -1 -1 -1 -1 -1 -1 -1 -1 -1 -1 -1 -1 -1 -1 -1 -1
$$ -1 -1 -1 -1 -1 -1 -1 -1 -1 -1 -1 -1 -1 -1 -1 -1
$$ ##$RG_tab8= (0..255)
$$ -1 -1 -1 -1 -1 -1 -1 -1 -1 -1 -1 -1 -1 -1 -1 -1 -1 -1 -1 -1 -1 -1 -1 -1
$$ -1 -1 -1 -1 -1 -1 -1 -1 -1 -1 -1 -1 -1 -1 -1 -1 -1 -1 -1 -1 -1 -1 -1 -1
$$ -1 -1 -1 -1 -1 -1 -1 -1 -1 -1 -1 -1 -1 -1 -1 -1 -1 -1 -1 -1 -1 -1 -1 -1
$$ -1 -1 -1 -1 -1 -1 -1 -1 -1 -1 -1 -1 -1 -1 -1 -1 -1 -1 -1 -1 -1 -1 -1 -1
$$ -1 -1 -1 -1 -1 -1 -1 -1 -1 -1 -1 -1 -1 -1 -1 -1 -1 -1 -1 -1 -1 -1 -1 -1
$$ -1 -1 -1 -1 -1 -1 -1 -1 -1 -1 -1 -1 -1 -1 -1 -1 -1 -1 -1 -1 -1 -1 -1 -1
$$ -1 -1 -1 -1 -1 -1 -1 -1 -1 -1 -1 -1 -1 -1 -1 -1 -1 -1 -1 -1 -1 -1 -1 -1
$$ -1 -1 -1 -1 -1 -1 -1 -1 -1 -1 -1 -1 -1 -1 -1 -1 -1 -1 -1 -1 -1 -1 -1 -1
$$ -1 -1 -1 -1 -1 -1 -1 -1 -1 -1 -1 -1 -1 -1 -1 -1 -1 -1 -1 -1 -1 -1 -1 -1
$$ -1 -1 -1 -1 -1 -1 -1 -1 -1 -1 -1 -1 -1 -1 -1 -1 -1 -1 -1 -1 -1 -1 -1 -1
$$ -1 -1 -1 -1 -1 -1 -1 -1 -1 -1 -1 -1 -1 -1 -1 -1
$$ ##$RG_tabA= (0..255)
$$ 0.25 0.28 0.32 0.35 0.4 0.44 0.5 0.56 0.64 0.7 0.8 0.89 1 1.12 1.28 1.4
$$ 1.6 1.78 2 2.25 2.56 2.8 3.2 3.56 4 4.5 5 5.6 6.35 7.12 8 9 10 11.3 12.7
$$ 14.2 16 18 20.2 22.6 25.4 28.5 32 36 40.3 45.2 50.8 57 64 71.8 80.6 90.5
$$ 101 114 128 144 161 181 203 -1 -1 -1 -1 -1 -1 -1 -1 -1 -1 -1 -1 -1 -1 -1
$$ -1 -1 -1 -1 -1 -1 -1 -1 -1 -1 -1 -1 -1 -1 -1 -1 -1 -1 -1 -1 -1 -1 -1 -1
$$ -1 -1 -1 -1 -1 -1 -1 -1 -1 -1 -1 -1 -1 -1 -1 -1 -1 -1 -1 -1 -1 -1 -1 -1
$$ -1 -1 -1 -1 -1 -1 -1 -1 -1 -1 -1 -1 -1 -1 -1 -1 -1 -1 -1 -1 -1 -1 -1 -1
$$ -1 -1 -1 -1 -1 -1 -1 -1 -1 -1 -1 -1 -1 -1 -1 -1 -1 -1 -1 -1 -1 -1 -1 -1
$$ -1 -1 -1 -1 -1 -1 -1 -1 -1 -1 -1 -1 -1 -1 -1 -1 -1 -1 -1 -1 -1 -1 -1 -1
$$ -1 -1 -1 -1 -1 -1 -1 -1 -1 -1 -1 -1 -1 -1 -1 -1 -1 -1 -1 -1 -1 -1 -1 -1
$$ -1 -1 -1 -1 -1 -1 -1 -1 -1 -1 -1 -1 -1 -1 -1 -1 -1 -1 -1 -1 -1 -1 -1 -1
$$ -1 -1 -1 -1 -1 -1 -1 -1 -1 -1 -1 -1 -1 -1
$$ ##$ROUT14= (0..7)
$$ 0 0 0 0 0 0 0 0
$$ ##$ROUTER= -1
$$ ##$RX22TY= <no>
$$ ##$RXFMAX= (0..7)
$$ 647.5 -1 -1 -1 -1 -1 -1 -1
$$ ##$RXFMIN= (0..7)
$$ 5 -1 -1 -1 -1 -1 -1 -1
$$ ##$RXINTLV= (0..7)
$$ 1 0 0 0 0 0 0 0
$$ ##$RXMSTY= <no>
$$ ##$SCMTY= <no>
$$ ##$SGUC1= (0..15)
$$ 33 34 18 0 0 0 0 0 0 0 0 0 0 0 0 0
$$ ##$SGUC2= (0..15)
$$ 17 256 49 0 0 0 0 0 0 0 0 0 0 0 0 0
$$ ##$SLCBCONF= <SHNV>
$$ ##$SPECTR= 10
$$ ##$SY2FLAG= 0
$$ ##$SYNCTRIG= 11
$$ ##$SamChgEth= (0..3)
$$ <no> <no> <no> <no>
$$ ##$Sgu1PowerLevels= (0..7)
$$ 90 74 58 42 26 10 0 0
$$ ##$Sgu2PowerLevels= (0..7)
$$ 90 74 58 42 26 10 0 0
$$ ##$Sgu3PowerLevels= (0..7)
$$ 90 74 58 42 26 10 0 0
$$ ##$Sgu4PowerLevels= (0..7)
$$ 90 74 58 42 26 10 0 0
$$ ##$Sgu5PowerLevels= (0..7)
$$ 0 0 0 0 0 0 0 0
$$ ##$Sgu6PowerLevels= (0..7)
$$ 0 0 0 0 0 0 0 0
$$ ##$Sgu7PowerLevels= (0..7)
$$ 0 0 0 0 0 0 0 0
$$ ##$Sgu8PowerLevels= (0..7)
$$ 0 0 0 0 0 0 0 0
$$ ##$SguType= 3
$$ ##$ShimPowMaxUA= (0..63)
$$ 130000 130000 130000 130000 130000 130000 130000 130000 130000 130000 130000
$$ 130000 130000 130000 130000 130000 130000 130000 130000 130000 130000 130000
$$ 130000 130000 130000 130000 130000 130000 130000 130000 130000 130000 130000
$$ 130000 130000 130000 130000 130000 130000 130000 0 0 0 0 0 0 0 0 0 0 0
$$ 0 0 0 0 0 0 0 0 0 0 0 0 0
$$ ##$ShimPowMaxUC= (0..63)
$$ 130000 130000 130000 130000 130000 130000 130000 130000 130000 130000 130000
$$ 130000 130000 130000 130000 130000 130000 130000 130000 130000 130000 130000
$$ 130000 130000 130000 130000 130000 130000 130000 130000 130000 130000 130000
$$ 130000 130000 130000 130000 130000 130000 130000 0 0 0 0 0 0 0 0 0 0 0
$$ 0 0 0 0 0 0 0 0 0 0 0 0 0
$$ ##$ShimPowMaxUG= (0..63)
$$ 524287 524287 524287 524287 524287 524287 524287 524287 524287 524287 524287
$$ 524287 524287 524287 524287 524287 524287 524287 524287 524287 524287 524287
$$ 524287 524287 524287 524287 524287 524287 524287 524287 524287 524287 524287
$$ 524287 524287 524287 524287 524287 524287 0 0 0 0 0 0 0 0 0 0 0 0 0 0 0
$$ 0 0 0 0 0 0 0 0 0 0
$$ ##$ShimPowRcbType= 3
$$ ##$ShimPowRes= (0..63)
$$ 1e-020 1e-020 1e-020 1e-020 1e-020 1e-020 1e-020 1e-020 1e-020 1e-020 1e-020
$$ 1e-020 1e-020 1e-020 1e-020 1e-020 1e-020 1e-020 1e-020 1e-020 1e-020 1e-020
$$ 1e-020 1e-020 1e-020 1e-020 1e-020 1e-020 1e-020 1e-020 1e-020 1e-020 1e-020
$$ 1e-020 1e-020 1e-020 1e-020 1e-020 1e-020 1e-020 0 0 0 0 0 0 0 0 0 0 0
$$ 0 0 0 0 0 0 0 0 0 0 0 0 0
$$ ##$ShimPowRng0= (0..63)
$$ 1 1 1 1 1 1 1 1 1 1 1 1 1 1 1 1 1 1 1 1 1 1 1 1 1 1 1 1 1 1 1 1 1 1 1 1
$$ 1 1 1 1 0 0 0 0 0 0 0 0 0 0 0 0 0 0 0 0 0 0 0 0 0 0 0 0
$$ ##$ShimPowRng1= (0..63)
$$ 1 1 1 1 1 1 1 1 1 1 1 1 1 1 1 1 1 1 1 1 1 1 1 1 1 1 1 1 1 1 1 1 1 1 1 1
$$ 1 1 1 1 0 0 0 0 0 0 0 0 0 0 0 0 0 0 0 0 0 0 0 0 0 0 0 0
$$ ##$ShimPowRng2= (0..63)
$$ 1 1 1 1 1 1 1 1 1 1 1 1 1 1 1 1 1 1 1 1 1 1 1 1 1 1 1 1 1 1 1 1 1 1 1 1
$$ 1 1 1 1 0 0 0 0 0 0 0 0 0 0 0 0 0 0 0 0 0 0 0 0 0 0 0 0
$$ ##$ShimPowRng3= (0..63)
$$ 1 1 1 1 1 1 1 1 1 1 1 1 1 1 1 1 1 1 1 1 1 1 1 1 1 1 1 1 1 1 1 1 1 1 1 1
$$ 1 1 1 1 0 0 0 0 0 0 0 0 0 0 0 0 0 0 0 0 0 0 0 0 0 0 0 0
$$ ##$ShimSysFunc= (0..63)
$$ 1 2 3 4 5 6 7 8 9 10 0 37 38 35 16 15 14 13 12 11 28 27 26 25 24 23 36
$$ 22 30 29 20 21 34 33 32 31 17 18 19 0 0 0 0 0 0 0 0 0 0 0 0 0 0 0 0 0 0
$$ 0 0 0 0 0 0 0
$$ ##$ShimSysMatrix= 0
$$ ##$ShimSysType= 4
$$ ##$TFXNUM= 0
$$ ##$TRIPLO2= 0
$$ ##$VTU= 2
$$ ##$VTUETH= <149.236.99.20>
$$ ##$VTUTY= <no>
$$ ##$WBREFAM= (0..15)
$$ 100 100 100 100 100 100 100 100 100 100 100 100 100 100 100 100
$$ ##$WBREFLM= (0..15)
$$ 1 0 0 0 0 0 0 0 0 0 0 0 0 0 0 0
$$ ##$WBREFPH= (0..15)
$$ 0.01 0 0 0 0 0 0 0 0 0 0 0 0 0 0 0
$$ ##$WBSGU= (0..15)
$$ 0 0 0 0 0 0 0 0 0 0 0 0 0 0 0 0
$$ ##$XFAC= 2
$$ ##END=
$$ 
##$DECIM=	2773.33333333333
##$DSPFVS=	20
##.ACQUISITIONSCHEME=	NOT PHASESENSITIVE
##NTUPLES=	NDNMRSPECTRUM
##VARNAME=	FREQUENCY1,	FREQUENCY2,	SPECTRUM
##SYMBOL=	F1,	F2,	Y
##.NUCLEUS=	13C,	1H
##VARTYPE=	INDEPENDENT,	INDEPENDENT,	DEPENDENT
##VARFORM=	AFFN,	AFFN,	ASDF
##VARDIM=	1024,	1024,	1048576
##UNITS=	HZ,	HZ,	ARBITRARY UNITS
##FIRST=	23001.711907285582129,	6426.5682307747556479,	-5383.5
##LAST=	-1849.6173837591325082,	-777.92771273483776895,	970.375
##MIN=	-1849.6173837591325082,	-777.92771273483776895,	-1380251.5
##MAX=	23001.711907285582129,	6426.5682307747556479,	18493012
##FACTOR=	-24.292599502487504992,	-7.0425180288461319833,	231.16265000000001351
##PAGE=	F1=23001.711907285582129
##FIRST=	23001.711907285582129,	6426.5682307747556479,	-5383.5
##DATATABLE=	(F2++(Y..Y)), PROFILE
-912b3J1J8j1Lnm1N2Qk4J5k9J8L2KJ0m5nrL0j6NK2j8KLMlk0nK7J1lj0qJn8M7J2j9MqK1mNm9
-867e0O1j4k2NL0PnlLm1K5M2l1K3l7mJ0J4K9l6kl2K6K4j0NLk9J8k4J5J0mm5K2RM4n0Qk7L7
-826DmMJ1rNJKOk4%j4NJ3k2K6nJLJl8K4J9j0l6M3L6n3nJ4n6P5Jj8J2j0j4L4qJ2k7jnLl9L7
-781fL0l1K3k4O1j5j1j7m4PJ2Kj8N6j8Rj1l0K3L7k4l0L4oM%jK2k1K1j9L8l7ml1M5l4L0m5O
-741a7M4p1K2J3k3l4L6J5R2K07P8j35q1j02jk6mj7K2n8K5RK5L6n0m6M7J9m8KjJ9jPJ7m9K7
-704bj8K1jmKq2Q6Kj5L1l6kQJ7J7qnkj4k1J3MK6j8k1K0mj1OnJ6J5j9Oj6j7L1Ok7K3j1p%K0
-660DmK1k7MMjpJ3k5mK0Q3q9qj1L9k6L2j1j6L6nM5q7L6L0k1K9Nn4k1pK6J0NJ9nl1K0kj9k6
-618b6J9K1K4o2M5l6m6M8Qmlm7J5M0K5m5M5okJ5l7Rj1J1K2Rk3L3rl8J2j7j1L9oL3lqk9QJ3
-577B5l3J5K9l1l4L1pK1j1J7Lom1j9L4pL7Mm6LK1j2K9j6QNk3J5J8k8j1j5L0NK6j0J8k4m1K3
-537Bl6K5mJ0L9Pk0pKK0j6l2M1l7NL1oj9l5M3m1JL2L0k2nJ6%j7k4M7l6NJ3m1N6j6JO5r2%n
-495b0K4j4J2L9j0m1JkoNJ3j1J8L8j8l0k3J5K5jj6L9n8J3J1j5J1N3n8nK7L4m1J9j7k7nrK7
-456ck3k8O6j3rMJJ8J3k9j8L0k8kK0jK2m6K0N6nn0pj7K4j1K7J5J0k3k7J4K9rm9K7k5K6nOj0
-415a0j2J3K5m2%J8K0Loj0KJ0j7J9k1NlL8k9k7L1K7o9M8j4k8LJ5%J7j5RPLl1%J7pl0N7n0K4
-373a0O2l3j0q7Q7j3j4M1m2PN0o5PK4J2l3K0Kj1Olj1L7j6pJ0j8Ok2K2K4Onk3j1mJ5jj7M4j1
-332A5j2J5jj0j1LlJ5L7L0o6J9J2j3j5J2m1k0J4k9L7pL7l3K3lk9j0L1PJ3k4Ol0M9mk6NqnK0
-291@Qj0j1j1J2RK6rj5jk9M2Kj7RnKK2l0j0KJ0J0l4K3j2N4n3LooM4l5L3k4jm6L6MJ4K5m2L4
-248A7j0NqK0j3J8o8M1Jl2M1j0j7j1K1oK0Jk4l5J8jP0ol8K5k2%k9K8L9jm2qQLl4M4pJ9n6Q
-206c1R3Kp5j0L7Nk8J6plj4Rl9NnK5klJ1J0j8%K1rL3j0j0mk8Qj0Lpl2L5rjOJ1K1j8Jl3O4j1
-161aPNj2l0j0LqO1%k0K7j9m8N5J9m7J6pnMjJ9j7J7k0k0J2MM0Kk0pNJ5k4KL0q4M4K0mL0l6
-118cj7PJ6j0J5qL3j4j9pLJ0J2l0L3l7lJ4L0l8K2j5j6N5k1l2K3J7Nnm2KnM0N3m3J2k5k7K3
-78Hj2J5m1NP1k9l1J9L2Kon1LL2j3j9J0L9qk7j6j2KK5pJnl7P1lJm9K8jJ4j5PR%rjj4OK0K3
-33C7k7M7o0J2PoRJ6j4j6jk7O5n6L5l2J1k6NPL8Ll4mm7M5J2OKm1M5Jk0k7Nj7N2K0j8j8L7N
8C1k1j5M4l3m2L2mlLk1K5j1o9R8m4L9o6O2J2jk5K1nk9kK5M9k8j7rkj1P%J8j5L6j5k7L2J9l5
50Cj1oK6j8J3%onj2l2M8%k8N0m1L1NJ2j8MoLj7J2j6KK0j8J0%L0l5l4L7JK9m5LK0j5J9MJ5n3
94a9jJ8N1Jm0M6n1J9k8Ro3L5J9NjJ0
110A0
##PAGE=	F1=22977.419307783093245
##FIRST=	23001.711907285582129,	6426.5682307747556479,	-6138.25
##DATATABLE=	(F2++(Y..Y)), PROFILE
-912b6RK4j2Nql8N1J1j9J2l3J1L3MPm3%rK3rPK2k3PlJ1j4j3lK2J4ponjn9M5J4j5kj6L1%Mn0
-867d7N2j3j4LK2RmmNl4K0L7k9L2l8mOJ7J8l1ok6K4K7j4Rjk3J9k3J8Mj1m2K8QK7l4prM1rL
-824FJ1oOjnQk0lj2J2Qk7L5j2JLmm2L7J8j3m3M3M2n3j0J4m1O1kj3J0mj5L3mOk3joml7M1L5
-780B9l2J7j8N7j6j0k3l1O%Pj1N5k9K1j9j8J9L8k9l5L8oqPKK4j8J8j8L9l0j0k6M1l8L0n0J7
-741a0L7o1J4Nj0m0M2KR8K30R2j67p8j09ml0jrJ1m7K8lK9M2n8l9M5J2m4PMR%LJ9m7K4j8K1
-702aMkMq5P8Mj0L0l9%J5MJ9nKpk3j1J0QK2j7k5K4oj0OrK0J6j8Pj6j6K0Rk2K1j2Lj0K5%J3
-658B0j8p%mJJ1j8j3K1Q3q1ppK4k3L9j0j5L2kM0q8L5K5j1K5J0n0l0j1K9RKK3jl3K6ok0k3J4
-617iJ4L0n9M1l1m3M7Ojj1m5K4L6J8m1L8jnJ4l1nLQJ9J7k3K5nl0KqqK7jL2krl1J1Pl1K0K5
-574C4k4m4L3kK1j0J4J6j5l8k6L2mL8Qm6jK1j0L0k3J0J1k6J7J3k3j7j2K7RK5j8K3k0m3K1l6
-536c5K5lJ0L6Jk2KNJ8j4k9K8k1KK7pk0l1M1m2NK7K3j3oJ5lj5j9M5l0KQl6N8k0JN7q9kPK4
-494A0k1J6L0nl6jKj2KK4j9J7L0j8l2j1K1K2lj2L1n7QJ4j1J0M9n5%K4L5l9J1j2k7qkK0j8k3
-454d6N4j0nLjK0J7l0j9K3k6kK2kJ8m1J6O4mm9j8j6L2j4K5J7Pk6j9J0K8Kn9K0j8K2KNj1j1
-414b0OL4m6oK4J8lnoLPoOj3PoL4k2k7K1L5p0M8j0k6kPJ1J1j5J4J3ql2JJ7pk1N7n0K6N1l3
-371A7rq5Q5j2j5M5l8LM4o1PJ9Rk7J3J6j5Rj2lK9rj0J3j7Kj7J7K6Pjl2j7LJ2K0l2M0qj6J2
-330A2Jj0mKlJ2M3K7p2J9J3j5j2Rl1k3J1k6K6JL5l4K2lk4qK6QJ2k3Pk5M6pk3Oj5NK1kj2jj1
-287b0KJ5K5ok1Kk7L8Mj3PrOK3l4koMJ3l0K1rN0n0Pj2lM8m6L4k1%m3M3mJ7L3n4L1nJ3j3J2
-244B0rK5q2N3ml3L5nj3j8K1lK1%k3l3J7JO6nl3K2k1mk3K9L2Jl9j1LMk9M4rJ7n2PQ7Np5j0
-202b4M0Ml4K2j2omPl4NoK2qjK1Lj5%K4j5L0j2lll3J6j5jkk8K8kkJ4%K2k0Nl5O4j3%Kkk5o
-156c2moN5Lj6J4j0l3L5J9l8J2j4lNPJ2j9K6k1k1J1%L3Rj6j0OJ1k5QK9q2L8J7KK3l3j3QK1
-115Hj2RmK9j9j3nNJ6Nl0K5k5lRK6l8K8j3j1M8k3l2K3J5Nj0l8Oj0L6N5l7Nj9j8RrJ4l4%N9
-73C2k1k5J4L4Lmm4NK5j9j6J0M0ol3j2j2MK7j4Mpm5Q0KLn1K6pJ8j7OQJrNj9RK1J6k1M8o2J1
-29HMlJ4Jpj6Lk7N0l7L0l9J8j9QkL7Kl0jm3M6MPnl9M2J2k7k3Ok0M7K0j0k6L7Lj3j7L5k7l2
13b9J9JnQk0J8j2o3J01m0L0n7N7J2rk1K1j1k7NK3M2k5j6j0j%JnJ5j0L3j3k7K8J7k8j3oK9k5
54a3J6MoKk0k5M5mk2M1m0L3QNj9QlPk0Mj2OK1j5OKK5l5l3L9JL2m1KJ3j8J6J2Qm9kJ1N6Ml9
99A1M4n0J8k3Po3L5J7M%Q
110H
##PAGE=	F1=22953.126708280608
##FIRST=	23001.711907285582129,	6426.5682307747556479,	-6893.125
##DATATABLE=	(F2++(Y..Y)), PROFILE
-912b9PL0j3Oql6M9J3j5J1l7LL6MMm1NrJ9mOK4k7J2rJ9k7ojJ8J6rnjlo0M4J6j1qk3L9NNn2
-867d3M2j2nJJ3J1mnNk4J6L1k6L9m0kKK1Pk7j1j9K2L0j7J0oj6K3k4K0kj5l6L0ORj6k2J2M0
-826A8j3JJ2nJ0lj3Rj6mj2J8Pl3M3k1LKpm6M9J7j5n0M3M5n2j2J5k9M7oj0J1Lj5L0kJj6jpj2
-783a6l5M4L9l2J2j5M9j6pk5j7Lj1J2mN5m0K8k3qJ4L3l1l5L9oj6J2OK4j6J4j6M0k2j6j9L4
-745C2l7K7m8K4K7m9RnLm7M7j0R9K38J02j90o7j11rl4KNll4L0j5L1M6o1l3M4Mm2J3J0jJ%K1
-706A9m7K2j7J9J0%Qq9O9OnK8m1JK2pK0kOj3k9LMJ2J9j8k9K8oj0Oj3K4J6j6Qj6j6J0J3j9K0
-664@j4J2j5K6ONqk1mnRRj1k0K0Q1p3nkRk0M4pj6K7JL6q8L5J8%J9J6m6l7j3K9RlK6Ml5L3j0
-620B1k1k0J0OL6n5L6k6l9M8LJk0m4L4L1J2l8L2LpJ2k4j8J7KJ7K3k2J7jk2n%nJ6JL2jj0l2
-579@J5%k9K5K2j8n5L5NK0rJ0K8k2l3l3K9kL9J1m5nK1rL1k9J1K0k9J7Qj8k4qK4J1K3k2K6j5
-539B6m5K0l5K5%QL2pk4J1RJ5j2k5J6olK3pk0k6M1m5QK2J7onJ3pj1j2L7k1%Kl0N9k4jM9q3
-497b2kJ7K2k8K1K1jk9kJj2lL4k6J4K4j7l5LK4J8mj0K5n4LJ5pJ0M2m9LK2L5l7Npk7j1MJ3j2
-455a9j6M2j0jKkK0K1k8k2J7k3kK4oJ6l6J1O9km5k7j4L8j7K3J7Lk7j2OK5J2o7J5rJ8ONj3j0
-414a8jM2m9j2L1J7j0n%NLJmpJ3j0L0j6k6J0M1o7M3jk5nlK0Oj5J9J8j8l2JJ9qj5O0m9K4M1
-372D8l3np7P5j1j6N0l4lL8n6PJ7Mk1NL0k0J1k0NK2jj3J4j6kj2J1K9QLl9k0QRM0m7L6pj8P
-330FLr%MmJ1M8K4p9K0J5j9rQk1k6Qk4J6RL4l6K1oj8mK1PJ0k1Rj9M2j2j8Qk2J6K0j3j4J0r
-287a3qJ8K1jk5Lk4L3Oj0Pj3J1K1l4Oj3mJ9k7J9qM6m8J1j6JN1n7L4j7Km2N0j1K2M2o9K6%K1
-246C0j8MnL1r4O4ql4L0kpk4J9jK1Jk3k9J5MO1nk8K1k1pj8L2K3Ll5j3kKk4M3rJ7m9NQ1Np3
-203a7pM2%m0K8j7qNPk8OqJ8j5KL1mj3JK6k1K7j4Nkl9K3j7oMk5K2KlK2j0K3k1J0l8O3j4o%
-159fMj9lrkM7Mj1Lkj8J5J8k8Pj9jNJ4Nk0L5k2k1RnK5J6j1j2ORk6J3K7p8L2J1RJ6l1pPK8j6
-114bLKK4k5ojOK1lk9J8j4mNK4l8L2j2nM1k6l1K4J3Nj6l3J0j5L3N2k8lj2j0lpJ5k8lM4j3k0
-71a5J0L5Lkl6PJ9k2j5J0L8kl9oj3NL0k1Prn3Q8OOn3K3j2K3j9LRJrJ2k5J2K3Qj6M7n9QKlK0
-26B6j4Jj5Pk9L5j8K6m5K4j2J1j1L6Kk8Kl8M5kOrl8M0K3l5j8Pk3M1K1ll5L5Lmk0K8k2k2ON
15a1nJ2j9J2j4n3R8l3K2m8N1Rj5j8K2j9k3J2K0L3k1j3j1%QmpJ1oK8rk6K2J6k1j4oL1l1K0Q
56HpRk9j8M1pj5L3l9L4J1kk1J1%J1k5knPK2j1%MK2l5l0L9JL5l9JPk0J2K0%m3jJN8Rl7L8m4
101DJ6j6Jn9L3J3NJO
110D
##PAGE=	F1=22928.834108778119116
##FIRST=	23001.711907285582129,	6426.5682307747556479,	-7430
##DATATABLE=	(F2++(Y..Y)), PROFILE
-912c2PL4j1Nrl0M2J3rJ0l8oL8Njl6PoJ0MOK2k8J7j2K2l8%KJ3J8j1%jlo0M2J8qj2k9M5QMm9
-867c7L2j0MlLJ3kpNj6J5K2k1M2m0%%K2jk5j4rJ7L2j9J4j5pK3k2K0nk0k7K9Kmll2L3L5j6j
-824GJ0jJ2mk2J1roj1K1Ll3M6k6LJj1m7N8J5j5n2L8M7m6j6J5j8L5qj3J6Rj5K6Koq%j1j7l4
-782e4M5M4l3Rj3L7j3nk6j%j8J4KN1m9L3k4JJ0K5l4l1M0ok6K2OK7j8J1j3M0j4k2j0K5l4K3
-743B1m0K5J7l2jj0J0n2N0j9R2K36J08k08m6j08j8l2NJ8j6j8L2k5K9M6o2k1L8ol9K3J2rjl
-707dK2m3K4k3K0J5%J2q6N3J0%K3m1LK6j6K0JJ1k1l3J8%RJ7j7l0K9mj1Rj7K4J6j6Qj1j4lJ8
-666bj5J6j4J5j5K5J1lJl0pnJ5Mlk2J9P8o8mKnj6M7lj5K0KL1q1L0J3RJ4J6l4m1j9K8PkK2J4
-623C5l8L5rk1j8QlM0m9K7k0l1M5J%k7m2M8K3Ml2K4Pj0J0j5k8K7lJ7K2j6PLj2j2RoQNK8mq
-580B9k9J7pk3K5J9j4n9L6QJ8oOL8k8k8l6K4KL8J1m1j0K1pK9l2J2L0l4J6Oj6k8nK1RK0k1K5
-540C6rm5J8l0K2MMK5j1k7J9J4J2pk4PNpK0pj9k0L6m2J0J5J1%nJ3j1noK4qllk4N6k6%L5p0
-497b3lK5K1l2K3J0Nk3lkqpM1l3J4J6j4l6J2K5J6nrJ8m8%J3lJ2K9l8PJ8L2l1njk4j4J0Mmq
-454b3K7j0KLjJ8K4k4k5J0j9%K2rJ6l2PO9Lm3l2j3M7k3K1J6jk8mKK1J6o7R%J2J2Mj5rrN0n1
-411b7k1M1J6j7oRNjRj3lJ8j2K2ok4kM4o0L5Rk3pj2K5Kj4K4K1k8k8%J8rj0O0m4K1L2l0mo5
-369e5O2pj8N0k9nK9m8NJ3Lj7jL9k2J2k8J6J4Pj7J3j4noOL0OQm3k1J4JN7n8K9mk1MLoNNmJ0
-324A2N5J8q4K2Rj7oPj1k7Lk1QJ4L0l3J6qrmJ5QRk2J3j1L3j1j6Qk5K4K1k5j2J7nj9J7J8Mk7
-282a2Mj9K7PnLj4J6J6l0Rj7pJ8j9J5pM0m3Pj4QM8o1L2j4Ll7N0j4K6N2q1J7ML0k4m%L5j02
-241e7P2j0l5K6jmk4J2MK0Jk0k8J7ON1lk2K2k1j0j3L4J2Nk9j6okj5L6nJ6m4KP2Mo6pM3lm3
-199b9L2j9j4J7Mj9Oj3J3j9QL7j0j2KK7k3K0j5J1Km2K7j9rJ0k2J3P%K6j9K2j7J1m0N9j3j0
-160a0qJ7j6kj0%L7RrnMn%J5j9Mk5JOJ6%j9M1j9k3PpJ7K0qj2PQk7J5K5o9K4LJ8Qk9JOL0j7
-114@lOJ9k7JJQK4j0k7RlnKK1l5L5j4%L5k4l2K1J3Lj8k5Rj6K8M4j5j0ojj8jJ5k3oL3qj3ML2
-69B3M%k6RJ2k4j2QL3Mm2kj3OK9k5J2j3o1R5J2Mn1K0j8K8j9%RKj1J7k7J6K3%j2M4n4PkjK2
-26B6k7J1j8J0k5K1%K0m9K7kRj5L1Lk3Ml2M1pMj0l6L4L3m2j0Rk7L2K4Lm6L5KOk2J9j4j3nO
15a3nJ6j5Kj3m2R1k5J2l5M1Ok0j0J8k6j5J7J2K9j9j0j0%J4roNkK4pk2J4J5j3j6kK9l7K5J0
56HpJ5l4j3L6qrK4l7L4J4rk2J3KJ3k8nlJ3J9lqPJ7l1k9L7LL5l6%Kk1RK4nl6kpN6J3l2L0l6
101CJ5j0nm7K4J0LMM
110A
##PAGE=	F1=22904.541509275633871
##FIRST=	23001.711907285582129,	6426.5682307747556479,	-7208.75
##DATATABLE=	(F2++(Y..Y)), PROFILE
-912c1OL8j3Nqk3L4J2nJ0l8j3L8Mml0QmJJ3OJ9k9K2j6K7m9QKJ0J8j0Kjln9M0J8nj4l0M6J1
-869A3Km3K2rJ3qoJ6lrMnJ3J5j6M0l7%%K3rk3j5jJ2L2k0J7k2%K4k0K0qk3j9K8kj7J3m3N1L1
-826C1j9nQKJ6ml0J2lqj1K4%l2M5k8L%j6m7O9J2j3n3L0M7l7j8J2j0K4rj8K3J4j4K1Nj2JJj5
-784bk3l1M2M9l3Rj3K3j1jk6J6jk4J5PM1n3L3k2J1MJ3l3k4L9nl5L0OK9k0PpL7j0k5KJ2k5K3
-743B4l1K0Pj5pj8J5n2M7k2Q3K31J14k21k9j00l0k8KL5l0KK8k6K1M6o2rL2j7l7L2J6j8loK4
-706A8m0K5l0K4J8%J6p7L4J3NJ6m0ML2k6K0KJ5k8l4L3oPJ4j5k8K7lj1J1k1K4J7j7Rpj1j6K2
-666dj0J2j5K0j5K3J6j1Rl8qmJ9jMk3J6P6o6lPj6j3N1%j4J0JK8p2K7OJ8RJ6k4m2k3K6OnJ6
-624IK5l8L7j0k1j3Nj3M5m4J8j2k3M2jjl5m0O2J5nk6J8Rj3Pll5L5rJ4K1j0mP%k1J9pLPK2o
-581C0pk6K3j5j8K4J6po2L5J2J4nOM2l3j7m2K0OL8Pl4j4K0nK5l3J2M2m0J4Nj3l3kJ9MJ7k0
-541EK4km3J6k6K0PJJ5j3l2K8J9Pkj9lJ4j3K0ok0j1L1l9J1PPMmJ3j5%jJ0Nmqj8N3k9%K3n6
-497b4jK8K1l5K5jJ0j7nnkj1M6l9J5Rj1l8K2K4J2orJ3l9nJ2%J4J6k9J1J5K9k5j4Nk0j8J7n
-456a5M%J1j2PNkJ5K8k1k6Nj6JK2j3J5k7JO9Ol9l7j0N6k9J9J3nk6LlJ5J9o3MROJ5Kj6rj7N9
-412B3n2k9N1J4k3pJ8OoJ7k3LK2j4J5Lk2j5M8n3K6K0k1rk1L0jj4K7K4l6k5%J8j0pN7l6J8K2
-372C8k6jn3M9mk0N0k4rK3m2MR%j1qM9k5J3l6K7OJ6k1J2j1j0kJL1OJ3m6j9J8pP1o5K1lk2j
-330iOoJ0NkRO0J2q7K3Nj6mPjk9jj8JK0K5l2J1qjmRQPk3J8kK5j1j3Rk9L0K2l6j1K7ml0J6J4
-284BJ1l0Nj3K0J0kJj6K0J2k5J2k3qJ9j2J1qL4m0Mj1J7M5o7L0j1Ll1N2j9L0O2r3ROL8l0rM
-243IL7j04P5j2l2K0kKk4NQJ8Jj8k5J8QM0kj5K3j9j2j0L5KPk2j9j1nqL2mJ5l7jO1Ln8oM3n
-200A1m8L7k0j8K6Jj1Oj6Qk4J4M4j6j1JL0k7J5j8J8Pm7L2k0j3J6k0NJ2KL0k8K2j4J2m1N6j1
-161Bj4j7K9j3lj1MK6J4nj3PPj0Rj0Kk9LPJ8oj9M7j6k4NrQK4nj2QPk6J5K3n9J6nK6%k7QNL2
-115A9j8rJ2J4l0QKRK7j6k2%MoKJ6l0L6j4NK6k1l3J9J3Kj9j8Pj6K3L7nj7KOl2NJ5j7qK1mn
-71a0jK8MJj4J0Nk5qNK5J1m4Lj2OK7k7J6j8p0J04J7Ln0J7k5L4j8lQKj3K3k9J9K4pqL7m7Rn
-28DlK3m0K3k0J3j9OJ6J4n2K9OJ0j9K5Nk1Qk6L6j3Mj2l3K8M3m8lJ2l2K2K8J0n7L5JJ5k5J1
11Dokj5OoJ9rqj3l1Q4j9Lk1L1Kk3%J1l2rK1OK4j6nj1jJ9j4kkLJ9nj9PJ4mj7JK7m4L0J1pK2
58B3l8rL0qkJ5l6L4J8j5k4J4LJ6l2qKJ6J6Oj7J1J1k6k7L4LL5l2jlk1OK9j0k8kj7N1J8k6K0
100B9k8J5lrl5J5NLOK
110@
##PAGE=	F1=22880.248909773144987
##FIRST=	23001.711907285582129,	6426.5682307747556479,	-6563.5
##DATATABLE=	(F2++(Y..Y)), PROFILE
-912b8OM1j1Jrj3K3J0jJ2l5k3L9Lpk5Q%oJ7PJ4k8K7j8K7n5J3LOK0j0Plln7L6K0oj3k7M3J1
-869A6%l4J3qK2j6j3J8lj0%MJ7Oj2L5l2JJK3j5k4j2PNL1j9J9l2J1K0j5J7ok7rK2ok4K4m9O7
-827A3K1j9qKQJ7ll6J2Mj1pK2mk7M0k6JJk0m6P5J0j1n1K4M1k5k0J0nJ7j0k8L3J8j2J5Nj3O
-786A3Mj9k6l2M1N0l1Rj5Qmjk4L0%k5J2J3K8n2K7j5J7kjl0j3L7pl9L6PL0k5MlL5j0k4J4Lj1
-744IK5k7J2nMj4k4J6m7M3j9Q3K43J26k40k9r7m6k1nM7m0K0K3k0J3M4o6KK6k9l4M0J7k3qm
-707eK2l7L3m2K7K2kK0o5J3J7J1Nl6OL1k9J7LJ8l4l3M9j1jJ3j4k3K3jj2J5k5K2J6j8QJpk5
-667b8K3pRj4K0j3K0J9j6J4m0pkJ7nRk0J2P4o4nJ2k5qM9Pj4%jK6n9J9JK4OJ2j1l6l1K1OnO
-624eL7l7L7j0j8j1Lk0M6l8J0mj9M0%nm1l9P4Prk0QJ4j9PPl6L7j4J3J3%j2QJ1k6K6rJQJ4j2
-581A7jk2K8k2j1K0J4mn9L4J3QkNM2l2rm2J3J0L6Kk3k0J8lK0l0J0N3m5J1Oj4l2%J8mJ1j4J9
-540A9Pm1J5k0J5J3mNj4l7L5K5KLj5qJ6j6J8kk0mK3l3J1JOLlJ2j6OMnJ5nj0j4M8l0jJ3l9j
-496b3L0J8l2K4j2J4j2mj0Oj4M6m1J6Jnm0K8K1Rnj1J0l0pJ0JJ7%j9J6J1K4j8k2J0j5j9K1j3
-456a9J3Ojj5QQ%RL0j6k6Jj2LJ6j4J6k3mO4J0l6l6qO6l7J6Qqk2PoQJ9n5KJ6JJ7kj7qk4O4m9
-411c0l7N9J3k7j0K9Nj0K2k9PK5j6J0J0j7k7M7m1J5L0j9rk8L0mj0K8K5m2k2JJ6j1lM9k6J5
-373A8J3k0Km1L3Jk0M6j8j3J8l2%Mjqj0N4k7J3m0L8lK3k5Rpj4%JK7PJ6m4j6K0j5P8o7J2jk1
-331a0nPnJ3NjJ1O1Qq9K5lj1kPPk9pj2lK3J9k9NrJ0qJJ0Rk9K4PJ4mj3J0l0L2K1m5pL3Jm0J2
-285a6J0J3k9NnJ3J1Lnj1K2Mj5J0k6qJ8kOj0K8l7llK6L8o9K6oMk6M8j9L4O7r9KMM6l4j5RL6
-242D5j00P4j4k9J7mLj7oJ3J5Lj6k3K0RK6KrK6j8j4pL6qQj4k1j6rkK4LJ5l3kM8Jm7oM2qm9
-199d2M0k0k1L3ljNk2Mk5J9M6j8j1JL0k8J1k3K5J0m8L3j7j7K0j4nJ4OL0l3K2rQm0N0oj5k9
-159d0M0rqpOJ8J7nj5QJ5j3Kl%l2LRJ8j2j5M8j0k6Mj2JK7mqQOk4J3J9m7Rj3L5pk7J6ML1j7
-114Cj5J5J2l2J6JRK9j9j9rRoMJ0k4L6j6RJ9j6l3J4J4kj6j0Mj5J7K7Pk2OJ4m4J2J4j1j0J1
-73gkKoK3N%%Qjk2nJJ6J8m3OrMK1k5K1k1p9J09K3km4J0k6L6j6nPLj6K7k8K3K1j4mK9l7J2j0
-28ClJ9m8L3k2J2rpL0On1L0J4Oj7J6Qj6Qk1K9j6Mj1k9J9N0n2OJ3l3J0L5J1o5L4KK1k8OKMk0
14a7NoK0kj9j0k0P2j1nqJ7Jk4J0Ll6%K3oK3j4JrnK1j8Nj0PJ4mj3kJ6Jj8OK2m5L2J0oK5l7j0
60b1K6oMQl3L2K3k3k6J6LJ5l4oKK1J1J6k7J3Qj8k6L0ML3l0%pk0KL2j3k0jk4M2K2j8J0j8J3
102A5Jj2j7jLJJ0j
110a
##PAGE=	F1=22855.956310270656104
##FIRST=	23001.711907285582129,	6426.5682307747556479,	-5918.25
##DATATABLE=	(F2++(Y..Y)), PROFILE
-912b5NM2rlqmJ1ONJ4l3k8L7Kj0j8PLj4K2OJ1k8L2k0K5n6J8LKK0rJ1okn4L3K1oj2k6M0J2m
-868A3k2MoL1k3k1K1nj0lJ2J8%oK4k4JKK3j9k5rJ3jK9j6K1m2K0J4qJ4ml0%J7ql2L2n1Q0J0
-826C4j7j1mJ2J9jm2J4J1j4oJ9pk0L1k1kKk4m3P7J1pn0J7L5j3k0PkJ0rl8M3K1j1ROj4J2Qk5
-784ck9l2L9M9k9J2j8qLjj8L9Lk4OJ8J2m7K3rJ9nj5k7kL4pm2M1NL3k9%KL2j8j5K4lJ1L5l3
-742B6nj3K2k1k5J3m2M1lJ06L00J54k84p2j06o7j3j6M9m3L5J2nRM6p7RJ8m3l0M8J6k8j3lK1
-706A6l3M1n3L0K4kJ9m8rK0J7ol1OL3l2J3LK0m0k9O4j8rJ3j4j4J5Kj3J8k8K0J5k0J0Pml3K5
-666enOj3K0rJ6J9j7J5l9oJJ4j1J4j6QP2o4pJ9l2mM7J2j3j1mK5m3J0mL0LP%l0l5J5MlnN0l6
-622eL6rj6rKk6M6l3JMj3L7%rm5l6Q6mj4j1lJ7k2NJ7l0L2j8J1PQk1J1K2l3L2j0%RPj9Mj7L3
-578B4k8mJ5J3kn2L2J1K%OL8l1Km1OJ3L5pqk8J7%J4k7RO2m8POj4l1KJ7j2NpJ3J6l8J3j2RJ8
-534A5qpj4l9M0L1mQj0j2J4j8J8Jk1MJ6k7J1nLMlJ1j8J5Qk1K5nj2j0M1l1%Nk3%K9J6l1K3k1
-491bJ8pmj5J2j5M4m3J9nKm3L3J5Onj0Oj9rQJJ9j4rK1PJ8j2k9J4qk1K5j8K0J0j4j6RJ2jOL1
-447C7j3k5kqNJ0j5J8k1qN9J4l5l2oP6m5J2Mj1k0J3j0KJ6m4JK2oJ9oj7pl0O9m6m5O8J0k8j2
-406c7L7Mj5K6l3J0K8j6LJ8j3l9M6k9KM2j7rl4L0poK7K4m7j5KJ3j2jM2j6J1Nj3Mk8J7Nk1M1
-365B9j2j5J2k2m%klj2N4k5J2m5M9j1L0k9Pnj7JJK5NJ9m1j0K2k4P8o3LJk0j0QlJ6MJJ2O3L
-322H2r0K7j1oJPJ0k4j2plK1J4k6jj1K0j1pJ2Rl3L1J5MJj2Rk7L1K2n3mL8On0QNJ7k9OJOJ4
-278@Oj0oK3lpJ0l0nJ7O%j2K2l2j1NL4L2o8K0kNk0M3j9L6P0j04kKN1l6k1J4L5r1O8j4k4J2
-237fqOrj8J7J0Pj4k1K2J1J1NlL0j7j4oL7j8J0pk4j9j4MJ6RJ6k8lL4%l5oL9j1m6L9j8k4M0
-195frPMk7%k5K6M8k2j0jL1k9Ok7L2J3m9L4j5j9K3rj5J7RK9l7K2lMm0M6jj3m3N0oj4lJ0QK1
-152A7nj8QK4j5oMkl3NRJ7j7j1M8mk7Jj2nK7mmRMk0J0J5l3Jj9M4j7k7K4KL0j5k1J9Rl2K2k
-108@J0K9j9j6j7J3pPNj8L5j7J1J1rl3QJ6mj2ljj4J4J6J6k5J1J7n3K0J2oj1KJRj0J6NjJ4O
-65B8pk0kkOK5m0RqLJ6k4K5k3q6J13K6ol8Nk9L9j3qONk0L0k7K7J9k0jK0k6J5j5mJ4n2M2k5
-23b3J0Mj9M2kn0K9K2Jj5RJ1j1Pj6K3k0Nrk5J0N3n1J3J5l5%M0J1p2L2LK9l0%RJ0k0%oK0Ol1
19b1oj1O0lj2MMlk4K2ml9PK4j7K3j3QrqK3k3J4j7J0Qlpj0J7Oj9J1J7m6L3RmK9l7j0K1mJ1j
64A0k9L0K7k8k8J7KJ4l6mKK6PK6l7J5Nj1k4K4OL0k9Kj0j9kL5j5j2kk9L4K4j0%rJ2Lj5Jj5J
107a1jJ3l
110b
##PAGE=	F1=22831.663710768170859
##FIRST=	23001.711907285582129,	6426.5682307747556479,	-5083.5
##DATATABLE=	(F2++(Y..Y)), PROFILE
-912b1MM4qpqLLjJ0J6k6l4L3Lj1j4ONk0K5OMk4L5k0J9n1K2jJK1qJ6j3%n1L2K0rpk2L2J2nj1
-867@knL8l1k4K0mj1oJ8K0ljRj3%LK4k1k8jJ6rK5j0K0m8K5PKRJl2QJ1j3l2L7n2Q8kj2j5j0
-823dJ6J8Km3J3J7j5nJ2oj2J7j0qMk5m0P5J4nm6RK8kj9M%Oqm9N4K1rMMj2J7J1k9l1l3L5M5
-780A5k6J7k1k3J0kj0M5Ok2LJ9nl7J5jJ7pk6k2NL1mm4M3ML6l7JKL0k8mL2nM8M9n4k6j9L3k4
-738A4k4Pl0L8K6J75M29K01l69j75j37r5pl3M1l9M1kJ9J2N6j02OJ3n6k5N0J4k7k3KJ8k9N0
-704C9o4L3K5lJ6l0k8K2K3j7k5OL1l0NMK2m5k4P7k1k2J2j2kNLj3K1l0J7J4k1QJ5%l7K3lKp
-663a1J3lJ3J7j7J4l3lMNj3J4pMO7o3j3K5l4ML9K0j6k0qK7k8JqL1LjJ2j8m3J0L%j9O1l2L3
-621C0qj2qJk9M2k6oJ0rL5Jj4m5l7R5j2j7lj3J9k4MK6k1K1k0J0jJ4k8J3L1l6L3rKRlk2PqL5
-578B7l3LPJ5lm0K7QnLQK7k4J1l8JJ5L3j9J0l4J4%Qk1QP0n1LOj6k4KJ8k3JlRK3l3J0lKK1j0
-533A0j6j4m0M2L6j0J2nj2Oj6J5Oj8QRk0Rj0OjmJ2j9K5Ql6L0jj2qL4l2%LolK3J5k6K1k8K0
-490A3mjk0J9j6L7m2K3rQm4L4OMlj2Prj1RkK0k7jK4OJ2ql4J9kk1K4j9K5J3k4j6OJ7%JL0rk3
-445@mlOKj4K0j9rM9J7l5k3mQ2n1Q%j4j5J4j3lJ2l2LK6j0J6rj7pl3P1m0n0P1Qk6j5M3Kj6K7
-402A5l1PL1j6jK2rm8M2j6rN0j5ol8K5qkK6K2n0rMJ0j3LK8mQkpQj8KOj7L4oj8J1j1j1lljj1
-356b9N0k2J1m6N7j6L4l5Olj8jMK0LK2l5mK2l2P2n5nLj8j4J0jJ5MJJ7N7Kq7K6j6JKOJ1k1j4
-313a6j%J7Rk3qj1K7j2j6J4J1m0L8K1oJ2j4J0k3K6J9n4%L8J0n5MJJ8k9QPKJ5Pj4JK2j2LOl0
-270a8jJ5J5nj5J5k9j9J5M3K1o3J5KNj4L6j9L8O7j02o%N4l8k5K2L0p9O1j6j9J0j2OKk8J9N
-231a2J0j3j8K4J1kQJL5j5j3oL6k5J0kk7k2j5PQJ8J6k2mK0jk4oL6j4m1L5j1k9M1j1J4Kl1k
-190c4k2L0M4k1j0kL0k9Jk9L6J6m7L2j2j9K5nk3J9J2K4l7K2Kkl8M1Nj0n4N7nk0MRKK5pj9Q
-149aK8j1j3Pll3OJ0J5k1pM5Lk6jj3rK7pLQKj4KJ3k0nk1M8k4k8L2jK8j2k4J8Rl1K7nPK9j4
-105B3j3k7J5qJ3jj0L1j9J1Ojl2%K0qoJoj2J2QK0k6J3J9n6K8RlrnJJ2rRMkK5%rj3knjK9l6
-58a0J0m%Rk2K9k5q9J14K8j3k8%k9L8rj0NOk3L2k4L0J5k4KJ0j7K0j8pOn1M9k8NJ9k6M8j0m5
-17c7K6L0oj0kJ8pNj6J8j9Nok1KN3n0K0J7l4j2M6Qp6L2ML2k9nJ6J4j6ppJ7J5l9llM8Lj7J4
25B1j1lk3L6j6l8J4K2k9K6j2J4pj2K1k5K2k2J2MmJj6J5J1j9J5J1m4L3NkK8l0j5J7%J6ok4K5
66A1L4l6k8J6LJ0l6jJL0%L7m8J8Mnk1J8OK7k9Nj2j6pL5j2p%l3K5K6mpmJ1Lj4J9l1%kJ6n
110c
##PAGE=	F1=22807.371111265681975
##FIRST=	23001.711907285582129,	6426.5682307747556479,	-4248.625
##DATATABLE=	(F2++(Y..Y)), PROFILE
-912a8LM6pj2rJ0noJ4J8j8m0L0Lj3pMPk6K6Qkk2L7k1J2m0K3mJK1qK1j8Km9L1J9j1kj9K4J1
-869A4qLrlM5l8k7K1mj3qK3K2oOqm%LK5k1l1RJ5j5K1nJ8n1L2lJ1NMl2J4Oj6k9L7m9Q8j3mj6
-824Ij9K0J7Nm3J4K0j7lOomM%j2Ok6l6O8J9km1%K1Rj6%JMqn9O5J9plLqJ8J6l4l0l4L1L9k3
-779a7K4k8l1J6mlM9J1j9kJ9k1k7RQJ0ql2k0J2K6Jm2L8PL9m6JJL0m5J3L7KR5O8r7m6k5L8k3
-738A8k3Kj4M2O7K99O47K75n13l51j97j27on4J9k8L7j6M5L2P3j40qRp0k2N0J1k5l2PJ6k6N9
-704E6p0L2K6nJ2j2m7K5K9k8j8NK9k7mMK4m7k0Q7k5l5J3rRnNj5K6l1J1J3k2OK4Nl8J7%kkO
-662BKJ2J1j4J4k7%Omj6J6jjO3o1j8L1l3J1K9K7j9k8j2K9j3qj2L4KrK3om9LLLl3P1k8L1rr
-619A3oKl3L8j9j3J8qL2Lk0m4l5J02k1j8Ok3K1k6ML0pQk2J0j1K3l5J4L7l9L4qORj2k8J1%L6
-578B9l6J0jJ5kk7K2Lj1NJ0J7j8K0l5lJ7K9k9K6m1J3JJj5PP4m9kPj8j9KK0l2nLLL1k7QKnK6
-534B6j3k4j2l9M1M0j7J7%j1kj6J3J3j8J3%j2Rj6QnnJ1j8L3J1n0L4Kj3oK8l4KKQmJ6J3j9J6
-492B2l3K1jJk3K6j7K9m0K8j3J3m4L1jKjj4PLj1J1qJ9l7MK8MOll6J8Oj9K3j8K7J5l2j6LK2
-450BjjK6ok0lJNmj4K3j9j0M1J8l6j1jQ8n9Llj6j2J7j7qRk0OK8j5J5j3j6pl3O8l2n3P4Mk3
-407b5j7M8kj8K9l0NL4j6oK7mn7L8mj9N8j3mm2K0pLK2J9n1lOOj3QJ2NQj0JJ2j3pNj3K6jk0
-363cJ1jj7plJqM5k0J1m6O4k1L7m0L%j8nRJ4JK4k8JK3l8O1m4j2Nj6j7J1%J3MJK2N1%q3K6k3
-319a2RMOQj4j6OJJ3Nj9j5j0L2j3k4J6J2m6M5K5j4K1j6J0j7K1J7n6ML7J5o1JjJ6l0J1J3kJ6
-278bRk0J0K1j9J1Jl1LJ5K2rj8Qk4k7K4N0J2n6QNMpK8j8L6O0r4noN6l8k7K8K3o1N0j7j2Pj6
-236a6NJ1l7K3jJ2j0j4K4J2j7J2MM0j3j0qL5l1RLk9k4j6QJK6J8j7oPjj4nL1j7l1K7ml1L9j5
-194b0K0jl2kk0L4M0k0j0mK9k9mk9L9J9m6K9qj9K6Jl1K0J3J9l5K2Pql6L6J2oo6O3lk8J2Rn
-153a2K9j0j8ML4qj9J1ml2QJ0J2k5%M0Qk6kj1j2K5j2J1P%qnRnj1k0N0l1l0L8kK5j0k7J9Rl0
-110b1L2rMK9j0j0l5J5rK1qkK7k1J0JQl1qK4j1%Mj1rJ1kK4k7J6J8n6L5OJqj1KJ5j0MJlL6o
-65B6j1p%rj0L4l2J2jkLk1L4k6r1J13K7j8j8ok8L8pj1NOk7L4k0L2J1k8NJpK5k2j1%m7N4l2
-23c2jL5l3N4j9m1K4L7j5lj1K4lJj5J2j6Omj6oM8m3K5J7l1k2N1Mp8L1NL5k8rK2J6j2j1rJ4
17CK4m9JNL5Qj8J8k3lk1N0k7l4K0J8m2K9j1K1nj6J7k5L1k6J1jmQk1J4J6k0J7Ol8K9LkK9k6
59Aj8J4LK2j2k0K1M1m2k9J5KPl4JjL4nM7n9J9MJj7J0QK3l1Rj3j2j2L5j0k%l3J6K7Mj5JQJr
104@L3m4JoJ8p
110e
##PAGE=	F1=22783.078511763193092
##FIRST=	23001.711907285582129,	6426.5682307747556479,	-2852.375
##DATATABLE=	(F2++(Y..Y)), PROFILE
-912a2KM6mj9qJ4j1j1J8J8j1m1K3Nj2lKPk9K5Qok0L8j9Mk6K0pJK1rK8k6Lm5L1J6j8Pj3J4J0
-869A1j0J6j3mN0m2k8K0lj3j0K3K5oJ2k7OkMK5j9l3J9J2k1J7%J6n0L4j3K1%Rl3J8Jj7k3L2
-829Dm4Q6k4Nj8k3J9J5Pl7J3K1j7%llLrJ1j9Rk5l2O0K5jl6nJ1J7j1lKJro4P3J6qo%JJ6J9l6
-784Ak8l7K7L2k0L0l4l3J9nNM6J4j4mJ4l4j3LJ6mml3j8J1K5Rm3L0J4L9n3MnL4o6L1L8J6J55
-744A65Q5j54o8k6L4k0j8kKN3J20M82R52L70p17n93k86j66j2p5j6j3K2k7O9O9J00j90l7Qq0
-713C1k0M5Qk1m3J5J3k8P0p0K8K5mNJn9K6L3l5j2NK7k4j4LK7m6j6R1k5n0J5oK2j7Pj7L0l2
-674a2PJ1k2LL1J0l5PJlOmRJ3%oJ0j9NQj6j8J4RnN5n7k4L6l0K0J6L6k7l0j8L4%j7j5L3Mj7
-631CL0Mn0mMOm5P6k1K9j1mpLl3L1j3j4K0qL1Mk4l9l8J06k7j7J2l0K0k2LL1Pnk3Rj8K7l8J4
-589b1M0l9L1oJ1Rk2k9J0J0L6l7J5qJ6lj3J6jj6PJ1Mj0K6k7rJ9K4m0M2m4RJlqNP5m6pPk0j1
-546DLK1m0j1PjL6j9QOj2K8j6k7j2l5L6M3k0J7Orj3j3J1J9j6J7qpJ1k1J1rqJ0j6M2Rn9L3P
-504A3j3nK3l7KPK2qPJ2j0Rl5J9JMk3K8j6K0l5L0j3J5m1K6r%Kj8J0J3j1J6j3J5m3NL1MKml2
-461c0J6J1j4J9j4K9J0l3j6kK6%nK2mj5lNNj1j2K5j9qL2J7l7LjR1o3loj5rJ6j8j2Oj0J2K8
-419A3j9J2j9j3ol0O2k3n4P0Kj6j7M9qj7K6k3jL6j7mK7kn8L1Ok7O1rkm2J3nNJ9J5m8KRJj4
-377a5J5oJ4Oj4PJ6j0j5KpJ8Mk2J4Qk4pm%kL4j4Rm3O9k6L7m4LJj7rJ3J0jK3k0RJ9m1M5k9j9
-333a3Pj3j8J2JRM%K8M1jp4K2k6J3J1KJlj7J1NOOj9j9j0L4j2l0J7J2n2N1K6j9L0j5Rj2J3J3
-291C1n1QL2J7o0j%Rl1J6J5jJ4Rk2J8J9k7J6lk8OJ4K6j0k1Lk2l2L1N6Km8LONlK0j7L4M7q0
-249@mqN2l5k7L5J2m1L8j7nLj8LK0m2K2nJ4qj1K4J2k8J4PM5j4nj1L2l4OPl0k4j5OlL3K1j5
-207FoljonK6j9j8J6Nl4L2j5K4ol2jj5L6L2j6j0nK7k8pk9M1J7m0K3mj6K4Pl7K1J3J2k9K0J3
-165A3j7l1L3J3Mp7O7nl2J8QrL1j5j6JL8lk1Qlk9J0QJ0k6ML4J1k3kj1j0J9j6K0Nnkj1QMj1
-122hj8M9l5l5M4lK1ok7J6J0k6L2j3JK7kqm1J2pK9j6MK2k1PjJ6l1j3K8j5QLj5qJ3j0K4k6J7
-80bJ6n1L9LMqj2KJ5rjjmM4j5r%%j1j6L3k4J3Kp%k1L7k6q9J10K5k4prk7L5lj2NNk9L4j6L2
-35B1Ok7OoKK5k1j5j0l7N5l2j0N0l5N3k6l2J8M1k1Mk2L1%jj8J0j5J1lj1j3M0l6K9J7k6l1N4
4B5lp2K7QL3k4j2K5J8mj8j0RL1n4NQK5J2j7K1l4lj7O1l8k7K1J6n3L1rK7oj6Rk2L8k6RmoJ6
47@k2QJ9j9J6Lk8K2k%K8j9k5J2RK5j6j3J4M7m6k8J1LKl0LkL5j0N4o7J9OMj2NOK1l3J3j1j0
90hj6L1mJKl4RL1Oj8JPnlM4n2LrJ8p
110c
##PAGE=	F1=22758.785912260707846
##FIRST=	23001.711907285582129,	6426.5682307747556479,	-1001.25
##DATATABLE=	(F2++(Y..Y)), PROFILE
-912dJM6lk6pJ5j3j7K3J6jm2J6Pj2JjQl2K2J0j1j8L8j7lj2J7j0JK2j0L3l3Nm2L0J5k6J6qL
-870cJ0j0K9j9lN3m6k8J9kj3j1K3K5nJ8m4J6nKK7j6l5L0Pk5J1OJ0m5L7k5L2oJ3l4K3mj8j7
-830b3K8m0P8l2J5j7k8J9J2Pk9J2K0j8Mj0%Rk2K4k5J2k5k8M9L2jl1j1LK4omLkj2o5P8J3rq
-789d%PJ2K1l7k5m0K2K3j5L7m2k8K0qJ2M3J6j0pJ1m7LJJ9j8jk6k0NK5J8m2K0K4L8o0Nj2L8
-749b2q4M7L7L8K22R5k21q7k5K1j5j0mJ6P0J78P14J317M76r66q80l98k05k7r6n1Jkl4Q4J22
-718C11J36k46p8Qq4k0L4Pj7n4K3J0k9P8o7K2K6mmJ2o6K3M0m0pOK3j9k5LL0m4j6R3k4o4J9
-681dlL6l0Rk0L5l3LRk1%L7J2k9kKnJ5j5J5J5j2%RqPRk8k1J4J8j0M7n2l0M3k6K9KM3l6l1k1
-638b8L6J2k5j7L2Ok4L6J4n3j0PJ0n7Q0j5K6j4KqNl2K3pj5K3j0K9Pk9l3l7J03l0j6K0l6J8
-600gj9ML0K2k1k4J0k5L3m3J4M1m0K8lJ7J0l0k8NJ9L5l6K0j4J6mjJ2nk3RJ3rlL2j9j2J8J8
-560D0m9N7m7O%ojLP1m0j1Pk2jLK3m9j4J0nM2j2QQk0K8j7k7j1l0L1M4k6J8J1ok1j0OK8j5J8
-518B2j5%J2k6J5j3j3Rj3M9Qo6L1J1j1nJ8l9MJ3L2j2mJ1jLl5J7LQk5L0j5Rk8L4j5J8l9K1j7
-477a4jMk0J2K3j0K2j9Qm4KL5Ljmk7J1J7qJ5j0K8Nl2j4qK8KrJ7mqjRKj6j1K7j9nK2J5m0K0
-433B%R0o5prj5nJ5j9j7M%J8K8k3Rk5j0nk6N6j3n4O4%rj6M7j4j7K5j6oL6j6mK6jn6K5J4l2
-391b1O0nJm2PlRJ3J2m6PJ2mj3K3k7K2Oj8J2K0pk2kJQRk4J7J9l2qmjMK4rPl8O8k5L6m9LKj6
-345a4j3J8PmK1j3J5J8m3K7j5k5J0j0k0J4KNLkL3L3lo5K0l0J9J6jmNj7J6J0jOj9k3j0L4rl5
-303d4K0J0n7N6K4k3M0j5QnMJ0m5RK6K1n9jLjl3K1J7%J1J0k4K7J6l5K0pk4RJ2L1j2k3lj6l7
-262e9L7N8pl9lRMJJ3j7L0L1o3%j1M8l2k7M2Lk2K7j9KKk0jK8m1J7j0J6oqK4J2l7J5QM8j2%
-220D1j3K7l5KJ0l3k3j3OrM0K6j3qj3KJnK0k2mMJ3l5K5j5K7j2k9Jj1L7K4j1j1oK5k8rk5M0
-179a2J5l5J7Jj5K3Rm0K3J2Mk2J8J9k7k5K9J6J3q4O7ol5K5Nj3L2j7j7kM3Kk5Okk6J3POk7J0
-138a5K6J4j9kj0pJ3k3L1KrMj8PJ4j3j2M6l9m0M9mJ6kk6J3J1k3L3j6kK4Pqm6RoL9k5J2J5k0
-96@LlK4l0j9L2j9J4Mk0oJ4j3K0k5J8J0m0M3kPpj4KJ5qpknN0k2qP%j4k1L3j6J3Pj1mk3L8k3
-51hq5J04K2k9Oj4k5L2%j2OLl1L4j2L2%k6PqOK7k2j8j9k7N5l3j8O4l7N2l2k4J4M3k7J2l3L8
-11A7Mok4J1j1J5koj9K9k5L1J5k0l9N6j0o6K6RL1j9j3K6J7Nk3j2LL6n5QJ1J6J4j6K2m5%j5
28b4P2m8j7K1J2o3L3pL3oj6kj5M4k6NorK2j8%K1j7J5%j8J4oLK5j1l2J1J2K8j9pRN2n0k7QM
71@kk4LmL7j7O2p5K0PPp%MJ9l6J7rpk1K9KLLl2ML1Qk1KNj1MN0n8Oj1J8p
110a
##PAGE=	F1=22734.493312758218963
##FIRST=	23001.711907285582129,	6426.5682307747556479,	319.125
##DATATABLE=	(F2++(Y..Y)), PROFILE
-912A%M7ll3mJ1j2k0K6J4Pl9PJ1j0LmOl1J8J2j6j5L5j4qKJ4j2%K2j1L8m1Ol5K8J1l5K7mpJ2
-869Dj1L8k3jN4m6k6J7%j4j1J9K5jK2n9K4qjK9j1l6L9%k7ORNl4L5l5L9qJ5l5K7rj4j2K0l5
-828c0O7l6K5j6k8J4J0Lj7J0J8j7Nj4NJ1l2L6l1J3k0k8L9L9lk5j6lK5KoOmj7o2Q1Pj1rjJ7
-787GNK1l4k3m1J8J2j0M3n0j6J6pJ7L6J5lqMn1J3KK2l5Lj5k3oK8K7m1RL5L4o3Qk3M4r9N9L3
-746c7O5K91R3k89r9k3KomlK8R3K34R66J694N75j233j173n15k39m9j12q5Rk9l3R0J82J74k97
-716B70j27J0q3k3J8Rj3o5L1Pk9Q1n5J2K4lj4J9o8K2M2m0JKK1j5l5LL2l9j6Q7k2p1K0%M8m1
-678@J2k5L8l2%Pj9lL9J7k1j5MoK4k5J7K0k5QRJQQl8k2J2K7j4L7m4l4M5j9L8j5N1m8k7k3L8
-637EK0k9j9L0Pk9L7K1n1j5J0J2o2P8qK4j9QrOk9J6mj1K4j4K7Ql2k4l9R8l2j1K5m1J7j1%K5
-597IL7l3k4J0k8L2m2J4L6l8K3LJ9J1l6k4jK7L2l4K3k0J8nJ0Mqk4RJ4j8LL3j0j5J7J1n6O8
-558D7m5JlnLLO3l1j3Lk1QKK5n3j8RlM1%RNk5K4j5k4j2k3K4M3k8J7J6nl0m%L6j2J7j9LJ3k8
-514eJ7j2k0OqN4No7K5J5j0oJ4l9NK1L9j6j5J0Pll2J3MJ1k3K8j2jk1L6j3J6l3J3k4kOk2J7
-473b2L1j1L0k5jm0nL7Okrj6LJ9JJ1pK7mk7j0j4K8Lj2J2mkKJ1%k0qK7j9%J3J2m3L5KQ5o5j2
-429A7j0j3lJ1j8j7KNK6K5k6Ok9npj8M6ln2N6ljj2M2k0j6K2rj1L7j8JK1jm8J6K0l4N5jMl9
-387b%JJ0RQm0J0J6j1j3L2m5K5Pk0J6K3pk4rJ0JJ1k3K0K4l8nolJ2J2lNl1O4k1K9n2MLj4j6
-344c1K2MoJ7oK0J4m0J1nk7J3j0j8J5LjLkL2K5ln2J2k7K1K2nj3J6j5J9J1oJ1k2k5pL0ol4J6
-302b4Qn8N9J8k3M6j1O%mNl4RJ8K0n1%Qj2l8K9J7LPQk3L3J5m1J7pk0J2J1K9rk4pj5l6M0N7
-260C8j4k8pPMLQj6K2J5m5Pj1L8k7k4M8roJ9j9Rjj9lL1l9J3j2J6mnK3J0m2J3J0M9rMj6K2l4
-217A9mJ1l5j7j0Kj1M6L1j2j0k0NMlJ3k3PoK2l8J7j2K7j9k4MnL5J2kj2oK2k6j0k1L7J2l0J0
-176b0MrJ7J5m2K4Ojj2J4K3l7j7K8J5K2q8O7rl5K8Kj3L1k2j4nM5Mk4L%k5J8OKk6J4J6J5j2
-135Hkj0kOk7M1kj4Pk0MK0j1lM1m2m7N3nJ3Jk2PJ2j7L1k0pK1J7qn0PmM7l1J6Qj6kkK7k8k1
-91b6L3k2K1%k1pJ8j4J4k3J6Nk7M4oRpj4LJ1mrqmN2k8mJ2jj4k3K8oJ1J3j7nk6L8k0p8R6J8
-48B8l1J5j6k3K8Mj2OJl0L2qK7nk2QqPK5j8k2k5j5N1l1k7P6l6M4l5j4J0M2l1J6l7M2Orl3J8
-7bj0J9%kk2J5j4L2J2j3m4N4j7n4K3J0K5j2j1K2J8J2k6j4lL7n2QJ4RJ4j1J9n2Jj0P9n5oJ6
32IJ0o9L1jL4nj4j5oM6k2Jpj3K8j1j2K2j3PJnNqLK1ml6J0J5K7j9%KN6n0k5LNpj5%kL7k3O5
78E6q0J7J1OJmKJ6l8K1onk3K4RLMl1KL5Ok1kMj9J2N1n5Oj2J5p
110b
##PAGE=	F1=22710.200713255733717
##FIRST=	23001.711907285582129,	6426.5682307747556479,	1639.625
##DATATABLE=	(F2++(Y..Y)), PROFILE
-912GjM7ll9lPrk1K7J1J4l6jJ4nLpNl1J4J4j9j3L1j0j3J6J0j3%K1j4M3m7Ok9K5Rm4L8kj5J3
-869@j2M9k8%N4m6k2J4Mj5j0J5K2LK6p0K8j0lL0pl5M8qk9KJ0Jk3L3m2M4j1J7l6L0j2j2pJ3
-829Ek9N5m0L4j4k5PP%nQJ4j6Qj8RJ2l8M4l5J6j8k7K7M6nj9k1rK7J0qRnk5n3P9Kj3r%K5mK3
-785C1l3k0m3J6LoM5n4kJ3oJ9K7J2Mrjn1K2MK1n0QJl0j9L0L6m1%M7K8o3J1l5N0j05O2K9R3
-745D4L52P5l43j08j8k1LMjL5J17K79J200K022O49j477j418o21k63p4j21j09Qn3k3P9K41K12
-717F70l37j75J2p5k8LRqp7M0Ml2Q2l8%K2%k3J9o3J7M2l4QjJ7j0m5KL6l3j8P8j9p6K1MO0n3
-678AJ5l0M1l0lNj9mM0J9j0k8NpL4l6K0K6l9J7QRROm8k2J0L7j9K6l4l7M7j3M7l1N7o0k1k4
-638c6L8K7l4j9K7Ql2L7K4m6j9J3J3o5P5jK1k3J3j1Rk6QjlK1j8K6Ql4j4m0Q7k9pK9m4J6mk
-598hJ8M9m3k4J0k9L2m1J2L0l5J7RK1J2m0j8rL4K7l0K6k5J9qK0krk7J0J6k8QL3jj5J3Lo0P6
-558D3m2jonPMN3k4j4%j9J7JK8n6k2QlM1RJ6ll2K0j2j8j3j5J5M2l0J5K1nl7KoM4qJ4k3PJ5
-515B8l2K1j4k6MmN8Mo8J9J9roJ0m0PK9M4k1k4QJ6rk8QOJ4k3K6pj1j6M0j3J2k6Pl0jPk6K2
-473b5L8j2L9k9j1l7j1L9Pmj3mmK1PJ0lK2j2k0oj9K7Lj4OnOMJ4lk4oK8j9NMRm6N0KP9o4j5
-429A4j2j0jRj8j7JRL3K1k9Nl4%oj2L4Rn0M7nPj0L8k7j5K0jj6L6k0OJ5kl6OK7l7M9LOl5pN
-385@J3MLl3J2K0j7j3M2o4K9Pk2K0K4ok5j6J8oJ4k3K4K9m3jqnJ9JJLk4O0j8K3n5MNj0j9K5
-343hLj0J3jK5J0l6lNl2J7rj7J6MoLkL0J7ml8Mk5K4K7qk2K6j1K1J2j1J6k5k6nK6kl4J4On8
-300g4O0J2k4N1pNNj2Jk3PJ1K0m5LJ5k4m4L6J6PLQk1L7J3m6J3pj4J3J0K6pk4j1j0l5M1N3j9
-259A9j9qMMOKj6J5jk8J5j1K9k2k0N3k1J0J1k1J7mj8oL5l3Nj4J6kkK1Qm5J2RM8mPj7J8l3j0
-216IJ0l9j1llj1N2L6j2j3k7J0NkRk4J7j8L2m1QrK9k6k0Q%L3JOj2pJ9k5qj5L2Pk5LPmJ1K0
-172Im3K7%qkJ1K7m7qK7J3K9q6O1rl3K9lj2L0k5j2rM6Pk2lMk4K3L%k4J8PJ4ojrMlk9M9pj9
-127fJ1k3LK6j1OL6m4n4N7oRNj7JJ3j3L0k5j1J9K6qn2OkN4l9K1%j3oJL0k8k3L5k4K7ok2oK1
-84bj6Pj9J4jj2M6j3J1oj4NO%j1j1mN2l3%J7kj5k3K3JJ1J7k0ol1L8j6p1Q9J3l5K5j6k1K4N
-42Fj0MJl1L0mK3j0j8RqRK2j4k3l1mM5k9l3Q3l2L5l7mOM0l6K2m3M6Qj2m1K3pK4%Mk7%jL1J0
1B6pm6N1k4m1K1J1J8mrJ6J7J9k8j4j3L7m3QJ6KJ4pJ5n7LqQ4o1OJ1Qp0K6LL4mj1k7LM6j6mo
45ej8L3nk1K2rJJPlj2NJ7Lm0RJ6K4j8RoN7m8k2jPj1okkL8l1O4q0J4J4NJ0rjJ5m1K5llk6J9
92hJ6KOk9JL8Lk0pMk9K3M7n2J1j4J3p
110b
##PAGE=	F1=22685.908113753244834
##FIRST=	23001.711907285582129,	6426.5682307747556479,	2962.5
##DATATABLE=	(F2++(Y..Y)), PROFILE
-912A2lM8om2%jlk0K6QJ9l1rJ7%KrKk8J0J6k1j1K5oj5K3J0j3%K1j8M5n1Nk0K1On3M7%k2J8
-869aj2N1k9JN0m2j8J2Pj5qJ0J7RK7p6K9j2oL0ll1N2j4k9lJ0jrK8m6M4j2J7l6L3j6qmOk3M2
-827B1l9L9j0j8lPrRNQj3Rj8J4Rm0N0l7J6j3k9K0M9qj3k6j3K7J8qJ1ol3m1P4mj6pLL2j4K0
-785B3k8j6m3J1kkM3n5J2QlK1J8OJ1j0om4K3J1J6n8RJ7l8l0L2M3m1nN6J7n7J2m5N5j02N7K5
-746e9J18L95M4l74j09j3m6J3QPL4J39L07J372K238O82j655j571o93k71r7j20j20ko7oN6K86
-718D96K40l55k13J1o0l6j1J1oq6M5Kl1P8j9j1J7Nl0J4n0QM0k5J5oJ4pn0%M0k6k2O5j5p5K0
-681a3QO7o0J9l7M3k8mLj7pM0K0%m0PpM0m4K1L3m9J9J3J5PKn1k5J0M4k4J8k5l7M5pN4m4O2
-641G1p3j2k3L7L0l3k3K6Pl2L5K3l8k2J7J2o3O7NJ8k8K0j2Rk1JJNJ7k0K4Ol3ol9P6k7kL1m4
-601a3J3NnJ0N8m9k5J0k4K6l5QK1l2J2J6K1J2m0j1j9M0K1k4K6k7J8pK5j0pk6RJ5l1RL2Pj5
-562A4Qmo0P6l2oj2%J0MM1j6j3mj7K5jL0n4k5MJL8K0K3j5l4J0pj0j4qRL7k9J2K4om0Qj1N0
-520B6oRk4QJ8l3J9ql2jKN9Jo3J0K3qoOl8RL3M7k4l2OK2j4k3KQJ7k0K3nj7j0M0j0Nj9Kl3%
-476c1Nk8K8M2j2M6l0k4k9j9M0Rlj7Rj3J8J7J0mJ8k1j1%k3K0Oj5%qJ5OJ5ok4mK5j7J1lLm5
-434d4O0MO9o2j7j0pkOj7j3%QM0J7l2Ol7NqmK3J8m5L5oJ4nL0l4j4K0Mk0L5k0J2Pok0lL0l6
-391a9L9QPk8j3J1J0%jk4J1K4k2j1M8p9L1Qk2K1K4nk3k4K5j1J6k0K4L1m6Oj1pK4rNLj7N2j2
-350B4J4n5NNoj8K4Nj3PjL2Ol2j4J1l3K2j1j2J3Oj0LkK5J4pk6lk0K3L1j2k6L4pK2Pj2K5k9
-308Ik7mK1Kk8RKn4O0Jk2N3%MPj8mj1NLJ8l5PK1l3n0M1J6QjPj5L6J3n0OmqJ2RK0kk2j4pl1
-262e0M1M4k2j0q%NOjj6Pj2j5K2qJ9j9j1N2l0K2Nk1K4j0j4oL3k4lj3J3%%K0Nm5J1RM1JJ0j8
-219C4J3k8j9J0m6jMnj2N8M1j5j4l4J5NJMk2K1k5L7m2JnK7l0j6J3MK8rJ4j1pJ7k4pnK3%j9
-177b6lQJOK3m1L0qj3J0PK6n3JK7QL3p9N5j1k6K7pj0K6k6j1j2M6Oj8qPk1K7Jlk0J9%J0L%j0
-133AJ3j3k9N3j1k4J2k2LK6pJ6L1m7o0N9oOQj1oJ3pK6k8j4J8L1qn2MKN9m5K3ppj1OK7k4k1
-91b3L4k7L0j2k0oK3j2lj5J1pNM4j9J4qj3QJMj3j5jM6l4LK0kj6j9J5QJ1K3k6kl8L6j3o0Q0
-49A2Ol4L1j4k0J9OqOkk9K7jJ5j3j2RmOJ5ok4l2NL9k7l9Q8k9K4l5OLL3l5K3m3M5J0j4n0L2
-7a1oK9kJ1k9j4RL0Ojm7M5k9k3J7J0J0OpQJ6K4k7j3k4L3l1PJ8lJ1lJ2n7LnQ6o5J7LPo6J9P
36a9L1kpl9J5M1qj0nj9L4Nl3K0lqLK1j3j1MJ2Ql8OJ6J7j4J7j3N5m4j8nJ1j7NqML5l7O1q0J0
80b0J9KJ7j0oJ4m0K5Kkk7J3K3%Ok5KM1kj8j3Ml7L2M0m2J1j2On
110b
##PAGE=	F1=22661.61551425075595
##FIRST=	23001.711907285582129,	6426.5682307747556479,	3527.125
##DATATABLE=	(F2++(Y..Y)), PROFILE
-912A5oM8pm5LqLj7K4KK5k5j8K1PJj2%k6OJ7k2j0K0kj5L1Pj2lK2k1M7n5Nj0J5Ko0N5Lk8K3
-869@j3N4l3LM6l7j3J1J0j5rPJ0J4K8p7K9j4rL0%k8N6j9k8j0RkMK6m8M2j3J6l8L7j8%qJj7
-828a6L0l7M3pj1rMj8K1LLj1J0j5J7Ol9N4l9J6ql1J2N2j1qk9j6K5K6pJ2om1k8O7rk0mOL8k3
-786BJ7k3j2m3RrKL9n5L0j%K2J1mJ8rql3J9J9J0o2OL4m5m2L5M7m2nO3On1J4n4N9r2M4K4J35
-745G5M15Kl75j03j0o7K3J1J4K8J54L09J449K299O62j731j601p10k62j12j12j14k0o9J6K2
-719A93L10K53l47k32Om2m2k3J5nr4M7jk7P1kj9J0J0l3Pl8JL8j6K3j1J0mn5JM2j9k8N1j3o7
-682c0J8J2P1o3K2m4M4k7mJj5qL6K0J2n2RpM7n1K0M1o1K5J5J8Njn2k7RN2l0J0j5l3M1lN8n4
-642IO3q2jk1L2L1l2k2K3Pl1L1J8k8k5K1J3o0N9RJ6l3K6j3J0j8nLJ5J2k1J9Nl2Kl8O4k4JL3
-602C6m3J1J6j2KO4m8k9J2k0K2l1NJ2k8PK2J7J5l9lk9M2J5j8K6k8J8qK7j6lk6RJ6l3QK9J5
-563C2j4Kj3n6P3k2j1j7NJ2NK9qj2pj5L2kL1n1k7jOL4K8L6l2l6%jkj5%KL2k7RK5om3J6j8N5
-520B8lMk4RJ9l4J9kl9nPN8jn6JK5ooMl7J1L7M7k7l9PK6j9j8mJ1J9j7J9kk3mM1rlj1ll3JL
-475b9l1L2M7j4N1k9l5k1k7M1J1kk2K2k1J6K6RoJ5k9kMk6J4Qj5oj1K3QJ7rk4lK3j6J7j0jm5
-434e0O8NN8n9j8pmmLj3j0jOM6J2l3Ol7QqMJ0K7m2K6pK0kK4m0j3J7J2k5L4k3J9kplj2L3l5
-391a7K8J1Qk0j8J6Qmlj7J2K7k7j1N3q9L0J0k3K1K3kk1l0L1j5J8j9K5K7m4J3j3rK7j8J1Kj0
-352iM3pNn3ONlj7K4Pj6%%L6Kk5k2J3l3K6j2qJ2Qj4L%J4J3rj3j1j6K3L4j5l0M1kK0Mj4L5l5
-308A0k6jJ4Pk1Ljn0N9j0k0N3PLQk2rKKnJ6k5J1K8m2n5M6J4J2pOrL4J2n2kJlJ1OJ5Kj8j8l
-263a7k5L9L2k2%roPOlj6jk0lK7nJ0j6mN3m0L1%j9K8j3j0qL2j3j2j3J0MKJ7Jm3RQL2QJ2j8
-219C2J0k3k7Qn6J1J3qj2O3M7j9j6l9K2LMjk0K1l0M3m4nJK3l3j2J8OK3j9K5j0qJ4k2lNJ2q
-178a1j3j0J0OjK6l8L3j6j6K0LK7n9RL0%L5o8M7j3j8K6j3pK2k7rj5M4Oj4j4J1j9L1joj5J8
-138ApPJ2%rK1k2k8N7j6l0J4k0KK6lK5K5m8o8O3qORoj2J4lK4l2j8J7L7rn1MOO4n1K4j4lj3
-95a3J3K2k2j9L4l0L2j7j9pK6pj3j1Rj4K3M0k5J7j0j2J1mPj3j8JL9l5QK2mj5j4OJ4J1K9l2
-55A0Mm6L2qn0P2%l4L7j2j9J4PpPlk7K3JRj5qQJMQJk4l1J3L0k2m2Q6k2J1l3J6%K6l4K2l8M2
-11IQj3n6L8nL4mJ7k9l0K0K9KMm6L8l5mJ2J0KJ6njJ6K4k2j3l4K9j7OJ9qQJPn6NmQ7o8K8pP
33A9n8RJ1K8jjn1K7L5%j6lk1L5J5m5J7Mj9OL5k2j0LPJ2l1jJ6QqK3k1N2l8j3j0J5k0J6j3QL2
76C1m3N5p4LK3jK3j0j0J3l9K7MJk9NK9kOk1MM4qj5j8Mm5M1K9l1J3j1Kn
110e
##PAGE=	F1=22637.322914748270705
##FIRST=	23001.711907285582129,	6426.5682307747556479,	3476
##DATATABLE=	(F2++(Y..Y)), PROFILE
-912A5pM7j0m5Nj4Rj1J8%K5j6k6K3J5lj4kk1LJ7k2rJ4Jj1L2PqpK1k1M5n6LKRlo6O2Ml2K8j2
-868a1N2l4MM1l1pQJ3j3rLLJ7K8p2K6j6j1K7Lk2N4k1k6j4MKJ4K2m3L5j4J2l6L9k1J0j4kj0
-828a0J8l3M1j%j7Jk8L3%lqJ1qJ6Kl4N3l7J4ll4RN1j5kl3j8K5L1oJ4nm9j4N7j4k3%J2L9l1
-786AJ4j8qm2Oj0ML3n1M0nKK1Pj7K7j0qk1J3K5Oo1%M9n3m7L4M8m4KO3ol9J2n8O1p7K7K5J45
-745I0M01m3l45r2nq2L0J3K1J5J62K84J412K184N89j683j496o71k34j14r8r5m3n3L7j4L04
-718D74K49l14k29kk2m6l0J8pr6M4lj9N9J4k5KJ5l2lk2rL6oK9j6N%n6kM4j4l0L8j3n4J4J5
-680FP1o4K8n1M2k4njj1qL1J9J9n9J1pN1n4J6M8o6K4K0J8Kln0k9J0N5l4Mnk7L4%N9n9O0q7
-640a6J0j7K3L1k8k4K3Mk5K6Rj7k5K4Rn1M9J1J5l8L0j2J0j3j0KK8Lj8J3Jk8Rl4N0k0ML1l9
-601@RK5j7oO5m3l3J1j1J5k4KJk4NK7J1J5l3Ll6M0Rj1K5k6J6pK6k3Lk3PJ5l0NK4K2j2mj9n1
-559e2O4qj7k2J3RQJ9npj3rL5kL1m5l0pJ3K8L7M8n0l5j1OLj4MJK4k2NK6j1l9K1k3N7jkk1R
-516A5J8l2J6Om3rJ1N4lm7pK5mlkl3J5L6M5k9m0MK7k0j3rJ3J9j3J6jk5%L9pj0mnl3Mkl4L9
-473b6M6j3N1k7m3j4l1M2J1jk4L1k5RL3J3j1J1l2OQk7MJ2j4j3j3K9RJ8j1k1lJ7j2K2j3j0l8
-434e0O9OM8n5j8o%pLj1nlLM9Ol4J1l7J3qP%L6m2J8pK5KJ8m5j5J8J4k5L2k5K4rrJ2j7L3l2
-391a3J5J5Pj1k3K2MonrJ1K8k9j1N5r3K8Rk2K1K0Jj7l5L3j6J8j6K3K1l9K2j7qK7k4J3LlL2
-351C1jom7PM%j2J8J5k0rlM1%j9k8J5l3L0j5lRJ1j6MLkJ7j1lj7j0J8L5j6k9M3LJ8lj1M3m1
-308A0k2JPJ2j2mpm1N7k4j6M9J7KNk3j1J2kj0J2j4J4L3m5o0M7J3J3j0M%K8J2n4j1QKQMPQj3
-265Fk0Jj8L4J8j9Oqj2ROlj6j0k1ML1jJj5OM8m6L4jj6L1j8lqK7lj9j1PPJJ7nl9QPJ9J7J2j6
-219B9Qk0l3No8K6K1qj1O7N1k5j8m1K7JQoj4J2k9M3m2rOK0l4rK1RJ7k9L3qqJ4j9jJ4%j4j0
-177b4j3RJ1pK6l1L6k5j7L0jK4o1J7L2j0L4n3L7j3oJ9j7mJ6k5oj8M1Joj8J4j8L5lj0qJ7j4
-137iNJ9Jj0K9l1k4N7k1l1Qj2KK2KL1K3n0p3O2pOJ0jj6J0LK2l5k1J8L7qm8PJ0O4n5K1j9Mj5
-95a3K0J1j8j2L0l1L1k2j5nK4jk1pOj7L6L3k9K1j3j0J4j0J1j4k1OK8l1J0K3nj5pmJ9J2L4l8
-55A0J1n3K7mm0O4ml1L7pk0RQmQpk2J7Njj4mRLLjJ0k2k8J6K2j7m2Q0j5lk6K4jJ4k9J9k9L3
-11EQj3n8M4mL6oK2k9m2L0K5jPm2K7l5J3QPlK2Kj3J6K2j5j3m3K3kMK2j4NKNm9LlQ5o9L5j7
32GJ0m6jJ4J9JQo1L7K6J0k1lj9L2K4n3J5Qk9RM6k8n%KJ4k1pJ2ljK8k4M3k9pj6K1k3K7k2J5
75IL0m9M7o6lK6nK8j0j4J3l4K4QKk8kL2lNj6OM7j6j2k5Pn0M8J9j9J2j0ml
110f
##PAGE=	F1=22613.030315245781821
##FIRST=	23001.711907285582129,	6426.5682307747556479,	3879.625
##DATATABLE=	(F2++(Y..Y)), PROFILE
-912A6rM5j2m4Qj9J4lJ0nK6pl5K6K2nj7lj8KJ6k3pQMpL2OlrJ8k3M3n6JJ2Nqo7O4Ol6L5j4M9
-867C8l5LL6k5JMJ6rj0jnJ9K6o2K0j5j3K3Mj7N2k2k2k0lRK1K0l7K7j5Rl7M3k2J9k0nmRk8L7
-825IKJ2k3kl8M3lqqJ5kJ5ll0N3l5J3Ll9OM9j7Ll7j8K5L6pJ4jn6%M5j6k6KJ6M1l7Qj2nm0M
-781d9j0OK5m4M7j0MK2Ml1L5j1orML2Jn4rN7n5m7L2M3m2J2N9j9l0J3n9N8n8J0L0J41L59q1
-743C70k91p6kq8L4J2K7LJ54K39J262J910M74j518j273n75j90j05p7p2o2k4N2m8K72K26k59
-716C75k01j6mm5l2J8pr6L7lj1M7K4k4qK0k9rrj8L2ML7k3JMn6lM2j1k8K5j3l9RJ7O7o1L4n7
-676a0L8k2lkqpK3J7K8o6J4pN1n3J1N3o7K1K4J7jnm4l2J1N8l7kNk0K6JN8o0N3q7K0j3J6K8
-636B7k3k6K2Jj7K1jok5K7Nm1L9J2J3m2L5j1Qqj4%M2oj5Qlk5J7l3L8j6OK9l6J0L3k3j5O5l7
-595C5l5J1%Oj7jqk0LL1KJ7k4Pm2L8JmK3k3J4pK4k8J0j9NJ4k8MJ9K7j0j1k5m2N3Ok3k7K1N
-553a8J3Qkjj9mL8lL1m0l0j4K1K1M4O2o7l6k3J3Qj2QjJ8j7%K7j6l6K6k4N6%pj9QJ9k8J2J4
-512C0m5j4J4M8ll8j4K5kkpk6J6L2M4k8m3KK8k3oj5J7J8rJ2Kk5KL6nj8Mpl1Qpl7M3M6j6N1
-470E7k3m9pl3M0J0Lk5L8k8JL9J7j9Rl6J6J2k8pJ6j2j8j4L3J0J8j3j9kJ3j0K7j7j5l0O5PL7
-431F3n0j6mLj2MojmlN1%l5J6l3J5rJ1rM3m1J1pK9MJ2m8j7J8J7k5L0k8L0j6j2L0k4L3k9LJ8
-389A2N%k7K6%ppjJ0K9l2j2N5r5K9Rk2K0J6Oj4l9L4j4J8j4J9J1k9L1k0rK6k9J6KLK2Nj6m0
-348b3QJLoJ4K1k3j7pM4lj4k7J2l2L5j7KMJ4j7OMj8K2j3Pk3nJ4L3j6k7M6QJ4rj0N1m5k0M%
-305eJ6lrj2l1N5l8j4M4K6KKk3j5K4pj4PmJ8L4m6n9M6J0J5j5MQK0J2n4j7J4NPjjJ5pk3Nj1
-262b0L0Lj5J1qj8J2Olj6j7j7PL2Mpj4J4M4n3L8lj4L5k3MqK3Pk6j1MJ1JJ5j1l4PNOK5J1j3
-219B4Rj7m1Lq0M1K9pj2P2N5l2k0m4L2jJ1qrJk7M5m2j3J3J8l4qK5RJ0l6M2orJ4j7LK4j2k2
-178a7pj6RJ4j2K8k7M0l3j7L8nK0o2K6L4k2L0l5K9j4OJ3k1jRk1lk1L6k%k3J8j7M0pj3jJ6k0
-137a1JK7Jj0L6l9j9N6k6l3MnKJ6QL5K1n1p7O3pPJ0Nk2PPK1l7k3J7L6qm3J0J4O4n9K0k5J1
-96Dj6K8kj3pK7l3K9k6j0lK2Nk9lLk0M8K8l4K3j7pJ7j5J3j3k3J0J8k8J3K3oj3jj5K5J2M0m3
-55A1J8o0K1%l0N7rk8L7kk1NQjQj0j7J2Prj4JQP%j1J9j9k2J8J3j1m3P3qj5k0L0kNk4J5j7K2
-11BNrn8M8oL9j0K7k7n1L5K3mRl9J7l3L0KNj0K9Qk5J6J9rj0n1J5J4LK2j7KKKm1LkQ2p1M1k7
32@J3l3j1J7J1LJ6o9M7J4J9k5jj8K9L1n9J2J5m0J4N0k9%mlJ6qj6Rj4NL2k8L3j8kk0K8k5L6
73B7k9K1K8n4L7n7rK8rL3rj8J2k9K2J1Mk7rL4nMj2QM9k3ql2J1n3N3RqJ2qrk
110g
##PAGE=	F1=22588.737715743292938
##FIRST=	23001.711907285582129,	6426.5682307747556479,	4110.875
##DATATABLE=	(F2++(Y..Y)), PROFILE
-912A7rM1j5m0J0k1J6O%pK4Jm0K6K9qj9nj3JJ4k2oMOmK9PMj3J3k1L8n4jK4jj1o7O4Ml4M2j7
-868hM2l4JL2j8NLJ7oj1kj4J9K2m8J5j5j3J7Nj2M7k0j8k5j1J8K6J8l1J9j6Ml4M5k2K9l3lK
-828hKk0K7OK2k5qm3M8nj2qJ6OJ2ok3M8k9RQm3PM2j6Ol8k1L0L6oJ3Ko0RL5j8k8MK1L8m1Pj2
-784a6Jl8Nj1RJ7l8M9j1MK1Om6M1j0k%nL6km3j9O2n7m1K7L3l8K7M9l0k1J2n6N4l8nL3J31K90
-744C80j07k21n6%q6L4J5K6rJ34J79J026J522L32j260r68m40j37q4n6m8p2J0O0p2K16J91j93
-716C16j56l1Rl8k7J4qq8K2%jL4K9k0j6K0j9j6Jk5K9J1M3k8nRn4mL9j2j9J4j6k2LK0N8n5M0
-677E1n9L1j9%mpnJ6J5L1o7J7qM8m9QN6o7J6K7J5nll8l4J3N8l9mJ0rJ5JN3n7M4q0K4nOK6j9
-635Ck6K3lj2J8rJk0K5Kl0L0J0J3m6L7pNmj6kN2j6mjrj8K1k9K8j4PK3k9RL8k5k2O0k7l6QJ1
-592A9%j1pj1j6ML1rJ7j3Rm2L1nLJ9j9J2mJ7k9J5j6NJ1k0jJ3L0pj8k8l1L6K0k6l1K8JJ6Mm
-550gMk4LL6jK7l2l0k1K9J5M8P5q3l5l4K0J0qQ%J1j0lK4j9l0K9k2N0Jj1j6PJ6k3PK3m3j9J5
-509a3M1mk6k0K2%Jj1k0J9K6L9k6m1JK2k1kj9K1J5lRJk2ML1ok1J0qk6J2j3m1M7M4j7M7j9n1
-468a8kl2L8RNk3L9k6mL6K5k9Ql5K2J6k7k0K2j1k2j2L3RJ8j3j3nPlK8j8k3j6N4RK8m8j3kP
-427bj7MjNpoM9pl5K2k8J8rJ3j8M7l9OoK9PQn0k1K2J6k2K7l0L2k2j1M2k8L3k6rK0MJ0k8K9
-385B1nprORK6l0j2N0r0K6Rk1J8J0J2j1l9L2j1J6j0J4jj8M0k5mJ9k9J5NPJ3Rk5l0OJMJOL2
-342C0k8k5j2M8nj1k3Ql1L8j8N%J7j4NQl7L0j5J3k6lJ1K8j3k1M4J2J1j4j0N8n0j5NmJ8Nj4
-302Ej6j9N5n4j2L7L5Jlk1j5L2j2j7MNJ9L2m0n6M0J1J2j8NJ5J2J0n3j9J8QNonJ7kk4J0mK6
-261A8j4qJ3pk5J5Qmj4k3j0QL0Rj2j5K3L4n4L6kj1L6k8J1oJ7J4l0j0KJ5jJ4j6l1RLoL0J0j1
-219A7J1j6m2lr1O0L0jj3P4N8l9k3m4L3%J3j0kj2k4M2l8j3J7J5l1oK6PNm2M9lj0J2j1PK8k1
-179Ik9oj6PJ7j6K7j9M2m0j3M0oJ4n9L2L8l4K2j7K1j3J8Nk3JLj5%k3K7nQk5J8j5M2rj7OJ4
-138A1k4jL0Mj1M1m6j1N1l0l2kMKJ1J2L4K3n2p8O0nRQQk3JJ2K0l7k5J7L3pl9J5J8O1n9J4k9
-97a2J9j5L4j7pjK3l5K4k6oKJ5J2l3kKk1N6J9l5K5k1nJ9j7J4j2k3J3Pk1J3K1nj3Pk3K5J3M5
-56E8m8K4o3J4Mk2N2j4k1L2Lk2JPKRj1j3PRj9rMRNjj8K6j5j6J7Onm0O2%k8j3L5%qj7RjONo
-9dn3M8pL8j2L0k4n7M0K0oPl4Ql1M3jJj4L2J6l5J6J2jqn5QK8KK1k0jlNk8ljP8p1M2l3J6j8
34ik0J9%NK4p2N1MK7k9Jj5K3L7o2QK2m7J5N4l0QrpJ7Qk7Mk4J2L3l0K3j0Ok4L3k4M2l6K9K4
76E4n7K7m5j4K8j2L2pj8J1k2J7J2Qk6j4L1mLqJ0M9k9kl9J3n0N3LKQnj4j
110f
##PAGE=	F1=22564.445116240807693
##FIRST=	23001.711907285582129,	6426.5682307747556479,	3887.25
##DATATABLE=	(F2++(Y..Y)), PROFILE
-912A6j1L8j8l5J3k1J7J6j2rK3Pm5K5L7j1k0oq%J3k1ojQJK4RJ0j5Pj9L2n0mL5nj5o2N9Ml3
-870c3M9k1L5l1jK5j0J0%J8jj3kk4J9J8l1Rj6j0J0NqM0j7j2k9j9K8K5J9k2Rj6kl1M6k2M1m6
-830a1kRmj2J6PL3k5j3m9N2qj6oJ7J3Rj0j5M2k4QJ3m8RL6j6Rl9k3L9L2pJ1Po1J5K4j8k8MK5
-788eL4m3MrNl5Nj0J1J0k9M4j3MK2Rn9M6rLNj1L6kl1k9O2n5l1K0K3l4M1L9m0j2J1n1M7k3j7
-747f7L9J14K07j17j50l6Lp8L3J9K1j5J03J15P41J081J87r50o35k87p8n7l8k9p0M3O0q5J49
-718B23J45j25j00m3J3k5j9Ppp8QJJ1K1L0j2k6K0qk0J0l1K4J6N0l3j1J4n1mL1j5oOj8nmK0
-680IM7m5M2n5K3j9LlokPJ2L3o6J9qM5m4JN9o1RK7J0pjk9l6J4N6m0lJ5jNJM5m9L1o8K7KnK2
-636A6j2k6K2omJ4j8J0j8K2jj9K1PJ4m9M0l%%j7mO3k7Oj0j6j0K5k5J8j0OJ8k3J0L7k5k6N4
-596E4j7l9PK2plj1j4j4OL0k2J8%Pm0K4j2J1J6j6RjJ0l1K3j4MJ0j4nQL2nk3l0k1K0L4l1l4
-555e9L4lK0lmRk6QL4%K3k4l0k9L8PN2Q4r3l3m3K4J0mQLNmoK2k2k5L1j8M0Lj4j3OJ0j2%L0
-512C6l9k4J5L4mj6k4J7NMj7j2J8K0L6k3m0%J8k0Kk3K3J4KP%j8MK4mk5J7rk1J6k0m4M9M2k0
-471@M2j6m7Jk9L5QOj7L6k2j1L3L1l9Rl3K8J6k2l3K7rk5j1L3QJ8j2rpJKL0j8l1kM2RK1m3j1
-429a1%Rk3OORj0j0M5j3l4K8k0J8rJ0k0M9l9LmK8PPm9k5K4J4j9K3l1L4k6qN0l0L4k4k0K1J
-388AK0k9L2j0qqJ0QK5k9j3M5q4K5Qj9J7NJ6pl9K9pJ2oOj1oM8k8jJ3l0J5OJ2MJ2l3j8MJMQ
-344@lM3l1l3j8N1pqj8Mk9M1j9RpK1j2OJ0n4L8j6J7k8jQJ8oj5M3J5Pj9pN9n0j1PqJ8J4j8k2
-301a1nN5p0rK8M2%pj6j7L7j4j8JJ4J6K7l2n0L4J1Rk1OK3JQn1j9K3J0Lj3rK0Nk4J2KK3k9l
-259hJ5ol3K1Rmj1k7kOK7J3j5j8L1K6n5L2jqL7l2J7lJ1K0l3rjJ9lJ4k2k7J0Lj9L5QqJ4j4m3
-216c4pj02Q0K7Nj5P5N9m6k4m6L5KJ6j1Ok8k1M1l5j3K2J2k9lK6Olm6N4JrJ1oJ0L1l0l5mj7
-176d5OK0j9K5j1M5m6j0M3qQn4L6M2m8J6%J3j2L1nk4LlpLk6J7pJ4k4J9j5M3j0k1J2J1k6lL4
-135A7Nj2M4n2kM6l3l2qJ2LMJ8L1K5n2p8N7kRPJ2k5pJ7K0l6k6J8K8pl2K0K2N5n7Pl3K6j3M0
-94C6l2kPJ8l7K0k6jNQK0l7JJk4O4Rl7K8k6kK1j9J5j1k4J8mj4J4J8oj1J2l0K8J2N1n3L0o5
-53b5OQj4M6j7j5K6Pk2lPNQj2p%J2k7mORLkk5L3rj0J5k%l7N2Pm0nL9Jj9j0LJ5j0Mkm5M5rL8
-5B4j5L2k0n9M0J8rOk8kk6N5qjj8L4K3m5J7POnn8jM2JJ9k1mpNj4p%P1p0M1l9K1lk7J9j2PL2
39B1p2N2oL3l1Mj1J7L8o0MK8n4J8N3k7J6j4j1J6K5l8%l4J7L3l1J4jJ3k8L9k5M7m1L4K1n9J8
78A8l3j9K7j4L2nk0J0j4J2J4J0k4j9K9mJmJ1M8l5Lm4J6m5N1kJ1L%k0J
110e
##PAGE=	F1=22540.152516738318809
##FIRST=	23001.711907285582129,	6426.5682307747556479,	2981.375
##DATATABLE=	(F2++(Y..Y)), PROFILE
-912A2rL2k1k7J4j7J6K6k5j2K2J2m6K3M2j4k0nnKQk0nlQNJ9J0J6j7%j5K4m2pM4pk0n2N0Kk7
-870b9N2k5K7k7oK3mJ2JJ6Lj4%l3J6J5j5Nj5pJPpL3j1rl3k3L7K1K0j4Kj9pk5M4j9M9n8JJ5
-828@ooMQM1k2k1m8N1j0j7qK1J8Lj0qL5j8OJ5m9J2K6j2J0l6k7M8K7qRJ1n8J6J5j7k7LK7K8
-787B6m3Mj0J1l3Qj2J6Kk0L6j1JK1J6p0N1rQNj4L3Kk1l5N5m9j8J0J2k6N3K5m5qRm0M0j4k2
-747e6M1R5J19j10q5j4Lo3K7K5J2j5O6N4M54O55N8o36l22j40k5k9k5j6n6O7N0q2P9R8o3m3
-715A23n2Rqpmmo4rLK2J2K5jl3J5Mk0J5l7K3J7N4l6j6J7m5nK0j8J3jj9PrK0L4l6M4m8J3j8
-674@OlnK%RL2o3K1rL9l6nN8n1%K6Pj0Mk1l6J6N0m0jJ9RpjL6l8J6n0K4J0j4J8pk5K2rJJ3k5
-629a8J6j1J3mrJ6KJ5m9M0KoLj6nO8l7J9k0j9mK6k2J5j1LJ3j6J1L5k4k9M6rl7ML2j2Lj5j2
-588cj0RK3l4J8J4Ll3J4j7J5J2j0OKMl1K8j3OQqqKL3lk7l0j2OM3l5l2L5pK4npJ3k7J4K8LJ8
-544B9j7l0l3M3%N2R0r6l3m8K7MNOPkNrJ7k5j6L2j2K6Mj5j1P%%oL4l2k5J1K8nok5RJ0Pk2m
-500a9J8J0L4j9l4lJ1j7Lk3K6RQM%j4MJ7nk7K5rj7K0k6m7N1L8k0L5j5m1Lk3L1MQj0L0j6j5
-459a1K5L6m6Qk6L0J6j6m6L2ok7qL0OJ8roqpRK9j5l9J3K5J1J5l9qKJ0l0J1J2J1j3j1L9j7l6
-418c6L5j1J8qNk1N0m1J%K6ONm5k9K7Rj3K0l1L1k9kN3k9L5k4k9K1%K9k9L2j3rrJ6PK1k5j4
-377@L7p5K5Pj9J7kK2nl5K3jJ0njk4RN2l0MLk6J4PJ5lJ3l8nJjLJ4rN2l3l9k3N1nrj1Jk8M2
-332ej6Rj2K2qPJ2p0M4j4J8k7kOOLoL8J7Nk1pN7m9pJ0j1J7K0k0k5PN5q2j0K0M8jj2j1j6L8
-290B7j6j6lK1J5J7k1l9K3J4Lk3QK8pLm6j4K4J0Jj9rK0J0k3J4QK0m4MJ5pl8K7J2opl1PPK0
-248a1J4j3k1L4J5n0K9llL4l5K3jPK2l2j1jK3oJ4k6k5J3Kk8L7NnJ8j4l8j2j07J01J3J3j8P6
-209C3N8n4k6m2L2NJ8j1J2m1j7L7k9j1K3Rk3kK5Krm6N5Pj0RJJ4K5l0m2oj3QJ8j8K2mM5m6o
-168b8L9qKm4L6M5n8NJ3RqM0j5k2NrjPk8PqJ9k2J7j3M3j2k4J7Qk5lL2Rj3M3n4MM2l6k9j4K0
-125a2MjK0K6K8n0p5N1JJ1NJ2k2j7K0K0l2k5J7K0lk7K5K6M7n3jl6L3j1M5m6MJ4J2l8J4k1%
-86a5J1%K5l7K%k2O4%l7L1l1jK2j5J3j2k2K2j2qJ3J4nrJ7l5K7J2N4n6L4o2lJ2j0M2j9oJ7R
-45B4k1oQOQj4lkJ3l4MMJ1m%l0L7klRpMl3M2J3m8%M0Nk9mkL1k6JKl2L8rL2j6L5j8n7L9J6j3
1INk2j0k0O2j2pj8L2L1n0J6KJ1ln7oM9KJ6k3oj5J2kj1jO6p0L8l9K2J1k9J4k0RL6o7N0j6L6
43B5l3RpJ1L6n6JL2n5J7N0k1K3j9j4J5L9m7mm1K1K9k8MMK1l1M3k3M8m3L8J8n8Qk0k2K4j4K7
83Glj7QpPJ3J4k2k1K1jJlJ2M4l9J0n1J9l6M6jJ3%Lk3K
110d
##PAGE=	F1=22515.859917235833564
##FIRST=	23001.711907285582129,	6426.5682307747556479,	2530.375
##DATATABLE=	(F2++(Y..Y)), PROFILE
-912A0qK5k2k0J7j3J2L5l6j4K0J7m8K0M7j7k0lkKOj9mmQQJ3J1K2j8rrJ5l4j1N3pk4m2M0%k2
-870b5N6l1K1k4j0K0JJ6jJ4Pj6Mm1J3J0KJj3mrRoK5mml6k8M6J4K1plj9j5j8M3j7N7p0NJ9o
-827cjqRM4j3l2m4M9j3j8qK3K2kj0%K6j1LJ7n0J5J9j0J3l5l2O3J7j1PJ7n4J4Oj3k6JK9K2m2
-786b0Lj1J8l1J2j4K1mj3K4pmK1K5p8N1pJ3Jj3K9Nj5l6M6m2l%Kj9N9J5m5qQl0L1qk2M1P6M2
-744A13r2l8ONm8K2L3jrK7PK04K98m2l59o9k1J9mj6j2l1P7L6p2J8N6j4Pn6kJ1Lj6Jm6k5ML4
-705HKJ8J0l8PJ8j9J7l8J9J7N6l9k0K2l9qJ0k4L5nj8J6j5J9K0k6M4l5%j7J0knOoNL1o0K3j0
-664a1L4k8j2N7m1rK3Lj0Rj3l7J9M3l8JK0J8j7lK6k5%l1K0J8k3J5kk4K1j1OJ2k8J8mNpJJ0
-623EmJ7n0M1Pj2Oj5pP4m9L3k8k4KK8j8J1j1jQrJ0L0k0l0L8%l6KL9j7Rj8poJ2J5m7J9K8kk7
-580dMk1J9RmKOlk7K8j2RPlj2kL2%l1k8krN2l8l2L8j2K9pj1J7k7J8K1OJ2rl0l7M8qN3Q9r0
-536D0l3n2K9nJ6LJ0qJ4j2J3k7rL2pJ4Nj7pOqJ2j2L7k2k8PK0oOk8KJ6J1k6LJ6%L3j6k7mKj4
-492b1Nk3K7NJ3LjrKJ0nk8L2j0j1K2l1m9N1L4k2L0j7l0Nj7K5JRjK0oj8J2M2n2Rk0L3J4j0n9
-450c6L8mk7lK5KJ8omqj4J7K6j3m6L0PJ1J1l4oLJ0l5J6J8J4j7j2L3k4l6M1%J8rJk1M9m2%K
-408gK5MNm1l2L0KoJ6l0K8k9NN1k9L6k2l6J8kL8k8L2j6rj1K2OJ6k0j6L1o6K6Nj7J6rK7ml0
-367b1J5NQlrl5K3N5l1J0qk3J4QJ8rJ2m2J1mj%K0j7O2l5m5k7N2mj2kjk8M3j5J0j7K3lQJ1q1
-324f5N0j5J8k5lLmJ3KL2J9Kj8j0N2m4nJ3j4J5K6k0l0J9N7r3j0J1N2mj5oj4L8j6j4pK6J1Q
-284C5j0k6J2J8nk4J0L2j6jm1oK2J2kk5rK1J3k2J7J2J7n6J0J6rm3L2J6qll3J6OJ2J7j2k3L7
-244IMm7K6nLL1l7K7JLK4l2j2jK7rJ4k9k3J4Ll2L2OlK1j4l2j7j03J24j3K1k0P3N4n9k7l8L0
-204fPK0j1J8m9j8L5k4qK5Oj9%K4kj5m8N5J3rQRJ4J6k7m6qj2J3J7j8J9KM4m4lL6ool5L4N0
-162E1o8oK7LnM8k3j9Nj3PJ1l1mpK2j8J5j1M2j5k8K2Lk2%K5J5j3M0n6J1L7l7k6j9K6OqK2K1
-121C0L0m8o8M6LJ2JJ3k0k6K4K1k8k4J7J2kk0L0K8L8m7rl8L9pM6n9J0K0Ol9J0j6LJ4rL2l7
-82a2Mjk1O3rl6L2l5JK3j2J1j3k0K6j8lJ2J1mqK0l7K6J1N7o0L6n7j0J5pL9k0%RJ1k0rRPQj5
-39DKoJ4m0J4KJ1j2Jl0L9KLNj1Pk8L1J8n5PL9Ql6LrM6m2JNj9L1j2K7j6L5j7m9L6J3j4Lj8j7
4b4j3O7j8j1j6K7L7n2J7lJ5kn4rN4KJ1k2pk4J9J0j5jN9o9L2l8K5K4l0Rk7QM1n9M5k6L9l5J3
45alNL2m7lL6n5J5M5j6L0k4j5J6M7n1qm5K1K3k2mQK8l4M7k0M4m1L7J7n5kok3K0j4K1jj4N%
87gMJ1J8k0k4J6%JkJ2M1m4J7n7K2k4M0jJ6nPk7K
110d
##PAGE=	F1=22491.56731773334468
##FIRST=	23001.711907285582129,	6426.5682307747556479,	1224.125
##DATATABLE=	(F2++(Y..Y)), PROFILE
-912EmJ5k1j2J8pRM0m6j8K2J8m5J5M9j6k0jjMJj7lnQRJ1J0K5j6j9kOk5j2N6ok6k8K7mj5N7
-869C6l5J3j9j3J8NJ7JQQj3Pm7RNJ7%j2Jk0J4j0J8M%l9k9N2PK2jok4j8j1M0j4O2p9J0K1nK
-826Bj6PM5lm4l5M5j4j9rK6K3qqPJ8oKJ6m6J7RnJ3l0l7P7Nj1LK2m8J2krk5kK8J6l8Lj1K3k9
-782c6J6j9K6oj0J5mj0K1L4q1M8jJ3mj0K1J2j2l3L2l2QporN9Om3rOj9K5rj7L6O0j7o8j1K6
-741iNl3J6M2j7Kok5K0M1j06j45J01O1M8J4j1j5kP3J7n2k8K1K2M0n2j4K7J0k9Rk9l5LM0mJ3
-703A3J7l9lK9j4J4l5J7J3N7m0k2K4l3j1Jl1N6oj5K0j8J7Pk0M0j3j6j4J2jmRj0JK9n5K4j1
-664a1K9k2j5N3l2j6J9jpJ2ol5K1L4l6NK0K3k4pJ9j3j2j3J2K6l1J4%k1K0j2PJ3k6J7KnqOR
-623HqJ5m7M1J1j7Oj2oP3n8M5l4k6OK6j2Rj2oMlJ0K1j2l0K9Ol3JM2j8J2j9KnJ6Ln6K0M0j0
-581B2j7nk3K0P%kJ1qk2K7j3J3NJj6mK8Ml3k4Nj9N4l9k6L5j4L0qj3J9k4K2J2RPml1l8M9j2
-539a5M9Q7p9l6m9K6j3K6JJ2j2K0j2Pk7kK9KmRj6oPk0K7j6L5j1k8JJ5pJ3k6pK3J3k9RJ3rL3
-497C3j2k1moj0Kk0K7KJ8LlpL%mk6L9j0rK4l4m9M8K8k1K7k2j8Oj0J8lJ1NJ0Oj8kM4n7J1j2
-454a3L3J2np0M4jk7MJ8kJ7kkrj9K2K4j0n1M3qJ0Rl0mMRm1K2K3J4j8j0K3k8l5M3J1J8pqj7
-412a4M6m2%OK2%Nl4l3L1n%J2k7K0k5J3M3k4L7k2m1J5mM5k4K8j5j2j1K5PJ0j3j9K3n6K7Nj6
-372a7J6j5L0mk2PRPlj7m2L5N5l1J4j6k2J6J0J8j2Pm1K3pkjK3k2O8l7m8k9N0jj6Olk6M0qQ
-330@k0K1JRJ1q8N1j4J8k0pLj4K0J1K4J8Krj7M3l6jJ4j5J2K6j7l1K8N4r6j2MN2pj6kj0L4j4
-289A0j0j1L1Nklj0MK0j4k1J2L1j9ql6NK1J1ml3mJ8J6k0J9J5J5o6J5J6j7m1L7K0j0Kl4K2P
-249a1NJ5rk4L7pm0K2pPK7l7L1KJK3k9j7KL1j2J4l1k3J7Lk9K1QmK5j2k4k2q9J44m8K8k3O9
-209C4M9o3k8l2K4J5J8j1K2n2j8L1j7oK4Lj5MK1oj8m9M8K1qNJ9J4Jj6n1j2qK0J5j3J4OM1l7
-169a1kK8jj3k4K9N4p4j7L5j%N2l2j4Pj9J7J4l4j4nK4j3J0oL9j6l2K3Jj7KJ4K4j4L5n5J5L4
-129D3l8k2k1K7Rj0K0J4L1m2o0L8OJ3kJ0j5l5K6K2k1k1J5Mkj3L4L1K8m0j7l8M2mM5o7J4K4
-91B8Km0OpJJ9j6L3l2L%j9N8j8l2L1l8KK3nPj3j7K8k0JRQlpK3l7K2RO1o2L5m8j7J8oL4j9Q
-47A3%Qj5j2QRPj3Oj1J5m0K0%J2k3Mk7L6RPjj4Rk4K4K1o0J2L8J1m1Pj3N6n3%PmK3j3J7j4L3
-3C4j3l8K8J1j6Lj5k1oO5k1j4j3K1M0n0J7oJ6jm7j0N2MOk2pl2K6K1j9kN3p0K7l0K2L5k8Kl1
37b9RL9m5L5l2L6l4J8%LK4l6oL7n2J2L8rL3k6j5J5N0n0j2m6K1J6j8oOL6l5M6j4L5l6L6J3m9
77HqLk1J5j0J3kpJOjRK3j8k5PM%%J1L6m6K2o2K4j1L3KJ5rRk8L
110d
##PAGE=	F1=22467.274718230855797
##FIRST=	23001.711907285582129,	6426.5682307747556479,	676
##DATATABLE=	(F2++(Y..Y)), PROFILE
-912B%Pk2lJ9kNM4n4k0K3J8m3J0N0j6j7JjPmj6%nOJ0PQL0j5k9Mjj5j4N9lk8j5J4pqN5l9Pj2
-866cj8J8PJ7KKJ0j2J2n3OLK4Lj1Pl0J7j2J1RLl8k8N4jK3Nrk6k2lL7j0O3q5J5K2mMk4NM5O
-822D1n3k7M2j6j8rK7K2j2mJ1RkKJ5m3J9%KJ4k6m1Q8pj2%K6m1Rj0lk1pK5J1l4Kj2K9k8K2k5
-780c5L3roMjj5J9M4q2M7JJ4j0oJ2K1j3k6J8k4J7j3j1JN5%l8j2KpJ7j0j0K9M5n3m5jM3Nj9
-739a9RN2l2J4l2l9r2j08j37pJ88J01O3K4j0j8K7N6jl0n8kM5N4m1k7M0J5m2J5j2l8%M3mLK4
-702B4m0j4L9qJ1l2J3J1N6m0k3K5k8j3pl7P6prK0k2J5nj4L3J2l2j2J5JmJ3j5kK5m9K6j3K3
-663A2j5j8M9k2k4J5mnJ6Kl3K1K4l1RJ7K7k9j0J0Jk7PLL3l7J2Lj9J9j2RJ4k4J7Qj7qJ0Qj4
-622cJ6m3L9J6k3Pj1nP2o7N7l9k9J2K4pOj2j0%KJ0J2nk8K1Ok5kM5k0J5j8J1lK0j2o2K0N2j7
-581B2oj6k5K2LNnJ4j2j2K0j4J8MMj9oK4Ql5j8J1k8N5m2k0L2j6L2qj5K0k0K3NJ2%Jl1l8N0
-540aj8M6P9o2l7m6K3k3L7kJ4j6K6j2Jk7MK8Rk0J2j5oRl2M3k2L1Kk7oJ1qK1k6j5K9J6l2J4
-500BJ1j7L3j0j4mj5oJj7K7jK2KmmLrmk4M5j0pK3l5m8M5K4k0K4k7oPnJ2qJ3J1%J7j6j5M1n6
-456a9J1lL0RLq0N0jk5J1J1pJ8%Jj0k4K9K0qn6N5k3J1Ok5kNPm6K7K9J3k0oJ4l3l3M2K2J8o
-414A5j4j3M1m2%J1J9nPk7l4L3j3PQk5J3k3K5K9j8L9k1m5J0mN1k2K6j4j4j4K9PMmk3J6m5K6
-374dMj4J6k0L2nj4kJ4Olk3m6M3N3l1J9k3k2J8J1J8j2Km0L6j2jmK5k9P3l7m8l1M9Jj9J2mk4
-333c6L7jMk2J9MJ0Rr0N0j4J8j5j1Mk3K7J7J6J9Mkk3L3k9MJ5j5PK7j4l4L7M9r5j4kN1j3j4
-293fMqK9j1pj4L4jj1MPoK2k2k0J4L0k2j3l0J8J6Rml9KJ3J8j9K1J5J7p3J9J4k4l8M2K5j4Q
-252al5K7RlJ5ok7L5j5l4K0j0J1K2l7L4LjK2k6k3OL5j6J5l2k2J8Mk3RQmK8j2j2k5o4J60r1
-212c8L5k7O1M1o6k9k3K1J9J7j1K1m7j9K6roK2Jj1RJ8rk2m9L6K9oKL1J0j4mn3j4mK8J4qRP
-171a2L6k6lK0Mj9j3K2N7p7k7L9kLN3m0rRk2K6J5l4k4kK6qOmL5j6l5K3jj2PJL1j4L0n5J9L1
-129C8l8j6k4K8J1j1J8OL1l6m9L0J0J2nPqm4K7K3j5j8J4mjqL8L2J7l2k2l9M4jM4p4K0K5ml8
-89a2KMjK2k4L5k8LJj8N3k7k6L1m2MK3%Nj4j4L1k1MNNlnK4l6J9OO3o3L2l8k1K0pL0j8J6qN
-45A7j0j6J0ROj3J0j4J7m1K7lJ5l5Pk5L4J4Rnj5J1k1J6K4o0J2L8J3m5J3j9O4o2KQPJ7j5J0
-5A1j1K8j1k5K1Rj8Lj2k5%O2k5j8oJ4M0m7J9mJ2Jl7j4N0NKk1qm0L3L2k3kM5o9K3k4J9M4k3
35A0ml3PL7l3K7l9L4l4K3L%J8k7rL8m6QL2lL4l0j2J5M6m4j3m5J7Qj0qMM0l5M5qK4k8L0J2m2
77Ij4J4k0J0pMlKkQlNL0j7k6kRJ%QL1m9L0o6K6KK6NJ3j3J0k6L
110b
##PAGE=	F1=22442.982118728370551
##FIRST=	23001.711907285582129,	6426.5682307747556479,	-118.5
##DATATABLE=	(F2++(Y..Y)), PROFILE
-912@Mmk0NJ9NKM1n7k2K4J6l7LM9j4j4MmJ0rj4KlMROML2j2l9J0mpj6O0kk6mKj0jN1m1Knk2
-865b3J6J0J6MpRpJ8n6JJL0OrJ1l8K2j8OJ4Pl8k3N1pK3Ool1k4PL1mO0q6J8K1jMk6jM2J5o0
-821a6j6L8j6j8j1K9J8j6MJ3%JKJ2l7J9oQJ4k2m4R8k1j0mK8l1Pj8Mk0j1K1Mk8JqL2k8K8l3
-780c3L7npmKk1J9N1p8M0J0J0j6jMK7k0j4Mj4K3j7j1QM4kl0j7kMJ2j3jJ9L5o8k8mN7Nj0KO0
-737E7m2K3m6m1j36j67j43O3K10J06O6K4qk1M9L1j4j0p3j5N8N2k3l8M6J5n1K4%l6mM3oJK4
-702A8l7k5M4%Mk4RRN1l7k3K4k4j3j2m1Q9q%J6k4J3j1j4K3M0m7qJ4JlJ6j6nK2m4K8j6K0j2
-662cj8M2j3k9J0n%J8Ok9J9J5k6J3J5K7l2j1MJ0l7K3nL8m1J0Mj3J6j1PJ6j9J6J3k9nJ0Qj7
-622cJ5l8M0J5k8QrjO5p4O5m0k7J1K4lNj3j5kROLLk5J3Mj5kM1j9J6j6K2%K2k8o4K1N9k4Mk5
-579@k4K0KQpJ7j4kJ1j7K5MMk2oJ8J2l3j5J6l2M9m0j2K4j4L1qj3J8j5K4mJ4mLl0l4M4k0M0
-538A8P1m2m3l4J6l0M3jJ3j9K9rok4RK5J6l5J5j2rJ2m1N5k4K3J4k5j2Qj0K5k1k3L6J6l2J7
-500IQk5L5qonk1llj1K4jK2LmnOk1mj8N1j0qK1l2m6L9J9j6K4l5MRJKj2J4J6qK7j1k7L7n4J0
-455a3MK9MRq7N5Jk4J7Nj1J6N%rk6L3J5nn7O2l2RMj9kMMm8L1L5Qj8%Nl7l1L9L2J7lk1qL3m0
-410a5%J4J8j1Rj9l0L2k1J2Mk1Ok0L6J2j2M1j9m7OnN4j8K1rj9j7L2RkMk8J4l6K3Nj1J6k2L0
-369A6opj1J7Qmk8m6M8M7k9K1k7k5K3J2J9j1nl6M5j4lmK3l1P3l8m6k7M4Lk3J7mk0L2O%k0J3
-328BOJ2Lq5M6j3J5qj4Ok7K9K2QJ6PJ2l2J9j7OJ7j5LK3j0l2L9M3q8j5pM6j7j0QoK2nmj8L8
-286B5rj6KK6j1K1l1j5J6K3k0j7k5L0J1Nlm2J0PJ6j5K1J5J6p4J9J5l2l4M6L1j9J3l4K9RqJ4
-247A5mk6K9k1k7K0j6J5J7l2L3JjK3k3k9J1L5j7J3l1k1J8Nj2oJ0qL1j1%k6k7J67j35L4k7N2
-209B9K9o3l4j1J5K6J5j2J7l5k0K0%oJ8krJ6J6j1k6m8J8L3kJM2Pl0J1n4j5%L8J4jJML0j2o
-168CJ0J3k6jJ2N9p5l6L8kJ0M7m6kJ1k5L4J7l7l0MK5mJ%L0j6l6K0jpJ0j4M0j2K2n1J7L2l7
-128cj3k3K5J4qJ3KK5k8l8K4J2J0oK%n0K5K3oj5J2j2k%L8L2Qk3k7l8M3JM0p5K3K5rl5kJ6m
-86dK3k8L3k3LMj7M5l4j9K8m3OK2Rjj6qL2j7KKJjlK2l1J5KO2o1K7k7k4K2qK1j4K5j4mkj9J2
-42@RMj0J2j6J8l7L0pJ9m6Qj8K7J8J0qj5J0j6J2K3n7QL7J4m2J5k1O3o2KPJ8J0j4jpK5j1j0
-1AJ3Oj8Nj1k5NN4k8k1JPL7l9J8KOJk6j4M3Olj9qm3L6L7k3lL9p0J8j1J4M7j5j2k9NL0j8J6
41A1m2K9l3K9LjJ2j9rL7l9LK5KL2l1oJ3L7l4j6l9J3%lmmM4l4M1kJ1j8K2J1l4j7K0j6OlnoJ4
85@oQlJL4j5k6j1J6kJOK4m9L5o9K9J4J9J0Qj5J1k5L
110b
##PAGE=	F1=22418.689519225881668
##FIRST=	23001.711907285582129,	6426.5682307747556479,	-913
##DATATABLE=	(F2++(Y..Y)), PROFILE
-912cJ1j5j9J3J8J1jL7o0k2K5J3l0lM6j1j0OoJ2j3j3NkJQOlL6qn0J8rJj7O0Jk5Rj1j5QM6m4
-868Aj%k4J6J0J6Mj5QkK3n9k%L1J4rJ5m5K7k3JJ8J0l7j6M4j1K2Qml5k7J7K6%N5q3K1J8LJk5
-825inL7K1o6lL3j5j8j0L0J1j7J1J6j2OJRl0J9j4J6J2j7m6J02l2qnK9k3Ok5J0j8j4J6jk3j
-785b7nL4k5L2m0M2nrpMk6J6N8p4L7J5Ok1OoL4k6jj2oK8k2j0J7L3nk0k1pJ2J0j6OOK8o1k0
-743d8j5O7LoJO4n1K8m7l4j32j66j31Q1J90Q5O3J8nk0O1Mk0Mp6k2O6L9om1M6J0n7L1J1k7j0
-706d2L8mlK3l4l5N0Okj6MPM7l5k2K2k0j4j3m0R2qJ2Ok4J2j5j6J3O5n8nJ3LkJ8j7qJ9l9L1
-665Ij9J5qj7L5qk9LoMK1J1k5J6Ok2J7J2K5l3j1jJ8m3L4j4M2m2J0MrJ3qMJ7j2J4J8m0mRJ0
-623A6k0J4l2L9J5l2RpKN9q1O8l7k5J1K2KMj4j9lJ3LnJ2k3PJolL6j9J7j4L4JK4m3o3K1O4l0
-581A8J4l2k3J8JRrK0j5QMk2L1MMk4oJ1J6l0j0J8l4M4l9lJ6j2K9pj3J7j0K5j2J6rMl0k9M0
-540bk4L4O1k1m7k3J0l8N0jJ2k2L2pj2k0J2K1K0m7K0rj1J5n1O9k8J5K4k2j7Pj4K9j6l0M1J6
-502B6l1K0Nl2L7qKmk8JqmK1jK2MmqJ1l2nj1N6j0j0J6k8m1L3J4j1K4m3J4RMmj5J3J9j5L7m
-459C1l7K8m8QJ2K6jJ6r3N9Jk1K3jj5J4PJpk8L7J0ln6O5l9RJj3lNJn1L4M0Mj6Olm1k7L3M1
-416IJ6%k5nK6l8%J7J7j6Rj0k6L1k9J7%j7jj7M6lpM3j7m8%oN9j6J8nk5j9L4J1pJ2l3J1k7K1
-374@OrJ7k4K6qKk0J8J1ml3m3N0M2k7J9k7k8K8J3J9rj3k9N1j6lpK4l6P1l7m2k3L8Pk7K0kj8
-333b3K8J4nj8PPJ2kp8M2j2J3jj9Rk7K7K6%J2J2K8m0LoQJ9j5jJ9nl3M2L0p3j5j1M1k4oJ2l
-291fJ5%%k1M1j7j9%M2j7K2l9j0J5J7j6k1j9L9OLkm6J8KJ3j2K2J4J6p3J8J6m1k7M9L6k6K1
-252A3l5K9J2j3J1jk4K2k8j9K1k1J9J2l0L4k%K2k0l4J5L7j9J1k7k1J7O%k1J4j4L3j0J1k5J7
-214hJ67j76L1l0M1J7o1l6LJ1L0J2j4J3k1j7J2PoJ2mpK3J4j1k7n1lL6J%N3Nm5K8n4j4OM6J5
-174bOojK1Lj0%K3l4RLO0p0m2L4lJ6L9n1NJ3k6M1J7l7l6RK5%lLK4j5l7J6j%J3l1N1j1J4m7
-131a8J6L1l6pk2K0J6nQkJ9j7k6J7J2RqlPn2K2K1Kj1J0j7mPL7L2mj2l0l8M2KL5p4K7K3j5l0
-89a6lK7j0K5l2L1j7LOj5L6m0j2K4m3PK1J8pj8lL4j3jjj%jK0k5J2lO1o1K3j4k6K3j2J4j0L2
-47C3j9j2Ok3J5QKqJ5j9K0l4L3j0K3n7Rj2K0K3Rj1j3Rj1QK1n3NL6J5m1K0k6O2o2NMK8Mj3j1
-5bmK1j0OLLj7Ork4QM5l0k5J1KK9l0J9PjKj4j3L3Ppj6qm6M0M2k6kL2p0J5%PN2pk0k3KK1lO
41A2m6K4l2L5L%Nj0j0L5l1kJ7PK9l3JJ2K4k2j6l1PpNjj2M6l2L5NjrJ5Rk7j9K7j3JKj4qK6j0
86dPlnM0j2k8j9K3kJKJ8m8M0p2L0K6J3J4Lj7J1k3M
110a
##PAGE=	F1=22394.396919723392784
##FIRST=	23001.711907285582129,	6426.5682307747556479,	-1563
##DATATABLE=	(F2++(Y..Y)), PROFILE
-912fJ8k5j6J8J9J3lL1n6k6K7Rk2rM2qoJ0j0J3j7j2J0j%MPj3L9ln7K2rPj7N9%j9J5k2j4J0
-870BM0m1nPk5J2J2J4Pk4LQK6n9n%K7K1qJ8m9L3k8nK0J4l5rL5j4K0J0%l9k8K6K0OM7p7K2J2
-828A1Pmj8j2L1K6o8PL2j4j9rL0Mj8K0J6k1PJOk3J8k0K2J3j4m6R9m1lpK8j3Ol1J7j9j7J1n
-787a0j7mML4k7L7m7M4%j5pMk8J2O1o5L1K4kk4J2j3L5l2J1k0kK8k3nK2J9ork3j2J8Rj7J1q
-746@K2m1k1k4P0MoKO1n3K8m1k2j04j34j15P1J53N3N6J0jj6O6k0k3J1p0k4P1K0Rl5M1Ko1L7
-709b4J7j3j7K9%mJ9l1m0N0J1qp%PM2l2k2K0j8j3j1l7Q8qK2kk4Rj2k2JQ9o7jJ1L%J8j5j1J6
-667A3l3L4k3J3pj6K8ok5moJ2J9J4k0J3lj7J9RK0k9j2lK2m6M2k2M4m1RMlPl%J7lJ1K1m9%O
-624FRj8J0k4L9J0l2RoRM8q4O7l3j8NK3MKj3k2lJ9mj0J7j8jlN%K6j7J5rM3MK2n8n6K4O2l2
-581A7J9l6j9J4%Rj0K1j3J7ok4L6MKk6mNJ9k7nJ8l2L3l4NQrK7rpJ2nK5j8J6j1Ml1k1L3k7K9
-538aN2mn0j1Lm0N1KJ0k6L2mj6j6J6J6K1n3K3oj5J9n6P6k6LL0j4k2Oj7K9j2l2M4J5k8J9Ll6
-498a5L8j0J1ml0Lj3MJ5KJ9Mjj3J6m2nmN8qj2Pk1l4K5J0nK5m9K0J1Nj2j9J5J7j7M4Nm2J5m0
-456b7NJ7K3mJ8r1N9Jj8K8nj9J3Pjkk6L6Okn2O3l9NjonM%n1L5M2kj1J4j0m4k4K6M6J8Jk7j
-412aJ8l6jK1J5j9Qkj9K8l3J7kj1rj4N2j6kM3j4n0jpN8j1J2Kl2k1L6J2j0J9l8J2k0J6QoJ6
-371A8k3K1j0Rk7J7J5nl5l4M6L4k4J5k4l4L5J5J7nk1k1N1j2onJ8l6O4l5l8j5L1J1k8J9jj3
-333a6K1K2j0j4jPJ3qo8L6j0J0Ok2J3k1K0K7j0J1J7M2m7j1NRK0j6kJ3kk8L8J3n2j3j5L4l1
-294b0LJ3jQOLk4M3k4j7qN6j8J8m3mJ3Qrk4j3M6Kjjm7K6lRj0K3J1J7o7J2J9m5k2M8M1l1K6
-252A9l5L0J2j4Qkk0J2l0j3K4k6K1Nk2L2njK5j9l7K0L3j7Qk3k0J4QJ2l4J7k1L3pK1k3O3J56
-213B04k05K4l2K7Nn4l9J5J1L2Rj8Okj1%J6j1RnqK8J7ql0n5k6L3MNN8On4M1n2pJ2N1J6J4j6
-172A0rJ4J7j5j0L3l8J5pO2o0n0K7kK3K7n4J0J7k6M6J6l7l8J4K4KpQJ6j3l6J0%PJ5m6N8qQ
-132B3m3RL4l5lj7J2K0JjkRpj5J3J2MpnJ2n1J7J8J1rQk1pJ5L3L1j3mk8l9L9KK9o7K8J8j9k4
-89a9lL7j5K2l1K7j2LJ0j8K9m3nK0m3RK1K4j1j9KL4nook%%J7j7J1j0N7n7J6jk6K4j6MkL5k1
-46A4k0J3k6J6QJmJ4k1K1k5L1j1K6o3PpJ4K4J0j4j1QoNJ7m6kL6J4l4K0k9N6n3MLL3jj2j9%
-4iJ8rJ9ojj4J0j0k2RL5l2k5K0kJ9k2K2J4rKmj2K3Pj0j1qm5M1M1k5lK5p0J5J4kN1Lk8j3jR
39DJ0%m8J6k9L9N%LprL0k2qJ6OK2l0PJ1Poj6k3Jj0ROk2M7l0K6J4j4KOOj9j8K8j0%Qk1j4M1
85A4j4Lkj0M7j3k8k5K9k%JJ0m6M2p2L3L3RJ5%j8J1k0L
110@
##PAGE=	F1=22370.104320220907539
##FIRST=	23001.711907285582129,	6426.5682307747556479,	-2213
##DATATABLE=	(F2++(Y..Y)), PROFILE
-912iK5l3j2K2J8J5oK4n0k7K7Nj3j5L6mkJ3j4J4k0j1J4%j%Rk5M4Jo4K5rJ4j7N8%j4K1l3j4
-871hJ4L4m0qJ4k5J0J2J2Rl4jJ8K8n8pJK2K7pK0n2L9l1j0K1J5l2%K2j2J6J1Lm3k9L6J4J2L5
-831D8o7K2QJ1rj3j6K4K9o6J4L1j4j8pK8lj8L0J5l1QKLj6J6k6K9J2rm6R0m6JoK6nPl6K3j7
-790Hk1Nqj1qJ2L5k8M1n3M5Kj9pOk9QO3n8K7L1rk6J7k1L8m0K4l0MK9k4lK7OnKk8j7K5Qj8J8
-747A8k3K0j7k8l1O9%mLN4m9K2k7j3p0r7j01N1J20K1M7LNqO1l8k1J2o1k4P5%K3k3K9oo0M0
-709b8J9Lk1J9JlJ5k8m5M9J4j2KnPL8k9k0J5j6j1ol2P6rL5j2k3Qpk5j3J05p4OQKJJ9j4j3J4
-667A0k8L7k6J0pj3J9kk3qmJ9J5J6j5Rrj4K2MJ5k4j2mK4m5M4k8M7m0PNJLKnJ7NRK3n6MJJ1
-623A6j6Mj6L9Ml1J0pJ6L9q8O3k5j2jK3Qjj2k5jK4j1j6K4j3qqJ5KJ6j5J4nM9PJ9p0m6K6O0
-582E1l6K3l8j5J0kJ1j3K2rK6j6k7M0MJk8kkK3k4%J8l0K3k9J3kmK5j1kQ%K4k4J6j4Nl3j2K6
-540dl0K3M5J1n2Knm0N2MOk8L1%k1j1J7J2J9n4K5lk0K3n7Q0k6oL4pk6Nj9L0ol5M5J3k5K0%
-499B2l9L8j2K0nl1Oj9J1RPJ5MJj9K2n1oMO1pj5lj3k6J7OLK6n5K3J3Mj8k1J5J4j6M8J2m0K
-457Gl2jK3J9pK1q9N9%j6L2pk3J0PkLk4L6J%m6N5l5MmjpMjn0L4M3poK2j8m5j9J7M8J9Mk9K
-412AJ1l2mK5J4k2QNj1K5l9J8nnj6j2O0l0KM2j0n0mqN7oOJ1m0k4L8J4j4K4m0J4j5J2RkJ4k1
-370@J4j2J7l5J6J9nl6k5M2K6k1J0k0m0M3J5J7lk8j1M6ppmJ3l8N7l2l2qK3J5k9J7%qJ6L0j6
-330A9rqNJ2j3n5K8oOJ3k5J6j1RK7k0J1K1N7n3k4J4J0J9j4lNKk5L4pk6j1j7K7l9J2J5%JJ1
-289HNk6M4k9j3j9O7j8J5m7NRj%k5j1N1knLm8L5rLoK3PJ8n9OK2m8j6M7M3l6L2l6K9J2j5Nk
-246A8j6Ll2oK7l2K5lj3K9rjK7j7l9K4L0j7Oj8k0J1RK2m3K1k9L2nK9j7J04J34k16J5l5J3q
-208Cm7m1K7J2L4Mk1jJ8lj3K2j5MpqL6J9ll2o1n0K7NJ3N6J4n9M9m6MK1N1J7K1k4k0LL2k1k0
-167@M5m3K0j8O4m8n6J9jL0J4n8J6K2k4M8J3l5l8J8K5Kj1J2Oql4M%J5J4o1O6mLm0KL6l1%j2
-126b8LK2Rrk%KlPJ2JoqJ7m7J1J3K1qPk6j1K2K9L0k1Mk6l9L4LK2n9L0J3k4j7lM6k1J9k7K1
-83A3qMJ2j7K1m6KJ7m5J3J9L1j6k0PL4Nj2j1l%JJ3oPj6N0n0RJ1k5K4k0nKM1k2k9K1l0J9P%
-40BjJ4k2K2j8K8j1K9o9NjQK4Rj6qPjMJ2m0qL6J3k7K1l3M8m4O%L6nqk9NJ5rL3j8lj0J3rk0
4b0RK4l2k7L1mNj3K3K3j8KQj1J2Pj2rpm0M0L9k5lJ9o9J5K7j2N0J0l2kpjK3qm7Qk7M5NJ%nq
50a3K5j3j3J3OJ5k9J6Rj0Rj5j5mj0J2J1l1M5k8K0K1k5J1%Jj1j9K9rKJ4k6k0N4j7l%j6N5j5
91B6k8l1L7m%jMm3M4p2L5L9MJ7lj8J0j7J
110@
##PAGE=	F1=22345.811720718418655
##FIRST=	23001.711907285582129,	6426.5682307747556479,	-2720.875
##DATATABLE=	(F2++(Y..Y)), PROFILE
-912a1L2m0qK4J7J5rJ8m3k8K6Jlk1L0%MJ3j8J5k2j0J8%%nJ1l9M9No5K3mJ6j4N5moK3m3rJ4
-870GK7l4rJ5k2PJ2J2Rm0qK9K9n5j0NJ1L5rK1n1M2l0j7K0J9k7MRnJ0J2Mm3l0M3RJ8K0n2J9
-829FKJ3j4lk0J8K6o0J9L1j1k1lK9j2j7M0J1l8Q%Kj0J3k9L3J4rm2P5m9PlK1LQl7K6j7k3Jj1
-787b3oj0K3L1k9M3n5M1Pk3nMk7NO0n0K3L9j7k5K0k6L5m0L1l6QK7k5LK8loRk7k1K8Pj3J9l6
-746a2J8Ql9l3O2jlQM0l9J3j1j0m4p2r0L5J02nM0kJ1JN0m8j6Rn3k1P8j9L2oJ7j6n4L8K2J7
-707Gk5RMlRk5m6M7J5j5QqQL6k8j9J1j5pJk3N8j3M5j9k2RJl0k4J11p5J1OJMJ6j2j4J4k3L9
-665B4k9QqqJ0mj5j4kK6J1J6j0Nj4j1K3%J0j8j0mK1l9M1k9M4l8POOmRj0J6J0J0K2n8QnJ0r
-622DlpL8mk8J0pK3L0q8N2j5nrK5J0mj1k5JK8j9j7K7j1j2j0K1ONj5J2LM9J2J3p7l5K9N3l6
-581A3K3l6j2OkJ0j3K2oL3k5k7M2Nkk9%nK3k0JK0k6Qk0J8qKJ9j0KNKK2k7J6j5Ml2lJ7l3J8
-538b0L8K4n5J3j0l5M9RKl3L0Lk6nJ8RJ1m5K3%k4K7n6P9k2j7L4Jk6Mk3L0Jl6M3J0j9J7%m0
-498a7L5j5K9ok8Nk2J7LJ4QMMk6K9n7oRO0mj8j5kj8J0JJ3K6n8K4J3Kk2k3J5Rj2M8K0l2j5k4
-456b2mK3J7rK1q0N2Kj6L5ok7OQpJ1j8L0%kl7M4k6JqNj0Mjm8L2M1qkK9k3m7j3RM5K1Nk7NK
-411Gk6pK7J4k4PJ0lK2m1J5oJk0j3O5l9LM1on2krN4kKJ8m7k6L9J5j3K5m4J9j0NJ1KJ0j7Pj3
-368aK2m0J0K7nl4j6L5J9j9Nj5m4M8J7J5jl4jL7KqjMl6M5k7k7KJ5J7k5J2jkJ1L3j8jj9KJ3
-326A6j6m4K2lJK0k5J8KnK4k9J1K6P0n9l2J9J2J8j4kkLj8K5k8Lrj8K1m5J9J6JoJ6Pk7M4l3
-285aqk9P3j4Qm7J4Mj0Ok3nM8lqNm7M0j1mkK3MJ6m6lK7m6j3M2M4l9L6l6K7J1j3Loj0pl2kL3
-241al7K6qmK5j6jL5j7l7K4K4j4Jj1j8ORK9m7K5m0L2kL3j2J39J03k06Pm1jj8l9m4L9J6L2k
-202a1k4pL6Pk6K6k0Kj0pL8K6Ol7o6p2J7LK4M8K5n6N4m1K3K8M6J8K5l0l4oM3k7k5N2m5K2k7
-163bO5l2o4J3jL8kn9J9K7k2M8J1l2l6K1K4Lj4J5n%l1k%K1J2p2P0K%l7qL8k7KnqK4J8j7Jj2
-120a6J2MQPlkj1J9l6KOL0nOl0j6K7K5K9k8Rj9l9K8JJ8m8K8Ok9pjN1k5J4k2J7pMJ6j8J5m5
-77b5OJ3m5J6K1L2j8k0J1L3J4j9j6lJLPLPk4M4m4LK1k2K1k1j5PM3j9l7K7l0J8PjKJ2k2K1r
-35CK3rL1o9%%NK3Qj6nPN%Pl2j4L5Rj6J9l7M1l3L%L6ool4J0J2j0M1k5ooJ9j0j8PJ5l4k3L8
9a2kj1rK9K9k4KJ5j1KOj1npl0L4L1k0lJ2o7J8L5j9M6J7l6J0rj4L3j2m6Jk3M8OkLpoK0qj5J4
54BKPk6K2Rk3K0j6nj0nJ1J4l4M1k5J0K7l2J7mlqj5K6j0OK1l0k4O4j8j1Lk0N9j5k9l4M3mlj
97akl7M0o8L8M0JJ6mj7Rj4J
110B
##PAGE=	F1=22321.51912121593341
##FIRST=	23001.711907285582129,	6426.5682307747556479,	-3228.75
##DATATABLE=	(F2++(Y..Y)), PROFILE
-912a3L6m3nK4J7J3j2J3l6k7K5lPk6K4NQJ3k1J5k4rK3k%rJ3n5N7Ro5K1%J9j3N4j0KK4n1oJ3
-870EK2k7j1J7j9MJ3J0Rm6j2M1K8n3j3J0jM2rK1m9M5k8k3J6K2k2RlJMJ2Om4l1N2LK4Nl7J7
-829A0nJ6k0Pk5J4K1n0K0L1ok4%L0k0j7M9Pm5RjJmRl2L7J6rl7N4m6J1JJ5J1J0l8K9j7k4mj2
-787b8jj3L2K7k9M5n7L7Rk7jMk5KN5m1K0M5k4k4K1k7K9l9L5l6QK7k5NK9j1oJ6k6k5L1OrK3
-747C2n0J6L0m7l1N2mlJ4K7l0LNj0l1o1q5L0R4k0L7pJ9PL7m8j1Nm6k0P9l1L5J2Ok2m9L5K1
-708a0K8k4jNkMk2m5M3J6j9J5j1RL4k6j8Oj3kQj6L8j8N3k4j9J0Rl2l5J11p4J8J%PJ4j1j5J3
-667Ej7M2l4Qj1lJooj8KL3MJ7n%j7rK1kMj1omJ7l1L3k9M3l5PNJ0rJ3j2J3J5RK0n7J3j2R%j0
-621@jL9j4k4J3rK9K2q6M1pLj8K5J4qj0k3LL4k9j8K9pj7j3K9J0oj7J3QM7J5Pq0k1K9M5l6K4
-580C5l5pJ%Qj5K2kL6k9k9M4Onl0KqK3j6MJ9k2mj2K4j7QJ5j0OKMK0l0J5j5Ll1QQl7J2L6L0
-536C7n5K4j4k9M4J2kl6K7Ok9%K0NJl2K1%k7L1n2P5j7k7L2J0k6Kk5K8Rl6L9Pj3J5jm0L2j8
-496bL7rk5Pk6K1jK1JLQl4L6o1pJ4N9lk1k3OrKkK2K6n8J9J5kk4k4J5MqM7K5j9l0j6j0K3J4
-453A1j0K2p1M6%j5L8nl0KPj0K0j4K6klk9L3j7jj2J0j3LJm6K9L7qML5k8m8oJM1K2Nk3Ppk1
-410a9j0L0J3k5NJ6OJ5m1J4rPk3j3O5m3KL9%n3%j2N2JmK6n3k7M0J5j3K5m5K5pjJ2NOj2jj2
-368dK5m4ML4ll3nK6J4j8%rm9N4J7J5%m0QK6J1rMll5L2k2k0J0OK1k1NjMQL2j8Pk9%J3k1l3
-324d1J7KoK7k5K0J5j8K1l8J1L0P9o0m1K6J1J5j2Kj1Mj2J5m7L1nj9J5n1K7J7%j2J9Qk8M5l6
-285eJm2P7r%m6K4kj8J3k0kM3mj0Rm6M6j3j1%K5%J3l2j2L0l8j3L5M3m1M0l7K6J0j2Lj2kj6
-244el2JL9m2K8j3NK1k2jM1j7l1K1J7j0lnj6%QL4m5K5n0L3%L4nJ60O6j73lm8j3k9k8m3M4K1
-204c6L0rk5j1M9K1m1K9k6%j2nM1L2J5m1p4q7M%L7L1M1m6N2l4M5L7L8J4K7l4m7j5N0l1k9N8
-166D8m4J8l4O8j5p0OkM6j7o0K2L3k0M6Pk8l2K3K2Mj7J8j8J1k7rJK6Qp8P2Pll3j7L9k3MKj8
-125c4K5K7k6Ok5K0J2PMpLj3K1k5nkL7lLl1k1L2J9K8l4J5j2m1K2%J5l8K7%l5M%N5k9Rj5J0
-83EnMJ9j7J0m5J1Qm6K0K2L4k1k0J6L1K3k6k1kKNKJ1Ql3L5l6jK9j9J9k3k4J3M4j6m5L3l1J7
-42a0QkNJ1k3K1kJ5oL5o8oKLK1Qj7kPJ1mJk2j9L3NoJ7m1L3k1J%L5qll9J4RrM8l4qjK4j0j6
4a0NOl3k1M6Jk7oL2L6l1KK1qqMrkok0K8K3j7jNo4K1M4k8M1K3l9K3j1k8M0j1m5nj9M8J0nMj0
49amJ4%j9J5k%k3K8Ol1K8j6Lj3JQJ8l9L6k2%L5l8K3oj1nj1K4j3J0K8l1l0P4k0j8Ok5O5j6l1
92cl5M9omkqk9L8o4L8M0kJ5nj6Qj0%
110D
##PAGE=	F1=22297.226521713444527
##FIRST=	23001.711907285582129,	6426.5682307747556479,	-3885.875
##DATATABLE=	(F2++(Y..Y)), PROFILE
-912a6L7m1kK2J6J3j7J0k6k6K0nJ6k9J6QJ3J3k2J4k5rK7lKj3J4p0O5J2o2J5OJ9rN2j7J0K2
-873E0n8KRJ7j9j3J7j4%J4RPm8j5N2K6n0j6J4j2M6rK0m4M2k1k9J0K7j4J0j6J0jJ1Pm3l2N8
-834DkK8j1k0J4j0J7k1J2k6RJ5l8J8L0%k9NL0k5j4N4Mn1J0lKkOl3L7J9j0l0L0m1J6PQJ6J0
-793C5l5L0j7k5nj3Lj5M1K1l0M4n2K8J2k8KJj9%M6l3J5N0k5k5K2k7K1l5L5l2OK7k6RK6j3q
-754A1K0k3k7L1OnK5n9J3M7n4k5M0r%K1J2j9pJ9j3l0o1q2L1R7k4L1nK2J2K3m2oJm2j6P5l8
-715e0L4L0lk7m1K7K1L6k3pL%%k0m1M0J3j7J5j1J0L3k5j8Lj3LJ5qJ8k3N5k4j8J2K0l2m6J01
-676D2o6K3klJ0J2j2j3J3j2M5l7Oj3Lj1qNk0ML6%J5%lk0oJ7nJnjmJ0j8K2k6M0l4PMJ5j7K0
-632A4j4RJ8J1J4m8J4j8PJ1j9ML8k4j7J5j1L4J7q2K8LQk8K6J6j1rk0OL9l9j4K7nk1j1L1J5
-593A4j6j8J1J5M0J9%q0oL1L3l3K0k9mj%Oj6K0KL7l2k5M0Pol0KoJ9j3NJ9j6k0JK6k3J4J0j0
-551GJ0%KJ8k9J4j5Kk9J8Jm1NL6L1n3L1j7j9L7J7nm1K4Ql1MK3%rj4J5%k8L2m5O6j0l3K4J8
-510B4k2Jk5K2J6l3L2MpJ2Jl7K3k1M4j1j7Ok7K3oK7nJJ0l8M1o1rJ9N2Kk1l4J4%nnL2K2n4J5
-468EJ4qk2k5J5ljM1L0lm3j0j5K2J1qJ9n9L6%j4L6Jl2kNj5K9pJ6%mj9J9olj6J5j8MOm4K3L1
-424AkOL9l1m8JoL3K4Nj7Oj3j4j4L0J3k4LJ8J5Rl8Qj0J3k5j4O5m3jL5Nn5Pj4M5NpL1n8k8M1
-381dJ5j0K0m2K9npJ2J0jppj1K7m5mM1kk9KJ9J0j7lpm7N6J8J3km0J4J3K2j1Rrl3J8j6j5J8
-339hjK1j3lmJ1OK8j4J3l6nJ4k0k8J4Qj2L1k3K1K8l2J7m6J3L1Q5n9m5K7J2J2j2Qj8LnMo4N7
-298A6jj9J0n4L2J7jj7K1Rk7M3l6Pm9P5lrm1L5j4j9J5j3%L3kj0Rm2M8j4j7MK6nRj7k1L4k4
-257a2j7K7L8l8M0l6K3Qj1Nj8Mk2l2MM4m4K8j8J4J9l0lM9j8j9J5QppLj5mOL3l7K3n9L3KL2
-216A1LJ66K7j22j0n6k7l2k0m0M6K7K5j4k6j3N6L6n3K9l4Jj2kL7M3K5m4q3r8oqM8J1O1l4M4
-179c8k4P0M5K6J0K3l4o1k0N2l5k9O0m1J3l9P1Jp6LkN2l2n8K1L7j5M2Lk3k7K1K2Mj9J9l0K3
-141A5k3j0%K9Jp9P0J3kl3k4L9j8KJ1k7K5L3l3J1l3K4J8Rmj0J0j2J8j1j2j1M3lMl3k6L5J4
-102B0K7l8J7km2J7kJ1k5K4om0J4KN4k9LrNoOK2j7Om0J0Om8K6K5K8k1j7J8K9K9l0k6jKQnK0
-59B5Ql9K4k6nL4j3J5k3l3J7M3j0n0L6k9J4PjQRk4J9PNkL8o2j3kNJ8Rj8JQJ7qnj5j9K8KJJ7
-14A8m7L0j1pOL0pll9J7Rj1N1m0j0MK9rj6JJl2j7N2Ml9j0L8M0l6NK0mj6%mKppK1J2j2%kn8
30e4K3M9l6L7K5l7L2j3l8M5j0m3rj4M8J6j2Pj6kRMj9J8rmk2L1Ol6L3j6Pj4J2%K0l7K8j9rL9
72B0l7K3mk0mpJ9j5J4L5k8l4P7j8k7Qk7P0j9l2l4N4pokj4k0L2n8M0L6mJ2jj7Rrj
110D
##PAGE=	F1=22272.933922210955643
##FIRST=	23001.711907285582129,	6426.5682307747556479,	-4088.125
##DATATABLE=	(F2++(Y..Y)), PROFILE
-912a7L5l6%J9J5J3k2Pj7k5J6pK6l0PJ2J7J2k4J2k4qL0nMj8J6q4P3J3n7J2RJ9oN0k4J7K1o5
-872a4J0NJ3j0j5J5rmJ5ROn0j7O4K1m8j8J8k3M8rJ9l8M0j4l4LL0qJ2k9K2qJ1Pm1l3O5rL2k6
-831HlJ1j6J9k4J9k7MRk5J4L0Pl4RL0l1j1N7Kn4J0nK%Ll4L8K2j2k2Ol5J9J4%K0J1l0L0j8k6
-789a3oj2Pj6M7J6l0M2m6J9J3k9Njj3jL5k4J1N5k8k4K2k7J1k5L0k8OK7k7J0K4j5qK2j9k8L0
-750A2O%K6o8J4N7n9j7K6j2KK9%rj5K6j8l4o3q0L7J03k6K9lK4J4Rl0n%l6j6O9l9K8M5rk9l4
-710d6J8K2L7j6j5KJlj7l6L7Rj7J6j1J0L4k4j7kj2J0K0jkk7N3k1j6J3L3l2n5Q6n7K7loJ2J1
-670A5j4j2J4pM8m2Oj6Qk0j1J5k1NM1mJ2Lmk0nJ2q%JMmLqJ1k0L6l3OMJ8k3K6j6OJ8J1J1l8
-626HJ6k4LK4l0J1L6l3j1J8j4L8J4p6J5RJ3l7K7J9j5qj6RM2m8j1K7mk3j0L1K2k5k0J1K0K9
-588C7K3pp4QL0K3l1J6k3jmJMj6J7PL3l1j8L3Ppl0LnJ6rNJ8j2l3J4K8l0K1MrJ4l%J6k7J2j5
-544EKk7K6nm2lL4L3m8L4j8pK9K0qm5K0J1l4QK6nk0QO%l0L4l7N6kl8J7K2j6jk5J8K2l1K6j
-502A4jJ1Jl3J5k5N1j5rOk8K6j2L2j0KOl9M7n9j2K3M5Ok2m2K2Pj0rM1J7m9J1J4j4j8k6J5r
-462c0ML5L2J2n2nj9J9RpJ8m7K6kj2L4Ql6oLj9L9kQKorMPpj8J8k1LJ2m1J7K5OMM3l3m8Qj1
-417c5K5K5Mj1Mj9pj8L2J2k3%K2K1Kl4Nj2J9k6j5O1l7oL0J0n7J5j8L9Qj1L5o0k6M0J4oJ3l8
-377b3L3jj5J2J2plrj0K7m5j2M8jk5J0J2Oj5oom3N3K0J2lm1K0jL3j3J5j5l1Nj1j0K6j0K2m
-336Fj1pJ9LK4j2K0m4qJ6k1k2J2J5k0L6k1J9M1m5J2n2J6L2Q5n5m8L0J1Qj0J5k6JLqp8Q0Mk0
-296@Pn7L7J6jk3K2Qk5M3l6J3n6P4Kj8l7M7k4k1J7qKK1Jj0J1l8N0j6k2PK7rNll0L8qk3J7L4
-254C4l6M1l5K1NrOk4J1k8l1PM8m6L0k5K4J6l6nN6j9nN%kj1Rj2rLL0k8K3o8L3KK8J1J56po1
-212A02j0o8l7l5j0l5M1L6J7j8k6j2O0M6o5L1m1Lj3JL5N2L5m6r3j01j5j5N6j4Q3j9L3j4R5
-177C9N0J3LJ6l2p1k4M9l7k7N8l6Pm2P5J6q1JlO0m7n5K0M0j1L6jj6k1J6K3Mk0J9m3L7j8j3
-139a6jL2qp6O6K0kl0l1L6j3KJ8l5K4M0l9J7m2K7K0J1j0j1J8j1J4Mk0j9M9mKl3l1L7J0K6m1
-100@K0Pm4J2mRj4K2j1m5K4MM8k7jk%qRK2j6Ml6J0Mn1L2K7K2k2j3J9K8L3l2l0jLJ1j1K7J0
-58C9m6J3j6rL9qJ0k2m0K1M1mn2L5k6J0P%J1Pk5J6J5nKM0n4k0nOJ7Rj8LQK4j2j1qj6K0jQJ6
-14A9n2K7lj5J4K5okl9J9Rj1M9m4j2J0L5qj6lml0j3N5J0m9j6M4L9l7OJ7Jk0mjNoOJ3%pKpn4
30e4K6N4m4L2K5l5M1j3m7M5mm1j2j0M6K2j8Rk1%MRk0K1j5qj8L2Ll6L4j6J1j5K4j0K0l3K1j6
70gj7M3l5K3kk9klJ4j8J7M2k6l3P5j8l3J1l0P5k2l5l2N9qplj9rK5n0L9L1nPLj7Rom
110C
##PAGE=	F1=22248.641322708470398
##FIRST=	23001.711907285582129,	6426.5682307747556479,	-4498.875
##DATATABLE=	(F2++(Y..Y)), PROFILE
-912a9L0k6KJ4J1J6k8Pj0k0PnL4l3JJ4K1J0k0Ok2qL3pMk0J8r3P6J5n1PJ1J7KM4l1K3J9p1J9
-871cKQ%j7J0kpJ5RJm5j7P2J5m4k1K2l1M6rJ8l1L2kl9mL4%Ql6L2j4J2Ml7l4O9j4L2l7J1J0
-829A8j9J7k3K1k6JLj4J0K7J4l8J5K9l5pN6Jn6J1rOKll3L6K6j5j4j3l0J8K1mK2Oj9K7j7k9
-789a7lj0Qj5N1J1l1L8l5RJ2k5NmojK3j8QN6k5k5K0k2kj2K3k1MK7k9J0J9j2qK1j4k5K5QKK6
-747D6p1J4O2n9j0J0j4OL7j1jk1L0k4l8o1p8M2J06k5K7JK1J4%j8oKl3j2N9l9K2N4j2k6k8O
-709b8K5L2rj6lMnj3l2L4Mj3J3j0J1L4k2k0mj0J5K2Mj4l4M9j4j6J6M2l0o0O5m4K9lj1J6Rj5
-669bj2J5jM9m4Mj8J4l2rK1k0OM2pROmk1lOj2LNJ0mpO%j4L2l4OLK1k8K9j5KJ6J3Nk3J4k8j
-623bL5l8J7L1m0lK0j6L9J2o7LJ4J5m5K8K1j8oj0J0M4n4oK1lk2oK8K6l2k0J0K4J6K8j5o4K0
-584eK8J1k5Rj6KoKMj9J5J1K4k4j1K3Pml1MJRrOJ8rm4K7K6l2K3%pJ6nkJ3k4J2j6Lk3L3j0m5
-539d0j0L3L1m1L3j6NK0K2rm7J6J1l4J0L0j1k8K9n%k9L3k7M3Ml7QK6qnk2J1K7k7J7nJJ3Nk8
-498aJk6N5j8JLk6K4j2L1j0%Kl8N1n2j7K6L5J0j8n0K7J5j5j2M8J2m2NJ2j8j2k3J1j2QK6L3
-459C4K6n6kk3J7MkJ6l7J7lj2L2J4l7j0Jk2M6MkOqlmJ7j0k0K0k5LJ9l9J4J4K0jM2l2m7J4j2
-417b7J4K6KmJk3Jk0L0Qj8kK2K5mk5jj5K7k6j6N4k6j4K4J3n8K7k3L3Rj2L6o1k3M0J1%Kl1L7
-376A3Jk1J1J4j3%j0qK5m2k0N3Kk2J3J0Kj3opl6M8K1J0ql6K0j2M2j3K1k0k9pnoK8j4K1Pj8
-335dj2K5NJ4oK3m9qJ6j7k2J1K1k3L7j9J8M8n4Rn6J7L0Q3m9m8L1QNpK1l2kJ1k0q4R6Pk1Qo0
-294d9L8J8kk6K0Pk1L9l2J7o0O9Pk5l0N5l5j6J3jMQLrJ2l2M7j4k7J0K9j5JJ1l7L9J0l0RK6
-254C1l1M0l4J8LrRk8J4k8l1RM9m5L0k8K9J5m0pO0j8RnrLj5J4rj3JK4j7K1p5L5JK1J7J34l3
-213A12Mnq1m7l1lk8L2M4J1k3k4rN7N3p1L0m9Pj2PK6O4L9m5j00r9j7k4N9l5R9mK1nJ14N5K
-175A24pNk6p7k5M1l7k1N0k7%m4P9K7q4MoO4n7m8J5M1oK8mj0j5J0K4Nk3J8n4N2j6rmL1j7o5
-135f4N8K4%k9l3K9nkK5l9J9M5m2K3m8K7K0J4j8j0K6pPJ8k4k7N0nKl4l4L7QK5l9J6J8m5Pn
-95a2J0oJ8j5m7L1OL8k2nLjj2J1K2j3Lk9OLn4L6L2J0k0oJ9K4L4l2l4JLJ3j4L0J3n1Mqj1M1
-53A9lNj9m1J9L7Ln1L2k2NPKJ1Pk6J3J9j4PM1m4k5j3J0J6J0j9MJ0L0j6j6lqJ0mJ3J5n9K8L
-11gk6K7J7mnl3K1J0j2M3m6j4J7L7mj9npk6j0N8J3n3k7N0L7l7RPJ0k4j0OQnJ3J0j4jMj2m4
30d8K6N1m8K8K3l0M7j4n1M2Ml9j3pM1L1k7J1k5JJJ0j8K5k2rj4K9Jl1L2j7J2j2L5j9J4k3J3
69A0j6k2M5k8J9Ll9lJJ0k0J7M8k0l0O5j4l7J3l1P7k6l6k7O0pj0kk4JJ7m0L7K4oLQj7J0mo
110C
##PAGE=	F1=22224.348723205981514
##FIRST=	23001.711907285582129,	6426.5682307747556479,	-4454.75
##DATATABLE=	(F2++(Y..Y)), PROFILE
-912a9K0j2LRQJ7l0Pnj6%kM1l5pJ7K3Qj6Kk1pL4j0Ok2J7r6P7J4m2LJ1J4RM0l9K9J7p4K6lO
-869BJ1k1NLj0J5J0kl9j7Q1Qm2k4K3l7M4rJ7k3K3J2m4j1L7PMm3M3k1J3%l2l6P4j9L2m9K7P
-829A9k3J8k0J8k2%nkMK4K2m3K0K9l7mN1Ln6J3j3QLpl2L2L0j9ml3k0J5K8j1K3Lj0K5j6l0j
-788b0pRj6N6Ml0L3k5jJ1k1OqLjJ0j2MN8k1k7J8j7j4%J6j4KK7l0RJ4qpJ9j1k1K0J0NK2o9J3
-745a1O6n9llj6J0M3j7Lk4L0k8m0n6p2M4J04k3K3MJ6J4rooOk8j0M6l8J7N9j1k5k2oK7K7kj7
-705GpQqj0k7L1jrRpJ0L5k0k2nrK0K1Qk4l7M1oj5K0M5k2o7M6l3L2mj5J8Qj7j1J7LN0m5Kk0
-662a0K0m3qK7j9PM3rNRlk0lkj3OQJ6nj6J8j0nK6l4NKK2l2L2j2jJ1J4%qJ1l0oM7m7K3K6m5
-618cLK2j9M0J3n6j0J9J2m9K8K1k0mmJ0M7o1jJ7lk1kK5K9l7j9J0K7JL3k3n2K8K6Kk0KqMpL
-576CKk1J2J5J7j9kJ2Pkl1MQKpNJ7nn6M0K5l5K7nnJ8poJ1j9J1j6Kj8M0j5m6j7L1L1l5L1j4
-533a0J4J3K5j1n0J3J1l4J3L3j6l7N2j7kk7L3j7K9J2l6kK8Jrj9ML2k5RqLJ6Pk4rk9N9k3J3
-493A5%k4K2j3K9j0jol3N5m4k1K8K4J4j3n5K9K1j8j5N4Ol3jJ0k2mj9Oj5J1J7L2L7n5%k9J7
-454d%JJ5k7Qmj2K9K2l8j4lk4N4Rj2RrNj5K7j4k1K2k7JK8l7QNL8j1M2l1m6K0j2MK6jKlk6R
-410gk2K9Nj3nK2K6j0j5oj8L3k5j6M8j4k2J7J7o0L9k7K5J2j5L5n8j9L8QNqk1L6Nk7RJ4j7J
-370arnK3l9k7N8Kk0J7P%j1lj3k4M0K3Pj1l3K3k5N1j5K7k3k7j9JkL1k2K2J8k5j6L1OMjK7n4
-328gqJ9j4k4J1K6k5L8j7J6N0n9On8K0K8P4m1m7L2OKnK7l7oJ8k8q7J06J0k1Ro2M0J9kl1J6
-289fOj5L6k9K0o2O4J3l2k5O1m2rOPLoPpJ3k7M5j4l0J3L0j9nK4m5M2K8l8JJ7k4L7l1J6Jj2
-248A2J4l2J9k9l2J1N1m6L1l0L3J5m4rO3j8K3j4j7Qj8J8pj5lJ7nJ8q1L8jJ2K2J03m9O6Kr3
-210C3n2k6Mk1K0M9Ok6k0oM9N6p1K6n5J3j0J1J8P2M4m6j02r2j7k8N4m9J06J0PMJ29N4pj6n
-173A16k1p9k2L1l9j1L7j8nm5Q2L9q8QoO8o7m0J1M0lK0pmp%K5Pk2J5o5O7j2poL0k5n6M9K9
-133A9Kk6l4K0JnL2m3J5M6m3L0n3K4J9J7k6pL5m%K8k4l4N1q%l2l5L5PK4l9J4K7m6MoJ0KJ6
-92A3j9m9L9OK8j7rQlj5J3K1rKk1%Ln6M0L7mj9KJ9K0L2l0l5JNJ5j8L2J6n6nJj4M3JJj6m2J9
-48b0L3Rm8K6j8JPLJ3Nk8RK4k1J1M1l3l0k0J4J6J0j9NJ1L4j9k1MJjqJ6J4o3K9Ql9M2J0lpk8
-5c0K3Rj0L6m8j6K4M0kk0qqk3oO0J4n2l9N3L2l3RmK0k5j7J3J2oK3Ok7MOj8l4K5M9n1K3K0k5
36aN0j3n3L8J2l7j3lL5M1l6J2k9KkJ1j5K8l0qrK4jk1K5j6J1j0M6k9Rj5Qj5k8M7k1J5Qm9jN
78b8Ok2J5N2j4k5N0rl7J4l2P8k8l9k2O2oj3kk8J1J1l0L4J5njJ3j7J1lq
110C
##PAGE=	F1=22200.056123703492631
##FIRST=	23001.711907285582129,	6426.5682307747556479,	-4297.5
##DATATABLE=	(F2++(Y..Y)), PROFILE
-912a8RKKMJK5l6J3mj0rKM6l6j4K0K4Mopj6rL4j3Qk3J9r3P0J5l4%QJ0K0L1m1K9J6p5L2pOJ9
-868A8k4jQj1J4J0qk8j2Q3Jl8k9K5l9L8qJ6j6J2K4m6j6L8J5mm6N3k6J3ok4l7P6k3K8n8M2N
-829A9k4J7j5J1j6krO%J7K9m6K5K8l6jM2Nn3J5j7J0Nj1l2L0L2k1Mm5j6J2L3j4K2mLK2j4l4
-789b3MnJ0j3N4jk8K7j3j0Rj4KrQJjrKN8j4l2J5j0k6J4OoJK6l1QP%pJ6pj6J3J3NJ7o3J4O4
-744E6n6Jj4j6J4M7k1Nk2K4l0l8m5o6M2R8k3K0PRJ3j6OqJ3k5rL4l5J1N9rj8k1j5K8J9Nj4j4
-704dJ3j0ok2K7nlKlQL3j5k3pnK0K0J0k8l9L0Mj5K3M5j5o8K7k2L3nj8K1Qk1j0J9ON1m6Jk2
-662a1K6n4mK9j5MM2pjJ2%k1krj5J2RK2ok5K9j8LK1l5M%K3l6L4pmNJ4kQNl0j3N7n3K7J7m2
-618gPK3k0L8J4m5j7K1On2K8K0j7nMRM5o2KJ2lj8LJ9K8l7j7J0K9j5L8k9l6L2J9mj5kkMpOJ
-575Hk5RJ8OrRlOLl0KK0pj0OJ5lo1N1K1l6K7qjJ6pj0Qj4J1j6Mj2M1j5m6k6L1K8k5K4j0K2P
-531A9K5j1n0QJ1l2J2L9k1m3O9l0kk2L0qJ6J6k9rK4J1j2j5kL4k1jj0KK1Rj8k2k8N8k4K0kj9
-491gJ6rK1ojj7k4N6l2k6K8J3J7pn7K9K6k0j8N5Lk5nOk2Oj3mj3J0QL1M1m8%l3J7mMJ6k2Jm
-448a3j0K4K8l9j5nk5N9J0k0J3rJ0k2L3j7k1K4l0%L6l5NmN7k4L8k8m4K5j0mK5mNpk4J4k1K6
-408A%ppK0K4j3nj1k1M1k5j5M0%l0J0J7n8N1l2J8J2j6L2n4j3L7MJ1k1pL2Pk9OJ2k1%m%J7l3
-366c0l2N9Mk0J9PloKk3j1L0K5Mj7k5K2l3N5j4K8k1k5k8OKK7k4K0K9k9k2L4J2qNK7n7nK0p
-325ck8RL1k4L6j7J6M8o0Ln7K3K3O1l1m3L1KJlL3l9j2K5l6q1J09Rj9J2o4L8K1%l4RQj1L2k4
-285fJ8n8N8J5l7j8O3m7JmJ3Kj6J1lRj8L8j3k9J3L2k4j0L3m7M0M4m4oQj5L2k8J4jj5J8l1J8
-245A0k3l5J4M7m3L1k9L2J6m4j4O4j6L4k1k3J0j9K0lj7oJ0LJ7q3L9mKK7O8n3J15J4j04n6j8
-208c8Rj4QN3%k8j5nM1N4o7K2n8J9qJ6QP8M2m2j02q1j0l1M3n3J02J9jJ1J33N0j1k4j7j4p7
-171A2j6J9m2JK3j1qm3Q2M6q6J5rO9p2l0NL6KJ0pJkj0K5J1k2J1p0P8j1jrK5l0m3L9L2Nk5l1
-130c1RQrL8m4QM4m1L4n1J9J6J5l2jM3JrL5k2l8N0j3Jl0l7L4OK4l8J2L3m6KpJ2NJ4k0m9M4
-89a1OJ4pj2J0kk0J6K0nKj2qMn7M1M2j9j6J0J6J7K6k4l6JPJ7k0L1J9n7j5Rj7M5Mkj2l9J5K7
-47HJ5m2J9j1oOPJ2Lk7KK5k3J3M1k2l3k8J9J6J1k0NJ2L5k0k2NJ5j4rJ6J3o7L4Qn1N6Nkj2j9
-5b7K3J0rK4m5j6K9M0Lk4rqj8lO0J2m5n1N4K3k7J0j7L0k4k2J8J5oK8Nl9RRk2k4K2M4n3K1J5
35A5j8M9j5m8L2K0l6rlK9M8m2J0k9LlJ0j2K9l4pkJ4jrJ7j4PoN2l4jjJj6k9M4j1J1J1n6%QM
79b2k2J0N5rj7K9jl5J3l0P5k9m0j7O2lj8%l1J8Mj9K8J0nmJ7j7J2kr
110C
##PAGE=	F1=22175.763524201007385
##FIRST=	23001.711907285582129,	6426.5682307747556479,	-4140.25
##DATATABLE=	(F2++(Y..Y)), PROFILE
-912a7mJ8JjmL0m1J8lmj6QN0l9k0K3K4%Mj6j2rL3j5Rk4K0q5O2J3k6jLOL1K2m4L1J5p4L5rM
-869dK8k7rJ4j3J3J0j2j7pQ4ol4l4K8m3L2pJ5j1KL7m8j9L8K3j3m5N9l1J3j0j7l8P9k9K4o3
-831c8N2Mk4J6j1Nj1lj1J2mJ1L5m8K9K7l5KK9J1n0J7k2J3Qj7l0K5L6k4J2n2j1OL6j6K1j3J6
-792CK0j3l6RkRj1N3ok7K1Jk1Qqjj1J4Lj3mjN8ql6J2km0K9kjJK4l1OKPqJ4lj1OJ6NJ2n8J7
-745dO1n4Ok2j5J5M9k0Lk0J9l0l5l5n9L8R0k2J6J0JJ5k2J5j0K0k2pJ9l0ON9qj1j9k5L0RJ2
-706B3j3k0J8rlj7K1qLm%PL1j2k2j0kK0J7J1k6m0J7J4j5K7M2ro6J1j3L2lk3K4Qk5rK1J0N0
-665E8m5jk4L2o4%L0j2LM0ooJ4Nk2kj6j6J9RK7pl3M0k7J1J6l6KjK3l9L5%qjJ5oK5jl1j9O5
-622D6n7L1Rm1J2K5k3L7J5l4k1J9lm9K6J9j5nJ0RM4o3MQlj5QJ4K6m0j2J1L1l1M3l4j8L2J0
-583B5j1poMMpQ%k7OJ9l%K0j9ORk9%L1j7j2PJ3jo4N9J7l5K7j2LJ5qj4NqJ0j6PpM2j5m6l4L1
-537c0K7j7J8rL1jK5j0n0NJ1l1J1M3k7m0P9m2kj7K8%KK2k4j6K2K1j7j0qL5j8rj2mL2J1j3l5
-497a9k6N8k9L0nj5J1pJ3%jk9j3N5k0l0K7KK0Jn8K7L0k3j9N6jj8qLk2J5nj3j1PjK8M3l8%l6
-455b1J7rQJ7j9mlrJ9L4l9j6pk5O2J1k8J8j0J2k5L6j9k0K6l2kM4l5Mj1P6l9L4k4m2L0rj1K3
-415A2qQj2k1K0k0K3mkrJ8K2j9Oj3k6M7k4j2L1J6l9MJ5n4O2l6J0J2j7K9m8pL5%J6l4RK4J1
-375B5l2LJ1k4kJMJ4k7l7N8Ok2K2RpkPl2LJ9K7Jk3j7K0l9N7j5L2j9k3l6J1NK3k6J7L9l2k7
-334b8L8J6j8J0K7n9kK2kl3QL6j9K9j6J5M1n6Kn6K6J9M5k1l9L1kJlL8m0j7L2m2p4J08Rj7J4
-295B3o5L6K3Kl8LRoK7j8J4n4N3K0m2j4O2m8J4j6J7Lk7J4KOj0L2j3k8J4L3l0j5M3n0L8N5m6
-256B3j1joK7k5J2lj9K2l0J9j7l9J7M2l8L1l0L1J8m3j7O2j6M2k5k9J5k0K1Jj9rKJ2J3q2M2
-218b7qqK9L5m7J49K9j14n7j0J3qnN7ol0qmL1M9o1K0o2K5nK3oQ1M0l9r8o7Kl2K6m5Q7K7j0
-179c4J7J26M4j2k7k8rp2pOm4J4Ojj2m2Q3N3q4K2j1O8p4j9jL1NKrPKk1K6J5k2Rp5Q9j1Nj4
-138AK2l6k9L0L3Ok4k4lJ5j5M5m5KL9l5L7n1J5J4J2m0ON2Oj8L8j6m3M9j7jk6l7L1PK3l4J0
-99aL6m6KpJ2J0J0k1m7M7NJKj5J3jk4J8J7%Jkj6On6M0M7l4j5J8J5J2J9j7l7LPJ9k1K9K0n6
-57gk2J7k1M5Rppl5J2K1K0l6J1nj2ORJ1Lk8lK5k6J7L7j0l5l5K4J5J3k0LJ4L5k1k2QK8k7j1
-16gJ5J3p1L8Ro3P2kkj7qK2J2j0J4m3j7L4M1Pk7j0qj2%N8Ol3o3N6J3k1J1l1M1k3k7K4J8pK8
24C0Qn0J5J2k8j2J8L8n6K2Rj3M8j6m2K7K7l5nkK1N2m5Pk8MmRqL0l8mNMkKRj2LlN6l9rJ2nj5
70cl1M1jOJ5o3MRMk3KN9mj3QRl1J2k8P2l0m1j2O1Jk3Kl4K5kqK2LmoK1j9J4%j1
110C
##PAGE=	F1=22151.470924698518502
##FIRST=	23001.711907285582129,	6426.5682307747556479,	-3897.75
##DATATABLE=	(F2++(Y..Y)), PROFILE
-912a6j6L1jmj3M0m5K4nLk4J5N0l9k3K3K1lJ7k5qqL0j8Qk1J9o9M7J2k0Jn%M6J1m4K9J5o9L6
-871Br%L5k9j6J9j4J2Rj6n%Q1j5k6m0K8m2K6qJ5nj0M6m5j8L5K8k1m1O0l2J2j6rl6P6l1J7o5
-831d8O0Mk1J3nnmlj2J4oLL8m6L2K5l2NJ4J8m6J9k5J2J2k1k8K1L7k3J5n2qJL7j5J9k5K9J7
-791B0rl9J3KPrM8qk5J5J0k5N%oj1J6Nk1jlN7jm1RMm9L8pLLK0l0LkJ5j0J2%o%J7OLm5J6N6
-744E5n0Rk5j4J7M7j8Jj9J2k7l2k7n3L7Q1k2J4J2pJ5k4K2j2K9k0qQk9NN6nnk2k8L0jJ5rk6
-704a8K6j1Kj4J5qQrLLK8qk2rLJ4J4J1k1l9OK2j4K8L3jo1%qL2kk6K5J0k9qK1J4M7m4jk5L7
-661B4p2PK6pJL3jj0J5J2k3kk3j7K8NL3j0l9M9l1J6J2l8LnK1l8L2J0j1qJ4mL6rk7k5O7n6L2
-620B0jl3J5K3k3L4J5k1k1J7j6m4K5J5j2mJ7OM0o0NMmqJ1PK0l7lRL0m4M7l5kK9kj3%oOLnR
-576A3%k9KK0rQK8l3MJ6k8kM2k5j5QJ0ko1O6J2l5K5j4OJ4j0j5KlJ0j8J0%L9j3m2m3L0K8j1
-535a5J3pL5oK3j0m6JRk5PM7l3l6Q3m9mj1K5QrK2j4k0J7K9k1mj2L2j5j6j3j3M5J2rm4k2N2
-495Fl0L6prMkKPjm0mN5pl6K7pK0Pn3K3L1k4k1N3kj1qlj7K6Kk5pKrK6L8k4%m0K1j6J1K0k2
-450hojpJ4L8l8j5j0k0O1Ql3K1rJ3k4L4k0j8K6l1nM9l4Nj7R3n6L2k1m1L5pj4J9j1Pj6j4K1
-410@j3J7j0LrJ6J6k1J6j5l1N2k2qK3K6m2lJ1m8P1l7JJ3k1K6m2JL2mK0m4K7J2J3l1lJ0k4p
-370b9RQQj9l9N3Qk4K3J2j1LJ5m3J4J1K7kk7j0J8m1N2j2L4j6k2m1J6QJ7k7J4M6l3l0L7K3k4
-331FJ1K5o1NK3Om0NL8j1K1j5J4L0m8Kn1K7J2K9j1l6L2qL%L8l7k2L4m2o2J02Mj3J5o5L5K4
-292A9Om0pJ1%K2j2Qm8N0K0m3rN3m3K8k9K1jl2J4RK%K3j4k4J5L1l6j5M7m9L3O3m5j6pKK0k1
-251FJ0lk4K4k3J7j0m4K1L3l2L1k7K3K4m2k0N8j4M4k6l1J8j8J8Mj7j3mJ4J2p7M2j2j6K9Pl4
-213e2J67M1j18n6kJ8oj5N7j0k9jpK4M0n1J5o0K9%K6j6P4L7l3q9n3J2k7Pk8O0L3j4K0J12L5
-176A40j3k6l3po2Kmn1K8j1Oj3l9Q1N6p5K6j1O6p3rqK6Nnj0J4Ml1K5K1k2Lp1R3j2J4j8J5l7
-136a6j7K3L0Pk0j5j6J9j8M7m1oL1k7L9m6PJ3Nm4J5N7J1k6L6rm1M4k1lk2l3K8PK2l0NL7m3
-97a1MpJ2J0Rk1m2M6Lj1J2j5J1Kk7K0J3PjQk5Qn2L5N1m9j2K6J2QRrl4KRK0k1K4K4n4k7K0k4
-54c7M6J0pll0QJ5K3k8L%j6MJ2RLk7j1K6k6J7L5ll2l9K6J6J4k1LJ4L1j9k1J0M0l7j2J0J3o8
-13d9L9Op2Q5nlk5MK0J2o%l6j7L7L8J2l1pqpKN6lj6p1N2Kj4J1m2N1k1l1K8K1rK5J3n8J9J5
28A7l2kJ3L1n8K4MpM3j8l1K0L3l4kkJ5N3m5Lk5NmQlK8l9%RokJ4%j0kKN3l8j6K1pj7k9L5RK
74A3J5o4OJ0Pk4oN9Jqj5J8k1Pk4O6k9m0pN7Ok7Ll7K9m%J5%lqK2j6J4Jj2
110D
##PAGE=	F1=22127.178325196033256
##FIRST=	23001.711907285582129,	6426.5682307747556479,	-3352
##DATATABLE=	(F2++(Y..Y)), PROFILE
-912a4k5L9kpk1M9m8L1pPk9K3M9m0k7K3J8oL0l3npK7k2Rk0K0n3L2J1j5Lj3oO2jm4K7J5o2L7
-871Ej0mM0l0k3K3j3J0Pk0RNP5k2j6m5K7m1J9pJ5%k2N5m2j8L3L2k9l7O2l4J2k2jl5P4l2Qo3
-831e5O3Pk0J2Jj6Lmj1J5poM2m4L3K4k8OkK6m3K2k7J1J6k5k6J8L8k4J8m6qnL6j4J6l5M1J6
-791A8pm1J7NNpM5j2k3RK0l0LPj1j1J9Ok7JmN4Pm6NJ1n9N0j4ONJ7l0JoK2j1J0KKpJ8Nnl3J6
-745BN1m8J2k6j1J6M4j5jj6Lk5l0k1m9L8P3k0J2J3j4J7k6K8j5L8k0j0%k7NN3lLk5l3L0j0J7
-706A0ol1L4j3OrQqJ2j3O%K4nk0rPPJ0J2j4l5oK9j4K8K3Nn0rmL0jk9K7J0l1qK2J7M4m2jk6
-662a3M2q1J4K2kkK6Nj4J7J9k5kl0j7L8jL7j2m3N3l1K1Pl9LrK1l9L2J7j4j3J4lM7j8k2l3O7
-622C9n4L5rk5J7K1k3L0J5j0j8J4k9l9K3J2qmK4LL6n6NJokJ4JJ2l4PQL1n7N2l6J2K5j4j4P
-581FoRJmJ1%l2kK1j7J7L6m6MK0k5mN3l3j9RPln5O9Ql4K3j6RJ3j3j6kKJ1j9J3NL7j1l8n1L1
-537c1K9mNoL8j1K2j0m2lQk0LN0l8k7P8n4mnK3J5k1K3mk4J1L7k5Lj7L0j2k4j3k1N8J1ln3j6
-496d4M6l2M2j1lmMqJ3jn0PN3Nm1K7j8K2J4m8J8L1k5k2N0lnroj2L5Rl8jmj5K4L2j1jm4K4k2
-453b2J5K3k6n%mJ0M0l7j4j0j8N9Ll5K4qJ4k3L1k2j5K7l2pN4l4Qj9J04p1L0k0l8L9nj6J5j5
-414@Ok0qK4pJ3j8Qj0J4J1k3K5j6l5N6k1kJ4L7m6rQm1P9m1oJ2k4K4l5J0K9j0K5n4M5kJ6l0
-374brRk4j2J8J1Mj0m2M8Qk8K6J5j6RK1n2K4KK8nl3%J5m1M7j1L5j2k0m4K0J0J0k9J2N2l2l2
-334c0L6K8l0J1K3o1J2K2J4m7LM0kJ2j4J3J9m0Lm5K7NJ3kl2L3j2N%L9l5k8L9m3n0R4%rJ6o5
-294c8L3K6J1m2j6J4NJ6pJm1M8K0m4nM1l4L9m0K5ml5J4J5mRJ6j7j8J4L0m1j7N2m9K9O4l9k0
-255A1j2J0J4j8Qll0K7j5J6mm7K3K5k8L2k6J7K8l8k2N2j4M1k4l1K1j5J5Qj7j6j0J6J2p2M4
-218b2j7k3K7j3j7J69N1j16n4MJ9oj7N3j4k7Nj0J8L1m0J0n8L4LK9k4O2L2k7p3m1K3k1j3lK7
-181c9L4j3K1R0K5j1k2l2qn5J4j5n6M0k2Prl8P6O1o7L2j3O0o7Jj3J8Nj1j0K1Nm2K3K8k2Jo6
-142f9R2j5K3k0Ql7nJ4K8Oj5pk7K3k2N1l8j4K3j9M0m1JJ1mm7K5O2J7l5K9%l8M1k6oj7k9K7
-103a0OK3k7%L7l9OoJ0J1Pk1l6M5Jk5K3j5ROl1K2RJ4lJ8l4J0m7K8N4o3qL3RLjJl1JJ1K1k0
-60AJ7K6m9l0K2k8M6J2p%k5NJ0K4k0nOj9JJ6OLk6j8K6k4J6L2Nl0m4K9J7J4k1KJ3K5j5j7J1
-19GM9m5j2NJ4o7M0Oq0R5qll3J5K0J1lj1l1j7L8L7J7l5nqkKN3j1Jp4M4qqJ2n2O0j9l5L2K4
22A5j1K0J7o3K3J8l5PRK3o1K8%kL8k2j9J5L7l3LnQN1m1jk0NmOKK6m0MJ5j8jK6rnqMM9l6k3
67hL0qj8k8L0J8jJ4o5J1J0J0k4j6N9Lol4K9j0%j9N9k7m0lN4J2l1Ml6K8oRQnjrK4j6J4Lj3
110E
##PAGE=	F1=22102.885725693544373
##FIRST=	23001.711907285582129,	6426.5682307747556479,	-2057.625
##DATATABLE=	(F2++(Y..Y)), PROFILE
-912hl2M3lqk9N6m7L3j1J4l2K8M5l9k8K2J3qM2m0%pK1k3Qj8K1l5J5J0j3Qk2j3P7j1m1K3J4
-873B5n0L2nj0M1k9k9K5j1PNk3K2RO7l0kn0K5l7J1nJ5%k8N6l5j1K7L2l6k9N9l4J1k7Ol1O9
-834C2l2%n9O4Rj7J1Nk7J1ooJ1oj2M0l7L2J9k3Rj8L3m1K6k9RK4l0k4J5L8k2J6l6rrL3j0J2
-794dm5N1J5mm2J9OLnL9j1k1LK5l2LJ4j6qJ6Ql0MoN2J2n1MJ4o2N6j8LJ1J3k9jrK8j3J0LQj3
-750@J9Mj3k1J7M1m3J2k2pJ3M0j3lj4mk1l1k0m4M0O8k0J4J4k2J9k4K9j7M6k0j2pk6PN0JNk7
-710Hl1K4j3J4ml4M1j3J0pjmJ5j4OlJ9lj6rJ1%OJ2ok9j5L2j4K6J1J3m1j0nK9%l2K9J2l2rK1
-667fJ9L8l7kk6M6q5K1J3MmJ9Rj6K0K3k7%l5j6M4nL9j4m4N5l1K2Ml6Kj4K0l9L0K7j8j5J2%
-627cN2k5j4m1O4m8L4j7j6J9J7k1K6J3%j2Rm1l1K2OllL0mL2m9MmnOJ3mKl0K0PK9o4N4l4K5
-585A5J8k9j3J3kRJmJ1%l2nK0k0K2M1n8LK5k1oO1l8k2ROnm5O7Ml3K0j6J0J2j8j3nNJ4k1J4
-543fJ2L1ol2n8L1L0jLqL9j5K0j1l5rPj1mN3m2j6O7n4n%K1J8k5J8Ok5NM1k5Pj9K6rl1j2l1
-501e5P2J0Jo0qL8l1M3j2Jj2J1j7J9%n6J2N1J6m4K5k4K0J9m1J4L0k7k2M4kkoj0nM3J5m8Kq
-461dj9K3K0J%m7K9k7J6K7l2mLjNM1l6j1rj2N1ml3K5pJ1j6K2k0j3K7k8j0N4l3J1j6J08q3K7
-421C6j7l5M3nj4Qj6Jk3KK4jRk6J3j0J1Pk4K9j3l8N7k2NRM2m3j7Ll2Q1l9j3J1k8K3k9J7K7
-381A3j5K8o0O2j8J7k5j5Ok1j8K6J5j%m3M0Ql3L0J9k4J8K5n8K8lK6ol6OJ5l9L7qL5qj9m5K3
-341a8J4%k7J1N2k9l1L3L2l2QJ9n9K0K0K1n2jM0RKj6J4Rl2Nl7K6jjMk8L3j7J0%L6l0l2L9l7
-300b3l8Q3ooJ5o2L2K5J7m1k6J8RJ1mnl4M5J8m0nK7k1M8m9K5pl2J2K3j1J8Qk1j2J5K2m4j2
-261b8N0m5K3O2l1k1j4J3Qj3Nll4K8mJ4Jn0K7J2k2L3k1NL3l3k3M3j3L3j8k7K3j3J1J1j5j8
-223a1j5J5J2o2M2k2k7K5k8KJ60N5j09n0RJ8oj8M8j5k5J0j5J7K1l1Pn3L4QL0l0M3L1k3n4l0
-186c7K9j2l0K3oL2qJ7O7J6j2j2k8j1m7K4j9o6M9k7Nnl7O9O3n3L3j1N0n7Qj4PNj5j1K9Kn0
-147d0K2L4k1kn7Q7j8L0k2%l3LJ0K4KrNl7K2k2N0l1k3J3qL7l4lJ1j7m7L6O4J9l9J9Rl3L7k9
-107Irj3k4K8MK2k3lL2l4J1oPJ0Pk1k8M1kl3L0j2MRl3K4MK1nK6m1J2l9J9N4p1pL8Pkj0Rk6
-64a4jJ5J9j8RK8m3l1K2l2M8J1nJj9MOK3j4j1J0k1%J7LLk4k2K2j9J4K7Qk3m3K7J7J7k3KJ0
-23@J9j1j1J1N5m8j3kJ6o1L9Jq2J01j1nl8K3K0RJk0k4j6L8L1K3l8%rKJM9k0J7p0L4j8lJ2n5
17e3O2j5l5L0K5j0J1K5o6K6J9l6J1OJ7o3L2kJL5k8pJ3L6l1Pn%M5l2qj4OkLPK1l7PJ8k6jL4
60B6j3jj5J0L8l1k7L6rj8k7K4K5%Qo1J6QJ5k6k3N7Lqm7L9Jpj3N0k4l7JM9J7l4Ll4K6mJ1Lo
103AJqK0j2J4Mj3
110G
##PAGE=	F1=22078.593126191055489
##FIRST=	23001.711907285582129,	6426.5682307747556479,	-763.25
##DATATABLE=	(F2++(Y..Y)), PROFILE
-912cl5M2nql2N9m6L7j7K0l4L3L8l6k8K2Pj2N4m6NpJ7k4Nj6K2j7%J0j4J3l1j9R2k3l6J9J4
-873B0l8K8jj7M1k7l3K5pLLk5L3J4N5l7J2n3K4l3LlJ5Jl6N9k9mK1L3m3k2N6l5J1l1J3k8O4
-834C2l2rn0N9J2j2QJ0l8J9rJOnj9M0l2L1J6j8J0l2M0m0L1l2PL1l2k2J2L5k0J5k4rj4K9mP
-794bn6O0J4%m3K0P%jL3j1j8lK9l3LK0k2mJ4Ql2PqN0J8n7KJ8o5N9j9JJ7Rk9kj2L3j4RMJ4j8
-750@J8Mk2pJ6L2l8J3j8kQL4j0mj1j2j6l3k1m1M5O4k0J5J5k9K1k1L0j9N3k1j5j2k4RM6MQl0
-710Ik9K0j8J3ml6M8j4J5nj1JJ8j6PoJ4kj1rJ4rOJ0Lk2k0L0j3K1%J9k8j0oK6Jl4L0J4l4j0
-668b8K1K2L1l3jk7N1r1K8ORoJ1J5j9K2K9l1Ml9j6N1j1M0j7m3N6k8K0Jl3Kj9K0l9K8L5k0j6
-629a5J0KN4l0on0N9m1L5k2pJ9J2j9K2RRnPn4k0J8jKkL8j1K7m2KpnJ3J4rj0k7L2PK8p0N6l0
-586hL5J0m2j3K2LQjmJ1%l2qJ9k3K9M1o5JL0j8pO5l9k5QLpl0O1Jl1J6j7J3J1k3j0rQJ7k3J6
-543gJ9K3kk6o3L1L4lMj1L8j8J7j0k9j3Mjj0N4m7kN0n2lNJ9K2l1J3J4k4jM5k6J3k1K1pl6j0
-502b7m2Q6RKo3KK8l2M6j5Ok0J9k5K3%n5J2M7K6m6K3l0K1K1l2RK7k8k1L8%Jlj5KM8J9n5Oj3
-461ak1K0J0J3jm9L5l3J7L2l8lOLjM1l4proM4j2l1K6oRj1J5j9j2K8k4j4N3l3J8j3J04r0K6
-421C2j5l1M5nj2Lj7kk8J1K4PMl4J6j0J2Jk5L3j0m1N9k4J3MM2l8k3kk2Q0l4k1J0l2K1k1K4
-382fK4j9K7o1P6l5K0k0k1Lj7k3L4J6nRm3L3Pl9L6K2l2K5L0o2K7nK6ql8J1J4l5K6oL5nj7m5
-342d1K7J6qk6QN3k5l0K9L5l2OJ4n6K7J7K8n7oL8K0oj8J8lk3Pk8K5qj2Qk6L5k2J6%L1k5l6
-302c0M0l3k5P2j2kJ2n8K9K5K3m1l3K1J3O%j4k5M3J5l7lJ2qN5n6K5j0k8RL1j8K8%k6nJ5J4
-263B4m7pM8m1J7N6k0k3j5J8KrKkl9K8PJ4Nn3L0Jj6L2j6oL9k9k4L4j1K1j0k4K6rOJ5j3k0j8
-222b7J1J4n4M1k6k9K0l4J9J42N8r8m8J1J8rj2L8j4k3J5k1J7J4k3Lm8L4J3L0l3K0L1j8l6k1
-186b5L3mm3M5l3K8jJ4M3Pj3kk1j1m3L3k3p3N4k6Jll7O2O5l9L5j0M0m8J5j7%Mj9j1L6jn7K0
-146b5L9j9lm7P9k2L7k4pk7J0LK1jlJ5m7K3k3M9k5l1LLL5k7pJ4l0m8M6O4K1m3QJ7k6L4l2j4
-106a0oj8L2lK1j8qK6k8J6mLRNj9k0L7nm1L9j2jJ4l5K5JK6rL5m8J4k9QN3p5qM1Noj9J7k1m
-63b0J9J8j6%L0l5l0K0l7N1J0mLj4KKK2oj7J3k0lJ7%Lk0k7K0j3J0K2J0j6m2K7J5J8k3JPJ2
-22InnJ0N7m9j2rJ6n1L4%q2J02j1qm4L2K0ONk8j7j5L6K6K9m1Oj1N%M4l0L4o3K2k8LJ3n3O1
18Hj4l5K9K5j0JL2o6K9K0l6J3MJ0o4L8nML1l5PRL7l2J2ppL8k3j3qQjKJ1J5l3J0K0l5KL9j8
61A2Nk1J4K6k3l1L7oj8k5J6L3jLn6K2NK2k8l1N4Jj2n4M7J2j5qM3j9l6LM4K4l8Mk9J7jJ4mm
103bKpJ6qJ3Nj3
110F
##PAGE=	F1=22054.300526688570244
##FIRST=	23001.711907285582129,	6426.5682307747556479,	-179.5
##DATATABLE=	(F2++(Y..Y)), PROFILE
-912@l5L5nol1N5m2L7k0K4l2L6K8l3k5K1Kj5O2m9QmJ0k3Kj6K6oj1J0j5J7l6k6J02k9l0J4J5
-873A5k7K1Ok3L6k3l4K4ljkk2M0J7M0m1K8n3K0k9kjJ5jm0N7k1NJ6K7m4j5N0l3J0l5J9k3N6
-834B9k9j7l7N1J4rOJ2m5K5j1Q%mj9L1k0K7J0j3J1m4M6m0L5l3JM3l5j9J0L0j6J0j1rj5K3%
-795dMo3O4J5Km0J6O%%K8pj6oK6l1OK2k5%QQk8RpM5K0o0%K0o2N6j7mK4Kk5lj3L5j5J0LJ9k2
-750@J6Mk7MJ5K2l1J0j0JMK6j0%j0j7j2l3k2l9N0N9k1J9J3l3K0j3K5j9N7k1j8j6k2J2M3QO
-711D0l1k2J2j8Pnl3N2j5J8nj9QJ7j1LqJ0koqJ6j9OJ3Pj4k2K5j1J3pK3j6orK4jl4L2J5l1j2
-668b4J8K2K4k8Jk7N4r2L3kJ2pLJ9j9K6L0l2Nm0j3N3j8M1j8m0N2k2J4jk6Jk5K0l7K6M2k4j3
-629a2RMN1l3Ln7M9l1L4k6KK0Nj5J8MJ5LMo5pJ7j0O%M2j8K2l4Jj1kK0Qj1k1k3M3PK5o8N5k5
-586bM1Kn4j2K8J3MlmJ0kk9rJ7k1L0L9o8jL1j3qO5l7k6QKj1j4N0jk7J3j8J3J0l0lj3J1J9k4
-544b4J7K4J5Mk0o5L0L7oRj9L6k0J5j0k2j8MJ0j9N2m8J1L0m4mRK0K1l2OK1k5lM4k3J5j8J3
-505B3mm0pn2R9OLo5J2J7k8M4j5Pk4K4k8K2Jm7PM4K9m5K2l1J6K2k3NK4k9j9L1LJKj8QN2J6
-464F5n5Qj8j8J6KJ8Kn0L8l6J7L4m1nJ1QoL8l1lolL5k0k5K4kMlMj6j0K8k0j6M7l2K4pR5r2
-422CK5j3k6M4oonj5qk9J9K3J3Jm1J8j0J1Kk8L2mm1N4k3K0jL9k9k8qj0P5k7k8Rl8K3j7L0K1
-381B1k2K7o0Q8n2K2j4k7Jj2k6L8J7pJ7m4K5Nm3M3K5m1L1L1o1K5oK1om0J6J4l2J4lL6lj5m3
-342d0K9J9j5k6QM9k1k6K4L5k9KJ0n2L3J2L2n5j4L7K8j4j7K1j2j7Rj8K4j5j8Pk2L3k5K4%K5
-304B5k1l7L6k4j6O0j7LOn1K8K2K7l7m0K4J5M%k1j7M3J1l1nkNN5n5K2j2k1NL8k4L5nl2JJ6
-264A3Km6%M2l6J1M9pk6j3J9ln%jm1K5J8J6Nn2L0rj2L2j0j5M1k3k4K4j1Rkj8K7n%K0j1k2j9
-222b8OJ4m1L6k8k9J6l6L2J20N5q3m5J3J3j2lK9j4j9J7k6K1Rj9Km2L1J7K6l2mL5j5k0j3L2
-185A5Mn0O1n5K6PPK4%j8J1j2j3l9L8k4q0N7k0p%l6N3O7k2L1oK5l3J7j5r%j9j2M5pn9J6M3
-145A1j7jl8O7k4M0k5j1k0J2kJ8mNK1n1K2k2M4j7l8pJ4L2k2pJ7m5m4N2O3K1m4lK2j7K9l1k1
-106b1Jj2L9j2K1j5j0J8k2K3njPMj7j2L2om6M4j0pJ8l6K5jL0j2L9n0J3j8jM7p3qM0Mj0k6K5
-65aj5qK2J7j4pL1k8k6J4m0N3Q%Lj3M%J8lj7J4j6qJ8nNj6l0J6oPJ5Rpl7K5J0K1k4KKOjKJ2
-19A2N3m5j1j6J7l9K7lp7R8j1j4m3L6K0LRl3j0j4L3K0L4m2J1j3QkL7l5M4m9Ql4OJ2m3N2j1
19el2K5K4j0pL5o1K9K0l4J2MMo4M4nMK8m1J6J1L1k8J3pj4L0j3j8jJ0jJJ4Rk7J3J9m0MM1j9
61A4J0k6J7J4j5l1L3kj6k5RL6Kln0K8MK7l1l7N0kj9n3N0K6k6%L3j3l3ML9K8l7Jk0QJJ5j0l
103cLlRkJ0Oj0
110A0
##PAGE=	F1=22030.007927186081361
##FIRST=	23001.711907285582129,	6426.5682307747556479,	1010.625
##DATATABLE=	(F2++(Y..Y)), PROFILE
-912Dl0K5pmk6M8l9L6k2K7l0L9J8l0k2K0lj9O7m6J0jKk1kj5K8Mk1J1j6K0m0l3J08l1k5J0J6
-873A0j5J5J4l1L1k0l3K3Jnok1M7J8K4m6M4n1J7k3q%J5km2N3j3J4RK3m6qM4l2Rl7K4j8M8k5
-833Ak5k5M2J8oLJ3n1L2j4J5nlk0K5j1K2NrJ4n5N0m2M0l2nN3l6j8J0K4j1N%j0j5J8MJo7O5
-792@J6Ll5J2MkLK4nj3j1K4k8QK4k8MLQk4J1pM1K2o4%K1n9N4j6j0L3nk3kj4L6j5J0LK3k7J5
-749A4Ml3J6J4J1k5QlNjJ9j0Lqk2pl4k1l6N4N2k2K2J3l8K0oK0k0O1k2k0j8k0J5L9J3Nl4j5
-709gMj8Lql0N8j8K3mk9J5J6pJj0OnJqJ7k6MJ5J2nk2J8rKj3K9nkj1K3ll5L5J5k9j3J5K3J5
-665C3k2Lk6N5r2L8j1J6poK3j9L0L0l4Ql9j2N5k5M0j9l4M6j6Qmj8Jl0K0l5K4M7k6j0QOM5l5
-625A6J3o3L9k3L2k5QK0jj1J4kJ8J3Kp4PJ4j8QKM7k5J7k7Jj5JK7Lj3l3k0N5NK3o6N5j9M2j
-584D6o7j0L3K3%moRmk5rJ3j8L1L3o7lL2qpO0l0k8OKj6KL9jk6J3k0J2J1l7Oj8J2K1k3J7K8
-542B2PPj3o5K8M2j1J5k6L4k3J2rj4k5MK0k5N0m9K1J2l7lJ2K0K2l1nK7k6lM3k0J7j6Ojm3l
-502b7o0J07LMo4K3Nk5M2j7J0k8L1l0J8Kl3mM0L2m3K0l2J4K1j5KK0l0j6K5NJOk1J4N2J0m8
-463A4Rk0j6J3pK0Qn2M2l9J6L7m2qJ5J2j0L6k9%mKK5k7j7K0%JMnj2j0K7j4j9M2l2L0JP8q8
-422AK4j1k2M3p%j3j3j2l0K6K1K0km9K1j1RNk8K9%m0N1k5K6kL2k0l0j6KO6j4l5Pm3K4j2L4
-382FJ9k6K6n4R3o4K2pl3Jrk8M2J6rK6m5J9Lm8N0K7m9L6L2n8J8nJ7mm1J8J6k7J%L6jj4m1L1
-341hK1k0k4OM4j6k0J7L3k4lPm6L6PL5n2k2L7L1j8j8K6k0j0J1j0K3k0k0Lj8L2k8K9%J9j7l8
-302c5L4j6pM7k3PJm4K7J8L3l2m6K5J9%Jk8rM1Pk5oj5J7N3n4K0j4j1%M5l1M1rl8PJ5rm6J0
-261c0L6l1MM2Nk7j0J9qjmJm0K1K8J8Ln0L2k0pL1lk5M2j7k3J4j1lNj2K9koK3rk2j9JJ6l0L2
-218hl1k8J3l5M3R6N0o8m3J2J0j2NJ8j2j5J7k9K5Oj6%l5K8K0K2l1k7M0j3mpK8J0n5O8o4K2
-180@J5KQok3K2jj3m0M2k3q5N4rj6Kl4M5O7qK8kJ1j9J9j4j7lj9j1N1j3n9J3M6j7Kk8N4k7M3
-139C7k5j6j4J6qJ6pJ2K7n1J5k0M0qm6j6K6K9j9oK1n8l9N6N8K3m4j5K6rK6l1k5PoM8k2J8j1
-100Ej4J0j6L1noMMj4mK5pm7M6rj1K0l6K4lL4j5M4n2J3pj3M2o7rL7Lj3l1K9qj2K5J5j1j6L4
-58A9k1k1Qm3N3PLMj2OlJ5Jj7J5j4j1J7pMj1l1J3jNQQjl0K3NK3k4KljMJ0J1M7l9rk3J9k7J9
-12@lp2R0rk0m3M1K0%J4l8lj2K8J3L9m3J7j5RnL0l7N1l4nl9RJ3l1M2j1k9K2K2j0j7M0n6L0
27bK0l2J0Nko5M9mNK6m8K5J2K5k6J6ok2K2lk3OJ2%jJ8Jk0J4J6m2QM0k0J5l0K1Kpl1K9Lj6k5
71b5LM0Lqm3L2JL3l5l9M4ok8m4N1L7l8PK5ol0NL3L1l6%j0kJJ5j4jOkLMPOq
110A2
##PAGE=	F1=22005.715327683596115
##FIRST=	23001.711907285582129,	6426.5682307747556479,	1814.625
##DATATABLE=	(F2++(Y..Y)), PROFILE
-912Gk2J0ojj7L6l4L1k1K8k4L6Pk4j6J7pk3P1m3J0Lmj8qj4L1Rk7J3j9K1m0l8J06k7k0NJ8o
-872@J0K2l8K3j5k9K1Nrj2j5M8J7Qm7N8m4J2j9j1KJ3pm0N0oK1OJ4m4lL8k9Ql7K4j2L9j8l1
-832b7j1K9K0jjJ2n3L8j9K3j1jj6J6lJ8jpJ5n9N1m6M5l1j1O4l7j5J0J5njJ0j0j3J3OJp0O3
-792@J8Kk8MMmOK0Jj2j3J4k3J2K3k8J0nQj7J1nL5K1o2jK0n2M6j2j7M0j0k1Jj4L4j7J1KK6k8
-750@J0Pl7K5J2Lj9LOPmJ1j4J1qk5kl1j8l4N5M5k6K7Rl8J7MJ0j7O0k0k3j8j7J6L5J9ll1pm
-708dj6jj3k4O0k1K6ll7K2J2%kj2MqRj0J8l3OJ6J6%j8Qoj1j3L3NJj2K1ol4L7J4k4j5J1K4O
-665B6j7Nk4N7r2M0j6J6oj3K5j7L3K7l3J1l7qN1l0L7j8k9L9qjoqJl8K3l3K3N0l0lPPL6l5K3
-624C5o7K8j4K9k2J1K1qpRmJ7K0Jp8K0J3k6QNM9l2J4k0%j8NL1mj2m3j7O3MK1n9N1j1M0np2
-583b4j2L7L4nnqPqj8qQj3L0K6o3nK9loN3k3k6MLk1J7K7jk3J2k1RJ1m2J6k3J2K2k0J6K9%J1
-540C5po1K5M4j7K3l2K9k5J1qql2NL2l3M6m7L0ok9jJ1K3J9k7j6L0k6jL8j3J7j1kKm5%o3J10
-500B0%Ln9L1nk1M0j8J1l0L4k8J3Jj4j9L7K9l5J5k7QJ9pjJ6l2j1K0O%J1k3J8M9jl5Rk0j2J0
-459Bj2J6J4m8L9l7J4L8m1j3J9J8j6L4k7JKjJ9l3oJ4KkJ1j4pj2K6pj9L1k9L5J0N5p8K3j0j5
-419dL9rNj8rj6k8K9K0K3mn4K0j0QJ2k9K1Pl6M2k6L1kK2ql3k0J1N5Km3Mm7K6pL6J4k5K1m4
-378b4R4p4K3%l8Jok8M4J3pL0m5J4%n1N8K8n8L9L2m9OkJ2%l9J5J9k2j1ML5kj1l9L3K2k1k4
-338b9PL5j2j2J2K8k1oLl6L6%L7m6l0L5L1j8j6K9k3qJ4mK2k5j7lj5K8k5L3jJ4j5l7K8ojL5
-298B1k4Rol4K4J3L5k3m9K1K5jkl2kL8Lj8qk2K2M8m7J6j5%nM9l6M4rm4J0J5k2m1J9K8k5lL6
-257HJ7l0nJ7j0KrJl4J5L7K0km5L3k8nL0Ol0L8j4k1Qj3j5J1oL1jrK6pk2j9lJ6j8K6l2k5J0
-215e1l1M7P2M7n4m0J0KrJ4Oqj2J5k8K9Oj8%k8K3K2J6k6m7M9j3NjK2J4n5O3o1J9K4pJj3k7
-175b3K9Oql8L7j9q6M7Pk5Kl4L9O5NK2LknJ7j0k3pj7j2N9k1n4PM7j5Pk2M0k5M0k3j9pJ6j4
-134a4J6j2K2K7m7Rj5L3km8k4L5K4j5kK6o9l5N6N4K0m1k4K6%K3k8l0J3jN9l6J7qj6Lj2L9o
-95A7j1LLj3JK0om4M6qj5K0l5K4nL6j8M2m7J2Mk2L3n4j2K9Mj6l4L2%j5K7J3rk3L4j3j5%m3
-54e8N4MOLj3QlRKj1J3rj3J3j0Ool0J1KLJNOk3K1lK6k3MrpQJ8J1L6k9rk6J9j3Qmo2P7nk9l5
-6e6L9K0lJ7l6%qK2OM1m0K0j6RpK1l3N0j7j7m1RJ6j5K5rk4J6J9qk4M1m8K8J8k7NRqo1N0%L
36a4K5n3L0J4J8k3J5jl1J7Mk6J1J7mjJ9nj2J5J0m0J0L7j9J8l1K3okk7K0Qj3k7jM1Oj5l5L6
77HkL7l6m4L9rl4l3M8M6n1J5J8Kk6MK8L0l1lJj0%J3j8KPjjJ0KPn
110A3
##PAGE=	F1=21981.422728181107232
##FIRST=	23001.711907285582129,	6426.5682307747556479,	3073.5
##DATATABLE=	(F2++(Y..Y)), PROFILE
-912A3j5pmLmJ9k9K5j9K8j8L3mj9j0J5j1k6P1l6J0Orj4j4j4L2J2l0J5k2K2l9m3R8j6j6JJ9
-873CKNL0m4J4j0k3J7Rj1j7j2N0J4pm6O6l4Qj4j5MJ1j1l6M5%K8LMm1KL2k7Pl6K5pL1j2l5L
-831b5J5K2LnJ0n3M3k4L0j6%j0OOJ3pmJ6o0N0n2N0l0j7P5l9j2J0Q%qJ9j2rRQJo8N6K1Kk2m
-788dJnJ0J6Pj1j5Nj7J5K3k8J5j3Qj0J2oL0K0o0%J7m5L9qk5M9j6j8Lj5L2j7J1JK9k8NQl9L3
-746IJ0nj3jJ1RoLj7J8pk8Lk8j5l2N7L9l1L2Nl8J4J2Lj6N8k1k3j5j4J7L0K5j1l0Jrj5nj8j7
-704e9O2k4K9lm5K9J0Ooj3%j1J7j1J8l9QJ7J9Nj4kkk4j2L7J2Kj1K2rl4L8J5k1j6PK5mj0Ok2
-662hN8r1M1k0J6mk1K8j5L6K2l3J4l3oM8l5L6j8k4L1kqqKKm6K6l1K2N2l3LQPK4l2L3p1J7o
-621a9K6j5RK4j5mLoJ6K5jp5L1J3l4NQN3l9J1j3%k2J0L4j1j2n0j4O7KK1n1M6mL5np6j3M0M4
-580D4qoj3Nj0j2oLqK9J6n4qK7JnM2j3k4KMk5K7J6jj7J2k3OJ2m8K5k6J2K3j8J5L1qJ4jn7K1
-537dM5k2L1l7K4k6J0pkl9OM3l9M1m5L6k0k0jJ0K6J6k3k7L2l1PL2pJ6nrOm6Mo5J09lMn6L9
-496Cj4j6L8j9J2l2L6k4PkPl3L3K3k7J2k2KJ6%lJ3l3nJ4NjJ8k5K1M2j5j5Oj8qPj7J4K0m6L7
-454A1l6J4L4l5j9K2K5k2L2k6MNkJ1l7NQMmJ7k3Jj7K7kj9K1k8L8J9L3o7K3rrL3j1J2k2oj9
-413a4k4L0J9K6pn7J8rPK1l1J2J3l2L3k6L5%J1Ll5k4K1M2J9n1Kn2L0lL7J0k5J6l3R1p9K3N
-374B2m2Klk7M4J1pL6m6Rln1O5K7o6M1L1m1lJOMl8J3K1j7k1OL5kj0l5L4K4k1k4PK5pmNK1j7
-331EoJk7L5qL5l5l8L5K5j6j6L4k5oJ7LK0l1qj2j2K3k2L5%J0j3l6K1LNK4k7J2j5k2K2QL6j5
-290A9n1J7L0jml5NL4kj1j1k3K4L7l8J4j7J2j0N3m1M7rn1J5J4l5l4K8J9k0rL2K7l3%J3j2O
-251aj5Nk9RM3K3pl9L2l6jK7J5l1L0j0j8%j3k2J2jL4%j3K9nk1j8oJ6qJ9l2k1Qk7M9N1M0m0
-210B8l9OjpK3omrJ2k7L5Oj9%k1J6K3Rj7o3N6j4J3JJ6J6n1M8m9J6L2j4lj6l3L5J3ml9L3j4
-169a3q5L8K1l3Ll2L4N9J8J6Qj6RJ5pk9j1j3j3O6k9m7LM5j4J4j9K7k4L7k1k1%J5k0J9j6L0
-131A4K4m1LrK4On2l0M4J9j1JL0p6k8N2M8J8l6l3K6NK1k3l3J7LP0n0J4lk0mqM8pj7MJj1PJ4
-89B1om0M5ok1K1l3K4pL6k1M2m4J1J2k5K0l8j4K0Mj7l5L3Oj9L0J0ol0L6nj0pm3N3KQKj4J1
-48FlLKmJ0lj6Rj2Q%k8QMJn%J3j5K1j4K9k3Pj4j3J2K5J1K5k0qk9J9jjmn1O3ll6k7L7J9mJ9
-2A7l5NnJ5jM2l7K5j8Rj0J1k6M4Kk7m2J1J8JQj0j8J0J6pl0M1l9K6J7k2jJ3j2n7N1L%K5n5L0
39a2J8Rk0J6Ll9J1J3l0J6K1pkK0j2nJ7Ll7J3L2j8K2l0K4j4Mk3J0J3j0k9nM1Rk1k6L8mL9l7
80A1m6L5j4l9j7M1N2o3K4J1Rk2KK3K8k4oJ3j8lJ0k1ORjpJ8nQk
110A2
##PAGE=	F1=21957.130128678618348
##FIRST=	23001.711907285582129,	6426.5682307747556479,	4285
##DATATABLE=	(F2++(Y..Y)), PROFILE
-912A8rk2JOPKk4J7j1K4j2K9j5j2nJ2j0l0O5k6RJ0j4rk0j5L4J0k9J6k3J9l2m7Q3%j4jK1OK
-871A1L4m6Lmj5J4J1j4k0pM5J4k1m6P3k1Kj0j5MQj6l0M3KL3Lol6MK5k3Nl2K2jK4nl8J3MK2
-829A3Qj0Pm9M5k8L5j9%kmJ3Qj1mJ7n7M7n5N2l0k1Q3l8j0J0JNj4K4j3nQPMo5M6K2Jj0j7km
-786a2J4J4J2j0j7mj3K0J7k4J9j8PlJ4oK2K1n7%J3l4K7ll0N3k0j6Qj5K7j7J0JK9k5lJ3l9L8
-746A3Nj0qlJ3Rnmk1K8qk8Ok3j1l3N6L5l5L6jl4J1J8oj1N2k0k1j3qJ3K5L2k0k6Qj4j3qk2r
-704e5N8k7L1km9L3OJ4j0j3kj4K3j3J6l9RJ8K0Rj0j0%l6oL8J7JpK1j3l3M1J1j5j6KK6j3nR
-663A5k0N7q7L8k0J3jk7K8j1L7J6l0J6k8jL8l6L2j6j8K1Oj6j0J4Kn5L0k8K2N2l7J1RMJ2k5
-625GL9p2PjK4pNK6k0jnkJ2K5jo9M0J5m1KJ0N3m3J1j1Kk5J6L5k0rn4j1O5JJ9l8L9MK5kp6j6
-582d2M1N4j2pj6Kj5lkklK7Nm3j2K2OkK7jk0%Pl1L6MKj2J2k4KJ1n0L5k9J1K2j4J4K9j2J4%
-539C1m6J6M3k7L9m0J9k5PmJm5QN1m3L4l8L7k9j3KNL1Rj5l7L1l8J8K5%J3Jj3Rm5Qo5J03nL
-498A6m9M2j8j3L5j8J0k9L4j7JoK7m7L1J4j6Pj5nJ3LlRl1JJ0LkK4k7K1L3l0QKj4mMj7PK6l9
-455a9K9l0J3K8k7k6K5L0k7L2k4%J3j0Ql7J5%NnK1k8Pk2K6Mj7Qk3L9K5J3n4K0pkK6j1J5k3
-415A0kk1j9K6K2K4rn8J7j0PL3l5JK1k5K1k7L5OkJ2l4k6K6K9M0n9%n6L4JL5Lk1J0k2Q5q0K4
-375A6J0m6Mkk4M2PnM0m7Nmn0P0K7p3M1K9k9j4KJJ0l5PK2j2k8QL4lql2L3K3j6k5QJ7nNJJ1
-332A5j3qjj3K8j1L0k4m4L3J7j0j2L5k5oJ8QJ9l5Jj9rJ4j5L6KPj4l3J2J3OJ5k5J2k3j1J9K
-292iL5ln0OL9jpl4RK8mnj5j7J8K7k7J1j6K1j5N3m0M4on5J5J4m7k5L6J2j7j3K9L4l4KJ0j3
-252a0Rj9Nj9KM5K5j4k7K9l8lK6K0k5J8pj7mj3k5J1KL7kj3L1nk0j7mJ3jJ4l2j6Pk3M8L2L6
-211E6l1l8Kn%K7j5JqQk1L8Nk1Jj6J2K1Kro8O0j6J5MJ1J6m7K8l0J2L8k0%k2l5L6J5Ol7K3j2
-169a4p9K7L3l4jk8L0N0L0J0J1k7K1J1ll3j5oj4P2l7l8jM0j3K5k2J6j9K9j8j9KJ4k6K3k0L8
-131A5J6l0knJ7J1n3l2M8J5rPL0p6k2M6M1J5l2l6K1RK1j7l5K0NP9o1J1%k4qnN4qk0LjqJ0R
-89A9ml3M2ok3J8l0K1oL5k2L6l6QJ9k4Nj8j6MRj9l4L3J3k3L2Oml3L5Lpj3l9N0%QKj7J3jkJ
-45BOMMj8Kj1QNk3PJLj2lJ7pK0k3L2k2Qj7j8J3L2J0J6j1rl0J9Qqlm1M7Jm2j7L1J9nK1l1Pj
0iOoM2l2K4j6Qj2Kj7L6J5l3l9J0K1J3nj2j0LJ1nl1L7k8K2J4j5oJ7j8m7M6PkK3n3K6K2Jj6J4
43HJ0m7RJ5k9J8K5j2%J8j5JJ7pl0J5K6j5K1k4K1j6Oj6JJ6ol2pM0Rk3j9L9oL9l7m9K9j4l9m
85f4L2N5p5L3QJ5j8%J9K3j7qK6k3j0Qk1PJ0lqK3j0PK
110A1
##PAGE=	F1=21932.837529176133103
##FIRST=	23001.711907285582129,	6426.5682307747556479,	5041.625
##DATATABLE=	(F2++(Y..Y)), PROFILE
-912B1jl6NRJ9j6j8QmK0pK5k5oLQrl5O1j6OJ3j7lk6j7L6Qk8J6k4J6k3m9O2J9j2mK3RjL6m6
-869@mkoJ1J4j6k4lM0J2l3m3P5olnj6MOk1k6M1NL2Oj4l1OJ8k0Ok9J9LJ7Ll9K3qK2J1j6Mm4
-825c1N0l4M0k1KLj3K1Jj5mJ8n2M3n8N3k8k8R1l8pJ1oJ1k0K7j5jRNOn7L4K2kKk9mlJ8J3J8
-783C2j0j8j5qK4J3k1K2k4QNJ3oJ3K0n1KQk3J7%l5N8k4j3J2j6K2j6QKL0k3j0J6l8M3Jj5lq
-742hJ5Pkrk8L8qk6Qj9ql6N7L1m0M1nk9PK5j4qM5k0j9qkRJ9L7k9k1J6j8j2j0k7jN6l0L2kn2
-699d8L8JK3j6j2nj6K9j4J4l9J0J9J9J0lk0Mm7%L9K0klK5j8l1M3Prj7kK7k2JJ0j6N6q5L7k2
-658a5J2Jl2K7qL7Rk6J9k3LK9l7L0j6j3J1J4k2j3K5Jo2L5k4K1N0m1K1J0j%j8M6p3jMK0J%K9
-617C0k5Kj2JRK3nn5M7J8m8mJ3N3m7J1qMk7K0L4k6pn5qO1jJ7k5L1J0J6Np6j8L9O2j4pk0kj7
-575aO%pJK5ok9j6J7J0%J3Rj4kJ0l6M0oOpJ4k7kJ1n1M2l0J0K1j0J1K9j7J3Kl5J0M0l1M6m1
-533A8J5k4MjLn0J1N6m4K8l2L4l5nM%L5Mpm8L1m5K7K1NJ1Pj8J2m3J1o1R2oLm3M6k4qL2j7R
-491Hk7L3j2nrM4n7K6OoMrj2RQmOk9RNkkK9k7K1K1m3L0jj0K%j9%L4l3K0k3J2K1j8l3K7L7l3
-446bL1k2lJ9j8Nl6K6qOnK3l2J6k8K3J0j5mj7L7K9nm1J9nMJ9j1J7k3Jk1j2K1K3K1j0o0J7j1
-405b2PM6m0rK8j7Rk8L4J1j3K1l5k6L0J6O1o6ln9L9ML3mj8LqP3p5K4J3m8Qmk1M1LlM3m9Lo
-363dm6P3K6q0M0K8j7k6MkJ6l4KK2ol5J1L2mpk9L3K2rk7J0PmJ5m%qj0jJK1j8K6j1n0L2Qoq
-319a7L7k5nJ8J3J7l8J2k5pKlL2NOj6k9LK0J0Mk4J3l1LJ5nL3J0n0nM8%j1l2J3K1pLj8j0J1
-277iJ4j5Qj6L2k0N2l8L9%n9J5J2n7j4M2Kj1j5K3M3l8NOj2J1k5RrpM6K6j9j8K8m0mK3K6j5
-237B1Jlj6pj2k4PML8nj3L4mk0j5kJ2MRl3j1Pj9M3J9L3k6l7kpQL0k8PoLj3M0Mk3Mj1NJ9mk
-191Io6O2j8J3PNJ7m2Qj3J0M3k7Ok6l7L5J6J3l0Rpp1J4M3l4lk5K9L8L7NJ4l3K9P%l6j9Kj5
-150c1P7m4k7mL3j3L4k5Pj3K1j5j8LJ5l4K8k3M6Nj6rJRJ6n3l3N1J2rJ1L2p6j2L7L3J3k8l9
-111c8J7J2K0j1l5K2QQ4o9OLk5j2kN8rk4MlnJ2Mkk5L7nk5J5k7J8mL2k3L1k8NK5k3qLj9j1J1
-68fj8l2L2J8k7L4Lll5L6Rmj8l6M7kPKj9J3Kp%J6jJ0k1kj2RJ0j7OlMj6pK0%K1l4L4k1J0j8
-23a6k2J3L7QPjj0l1K0J7j6kl1L0Om7oK4J9pK2k6RLkj3M2k7K4j4Oj3onK3K5l5l4QK5K5k1j3
19ellPml1L4j8J7J1qj1K0k1l5L8J1nK1m7J9K7rj1J1J8n3QJ5k8K0K9j8JJ7j8NJ7j5k3J6K0j2
61DK1j8J8j6Pj3mJ7jl6qL9J0k6j2L8pL9l7n1K4j4l4OK0N7q6M2MK3j6kJ5J7qj0L6k2j9Mk1J0
103a0J0nj1K9j4OM
110I
##PAGE=	F1=21908.544929673644219
##FIRST=	23001.711907285582129,	6426.5682307747556479,	6108.5
##DATATABLE=	(F2++(Y..Y)), PROFILE
-912B6Km6J1J0K9l2j3jOJ4kK0l1lQPol9N3mKJ6j9Ml2j8L4Qk6J4k3J2j4m8L7M0j3lK4PjL7m3
-869Dj4jOQJ7k0k4JL3Rm2l6O9J1rjj5JNk5k0M1NK7J0k0k5NJ4j8Pk4J2QJ1Rl7L0j7K0J5k2%
-826Hl6N1l7M0j8JRj9K3jj9nJ9m3L7n7M7k5l0R3l6mRj2J5k1K7j6JJ3kJ0m6J9K1mJ7m2pjK2
-785AJ3K4j2j9k4lK6Qj6K2k6RJ2J2pMK0m4KMj2OLl7N8k6j0J5j6J7j5OJL0j8j8J9l3M3lj6%
-743@j1J3MMj3l3M5ok3Pj6mm0N6L0m3M4rk2LK7j9mL5j9j5jOjJ3M2l6j5K0j9j2j0k8OM9l2L2
-701Emm9L8jK7k0j0pj5L2j7J1l4J0J9J8RLk7Pn3QL6K0oLK5k0l0M6%lj6oK7k6MJ1j3N5q3L3
-659Gj8QLl5K5lL5%j9K0j5NJ8l6K8j4j1KK1k5j7L4Jo8M0k1K1M6m4K9J2pj0j0N0p1qNJ8J0o
-618@L0k7Kk1J0OJ7pm0N2K1n2j2J5N0m5J2rQk9K6K9l2ln2nN0lJ5j0K3J4PJ1p1k0L5O6j2rk4
-577A6mk3J8Oj4JK5j4j6k0J1J4LkJ8qmJ4l9L8j6J3kJ5k8pJ0m8M9k9PJ9pJ1K5k0J0Jk2PL0k9
-535IM8l9J0k1JNJn0J1N8m3K1k2K7l5%PpL9m%n4K7n0L8J6RPJ3k0J6m2J5n8P9nLl5M4k5nK9
-493A8j6Qk1K7oj0j5O0o4K4nNj%k1QJ0mLk4J4%pjL4k8K0Qn5N1moPlj6qL8k3Qj3RJ1ol9K7M1
-447C5l7L5k2j0K7k8Ml1L2j4OmK3l1K2l5K0J6j3j4j1L4K8j7k8J5kJ1QpJ5j8Kj7oJ2K8J4j0
-408C2n8J4j0NN6m2j7L1rkk6K9J7k0K2l2k4K8QQ0p3on7M0QK9j3j3jKO1o6K3J4m8J2pj7L7j
-368FLM2n1Lql9P3K5q3L5K8pl3LoK2l1oK2%l6J2K8nnk6L0K0Kl0J1%oK5pj2orjJ6J0k0J8Mn3
-323d2K9%lkL6k2pJ9J6J5m3K3k9mj1J1K6QPj9k4oK4J0lj8J0l5J3J2j1K9K2m7j9N8Kj6k8J6
-283cJ3qQk1LkNpPj2L7k4M9l3L2Ln8J3J0o3lM6opj7K1M7l9NLj1J4l0J0Lj4M2K5k2oK4l9oK1
-239A0K7Kj8jj4qrk1%LM1j2qL5nj8j5MPQOl3pQj5L5RL3k6l5pmJ6K6l5J3o%pM3jk3PpjJ5qM
-191Hn5N8k0RQLJ6l9j0NRM4k9J1l0l5L0J6J8k0rln8KM5k6pk1L0K3M2LJ4l7L5NKl9k0Qj6P9
-149D9m8j6pK5j4M3l0JlQj1j4%J8m2L3k4N2qkj4MNJ7m9l1N0QpJ5L0o9nK5K7Rk3l7J2J1K0k
-107Fl4K2PQ4p2LNk8j2kO2j2k5NnjJ0K%j6L2ok4Rk2J3jK9k3K3j9LK9j8k3K2j9k9J6j7k9L1
-65b4K2k9L4%ll4L4J5kk0l2M3mMNk2J2Kj0JK5oJ4k0j1rJ0J4j1Oj0Oj9rK1NK5m4L2j7J2j8k5
-22c7J1M0PKNj2k8J9K0k0Kk3J4Rn0NJ6J7mK0j9QQj0j9M0k1K1pKj4j3RQK9l2k9RK9K8l0j6M
20bpKmk6K7pJ2O%j4K3k6k0K8J3nJ6l7RK9j4pQK2n5J1J1k6K1L0k1KJ2j7RJ7k5j5J8J5j0J7j0
63A0J4j3Oqj0J8Kl8oL6J0k8oL5oL5l3n6K0rk7J0J2N4r4M9MK8j3oJ5OLj2M2j6l0Jj9J1RrqL2
107A5j9NP
110H
##PAGE=	F1=21884.252330171155336
##FIRST=	23001.711907285582129,	6426.5682307747556479,	6417.375
##DATATABLE=	(F2++(Y..Y)), PROFILE
-912B7Pn3J6J1L3m1qj2J8QKJ4l8KJ3Nkm1M5NlJ9k0J3l8k1L3Pk3J2k1Olm6J1O0j4kK5LkL6l6
-869Gk2%J5PJ8k3k3NK3J0m8l1O2K7j6Lj4jMl0j3M0NK2J2k4j7KJ0j5Qj9NJ1QJ4l6L4k1J7J6
-828C2k7kk8N3m2M0j4%J5k5K5nk1pK1l5L3n5M2k4l4R6l4mJ0j7J9k3K5j6LJ7rJ4l5NK0pL1n4
-788a7qJK4J4K9j4j9l2JK7Kj1K4k8J1J7J1roK2l7MjjmOm0N8k8pJ9j7J1j4M%L2j3k7K2k9M4
-746B1pj9Mj3R%J2j6l8N3ok0Pj3lm5N7K9m5M7j2j5lK9k2JK5j7j2MJ4rOM5m3qK5j9j3j1k9J4
-704c6M2l5L3nm7L8lL2k4rrj4L6k1Rk8J0J7J7PJ0l2Qn5J5L1J8j3J2K7k2l0M8nKj4j0K6l1Q
-664CJ1qN3q1K9j4NLl7K3JL3rj0J9rJ0Pl5K5j0j0pK7k7j9M2%p5M7j8K0M2m7L6J4j2k0kN2o7
-623a5j3NJ5J9j3L1k9Ll0K1MPj0k2N3K5n4k0J7M8m4J2rJ2l0L0K2l5Jm7kL9pJ4KJ7J6jJ9o6
-583a5k2L0O8j1j0k7ok8L0J2k2KK2k1kk4OJ8Nj6K4jnJ9m2L2k1J9LJ5k8j2Rm3N3k9OJ7nJ1K1
-542C2k2PkqKJ9k3M6l4Oj7kJ0jn1J2N6l9J6j2J6l2ORj4M4j3Qo0K5n7M8J1J4LJ8k1J8l9J8n5
-501e8O6lLk9M1k5jK6j4Oj5K0jj2k0O9o4J9j3J5oQl0PJ2nJk0K1oj3KL9l0K0qn9O6okJ1nj5
-458hj6M3j4mlQJNm5K8M5m1L8k2j7L3l9Ok6L9k1OlK4l1K9m3J8K2j2k3mK8K5k2j9J2JJ6kmJ3
-416B1j1Lj5JKL4Nj1n4J2j0MO5m5k3L5kj2k5K4K3k7K3l0k0K6%R7p9rn5M1J2K5k2pqJ2N0n6
-376fK2J6m9J7j0j4L4nPL9n1Nj0l3P1K4q6L2K8Kl9Lj0K8k9j3J9Ql8J3K5nmk3K6J6J6l3J1p
-336cpL5j1k4mpkL1Jk3J2J6n4K7q%ML2j9qJ8J9J2m8L3k8kk5K5J9J2J0k4j8j5K7J1rj4Rm0K2
-294a8J0j6K4L2m3l5O8Nk0k2J8MpJ2k4J4j3nLMpM2k9M4k7K3Qn4RPo6RM9j4lj8J8N0m1L%oJ6
-251Dl5J1J5k3L8K4k5OK1l8qJ8K6J9l6Kj3qnj6pKM0j6lL5pj5j4RLJ1Jl2lJ0j2K9jL3k6l4j0
-208c0jK5K2m4J9om%M4pk2J2mpJ1j1Pl8N3k5MRLJ5l6k6K0PM4l1J7l3l2K6J3K1rk3%m6j0M6
-166b7j8rj7L1NM6JJ5l8L9JMm1j9J4j5Q0n2mj1J6j5N1l5mOlqrnK1m9L8k4N6k1J2j8QjJ9m5
-124b5k7M8MoJ7K6o0OJ1J9Pj6l6OJ1J9Ol1K0PP8p0%Pl0j1mO4j3k6QpJPJKpK7pk2Kj7J0%K5
-79B4k2J5j0%L2j0l7M0j8m7K2j7k6L0K5l1L4lkl3L3J9jk2k5L9q%Pk4J0Nj3JL5j2J7j8j9pJ3
-38dJ7qPj8J0k1j0K2PL0n4L2j5J3j6k7QM2NkJ1j5k5J9K2k3Mj4jJ2m9J3PJ7jJ8j4PJ3j9k4L9
3A5j6J6%%j4k0K2mK7k6k3RL1K8l3k1J0pnlk2K1LPMOj7K6l1mJ6J6qJ2k5jL2k1lMK7n5J3Pk3
48c0K1K9k5MJ0j9J2J8l3pJ7J1qJ3jJ0j0Mmj1J5Qm1mL4Qk8jL0mL0k9o1J7lj6J0LN0r8N3ML4
91A2j2qJ3mJ3j3M5pm1jj7J1Rj4oL6k3NQ
110F
##PAGE=	F1=21859.95973066867009
##FIRST=	23001.711907285582129,	6426.5682307747556479,	6489.375
##DATATABLE=	(F2++(Y..Y)), PROFILE
-912B8Rn7K0J3L2m6lk0K7KLJ0m0OJ3NNm3L7J3rJ9j7K1m4k0K7J0j8Nj8KOm2j3P7j6%K5lkL3
-870C7k8k7lK6NJ8k4j9NJ5Qm9k3N1L8j9Oj1pNl3rM4KJ1J7k5j2JPj2Qj4%J1OJ8l3L6k4J3J8
-828C4l4kj9N2m4L6q%J7k8K4nk1j2K4k5K7m7K9k2l2R1l0lPj7K0k0K2j9NK2j7J7k2rJ8qM2o3
-788b0j0MK6J6L2j7j9l7LK8kqK1k4J3K2Qj1j7K5k9OoJ1j5Pl7N2k7mK3k0Pj2JjL1pl3K4k2M1
-746B3j3j7Nj3LnK2j9l9N5mj5Mj0%n1N5K8m3M8j4qpK7k3NJ4j6qJ1K2k0JM6m4nK8j6j6rk7J8
-704b7L4l6L2rl8L4kL2k7oj4qL5k2Pk1J0J3J8JJ4l2Pn0J8K7J5k1K1K8k1l1N0j3Nrj4K6l2J0
-664DJ0jN0q1K4ojMl8K0ML0j6kJ7lJ5ml1K1mj4j5L3k4k2M5Jp7M9j2J8L5m8M1J6k1k1LN1o1
-623a1j5LJ3K5k0L2k6jl7L2Llj6%N0K9n4k6J7M0l8J5j1J6k9L3J4l6Ml9JK5j3J3J5RJ8oK4n9
-583ik4K6O4pj2k9ol1L9K0l0jK2k5J1k9%K1Rl0K8NlK2m2K1k6L0NJ5k8j5Ol3N3k5KJ4kJ2J4
-542C2k2LpN%Nj5M2k7Kj0qJ7nm7J0M9l1J2lLk5J0J2j9M5k0J1o1K2n9N3RJ4KK1k0K0l7K1n2
-501d8N2%Lk1L3k1KK0j1Pj0J3Jj0k7P2n8J6k3K4rJ5l8RJ1pjj1K4j2j7OM0k9J8k1o0P4oJJ3
-460A4oj3j9M2kj7NQj1J7m7K5M6m2M3k2k8M0m9Qj9M5k6L%K1k5L3m9J5K5j1k9LK2J9k0j4QL
-420dK2j2JQkJj0NoL9lj3m9J1j1LO9m5k7L7Nk0k1J5K7k8J7k5j4K0nJ10q2j2n0M0J8J7k9jj4
-379a8J7M4m7K1J5m7K0j3j2L2rJ2L5m9Mrk6O5K4q5K6K9Qm1Jj2L1k5k1J5J6l6J3J9llk1K3J2
-340EK9l6J1j1j0M3j3l5moJM4j0k2LK9n3K3j2jJ3K7j8qJ7J9J0n2L7k2%l8L8J0J6J5k8j3k2
-301b4K6Rj0qNm2L0Pk0J7M2l8m9P4Rk3j5J9mpJ6k7K6k6j1PNkM2l0L7j9J3J2m8MMo4K0M6j9
-260a6%j6J5N1m1kkjJ8l9J2K3k7L1J9k3J7J6l4j0J6J9L9n3Nj1qJrj5lM2k6OL6j1j2j4J7kJ0
-219A8%l2kJ4rJ9lL6l2l2j4QK9J4m7K4poOM3j4j9J6jj1Mj2Rj7M2k7kRNJ3l2l7L0OM2l0K2l6
-176a3k8K0J0K1Nl8Jl1k1M1nj1j3L3j0M2KJ4l5L9%Mm2j6J9j4P8n3Mj1Pj8N7l8qJ6j3plj3K6
-135bn3M1k4N9l3K5j9PkJ6l8k2M3JnJ8J9m7J3jJ4Nj0l2JOK0J4k6J3RO6o4kJ0l3qoO2j2k4Q
-93GpLKKLKK0qj6pj1MMJ9j9OjlL5lm7N1j6o2K6j4k2K8K7l1L3nnk8L0K2jj8k2L6j1oJ0k5NN
-47hj2MM2j7J6j4k6mJ6J6kRk9J4k1qK0PL4n9K8j0J3j1l0OM0KJJ1j7k0J8K0k4Pj0j0J3m4J7
-6b2JJ4MJ4j0PJ8k6k9L6j0J0J0mj3k4L3j5K1k0j5J1L3K1l2k6J7rj1jj5J4J1KJJ2j8K6l3J0
33gOJ7qMj1j1L1k2%JL0n3J6%j8K0K5k5NNj5J2J6l7kJ7RpRONlj%pRJ1m0%K8Ql0NK4kK6k5o6
81d5J4PoLjM4r6N4OL5qj3J5j6K3j4M3On1mj1ROj7%L5k6NP
110D
##PAGE=	F1=21835.667131166181207
##FIRST=	23001.711907285582129,	6426.5682307747556479,	5803.25
##DATATABLE=	(F2++(Y..Y)), PROFILE
-912B5J2n8K4J3K8m7Kk8L9oNNm1QJ4NJ3m5K9J9j3J9j4K9n0k1K2J4j3mj3kJ6l8l0Q5j8JK5q
-872ClL1j9l2oL5NJ7k5j5ONJ0m8j7L9M9k4Rqj3Nl5lM8ljK1k3ojMrRj0pJ3MK2l0L3k1PJ9l8
-827clj0N0m6L2jjJ6k6K2nk2j4K4j5K3l7J6k0l2Q4k6jLj6K2j6J9k2NK6k6K1qk4J5pN4p1j1
-787c1OK6J7L5j9j8l9MK6nmJ7k0J5K6Nj5k5K9k2Oj0K3k5Pl4M6k6kK7k3Lj0klL1%m0K5j5M0
-746B6j8j6Qj3nj2L5j9m1N7mqjpLn7N3K7m1M9j5jj3K3k0J0Kj5kJ7K9l1pM8m6JK9j3j8qk3K2
-704a5K5l7L1j3k8L1lL2k9mj8jL4k4Mj2QRJ8oK0l0Nm0J9J9J2l0L1K7j9l3N1j9Olj7K5l3J3
-664FRMM8q2K0%nNl7J8NK7k3OJ6KK0j5k6J7%j8k2L9j9k4M7jp8N3qJ4L0m8M4J8k7k4RM9n4j7
-622b2%J0L0k6L2k2km5M5Lj5k3K0M7L3n2l4J7L3l0J6j3K0k8L5Nl5Pl0MJ2j8QK7LK0j3L1n2
-583bk5K0N7jj4l0nl5M9K7l8lK0l0K5l3lK4J1m2K9J0jK6m2J0l0L9QJ5k8j8Kk2N3k2%J1jJ3
-543B4Qk1kj1J7kj1jL3j9jnj2K3rl8OL6j9QRj2j7J3J3k5M8k9J5o0K1n8N4OJ5lK4j9K2l3K4
-502A2n1L9MMj4K4j8MJ7rPlMKpl2O9m8J3k9L2j4K3m7J1J0pknK7j7k2J0M2k9J7l3n7P6pNJ6
-460A7qj0k4M2Rl0J5Pk2K7m8K2M7m4M9k2l9M7n7J1j3M8l1JLJ8k0L7n5J3K8rl5J2J4J0j2j2
-422a4LNK8k2NMO%mJ0j6M4j1j4m3J0j2JO9m3k8L7J2k8j8PL3k9J1k3pJ3oJ19q4j5m5L9K4J0
-382B8l7Mj9K2L8l6J9J4m6K4j7j0K9j2J7L1m7Lrj8N8K3q3K3K8J3m2Jj6L5k2k9J0K7l5J2J3
-345fKkk0J8QM2m0J2j5j3N0j3m6mmMN6k1j9oL9n1K1j2oK0K0j6rJ8J8Qn7L7j1Jn0N1%K1K0l1
-303A4qk8K4Pj2kJl9L1Ok1QN1l2o3Q0J3k8pJ9j2oJ9k8L6l7j5J1MLM2l2K9rLJ1l7lKn7K8M3
-261Ik5Mj3J0N1m0qlNK0m2J1L0l1K3J4j9K7J1l0j2J2J1N7o5QrpOjk3pM2l6J7L5j5rj4K5pQ
-219B0jl1%J6nJ0nL9l9k8j8J7L3Pn1L0qj0J3M1k3j5K0Lj7Jj4RLL1k9pJ0PJ1l0m0L3OL9k8K6
-177B6l9k3J5NK1K0n1jj7l0L6Pj2qL3k6M1LJ1l1L9kMm2j2K2j3P5n3J3j2kj9N8l9j1K9k5mK
-137a2k2L1n6M5k5N8m2L3j6QnJ5l2j6L6kkJ7J2l4K0j2QMok7lLK0K1k3QJ1M9n3nJ3l6mpN8j2
-95A8k3J0pNlLMJ1J4rj2j4okQJ2j6jQoL7Mn8O1j4p5L2j0k0K6K8l1L1qnk4K6K5jj4j7L1j4j2
-51hJ4k5jOj0NM8k0J5j0l3JJ8J5KJ2m0J6k0nJ9OL7o4K5oJ3ol0JL9jKJ2j9j6J8J8k6J1mk2J4
-8Al6J8mJ2QJ0nOK2l2l4L4pNK1qj1k7M2k7J5j2pJ2L3J1k9k9K4j0j6Jj0QJ8kjJ7k0K8l6K4p
34@J9qmNk1K9k2KkK9m5J8oj4K0J9k5OJj2J1J6m1LJ5PnNJ3jLnKkNJ4l8LK4Ol0QJ7jK2k0o9J1
82c8J7LomL8r0N2QL6nj6J5k7L2j5L6K1n9moONk3PL4k8OO
110A
##PAGE=	F1=21811.374531663695961
##FIRST=	23001.711907285582129,	6426.5682307747556479,	4837
##DATATABLE=	(F2++(Y..Y)), PROFILE
-912B0J4n5K7J3J8m2Nl1M6j1N%l9J0J0PK0m4K2K3j8J8j1L6n4j9J4J9lj8rlK2l2m1Q6j9MK3
-873A3j4kK6j0l3j3M4NJ6k7qL%Rm3j1K9N2k7J1nk1Rl3%N0pj2K0j7jk%oJ1oj3J2OK3k9L0j4
-830A5%J9m2lkM7m5K5P%J0k2J9nk0j7K6oJ8k4%j6k9P2k1%lj2K2rJ8k7KL1l2K1Nl6J3qO5p4
-788a8j4RK3K1L6k2j9l7MK2nkJ2j4J9K7%j8l2L2j5Oj1L3l3Nk9L7k2%K7k4JrnnL1Om3K4pL5
-746B6k3j2Qj0j3j9M7k0l8N3kjomNo2M9K5l4M5j4Oj7J5j4J2oj4LK2L4m1j4M7m2ML0rk3nj8
-705c0K5J5l6K9j8j6K5JK6k8mk0QK9k5MmNMK0j3K1k2%k6J6J3Pl7L8K8j6l5M9k5NOj9K3l2J6
-664GOJ1M7q5J4J0j0Nl6J5OK3k6J4J2OK3k1k1J2Pk6k6M3j2k6M4jp5N4lRK6m6M3J9l3k3J3M4
-624D3m6j6mPL2k8K9j5qm7N4Qk9k8L9M0L6n0l5J4K2j9J6j4K2k3L4ml1Rk1OMk7ML6jJ8j2L2
-584D7m7k3J6M5Oj7k9ml4N5L3m4j0J8k8L5l6nK7J3n2K7J2MK8l9ll1M8PJ5k8j8lrM9j6lQjJ4
-543B7Lk0qj6K9lk6J4K1j1lLk0L1j4k4kK0nPJ8k5j1J5J6k8M7l6J5n5K0n3M9PJ2mK5j9K4k9
-503iK7n2K8QPrJ3j2NJ1nQLljll5O1l3J0l1L3j5K6n2J5Rj1kNK6k4k4J7M0k9J9m5m9P3oOJ5
-460A5nj0k4L7J9l9K1Pl4L8m5J8M4m2N3k2m9N1o1J2pM9l3%MJ5j2L6n7J0K9rl6K0P%lj2JNL2
-419B3k9J0lJ6lLJ1k5M9j5j8l6Rj2%O1l7k3L2J6l0j4kL5k6Kj8%OoJ22q3j7l6L3K9Nm4Qk1K1
-378gL5k7J9J1m3K7j9j0K5j3K1K6m2%pj3M7K5p8J8L1J2l8kj5L5j9l5OL5l1J1NQkj7J2MN1m1
-338EJ0j6j4N4j5n4klOO4k8j5j2M5m6J6pj4K8J1j5pJ5J7Oo2L3N%n9O1qK3K6l2ll3K0JpMnl4
-295d1K9Pk3KN6k9o8P8J7k8%J8j9mK0k8M1m5j5J0OQM0l4K2joJ1k5j1%m8L6L7k8PrNM8l7j6
-254a7jJ0K0m3J1L3l3J6Qj5L6Pk5j4RkP3p3J2qnJ3Nk8j3M1m5K8L4k0oj4L2j1M%l1JK0kjjM2
-211D7m7k5k1L0L2jn2L5j1j0J6L7l1j1K5Ok0nj3PK1K2l3rJ1J0Rl0l8L3OL4k4K7l9j7RKJ6L3
-171C1o0knl8K9J9j1nL3l7L5OOk3L6lOm1qK1rO8m9J9j4rk1N7l8j0L8l5lRl1L6n7M5k4N5m8
-130c2M1j3NmJ1k3j1K8mJJ2Qk3K6k3MMjk2nlK1K6j9JJ3K8l7oJ3l7KrN1j2j9J2qPrQKJ6J2j2
-85B0nk2jqJ2Oj3pJ4qL9J0o6O5j1q2L6pj7K5K6k9K8qqj9K3K5joj7L0j7j9J7k3pMpJ0N0k2J0
-42B0ml6MK1J1MJ7n2J8j6jJ7LL8o2J8jJ0Kl0lL5nRRk1j1J6J5k5J3%k8J4k5J2pJ1J2PmPK3l5
1@l6L2pjL3j2rk7M9l5OpJJ5L0%k2l2K8pk1JlKK2mlJ9j8K6l5L3j4J5nj4K1k8K4j9KlK5l5K0
46Gj2rJ7J1k1Rlj0QJ6m2NJ4RpJJ9nPqJPkJ8l3LK1Rl5J1J0KJ6j4p3RK8J0j8lL1p9M6J0L6jk0
93dJ6l8L8j4K6L6o3njNjk5J5L0k8PK
110d
##PAGE=	F1=21787.081932161207078
##FIRST=	23001.711907285582129,	6426.5682307747556479,	3870.625
##DATATABLE=	(F2++(Y..Y)), PROFILE
-912A6J5n1K9J2J0l9J0l4N2j7Nnl4J1NJ0K7m3J5K6k1J4pM4n8j6OK3Pl1mnK8k7m5Q0k2PK1k0
-872fjK2Jl5k0N1NJ4k8%jmJ0l7nK1M9k8J4lk9J2l1LN2j2k1J8j0MllmJ2mj6J0PK3k7K7ppJ8
-828C1m6%NM5m5J7J6%Mk1J9mj7k0K6KJ4rj7j3k6O1j6JqqK0jJ7l0kL4l8K2J8m8J0pP3p3j7J1
-786b0K0K4L6k6j8l3MJ7o%OpK2K8nk1l9L6qNj2M4m1Lk3K7j8KK8k7jpqpL1J1m5K2JL2k8rQo
-742hk2k5N8j9l5M7%Oj1jQo8M5K5l0M3j3J2k1PqJ5j7j1QK7L8m9k2M5l7QL0qk6kj1K5Pl5K7
-701Bk3nK1MK1k9kk4J7K6k6KNJlK4k0K2j3nj1J2OMm4M3K7j1l6M8l2MJ5k0K0l0J8MJ8M5q9J1
-659cJ7j3Ml5J3OJ9l0K2RQK7k7j6QJ4l5k9M7ok4L9lo8N2JMK1m3M2J7l5j9J3L8l7j4pNK8k7
-618a7K7qj3m9O4J1m2l1N4L1L9m6l7J3J1qJ6j5K4k0L5j4k7J2j3Qll4kM3mJ8j3L4m3k1J3L1
-580B4J4k2k7jl3O1L8m9j6J5k7M4l8nK8J5n8K0J6QL1l7j4l0N5OJ3k7j8qNM3roLjJ7lj7j3k4
-539b7L9km1L1QkoJ0k6L7j7j2qMPOK7l9kJ5K1l2M7m4J6m9K0m5L9PRmK5j9K7k6K8n3J9J3Rn
-497EKnOMkJ0Rj1mKl8N2j8Pl2L6j7L0n7J8Qj4kJ3K6l0k7K3L9k8K0n3m0O6oQJ4mj0k4L4K8m8
-454a0K7Nm5N0m2J3M1m0N9k3n9N5o3J4kM8l4lOJ2nL6n8PK9ql7K6Jj0J1j6kML8l8J6rK5oQJ1
-412C2k8N0k0k0k8Qj4KM7k9j8K9K0l3rrL6k1j0j3PJoJ20q1j9k6K9L3jn0J4k6K0L7k3K0Qm0
-373a1L0k1j0K2j5K6J9l6lnqL6K8p3J5L1J0l1mj6L4j8l8%M5k8RjJ4jj7P%O0m2Qj6j7N8j5o0
-332c4jkQP1l5rj9M9m1J3jk2L4Jj4oJ4J6Ko6K8K2%o7P1k0K6L1l2Ll8J5kmRrl0K7Qk2pO1k3
-289Ep3P5J9k8NJ9k6%K1l1M5n0j3ROJ4L5l5J5Qj4Oj0j8ll3L8L1l2J3mkM3l5k2%J6K2m4J1L5
-248A8l5PMj0M4Jj9j6Oj4Q1p3J5onK0J1l3j7L8n4M0L4k5mj4L8j7KJk9KK3jj1MM5n5k1k2M0
-207gL1qn0L8j3j2J9L2m0oL0Rk3qj2LL7J1l6j0J1J5Pk8l5L1OK8k0K8m0j0NkJ1M4o6nPm5K2
-166e1L1j0kL2m8K9QLj7L4lOm0mK2oO2m6K3j5j5k2N3l5j0M8m3kJ4m0M1n5M4k3M9m8M1oLnQ
-125Ej5nJ8nMPMj4L2l3KMKj6pj0K3L1j5nJ4Qk3oJ4l8Oj1M5j2j6J4pRj6J2KK1Rj4%k9Nj5J6
-80eJj1j3K0rM0J6p4O6j0q2L9nj4K4K4k7K5rrj5K0K6kKj8L0k1k5K1k2j3LlJ5M9k3NKl8PK3
-38A0ONK2o2J9j2LJ7kL8n9J3LPJ1l1pL1rJ6Pk4pJ6J2k6J7Ll5J3j0LrJ0J7LmRK4l9l7L0pqM6
6B3j6pk6N1l8oJQJ8K6j1j4l6L3ok5KLlK4mmK1j8K5l5M2k2J4kk4L2l0J7j5MoK1k4K1j8mJ5K
50Ij7J1ppNJ7m2NJ2J1rkK5rJ0j1%J6pK0k8OJ6J1l9J4KOJ0pp6PM0J3k9kK6o4L7J1L4Kk2J8m9
95c3M3j4J4M9o4lLKmk7K2K5k6Ql
110h
##PAGE=	F1=21762.789332658718195
##FIRST=	23001.711907285582129,	6426.5682307747556479,	2411.625
##DATATABLE=	(F2++(Y..Y)), PROFILE
-912A0J5m5K9J2jl1J5l5N3j9Lqk9J2lJ3L3l8J0K4k3J0kM8o0j1mL0J7m6%lK8j9m3O8k4J1J7
-873A4k3mK3Ml0k8N4NJ3k8RpoJ0k8kJ7M2l0J5jl6J8k7MN2j6l1J7jPmojJ3kj9PJ1K0k6K3Mj6
-829A0J6m6KJ1M0m2RK4%oj8K0kj4k1K6PJ0Ok9j1k1M6j1Jj4%J8PJ9l5qL5m1K0K8n5PnQ0p1k0
-787b8J4J5K7L3k8j8k5JJ1l%J%K4K8j1k4m3M1nMj1N1m3jj6J5j2JK7k7jpj0qL0J4m2J8PK8l2
-745enPjk8l1O8j9l0L8LJ2j5JOo9M0K3k1L7j0J8k4mKJ6k4rJ1L1L8n5k7M0k7RK8nl0jkK6jl3
-702b2K3k8RJ5QJ3k7kk5K6K0k6LJ1kj1K8k6K1lj0NNKkm6M6K5pl6M2l3jK5k1J9l0K3JK4M4r5
-660a5QK6j6Jl1J1LJ6k9K7NRK9k7j2JK4m7k9M9Lk3L1mn8M6MJJ6l6L6J5l5j5J3K9k8j0j0MK2
-619Dk4K3%k0m4O9J6n3l3O2K4M0m1l4RjMJ5j6K4j4L2k0k2J4pJ0lm5rM7mJ7j0K9l8j8J1J5K1
-579C0k6k5Nl0O4M2n4k3J4k3M8l8mL0J6o2J0J6J5L0l0k6k5O0JJ2k6j6j4K0L5lqKmJ8pj5j6
-540gl0M5%n2M5mMnJ5l2M3k2Oj7j6K1RL1m9LJ8K1l0M3n0J4m0K0l2K4J0LmK4j9K9k4L1n5J3
-500a6J6J3jj0JOmJJ5J1j5rMl5M0lOl0L2j5L0n8K1Pj7kK3K2l7k5K9L4k6K2n9l0N5lOJ3%j2
-458@k2K6L7n0K6Mn4N9l4PL5l4N8k1o5N6o0J3KM7l4pQRLL2n6NK7j0l2L0mj8K5k4jKM0m1K0
-417Dj6L1pJ3Qk9M9j8k3k4Rj5LK7j6rK1K1k9pj3L2j2k2rJ3llJ11p6k0j5K1L5mn0J5k8J6M2
-377B3k2K0Nl5L0k1j1J7j3K8J3k7ploK5K9o4J1L4Nk3pj6L1j5m1mN4k5OpK4nj5KlO5m1Kj4j5
-335a6N8j5o4JlJ1P3l7nk2M8l3QPk9L9j0j4nJ5J3jo8K0L9ko9P5k9K8L4k9Pl8OpMJ1j3k1K0
-294a3Rk0j3O2j7p2O5K1k6J1J7l1LK2l0M3m9j0MQJ6L1l5QJ5j9jOk3qj7L9K4l4J5LqL8l0k9
-254b5JK2K1m2J0L1l5JJlM7kj6j7Nk8Q5p0K1moK6J5l6k0L4o0N0L4l2jj3M1k0jKk8KK7Jk0J1
-212IM6o2j6k4N1K7j2m8M1j6j3J8K8m8kL5J2k6j0j0jM8Mm0j0J2K0Mk7l0K8PK1j5K6l8l%mL
-172a5N4o6j0J3m7J7L8pjL1n3K0J3mrL1mRl9jJ9JN2m0K3j3j8k3M4k9qN4m8jJ6m4M3n1M1k3
-132c5M2m3L7%JlMqjJ1qJ0jLrL6l9jOLj0oj5K6K9rj4J7j1qpJ4l8RqL6j1j3J4nJ0k3J9jK2R
-86C1j6Nl4Rj8J8ooj5K3j2M2J7p7O3qp8M1kj3K2K2k3J9pj1j1J7K3jJ2k2L0k4k8K2j9j8K%K2
-45iM4k2kPl4QK7mOK8o9J6pRJ8j0L5m9MPLK0l1rK4j1K2Lk4nJ7J0k8J9Ol5RLj0oJ0J9%oJ3K3
0C9m0l7K8j1j0N4j7ok3N1l8j6MJ5K2J9k0pl7L8nk7JQpK3jlJ7j4K0l1M4k4RJl1M2l1J0rLoJ3
44A0j1K1k2jJ4rrJ2j1mJJ6l8MJ0J2rkK5j0J0j3kK3rK1k0NJ3J8m7J5nJ0Nlp4NM7J6m0%K1m4
88d9K5J1L2Nk4K0n8M5j3KN7o0jOJrk6K8J9k4Rj1
110a5
##PAGE=	F1=21738.496733156232949
##FIRST=	23001.711907285582129,	6426.5682307747556479,	1407.5
##DATATABLE=	(F2++(Y..Y)), PROFILE
-912FJ5l9K8J1j1k2J9l5N4k2Kj2k3J2j0J7L4l0MK3k4NKN1o0nj4L4L0o1NkK8j5l4N1k5J3J4
-873A4k6nK4Qk7l6N7NJ2l1J9j1rJ1k0LJ3L0k8J6Jm4K4k3ON1k1l6J1QJ1mj0KJ3Jk2MJ4J7k5
-832cJ8J7k4J3m6PJ4L6m0KL0Kj8j4K1jj1k2K7J3MK1m2pj7L1n%j9PJ6J6K1l8j4L4m4J8L8o2
-792b1MkQ4o4k5J7J0K8L0l1j7j6jM%%mPK7K7j6k8m8M7lKrO0m7mj1MoKK6k8koj2rK9J7l7J0
-748a2J3K6l6%NMl2l5P5j9k5K8PJ7j9KOp2L6K1j3L2pK3k6j6J2J8l2oJ4L5L5n6l3L4j6RK6l
-708B0l2jQK6rl1K0l5K4QJ4Nk6jk7L5J3k5LJ6nj9L3l1K0Qj7K1jlom8M6K3jl5L5l5nL4k1J7
-666A5k9K8kL0M2r9ML4j8kk8J0%J5l0L1%J0L1k5qnL2n8k9N2J1k3K4om7M0PmJ2k8L0J3l5rJ2
-625bK0j9pj2LJ3j7J9Ok6l9P4K0o1l2O4J5M2l8k8Nj3J7J2j6K4qL0k7j7J6jJ0%n5j6M9lJ7r
-585A0K4l3j6J0JK7k9k4Qk3O3M7n8k9J1k0N2l8jL1J8o5%J5K3K8k3l5j7O1nJ0k5j4j9L2K7N
-547B9j0jqK1j1j2j9l5M9Mo2O0j7J1rK2l9N1k6K2k6l6L5J0L4n5PK0K3l0M0n6J3l2K3k1RJ3
-509imnK5j9L0k2L2n6PK1J5Lj9NPj2MJ7J3j8j4Pl2K7J2Nk6K8j5L0n9K4Qk1kL2J6m3k2L4L1
-468C5k4K4o3k0M3jMJ1Nj4j9J9M2m9K3Lo3O9k6%K9k8N8j9o9N4n5J4LM3l3qQPJ0K7n2LK5j1
-428Ek8L5rk5L8l2%jM3m6K4k2L7rJ8Lk6M4j5k5j8Qj5MRpJJ4K2k7kj8K9ol2nK1pkJ00p0k1l
-385a6J3L7pn1J7l1J3M7k1J9Kk8K9k0j2J1j2L1Pj9j2jmJ3L2n5QL6kj2qj9K8j1m3rO2k1Lj3
-345a9L3pj4lnO5l8kj1j4N6j5o5LmJ4P2l7Kk6M4k5NJ5l7M4k1j4lJ4J1mp0J1N5kp1P6l5K9L5
-304D2k4J3l9lj3J2J4j7j2J2J2j9k0O2j3o5N5K0k4J5J7l5PK2l1L9m7mjJ0J9K4l4LK1k2j2K2
-266Fk8j1jL9J7l6J9J1j7L1k4l5LK6K1l9QK7l4mlLM9oj1j7Lm0Q4o4K7jj0L2J9l7k2K9o4O0
-226A0L3m0Jj2M3k3kNk7KK9Kk9K0M7p0j0k6O1K2j5m4M2j9j5J9K3n6LL8J5k7j1pqN5jm4qJ4
-186a0K5Jk6k4K3RJ4j0K4l6MmplN9o3j6J9m9J3M4njK9n6J4J6rlK9mJ1l8KJ4QM4l3K1j3k0k2
-144b9L5k3pN8n1JJ7m7M4m6L7k2L3l5L3Pkk%jKLrJ6j0MnL7m4kQMmok0K8K9pk0K1k9OqJ3l6
-99b9J2oK6j0j0J4lJ2l0K5lK4Qj7J0m0J4k3K0j1lj7K7j5M4J8q0N8po8M1%j3K0K0j9J5oj3q
-59b3J6K0jK1k7L2k7l1K4j5k3jMK8M0k3qJ3k9PL1j6PL5p6J2%J3K0j8L1l8mJ0JK7l1j0J8j5
-19fK9%k4mJ9Pl0K1J0l6MJ6k1lQK2lqJ7K1m0l5K6j4j4O3k1lj9M7l5k6PK2K6Pk4Jl9M1ll0K
23b2J1j1K3KlJ4j2J8k8M7k7MNl9M8k7JlLoNJK1k6JJ4j8kJ4j4klJ5l4LPJ5j0lK5j2J1j5nL2
68A8j2K2j2NRK5n6J7j3J4KKp2MN1J5m7MJ6k5J4J0K8J0k9K4o5M5j3rO2n3LPjj2k2L1J1j9J0
109aj8
110a9
##PAGE=	F1=21714.204133653744066
##FIRST=	23001.711907285582129,	6426.5682307747556479,	443.5
##DATATABLE=	(F2++(Y..Y)), PROFILE
-912AJ4l3K7Rj7j5K4l4M9k0%j6j5J2k0K4L1k1%K0k3JNN0n8Kk3L6M3p4QJK6j3k1L3k7J8Rk6
-872a3qK7Pk0m3N4OJ1l1K7j6qRj1MJ8J3k6J5Km9L2j9PM5k3l6KJ5J5jj5OJ2Jk0jJ8J2k4J4L0
-830C8l4J0m3J1J5L2l8lL6Kk7j5K5%pk0K5J4%L2m6oj1J7j%k3J3J2K4K6m1k1L0m2J6M2o4KJ
-790a9Q5n4l1J9MK8K7l2j7nmkNkoJ1K7K5k2k7n0N1mjmO4m6qmpj%K5k7koj1j0K6J6k6JJ8K4
-746B8m1MLJ1l5l7P8j7k1J9QJ9j9%Mp0L2K0lK5mK6k8k6K3J8l7lJ4L7L1n5l6K8mQK4ol2jJ6
-705AK6j5k7J7m0L4MJ7kk3lk5L9J0k3LJ9j0k6L8l3J6K1k3L3qnj0m5M3J9Ll3K7l5rM3k1J6l1
-665a8L6pL5M2j04KL8j7nk2PnJ4k4L0lPL2k0nj2M0o8k5N2J7k0J5pl3K9PoJ0j9K2J0l3lRJ1
-624Ij0mj3M%qJ5J2l2l0P3K4o6k8O1QM1l6k0Kk2K7Pj3K0%K5k9j1J8jJ0Qo3k5M7KJ5oJ7k9j4
-582a5J2j4L1l2k2J5j4N9M7n9l3Oj4N0l5LL3J9o8j0J1L2K4j5l9pN6j2Qk2j1k2M0K0J0j2kj4
-544DK4j2j0k1l8N2Oo7P1k7J4j0K4m0N3k6L7l5n5M8J3L1n5QK0K3k4L7o1Qk1K4pqJ6j0lK3k1
-505a5L1k1L4n8OK1K0Mk7J0Nj9PJ9J4j7j9Nk4J6K0Pk1K1j1K8n6K5Qk5jL8J2m9j7L8K6k2K6
-466C9o1j6L2L%J0J0j8j5J3M3m3J5Jo7P6j7nK2k1N2j3o9M9m7J2KM0k9j1QPJ4J8m3KK1j3k2
-427b1L7j1l0M9m0MoM3m6K7k8L9rK1mk0L6pk6j4Pj7Qj1KJ3OK0k1%j7K2Jl9mK5nkQ5o4j8QM
-384cL2mm7J5l1PN5k5J9jk0K5j6j3Nj0L1Kj0j5KqNL4m6OL8rlrk1K4rm1j1O7k0%j4M0j0j4o
-341ioO2l5qqj0N2j4o3OnJ7O5l1Nk8L8j9MK1m1M5l1j2kJ4Rpp0OO3lo6P2l9K8L4j7J8l9j1j7
-299c2K0J4j9mLJ6j8k3N8j0n3L8K1j9J6J7l7J1K2l1L1l9%qJ3K1J6l2jK5k2k4L7l0j6J6L5J1
-261B3l8K3K0k8K5j8l9NL0K1l4NJ9l2qmQM9qj0j4%m9P8n3L0Lj4L5K0l4k3K3o6O7L3m6KrL8
-221C0k4%Ok5LL0Ll8L0M5p1pk6O8J4j5l8M0k0j7J8J6o0QM0J8k8j0nj3N7nm6oJ4L0jk7j8K1
-181iRRnK0l4J1pqrO0n5k3K0m6RM6jjK5n3NJ9j3%L0pJ6l5%RJ6L4k5J7j1k1j8K5j7pN9n0KJ7
-137Cm7M3l9L1k2K1k1K3J7klmOKmj0K4k0QnL6m7%RMklk4L2K5mk5K5m2J5qJ0l2J1JJ6j0pJ3
-93f%J2l4L2qK3J0k0J4m0J6k6K2j9Kj4K6j6M4J5q0N3on4L9jj2J9J6j5J1lj4pJ5J5KK8l3L5
-53D1l1k9K3j3k5%NL2L3k1j3J6k0ML5k7OM0p6LQJ6K3k4K2k5j2J4mL5l0j1J3j8L4mk3mJ9J0
-13B2l3K1J3l3kK8l5KQK0kj1K3J5l7l1K4k1j2O5k3%j7M1k7l4QK8K9mk3Ll7M4mk9JJ4j5K0Q
27GkOpJ5k3M4k6lRm3M9k0oMjmkJ2J9k8JJ4k4NJ5j6lnJ3k8JNJ6j1%K1j1Rj6pL5j2K3mMOL4o6
75aJ6j5J6kOo6MN1J2m8MJ3pLOK4J6l0K4o9M4j2j8O0m2PO%j7j6L1Oj6J0k2
110b2
##PAGE=	F1=21689.911534151255182
##FIRST=	23001.711907285582129,	6426.5682307747556479,	-520.375
##DATATABLE=	(F2++(Y..Y)), PROFILE
-912bJ1k6K4Qk1j1K9l3M5j9%k2oJ1k8L0K6rnJ8k2mQM6n4Ql0M0N1q4J2LK3j2oJ4k7K1Nk6rL1
-870HMj5n0N3NJ1l2L6k0rRkMK2lk4J5Jn3L8j2OM0k5l4nK0J8Jk1J0J1Lj9nK1Qk5J1M2m2Om0
-827c3J6J7K7l6rM1Ml9j4L0%lj9K4J6oM0m8lnLMkk5K0QK9L2m4k7K5m0J3M7o6JOQ3m3l8K3m
-785EK9K3l4j5OqrJ2mqJ5K7K3k8k7n2N5nm%O6m3j0Kj8L%K2k5jqj0j0K3J5j4rK2K2m5R%J9l6
-741b5l9Q0j7j7RJ0K2k0%%o9K9J8PJ8JK8l0l5L2J8m2JJ4M0K6n5l9K2ROK2ql3%K6K4k1k2J2
-701Bm4M3KK0j0k0mk4M5Mk0LK3j5l4M4l4J0L4l1M4j3oj4m2L9J5Qk9J4l0j4N1k1J4l2M3j0M0
-662E1M0j08%M2j6rj6NrJ5k0K7oOL2j4lj9M9p6k3N2K2j8Ppk0J9OqPrJ5Ok9LMKkJj5Mj1LQJ8
-616Fl8j9P0K6o7k0N2KL9l3j0jl3L6Lj1J6PK3l1oJ8%RJ8o9l6M5PJ4lRk7j1J5k6L4l6k0K2o
-575c2N4M7n9l6KrM7l3PL4K1o9k0PL9J9nm2OM9k2Pk0pk7M8J1J7j3lj8K5j4ok2m1N1J3p2P9
-535A3l4J5j1K5m1N6k7M8m0o9N6J5K6n0OK2K3j9L3o4Mj1K4Ok3J7j4lK3k5L3k1L5n7NK1K4N
-497B6l3J5Kk8J0K1J4j5k4Nj6LL0Qj7J5qK6n3K7Rk9%M3Pn3j2M1K1k0K8o0j0K1OlQJ6k3j1O
-456gM5l7OJp2Q4pj2J5j3M2no4M0l7J0JL5k6j3QPJ7J1l5JJ7j3j8L9j1l2N6m9Qj1M5m6K9l3
-416b4L5mK3j2rK2Lk4j2Oj9J3l2J3K2jJ7j4Lj6J3Rm6jK9mlO9n7j7J8mK8%m3J5l2%O2l0J9l
-374A2j2K2j2j3krL1kkj9Nj0nL7l7MM0j7Pj0k3J9nl9j3P0j8kj6M7j3j4qoN5k9j4onM7j3o0
-332c8J0pK0N7k6J0l1L2j3KK7m4M6m1j0jJ5Oro7JO6ko0O3l9K6L3rK1l8j8k1K9J4k3MnJ8j6
-292a8k7N4nm1K2K0j5J8J7l9J4K2l1K4l0Mj5J5K3Rl1mK7j9l6N0l2j9L2L0Nm0K7K9l8J8j1m3
-254c4PL4J9k8JJ3l1j0nJ3M7j1qj2jn5P0m5L6Ok0L7K2l1k2J6o7P3L2n2NqL5k6LOk2ML0Lm6
-213b2M0M4p4lk6P3Pj3l2L8k2k0J8J1o3J0M1K1k8rlj6N3om8lJ5L5mk7j3J9J0LjJ6l2K0j1r
-173a1j5N9m4l1K1m3OM8KkK0m8%K0j8MK9rK2l4kNK2K6j8J2j0j8j2J3j2oN8m9NJ3m1L8l1K4
-133gk2J1pJ2K5kkqJ1Lj1j1L2l0J5qL4m9JJ1MKlk6L6K0mk8K8m9K2j0Rl0J1PQj1nJ2LJ2l7L9
-89Hj3K0J2k1J7m1J8k7K5k7Nj0K6j9M5J0p8M8km2L6jj3J8J3j2P%j5oJ4J0NL4m1L9l3k7K2r
-49ek7jOL6K6k0j5J7j2LL8m0MM8p4oJ3K0K6l1J2rk0J6pM1k9j2Rk1M0rk2nK1J1l6K2J6l0pL7
-7B4m5NQJ9kj6L0J1l5k6K2k8qO3k2%j5L6j9m1RL3L1j6k0Nl4M5ll0%J7j8J6J6kjlJ2j8M2k6
34A6rJ2m7M8j0j4J1nkj1K3J7k9KJ3k9J2J5j6mqJ2k3jKJ8j2LJ7j0Qj7rL3oK3LKKM5p6J6k0J9
78A4mJ0n9KM9Rm7LJ3OmLJ9K2l2K6p2M1j3k3N3k9J2LJk0rL1jj2J1k9
110b6
##PAGE=	F1=21665.618934648769937
##FIRST=	23001.711907285582129,	6426.5682307747556479,	-1190.5
##DATATABLE=	(F2++(Y..Y)), PROFILE
-912eQj9K1Nk2pL4l3L8j3kk6KJ2l6L5J5MpJ4j9pQM0m8J4l4L9N5q7J5NJ8j0N%k9K5Jk3j1L6
-870A1lqn3M5QJ0l2M2k3qRLMK8j9k1J4jn3M3pNL2k4k7j3K0K1Ok7J3RLj5qK4Kk4J0N1m9Kl5
-827c5K0J4K3l3j3M3Nm4j7L6%%j6K2J5j2M5m3klnRok4K1OL2L8m4l2J7l4J1M6o4KRP8l3m1K4
-786A5j0K8J6l2j4J8j1j5J9ppJ6K2K1l0k3n2N5qpOO4l6j3Ok6PjJ9k2krpqJ8J0Jj9K3K1m5J0
-744ikK6l5l7P4j5j3JJ2K0j5nmo2K7J4J5J1ML0k9m3M0J5m3MJ2M0J9m8l8J3K1OJ9j5k9jL3K2
-704C5k4j9J0m7M9jK2j4j8pj7M5jj6LK4j9m0M8l1LM4l6M9j6nj7l4L1J2Qk1jk3j8N7k1J4l6
-665b8N2j5M5L7j09jM1j2j0j2Kj3J6j3K1rNL1pjk5N5q2j7M8K5j4%rnR%nMJRJk4PjmMMj6Pk5
-619c3J5MJ8m0pO4K6o4j0L6JL6l4Llm2M2lpJ2J3K1k8nJ9kQK7p1m4L8J3J4j%k4pJ6l2L3l7k1
-577e6K9NM6M4n7l5mmL9k8J2L5K3p1k6MM2J3Ml8J8L6k9Nj6nk9N1NK0j3kk4K5j3nj9m1M8J6
-537Eo9Q2l9J4j3K4l8N6k5N5m3q0O2J8J5m0KK3K2j3L2o6%lK5J4l4J9j9kK3k8L3k3L8n6OJ7
-499fL0Nl7J8jl4J0K4J2j0k7jlpL2J1j3J0mK3m7K5J1l2%M5On8oM2J6j7L0n7qJ5QqOK4l0rM
-456hM3k7njp4R0Jj6QnK9Mn7L1k7QjL0k3j4PQJ9Lk5jJ2j3j1L7j0l1N9n6J6j9M4m3K9l5K8L
-414GK5k1LQJ3k3j1Pk2J7m5J9L0j0J5oKj0MJ3m7jL2JqN3n2j1K7j4K1Nl5J3l3mO8l8K0mlJ5
-372B0oj4rpL1oOk1Oj3j1L9l1NM0k3J4rk6J6ml3j5P1j8lj4N1j7j4rnM3k0k1mLL9j0n6J3rK3
-329hM7j6J0l3K5qLK7m2M4m9o%J5Mj2o2KO1kn0N3l8K1L1%K3l5k4k4L7J0k2J0j4K2j8k7M9k
-289Bk6NJ8rJ7J6l7J7K1l0J4j8Ok0J8K0Lk8oK6j1m7N7k9k4M3K7%m2L1L7m7J1nm2RL4J7k2l
-249CPl0j1mJ5M4j1rpmn6O0l8M0J0k6L5K4k7k0Ro4P6L2n7NmK7k5PNj8OK8Ln2M8M0p1kk4P2
-207C6Kqk7L5k3k4J7Po1J0M1K2k6omj7M5nm9jJ6M0pk8rJ9J1kLJ1k8K6j4qj9N3l2l5J7l7MM7
-165hNmJ4m0kJ9k1MK9j2K9l1qjL2J8j2Oj0j3nOj1oN3m4OQl0L1k5J8k2%J0JL1KorJ4Kj7j1M0
-120C0l8K3j3L0m9LJ1LNjk7L8J6ok9L2n1K3j2Nk4PJ9jj2nJ0QJ1l8M5j9J7J4k1J8m0J9k7K8
-80Bl4PlK4k1M3Np5M4Kk9L3lj5J6J0rLOj7oJ3MRL5m4M2l5j9J6pk5JLM0J8j9j5J5%lM1n1LN2
-35E7o5j8J7K2L0l6jQk7J6qM4k7j1Nk0L9j3j8qK3J5l9K0K0k6j2M1n1RQJ3Kk1L9Kl0k1K2l4
4c4kN5k1Kj5L0rm6J0L6L2k8j2Mk9M5ok6kJ7k2J2K6jj1LJ0j5L8k4j5J4m5M2Jk2J8j0%j6L1J3
46B8k8%J5l0J7J4j6prJ0j7jjJ7j2QJ2j0Nj4j2K9%K2J1k%N4q4J3k2K3nJ3n1JM4Nm0jJ4J3qj
90cJ4K8l2K5p2L7j3k4M4j7J5%Mk3%K7qpJ1l1
110b5
##PAGE=	F1=21641.326335146281053
##FIRST=	23001.711907285582129,	6426.5682307747556479,	-1405.75
##DATATABLE=	(F2++(Y..Y)), PROFILE
-912fOj5J7Mk3kL7l3L0onk8QJ3m2M1MJ6j0J0j6qQK9m0K2l8L7N6q6J7OJ4j1J6j1k9K7lj8j3
-871b5M0j0ln5L8J1Rk9M2k5nPJ0KL2l2j7J2ln0M5kNK4k3j9k0K0K2J0l3J6OMj0j1K6nk3J0O0
-830E1n6ll0K5J1K0l0j5M3Om9j7L9kMj4K0J4j7M7l6jJj2J3j1k2K3LL2M5m5l5Rk8RM6o2KJ4
-790hP0k5m4K9j7K6J1l0j3K8j3k2K7j0mJ5J8J9l2k1n1N5j1j0J0O2k9j4Rl3J0kJ6j8kj2lpJ4
-751a2PJ5l1K5K0m6J2nL3l1l4O7j7roJ3J7j0pj0n4K5J1K4LQL0k8n0M7J3m4QJ0M0J2m2l7NL3
-711EMJ6k0k6lM0K2k8j5Pm9N4lK3j8j6rj2M6pj1JK7k3m7N2k6nN3l9M9j7kj9k7K3QQj4j4j6
-670b8k1O1j9J2l9O0j8M8L6j11kM0rj2ojj7J7oJ5j2LK9%Jl1O2q6j2M4K6j0nrOjnmMJ1Lmk0
-627a0J1nj1J0Pj6Rl7K7jJ9m4PN5K4n7%K1jL2l4J6om7M5rlPJ8K0k4mJ8mNM0p4n1L0K1J2Kr
-584Ik1nK1l8L3l9k2L5J4L6M3n4l3j0JL0k3J7L4K5p1l2%M6NJ3l3L0K2l5Mj1ml1N2lK5j2kl0
-544a4K7j3jj8m0M4J9o6Q3m0J1j4K1l3N4k3N8m2q7O4K0Jk4lK3J9oL2o8mMK5K1m1K0k6%K4l2
-505b5L3k6L9n1QJ2L5Nl8J8ll9J1K5Qlk9oQj7L6J1qM%K0l9K1J4l4%M2Qo1jM2J1j4L2n4oQJ1
-462Hj2OK9l7nJM2j7j7lp7R5J0j9JNJ4J1m4J8j7NkK4j9j6OJ2J8nj5lQj2oL6qk9N8o1K3k4M2
-419B4m0K9l8K3QK5k8J3oK4j9j0Mk3K3n6K1L9j8J2JJnmJ7m8jL4Mj1L8m7mL4k5J4J2k6J1l3
-379c1rP2m6K0mPQJj3j9nK9rJ3k2Rj5j8M0k5NM1k8K1j0l0J5lk6j7P1j8nj2N4k0j4rmL2j4k6
-337a4lJ0L2pn0J6j1K6L4nJ1l6J8mLK7m0M3n8kLJ5Kj2n6LN1%l8M0l4J6K7RK3l1k9k6M4Ok2
-296a9J7k1K3j9k7M4Jj3j0J6kJ4J7l6J9K0k8NpOk3J9J8lk5oK5nn5O0k5k6N1K3mm4L3M6n6N
-256HKm1J0L4J5j5p%k8j0lJ6L9j1rlnn4M7l0M3J4l4L1K6k2j7Mo1P7L2o3O%J9k5J5Kj3QK6J
-214B4n8N7L6o6kk3P0mkk0K8k3k8J8Kn8RM1K2k3llj9L6kn0KJ6M3rk9nJ8J3qOPk5L3j7pk2M7
-171B2k1l9J3l0LM5PoPl0mJ9k5NK9j5L7l0j6oM1J2njj1pLJj2pM6l8RMk1K4j7J1k2j0K5j0L5
-128A5Qrj1J7%k2j1M9m6L2k0K6n0PJ2LN%k8M1J1pl0L5m7K1j3%j9MK9pj4nQJ1J1m0N2k4J2J8
-86B4k3J9l8K0k7L1m1RLK3k4M3kp1M2Pj7K6mj8J5QojJ2j9pJ3jJ3L4n0M6l6j1J3nk4L%M2J1
-44C2j9j4J4J0rM2o0MN6n6l0K1K3L3l9j3K4l3J4j0M7k4j0Kk0L9j7j4j2K5J9m2J9K3k1j6M1
-7B9n3J1QQNk4M6nk6j5K0l9OM5k2Lj4K4Ln1J0M0L1l9lKk3M5qk4mJ9k6PL6Jk2RQj1L2k1k0J5
36A3m3L5J2k9K5j3Jj9L3J1k6kJ5k9K2J3j5j0j1Pj1jlJ6j2J2QrKj1j2J7J0K0J8okO0q8J1k3
77a4K5nJ6m2lL7Ml2mJ6J4j1nJ1L4l1K5p2L1j2k1L1oK1oOk5J0K3j4lRl2
110b5
##PAGE=	F1=21617.033735643795808
##FIRST=	23001.711907285582129,	6426.5682307747556479,	-1156.75
##DATATABLE=	(F2++(Y..Y)), PROFILE
-912eJrJ4Lk2JM0l7K5Jpl0J4J1m3M3qK8j2Pj1pLJ7l0K6l7L3N2q0J9QRj3K3j8k8K9oj2j3M1
-870B0j8Ln2K6J4Rk4L8k4nOJ4JL4m0j5J2qm2M5JKJ6j9qk6J5K5J4l8J7MMmj3K6j0k1J0O5o0
-829frk2K8OJ8l0j3M1Om8k1M0kOqJ7J2k5M8k7%Lj5J7j6j7K2%K8M9m2l5kj8QM2n6KJ7O1k1m1
-787cL1k2K2Nk7j1L7j5k7L4j1JJ0J2J5l1j3n2N2j5j2J5N6j9j5J0l6J2mJ3j2lj5KnRjL4m2K3
-747BK0m5J2qL9k6k8N7j7rj0J3RLj2j6m2K6NK7jRL1k9n1N0Rm3J2PL7Ol4l4%M1NJ1k6k3lM3
-705A7K1k8j3Om9N5nK0j7j3j4lM3j1nkK8k7m9N3j9j3N7m0M7j6%k0j8J5MMkl1nk0N9j7J2m4
-665d0O7j9N0L2j08nL6mj1%pj9J9JMj0JK7O%l5O7q6oL7K6qpj0J7rj5KLK0jqj5J2j1j3J3J0
-622Cj7J3m6L5kJ4m2J7M5J9m5RMJK9l7K7on1M5j4JJK1K2j7qJ9oKM8p1n5J9K7J3Kj7j7nK6l7
-580c1K6l5k2L6K3K6L7m7k7j6MK0j7J9L2K8p2l4jM5%J9k5M0Pm0Npnl0M7oK6rkl5K9j1kj3l7
-539e5L8K1o0Q0l7Oj5J3k2M9j9N6m0q8O3K1j1qj0K2J8mL6o8pRK3K4m4K1k9JK6l7L2k9M0m4
-501b8ROL8Kl2J6nm2RK4OOl1j1J9k3L3J3oJMJ7l1J7J5l4%L9J0o2ML8Pj0L2n0oOJ0j3NL4m2
-458fqMM0rk7op5R7J6k1kJ0jJ8k9OrKkJ9j7j6NJ5J4rpmMj0kL4mk6N3o4L0k9M0l6K9m0J3J6
-414FK5l3K3j9L1j5rKk5K8n8J9M3k4RQkNj4J8m3lL3J0j8K6m6QL8l4NJ9j4Ql5j0P2n4K1kJ8
-373A7lPj0k7nK6qJ5k0J1j8k2M0k0OL8k8K3rl4J5mj7j5O5j8ooN2k3j3rkJ9nl2lK0K2mm3J9
-331ij1K7K2NRm0J4lNK5l4L8o4NLJ6%j3m7QL5Kk5K4k7J1K3J5K3k9l0k3M5Kj9J9k5K4k3k4L8
-290hMlj8J1NJ0J8l4K1J8k6kMNk6K0J5rj9qK2No3O0j8k9N6J8nm6L4N4o3jPl6J1L2J2qj1nk8
-247b4r%J7L3j0rJqm8L6k7M4J8l8K4K7j6j3ln4P5L0o5ONQk5K5jqJ0K3%o2O1L2n8mk1O4pMj4
-204A9K0k1l0J7jn2QL9K1k0%mj6K4km7MJ5M6j2k9kJ7J5j4J1Lk2L8j7qk4M0j0m2Pk1LM2PqJ
-162ek2kJ8k8ML1k0M4k8k5rM9PjqrjJ0jj6qL9l1J2lpJ4j0Lk1j8L9j9L5J7j5rJ7mk5rN5n0L9
-118B9k5J9m7QJ2LN%k7M2Qj0k8L7l8J5j7nj1jM1j2j5qOJ5Rl8N5k8QJ9k1J6l4J9k3L4m8J0J1
-77a5J9k4M0ro5M2J2rK1j0j8J3OokK1k1j0J3oJ7K8n0M4l3JNmj8OnM1Nj9j0RJ8j4M4o6LN7m2
-34Il9K0K2L7l9k6L7l7J0qM6k0qJj9L5k1qj8K7K3m2J8K4j5k1L7m8J1PKJ0k7N2j1k2rJ8m2J4
5b0L1k1Lj4K1J1n1RM2K9m6O%j5M0j1j9oJ9k9KM4Jk9J3J1j2K8j9k5J4l5K7J8l2K9j6Nk4L4J1
46B4k4pJ7k3K5Rj3j5qKoLoJ3j2J6LqJqj1KK0J9K3j1mO4q8Ok1K6kJ6l3oK9Mk1qJ8Rj1pPL8k7
93A4K3p0K7j1j7J7LK6j2Rk5J8J7j8jQl0
110b2
##PAGE=	F1=21592.741136141306924
##FIRST=	23001.711907285582129,	6426.5682307747556479,	-452.875
##DATATABLE=	(F2++(Y..Y)), PROFILE
-912anmJ0Kk1LM3m2K1J0j0l1K0Rm4M7k3L9j3MookNk0L1l6K8M4o8J9RMj5K8k1k7L0roj3M2k5
-869@Pm9J6J6J0j6K9k3mOJ7lL6m6j2J1j2l1M1L%Rj6Ol0PK7J8m3J8JP%j4K6j6j8J1O8o4j3j4
-827c4K9JJ6k9j0L8Om5k3L9nRlJ5Rl3M8j6JKj4K1k2j2J9mK5N2m1l3rj0PL8n1LK0N0j9l7L5
-786C3k7J9kk3rM5j7l1M1j3QMOJ2l0pn2M9j9j5K0M9qj5J1l9J3nJ0omj7NjMj0N2n2K2J8m2J1
-744a2j1M5k2k1M5j7qj3J4%J4j7k1k9K6jL2pJ1L2k9n2N1Om2J7LL4%k5l1oM9NPl3j8mM6K1k9
-703A0j1Nm9N5nJ6j6j0j8NM0j4%nK8l0n1N4j1k3O1l7M0j5Mk1qO%%J0m6Ok0N6j5J3m9P3k0N1
-662E9K9j05pL0Kj1Oj1k1K0QprjK5J0Kl8O7q1%K9K4opj0K3j4k5RKK9lj2j1J2j5j5J4J3j8J6
-620Bn4M5mJ0m2K7L3J5l4J9j2MK6m0L8qn1M1j7LkK2K6j0j2J8rkN4o2o1QL3J3Lk3j4nK9l0J8
-579el3k1L6L0J6L1l9k0k1OQj1K1K9L1p2l4kM2qK7j3M4pm4P%ql0M2rK6nkl7K9rlrl2L2K2n4
-536d9P4l2Jj6Oj1M3j5N0l4q5N9K2k6Rj6K2J4mM5o8rJ2K0K4m1K1l4LK7m1L2l4M2l7J1kM2%
-497B5k7J4pm4RK1NJ4k9j9K9k9L0J5ojQJ4k2J3J6l5%L2J7o3QL3NpL1m5oLJ1j5ML9m8rRL5%
-454B8l7qp0R4K0k0oJ7j7K5j4pk%lJ4j4j7NJ8J2j4LrKp%L2%k3M4o2L8l6L7l0K9m1JK5K5l7
-412eL2l1L7j2qJk8L5n6J4M6l0NJ3lJ3k3K0l8nL3J3k3J3m5K0M1m2nK7mOl5j0P0o2K2kL0j2
-372A2J2pl6nK4pJ3j2J2j9k5M0j8NL8k8K4ql7J5npj6N9j8pJM9k5j4qjPLl7lK9J3jl5K1j2K9
-329A5J0J5Om3J0lRK0k8L3o9J2NJ5%j3l6J2J5Nj2Rj8NK0K0K2k6l1k0M6lj7K3k9K4k7k1L2P
-289fOk6QJ1OJ8l1K2J6k4qJ6Ll0K1J3j5j4pJ8J5o8N6j1l2O0J4pm9L5O1o9oJ3l1J1L0Rjj5q
-248Dk8pJJ6K7pj1Nqm0K5k4M4K0m4K0K6j0rqm8P2K9o7OJ0jk6L6olJ3J9lo5O6K8m9pj9N8j1
-206B4J0pJ2k1l2J8mm3NL5J9j7Lmj3J4km4NJ4M7j4k9JJ7J7k1J6kj7M1j7pk6L2%m2Jj2KL8P
-164Dj0pj1JJ7l1LL2k4N0k8l2j3N6KNj4j1PJ8%k2j1L1k4J4rPMlmk0k2M6k6L6K6k1qJ7pk9p
-121a8O2n3M4l0J4m4J1RLN%k6M2Oj3k6M0k9Rk0j1nnN4j7j7j1MJ8Ql6N9l3MK0j8J2l1J9j9L8
-80A9n4RJ9J6k5L7j5n8M2J9pJ9j5k1J2MolK9k3j2J3j1K1K2n1M4l1J2jmj3Rj0M1%k0nKK5j9
-39A0M5p1NN7k7m9J9K1L8l6m0N0m0NoM4j7nKj9L2k3nk3L1K5m2J6K6qk5K9m0J1NmJ4k8N8j9
0A6j7mJ8m5K2J5j8Lj4J5K1n2RM4K8n4J6mpL6j4j4rK0l2lN2Kl8K0J4j3K2j8k9J4k7J8K5l5L3
41A6k1Qk3L1J0k0j3J9j6K7Oj1k0pjkOrJ0j2K1kqKnqj4K8J7K6j4nO2q2Kj9K6%J8k5j0K0Nj0
85Cj0K0kqrOM2k5K2o9K4j0j1MJ1K9j7J1k5K7J0k1jPk4
110a6
##PAGE=	F1=21568.448536638818041
##FIRST=	23001.711907285582129,	6426.5682307747556479,	440.625
##DATATABLE=	(F2++(Y..Y)), PROFILE
-912ArjRKj9MM3m8K0J8j5k9K3Rm1M6l5M7j4LlJj2oj0L3l2K1L2n2K0R%j7K8k1k5K9r%rL7l1
-869cJ1m3MK2QoJ7j9oPJ7nL3m4rQj6j7L5KkOj4J7l1jK7K1m4J5jRMj2K3k0j3J1O7o4j9oL1n
-825eJ4k9nL4Ml5k4L1nJ1LJ0Ol7M6o%JpK1k8lJ3oJ6N2l5k8j9%QL2m4LK2L9k3k8L8l1J5pj7
-782cqN0j8l3M4j2J4jjOk5Jn1M2k1j6K2M0Lj4J1l7J0nQJpk0J0Mjk0O8n9J8J8l9Qj2M8j6j3
-740fL3k1rj0J3j2K8k3k4j5K9pL1j0J0L2k8m9M9Kl7J9jL0mj9k4qN0QLm0j2nM5K1k8j1Om6N0
-699A0mJ0j3ok2J3L5j7Pj0K9l2m9N1kl3O1l3L3j3Qk0kjkoK2n8J5j6N0j3J4n3P7k1N2K4r9r
-659b3K3PqJ1j8k0K1J1j6pkK2J1Ml8O5p2LK2K0nlj1K6j7l4J5KL4jj4j1J2k0j3J4J5j9K1o0
-619e3N2oLl7L4K2Oj9K4k3RK3m3M3om9L6k1PoK0L2jk1J9j1nN4n1o1oL9J1Lk7qpL2j9Pk8j9
-577e1L1L4QK4k9j2k5QonK2K6L1p0l2KL2j0L1lM7k0m4ROj3k6L5j3K5Kol6L2j0mnk6K5K1m8
-536d3O7k4nj6mML4rL9k7p5N3J9l6K3k2K2J0j0N8o5j2J2J7K1l4K2l9OL0m4K8l9M3k7J3j2M7
-498B5nj9J0pm2NJ7MK3k7k3L5l2K4J7p%RJ3j5RJ5l3JK2K6o1RK4PmK8m0qMRj5OM0n1j3J6L1
-455B7Mm1j3o3R1K0j8mJ9k9K9jj9NkjQj2j9OK1Pj5J0j4Jk%L1Mk0L3n8M2l8L3k5K8l9j1L2K5
-413C2l9M0m1L7qnkk8L8m6OM4l1KJ7qK2l0K0l1qL1J7l0Om9L7M0m9j2L3OLl4rO5o7K2jM0k1
-372IJ6mm2oK1pJ2nJ2j6k7L8j9PL5k4K1om0J8qLj5N0j8pQM3k7j4mkkRl9mL4OMk8K0rK9%K4
-327D6Kn1J1mJ2J6k3K9p2J9OJ4%j1k4J3nJ0jnqjJ7K3J9k3k8j4M3rj3K3k9K3l4j6K8J0J0k9
-287b6MJ6KJ8k8K1J5k1j2K8ll2K1Qj7pj0J5K4o9N0jl5N6J3on0L2O6p1j0J6k4J2K5NPj9rk9
-247b5nLJ5J9lj1Rj0l1J7k4M2K2m6J1K7mlj3m4O9K5o3NJ3j2k3M6j1LJ6J4no7O5K4l6j3j5M8
-207B9j1J5kKj9k9J6ml5KL0J6j2NnqKkl8NJ3M5j5k6LJ7J6k8K0jj3M0j6ok7K5Ol8okJL5Oj3
-163gj4kOJ7l7OL1k8N5l1l6j3N9JNj9j0J4K3Nl0j4K5j9J8j6J9mKj0j8k5N3l1L1L4k4nJ6j2
-123A5k9nO5n4M8l3Pl9J3PMLkk3L8Qj6k2L9j8Mk6j6KpO2j8j7j7LK0Pl3N9l5%K0j4Qk8J8j4
-81a6M3o0OK7J4k4L2k0n0M3K5qJ6k1k2J1MqlL6k5j3J3j5K3J3m7L8k5K4oopJ1j5L8%k3KnK6
-40B6k4M5p0PN5j3n4J6J9L8l2n0N9m3%jL9j2lKj4K4k6Jk7L0K8l9J2K7kk7J9k6QJrJ8k5N9k3
0A3j3jJ7m5K8%j7Kj4J5K7n1RM3K4n5K3qLK7j4j0j0K0l5nN5Km2K3K1j9J9j7l1J2j7RK8l4L3
41A5k1Qj9K4J0j7j8K1pK7Krk5nlJJ1j2Pj3K3mqK%nl1L6J5K7j8oN9p2mj7K6NJ8k1j3J4P%j4
86dK5j5qqOM3j9J8o7K3rpnJ4L4k4J3k2L3Kk2%Lj6
110a2
##PAGE=	F1=21544.155937136332795
##FIRST=	23001.711907285582129,	6426.5682307747556479,	1334
##DATATABLE=	(F2++(Y..Y)), PROFILE
-912Ej5KPLj7NM2n5K1K6k0k7K5Ql8M7m5N1j3JKQk1k0KL4k8J4K0l6K1Qlk0K7j7k4K7rOpL2l6
-869gJ6l6pK6PNKj4qQJ7qK8m0oQk0lK7JoLrK9l1j2K7K5m7J2lJ3Qj0K0k5pJ2O5o5k2JL0j0J2
-824Fk8KK8Kk5k3K3pJ2RPMm2M3Nl%%K2l6PQj0QN1l2k0k8J0QK7l6JK6K5k8j6M0l3Rj1j3oN5
-780D1j8l6M9j2K0oqJk1Rn1L5k2j6K4K9J5j3J0l4PoPRj2k1J3Rnk9Q2o5J4J7l4Nj4N2j0pK1
-739B9k3j1pJ1k3M1k8k7%L0j3L1j2RL2k7m6M6kl3K2mK4oj3j8rN0J1km6poM5K1k8j0Qm3M4m
-698FMqkk7K2L0k0J3j5L0l4m8N0Nm2O1k8K5j1J1j9Oqmj2L4o6K1j3M2j0J5n6P9k0N1J9r1j1
-659b1J3J3nJ7k4k1K3J5k6mjJ7ROl6O4o4PJ4J5lJj2K5j6m2K2KL8%j4j2J1k3j0J3J5k1K5o1
-619e1N5oml3M0J2lmK6l2J6K0m5M7nm8L1k3RrJ8L8Qk9K0j5qN6m0o1j8M3QNl0mrL5qlk4j6K7
-576a4L6jJ7j9ll0J0j7%K1K2L1o8k7OK3j5L3J0M4l2l9J1J3j9k3K6j5K3J1rl5L5j0qjj9J9K0
-537Gm3N9j8qj6j6K0K6mK8k1o4M6J9m4L5k9K1Nj4O8o0j2RJ1J9k4K2m3PL4m6K5m6M5j8J4k1
-499b7N2j0rMpl9LJ1LL1k3k4L6l4J9J8j1LJ0J1oLJ6l1%J2L6o0J1J5Q%K4l5qMPj5QM2n6j6K4
-456@K7Qm5j6n4Q2K0j4mK2l9K9J4l0J0lJKj0k1QK4Kj4J5k0jMjL1Pj8K2n2M7m1L0k1K7l8k3
-415c3M0K5m0M4m5L4njnk9M2l3nM2l3jK1j1K9l5J9k3j1K8J8l4%n5N5L9n7j9L9J6Jl3pN8p2
-376c7K3%M9k9K0jm9pJ9oNPJ4j2k9L4j9PL2k1K0om1K0j0J2j4M1j8pJ5L6k8j4%lj2J6m1oM2
-335BkPk0K0qL0j1L3mn7J3mJ5Rj8K6p4K5QJ3%rj3J6k5J3J2k1KoJ7K3J4k0k4oL8j4qK3k9K1
-293Gm0j2K3J3J3k9%K1mK0k6K1J3j8j6M0j0l3K0Nk1Kj3J1L3p0M3Rl8N3J1mn2L0O9p1j4J9j7
-254a2J2K1KJ4k3j0k9lMJ4J1Jj1J4j3k1Rk3M0K2m6LK6KKj9l9O5K2o0NJ6k1k0N5j8QK0J0po9
-213d6O5J9k3j9j1L8j2K1%pj8k5J7nk4kK3J4rPnlrkl1MJ1M3j4k6NJ7J7l7K7kj0M0j5mk9J9
-171aRl2j2PJK9Oj5k1PJ0J6m1RL0l0N8l3m1j2O1%Ok4j0K1K9Ql6j9K0j3K1k3L2j4Rj6j8k4N6
-130A0l5K6M3k9kJ5j5l1lO8n1M7l3Kl6J4NMKmk0L3J2j8k0L8oll1k0Rj1P1j9j8k2KK2Ol0N9
-89C1l6mK0j1Lk4J7qM7o4ML2J2k4K9k4m1M2L2j4J4k6k2J0Nj2lM5k7j4J1j7K4Nm2L2k0L5j2
-50EpjJ4k0L5kk4Rj2K3k7M5o7RN2Jn6RJ7L8k5n9O3m2qML4ojKrJ6k9Ol1L1K9l6J0K7Mk8Rj2
-6a0Mkj4K2k1N9k9rJJ8m2K8j3j2Jj6J4L2m8RM2K0n6L1j3J3J8j6mj3K2l7qN7Lm7K7K9k5J3j4
34A4l3RoJL0l5L4k1J0j7J7Rj2k4K4JK7kpk9knJJ7j4Lj4K5oqMNjm8M2J2K8k1oN1n9j0j4K6R
79EJ7j6j8J1RRj7L1l0j0oOM6j5J4o5K4plj3J6L6l0J6k0L8nk2%jr
110i
##PAGE=	F1=21519.863337633843912
##FIRST=	23001.711907285582129,	6426.5682307747556479,	2170.625
##DATATABLE=	(F2++(Y..Y)), PROFILE
-912Ik0KPLj4NL7n8K2L3k5k2K5Pl1M3n2N3j2%MJ9l3l1J3L1k0NRk0K3Ook0K1j1k1K2qJ3nK3
-870B6l5J6k6j7L2KK0j5rj2J2J3qJ9l0nNk1J1J8lrMnL8l0k0K5K7m6OlJ6J0oJ5k9KJ2N9o2k5
-828b8PK9j7J3k9RK4kj2k2J1oJ3J3MLm3L7J2lnJ3K1m3J6Jj2jM4k5j0l5J9RK0k7jK8J3l5lM2
-786D2l5Lj3qlN4j7l6M8rK4rj4mj6J9n2K6k0j7K4K0K4j1Qk8JmOJ5j6k1J4J6j0l6R2o9RJ6k8
-745a5Jj5N3mJJ0k7j1nRl2N3l5k8J3L5j9K6j2NL5k8l8L8nk6K1mJ5nqj2pM5J7qn0joM0K2k6
-703A2j2J0l7L6lmlKl0K8K6k2J9k2L2l5m2M5J1m8N6j9J5rJ5j7J1j5mj8M6p0K3qL1oJ6n7P8
-664C1k0M9J6q2j4NJ6KK0l0j8K2J6l4JlJ5MJ0l4N9n0QPRmRj2K0j2m9K9KL8Nj4j4Pk5lRJ5k4
-621a8L1n9N5qj0k6M3Jj1J1K2l3K3J7m6M6lm3K2k3J1rJ1M7J7l9J8j5j0N3k8n5l2M3PNk9%j1
-582b5L4Qj6j8j3K1L6qRpMl3J2k7NJ8J5L2o3k3J2J2j6L3K1L6l9l3J4K0k8j7J5j4K2J9j6k9
-544b7L8j1j3Kj3J3J7l7N0rj2j6k5L5J5KJ7j6m9L8J5m4M0l4J9Mk6Q2n5j2NPJ3j3K4m9J0L8
-506B3m6K0n1M6rJ5l0N5j4Jnll4%OLL6j9k2L4l3J3J6j4OJ0J0JJJ3k9%KM6n5RKJ5LJ9l0qMM
-462A1j2QM1n6k1L2K3Qm2k0m1P0J6rKJ9m6K8K5l8J4nNlrk6J2K6jj2J9k7%RmL3J0j7Qm3M9m1
-420eK6j7K7l7l1M5K4l8M5m6K7mMpk7M3k0j4L7l1mK1j4L6l8J6j5j4K6J8l8ln9O8L5o0k1M3
-382bK1jl1lN0p2K0KN6l6J9Mn2rJ7nnK2J4qk8L1k2OK8j2J3nl9K2j3K0j4L1j7pK3K7k8j6Op
-340@j6K0l9pM4qJ2j4J8nK8j7L6oo6K0oJ6Nj5K3p2K8J0J1JmlJ2m0J8K0l2J2j1J7K2Pj8j8L
-299a4L1j5oJ9k4J8m7oJ9J6J1k5kK3qK0k6K2J2j6j7N0j7l6K0Lk5J0j6J1L6o7L5K0m1M6J2l
-261B3n1K8O8o8j7K0j0J1J5%K0k5qk9lOJ2LOrJ6j6j2Mk2L7J8m3lK6NJ1k6l8O4J6n2LJ8l0j6
-220d8O2k3J3K2Oro8O0J7j1k7oK8j1K4Kj6j5j9J6mj5mJ5J1mOnLj8mk2LQL8j3k1OJ5J7m5L1
-178eKpL6j2ml0J6Qk4j6J5jK8Lj8k7J3J6J6m7J6K7l2N9l9l9rO0jNk7rK6L2J4m4k1J6qK1k6
-137a7L9k0J3k1j4k2N5l6J9M7l0LJ3j8l1jO7m6M4l0ll2J4LMJqj5K5J9k1j6L5Mol8k1J3j2P3
-97C3j6j6k9KK3Nk8N8l6oJ8p%k3J6kM9o3jL6Rk1K4k5l1M1L5k3J5l1k0PPj5kM9k6j3Pj7K3j
-55El6K2j3M4j5j1MJ7k5L2Jk9J7j9J6k8M2n7J2M5J2n2%J7L5j7o4O2m0j4RK9j%LmQl1Ql0K9
-14a7K8l0OK7Rk6kK%oj8K6j5N5l0pjJ8l7K7k2rjj5J5L2m3QL8J8n2L3j5K2Mj2%j2K0l8j0N5
27B5Lm5K9L8l5Rj2l2MMlK6l0L1j8Rj0PRrk8K5J1K6qol0jn%K4j6jj4K4nj1QRLo0M3J1K5k3n
73dM1m3j6j1K4J3J8j5k5J2J2J7j9L4m1j7JNM6qJ0o3K5nkj6J5L7l3J6j4L8j0k1jlj
110d
##PAGE=	F1=21495.570738131355029
##FIRST=	23001.711907285582129,	6426.5682307747556479,	3007.125
##DATATABLE=	(F2++(Y..Y)), PROFILE
-912A3k5KQNj3NL1o2K5L9k9j8K5Nk3L7n4N0j1JOL0m3m1K2K7j2klnK4Nqk1J6oj8J8rK0kJ2l4
-869a3J8j4k7L6kL5l3mj7J6J1j0J0k0lMk3K6Pqj1MJM6k9k8K3K9m6KnK0J3mJ1l4J1J2N3n9k6
-828b8J2K8k4J3k9J6K0ojj9%oJ4J8JJm3L3J8nj0K6J9m9K4mj6pL4j8jm0K8J0J2j8lK9Km0QM3
-786D2l6jj7l%N3j6l6M9pK8j1k0j1j0K8n3J8j7j8K4J1L2j0Ok2lmOK1k0k1J5K3j4m3R9o9LJ4
-746A0k2lj5N3KQkl1j0jOm0O3m3k8K8L9k5K1j1JL6k8l1L2rk0K2oPlmonM1K1j3n4MnL4K4k5
-703A2j2J1l0K7kj2KPl5L5K2k3K3k9L6l6l7M1J7n5N1j2PpJ7j6J5j8mk4N5o6J9lK2kJ6n7P5
-664C0j8M6J3p2j8mK1QK2l6j6K1J7m2OkJ0lJ6k9N3l9J0%LlJ5j1J5rn0L1KL6J2j2j9Mk7NNJ6
-622Gk9L7n7N6rj7k0M4pk0K4J6l0L0J4m6M3kl8J6k2J1qNN4K5m9J7j5j2M9j6n0m3M2NPk7Lj4
-582b6L3K6k9j4qJ3L7j7KOJ1l7J5l7RJ6PL0n6j7J9jj6L3L1K4m4k4J8K5l6j2Nj3J9K9k2k4M3
-543A8j3j8LoQJ2l2M2%j5j6l4M9NQNj1l4K9J6m3L9l6J7%l7R3m7j1J%R%K5n4J3M2m7J5n6M7
-502a4jJ5l8N9j9J0j3Kk8m%MM2j5k2L2l2QJ5j9J0J0J0PlJ1k6%pN5n0Pj0K2MJ3k5qMJpQM0n6
-458hk6M1J8Ol6k3l0N8J2nRJ5m9K4L2m3J7oRqqk9J6K7mj0K2l5JJ8rL5J0j7ml1M9l9K0j4K7
-417C2l4m0N0K3l4M2m2J7nJ0pk7M3nk4L3k8pK2j8M0l9J4oj7K1J6m0mo4Q4K9o3k4M6K6kk9K
-378iM1p1J8MN9l9J8On5j0J6mj6L5J5%k9K8k4NK3lOll8K4j7K9j3K0j6pL0J7k6j6Rj1j7K2l7
-337c6qM6j3J4qJ6kK8k4M0j1p3K6oJ7Jj3K1o8L0J2PMjNJ1n5K3K7m3K2j5J8K0%j6j1J2K4j7
-297DmJ6j9J4n3%J4J9Rk1nK6j3K0k4K0J0j1j7N8k4l8J9Jk8J8j9J0L8o4K9L1m4L9J3jn1K3O9
-258F4o6j8K0kJ2QkK5k7pk9kPJ1oJ2oJ7j8njk1L4J6m0pK2J0J8l2l6O1J0m3KJ9l8j2O9k9J7
-217GK5Lj2o8N5J5Ll6jJ9j0K5Lk4j4j0J4jooPRjMmRk7oj2JNL4j3j7QJ4J6n4L6NlL1j1kl0J3
-171gPj6k0K3kK6jk0l2J8K2J6n3K2K6l5N9m3l5qN7%Ll0rL0L3K2m8k6J3kK1l0M7k7J7k5j2j8
-131c7N3l7J2M9k9QJ1k1l1%O7m2M0k7ok7J3JL%j0j1J7K6k1j5L3J3j2m3k2J8j3P5j5j3l4JK4
-92bNk6N5l5qJ6kmk2J4NN2o3nL8Pj7J8k6k0L8L5l2J7l5j6NQj9%N3k5j1Lj7K1nl1J1mM9j6j5
-49fJ1J4k4K8Kl3K5k5Qk9L9m6J5L7K1m5j2K0L1po8N9l9j9J4K4KLLJJl1J0l1K8K5k4KK7J3k4
-8@j2J7mj0k1K8qN0l2mmJ9l0K0k7lmj3J6K9l7QL3J5m7L6j9L0qrMj3K1m0pM7Nm3L0M6m3Nj0
34A1l1%J5pK1k6K7j3PmlJ0ml2K6J8K4j2nl1Jn%L0j9mj5K5oj3J2J2Po8M1QK4k4pL3k7k2pK2
78a1J7J6j3l1J4J5K1k0L9m9k7QOM4jOo2K8kmj6J3L8l6J5j0L8j4j9mnQ
110B
##PAGE=	F1=21471.278138628869783
##FIRST=	23001.711907285582129,	6426.5682307747556479,	3692.125
##DATATABLE=	(F2++(Y..Y)), PROFILE
-912A5k7JROj0NK2o2K8M1l3j0K1Lj3L1n3M6j0JNM3n2m9K9K4qpj1OK4Nrk0R%j5J1qK7j%k9J7
-868Bml2M0oM5m6jk1K2NrJqlLk2L5kj3j5J1NM6k3l3J8L0m3okK2J2KNl8K2J0M4n3k5J3K8l0
-825a4J3k9K3J7j0J0j8j0nJ6K1lJl8K4K2oj6L9J6n4L0rj8j4K6j1Qm3L3J1NqpL1qm4J9M1l5
-785Fpj6%NM8j5l4M5lK9j1k2j6oL6n4Pj0j6J9ML7j0Nj2j0kOK5k4j8J3K9j6m8J01o8jJ2j5q
-744a5j4N1PJ4rl9oJKm2O9n1k5L7M6l3J6rmL9k9k2K3rj4J9mkJnjKL1K7j8n3PnK8K4k2j3J3
-701A3k4J8kj7MJ4l9M0J8k4K6l6L9l3k9L3K0o0M7m%oJ6j1J5k1kk7O0n6J1JJ1MJ5n4O9j6M4
-662E7J0o4k0j2K2J7K1l9j3J9J6m7J2kMj1K3k5M6k4NkkoK3j0Qln0L3LL0K0rk5Jk8J4%J5l3
-621b6M2n1N2j1k0j1M0j4k8L4Pj9L5J0m3L5%l3J1k0J1nlO0L1n8J8j7j2M4qm0n3M0KQk2Nj6
-582b5L1M0l9j1oJ0L5k4nJ9J4m0J9m2J1J3kK8m6j5K7j2j3K8L9J2m6j3K1K6m2omj3J8L9l1j4
-544a9M5j4k4LkNPk9L6Pj6j5m2O1lJ0jj0j8K2J2l4L4m0J5lm7J01l8rnoQJ1K5o0J6M4m3Qo0
-503f8N0MJ4m3O0k0J6k4J1k2pnNM3j0j7K6k9MJ2k5J6RJ0J2oPk1%j6O1m4Nk4L3NPj8j0MlkR
-460IL6n2l1M7J5%k6k6j8M6O%J7Qm6J6L6m6K1qJ3j0ql5K3K5mpK3m4NK4j4L7J1j9j4j8M4l5
-420AJ7j2K5k9m4N0K1k8L7l5NqJ7ok6M2Pl1K6k2rK0k0M1l7J1Jj9J8J2m1ko9R7K0o1k3M3K9
-381A8lk5PL1o5J4QN8m2J5Rn5j0J4mk6M6J8Ok9K6k7NJ7Plkl1K3k1L4j3J2j5oL4Qk2j9J4j8
-340a2j2K2l3qM3j5J6mJ2MK4k6M0j4p9L4nJ7lj3K1o1K5J6LPMJ0Po3K5L3n2L0j8K0J9qj8kK1
-299GJ5j5lJ2j4J0n7MJ2K3Mj6oK4j3J9k4J9Ppj5O2k9l9J7Jl1K6k3J1L5n9K5M0m7L0J6Km9J8
-259hO6o1j7K0JJ1MmL0k8nk7mQJ0j5J9kJ5j9Koj8K9J2l3j0J9J3K6l9l7O1Kl1JJ5m0qP0l3K3
-217A2K5Jj5o6M9J4J4m2KJ0pK5Kl0j4KJ2JJpjNLKkJ1l1rjjKK6j0j1J0J0J5o0L8J1kK6rjl0
-172b0J2Lpk2K9kK4mk2l7K1K6J9o1L2K1l4N6m8k8mN1%%l2nL2L2K5m8l1J4KJ9l1M9l0J9k8j1
-132a9rM7l6LM9k5J2J1k3l2KO3l5L3k0j1k0R%Mkj3oOL6k2j3L0J8j3m9j9J9j2P1j1qm1KK3N
-91Dk4N1l2qJ1Mqk1J2J1N1n6j0L6Oj2J2k2j4L5L3m1J8l6j2LJ0k2KN3k3pkj5J6mk6kNN1j4k0
-49gJ7Rk2K6Ml5K7k6lk6L1l1J7L0K2l4k2K3K9ko7N2l5k2J6K0NMMPpl2J1k6K3K2j9%K4J6k0
-8Cj9L0qj4k1K5KM3l2lpJ8k1Qk4Jpj0J7K3k8OK6J3l9L4j9L6k3kOrJ7l8mL6Ol6K9N3n3Kpk7
35a7nK2pJ5k4K2oNKj1J0jl4K7K2K1j4pk8JklL5k1mj7K2nj5J7J6Rp1L5NK2k4pK5j4k5oJ8K3
79FJ5j6l5K1J6K3k0M2n5l7J5QM0OKo1L2Jqj2QL7l5J2nL4j5j6ppJ4
110C
##PAGE=	F1=21446.9855391263809
##FIRST=	23001.711907285582129,	6426.5682307747556479,	4377.125
##DATATABLE=	(F2++(Y..Y)), PROFILE
-912A8l0%J1PrLJ1n6L0M4l7lJ8%oK4m6L8qKMN4o0n4L6J8lj4j3J2K5Oj0j9LLj0KpL3Jj4k1J7
-868@Nl7M5j3N4n5Jk5K7JrqLlLk0M2rj9j8J7QM7j9l7J5K9m0j1%K4J0Qjm2L2J0L5m9k3J5K6
-826A9l5J2k7K8J5j3J9j8j9kJ6K5pKl3J5K6qk4N5J2n9L7j4k0j9J7mJ4m5L9J1lMj2L1j6m6K8
-787AM0l5j4j5NRM3j5l1M1LK5ok5k3jM3n5kmj5J6lM2j1Nkj8%OK9k7j6J0L4j5n2J00o5oRpj2
-744a4j4M9J1J9j6m5kM%m2O8n6k2M6N1l9J0oj0M2l0j3J4j1pJ8mj1NoNQK2L3k3n2J0nK2K5k1
-703A3j3J5j8Q%k4PK0m2M4J5k5K9m3M3l2k1K7K1o4M3MpnJ5pJ5k4Ll1O3m2kOJQJ6n0O1j4M3
-662E6Pn5k2k0K3K6J8m2j0J8J4n1J8l%j9L0j9L8j2KnqpL1j0JKm5L1MK3K9ol2jl0K4mJ3l7M7
-620A7m4M6j2k3lL7j9l4M1mqM0Rm1K7%k8Pj8J3lj1O5L6o5J7j7j1L8%k9o4L7JPj5Oj9K7N4m9
-579HrlRL3l1j1L1J7m5K6m7J3Rj1K5l5j2L4k3j0K3M8km6kK4K6m9Jj2j0J4M7l9mM9j4l1JKL
-538cLk7K9J4j7j3m6O8j2J4qj0kJ5J1k2K3m1J4on4J01k8nj1j2NK3K5o5J9M5l7Ko4N1RJ2m8
-499d8O1k2K3l4K0j5j0j0OM4oj3J9k5JJ0l0K0PJ1J5pKj5%k5O7l7Jl7M3P%j2j1LnLQL3m8l2
-457c8M8J2nj5k9nL2KKK7%m3J0L6m6K4j0J7j2rl9K8K4mlK2n1QL0k0M1J0k2k2nL9l0J3j1K4
-417C0k4m8N1J7k1L1k6qj1K4ok4M1J5l5K0j5j2J8k2M1l4QQk2J6Qm1Jp1J04J2o0k1M1L1lk1
-379hJ0K3n6QJ0N5m2J0J1n2j0J3ll9N7K0J3k9K4l0MJ2J6j1jk5K2k4L9j2Kj2nL7jj8k2J9k6
-340b1lJ7k7nL9j9J8%RJ0J8k7L9j5q4M2nJ6pj4K4n2J8J9lJ2PJ3Mp0K7L9n9L8k2K2J7j5j9O
-300a3L1Nj3jPqNo1RQK8kj1oK3j5J9k5J9Mlj4O7l4m1J2Nl1L2k8J1L1n2K1M8n1K3J9Mm5J1O5
-258E3n7j7K0OJ0knL5k8mk5oRRk5K7%J6k1Npj5K5Pk5j1J3J6L5m7l7O0oj9%J1m2mP1l6K6K5
-216D0Jj7o5M2J4K3m8PLoK3%l4j3J5QLPoj0LPlKJ4l6j2J0kjJ6omJ0QJ4o8M1J7%J9q%l1J3j
-170a1Lk3L2jK1qk2m1K2L0K1o8M3J6l3N1n1k0%M5%ll3lL3K9L0m8l5J6OJ6l2N1l3K0l0qkM0
-130B0l5mM5j8J6J2k6l2KN8k7K6j3j3j5M%Nmj4koM7k3j2K6K2j5n3j4K1j2O4rjm4JK3Nk4M7
-89B8k8pPJ0j2k2J2J3N0m9j2L3LoOj8pL0K9n0K0l5oJJ2k5NM7j7jqj2J0lj9j6J5M7rk5K1Jj5
-46bK3Pl8K9k6j5k2K4j6K0J9K2k1l0K6K6Mo5M4l1k5J8J7OOKJ4j3l2J1k2J9J9j6kK0K1j5k3
-7a7L8j0j8k1K3J0L8l3kj3J8j3lk0Pj0nJ7J6k0MJ9J1l0L2k2M1l6ORpJ5l7jK2Rk8K6O1o2%o
34Hk2j1K9oQk0J7JJJ0k0J1Jl6K8K6J7j5rk4%JnL8k1oj7J9mj7K0J8J2o9K7KJ9k4nJ8kk9lJ3
78b1K7J3j7m0K9J7K4k0M4n6m9K3RL5J1jn7L6Lj6nKL7l4J0kL0j6j4qqK1
110G
##PAGE=	F1=21422.692939623895654
##FIRST=	23001.711907285582129,	6426.5682307747556479,	4571.875
##DATATABLE=	(F2++(Y..Y)), PROFILE
-912A9l1kJ2PnKjm8L2M2m0NJ4kJJ7l7K9oJMO3o5n6M0J3%j8j4J6K3Pj0j4nNnpnL6%k4j1J6J3
-867A1l8M6j9N9o0Jk6L3opj6J3lJj6M6j5k3k1K5J0M2j3l8J0K7l5j7OK2QJ3pm5M3QK6m3k1J5
-827dK6m0J1k7L4J5j7K3j8k2%J8K6j2Mk5LL0rl1O7Ro2L8j4k3k1J2%J8m4M1J1j1J4j6L1k3m0
-788b8L0L7l3k1j0OJ3L7j4k8L4QK0%k4k7JM8n6j1Oj3J1qM3j3MJ0k6MNK9k8j1NL9j4n2R2n9
-748FqMjj5j1M4J6K1j8n3OLml5O3o0j8N1N5m6Njj6M4l1mOj1jJ4Jk3J1rRJ5J1L9k6m9J1nJ8
-705HK2j8j3J8j4JKk9OK8m4M4J5k6K9m7M4k7j3K1J7o3L9J0j3nJ4kJ2k7Ql1O4k9j4QoJ5J2m2
-665b6N2j0M0Om8k6k4K0L5J4m2pJ4J2n0K1lnk7L8j3L0jolj2j0L8qoPl5K4PJ3L6jm0lk8L0o
-623cJ1m1N0l6M1j7k0ML0k3l5M2j3NM4Ll2J5%k4Pj5J1Mk1O7M0p0J8k0j0L5Lj8o8K9%QoNk2
-582b2K4O2n4j0kJ3L1l9j5M2J5m9L3m7J4Mj9K2k3j1L9l1mJ7N0j2m6RK7K3n2Pj8qJ3N1m5MM9
-543D2j1l5mLLkk5K8J5j5j2m6P1j8J4qj4J1J0J2j2J1m0J1pn8R6j8kj5j8OL2K5o9K1M4l1mo3
-503g2N0J1Qm6N7j9K4m4L1j1qj5PM1krJ3j9jOl2K2NJ1J8qlr%l1O9k9ln0N5Omnj4KqJ1LL0m2
-458dl2M8Rj2ll1MK3%KL6j0l6JL4m3K7j2K0j3rm3L4J9jjK1n6J2L4k5M2J0k8k5QL0k3J1j4K3
-417B7j7m8M9J1j2K2j4k0j5K8jk2L8J7l5J5pj6J6k0L5l0PJ1k2J4Lm0Mo6J03Kn3j7L7K8lj5
-379fJ4J5m5JJ3M7l9MJ1m8pJ3nm7O1K6J7k9K3l2LPK4j8jj5J9k9M1j0lj2lL6oj3k6K1l0PJ1
-338a0k1jL0j9J9JOJ6J2k5L4j3q5M6kJ3rj6K5l8OK2qJ6J2J0Jp0K8M1o2M0k1K2J6j8k5J5L8
-299B6lpkJjko1J3OL1qopK1j3J7k6J8KJj2O7l7m1PQk9L5l2J5K0m6K4N0n3J7K2Pm0ON9n0j6
-256a9J8ROnnL9k6lk2j0RRl1L1OJ2k2Pj0j0K4jj6j0QJ7M3n3l7N8j4qKMm0jO5l6K9K4Kj8o5
-213d0L7J4K9n0J0mmK1ll7j3K8OOQmj7LRqOJ2l5j6K1lnOjLJ1MJ1p2M0K6%J1oKl2J7oQk1L4
-167FlK2j2k3m1K1L1K4p3N0J4l1M4n2j1NL7kml6KL2K4L1m3l8K0PJ3l0M8l2J8l0oOL3l5rL7
-127A4pJ9J4k9l2JN3k2K1pj2j2kJOnj5Kj6N4k0j3K3K1j6n6oK1j1N5pNm6KK4Nk6M1k2mLJ3j3
-84ak2J0J6M4l6j7K5N%%j2kK1K5n3J7l4MkJ4k5NL9j1Qj6qNJj5k6K1M0%l2K6j1lK0Ql8K6k0
-41dk8j5J2JK0J3J5pl6K9K5On8L2k7k3J6J6OP%K0j9k9Rj4J1J4j5JJ5K4rk6M4j0k2j9J8J7L1
0D1l1kj8J7pj4j0J1j3%J7Qj1KJ0Rk0K8k1M2m4J2QJPl2LQJ0j8K3O3o7knj6j5L3nKj6J1J0lJ4
44B0k5J1Kl4K6K7J1j2j2j9kOpL8k1mj8J4kj9K4J8J2o0J5JJ6k5lJ7Lk8nJ0L1J1k0m2L7J7K0
85B9j9M6n0o1K8RL1J5nn0L7Pk7MmL5k8MKK3j3j1j1pK3
110G
##PAGE=	F1=21398.400340121406771
##FIRST=	23001.711907285582129,	6426.5682307747556479,	4766.75
##DATATABLE=	(F2++(Y..Y)), PROFILE
-912B0l2mJ3OkJj1m0L2M1m2J4RmPQk6K1m%KP2o9n5M3OMk3j1J5K3Rj1j1j1Qjj6nM0jl3kJ3K2
-867A5l7M7k7N8n8Kk8M0j2nk3K2nJj1M4j8k6k4L3J2L5pl7NK5k9k3J0K1LK0j3m8N4MJ9l8j6
-828a5J3K4m3J0k7L9J5j9K6k0k4NJ6K7j5Pj8pL4j0m1P8Oo5M0j4k2k3ONK1m4M3Qj7K3k0L2k7
-789Gl3L1L1l1k8mPJ7L0j3k4K7J4J3Pk2l1KN3n7k0J6j1Nj1M2j3LK0l2ONL0l0okM2j0n1Q2n2
-748Ij1JOj9pL9J7K3j8o0J5Jok9N8o6j3N6N8n2jOk2M5l1Lkj1PROl5J6j1J3K3%M3k9m4J2nJ3
-705GK0j5j5K2j0oLl3NL6m7M5J4k6K8n0M6k3oJ6J3o3L7J5j8nJ2LPk8J4l2O4j4k7Rj2K1Rl4
-665a8M3oL7Nm1k9k8J6M5Qm1mJ1Rm9K5mrl3M3qK5Pj2jj7j3M4nj3J2k6J8RLM4Mm7nk8L9j0R
-622Im5N4l0L4k0j7J2K3k7l5M3k3J8M8kk4Ljj9Oj2J1J1k9O6M2p4J9k1j0L3Npp3K3kJ0JLk3
-582b0K0O8n9j0nK3K9m6k1N3J1n3M1m5J4Kk8K0j2j2M5l9KJ0N4k2m6K1K9J6n2J3k3oJ2N4n1
-545a3J2M9qm0qMMqk2K5J7j3j0m4P1k4J5pj8K1OJ2Jkl9Rqn9Q8j0%j7k2NL9K5p2K2M4k4ro2
-503g0M9J3Lm4N5j9K5n3M2pqj8J0L7%nNj4jMl3K4JJ2J9qqlJl4O6k1oo3O7OrKj7%j0J9jK6l5
-458ak8M1Pj8Rl1RJ8mKM5k0k9pL2m1L0j4K3j3j0m6L9J4LJJ8o1J7L7l0M4Rl2l0K2K2j7Qj5K0
-417B3rm8M7NlJ2jl3j8L2Mk1L7J4l2J1%k0J5j8K8k5NJ5k2J2jl9Ro0R8qm5j4L3K6lrJ6J0l2
-376irJ6L5l2kJ0m3mJ3on3O1L1K2l0K4l3KJL0k4JoJ4l2M3rrj0kL6j2ql0K4l6J8Mj3MK1j8J7
-333cKLK1Ok2K9j1q1M8%J0j1j8K8k4pK2j2K0J7Njo8K7M3o4M1k0K1J8k1l1K3M3j0kknOrn8J5
-291c2LL6j6jpJ9j3J6k8J7%NrO4l7m2LJ3k6L5l5J7J1m0K5N3n4J0K6Ql4JN5m5j6J7J2LrmM2
-250D3k5kj9j3RRl8L5J3Qk2Rj3nK2qqpKJ7N1n9l8N7k1LKll8LO0l6L1K3Lk0o3L2J4L4n3J2p
-207fkJ8om1j1M0LPJ2kk5KJ1j3J2Rl4k0L2lj0nNJ1J1%Rp5M0L2jNnLl3K2rJ2k0L5kK0j5k3m1
-162e1K0L2K5p7N8J0k8L8n3%QK7lnl7PL0J9L1l7m2K4QRk7M6l3J8l1mJ4K6l5j4L0LK2J6l2l2
-122b0%M7j6J6jj2pqJOoj5Pk7O2j9j3K0J9j7n7LJ9j1M5mJ2m8LK4Nk7L4j5jlJ8j5k2RJ7L7k1
-79A9k1J6OPnpKJ3J9n5J4l1J4nJ6k5OL0nJ7k4lmJ2j4l6K8L2Pl7L0k1NJ8Rl7K3j3l8rJJ5K0
-36a1LRQm2L4K6Pn4K1k2k0J3J5NQjK4k3k7PnNQj5LRK7lk5M6j0k3j8J2K5K4l0lk2J6jk6LJ5
7hj7OJ6kj%LNj1K5k0M1n2J9QQJk9QoJ1oJ8O3p1mjj0k0L5%mj5NJ9qJ9k9J1Kl1K5K6Lqj5j3m
55hJ1rL4j6kj9Q%k0K7J5J2n0OjJ3k4%J4Rk8nOL2Rk2m3M5J7J5k0M8m2o8L0RK6J8qm2L8Ql7J2
99brL4k4JNJ4rrj1oK4
110H
##PAGE=	F1=21374.107740618917887
##FIRST=	23001.711907285582129,	6426.5682307747556479,	4705.75
##DATATABLE=	(F2++(Y..Y)), PROFILE
-912B0l1nJ3LK%k1k8K9L7l9J8NmJ0Kj4J1kjKP4o8n3M5JMk5oJ3J8J3j1nj6OLk3nM1ml6ORK8
-867A6l1M1l0N2n0Jk8M6j7lk9K7oKpL9j7k5k9L9J5K4kl2%K2k4k5J3J8jK4j6n0O1JJ3l2j2J0
-827bK3m3Pk8M3J7j8K1k1k1QJ7K5j9J0j2j8M0j0m8Q4Mo5L6j0k4k1OOK0m1M2Nk4L3k3L1k9k0
-788a9K5K6k7l6LQK0K3j2j9K0J7MJ6k0l2JN6n8k5K5j0Jj2L9j5KL0l7RLK7k8%j0M5qm4O8m4
-748A2j2oJ3k0mL4J8K2j5o8K6krj8M6o6qN6N8n7kRk6M5k8Qpj1J1NJ3m7K2j6J5L0rM5k9l9J1
-707@nJ1J5j3j3K5rj0Ol3kM3m7M4J4k6K3m8M5j7%J3Nn8L5J7k2nQRJk9K1l0N9kl6Pj4K8Lk5
-665a2L6kL4Ol9l0k7RN2%l6kPOm3K7qj2l4M9oK0J1k0Nk0j5M7mj5J3j3RJ1nM8Rn3pk6M3j0P
-622A0m8N6k5K9k5rJ5J6k9l1L9l1L1M9pj4pmj5Qj0J1J7l6O0M4p3K1k5rL3LLp3J6kPJ3kk5J9
-581@O7n9j2j0L5K9n4k1N9Nn6M6l9J5%l5J6%j4M7m2MPN3k7m2K7L1On0J8k4nJ4N0n3J5M7%m1
-541Gj6jJ0j4j7K4J5rql9O4k6J4mk0K6MJ5Qj1l8Prn2P3nMj9k4OM3K3p2K4L9j5j3n9M6J1jl8
-499d7M9j4K1n9N2qlj8J0L1KklnlLl3K5kJ2J8oj3MJl4N9j4qp4P8Nj2Rk1jj1K5oK1k7k0L0N
-455A6k1J5k8J2J6n%N1k8k3j3K9l9L4j6K1rj1m5M1OJ0%J5o2K0L9l4M6Ol6l0L4J1rOj8J6jm4
-415b8M5nPMRm1k3L4J0j9L6Ok8J0Ok3J3j4J9j9LJ6k0J1nl6J3n1Q6j6l4j1K7K2m%J7Ok0j9J9
-374CK3k6pQl7LJ3j0n3N5L6K4l1K7l2%lL3k7JKRl6M4pj1rjL1j3ml1K3l9L0opJ2J0j4J1LKK5
-330B4kj6K2op5M8KOj2k0L1pk4K3j7K4J9Jmo1K2M5o2L9j8J8K1k1l8K8M8j6Nlj2J2j5n4J6K
-290b7M1k4KrJ6pJ4l0J7lQpN8l4m1lJ8j9L2l8K0jl3K8N0n3NL1Qk6lN0m1j5J5J3kj0jM4k1n
-248A7j6j6RJ0m2L6K1Jk2J0j5%K1j2llmJ6N7o4l4N2k5J1Mj3l1LN0l3L3K1Ok1o1K8J4L5m9J2
-208Cj1JJ5rm2j0M9jJ0J2Kl3NJ1j9J7Nk9k4L9kj2j7J1J8J1lOp4L5L9kjmMl4K6j0J3j8L4jJ9
-165B9j9k1m0J8L2K5p6O0Ok1L0n0PJ2J9pml7J1K6J3L0l0m3K8QNk2M1l3J6k9mK0K1l6j4K0J5
-126FK2K0l3l4mM2j3J6Mj1nj5NNoj3Ql3O5j6j5J8J3j8n4J4J6j1L6oJ8m7MK6Lk7K7qLpK1j6
-84@k0OJ6K8ok2MPJ3r%MNJ3n4J1k8K4qJ7k3OJ8LK6l1%j2K6j7m0L1K0J8m3L2l2J7J5Ql2J5l
-41Cm4kj2K9J8mJJ8m3L8K7Mm6J1j8j5PJ7KRmK7k4k4LOlLk0RLL0Mk3M4qk4j5MK8K0l0kk4J5
3eMl7J6J9j9J2J2j1RloNlK1j8L6n4K5OJ8rk4J2j9J3LJ5O0p0ojlk2L3Mpj3lK8j1J8k7J0Kk7
48a7K4K1pJj8orJ8j0K5q%j9L%j9K7J2J1l7klJ0k3MJ4Rk4qKL3Pk4m0N1J6Pk0M8l1p1L0PK3J8
93B5j0l1L6Rm6J8j2L1j7nPQnpj1nK2
110G
##PAGE=	F1=21349.815141116432642
##FIRST=	23001.711907285582129,	6426.5682307747556479,	4644.75
##DATATABLE=	(F2++(Y..Y)), PROFILE
-912B0l1oJ3%Pjl2j5K7L2l7K3JmJ1nkMJmKP5o7m9M8nMk7jJ0J5J7j2Jk1NPl1nM3qm0J5OL1k3
-866hL6l6M3l8jk5N1k3%l2L0qLkL2j5k4l1M4J5J3Lk7mJ8j8k7J9J2oK8j9n1O8lRk6rOK3m2K
-824b0k8M6J9j7J6k6j4J3J6K4k3J4j0k4M5j1n7R0Mo4L1ok4j9J0NJ7m0M1Jk9M1k6L2k8pJ7J9
-786B8k3m4J1PK5J5j2j4J4K1oK5j7l4%N8n8l1L5qmj4L7j8KM0m2J3%K5k7Oj9M6ll8N4l6j4j1
-746a1K0k1jL0J7K0j0p4L8rj0rL7o5oN3N9o0nJ5l2M7k7J4j3rJ4%K1n8K7k2J8L7j8M7l0l3J1
-707BnRJ0j2j1K7qj2Pl3qN1m8M3J3k5J9m7M5j1ORln2L2K0k7nMJ5nl0K9k9N5Om2Oj7L5lj5K8
-664B3KL1Pl7l0k8LN9rl0%LNl8K8j1j4l4N2mJ5J6k9J2k4j8N0kj8J5j%J3j4N3J4n9qk5M9j1
-623FOn3O0k2K3l0%K0Rl0k6L1l5M1N1j4mj7oj2J2j0J2K3m0N2M3p0K3k9pL2KRo9RlNK3nk7J4
-581cO5n8j4j2M8K8o2k2O6ln8N2l3J5jm1J4J1j9N0m6QLN0k8l9L1L3nm6K4k5lJ3M4n1J4M4R
-542E3l9k5nJ4j9j1K3J3nol5N8k7J1Jk4L1JJ7J5k0l3Mqm3N5kQj9k4NM6K0p2K5L3lj7n6M3R
-501hol0M3j0J6o4O2j1Oj9RK5Ljj0LlKl1K4nJ4J6mj8J1%l3N3qj2q0Q4Pj6J7k6mj1L1j3J8j8
-458Cj3J9Mk6K3k6J1K1plN6l8j5j8K5l6L7j7K0oj1m3M0%J4jJ4o3K4M1m0M6Nl9l0M6%jMk1J2
-417A1Qm1M2j5J5mK0m7k5L4J5j7L5mk3J0J2k5J0j1J1j3KJ5j8J1ql4J8l8O8k4k2qK1J9mOJ9
-378B1Jnl1K3Rj8j2Pl3J0J2j2n0M3M2K3l0L0l0jrL6l0LJ1Km1M5lj3q%K6j3%l4K3m1M2j8%J9
-336d%rLMJL0j0j0J4ko3M4MLj3k1L3Pl9K3k1K9J9mon4J8M7o0L5j5J4K6k0m4L3M6j9J3mj9J7
-294B6k0m9J6KM5l0Lj1J3jJ2l2J8pJ3nN1l1m0rK5j1K4l7K1j3k5L1M6n2JL5Qj9oM5l7j4J4J3
-254A3oj1%M6j6pj2k1RJ1m7L8K8nk1J0j6NJ9j5%JqJ5N9o3l2M6k9K0Ok4k4ML8k9L5J9Rk1o0
-213c6K6J4L4m6J3j5MJ3j1m3pN4mJ0J2Ol8OJ2k6K4jk4k7M7lj4k8K0K4RoLp2L0M6mrkOl5L1
-171gj0J3j7L3JJ6k2j9l7J6L0K4p4O3Kj6K3m6J4J3J2j0kl7J6K2OK9k3m5L2PKj8L7l3J5k7m
-132b1K6J6l6j5RK7K1K5l5l5pL6rJ5Qj0jk2RLoj1J0l9O8j4j7J7Pj9n1K5J3j2K6nK3m7OK7K
-91Gk8K1lRj2K3j5j9MJ5J5J0k0qQJ9j4PMlRn0Kk2L4j0J7j9PNRL6m0Kj7L9k1l9L1RK7m8L3m3
-47b9L2J0Pk8PJ0m9Nk4M0J4j1qK7m1M3K9jl9Kj4rKJ8kRpK9k4k0JJ6j1lk6J6mL3J1k0M0mk4
-4Cj3mL1J6l0kk6J3Qm2K7K0k1J8Rk0J8nj5MNJ8j6L1n3K9LK7j7k0J7l0J2J2J2N4o7pJJk2K9
37HJ1j0j3j0L7j5J7k5RJk2K3J6j9J2k0jj3K5j2J7kLj7m%j7K7OJ0k2j0lNk1QJ3J0k1j0jL3O
80Ik7l6N6J3jk0M7j7p0K7NJ7J8j1j8L1Rn4K5j6K9j0rP%%mrmJ8
110E
##PAGE=	F1=21325.522541613943758
##FIRST=	23001.711907285582129,	6426.5682307747556479,	4806.5
##DATATABLE=	(F2++(Y..Y)), PROFILE
-912B0k7qJ1nJ4ml7nK3K6k9K4lkQpP%jnNO9o1m5N0j0Lk8MRPK2j1Nk5LJ2l8nM2j2l8K1JL1j1
-866@K7l8L3k6lk0N4k8Ll1K8rLLK3j2j7l7M8J7jQk1qJ4j2k5K2Nj3L1j8n0P0oQk2oKK1l9%l0
-823e2M7K2j5Pk9mJ7J4K3k9K0j1k7M9ro4Q8Po3K3jk2j4J9%J2l9L8kl3M4k5L3k6ORJ1j8n2J9
-783b7OL0Nj0qQK2j4L1j6l0kN8n7l4L9npj2L2k1LM5m2J4kJ9k2J3k9M6%l0M0k9j3j6K5k1JK7
-742A7J7J5mp7M8j6r%K5o1nM9N4n9mJ8l3M3k3J6j5pJ6lK8o8L0k9K2M0k3M6k8k8J2pJ0JqqK8
-701B0j0j1J0l0j7N6m7M0J4k4J1l9M1oRQj2m3K9J9k9m%K0j0l1L5k7M8Rm2Jj3M0j1nK4MK8J0
-661F5l8k9k3oO3k0k0%%Ml0K5j4j6k8N3nJ3J6l6J9k7k0N1%j6J3RqJ5k1N5J8o2rk3M9qNn3N9
-620B0k1J9l5J1K1Kk9j9K0l4M7N0k0Ok3j0qJ6rJ2K8m3M0M3o4K7l6oL3jJ3o1LmJL2j0k9J4N7
-580E3n2j7j5O0K7o7j9O7j0o0N4k5J7jm5J2J9k3M8m6J0KM6k6l3L0L2j6l9K7k3kJ5L3m8J3L8
-543C6K0l6l2j4K2k4mK3R%mk9M6k4RNk4K8%K2J5k3l0Kol0L7pJ3j7k3NM6J5o5K4K3Rj8m9L6
-502a4Oj0k2L6lQo7P2j9J5j7QJ8KJj5J2oMk8K2pJ3J5lk1J7%l0M2lj2q5Q8Qj6K3l1oj0L3j8
-460@J4qnMMk6K4k0OK9ppN9m6j0k1K6l5L9k0J7kj0l8L6pK1oJ1n7K6L8m0M3Ll9k8N3qNLk4O
-417CJ8l7M3k8K2j0K7n0k5K8K5j6L5j9j6J3J5k7RnJj1JJ4j5J3rl3K2k3M7l2orJ7J4mJ4J7j
-377B2Qm2K6nj0j5Nk9J8J3j6m3K8M8K0l1L5k7lj2L5l1NJ7mm5M6jj1q%K0j1Ml4J8l8M9k6LK6
-336DpnnMJL3j9jPLn0L6Qkj3k0L5J9n3K2k5L2K0qj0m2RM9n4K8j0PL0j2m8L2M2j9J9ok4K1k6
-293Bm1J5JN0l6Lj5J1PJ0l2J9j1J5mM2k5l7j4K9jJ4l4K1k4j7L3L7m8jL9Oj1oM0l5j4J2J3j2
-253Aj0MM5j0j1qk3PJ2m6L5L5j1k0Qj6RJ9j5%Nj1J2N9o1k5L6k9K6Pl5j4JK7k4L7J6J2k1n8
-213c5K6J4L0l9J1j8PJ2j3m3kN6qRJ1J0m3J1J2l2K8qj7k8N0jj5l9K8K9Pj0Ko7K2N2pj4kPl4
-172d1L6pQj4K8LJ5k6j5l3J4K6K3o6N8%rJ6l9J8J2Pj4%l4J9J7%K6j6m4L3MKj3L2l0J1k5lK9
-131HJ3l8j1kL9J6L1l5l7j0L0qJ9PoJk9J3JopJ1m0O4j0j8J5Kk4m3L4J1j5K1rK5m2RK7jk8J6
-89fKJ3j5K4j3j8MJ0NK3j6k2RK3j5J3Jj0Pm2qj7M4j4J7j3OoJ4M4m8Mk2N5k6l7K9jL3n1L3n1
-47c8M4PKj9mK3n0J2l4M6J0j7j6L4l8M5L3pl3nj0kmK0pRj2L1k3j5kK4j7pl4K4j0L5J7j6L3
-6B9%k1j2j2L0J5k9kk3QRm3L6K1k1K3Kk7K7pk3LJ0J6j2K3m6L0kL7k6j5K2m0J3J9QM6n9rJP
35Fk2K3J7j0j4j7M4j6J1k1Rjj5K1J1l2K6k4Lj6K9j1NPPj5rkj3K4kJ0qj2nJj9J3J2Rj7j2lL1
79CMk7l0N6J1j0k2M7mo3K3JJ4J4j1mK4On7L0j8K6lj3OnMkolJ2
110C
##PAGE=	F1=21301.229942111458513
##FIRST=	23001.711907285582129,	6426.5682307747556479,	4513.25
##DATATABLE=	(F2++(Y..Y)), PROFILE
-912A9k4rRj0K1om3PJ9K0k3K6o%LrJ7njoOO3n6m1N3j4Jk8RP%K6j1J1k8JJ5m5mM1j6l4K6mL0
-867G%J8m1K2j3mj5N8l3Pl1K5j0MOJ4pqm3N1J5j4J3j5j0Rok2K5kj9L3j8m8P0rRj8mjK0l6m
-824b5l2M9K5j1ll3OK1J1K0l1K3j6k6N4pp2Q7J0o1J6Mk0j1K8mPl7L5pl6M8k5L3k3K1jLj4n8
-784e2K5OL4lrkKK3k2L6j3k7mN8n7l6M4lj0j0K6k3MN0m3J7oJ5j9K0l8M5Nk1K4k1j2k3L1k1
-744a0MK3J5J0Lq0N9k2j0PJ7n5oM3M9o0jK2l5M0j9J9j8mJ7pL6p7L3l7K6M3k8M4k4k3J1qJ2
-705IqnoK9j1j0J2k6k6O0m4L6J5k4Ml2L8%J2Nj9l5K6J9l1mmK6j6l2M1k4M2Ol7nrM5j9NJ9P
-663B9K5J3l9k9j8j5O7l0rjlMk2K2j9j5k2N4qJ2J4m2K6k9k1N0Jj3J0J9j7J8k6N6K2o5rk1M7
-624A6mMn3N8k1J5m0K3K2ml0j1J1l2N2M6k4J5k8j3nK0j0J3L3m5K8M2n9L1m2mL2lJ8n4lllL9
-584B7j4l2J4M8m5k1j7P3K5p1j8P0j8o2N5j7J9jm6J2K4k8M7m5PNM2k4k5K6L1k7l3L0k1%J5
-547EK3m1NL4L1l1l9k3L0k8LK2PMmk2L3k0ORk4K6%K4J2k3k4%mj7K1j3J8j5k1MM4J1o0K3J4
-506@K1k0m2L0Mj5j3K8LJo6P6k6K6j6PJ2JJk0K0rPk3J9j0J4J2kk3K3%k6L1%j2q6Q8Rj5K8l5
-464BrqL6k3RJMj1Nk7K5j7KL8nj0N6n2mk3K6l3M0k0J3Jql1L1j6K6j1J1n0K7L3m0M0Lm0k5N9
-422B5j6J2Kk8JK7l2M2m1K9j6L3n1k3K2L3j7L8l4j1J7J8k9PKj0q%J4j2J5j0l2K6j0K6l9Rq
-383b9J2J0nK3J4lJ9n2K9j8lj6Jk4K6J4j9l3PN4J7l2M0k3lj6L4l1OK2j1m8M8Jrq%J3pPl4J4
-341a3l3N6l7NL3j3%j5NJL6k7PjRl7K8J1oj3j9L5L0o2J9l0L7J6oj5l1%N1m9K1mlL7ln3L0L7
-299C4j9K4ol0K4k9l4J5%N4m0%j9J1J4Ql1K0j5J7lL1j9l2j9L3J0Ll1K2l4rL2K8m2lM2MmpL6
-258C6l2j6J2J3j6j1PM5nj4lk7OJ4m6L2M1j8j8Qj8J4J8j4kJ0j6J1N6n5k0K7k6K7Rm3okJ6j9
-218b5L7J4J5k1n5K7J2K6l1Rj9RJ2j4m1KN3j1QRJ5m6J5J1l8L4j7rl0N3Jj5m9L6L3Mj3Jo2J5
-178d5N6j1j8jQl3M0lKj3K5NJ2k9j1k6J1K2K1n7N2llJ1l1J9J3Jj7Ll0K1J2nK3rm4L3JKqK8
-136B4k8Qk4mL3J0l8pj3N0J0L6l4l8j4K6rK4OlMl6J7jp%J1m1N9rj7J5nk8l5M4Pj7J5j1K5l7
-94c2J2K8mk7J0QJ8j9K4j1j6LOpL5j2l4J3K3j6J8kj5Pl5j8j2N3j7J6oOj8J8N1n6Qk7O8l2l0
-53b1K4j0L9n4L2n4N3Klj0j2L5m9J4l9N1Lk1k1L5l0M6L6j4k8j1oNrK1j2J0j6L1k3j0lL3k4
-14a0j1m3L2j6L8K3j3K5Nj8j0j8K4J7l1kj8MRl8M3J9k3K9nl2L6j0l0JJ6J4j0J6l6K6mM7l7
24Ij1K6m3J1K4NL9n3j1JJ3k2J7K4j0j3k5M9j7Oj6RmqK0Mm6M1k6Pk1L4rpJ6Rj0j6lrK0qRKj1
69dplj7J8J1Qj3j5nL0Lk7k4N5Rj9k3M6J1n6J7lJ1J1j3J2J5Mn7L1j9K4Lj7OrRkljO
110C
##PAGE=	F1=21276.93734260896963
##FIRST=	23001.711907285582129,	6426.5682307747556479,	4248.5
##DATATABLE=	(F2++(Y..Y)), PROFILE
-912A8k1qOj7K8om5J4J4J5j3K4rLlqK1mlrJ1N2n0l7N5j4jk9J2QrL0j0J5l0jJ7m8kL7j7k9K5
-869a8qK7J4Nl8J1lnnN6l6J2l0J8j0OOQmKm6M9J5k5J6rj1Nlj6K6rk4L4j7m3O6j1J1j5knJ7
-826A1k8ql3M6K8nj3l6J5K3RJ6l4K7k5k0N7lp8Q1J7n9J0Oj5qM0j2Ml7L2j1l6M6k2L2j8L2j0
-787B1mro3K9QL7j2qMJJ9k7L7j4k0oN8n7l4M3kj1oK2k4KN3l9J6rQj3K7m7M2Pj1J2j7qk7L2
-745A0j9PK2J0MRp6O3k6rQJ3m6j0L6M0n5MK2l3L3j2J9j8jJ5rM1q1L4m5L1M2l2M2j9j9J1rJ6
-705A3j9ljK8j4oJ5k1l5O1m1L2J5k2lk2L1NJ2Nk5k4J9J9l3mnK9j9l2M4k2L6kk8j0kM7k8J5
-665EJ7J0K2J5m1k8j0k4O6m0LjmMj5J8k4j4j4N3j1J2Rm4L2l2k1M7LpOK5k4J8k7N5K4o4j0j9
-625c0M2JNn0N4k5J5m5L3K2qk9kjk5N1M3k9K2k7j8kK5j2J4L3m1J4M0n2L6m8mL2mJ6m3nlj0
-585a5M3j5l4J6L5l5k4j7Q0K2p1j3O6k3o3N2pK0Jm5J1K7l1M1m1LJ0L5j8j5J8K8l5k6L2k0J
-548gJ9Ol1nL1M1k3m6l3M0l2J2K0LJ0nj7K1j5MJ2k2J9jK9Ok0j9kjlQk4K1qj7JM0Mn0K3JL2
-505B2j8l4K0Lj8oK1J0po4Q0l6L7j3NOjJk5K7j1Rj6J5j0J2J0%k4K8kk1K0Jrq2Q1J3j4L1l8
-464Cj2mL6l0PJ1Qk1Mk5K1j1nN0mj2N0n4lk2L1l5M1k1OPnk3K2k2L0j6Rm0K8K8m0L5Ll8k2O1
-422B6k0J6Kl0oL6k9M5n4L3j8L4m7k2J5M0j6L9m5rK4J6k9OQj9q%J2qJ9j1l1K7MNm2K2qPQn
-380a3K9J0nK7n9L1k8%j2kk2L4J3k0k1j3N8J1l4M7j7nj8K8k7QK3j6n2N1Klr%OlQl0Qk6N9m3
-338b5LL8j6Lk4PKL6l4J6nRk3K1J3j1j2j6L6L4o5J3l2M0J2kk2j9j0N2m0J1Mj4M1J0n4K5K8
-299C0j6K5nl3K4l1k6J3jN5m1%k7J1K2Pk8K2k0J9mK1j4k6k0L4K0j1k3J8l9jK9J7l3mM3KKo
-259EL2l1j8J2J4k2j0J1M3%j7Jk9MJ4m2K7M4k3j5Pj7J6J8j0qJ4j7QM8m6j0J3k0K6J0n0LpQ
-219a4j5L7J2J7k0n1L1QJ9k2Qk2J2J3j3m0J1M1j2NJ1J5m7K0Qm2L9k5%l0N2Mj5n5M2L6jj5J
-180Cn4ON7j3k3LQl2M3Knj2K0PRl4lj9RJ9J5m3M1nLRk3J6J1jk2Rk4K1Pj2K2mm3L3nOmK6k6
-135bMk3mL4J0m1jj9N7%M2l0m0j8K2rK9LkOl9K1mnNRl7M9oj6J4rl5k4N1Mk2J7j8K4l1J6K7
-92Iqk5PJ0K2j9K1qj2L%j7M2mm6J5K3j5K0oj7Pk4l1nN8j9J4KLk4J9N5n9Ok7P7l7j9J7j6M1
-50C3n5K9n3N9lj0%j9M4m5J7m3N3lk4k4L4k3M5L9k0k5j3lJ0j1K3j8Rk0L0k1nlL7k8j3n2L8
-11c4j9M0K7j3J9Rj2rk4J6K1l5%rlQk8M3J8k1L0j4l2M1j0l6kJ9J5pPk1J9qN5m3rK8m2QK5N
30B2K9m3j3JJ5j8RL1qj3l1N0j5kj1RomK0jn8N6k8Pk1L3mj9K4J2nk3nkJ4j8J4Rqrpj4K3PQj0
76cj5oK6Jk4j7N1Ok5k5M4K2m3J0rJ1Nj2K4Qln2L3k0K1Rk0Lj0J2%KmJ
110A
##PAGE=	F1=21252.644743106480746
##FIRST=	23001.711907285582129,	6426.5682307747556479,	3983.75
##DATATABLE=	(F2++(Y..Y)), PROFILE
-912A7j7qMk4L5pm4J7J0RkK2j2Qj0qK5loj1J6M2m5l4N8j5lk9J4J1j9L3qJ9l3kK0n3%L4j7k2
-870c8K3j3K3K6pl6NLoON3l7J6k9J1rQO%%J3n0M8J4l6J9mj1J%rK5j5k9L4j6l6O0j2J5j2lq
-827gJ5k0rl7M3K9Kk2l8K4K5NJ3l8L1l4j3O0jq2P4K4n7LJ0j1nN1j9%l6K9j5l5M3j9L3j5M2
-788D3j8j2lo7L1J0M1k0qJ0%J6l3L8j5j3rN8n6l2M2Jj3kJ6k5KN4l6J8j4LpL2n5L9J0kjj1n
-747Gl1L3j7RK1OlJ6p3O9l1qRJ0l5j4K6L1n1RK3l1K6nK0j8%J4j1M6q5L5n4L6M2l6M0j4j4R
-707FqJ8l0JLK6j6kJ9j7m3O1l7K8J4k0j1j1K5RJ3Ll0j4J4J8l4mqL3k2l2M6j9L0j0k0j4MM9
-667A8l6K5J5J2J9J8m4k5ll3O5n0J5joNpJ2k8j3mM9j3J1Nm5L8l4k1M3NlKL0l2K0k6N2K7o3
-627aj0j7L5POm6N0l0J5n0M2K3j2k8Pj2j6M9L8l5L0k6k1JK7j4J5L4l8JL8m4M0n4mL1mJ5l1
-588A1rkj7M5j6l6J9K3k5k6j4Q2J8o9j0O4k8o2M7jK3Mm2J0K8l4L6l8mJ8K8j2nRK6m3j9L3j7
-549eJK2j0k1j6K9N0j5n3m2N0l6K0J9jJ6pj1J0j1KJ4k0J4jL0kj4j3mKQ%l5K3kj4jL5kl9K1
-507ij2M4j6k6J0Kk0JJ2J6j5n6P9m6N0j3N%l%k9L4j6J4rJ2j2J1QJk5L4lj8J1Jqp4P0J8j1L2
-465D4m0j6%L6l5MJ9J1k9Nk3J6nj3O1jj3M2n7%k0L5l7M2k1kJ1%j4J3l0L4k1Qk9K5K3l7L0K
-425A8l5j8O3k4J9Kl2j4M5k4M6o6L6j8L3m3j7OM6j5M1n8pL1J5l0NJ6k9pjJ1mK1j1k9K8J3j0
-386Cm7L5rLOoL6OpL3o7L3l3Jqnk1M2J4k1rl4O2Ol7N2j0nk1K3k4RK4k2n4N3NJrjJ%J0k6%j6
-340c4N8m7%M0j6Rl5QML5m0K7rPrJ2J6j5j1j3L4L7o4Ol4M2PQl1pk1N3l1JJ2k6M5K3n1J7J8
-299B5j3K6ml6K5l4j7J0jN7m2kl4J2L0Nk4K4k6J9lJ0pk0k0L4K7k2j7J7m3NK6Pk6mM4kPmK9
-258C8l0k0J2J5k8rJ4L9Pj9Nl2MJ4l8K1M8k8j2Nj7J9J7nj6J8j7NM1l6jjj4K4J1n6J2j3jrL7
-217DJ0J9j9m7L4NJ2j1Mk4J6J4j3l6J8L0j6LJ2J6m7K5Nm6M3l3Rl0N2Oj5o0M8L8qj5Jm7jN8
-177A4j7k6NRl1M5Qj3j0J6QNl9Nj1PJ6Rk9L0pROj4J3J0mk7J5j8K0Mj7K0Km3L0j0J0jK5k5J
-134@k2mL5J0m3Ok7O5j2M6k5m0k3J9rL6jjPm1K3plJ1Ql3L9mj4J4j4m1j4N7%k5J8k2K1k6K1
-93a5K5j0k2KJ2K6k1J9mj0Kmk5M5On6J8K1j5K2j0j8J1j5m2kO2k1J2J0Ll2K1N9o4Mk7Q5m2q
-53BJ2k0L8n5K8m8O0pj6J0k4M9l8J3l9N2j0k5k4L0j5M3M0k6k2j5jJ7j1K2k5Rk3K8j9%lM2l2
-14cj5n9M4k2M1L0j1J1J3prl0RK4l8KLrOj6L9J5j9L2k3l1M5j1l9nK1J5l%pJ2j3O3m9pK8l7
27a0LK5NK1l3j6%J8j4JL8qj0l8N1j3j1pJ1j0LJ9oo9P0k9Pk3L3Jl2L3J3Kk9pMPk6J9J2lrj1
71a8j2K6MQqj3oK2%k2j0M5Nl2k8M2L3l1Nj6J2kj2L8jj0m2K9j8J9J4k4Jj0J4%Qom
110@
##PAGE=	F1=21228.352143603995501
##FIRST=	23001.711907285582129,	6426.5682307747556479,	3550.875
##DATATABLE=	(F2++(Y..Y)), PROFILE
-912A5j5oKk9L9qm0J7QMQJ8j2J4k1lK4%j0j2K2K9m0l2O1j4kl1J3J7k8L4oK1l5lK2n5ML0j4
-871a4j8J7j4J7L7j7l1jNmJ6M6l5J8k6KpRPoKK4n1M4J1m2J9Jj0mK%K2j9l2L2j3k8N1j2K0q
-829A0oj2J2j0j1l6L7K8J0l0l8K9K7jJ2m1L4m5mO0Mq4O4L4n5kRnmO0k5%l6K5j8l2L9j6L2p
-789HM5k4j7%o7L0J3M2k7pJ8JRl5L4j9nqN6n3k8L4Mj3LJ2k3jN2k8J5j7kmL8o0L6J0Oj0pkl2
-746b3L1j3QK2Kj0K0o5O8l2oORk1k2J9K1m4J6J9k6J8KJ8j6JJ0rM7q3L3o1M3L7l8L7pj3QoK2
-705B2m3MRK2j7LK0j2m8N8l3K5J1j5k0KJ7J1J3%k9nNJ9l5lpL3k2l1M5j7K5j9j1j8J2M7m4L5
-665IJ5J6J8J7m9k1Kl8O0n9K8%qPkPl3j0NM6j8J3km3M1l4k0L8NMjL1l7J8k1M9K6n9rj7K7J3
-623A4Pl8M3l6J6n1M8K3j6k6J4k2nM4L3l8L4k1k4LL0j8J6L2l3j0L7l9M4n8lK8lJ1j8rkk5M3
-584B5j5l7K4Rj3k8rP9J2o3nN8k9o0L8NK5Pl8J0K6l4K8l2j5L1K0nNjK0m5j5L2j4LK4k3j1k9
-544d0K9N5pn5n1N9l8K6J7mK2rj1JljJ3j6QjL1rqqnNJ9nm9K4NroL1rk6J8k4N3j2k0KLk1KQ
-498a6K1k2m7P6n5N9j1Nmo%l2L7k0J7jRj3RQJk4L7nj3K%no2N5K2qL0l8j9LL2l7%K9Ql2Oj7
-454b1OJj8O8Lj2K9n5jj5M1l9M0k1pJ3MmLl4L3k5Qj6K2J6l3K5Jl0j6O0k2J9Ll2k1N0k2N2p6
-413b3L6j7K9l7j1jM8j5M3o6pM1Rk9NJ9l5r%J0jK5j0k7K8J7k2m8M4rjOoM0Kj0L4o8L2l7Lk
-371b0qj9M6J5k0%n1O2Kl8N4jok2J6j9J0J9k2n5N6NOj0kmMRj8rnN5m7oL7j0J3m5ROL3m5L8
-328A3j3M%PJ8j7j0j1L4L4n8jl5M5jK2m3Ml0N2k0rJ9l6M5L8m6QQj0K2kl6K3l3j1RjN5m0jm3
-286d7J3L6Oj9K6l2K0oLnj1j9L2L4l4qJ1m1J1J7jj6lM3pJ0JK6l1k3J2J6l1qJ9L2J1j8Pl2J
-245eJ4l1J4M8l1qMj6K0J7Kk6K0j4%L3k6Rj6pK2Rn6J8k1lpL7PK1k0m1M0%M%%k4J8J7j2l4K7
-202CJ3j6%J5J3m4K9Km9M4l7J6k7M7J0j4o2N2L7j3j7Mm0pN5k0k6QQk8M4J3j9rJ0RJm5J7lO
-161b0J2Mj5J6rJ5OqJ0Oml0K1j1J8%k3K1Nm1K5j8J9jK5k2%k3mL3J2m4J3l3O8k2M6j5m2k5J5
-120b0qM0nkQl9K3qkJ6Ok5K4kj0J5j7m7mN9kk9K4k8J5j8K3K3j3j6%J1K7j9J6koKrl2M3J6o1
-77c3K0J5j2K3j4j7J5nn2KO2k2RJ9%l5K1N7o4lk0Q9m8ONk1L3n2K4l8N7j3k2K2k6M8l0Rl3M9
-37B5j6k6k1K5qL9L9k9k2j2%K0qK0k9Qk7K6j6LjM2l2j6o2M7k3M1L2j5PJ7kj0l2jK9m2MJ5j5
3b6MkL2J1j5L1l2k8M8j0m2pK0J7%nOLj7O8n0qK7k7kJ9RJ3k5j6kJ8j0nM5qqm0M5qk1mJ4j2O
48FJ9rp6Q1k9Lk1K8Qm1L8J4Rl4rJ1%l4K6J0Nj0j5qK8%Qqj0nJ9kk0mL7Ml7k5L7L8j8Kk4J3p
93bj2M5mk0k7K3j3J4J6k4krJ5KJ5j1p
110a
##PAGE=	F1=21204.059544101506617
##FIRST=	23001.711907285582129,	6426.5682307747556479,	3117.875
##DATATABLE=	(F2++(Y..Y)), PROFILE
-912A3j2mkl4M5rl6J6PlJ9J4j2K0l2JK3Lj3j3K8J6l4l0O2j1ll2J2K3l8L5nK3l5mK4n6PK7r
-871ij4J0j7J0M7k6k5lKjK6L9l4K1k5moJ0Pj0LL5n3M0Pm7K0NqrMQJ8k2l4L1j1k0M2j3K5kj0
-828Gj5QJj0l7K9K6J8l5l7L3K8qJ1m4L6n6PO0Qq6N6M1n2qRKlO5l1Jl5K4k0k9L3j3L2lM6k7
-787C2k2No9K9J6M4l3qK6LJl6L0k2LqN3n0k3K5Rj4QPk1kM8k0J3j9okM3o4L2J0J4k0kKl3K8
-745Gj0QK4lj7K4n6O4l0nJQok8J1J0l6K3J5k1RRJ6j2LNrN0q3L0o6N0L2l9L3jj1PlK5n5PJ3
-702gJ9j8PK3pn3N3k7K1Rj2k7J4J0J3J1kk7LlJ9l6jpL4k2l1M4j4J8k7kk1J8M6n2M4J5K1J8
-662F4J5n4j7Qm4N5o7M0%rQKLl6qJ1M4k1J5rl7M0l5j8L3NJ0mL1m2J7j6M7K6n6rj5J9J8Rl2
-621iL6m1J8n4N3K3j7k6J9k9PL8K8m3L8j4k7PL0k2J6L0k7k1L6l5M9o1lK6jOnrll3M0j3l7K8
-581bljk8kP1On7%N1k7n7K6J0K7Ql1J0K3l4K2k7k6M2J5%J6j4J7m7j0L0j1KK8l7%m3L3N7Jn7
-540a9n8O6l9L3J3oK7j3qpLlJ2j4L%L2j7kloRK5mo4K6J2orK5j4j5J6l6O3rj4rOk1LLK7k9l8
-495e9P2o0O4j0Pqr%l5L9k5K1POj3QOJk2L9prnkkm6L5K7mK8l7k2PK8m0kL6Lk9Nj1lOk4P4P
-449D2rJ6n2kj2M7m0L8k1j4J4ROol8L2k7PmJ9Qk7J9Jk4j5N6k1K0Nl3k7N5k0N7q3L3j5K6l2
-409a2nqM9j5M4o9rN1Ll0NK4m2j1JRLK8qk6K6J8k7n0N1qnOnM4mj4L5p0L2l6%Oj0k0M9J8j9
-366aNo3O3km1N6Onk2Rj4J1J3k3n5N9OJ0j1jj0PRrj8OM7m3j4L4mJ8n5J1QL0m8M9j2oNOJ9j9
-322A1qpL0K8m4j1l6M6qL8n5J6m1N2j1j6K5m7M5N2l8kloJ7%l7K3l2nOjN4l8%n2J6M0Pj4K9
-281B3l8K1rmlkj6K8L8m3JNl8J6QqmmM1j2J2OK3l2k4J2J7l4qK2K5J6j9J1l2%J3k4PM8l3nK
-238Cj4K1J5Ql5K2j1lK3j5J8l2KJ8Rn5K3k8nnL6OK1j9l5M6olQlk4K2J8j0l2L6lj7kJ6J1m1
-196a6L3mn2M7m0K4k6M2J4j3o2N5L5k0j7Ql3j4N1k2k6J1Qk5M2J8k6pNJ0kn4L0NNRkjKj0K1
-155CN%MKnl1K8oJ7mk7K1Ql9J9k5K7JK4j8lk4kL0J5m7K0l5O7l4M6lm3k7J1pM5j2jQl5K2j0
-112a5%K2Mj8J0jnJ4j8n2NN9nl1K9l3J0j2K7K0j7rkJ0K9j9J2j%Lj4l7M1K5o5K2Rj0K4k0j5
-71b4J8Oo1NO3k5QK6kl7K1N4o4qj5Q7m9K0kj8K3m8K0k5N1j8k6L0k2M0k2Ok5M7k2k7j7K0lL5
-31B0L7l2k0j1LK3mJ6l2Ol0K4j3NJM1l3j3o3M5k1M1L1j7KK0Krl4j2L5m6PK8k1KJ1K5Oj2K9
9C7l9k4M9qm4rK0J8Mj1K0qk1P3n2pK6j9oJ3J2Pj8j6oJ8mj1N2rmm4M0lk9lJ7j5RJ9j0q1R0l0
53g%k0K3J4m7M1J5J7m0j1J7om1L5QJ1j3j8mK8kQqpmJ5lj7JL0Mm1k3L0M4pjl1J6j2j3N0pk8
97dj2J7rRJ8k4nnJ5JK3j6j0
110b
##PAGE=	F1=21179.766944599017734
##FIRST=	23001.711907285582129,	6426.5682307747556479,	2760.75
##DATATABLE=	(F2++(Y..Y)), PROFILE
-912A1rkll7M5rl1J2QoK5J0j1K8m3PJ6Rj7j3L2Ol0k9O3qkl4J0K9m4L1jK3l6mK6n7J3K2jj2
-870a3%j6MN2l0k0lnLL4L1l0K2k2j3lJ1Mj0LM1n1L5Lm7K0Nnj2MJ7J2k2l5K9j1j0L1j2L1Lj5
-828A0j8LJ4rl5J9K2K5l6l7L5K9j7J2m6L7o4J5N8J2q4M6M9n1j0NJ1oO8l5Ml2K0k1k3K8j2L1
-790A7KM2k8k4Po5K2K2M3l8pL2Qrl5K3k6J0nM9m6j7J1J3j3J2Nj6nM2j0Rk0j0kM7o4K9PJ8k3
-749GjNk9K3pNK7nk3K4m3N4k5loJ0Rl5MKk9K8Rj2kJ6J4qKJqM7p4K7p0N5K8m4L2Nj2PKK4o4
-704c3J1J6J3j7J3K4mn4M6k1J8Mpl2K4LJ3J1pk1Rj3K1l6JnL3j9l0L9j0J3l3Mk1K1M2n6N0J8
-664B8K6J5J1n6j3J1m6M7p1M8Mj1PNJm0mJ5M0k3J6j4l0L8l4j7K8MJ5nL0m7J5pM3K4n0rj5J0
-624a1K3J2k3K7m8K1n2N2K3j9k2K1l2J5L2K2m3L8nl0J2K9k5J5K4k0k6L2l0N0o1lK2KKOqll9
-585b0L2pl8L2j2J2l0ON7%m8OM3k5n3J6J1K8J1k5RJ8l2J7k1l7N3ROK5k4Rm3oK7rJL2m8Rn4
-544f3L9N2Qn5o2P0l7L4J1pL0j5rj1QoJ2j4J%L1j9%KoJ2K7Jp4K3J7jj1J8j9mJ2m4O9kj3j6
-502a1J0k0jKK8l0k9O4o0O6rRj1j2%l7L9l0K3J4Lj1OOJk0M0j1opoKk9J3L4kK3l3k5J2K1l9
-460b3nM3qj9Mpj1J0k8P6J3qMm9mnM9l9L4j8k1J4J4J5j4l9K7k7QOJ4Kk2J5Kj9j5N0j5J8Nl1
-418dl2N6j8O1q4K7j2K0k6Kj3M6j4M4o9j1O0ok8MK5m4j4MQNL1pk2K3J3k7m7N1nrRmM4rj8L2
-376D2o4K7l1mJ5j2k0M8J8j4No9O1lm2N4J3nk1KrJ3Nk2n3O0OJ5j2lj1ROKk7J6L8l4k4K6PK1
-334B9o2J4QK5m7N7qk0PPK0k1nmK8J8k7k1l5M6j6N5o5K2m6M8%k3K9n3M0O4k6j3j1mJ0Kl6K2
-294Hk8lM%M8l2Kn9K1L9RrL3m7K5j4qmQj1K0M1m8Qkl0J7jj1MkL7j7J2J1K1l3k6J1K0l4pK2
-251eJ6K0j6J2l0lJ1j6KM5l3j%j2K0J3J5m5K4oqJ8rK5m3QJ5Om9K4l3koL3NK1j8k8N1j4pJ4
-209A4mk5K3J8nk7M1k0j5kJ6Ol6L5j0n2M7l7K7k3L4J9j2n7N4L2k7j6J2k8j6M3k3k5J7Nk2M0
-171AJ9k8ojJ0on9M0J4NOpJ1j0j2K3QOjkol0L2KJ3ol0K1J1l7Rk8L3JK5j4nk6jK8J7m5K3l6
-127c8O4m5M4Rm2k7PmM4j5nRk8J9j0JK6Jj0jjjJ5j7n7J3N5ql2L4l5OpL1J3k0%kNK9j6PKLN
-82B1j7m0L5L3o4K2JoK2k4j0K2J1o5PN9k4NL3nl7K1M7o0j6oQ3n0L2pj4J1m2J6rM0k1k8L7j6
-42cK7j2%j5M2k6k8rJ7kK9L3l3j9pLK2OJ1l4Ll1K2j0PKL6k9j2n7L9j6L9K9k3JK1Orl2k0L7
0En0J0L8k3%K1J7JnK3m6j7M8pm3j0J6K2Pj5L1k0k2P3m8j0K3prMJ7Kj2j5j0J6jj3O0j3Km4K9
42B5Ml6oK2j6J0K0j2p9R2k8oj6J6K0n0M1J5K4m5j1K2j2m4M4JJ9j6k1JK7nRj0klJ1lj5LK3M
84A7m1j9K3M5Lml7J8j6j3M9ll8NJ0lNJ8k4q%J4JK8k1j0
110a
##PAGE=	F1=21155.474345096532488
##FIRST=	23001.711907285582129,	6426.5682307747556479,	2403.625
##DATATABLE=	(F2++(Y..Y)), PROFILE
-912A0qjlm0M6rk6RRj1L3Oj0L4n2J1J0J3k1j0L5mk7k7O3o%l5PL7n2K9JK2l5oL0n9K1J6Pj0
-870cj0j6kN5l3j1lj5PM5K0k7K3k0j9jJ3Kj2JM6m6L0km6J9Pkj6KK7Mj9l5K6rjK1j2L6Rj9k2
-827hlK7pl2QJ7L1l5l5L4K9k4J4m9L7o8J9N5J7q1L7N6m9j3JJ8pO4l5Qk8J7k1j8K2j1L1OL6
-788F0k7k6J0o1J6K6M4m2rL9J2j8l4J6l1J7jM4m0j2mJ9j3J6Lj1pL5jNk0j3kN1o5K6NK2k8K
-748CQk6J8mJL0qk6K2l2M6k0%j2QK3m0jpj8L1Lnj1K2J1lJlqM6o7K5p5O2K2m8L1J1j2OOK4p2
-704c8J3K1Pj6J7K5%n5L8j5J5Jll8L6mJ1J2j3j2J3k3K4l7MmL3j7k8L3oOl3Mk0K5L8o0N7J9
-664C0L1J3Pn8j0J5m9M0p5N6Qj3NOJm3jJ6L8k4J8k0k1L4l3j4K2KK1nK8n2J2KM0K2m3j0j5J
-624a8K7J4j4J8n3K6n3N1K3j9k1K3l5K6K5J7m5M0Kl0J4K6k7J4J8j4l1L2k7N0n9mJ9NmJ7ok
-586B5m6K3%l8L5k0K4l0J2M2ml9J0L4k0m6LJ2K8J2j9QJ5k8J2j7m7O4MRL2l1Ll9kK2pjL7n7
-546b5J7o3M4M7J5n4o2P2l6L5RqL1j9pj6J3pJ0j5K%K7j7%PqJ4L1Nq3K0K3Jj1J1k4QJ0n2P3
-505A8Kj0k4J4j6oJK9l2j9N6n7O3pJ2j4j6Jl8L7l3K3K1Jj0NO%j6L9j5lqrNj3qM1%J8k8k9J7
-462bJ5m0oM9j7j2Ljj9J4k9P0K1pqm4oJN2l9L2j7k7J4J8K1k0l8K2k7QJ7Rmj6J3Jj5j5M5j0
-421FJ5Ok8l8N8j6O4q3J9rJ3j8Qj8M2j4M2o2j6O9j5k7NK6m7j8QPQL4ok0K0Nk2m6N1lj0J0k
-380bM4j4k4L0n9K5k6rK4j4k1M9J8rjo9O0mm5N2J8mk0koJ6mk1n1O1QJ7j2nj1RNJ3l7K5L0k7
-338Gl1J8J7K4p0J7QK1m6O7ml5LJ0K3k1llK7Prl0l4M5k3P2p6L0n2M4J2l0L1n8L5P4j4k2j9
-299A2lLLl4K3k6%KJM2k8Oo4K4L9J0mL6n4K8k0j1nJ8oJ1M4n3J7rk3J9j2j1J3jL1k2J2J5J7
-258D0l1k8J1K2l4pK3PK2j3J4k7nRrmM2l2Kjj0J9RK1n2K5%j3J3lL1n6J5J2Mm1K4l8LpK9JK2
-215Ij7k1N6k0j3J9nk5K6J6jk4M8l6j2kJ6%l0L6j6n3M8l5L2j9K6K2j0n3N5K6l4j5J7k2j8L5
-177Fk5k2K1Mj9L5J9l0koQqo6N2K1NMj3K0j9j3K7RJ0pnnk9L6RQql2K2J4l5jl2M0%K4pok9J
-132b4K5J9m4K5l4N6n1L8K3m1k6K%M4k1j0J3k2J7j1ML0lkj3kMJ6j4o1J8N1j0l3L9l8LjL2P
-92Ek3J1k%K9j4JLQOk0m1K9M1o2K2plK1k8pK7J7o9RN4k3LL7ql7K3M1n8k2LP4m9M5j3r%l6J2
-48a0OK9k4k9M1oJ3nonM0k9l0jJ4%K1K8l2j7mLK1J4Ol4Jl3J9nRLL0k6j0m9L0pL4K6k8KJ9R
-4B8qk9k8L9n3J4M7k6kL2Qm%J7n2j0M8om2j0J3K2J1j7M1l1k5P4m3j3J9Oj2oK1koj5j3J3Lj5
37a2O6j8J1m6K1Rm2qK6j8J2K0j0p7R1k6j1j1OK5m9M0J3L2m8j0K6j8m6N3pK5j9k1MK5qJ0j2
76bKjRnj3OJ5Pm1j4J4M5J0om2K2k0j3M5Lm5K1KKKJ6k4j0NJ3%L4k7j0
110@
##PAGE=	F1=21131.181745594043605
##FIRST=	23001.711907285582129,	6426.5682307747556479,	1871.25
##DATATABLE=	(F2++(Y..Y)), PROFILE
-912Hp%jm0M2qk2OJ3j6L6LoL8n9J3MJ8k3j0L6j3k1k5O0lKl6NM0n3K2NK0l6nL2n8K8J1J8j4
-870Dk0j2oN1k8o%k6J2N1Rk3K4j8k5LJ2%j2jM7l8K5pm2J8OKk0JL3lj3l4K4j0OJ3rL8J4k2k6
-827hrM0kl0nJ3L2k7l4L0K9l1J7m9L4o8K2M9K2p6K9N9m6j4lK4rN6l4J5k6J5j8j5K0j2L0RK7
-788E6k5k3Qn3J0K8M1m3rM4J6k7l2Rl4K2ML7l2pk0K4j1J8%lj0K7PKj9j3oN3o1K3JK3k9MJ0
-747A0j8RkkL1rk9K0j8L1j1%j5OL4m4nj1j1L3lMk0K6RKknqM1n5K1p4O5J9n4L1J5j2MJ3K0p6
-704d0J6K1Kj2K0K3Mn3K9j0J2lKm0M2rRJ5k0lJ6l3K6l6QkL0j2k5K4lKl2Kj6K7K8n8O0K0L3
-663F4J1Jn4qJ6m8L3p6O1J4j5MLJm3JJ4L6k3J9k4j0K7l1j1J8jK5mK6n8RJ2L8J8l7j0j6nK9
-623FJ6nQn5K9m9M3K6j9j9K2l3K9K2J3m6M0Qk9J7K1k7J0J3j0l0L0k7N0n4mJ4RpK2jln1J5O
-583@l7L7k5L4k9J8K5rk9J3K6j4m0pJ1K6J3j5QJ2k4Qj2n5P3kJ3L4l5ml2KJ7olM0o1K3p0N1
-543b5L8J9m9o0P1l1L0PqK9j9pj6J4qPj8QjK3j2lJ1pJ3L2J2q8J6K7Kj1Nk6J5Pn3P2Pj0k8J8
-501Cj1j3JK8l0j1M6m7N4oJ5j4k0Jl6L1l3J8K8%qNO%j3L5j7lnj1NMk6M3LJ1k1l1J9Ql6oN2
-458A8k7jJMk5J6k8O0K9qj4m2oPN0l5K8j5l1J0K4K4k1l6J5k5J0K1Nqj1J2%rj8L9lJ1Ok4m0
-417c7N5j5O5p3OmPj5J3j8L4j2L9n2k0P4k2k5KK5m6k2J3RQL4mj6J4mj3m1M4Lj3J2%M1j8k8
-377@K6m9J8j7j5L1j5j8M3J8jj2o4N6jm7M7K3lk0njJ6j2j7m8O0QJ7j0oj0QKK4m3L1J9j4l9
-337b0QK5K7p3J9PJ6m1P3Jn3lJ8K4k1j%K5nRl7l2M2k9Q5q3L5n4L8K0l3L3o1K7Q2mk8k2koK
-296Hl0K4k3J%LL2k1J3o9L0L1J4JL7o0L0k4j2qK6kOM2n2K2j5j5J6k0oJ9JK3k6QK0J6l1k9J0
-255a0K4l0pK1jK1qJ4k4mMlpL7k7LloJ6PK3n5K6Nj6R%L4o5K1RLl1J9l9J0j0K3lK3j6j3O0k7
-211Gj7J8jk3K6J0Nj8N0m7j0KJ3pk4L5k0n1M3k5L3j6J7K6j1m1N0K0m0j5K5k0j7K3k2j9K6%
-173a5j5L0J6k6krNj0o6N6K9MLj7K5k3j6K7J2J3j0qok4L6J3Orl3K2J5l3ql4M4jK3jol1KK2
-131@K1m2K6l1M3n3L3L3l7k2nNL9k3j7J6j2J2j0NL2nOk3mJ0J6j2o3K3M4j3l3M3l8LKL2jk2
-91b2K2koK5j0mLJ3Qk1m2K3M5n4K0j5JJ8l2jK9J9o8RM7k1LL8j1l4K6K9n0k7J0O0m3N2j4mj3
-50Fk8QJ9J8k4k9M2J0rLrML4l0l1PJ3lJ6K2l0j5kMK0K0Ml2ml4J7%J0JK3k0pl8J8NL0K0l6M
-6cJ9Rok4l4L9n4J6N5k9mL9JqOPn2mM6mm1rRK3J4j7M7m1k6P1l6j5J5J6j3j4K4lnj2j9J0Oj3
37a4P1k5J8m2J0J4m5j3L0j7J1K0qp0Q4k3j5pkK9m5L3J5L6m9qK7k1m5O1j6K8k1k2QK0qJ1j1
76aLjJ0oj2NJ1Qm1nMM1J8j0m5K3j9j2L7J0n1L4mQ%J2k4rJ0J0kL9l2q
110A
##PAGE=	F1=21106.889146091558359
##FIRST=	23001.711907285582129,	6426.5682307747556479,	1338.75
##DATATABLE=	(F2++(Y..Y)), PROFILE
-912EnJjl8L8pj8MJ5k0L9JmM2o5J7mK0k4pL6k1j7k2N7jOl9MM4n5J7OJ9l7mL4n7L5OK8j6l0
-869a8pj1M6k2%Kl6J5N7kj8K3j8k9PJ2jj2mM4k8K2j1l7J6NNk5%M1j1ol1K0j1J2OqM0J9k3l1
-827hj5N3Kk8j4NL5j8l5K7K9l9K2n0L2o6K2M4K5p0K2O2m5j5nK8j0M5l3K2k1J2j5j1J9j4K8
-790B2J2J6k1k1Pm5ML0L9m4rM8K0l6l0Ml8K5RL1k4ll6L1j1K1kLj2K0J5kj8j3j1N5n5K0kK3
-750B2l1OJ2j1K%qL5j0k8J4oJ8mLj9LM1m4pj5jL2j1J1k6K9OPmqpL6m3J7p3O7J7o0L0K0j3K
-707AK1J6q0J8K3mpK3K0Pn1K0lQoOm2M9j5OJ8k6OJ8m2K9l5J1jK8ok3J5%jk6mj3K8K0n5O2J9
-664C2L5J0nn0oJ6m6K6p4O2K0j9LjNm3MRL4k1J9k8LJ8k8qJ4mK9lK4o2MK2L7J6l2j2j6j1L2
-623EJ6Mkn4L1m6L4K8j7j9K2l2L3J8J0m6M0J2k6J9J6k7ORpk7K8k7M8m9lJ0J1j0K8Kmn5OJ5
-583@l6L8k9M4k9K1J0j4j9J5J9ql2j6J1K2J2j3QJ0j9Npn8P6oJ5L3l5j1k4OJ1noM4o2K5p3N7
-543b0K6K3m2n5O6k6K5NrK7k0nj5J4j0Nk2J4%J9nrJ3oJ3L2J7q8J1L0Mj2%k9K2On3P0J1j1l2
-502a6K2ok1KK7k8mL7l3M2nJ7j4k2Jl5K5l2J3L3knNOjqK9k1kJj5PJ7m1M7MNj5l3K2Jl3pN7
-458B1l7J0jPk9J8k7M8L6j1j8l7pJ2M8l3K6j3l4OK7K7k1l3Rk1J0K5Jj3lJ2koj9L1NOPj9m4
-417c6N3j3O5o5m%Jj2J9j8K5rL4m0k4P9l0k4JK3m5k5K0QQL5lj1Qj5ml7L7Rj4J5KL7k2l3K4
-376A9m0J0pj9L6j5j6L6J8Ok5n4N3%m8M2K5kj8qLJ6j9j4m4N9QJ7qqqOjL7n0L4R%m6kL3L1p7
-333c1K1OJ1l6P9Op0j1K5K7k1JKK3j5K5m4k9L9l6R5q4L8n6L1L0l6L1o0J8Q7Pl3k5jj4Jk7K6
-294@j9%%LK2j4K0p1L4K2J9ML9o7L4k9j1j2L3KJM1n1K6k0qJ6l0jK6LJ4k9MK3J4l0k8PK7k6
-253a2qK0j0K1lJ4k1mKJrL1k3NmlJ3LK5n8K9J1k1R%L4p0K5OKk0J4m1J9j2J6pK4j7nO2l1k1
-210a4J8Jk1K6MQj2N2n8nJ1Nj3j7L2k6m8M1j6L2j2J0K7j1l1M6J5m4j6L2j8j6J3k1j6L3nj1
-172b5K5J1k2Jj2Jj0o5N7L5MKj8K5k5j8K8J5J5j4j0qj9L7J7Kj0l2K2J7l0j6l6M6lK2Ool3M
-132b0J8K4l9K6k9K8m8K4M3l4j7j2J1L3k4k6K0kOqPL3rJ3l1nJ6J6ro3K4L6j5l0M2l4MNL1q
-92ck3L2lj1K3orKJ7Rk2m1J8M8m7J8k3OJ5l4LL1K1o7RM1j9KL8j4l2L0J9m3l3J9M5l7N8j6K
-51B3k4k1LL3Nk3k5M1K6l3J1j4J4K8k8l3J5J4pJ1J5k8j3%MJ8K7Jk7j1l4J6OR%J6j5nk6PJ8
-10fK4J3m3RJ6J0nj9l4L4n5K0N8k9oM4oj2J3ln3LM4kl9oLK3J8j6M7m6k9O9k8j8J2K4j4k2K8
30B1mnrk3NRj1P6l2K6l7jJ8m6j8L3j8J0K2po1P6j9k0jj2L2m1K7J6L9m8pL0k4m5O8k2K8k2k2
71a9J1J5j0J4j2OkJ0oj2NOJ1l9MnL4K3j3m7K6j7j3K8J9n5M6j3J4lRk3j0J5QlM2l7l
110D
##PAGE=	F1=21082.596546589069476
##FIRST=	23001.711907285582129,	6426.5682307747556479,	1062.125
##DATATABLE=	(F2++(Y..Y)), PROFILE
-912DmKJl8L5pj7LK1k4L6KjM3o6J7j1K1k2nL3k4j3j9N1%J0m0MM2m9QPJ8l7mL6n4M1%L8j8m2
-869b2Kj5L6j0LLm3J6O0j2j4K3j7l1J0J2lj1pL8j6J9j6k9J3KRk6kM4j7Kk8J7j2J6JoL9K2k2
-828B8l5k0O2Qk6k2lL3nl6K4K6m3K6m8K7o0K0L7L0o4J6O0m1j5qL1j1L2k8K6j5Rj2qK2k0K7
-790B4J3Nj6j5Ll4jL0L2m1j0N0K2m1l0Ll9K3J6K3j5jm7L4j0K2mRj2J2K0mj4j1j9N6m8J8oK0
-750A7l1QJ3lmJj3L6qk6PMNNLj9kM2l9qj5OL0j8J9l2L0LJ2qoj0K9l0J6o8O4J8o7L0K3j4JK5
-706B6J2p8J9K2j0JK2J5Rm6J2LMrRl9M9j7KK4l1J3J8m8L0l4J5%K5jk0QLoj9j1oK5J1m9O0J8
-664C1L6Rj0m2oJ1m1K2o9N7K8k1knJ0m1MNL1j8J8k9J3J0k5mJ1qL1JK4o9JK9L7J2k5j4j7j5
-624c0L2J7Rrm9L2m2K2L2j7j6J8k7L2J7Om4M0J3k1J9Rk2jMlk4K7k7M3m0lPJ1rK9Onn5mK3l4
-582c4L7l0M8k4K0lj5j3J6J2lk2k2J0J5J1j2RRj4Ljn9P5rJ7K7l3j5j5PPnqM6o0K4p1O2J3K4
-541B4l5m5N8k0J5Qj2K1j8kj2J3j5Ok8K5%J2Nj8J6lPL2K2q1ML0Mpok9K3Lm6O4J4j3l2K4lk3
-499a8JK3k3JK7j4K5mK0j3k5%k9J6k9ML8kmOPjoK3k3%Oj7NK8n0M7Njql4K4nl1mN6l9J6mJ1
-454El0J7k4L3M2j8j5l2qJ8M0k8K5j3l3%L0K7j9k7Jj7J3K3lj3JJ7nnk0K6QLPj3m5M8j2O1m9
-413A6j7Kjj1K4j7J3nK7k6k6Q0l7k0kK0m2k8K9RNL3knKk6Pl1K6J6j5J7NL1k4l9K2k6JLk3L6
-371Aj3j1K8J6J5m2m0M8Nm7L2K5Jj7rOJ7k6j1l9N8NJ5mqoLlM4n1L3%J4n0j0L7L3p5K0LRk8
-329b2P9Qq4j7L1L0k1KNK1k4L9m9k3L3m2J01q4M0n2K0L7l5K5n6J2Q6J4l3k5Jk0mk2K8j4l%
-291a8NJ1rK8p0L9J1K2PL7p0L8l4j0j4L8LkM0m7K7k4kJ3l6RK9NMl2%K5J2k7k7MK8j9qJ4j5
-250a5J9JJ4j7llMpK3j6Mn%J0%K3n4K9J7k5J2nL4p3K5QKj0Nl6K6j5Pj1K4j6LO2l5k3J4Pj8
-207a4K4oJ4nN0o2kK2rj5j2K9l1m1L2kK9rKL0j3j7L8Rm6j6L8j9j0%j5j3L8j0qK0Mj5Nj5lj1
-165c5n5M9M1JNk1K2k1k0K5J7J8j6rj3j1L4J8%j1k8K1J8k7k2l5M4mJ8J4ml4MJ3K7l5K3k4J1
-126bl9J6M8k9j1j9J7K4k4l3K3Q%nRL2j2J8l4pJ9J7mo4K4K7j7k7L7k6RPK7j7j9M1mj6J9lj3
-85cLJ8J1k1m1J5M7l7J6l0J1J1l6PL0K1o2QL4j6LL5j8k8L3Rl3l7K5L0k9N9j5Ml4j2JM1mk2
-45fk0L7M2n3J4j3J8K1k3l4K0J9j4NQk5qJMJ4L2Jk2j7l4J6J2QmJ0rlj5lL0J8Om9J5J3Plj2
-2Dl2K6n2K3N6k7pM5j0j3J7j4m8OM2%l8l%K2J9j5M8n3k7O4k0j9QK8j2k7K8lonk8KPlP7l9L2
40E3l0j2K2m3k3L3j6PK2mn3O5j3k1Kj9L1l3J6K0M0m7lK8k3m2P0k5K5k3k0J4PqJ5j0NkJ1pj2
81cLNJ2l5J2j4K6K7j8m3K6j5j3J9K6n5N3j9J6kNk4pJ7OnM4m0J
110E
##PAGE=	F1=21058.303947086580592
##FIRST=	23001.711907285582129,	6426.5682307747556479,	785.625
##DATATABLE=	(F2++(Y..Y)), PROFILE
-912CmLMl5K9pj4LK5k8L3KKM3o6J8j9K2k1kL0k9oj5M5jJ4m1MM1m3jQJ6l8lM0n1M4mM6k2n0
-869b5J1j8K8jNNm8J7O1k3rK2j6l4J4J1mj0j0L1kJ5k0k1J1kJ2k8lM7k3J3k6J4j6K0kpL8K5
-829E2j8m0k5P0J4k4k9j1L1Ql8K2K4m7L2m7K1n4J9K8L5n7J2N7m0j3j0L3j2J9k5L0j1PopK6
-792B6k6K6J4oj2qkk4kK6K6l8j0N2K4m7k8Jm0K2K2J5oJn6L7j0K3qJ7j3MK5oj0j0k6N6m0J7
-752Fj1J8l1QJ5Oj2Lj9L6mk0lJ3qJ3Mj7j0M1l3qj0QK8k4K6l6L1kJ7j1nj4K4j8J6o4O1J9p3
-711d0L0K6j6%L1Op6K1K2j7RK2J0J1m2MJ0jj1J2l6M8k0jK9l5K0J8n3L1l4J9%K4Mj8JNj0j2
-671ij8KK0Nm2N7J6L6J0j7l4pPl6J8o5N4L6k5pj1J7l7M%K8j6J7k9K4Kk3%Qj2L3OK2p4mL7L7
-629C0Rk0j6j7j9L3J5J5j6m4L5m0J0L6j7j2J4k2L0J6Mm3M0J4j9J9Lj6p%jj9K4k6L9l2lMJ2
-590A3j1L0J0on4j2K9l0L5l1N2k2K2j6j7oJ7NKj3k5J1NJ0j3RQp%Mn4P0j3J8J7k5k0oJ0Kor
-548a7M8n7K4o9O5JK3k6l5M9j4ORj4J4j7LqJ1k0Pl5L6%OJ6k7J8jML0K5p4kK9Nlj1k9K5Kl9
-506d2N6J5j4l1K6jk6JK0j8NJ8MRlK3j1k8%k6Qk4nM1klQQklJ6k7KJ3j9ML4n5M7Nojl6K6j1
-461ek7kN7l9J9pJ4l2J7k1J9M4k7rk6pK3L1k3K3j0l3pL2K6j5k1nj3J5K0oj4PK0qlk1K0J3k
-420A7Qpm6M3j1N7l5k8Nnj0K7j4KjK1j1k9P7l9j8nJ7l9l1L8RLL1%%ll8J8k5J4K4j6K0PK4k8
-378B3m2K3j4rJ3k5L5j1pK0J4K3n9k6M3J1m7K4K2Mj5rRJ7l1pl5N5MJ2%rnKnN2n5L2qK7n2j5
-336b1L7L5p3K1kPk0Q0Pr4k4L6L5k1LOK0l1M8n0j8K6m6J02p8L9m8J0M3l4J9n1NQ6J7l0k3K
-298B0k7qj7L0j0oKO%mL6o7M2jK6PL6p4M3l7j0j5M1KlM1m1K5k9MJ1m1J8L2Qpl3nK7Qk3k5%
-255a8L0j2rRk0J8NJ2j2lpQoJ5j0MoKQlK0n0L1K2k9J5j0L1p1K3RMjml1L4j7kj7K5j6J0O0l7
-211Dk5J0J3j5K2j6J8KM7o2JL3k2j9oK5l5l5K5J1K7poL2j6nL3Mm8j7M5j9nj2j0rM1j5mJ4l
-170dqRj8oj0m3L8M3%Pk0J3j4k1K2K0K0j9qj7mL1J9lj2k2J8J9k2k6l6M2oJ7J9jl5MRK9l0J9
-128A3k1pk6J1M7k1ok6K3J5k3m2K7J8okJ0L2j6K3l7rK3J8%o5K5J8k0k4L2j9J6QK3k6j5N1o
-89A6k0J4Jj7KK0J2j9m1J6M2k6J3l7J6Ql8J2K9K0n7PK7j3ML1k2k3L7kk5l5K7J6k2N9j5Qm3
-50a8mjM8j5j9j3L0N9p3J9j3K1J3j6l5K4K3k1JJk2lLKJ1L3Mj6k3l4J5J9Rj0Lkkpj0M4J1jn4
-7a9J9J1Mjnk9J8n0K6N3k6pM4j3j2K1k5m3QM1Jl7JmK2K0j1M3n5k6N8j2k1OL0j0l1K7jpjl3
34b6kNNP7m6L9k2k2K4l8k8L3j6NK2jm5N4pk2Nk7L3k7NK3M2m5JK4k3l4O7k3J8k3j7J4JoJ6p
76FLlJ3rj1KLJ3l2K2k1J5L2k4m0K6j1j2J0L3n5N8k6K0jJk5oJ9OqM5m2O
110G
##PAGE=	F1=21034.011347584095347
##FIRST=	23001.711907285582129,	6426.5682307747556479,	843.625
##DATATABLE=	(F2++(Y..Y)), PROFILE
-912ClKRl3K2oj2NK8l1K7MNM0o2J5k4K0j6%K4l0Kj1L7lJ9m1NL4l3rNJ8l7lM1m6M3mM8k2n7
-869b7J9j9J7J2NNm8J4O1l1nJ9j5l4J7J0oqj4K7QJ3k4j3RmJ2k7mM6k7K3k3J2j9J9jpL5K3r
-828D1m7k6P3J9k5l1j6K6K1m0K1J9m6L4m2J4m7J7K2L7m9PN1l6j3pK9j0Ok2L2pPlrL6l3K4J3
-789D0j4qJrj4JJ8J8l2j0N1K1m7k7Kl7J7K8ON%o2L9qJ9j0K2j2JK2mpql2N4l1J6j3J3l0QJ6
-747CJ4j8Lk1L1Jj3j2K0j7J7Nj3j8L3k1plPK5k8L1l7K7mJ9j3jk0J9nJ5n5N1K2p6K7K6j3jL2
-706C2Jo9K2K0k3J7K1LJ3l8JJ4pj1J4l1M3k1kL4l9K5J8n5L0l3K2kK3Rj7mOj1pk3RJ5ll0N0
-665A6J4M3J1k7k6j2Jl1J8n7M4M2k6j2j6K4l3LnK5j3J7k8L0oj9LPj6L4J1K2q0nL9L9Nj4j8
-626Dj9j9L1J3J5j8l3L3l6kL9j4j2J2j7K3J8Mm2M1Qj3J8mqj4%kj5K4k6L4k5jMPpK5J3nn1j7
-584c4L3k4K7k8N1j6J8k2j7lJ6JMmk3J2pPj4J0J0kjOm5O2j6J8Nj7k1JJ3loj0M7m9J9o3O5q
-542hK0j7k5L9j0lJ4j9Nj4J2oOk3Ql9M6KkK8l6J7MoL2K4o1rK6PKj6k7K4jk5M3J6j5k8K5Jk4
-499a3kJ7j3NJ1K5qkK3j0k8%k2%j8j4M2klJ2QkjQk9NJ9k0%L7n4M4Oj1Ol5K6j6k7NN4l1J5j0
-455cJ6k9J5j8OM3l8Lk3nK6K1j9K5j0l0j4L3K4j0j4j1rJ7J3pj3J0K8j1mk2J7J3oRjm6L8rM8
-414E3j9l7Omj2K9j1pKJ4Ll0P2m1j4rJ3l3l3M6J0jK8JOrm7K8k1LL1j4K0J0J4l0m1K4kj9K1
-373@k3K9r%J1J1L0p4j1L7J8m7J5J8Oj3pJ2J4l2ml1N0LQNrkknN4n2K5j4L8n1j7L4L7o9K0n
-331bOj1P5Kr7k6L7M0k0JRJ6l2N1n0j1J9m7R7o9L4l9kM7l2J2m4%Q2J6k3k0Ml1j6j0L3oqLN
-290grjM3o2M3j1K9OL2p3M7m1pj6M3lJM1l4K0l0PPm2K7L3Rj6l5qK6Pj8k3mL0nqKk3J6QJ0q
-246Cjj2J0lRlKqMPoJ4m1L2K5l1J9j6K5o5J9J0J0Mj2k4L9j8j3k1K6j6J5N9l8k6LK0rJ7k9K2
-204BRM3n9NM4l8j9jJ9l5k7J4K5K2nj0L0j8QK5Jm9j7M9k0Kk4loM5k1jRj2JJ3j8j1rk7K1M7
-162DlRj7Kkk5J9K1K0j7nk5OK5J6lj2j6J5K1j9k7l4L5pJ2K6Jl2LKL2k6J5j6k6qOM2j4Jl3K8
-119fOk2m8L0K4j0KJ1K9j6K2l4j0K2K1Mo5K2J2k2k1K2rK5QJ8l3qN4rk1J0Lj8%K0J3j8l9K0
-79a1L4j5Rm0K0Ml6J2K9J5m9MK2rMK6k4j8L8rj7l3K8Kj3N4j2Qm7JjN1k3j5oK5P1r0K2j0K1
-38B2Nql6K9K4k5mnk0NKJJ0K9J0j0l0l3J7K4Qj6jKjjj5N7Mqn6K4QkKLk4Pm4K7M5k0rM1j3j1
7A4K2l5l5QM0Kl5NoJ8K1oL5n5k4N2ok0NK7pl0K4Jj0Ml7m%J4P4n0M2j2k9K3l0l1K7j2KK1Lm0
51c0M2Jk0Nk9K8k0oL0L8m0MK0k0k7N9j6Pk0j4J3nlJ6%lnJ6rj2%LJ4k9L0k7QL2l1l0K3oj4N
95b2L7n2N6k9J9Mkk8jJ9Nj1M4m0R
110H
##PAGE=	F1=21009.718748081606464
##FIRST=	23001.711907285582129,	6426.5682307747556479,	143.625
##DATATABLE=	(F2++(Y..Y)), PROFILE
-912@lLJ3l1J6oj0PL1l4K1PPL5n7J4k9J7j1KJ9l1RnK7mK2m0PK6k2j5KJ8l6mM4l9M0pN0k3o1
-869c1L0k1PK3LOm7J1N9l7jJ7j6l4J9Qonj6J9K0J1k6nPqJ3k5mM1k8L2j9Qk2J9%qL0K1jn0k7
-826c3P5K1k4l2k3K1L5m2K0J4m3L7l8Pm0J6J5L9m2MM4l4j2mK7rmj9L0mPJj0M4m0K3J3k2mJ0
-786B4j6nMJ1J0k6rM9J4m2k6Ll4J1L3jJ4jo2L9pJ3j3K8j1mK2knml9N1k2J6j5Pk9QJ7K2k3N
-744Ek6K6Rlk4K5k8K3Npk7K5j1oONK2l2L7l9K3oK2j6Lk7J6OJ4m6M1K6p9K5K6j1kL3mo1K3J8
-702Ik9K6J8mJ4l4kJ9j4j1J7k7L8k0oM0l9K6J8n5K8l2K6oK3J3j5rQj4kk7J7Qrj7M3J3N1J5
-662I8m0k0j7qk4J8m9L2M9k7j8k0L0k7KrK0rJ4k5L8j5j6PNk0L5J6K2q4pM0M0Krk0j8j9K7J2
-622FJ5k1k2L3l3j4M2j3rRj2J6J9Mm0M2LrJ7j1Jk1%kj2K3k7L0j7JKMmK0J7om6k0L5j9K0k5
-580b4M5oJ4k8j8KJ5mOOk0J3k0Lj4J2J0KjRl3M9j8J7ppk4RJ4onj1M6m3J5n7O5j8J7qj3K9p
-537Fj2J8k3nrK0k%k7J2m3N4Lj0M1m5J5Pj4L3K3m7j5K3PRk1k4K1mj2L1J7j5k3K2Jk1nJ4pM
-495cNM1k1%K2qk9Jj8qj0k5M2kkJ4J0lKjl1RK4k0lL6m9L9Oj4J2l5K7k1k6J2N1k1Qj3J8k6J3
-452Cj3qM1n2J7j8lK9J1j5K5rk7k2L3K4nrj4oJ8Ppj2J2L5j3ok1J2J4j0J0Nm6L3pM1qm2Pnj4
-409a5L1qj6PPJ6l1O4l9j1j4J0k7l6N5J0lK4KJ1j4n3L5j7qL9j3K0J1Nl1m0K6Rk7K8k2K2pP
-369GKRL5q4%L1K6m6PJ3Qj2mJ3J3l3jk8M7%MJ1r%onN7n0J9k2M9m9j4K7L7o4K0j0OlO9nr5k3
-325e3L3M4k0JJ0J4l4N1m6lJ1m9R2o0K9l1j2M9k9Nl7mP7J6j7j6Ol5k3lL4kj1MOj9KM9n5M4
-285A8k2L1LK9p2N1m3mj7M4j0NM4k6J3l1J0Lm2L7L1J2k6l5j1K5Mj3j9rL0Lj0lk3J2J1Ok%j6
-244a2J2%JNjqOMqQl2L3K8l2K2k2K0n8J5J1J5Rk2j7M6k1k1k6K7j7J9N6l7k6mK8nJ3m3K9J3
-203HL9n5QN4n3j9OJ3l4j9LL8J7mj5K9k0J8J8%m8j8N2k1Ql3MlM6k6KMk0RJ7j8j4pj0JM9mJ0
-160A2j5rJ0k7J5K1K2j6kl1J5J7J3lj3rJ2K1j3k7l3K8rQL3Mk9%mL6k4J3j3m4J2KL2nQm0L2
-119@mj8n3L2L0j5NJ3K6j7K3l2j1K3K2Po5K0Ok4j8J3JL3OJ5m1%N8j3k2PMk0%J9J4j6l8K3K6
-78A9lLm2K3Kl5J2K8J1m0JJ7nMK1k8j3M0j5j0k6K4j1lM8j0Qm9PkN0k7j2JJ8Q0r9K1oJ9lKl8
-35a8L2K6l0ork0J3J%QK5J6ml7l1J8L1Pk3nOjJj6O7kj4n7L0NpLJ0j8kl9K8L5j5j1L8j2qK3
8C8m5k7QL9Ll4QqJ7K1lK8n4k3M6Kk0LK4mk8K0Jj2Rl9pmK3P0n4M4ml6K4k0l4K1r%K1Ll6L2R
53A3j7Ol3K3j1j7L6L3l5RJ4j6k3N0moj7j0J2j0jJ8MrpJ8qj2jMJ3k6L3k7jL3l7k0J9kj4%M0
96A4m9N3l3J9Pmk9LJ9Lj4M3l8J3
110G
##PAGE=	F1=20985.42614857911758
##FIRST=	23001.711907285582129,	6426.5682307747556479,	-281.625
##DATATABLE=	(F2++(Y..Y)), PROFILE
-912amKJ7k9J0ooJ0L1l5J3J0RK9n0J1l3J4mKJ4k9J5JJ7pK7l9J0J5j0j9lK2l5oM5l0L1nM7k1
-870C0o3L7k0jL1JNm1ON4l9JJ5j6l3J9NoJk0J5K7J1k8JOj0J3k3kL3k5M0k0Qk4J5Mj2K7J5J0
-828D7n4k4P1K4k6k7k7J4M3m2K0Rl7L7l1%l6J7J0L9l5%L6l1j0JK0oj0j8K6jQKrN0m5K1J3k6
-788A3lK1k5MJ1jJj7rM5Pl7k5Qk9ML8qK1mn7L6mNj4K9poJ5Lkjm4M7j5J7j5Kk8OJ9K7k5Nk7
-743a9J7J6J0l5K7l4K6LKl6J4klJ5%K0l3L9l7J7qK3j7Rl4J3J4J5l7K9K9p6J9K5onL2qn0K3
-703cJ6l4L4J4j3J7l2kK4k1rJ7j9K7j8qM4l4K1K2n2K2l1L0j2K6J3j3j1Pj4jk7K2Kj4jL3J5
-664C7O2J7n3j6k5j6j8K2m1K0N2k6k3k1L4k2%j1J4oJ1j8L7k0j2QOk2L5K0K1q6qL8M1Jmk4j7
-625a3j7K3RJ1j9qL1l2k3M3j0pPrOK4Ll6M2nnJ4j5J1k7Kjj5K5k6K5j2KNl%J3K0nm0j9L1j1
-582a1J0k1L7NRk9j8KJ4pQJ3j4J7l5jj5J5J0OkJ1k1L6j9J6j9Kk2J1J6poqM0l3Rn1O2k5J4J
-540@mK0oj8K3k9j5mL1Jpl1J5m2N8Nj5M8n1J3J2k6L5J8l1j9J9RJ4k3k3J8ojJ9J7j3j8J7jj3
-499dj0J4mJKN3l1KK1rk6%j4j4kl4M0kkJ7J1kKql1J1K9j9qL1m0L2Pj3J5l2K6k4l0K2M7omj6
-455bJ9k0Rj0j5L4o5L1j4JL1Jj3K7qk4k7L1K1Jkj6nJ8kkj1J3M1j5pk0RJ0j2J0J1m4K8nL2%
-413C9m4Pkj6L0mk3J0KK6l0N0l2rj8Rk2l6O1J0qJ9NJ5j8n5L7j4j5M3j0J8J2ml2l3K7J8l2L0
-373A1j7J1lJ3mOL9r2RK7L0m4JOJ0j2JJ5Rl1%k5M4kjJ5pJrmN4m5J3k4N1m3rJ7L7n6J8j5QM
-329GO0j3q9j7K8M7j8kJ3Rl1M4l8MMm9Q2m9K2k1k0M7k4ll1lO9J3qj5Rl4l1KL6Jj2NNk5LN2
-287B9m7M3l0L2lK3o5N3m2mj2L9j6J2M5j8Ml0J1kl7M3L0J3l4l3j4K3Joj6j3K8J0j1j1k0J1
-249a4J2L%Lj8J0MkJ1oqQKj0Jk1L3K8l0K3k6J2m6QJ2K3Rk8rM8k1l0k8K6j7J9N3l2k6j1L5%
-207@Qn4L0J6L6m7J1N8o6j4RPl0j0j0M9J3nj5K3k2K7J1Lm7k0N5k3J3l8J1kM7l2N%k7J6K1j7
-167a0j8lMj5M7oJ2j1k1K3k9J0K2K3j3Ll7J9J0Rlj3%QK0rk2l2K0j0LL7Ok1nj1L9k0Rrn8L0
-125b2LJ7MJ2m4L1rj6n5L6L1j7PJ4K2j6K0k7j1K1K5Ro5J8Kk6j6NQM2NQm3J0N5j8k0MMj8%J7
-83GJ4j6l6L0J4Qmm1K7%l3J0K7Ol0nJ6kMJ7k9j1L9j7mj7J8k0NL9pOm8J1kM6k9oMJ3Q5j04K1
-40FjJ5j1J0l7L3K5l0rj3j9K1LmQJ6K3Km2k9J8L8Nk8rRj%j4P3pj9n2L1Nj4NJ5j2j1l1K7K4
2A9j0j3L5j0lK1n2k0PM1Kl4J2j0J5K0LJ7n0j9L8Mj6LJ8kk1J3Lj4J1l7rrL0O4n6M2Ol8K0pl3
45a9J1omK1Nl4K2J7j3Ol4J6mk5M3K5k7J1Pj0j8L7J1k0j2oOj1KJ7J2j7rJ9qj0kPJ0k4L7k7r
88gL4m3pJ4Kj6%L7m5M7l4J6J3nl0OJ7Lj8M1l3J6
110H
##PAGE=	F1=20961.133549076632335
##FIRST=	23001.711907285582129,	6426.5682307747556479,	-706.875
##DATATABLE=	(F2++(Y..Y)), PROFILE
-912cmKK0k6MolJ2L3l8PJ3J0K1m2Rl6RN%J2l0K2PPj0L2l9J2OKk1j0K5l3pM5k2K3mM5k0o3M4
-868A0j9qL7mOl3jN0m0KJ3j4l5J9MoOk2J1L3J0l0QMj1J1j8%K4k3M7j9Ok5J2Pj6K3QK0n6k1
-826c0O7K4k8k1k9PN2m4K2Ml0L7k6ol2J8NL9k9mK9k8rQJ3lj6j6K1jRLj0N8n0J9J5l0kL1l3
-785DJ3J8j2j0pqM1lk8k5J2k5kM2j5K8on0L3jnj7K9jpPR%Mn0M3oJ6j4mk8NK0L2k6Nk7OK4K3
-740C7m6K8l6K5LRm3KQ%K2oJ8l2M2l6J2j1K4j8J6m3J2K2J5k7J3L1p2J6K3%oK9j2l9K2J6m0
-701b2M2J0k1J8k9jK8k7rJ7j1J7j7rM9l0J6K5m9J7k9L2j8K6J3j0j0Oj3%k8K8nj8J3K4J7P0
-663A12J8o4j0l2k4j3K6l2PN3k5k7k0L9j9kj1QnQj2L8k5j0J0Ok4L6K3K1q7j0L6M3kKk8j6j5
-624b7J9POj7OK8k9l0M3rnQrmK8Ml3M3j6jJ3j8K1l5Pkj6K4k4K1pLPqLMK3nl2j6K6nJj7K7J7
-578B4Mk8j9KJ4j2RJ9pK3m8nj5J7RRkJ3rK2k1J6l3J2k0J5J6pnoL4k4Km3N8l1J0QNJ1mk4L0
-535A9l6k5KM0Lj2l6K0l9O1Mk0N5n5J1J6l9L8J4j7k2J5J1J8k5k0J4qJ1OJ7rj3J1omj3J2%k
-495clO0l5NJ9qk5Jj1k0Pm2L8llK1J1kLj2l3J4L2j7j4K7l3K6Rj3J9k9K6k8l5L2M3Rj6k0K2
-454A9j6Nnj9K2p5M4j1ML3oj2K8pj9l2K7K0NMj8mJ9rjqJ3M7j6rj8OOj4J1J6m2K4mK5Km0NJ
-410Aj9L0%k9J3mL7l1L8k5pk3Qj5l7O5J1j1J3PJ9k4n2L6j0k1M7rJ6J4j3l2k8K9K7l8L3j5K
-371CJK0j1LM0r1J2K2L6m2mkJ2j3OJ6Nk8Kk3M0mlJ7m%j1kN0l9Ok8N4l6lPL6m9J6j8J0J1M8
-328F2k4p5pJ8N0j8mJ5Mk8L7l0J2ln0P3l8J3j0k8M5k0j1k4lO3RJj3J2l4l8PL7Mj3OLk9MN3
-287B8l9L9l3L1rJ7n7N6m3krL5k4K0M8j1ml0J1ol2M7K8J5m1l1j6K1j%j3j7K6J7j1j9j5RJ0
-248eKLNk1PJ1qJ8j1qJ0%j2mj1L1K9k8K5l1Nl3JJ3L1Ql5jM9k1l9k8K6j9J9N1k7k6j8M2KMo3
-205e7L1K1L1l9J3N9p5rJ1Kk3jk4N8Qoj6J9k6L6MQm5k2N5k4J9m2J7%M7l8Pml4K3K6j6k0lJ6
-164a3l0M8j0J6rl3L7l0NK1K5j1Rm4K3NMlj2QLJ9mj7l2J3j1kM1Qj3j1j7M2j7Noo7M6KKJ3J7
-121B0m9L2j5j2n5L7L1k0J0J5J8j6J8k1j2K0K8Ro5J5%k8j4lJ5N0KNm3J7N1k3j7JNj7JJ3J5
-82A8j6l5L7MJ6j1l8L1jl1QK4Kk0j0J5JKJ5l0rL7j9KrJ3k8J2L0nNm8J6jM0l0kQJ0Q4j03J9
-40CNJ0j8J8l5L4J9k8j0j7j8L0LoQOK9Pm6k6J8M4Ml4j1J1klj0P3qk1m7L3Mk1NK0nj8k5K5J4
2A4lj5L1qKJ9o0j1NM2Jl4J6j1J3J9ORm7j5L0Qj2JJ3%j3NMj5J4l5rj5L7N2n3M0J3l8J7Nl3K
46impK0Pl4J3K7pNl6J0Kl3M9J8k1J5%lj5K2K7l2plJj2OJ6J9k5j1J9ppmJ0Pk2L7k2j7L4m8R
91a3PLj7KL3m2M1l5J2K0ol1RJ5Mk2L9k8J8
110I
##PAGE=	F1=20936.840949574143451
##FIRST=	23001.711907285582129,	6426.5682307747556479,	-637
##DATATABLE=	(F2++(Y..Y)), PROFILE
-912bnKK1k4%oJJ3L0l7KJ6QJ4l4Ql7MJ2lJ1k8K5J3lj0L5l7J3mJ4k1j9L0l0j2M7j2QKL9j7o0
-869c3M8j9j0L8rPk4oM2l8MQj2l3J7JnJ1k4J1L3J1l1J3Lj0Qj3LJ1j6N1k0Nk5QJ3k2K0jK6n2
-827a1j7N8K3k8j6k8KN5m3K4lj8L2j9j1l1K2KL5k2pK2k6rJ5OJj7j6J2kJ4Jj0O2n2J7J5k9l
-787@M1l9J8K5k2j9%mL6j7j5k3J6k0qM5k0L3j2l9K9Jj4j9K7MojJ5jRn2L8%J6j1j1k6KK3L2
-746C1k2Mk6oL2L6n6K5l4K3JJ8m9rJ4KL2j6J8k9M2l4Qj4K2j4K0m9J1K7J5k0kL3o1QK1PpK4
-706B6j5k8K2J6m2M5Nk8K0k8LL1l4nJ5lNj6qM9k1RL1m6J1k7L1k4L0QopMj2lk6L2j2j6K5J4
-665B5K0P2J3o6ml8l0j0L4k6jM9k2l1j4L8j4mj0JnNlL2k5rJ1Pk6L8K3K0q5rL1M4mPl2j3j3
-624b4J5LKj6K1K5k8l2M0omRrj4L0Pk9M2k5KRj8K7l7J0jk1K6k1J7oOJ0j6QmK3mk5j0J9Jj1
-581ij1J7K7Jk5j8jJ4j4J0K3jK8n8j0j2J9QJ0lJ4jJ3k2J5m4J8j4J5J6np%K5j7kl7N1l0LJ6
-540BJ0Ppk6L5m1l3QM8Oj9l8K2l2N8Nk3N7n4OK1n1M0Qlk3J0J5K1k5k0J2j1J8kJ6lrLrOj9J4
-497@%omO0l3OJ7qk2Jqk5J6m7L5lnK3J2kKj5l1J6L2j3k1K3k5J7J2j1K2k4K5l1m4M4L8K4k8
-456A9k1K2j1Klj6Qq1M9oRL4j3j2K9oj6l3K1J9RRj7pK0j4JmJ1N1j6j0j6Ljj3J2J9l9K1lJ8
-414B8%l3LOk2K7Lk8J2pM2l0K4j5pk6Qol8O6J1j4OJ0K1k5m7L0rk0M6oJ3J5k3l2j6K9L1m0L4
-373B1j2qNK4j3%L8q3J0J8M0m0pj0J4j6J3J7jk3Lk3L8onJ9kjj4MM1l3Ll0N2k9PoL3m0J6k1
-331gJ3J4L7l5o0PNN2j7qJ9mk2K7k2K2j0m9O4l0Okl1L8j5j7j8%N5NJ1j5J6l2m3J0L7Qj4Pk
-290@k5%N1l0L2l2K8j4Qm5N5m0ljK9l2K8M9nj0l0J2j0k4M4K8J6m5l0j5J7kOj1j8K2K0j1k5
-251a3j0RRjMPk1NJ5j1K4j7qJ2kj2rkL0K5k2K3l3jk0pJ5M0Ll8NM8k2m4k7K4k0J4N2k0k7k1
-209d4M4Pjo8K9K0K9k9J4N4q0jJ2jj5Nl5O0Ppj6J3k8M0%J4m4k1N2k6K4m1K3%M3m1Qpl8K7K9
-168A1j2k2kK2l8M5j2J8om1M8l2KK0K5oJ3m9K4jjkj2J7lJ8jpl1Nj2pM3Q%k0k5M7j7Nlp2N8
-125eJj4K4J8n0K8j6j0n2M0K3j8J1J7J4j3J2j5j2J7L2Ro7J2Lk9j4qJ9N3K%l9K5M2l0j0%Lj4
-85a1LQJ7j7l4M2oK3j8l4L4lk6MK2jj1j6J6LJJ3k6j2L3j7OKMl1J7J8jNm6J9jL2k8LOQQ1r6
-41a5J6J1Kk2K4l1L2J2k3j1j8j8L8Nj0QkK9J3m6k5J9M8Kl6j2J0kpnO8qk1m0L2Nk7NK2%k2k0
0b0K3OJj7K9nQJ5o3pMM3Jl3J6j1J3J7R%m1j1K3OnJPjlkLj3J3k9rj7L8L9m7L4J9l4J2J5k9o
46hmj0K2Nl3NL5%Kl5MNl5N3Rj2J4nJj3RM3m3JjroOJ5K4l0j4J9nmmJ2Mk1L3j3k2L3n2K5jLj8
94a6PK7m1L4l4OK7nk9J0J1Mk3L5k1J8
110A0
##PAGE=	F1=20912.548350071658206
##FIRST=	23001.711907285582129,	6426.5682307747556479,	-567.125
##DATATABLE=	(F2++(Y..Y)), PROFILE
-912bnKK2k1npOJ3K9l7mK0POk6Ol6jJ8oJ2k7K9J8j4j1L8l4J5j5K6j9k8L6k7j7M6lmNL4j5n5
-869c1N1j8j1L7j5Rj6j0L4l4MOj1l2J3jnJ8k5J1L4J1l1J7Jj0NoOjj1N5k2Mk4MJ7k7J8j0K9
-828C3m5j2M8K2l0rk7lN7m1K4rpK8j1j8k9K6jL1j6j1J6k3rK3jNj8j5LmJ8kj0O5n1J4J8k8m
-787cM8m5K3L2l2k7PkL1l0kk1K1j7j3M8k5L7j7k6K5Lk3k2K4J1nj0K2mJ4n3L3OJ6qj6k6jK5
-747bL3j9Mk4j9L9N0o6K3l1J9%K5n4j6J6LM0k4J8k6M2l1Lj7K1j0K5n4J0K8J6j1j7L2m9%J9
-709dJ4qJ8j8j6K3J4m4M8Jl4K1k8QL5m1kJ3Lmj5pM8j2KL6m1Lk4K9l0L4KkkKj0pk3L4j6j7L8
-666B1MK1O5Oo3Rm3l2qM0k0pM4k1l2pL5j2nopnKNK7k7qJ3Ok6L9K4J8q2rK6M6nJ0l5j1j1J1
-623a0jjj4L5K1k7l3L7lmJ3j1k6L4J0k6M1l5NPj7L3l9J3%k5K6j9J4nPJ3k3J3j4K5mj6kRPk2
-581a4nMM0lk0j9lJ5j6J0K5OL4o8j5qK2MJ1lJ3RKk4J5n0K2j0J5J5lqOJ5prl0M5l1lK4J4Lr
-537A1k8M1m7m0J5N5Qk7l9K5k3N3Nk6N8n3KK6o3M3LQk2MJ9K4k5j9J0j5K4j0J5Mnnj4J9k5J4
-497@Jj0nN3k4QJ4pk0Jnl0K4n0L1kpK4J3kKj8k7J8K9rk8J9j7QJ6rK3j9K5l4n3N7L3L7m1k2
-455cK3okJj3qp9N2nJ3L5k0j1L0nj2l2J3J7J3J3j5j0K1k0MjQN3j4j0j3%pj5J5K2l5J7jJ0o
-413A7k2JJ1k4K2Qk7J1j1M6k8J0npk9QMm0O5J2j6jJ3K2k6m2K5pj9M3mJ1J5l1l1nK8L6m2L3
-373B4rj6J0K8j7kL6p3NJ4M3l8qj8J5j7J8J9pk0Lk1L7roK0Jlj7RL2k5%l4N0k3J7j6L1l3J4
-332A4k3J8J7K3m3m6K3qN2j6j1K2j0j6J5j4L2j7m7N4k1lQl4L2j0k3j4MM7KJ9j6J9k9m8J3L7
-294BJ1j3Ppk2lM7k2K6k9K5k1Jl3N4l6mNK3l9L6M9%j6l0J3j4j5M1K6J6m7k7j4J3lJ2j0j9J9
-254BK2j3k9lQPkMJ0k2LJ9j3K8k3pJ4lj1j4NK6K4j7K2l4ppj6J7M7km0J1M6k3m8k3K1k2RN3
-212A9j4k7k4M7J0oo8K4K0K5j9J5M5p9OJ2mmRm5O2Joj4Nk9M2lK2m1k1M7k7K7l4K5jL7m2Qp
-171gm1K8L1j0k1jK1m0M2j3J9kn0N9l3jK0K4jJ7n3K3on%j3K5qJ5KKl0jj4j0M4QJ3k8l3N1j8
-129ENjo9O2Ll0L3J9n0K4j7pm6M0J5j6J0J9J2j2Pj0j0J4L5Ro8QOk9j5rK0N5kjl2L1L0l6kj
-87aJj0PKJ7j9l3M9j6K8k5l0L8mk2%K0mlk0J9MlJ4k1j6K7j5J0J3ol2K1OLNm3K2kK4k5PLJ0
-43@P2q6J6J4nk7K9k6L1Kj4j2j9j9M4Rj5Rj1K8J8m5k1J8N0Jl6j5J0lj1jN9nj9l2L0Pl2MK3
-2B0Ok6j4K0lPk0K7kJ3J1o6jKM5jl2J7j2J4J5J1ql5pJ6MKJJkQj1Mj2J2k0j0k0L8K6m1K7K4
41B8l0QK7k8j3lj3K2Ol3lM3OJl6kRl5N5jlJ4j1Nj2lN9n3QKj7jOJ4K9l6j6J7kjmJ4jk0K8kk7
88eL2n3L9rMk0J2J9m0K8l3%L5mk7J0RLk5L2j4J8
110A1
##PAGE=	F1=20888.255750569169322
##FIRST=	23001.711907285582129,	6426.5682307747556479,	-269.875
##DATATABLE=	(F2++(Y..Y)), PROFILE
-912amJK0j9qpJ2J1K4l2pK0NJk2Rl6lK1j1J5k5K9K3k7pM1l1J6k5L7j6l7M2k4k2M4Oj8J1K8
-871C4j2m7M8j7pL0k0J3qj4K4k7OJql1QlnK6k7J5K9J1l0K0%qJjJ3j6mN3k1Kj8lK2l4J9j8K6
-828B2l4pL7J8k7rk1oN4l6K6j6OK0lk2l0L0jK3qj5J2k2qL0pPj5j5oqK3qnO1m8J2K2k5qN5m9
-785aK6L6l8l4J1MK5m0J0j9K3j5j4M8k6L6k1j5K3Nl1k2J7J7kj8K8qJ8n0K7J0J4nj9k4nK7L0
-746B8j2Lk0l1M4O0p2J8k5J6kL0n6k1J4MM6l2J9k1M1l0%j9J8mL0n8RK8J6ml0K9l6nJ4K2qJ1
-706A4j9qK5J4m5N0nl8K2l0J7L6m6%J2Rj6j3nM4njM1l7mk0K5l5L8oKMkoj2j9L3j9j2M3kK1
-664D5N3kn2J9m5l0j1M8j5rL5k0l1JL0rplj3o%J2J8k5pJ2Pk6M2K0J6p6qK0M8mJ1l8pj1Pll
-621a7j3M6J8k6k9L0JnJ9j7l2L4J2k1L8m1NNj4L5l9J7Ll3K8j6J0oQJ7l0J5j9K6nqNJJ0l1%
-580a9pM9mj3k0oJ5j4PK4J2L8p1k1jK4%J0lJ0J5mk4J3n4K4lJ2J4%j0J3LLj4k5L6k8qL1J4K
-538B0j2k7M4n1m1J9N7J1l2l9K6j4M5Ok6N4m7lK7o9M3lJ8k0jK4K2k0k2J1j7K6j7J5J4lj4j9
-500a5L0l0J8%j6oM2j1J0J2qj7Kkl5L1n0K7kpK1J5lKj7k4J9K4ml4J7j4JK1pK5j5K6l7o1O5
-459gL0M7n2k0K2joMok5o9M5lJ8L3k0j2K7lj1k6PJ2J6J6j3j2J8k0NKNN3j2rj0oj1j6J7K3l0
-417@J5jPj8plJ6k5J7J2k0Nj2M6k5kMrk9J0J4m3N9J3j7pJ6K1k6l2J4nj2L5%PJ5l5l2RK5L5
-375C5l9L0qk0J3K9j6mL0n6nJ1M6l6rk3J4j9K4K0j4j5Lk0L5j1mJ8Npk1J7K1j9Kl4M2j7K7k5
-335@K7k7J3k1K2J5J1m8l1L7k0N1j5j4K5j9qMqM0j9m7M7j5j3J6l1K4ok7j2QM2JK4j8K0k8m5
-296d5J2L5J3j0Pj3j4pL9j2J7k4J8k3nk1M9l1oJ4J6m3M2M8Jj9l1J6j8nL4K5J5m6k5j1RkJ6
-257A5rj8J5K1j4l3LJ1MkJJ1j9JK0j3L1k9nJ4lrj7QK2K0qJ8l2j1Ok4J7N2ql8J6L9k4m6k0J8
-215a9k6KN9qk7k5M7J2ro5J7J8K3j0J3L3p2J1J3nNJ3n3N8%pj0mk8M0mL1m0k1M2k8K9k5K5k
-175CK9l7Pj0m2K8L1oj9jJ2l5M1j5K1%n2O2l0oK0K3MK0n5J8qpkj0K9rJ1LJ0k8nj5j3M4OK6
-133D3l5l9N2j9Qjo1O1Lm1L9J7m6J8j5pl7M1Lj2RJ9J0j0KnqJ0L9Qo9MJ1k9j5qJ7N3n%k2L5
-91A8J6m0OkjlPnK1k3l1N1k2L0l1k2L8mj6pK0nLk4K2MoJ8j5k5K2j0J0K3j3l0K1pPRm2K5lJ5
-47ak1J1kJ3O1p2J2J9j2l0L2j9K8j1lj3j8j9M9J3j9J0k0K2K2l9j9J8M8Kl3j8J1nj3JM5jj4
-8A5k3K6J1l9KK2J0k4j1J7oRk1K5%J7No3%LM6ll1J7j2J6J3J2j5l0kQKR%mkJ7j6%oPj0rk2L5
37eJ1l1K1K3k3OL2k3j8mj7K5Nl2j0M8J3jl8mJ0l0N3qNJ0j5Qj3j1P2n9J6Kk9J0NJ0L1l6j7J2
79DJLkJ4oj9J9J1k8L0n2N1j7Lk2J7J2m0K2k9nL8kk1PPMk7K7oJ7
110A1
##PAGE=	F1=20863.963151066680439
##FIRST=	23001.711907285582129,	6426.5682307747556479,	27.5
##DATATABLE=	(F2++(Y..Y)), PROFILE
-912@k%J7j6j1qJ8J0J8k7rK0Loj7J1l4lK3j8K0k3K7K7m0jM3k9J8l4M6j1m8M9k0k9M3J5l2J7
-872GK3j0l9M4j5mK3k5J7jj6J4k1Qlok9LnnL4k9J8K6J0k9K3jolOJ7l1MN0k2Jj1rK7m0K1l0
-829a4K3k2%K4J4k4oj6qN1l3K7k0J7J2Mk6l1L5jJ3Jj7Pk0qL4j2J1j4j2j6j2K8j3kN6m4J1K7
-789B4k1j3O0n2K8M1m5m0J5RK0n1K1j5K7j5j5M8k7L5k6nK0J0l8k3J0K3Kk7L5j4K1m5K1J4J1
-752B3jk2k3qK9K8pLj7m0M6O9p7J4j8J2nL4n6k2J0MN0m1K2j6M0k9kk1J4LL1n5OK6J5Lm4K6
-712Dk1j1J0L1rLk0KK7J3m7N0rm1K3l1K4L8n2MQJ7k7j1nM0KlM6l3j1j7K1l8M0j5PJ1okj7j5
-670b0L1k4nM4nK5M4qm1K1m5k5j5N4rrK3k0k9J1K4rq%j9qkK0J0k3pJ1Qk5M3J6J4p1nJ4N2m
-628B9J2m3lj0Mooj1N5J4k4k3K3NoK4k2l8L5J3j9L5m6PMj1L3l4J9Om1L0j3OpRK1l7J8k6K8
-587DnkJ2rJ4m0Oj5N4lpk0j0J8j3NK2J6L8p0k6PK5nJ0nRJ6pk2J1n4K1MJ0J1Lj0K0j0J2j8k1
-544b4K8k4j4L6J6%j3k7M8n4m3K4N7J3l7l8K7lL5Pk7M9m1oK9p5M3qK6j7nK7K0j6k4J2j9K6
-506Hk2J6K3kk1k3M0l6K2lj9nK5NJ2Rpj4Lkl9L9n0K4kpJ7J6lJj4j8J8J7Jl9J5j0qK5lK6rK6
-462C2l9p0P2K6N2n8j8K1Mj0PJm0n5L5nK4L2j9j3K5krj9jOJ9J7rj6J7j9ON%N1rppj1j5j5J9
-419EK4k7J5kMk8OpK2k7J3J6j4jj4M8k4j2J2j2k8J2K2m4N2J3j6j2J8J9k5k3NmnK7KMJ6m0l2
-378d2K2K1L4l6K6pk3J8K9j7mK5l9j4PM7l4qk7J2k1L0K0j9j3Kj7L4j2mJ6J0j1k5K6J0j3Ll5
-339b9L6j5L8l2K3k1J2k0K6J4kn0k0N1k9M8j4j7K8k7%pmN0k2m6M0rk3K4k7J5kl0j1J3L7jK9
-300B6k0K1k7m3J1L5J5qPk0mj2L0lRj7J1k7j0qM4k6qK2J0m7M6M6Lk0l3J9k2OK4K4J5m3k4q
-260fO%J9j0j6J1J9j7l5J0J4JkkJ2j6jK2j3L3l6kJ5nlj9J0J5J6KJ3l0j6J8l0J8N6j4l6K0L3
-219E4k7m3j4J4l0oO6jk8k5M6J2j2n5PJ5J8%J2J8o0J6J1mJ6J3n8N3mqnj2k6L7pM2l8k1L4k8
-179b8L2j6K7nK0l2Nj1m2K7K9Jj6o%k2L8j6K1Jn1O5k9j0K2K0RK2n6J2j0qlpL2j2QKJ8k5oj6
-137a6j6M3LL9m2m5N4k1J1%n0N7Jn2M6J5m3J2j0pk6M1j0qOK1QpmjpPM2Pp0KJ6k8j6kJ1M4n
-94@KrL7%m4J4jnNJ0j2K5l0l0N4k8L2l8j5L8lj1j2K0pQk5K7Kj2K4ql5J6nJ3L1k1k7K1k0J2
-52gJ4m1K8nNj4J2qJ6N1n8J0K2j9k9L0j1K6k3Pj3j7j9N2J8k5J3k7J1K7l2j6J6M5Lk8k0J0o
-13bj4KK8Moj5K1J6m5jK1J4k4pJ4rJ2k1K4%K0Jo0%LM7nl0J7j1J6J1J3k1k4M%lJ6KqoK7k2%
31alM%rk2L1kk3J2K4j7ML8j8k4nk1K7Ol2j4N0J8kl9nJ2k6N0j4J1Oj7Qj2j8Q1o1K3Jm0K1LQ
75A3L3l7j8QKQjJ5j0j9J1K3k8K5m7O1k4Jk4K3Mm0J8k7j1M3%j6MNLk6K1LJ6
110A2
##PAGE=	F1=20839.670551564195193
##FIRST=	23001.711907285582129,	6426.5682307747556479,	609.125
##DATATABLE=	(F2++(Y..Y)), PROFILE
-912BkJJ2j4j2qK2J0Rk0rJ9%j0j7J8l3KJ7k3K7k1K2L0n3RM3k6J7l9N1mn5N4j9l5M3J9m1K3
-872IJ7ql0L6j3MJ1k6J9Lj3Kj4J3qlk9kqoM5l3K2K0J0k8K6mjqJ1K4m4PM6k3%jj3K9m5K3l6
-829a9J3nLJ2J1j9rrpM3k6K7k4K9KJ1l1k9L7%LQj9Nj8rL6j2J1j0j1k3j6L1k0NM7l8QL4j7j8
-787a3O3n1K8M0m5m4J3J6J5n9L1rK7j6j3M5k6L2k8JJ8J1l9k3%L1Ol3L8j9K3l8J3J8QJk2k1
-749b1j0L0K3KKj5m7M5P6p8Qj2J0oL5n6j8KNM9m6K5j2L8k7nj9QJ1L2n1NK0J3J0n4K1j0j4P
-709b4L8rmk1RK9J4m6M7j5m2K4l3L3L8n3MOK1l6qnL3QjM8l1j5j2J3l7L9k2J1J9rKk4j0K5k4
-668b0JL9jL7N7lm8Om9j6k2N7nlRk4k3J9J7qrLk5j0kK5Jj9pRQk3M4J1Ro1mRN7%Om5Lj2Jrk
-621b2j4O0J1k2j4J6RrL0k9m0L2J6j5K8m7OMoL0k8J8J0m6L1j2LqRK4m0J8l0K8qNJ8j6J4m5
-581c1J0j9N6jjk2j2K0rKJ6J9L7o5l0J6K7j3J0pOJ5rj9J1n0J6RPJ1Lj3L0k3J9k0j7K1j9j9
-541c8M0J4Kj4k6M7n2m2K7N3J6m1l4K4OK7Nk6M2l2j0K8p5M1j2L2j3qK9J6rl1J7k0K0k3J8L2
-503C0lk6k6M5l9K6nk2mRJ9J5Opj1LJm3M3m5K0knRJ8mJqj4J6ROm3J6j0j2K8jK7nK7m2p2P2
-459cK4N2o0j4J8Pj4J0J0n3l7K1qK8L1j4j5K0%j0onnK1J7nk0J4j2LOlM7nloj8j5j6K2K3k1
-417FJ2mMl8K0j1K4k5OK1nj0j3M5k1j9K0j9k3J3L1m7M2J4j5j8K2J5k0j5nlOJ5MKJ6m2l2L4
-377a3J8K8l2K4j2j8K1K7j7mK0k1k6NM8l2ol0Rk2L4K0k6rKj3L0j3kJ3J4j5k9L5%j0J1l5K6
-338@j3M4l2J5j5J1j6K9Rj0n0j1O2l5M3j4j8K9l2Mj5%N4j9m4L3ol1L0k0PJl2j0J3L5%L0k0
-299FK0k9l5QL3J5kNk7Pj5J8NMj3Mk8j2LL7k1j2L1Nm7M7M2Jj6l5K1k2J4J2K3J5l9k3mMJK1
-257B2j2j0NJ5j9l4J4J6J%qJ3j2lK1j1L4m0%J5nJj9QJ0J0J2Qk7j7K6l5J8N6j8l0K2K4k9l7
-217a5rRl4j1P4Nk8k4M0J2j3m3mJ2J3QJ0Om6J6J1KK0J1n8M2lqjk0k3L1pN2l6j9K5k8L1kK5
-176B3pPk3Nj3l9K2K7Oj3j0j4pL6j4J8%m3O1k6j3K4J6J4K1n3JpqnlL2j2LKK2k0oj6j8L9jN2
-133F0m6n0N4k3J4%l6M8kn8N2J1l7Nnpj5M1k3lLK2PmrjmNM3Oo8kK2k6j8ONL1lMNL3j3m6K2
-88@%rJ2J2j8K9l5l0N3l0L1m2oL5knj9K2pJ0k5L3kj6L1%m8RLJ3L6k6k1J6l0J6K2m2L1qmoJ2
-45ej6K2M1m6QK3k5k4K5lK4l6K0j5j6j7N2K2k9J5l1oL5k1j5J6L6Nk0k3J0qj2JJ1QLqJ5K0m9
-4a3mJ7J5j7oJ2qJ2k0K3jK1ln1nPM7j0k5J5j2J9J0J2k4k1RorK3Kqj1L4k4mMkJ1rk0K4j5j3
39b4OJ8rNL7j2k5pk5K9Pk9j4M7K1km3lJ1j6M3j9J7%j7Pj6j6Q3n9L0%n1L4%MK9l1j8%QJ0JJ5
83B6j5j9ML5k8K3m1O4k8kk4K7km1J5k3j4M3%ojLKk5J6J0J6
110A5
##PAGE=	F1=20815.37795206170631
##FIRST=	23001.711907285582129,	6426.5682307747556479,	1190.75
##DATATABLE=	(F2++(Y..Y)), PROFILE
-912ElKPj1j4pK5PLj4qJ8mj1j9K4k9RRk9L3k0J8L2o5J9M3k2J6m4N5Lo2N8j6m3M2K3m9L0J2
-871B3nk1K6j1J1%k9K4Oj0j1pJ8j2kk7nj1pN3l5K6J3J1k7K8oKj2J7K9n6J3L6j9lRj6L0m9K8
-830B2m5LJ2OKQj6j3JoL5k0K8k7L8rJ8l5k8M0jpJ7k1Lj6rL6j2J1nj1k8j9L5k7J0L7l1NM1j3
-788Ik4O4n0K9M0m6m7J1K2J2o2L6lK7j8j1M2k4K8l1NJ7J4m0k1qL7Ql8M1k7K6l0OK2LMk3j9
-749a9j3L2J8J1Jj1n3M3P9p9LlQqL5n4j1j0MN0n0K7rL6k5qj7KK2K9m0%J4J1J4o2J6Lj6LM3
-708A6qj0k5J6L1J5m5M4j8m1K2l4L9M0n5MMK6m3onK6RNM9k9k0pPl4L8l1J6K4j3Ql2nK0k7J1
-667a8K9J0O9J06J7q6m2n5j0k7N3JNol0j6K7Rrj0Ol0j1lL1rj4rQQk1M5NNn2lMO6Ppm7Rj5%
-623a0j0Jj6O3Pk0oRJ3j1L5l4l9K7J7j2K3m7NN%K2k2J9J4n0L2j3Jj0RK7m4J9l2K8j0J0K3k5
-583bJ6n1J6k0N3KOk4j6K6okRK1L3n8l1K3L0j9QqKJ3rj6Rm4J1J4MJ0Mj6L8l5K7k3j2J1j3k3
-541d2M4J2Mj4k5M5m8m1L0M7J7m3k9K0J3J9Nk5L5k3j4K5p0L9j7L7j0j1L1J2ll7K3k1J5k5J9
-504fM0nk9k6M9m3K9qk4lpL3J8LpqLLm6M7m0J5%k%J8mKmrJ3LJ0m7J7j0j3K6KK9kK8m4o8O5
-459bK3M8o0rJ5J2j9J2J8o3j7Nj2L2K9j1j3J5Kj1Nrj6K3J8kk3J1n%QqM3lKnk5j4j6K5K3j7
-417IJ1oLm9L4j4K7k5%K7Mk0j1M2j9k3K4k6j7J4M0n1L0J6j1k4K6Rj6pj3kJ6MN%J8m4l1M4J3
-376GK2k7K1j7j2K5K4j7mJ3jl8MM7l0ml1Ok4M0J9l3pKrK8j4jJ1J7j7l3M3rqJ8l3J7j3M8l2
-335bJ0j0J0j1L0Mj8m6nO9l8L8j5j8L0l9J1k0lO0j6m2K9lm0L6j3kNl4rJ4L2JL1k1J7k9k6M
-295b9L1J6MKl5K0j8PJ3lj0jk9j3J5K9j7j6M0%m5M6L6jj2l7K4k3K3kK4J5l3k3jLLK1j4mJJ0
-253A7k2l5K0J9%Jj2J3pnJ9rL4m4LJ6oPj9MNMK2Lk2k0L5l9J8N4k2k5K5J5l1l2kLl9j6Q4J0
-211B4k8k2L4J1j3l0j4QPJ7Pml2J5J1OK4On3L1mpLk6k0K6pO0l6j7J6k8L1J0K3roj1Lj4l7J8
-169b7K3J2rj4l1J0L5j3J7kl6N8k3j5K6J1J7K0n0qnppKL1j1l%K5j3mj7j9L5mN9m6n4N3k6J8
-128HJk3L8on9N5Ol0lKqnM3l8MjK3NJj6JkMM3No6oK6k1j9J4mJ8kQK1K8k8m7K9Jj3K1J3k3L3
-82C1m0l0M9k8K9m7KL3j%k4K2nJ1k5L9nk1L8Po0LJ0J2M1l1j5J3m2K2K8m2L6j4j2LJ3k6K9L2
-42C5l6NK5l1j9K0OK1m9L3j5j4j7N1K5l1J7l3k5M1j0j3J4K6Prk6J0qj0kqJ5J1jPK6n2qJ5J5
-1Hj1nJ1qJ3j9K2kK0om3rJ0M7j3k2J4j2K1J0Rk7j7J2j0j6L1Lj0j6M1k3rJ0rK4j1j7J7k7mj
40b4J5kML7qk4rk9L2Qk6j2L9K5lm5jJ0pL7k3K1oj9Qj8j5Q3n3L5mo0M9o%K7k4j9qJ2J3KJ5j8
84Ij9mM5k4J9l3O1l1lk5L1pm2J3j8j8M2JNpJ%k2RJ7J5
110A5
##PAGE=	F1=20791.085352559217426
##FIRST=	23001.711907285582129,	6426.5682307747556479,	1630.125
##DATATABLE=	(F2++(Y..Y)), PROFILE
-912GkKJrj3pK7MmooJ4oj3k1L2k7J9ll2L8j8J3L1p3K9L8j6J4m6N7Ro5N9j5m8M1K4n2L5Pkj4
-869CJ5rJ9j1l0K8Omk0oK6j5%k5j0j3rO3m0K8RJ1k7L1qNj7K3L1o4J7K4j2oJ8j7L0n2L4n0j2
-828c6L0OpPj2k0J0jK6j2K5k8M5j7K3l9k5M0jj5K2k1Kj3j0L0oRjj0l0k3L6l2J7K6k5LM7rk9
-787a8O3m6K9L6m3m7MK9Ro3L9NK5k3nL7k1K2l1NJ6J6l4k0j8M2J0l8L9l2K7k3JK5lNj9j8j3
-748c1L1J4J6Jqn3L7P9p7kMRj0L2n1lk0MM6n1K9oL3k3rj4mL1K4k8lPQJ7o6RJ2j3KM3qj4k7
-705c3J9L4J6m4M2k4l7K0l4M4L9n2JMK8m7onK0RJ4M4k6k2kjk8L4l8K1L0j5J1l8kJ3k6J7J6
-666dK7J31K10N0j66j30p1ml4M4NJ4j9l8qL2Lj0j1Ql3j2lL5j6j1qMQj9M4jJm2kJP6J6k5m6
-626dJ4j9kj0Pk0O1Nj7MKJ6j4L8l8l5K2J7rJ4m2MOQJ0j1J3J9n2L4j4jj2J0K7m3J6l1K6j3J4
-585@K5k8J4n4K0j6M5OJ2k6j7L1jpJK0K7m6l3L1L1k5OqkQqj1Ql6NJ6LRLj8M4m5L1k3qLok4
-541d3M3J2Pj2k7M0m1l7L3L4K0m2k3J4J8J2Mk3K8j6j5K1o2L5k0M0oj3K8PNm4L1k0Ok2J9M6
-503C7ol1k3M5m5L4j1k5jk1M4J9KrlLLm8M9l4J2KJj1J8mM%kRoJ5m9K1j3j2K4LL0jL1m6n7N0
-459bK3M0n6kRJ4k1J4K3o8Kj0j5L4K6mj2QMj4J8ql0K4J8kk2QMnRj3L8jPol1j1j6K9K1j2Qq
-415A2Ln3M3j5K4k0qL4Rk6j0L9j7k4K7l4j0J5M5n2J7J6ok8K8Jrjk0KK4oMjJ9m2l1N0J0J5k1
-374CJ6k3%K5K2j8lQJ4m7LM7l0jk9%k3M3J7l8pKmK6j4jRK0k0l6M9j3j0K7k9Pj2M7k8LpJ0m
-331AL1lk2m0oP6l9L2j5j8K8m1J4k2oO3j1l9K3jm5L9mpOl4j0J2L1LK9j8J1l0j4kK8J6J2km2
-290a6L2k0lJ8pqpk7j0K2K2j4j9M6lm1M3L0npl9K7k3K8j1K3J6k8k5N%QJ8j6NoLk3l1K1K2%
-248@Nj8J1jmJ5qL4m7OJ6pJ6k0kkJK9jj8j8L8m1J6N0k2j8K6Ml3k2J%m6j6R2J4l0j8K6J0j3
-206Ej5k3LJK4Nj3j4QJ1J3K5lm2J7loOk9j7K2pO4l4j5Ok7K8K2K3j2k0LKj5l4J2J8J8oj8m2
-164e9K3L4qJ2lk6M9j8j7K9NK0J5m3j8klj1QK7rolK3n%j8k0L2qO4m5n3M8k8K1Lj3K9j3n4N6
-122A5%k4pPrNM5n0PlK4MLk1%JLM2Mo2qL0j8j8K0rjLJ0L5K1l9m5L3Kj6L1J0k6L8m4l1M2k3
-78a9K5m8J0K7%Nk9K4jQk2M4rk6M5J1o8lJ6J2M2l1j1Qn1K6L6m2M0k0j8J0J1l1L5K7l3OK4l4
-38dj3J2J6J7o0M5j5j2j7M9K4l0J7l3m2M6Jj1J3J2J2Kk9J0j0mnk6J9K0NkL2n5j1J1J6lpJ1
1AmJ1j6K0nJ7pl0j7J5M5j8j7J2j2K3J0Ok6j5J6j6k2L7Kqj9M3k0j3J6j6L3j0j5J0l6LmPNOL3
44B5lk2j1l3L5Rk1oK7K4%n0NRKK7k3K1j1j7Lj8qP7m6L8oo6O0j3kK2j5j6j8J5J5MJ3j9j9j0
86b2N2k0J4k4N5l1mk4L3j1m1J1j3j8L5KJ6j4Kkk1LK4J5
110A7
##PAGE=	F1=20766.792753056732181
##FIRST=	23001.711907285582129,	6426.5682307747556479,	2069.625
##DATATABLE=	(F2++(Y..Y)), PROFILE
-912H%Mppj2oK9%j1KlJ2qj4k5M0k5L0j6l6M3j6QK8p7L7L3j1J3m7N7J5o7O0j4n4M0K4n0L8J
-871A6KpKqK9k2k9L1MLl2lL3j7Kk2j2j8j0P1m4K9NJ1k7L4j1Qj9K6L3o8J8J1mrK7j7K9n3L8
-830C0n3k6M7Mj4Prk6J8MJ8oK4k8N0k8K9m4k1M0kk3K8k1Lj0j1K3%OMql1k6L7l7K3J4j9JN4
-789B1ol5O0m2L1L1m1m5mL6Oo0L8J3K2k7JL1j6J5k9JJ4J9k7j8k5M4J2l8L8l9K8j4lK8j0Oj6
-750@j7j3L0J0K1Jnn1K9P7p3pJ1J0j2K9m9Pl0LM4m9K7nL0j8j3j0rM2J9j5j0JNJ9o7MJ6qjM4
-708A7qj8l0K3L6J7m3M0k8l2J7l4M9L5m7jKL1n0lrJ4PK4L8k4k3Mpk0K7m0K2L3j7J5m4JOk5
-668d5K3LM9K27L73R6k93k66r3ol3K5RK3k7m9%L5lj2j1Ql6j1lL9k5oqKOj6M4rkl2jlR0L0n1
-627D1m4J9k4lrJ3k6N8Lj3J5pJ9j8M2m0l0J6J6nMl6LQJ5kkRK3n2L6j7lj3RK7m2J4k8K4j5J4
-585aK6l1J4n7K5qL4J0J6k8j8L6Mj1qJ9J9l3l3L8L2l1Nj0oMpnNk7jJ9%J0Kk3N0n4L7k3nnK
-542a8k7M5J0Rql0L6l3l4L5K1K4m3j7QK2OMk1K0qj6J5m9L0k3M2kj7K6LJ3n2L9j9lj9J9N2r
-502C1l0k0M1m7L7j4k5Jl0M9K2%j0%LMn1N2k7PNMk3K0nONKOj3J9n1K5j5pJ7NL0jL2m3m3K9
-459cK3L2n1NMJ5k3J5K7o8J6k3j9L6K2Mj0JOj7L2om6K5J7%k2NJ3j0Rj7L3JJ2ol8qj5L1K1q
-417A5Oj2Ln3N0j7K1j5j5M0J3l3pL5j4k2K6m1kJ4M8n3LJ9jl1L1pjJk4NL2j7MjK0l9l1N4OP
-375A7j5J2l0J3K7J8k0jLK8n5KM7l1Kk6mk3M6J5m4oLJK3j3kPK3k2m0N6k0j0L7k6jj1M4k4m
-334dmJ0KL1rk6l3pP8l6K5j6j6K8m4J7k3j0O5ol6J9Jn2M2Mj0Pl5j0J0L0MK8j6Ol2kqK7J4J9
-292C2nm9M6k4j3K2oj0j2k3rL0J4j1k4N3ol6L9K2qJm1K9k3L2k0K2J8k2k8J0kJ2J6k0J5j1m
-253Fk6k8K3K5%Rk4ROnJ0nL4n1J0J8rK4k1prmL6mj3j8M1m2J5M4k2j1K6nl2j6Lln2j4J00J8
-211C6l0j7J8Rj3jk9koL1%j5jKJ1J9K3j4k6MmmRl0j4J6oO8l5j1mk5K3L2K1j2l3J6Jj5l0PJ2
-168a9K2jk3n2L6L3nRoj4M0j3k0L2kK3J0l7k7KLj5J2K3orrK1MOj9k0K8j3O7m1n3M4k9K4Kp
-126AK3j9m8N7oj7j2J3j2J3M8o1J2oK5KPk7%LML8Mn7j0L2j3j8K5j3j9RJ1M8J0m6m3L8Mk0L9
-85A9Qk8M2m8l2L7k0K3m8J6K1%J0l2K5LMk0N0j2k9M8J3p5oK1J1M3l2mLn9L0M3m4M5k6k4K0
-46dRm0M3K3l0LK4l7nKK6J3o5N3j6j1j7M5K4l0K0l0n9M9J2j0J2mJ8J3l3J1r%qm1K2K9Rj1L6
-5C6n5j4QJ6MrJ4kRj3J8j0J3nj7k6K0M3k3j0J1j4K4J2Kk5j5K1k0k8M0Kmk3M4j5j8K3k5M2j1
35B0j1Mm4J0p%J0RK7Jj9j2l6L8J0j7LJ1K3Kn2J2NJ0J9k2K1j5j6kj8%O7l6M0ro8O8j8mJ6oj4
78@k7J9J6NJ0j9j7j7N9j6Qj2M1k9mk1L3j4l8J0qj9K9JK8k0Jkk0mL0J5
110A8
##PAGE=	F1=20742.500153554243298
##FIRST=	23001.711907285582129,	6426.5682307747556479,	2295.875
##DATATABLE=	(F2++(Y..Y)), PROFILE
-912IKNj3oj2kK6lj5RjRqj3l1M8k3M1k9l6M2j1LK4p6M1K6lJ0m6N5J8o6N9j6n6L9K1m2L9nO
-870A9lj0nL5k9k8L3KJ0m1oM4j7Jk0j1k0j4P8m9K7MJ1k6L7j4J0k4L1L3o6J5mRj1L2j6K6n0
-831gM2n5l8O0Kk0Rnl4K5RJ1%K1k6N3l6L3n0j6L9nk8L3k1Moj3J5PMOnl0k8L7m0K8Mj4jN8l
-788A9m0N6l8L3K6l7m1j4M0Mn3L5K1J8l2OK5j1Pk5kRK3j9j4l1M4J2l3L2m2K8ppL1j7Nj0j7
-749a6rK5PK3Jkm6K1P1o7j1J4J5j3K4m6J5l6KL8m3K6oK5j3j5nj2M9J1Kj5pKJ9o4lJ8KjL8p
-707A1k0l4K4L8J8m3M1l4k3J2l3N2L1m1nML1n1jj2RLL6K7k2k0Qj3qJ6l9K3L3j6J8m8jJk4K7
-667b5j0P6L57N88J46m63m35j23j6l0LJ0K8k9o1RL5pj4j0Ol5j0mM0k9lnlMj3M0j3nk3jmJ08
-629G9M3q3m1K5l1lqJ9k9N0KrK3j0J9k0M0m0k0QJ5lok7LJ1J9j4QKK6m8L8k2mj3RK3l5Rk2K1
-587Dk0J6K2k9J1n6K7NJ9J2J9k8j8M2Rj8j6J7J0k2l0M3L4l7Lrj0%rKOk0mJ8jJ4nk6N4n9M0
-546A0k4%j1Qk6M2J1J0ll3K9k2l2L6PK7m1j0JK1LLk0J7lj6Pl2K3k5M5jj7J8%K1o0M7j5j3j3
-505c1J7N3j0k7j3L2m8L9j6k3Kl3M9K4kj3MNKn0N0j9LOJ0l5K0nRJ0MLk0K2n0K9j8KQML3mL2
-462E5m0k3MK4K0m1J1lJ5k2J4K8o5K6k7k5L5J8J1onPk2M6ko0K5J7lj8JK1j4Pj7K7%J8rm3l
-421a8j3L3K0nMj6Km7N3j7J5j0k3M8J3l5nL1j3j6K3m7OJ3M4m8j0J9Pl4L2j4NLk6J1L4k4Lk
-381dK2l4l1N3MJj0Pl7K8K7J7k5J%L8o1JM8l2Mk0j1j8M7J0m6qNOJ9j1oPK5k2m3N8j9j5M6k1
-339@rrL7j7j1%RQK8j4k6k4j3P6l0J8j7j2K3m1J7k0j7O4Jl1J3Kn4M1J4j0Nl6j0QK9OK4j1k
-298Il3Rj3K6J1K6pn3N2k2k2K4lj7j3j9nL4Rj2k5N6ol0L2J6j2Ol9K7k0L2k3J9K0j6l1J3jJ6
-258A5Qk1K6j6j2k7k2K0K8KJ2k8OJ1kLmL3n0J1J9j1L5k4j3j5pM0mj0j5L8m0J4L6k0pK9j5l1
-218hrMon7rJ06K1k9j8RRj2J1l3pj2L6lj5J3rJ3K7J6k8qpmjJ2k9j3J4nO5l4pj4k2J9L5K2j2
-175B1m7L0Mj5k8MMK7Kk8n6M4L3%Mj0%K9pk3L5rK4Lk8l5NJ0j9J6J8kj1j3J6J2J3k1j8K3j7
-134a0O5l2m9L4k7K2OoJ9k4l9N3j0j1j4J7j3J7N1o8J4oK3LRl2kOML2Mm9qK9qj7K8j5l6J5J3
-93a2N4jm5m1M0Mk3M8Jk5M5m8l5K8j2J9m6K2J3%J6l7K7Qjj5N3j7l0M9J1p4j0K4J2L9k9Klo3
-53e2L2M6m1M7l1k7K7Pm5M8K3l3JK4l8MqL3J0o7N7j6rj9M3J8k6K2k7p1N1K2j1J2j9K3K2l7
-15eJ4rOj3n1K4L5J1j7L9n5j6MJ5J1rJ5JOpJ4j3Olll5K5M0k9kRj4K5J3jk2j7K4k2l2M1Ljk5
28b0M1pk3K6l0M7j1pkm8J3orJ5J2K0Nj5j2l9L9J1j1J2pK2Nn3J6MJ5J2k0J7j7j5oj4ON5k4L6
70C3ro6P2k4nJ0Nj3l5K2J6OPj6j9j8O0j2MkK5k6kj7L1j5l4Qjj9K0jL8k4%lj7rL4J5
110A9
##PAGE=	F1=20718.207554051758052
##FIRST=	23001.711907285582129,	6426.5682307747556479,	2067.25
##DATATABLE=	(F2++(Y..Y)), PROFILE
-912HMPj8oj0JK3nk0J4KPj0j0l7N5k1N1m2l4M0ojJ9p2M2J9MPm3N1J9o0N4j7n6L8J8l2L7j0
-871A0RLk2lM0l7k4L4lJ9m9rN2j6Kj7j1k2j8Q4n4K6MJ1k6L8j7J1k8L6L3o4J4j8K0j2L5j3K3
-832D1m7M6n6m7P0lk6J2jm2L2J5MNK0k4N4m3L6n5j1L9rl2L7k2Ojj5NJ6%Pjk8k7L4m3L5prk
-790c7O1jm5N1l2L5K0l4l6k4M3Jm1K8K9J5l7J2J8ojk0qOK5rj1l7M6J1k9K6m5K8jrL4k4Lkj8
-749a5nK1LK6J%m0J2O3o1j3J7K0j4J9m4K4m3KL4l7K3qK1qj8Jj6N7KJ7j8j4jJ9n9rJ6J2LK9
-708A9qk0l7K5M0J8m2M1l7j6Pl2N2K6l3qNL1m9%j6LjM9J6j9j9J2j8MPl7K3L0j4K0n1llk2K7
-667c0j8J02N12Q26J92o56o17j58l4k2k3J0L1k9p0J7L2j0j5rLl4onM1l4KmpKj0L7j8rj2ln
-630c1J26N7j14l9L0l7kpK4l3M2%nL1j4J9k2L8l8qjJ4jj5j9LJ4K2k6J9pK8m3M1k5oj4RK1l1
-590@Nj5J8k4J6J7k7J0n5K9J8LJ5K3k9j9M7J3k2k4J5Kj2k7M7L3m0Lrj2pj0J0Oj2qJ6jJ7j1
-550al0N7o2M2k4Nj8J5k6L9J4J1Jl6K1rl1L6nK9l9moJ9KLj9J3Jj6%j5J8k7M7Jk0J2kK6o7N5
-508A0j1k1qJ5N3j0k5pK4n0M1j7k2Ol4M6K5mj5QNJm9M8j1kJ0J4m6J9nJ3J3O%k6K5n0L3k0J1
-467g%ML4j0L1l3kk2K5Rl4J9j0J6k3J5K7n9L2l1k8L4J3J7%j3Rk7N8Mp5K6J8pj4mL1j9Oj8K2
-426A4%K2j1m8Kj3L6K0lJk0Jl5N2j8Qjl1N2J0l5kK8j1rJ8n3J6RL8m2k1K0J3l5L3k3J2Lk4J6
-385a1L5l1JkK5k9l0N1JnnMm4M1K7J6l0LkM3o2%M8l3Nj5j6j3M7Om9qPJ1J5j1rPK6k1m4N9j8
-342a0k0N4j4j6pK8qj9LOJ5K6k0k5j6k0P5k3J1j9rK0l8J6j6k2O2Ok6QLn5M0K2j1Nl6j0NK8
-302gOK0nrl5K1j9K5QL3rn8O0k2k9K6%k4j3j5%L7Lj1k9N8nk5K6Rj4J3l7K5j8L1k6J6K3j0l5
-261a5J6kK1Jk2L5j9k1k5j8J7L0LJ6l2KJ8jlmL3n0J3K0j3M5k7j8j9j0M3ooj3L7l9J2K9j8l
-221GL2k3k9kJqo1JJ07K2k8j9KQj0K2l7j1j7M0oj2K1j9J6L4Qm0J2k0mLJ4k7j1J2lO1l5kk2
-180b3k0J2L8K1j0n9M1J0j7k4%kL1Nl1n6M4L5N%j5J3J8jk5L7j6K5mk0m1RJ8k5K0J3Mj3k0J1
-140a2K0J9k1j7J7j9O2k4m4K6k5K0QpJ6k9k9N0j4nj7K1j6K0N6p4J7oK1KJ1l6kRMK5Nm1qK7
-100A0mj4K6j3n2K4J0N8rm4l7M1Mk5N6qk3M9m9l5J9mJ4m2K7NjK0l9K9J2rpN5k1l0M7Qp1j3
-60c6K7J2L6k7Qro6L4N0l9M8l6l1L7Mm9N3K4l7kK2l8J3j8M0Oo4N9j6rk1M0J2k3K6k2p8N0L0
-21A0j4J3l4K9L0m1J6qJ2j7n8K3M0J3k5M3n4j8LJ3J7rJ6NKlJ1j6jjJ1m3L0L6l4MRj5K4J6o
19B9j7k0K8k4l7M3LJk7L8Mk8K8l6N0j1kpm7J3mj9K0J5J1Rj0j2m0L9J1nK2k7K1Pn2K4%J8Nj7
61cJ5k0j4j1rJ4M0j4L4j1o1P3k9mLJ5j0m1K2J5OMj2j8k1O0pjQPk2Jj2K8j4k9OMj8J1lM7k8
104Ajlj5j4L6J6
110B0
##PAGE=	F1=20693.914954549269169
##FIRST=	23001.711907285582129,	6426.5682307747556479,	1980.75
##DATATABLE=	(F2++(Y..Y)), PROFILE
-912HPRk2orMJ9pk3J8NNqrm2O0j9N5m8l0L1KmJ3o2L9QJ2Nl8M5J9n2M7k1n2L7J4j8L2j5J3L
-869B5k9kM3l8k2L3qK6n4j3N7j1%j3qk3k3Q7n9K4MJ1k4L9k1J1l3M2L0n7J0k9L2j2L3rJ9m1
-831cM6n5n1P6rk8J5Km7L5J9%QJ9k2N3m7L7o0nL9j5l1L8k3PNj6nK4nRKk5k5L1m4L9j4okO2
-789B8jm9M5k8L9J5l1l0l2M4lk9K1L4J3m1J5J3lpj3j4%L0%om1M3Rk3J9m3K6Lj0L7l1JNj9K
-748a2J4jK4LKl2MN4n4j6J8K5j3J4m1L0m5KK9k8J9j1J3Jk3Qj7O0mK9j9k1mJ6m9j5J0K6PJ7
-708B0pk0l9K4M0J8m4M5m0n%l0N1J9k3j3OL1m5Lk2%mN5Nj6j4J3k0J4ll0K1K3j0K3n2j2jk1
-668f0K1j6J23O71J053K24q44p85j92n8rm7OL0k2p8K4K6rj8qjl1%pL9l4KJj1jpL0k0j0mnm
-630c1J44O8j45l5L6m4lnK8l4L3lJL5j5J8k5L5l3Nj0J0Jk4j0LJ9K2l5K7j4K8l7M4k9qj2QJ6
-591B9k1jpJ3k7J4J0k0Rn4K9L1j3J9K3l0j7N0J7k7k9J2mnk2M8L2m1Jqj5rj4J7NopJ1jK5k0
-550cl2N5o1M2k3J0k2K1k5L4J8J0Om0J4Kk9L5j6K9l4%j0J4KLj9J3Jj5nKJ1k6M8Kk2%%L1p1
-509e0N8ok7JJ0M8rk0jJ3m7L9j6k0Rk8L7K5oj9J2P%m5M2moJ4J7n5J6lJ9J3Pll0K6m6L6k2K0
-467FrLL6j7K8k4J8m7K6%k6K4j7J6k1J4K4n1L4k8l2L0RK2Pj9Ql2O8J0q5K5J9j1roL3j9Kj6
-427gJ9lK4j5m6Nj2L9K0mjk3jk0M8j7jPl7N6Ll1JK3r%J1n5K1OK8l2l0K1J9l5L2l1K0lj8K3
-385eL2l3kmK9k3k9M4%qk%m6N2K4J7l6NlM6o3jM7l3Oqk3mM5%m7j0J1J3J0rj5J0K5j8m5N7j3
-342gk4N7nk3kJ7jk6PLK0K2k3k2j0k8P1j5Nk0mJ4l3J4j0k8N8J1j8JLn3L8K8qJl7pKK6PJ5J
-299A7j6l5K9k2K3NL7rn9O2k0l2K4Ol3rj3ML8Lj5l0N7mk0J9Nj5J5k9J7j4K5k0J1K5ol8K0l
-259@K3pk2M3k1k9k1j3J2L1NJ8l4kK4JqnL1m7J4K2j5N4l1k2k2j1M1mmj0L1l4PK3j5jL6l1k2
-218a5Jnqo3J2J05K4k7k0oQqL1l7j6k1M2roK4k7K0L8jn1L1k8oJ0J2k0j2J0JN0l1Jk9j8QL3
-177cK1lp1M7J8j5k3jpL1Ol0n3M0L8J1pj7K2J0Ok9L7j9K3j3j1m2J0K6k9K0J1Pj1k6OK5K5k2
-137Hj5J1j9N6j5l7J6j9J4J1j2J6l4j7M6j7kj7K2j5J7O0p4J6lJ8KJ2l9lJ2NJ5Nk8oJ8Kj1K2
-97B1qo5L2QN4j6l8l2L9Nk7O1j7j6M9m4l9J1OQl7L0%mK3m1L1J7j7%N4k3k6L8Ko0j6K7J4L0
-57C4k2J2j4o3L2M8l4M7l8l1M3jm8N5K5m3lK1l6J7k4M4Ln9N8j4rk5L8Mk0K9j6p8M7L4j6J4
-19A1m6L3L4m5K1oJ6k1o1K3M2J4l0M2n1j6JJ0K1oJ4J0lLPk1rMK5n1L4L2m0J3Qj5K1K0j0j3
20A5k3K9k4l7M0MLk6L1J3l1L0l9M7qJj1m3J1jk7K2J9ORnj1m0L8J1%K9m3J9J0n1L0lJ9jj2P
62Gj6j4j4mJ9K6pK9j0n0O8l3k%K2rm6K2J4NKoj9k1N7mnJ5rj9NnK4j4k1LRj7KmN0k8kjj6j5
108c2L5J6
110A9
##PAGE=	F1=20669.622355046780285
##FIRST=	23001.711907285582129,	6426.5682307747556479,	1439.5
##DATATABLE=	(F2++(Y..Y)), PROFILE
-912FJ1J1k5oqQJ3qk6K2QLqpm7O6j8N6n3k4K4J0pPn0L1kK1Ml4L9J7m4M0k4m6L4J1nK8k1J5
-870B2Ol7kM6l9j7L0j1L1n7j9O0nkqmk4k8Q9o5K3NJ2k4M1k4Rl9M8K8n0Pl8M3j3L0mJ5l6M5
-830D4n1n2P8j7k9J8On3L8K5nJ2J7j8N0n1L8o5JL8k0l1L9k2QJ1j7j6L1pPOk2k2K7m5M5k0m
-791b8jO0kn2M0k4M3Rk7k4m1M5qj4J4L9Rm3J8P%j4mk1oL4PJm5M1Pj8J3m2K5Pj0L8l7%J1k0
-749a3ROkK1NLk5lM5m6j9J9L0j3J0m0L3m5LK5j9J4j3MJ1k7J4j8O3j3M0j9k5pJ3l9k1NL9J2
-709A7Nqj9m1K3L9J9m5M9m4Nnk9M7J0j0j6PL1m0Mk7lpO1oj3rJ3k2K7j4k3J8J5nK5n3k2Lk0
-668f3J4j0J37Q08J230K33r90r12k18q2Ko5JK5j0q3K9J9qj9pok5NrL6l4LQj6nmK4k2j1Nqm
-630c2J60P6j73k7M0n0llL0l5K3mOL8j6J7k7K9k5J8j9OLl2jMK1K2m1L2k0K6k9M7l3rj0OJ3
-591B8j3p%J1l1J3Kj4Qn2K9M5l0K1K3k9j6N2K0l0l3Rrlj3M8K9m2Jqj5j3j7K4NjoO%L2l0l3
-549c9N4o0M3k4J5k5K6k4K8K3RJ0m3PJ4k9L3k6L0l1Nj5J1JOk0J2Jj3j1J8Ok6N0Kk4j1JL5p5
-509e6O2%l3QOM3pj6OKm6L8j6j7J1k1K9K6j0k4J7J0ll9L5Kj1J7K1o2J4kK5J2Pnl3K7m2L8k3
-468a0L0j9ML6k6K3j0L1o6K7j0j8L1k4J5j8J1K2m1K9k3l3K6LK6J6k5Rl8P6J3r0K4K1j7npL4
-430B7j9Jj4J4mK6j8m4Pj2M1K0mlk7kmM3j6j0J5m3N9qk4NK0pRLn8K7KJ4k0l5K0K6l6L2l9K7
-388iqj2K9K7l2omL2j7k8L7jj0jlm6O1K0J9m2OlM8o4jM6l2N%k9MM4pm6j1J6J4Oqk0J3K3j4
-345dm5N5j1k9O1Mk9LOOl3J1jK4J9k6j9ll5O6q%k2KQk7J0kl3N3J4j1mMm9L5L1mll7njK5PR
-300A2Pk1l6L7k6K3KM0qn9O2j8l6K4J1m2mj1PL7Lj8l0N7mj4J2jj5J9k3Rj1K1j5RK5km3K5n
-259@K7j7k0N0k4l5j7pOL1PK0l5oK9Lj4nK9m5J6K3j6O1l6k4k2j3L9mjpK6l1MJ6j2JL7l4j6
-218a6Lj2po4K3J02K5k5k1j6J1qL6l4k0k3M4j1kK7l5K3M2j0o2N1l7pJ6J1j4j2QOL9k9Ol6j6
-179d4LK5K1Oq0M9L0j5k1kj2L0Qk9m8L5L9J6j2k0L2KJ1l2L5k1K1k0lm2J0L5l5K1RJ2j0l0%
-140b6K9L0k3j3Nj9N0nl0Oj5QJ5k1K1l7pM1k0Kj8K4j7J4O5p3J6jJ6JJ3m2lJ3QNMj6lJ0QrJ3
-97A9%p3L9LM8k1k9k7L6Nk8O5k8rN1l8m3LJ4Ml0L1mqK4m2L4K1k6PN2k4k2K8nm8j7K7J6K4j7
-56A2J7j9o1L0M7k9M5l9l3N0mm7N6K5m8oK0l4K3l0M6jm8N2j2j0k7L5lj7L2j0p2M3L4k1J9n7
-18d2L5L8m9K5nK1k3o2K1M2J5l5M1m7j4JOK6oJ4J2pRKk4j5PL7n7L6K9m7K2Qj6J8K6j5rk6L0
22B2k4l8L7ONk5K4K2l3L0m2M5qOj4l8QKl3K4K1JR%qm0L4J2ML2n4J7J3m8L5pK0pp%j3j3j7L
66c7K2J2jK3rl6N9l4%nL0pm9K0J2M%%j9k1N2%rK2k5j7J0LJ8j2j2jJ3j4qoN1k6l%j5j7L4J5
110A7
##PAGE=	F1=20645.32975554429504
##FIRST=	23001.711907285582129,	6426.5682307747556479,	72.75
##DATATABLE=	(F2++(Y..Y)), PROFILE
-912@J6J2k3j0nJ0Qqk7K1J1Kmon0O8j7N2m9j9J0K1p%l3J9j3K9Lk8L0J4l3L1k7l6K9RJ0K0k5
-871EJ5Nl9jM5l4j6K8j5L3n6k3N6MmoLk1l5Q9p0K2PJ2k2L9k7Qm5N5K3l9Mm4N1j2K2JJ1k7M0
-830D2m7m8P6k3k9K1Qn6L9K8oJ3J6j6M6n0L4o4ML8k6k7L7k2PJ9j9k4L5qNRj7j8K2m6M8k0l
-791b2%N5ln2L4k3M7Ok4j9m4M0j4MLM1Rm3J7KKj7Mk4j4L8J3Om7L7Mj2Ol5K1J0j1M0m2jJ8k2
-749a2J5%oJ5QNj9oL5l8k1J9L3j3Pl6L2m1MK1j0J0j6qK3l1J8j6O2j9M6j5l0qPk7k4jN1J5o
-708B3pj8m1K0L7J8m6N5m6J3j0k6M0JLk0J1K9l4Nl2ppO3j6rlJ0j9L4k5j1J4LKK5n2l1Qj9L
-667f2KJ42R00J319K16j067r69k31j02Qp0rJ9Jp9K9J2nk0prj9J2j3L1l0LJ4k1pjJ6k3j0J3
-632a7j2lJ72P5j88k0M1n3mkL0l4J5mRL9j5J3k7K2j5K9k5JMl6MPK4J5m1L4k2K0k2N2l6j0q
-593A2OOjj2QNl3J0npQm8K4N7m3K2K1k7j4N1K1l1l6Pj0omM7K6m1%nj6j6k3L0QJj%%L7l7l2
-549d1M9n5M0k3J8k5K9k1K1K9PJ1m4LK3l0K9l2L0k7Oj5P%Pk0J4kj2j2L1Jk6N0Kk5k3OL7p7
-509f0O3Ol5J5JL3lj1J1pm5L6j5j5J5j3K1K4j3l0K2J2ml2K7Oj5K1K2o4QLL0ROnl6K6l6L9k4
-468gL7k5ML6l4J5NL9p8K6j5j1L4k8J3j4QJ9l2K2j4l3K0mK8K5k6Nm2Q2J4r0K3K2k3KqK9j5
-429IlqRmK4k1l8Pj2M3K1pnk6oJ2L7j4j8K1m7N8j8j4QJ6pJ8on6L2jkql6J8L0l4L1m4L1j5m
-386b9L6J8k8rpL6j1k8K7Jrjpm1O2J8K2m7OjM4o0lM4l0NPl4J3L9j2m1j4K4RMpk6J8K0j0m2
-344d4M9nl1N6J2l1J0lRl9J7oK6J5k8j4Km3O0%nk3RJj9NMl3M7J4jj1Km2L1L2Kql7mjK2RKJ4
-299B2k8l2L9k7K3kM1on6N7j4l5K0J6m8Kj1QL5Qk5k6N1kj0Olj3J8j1mpJ4nMK5%m4K8pK8k6
-257Cj6N2k2m1j0l%K9QK1l3j0L3Mj7rK9m0J6K4j8O5m0k2k1j5L3%%oK0k5jJ3j2JM0l7pLk0o
-215c7o1L5R3K5k1k4k3J4qL8k9k3k2M2j1JK4l8K7M2j8o8O6m1j0K3Pnj6OJ3K6k5J2m1j6kJ6
-177b9J9K0q9M5M2j1k1kj3K7Pk3m3K6M1K0j6k1L6kJ5l4L0k0J8k4Kl9J0M1l8J6J1J6ml7kK6
-139@L5k3j1kj4M3Jk3kpmK0k8K4l9KL8k2Mj7K2j5OO9o8J3NJ1JJ4m4kJ5QoLmMkJ3pKJ0p6M5
-94hkL8k2k0k3L3Mk7O4l6%M9l0m6kK0%k3K9mj2K3m2L5K4l2J4M7k4j6J2ql4j7K4J8J9j3K1k3
-54A0n3K3M0j9L9l7l1N4j0m2N6K3n0j1K0l0K6l3M5ml4M2rj1l0L4j0j7L6mo0L7K9k3K1o1L4
-17a0L7n0K8lK4k6n8K0L9J5l8L9m2qkLK8jJ0J3j1J5mk6k0J2M4n9L7K5n2K9Qj6J4L0j9ll1L0
22B1k2l6L2QMj9J6K7l1K6m2L8nJ2j8k9MMl8K6K1%PLml8K9J2OK9n9J7J6m2L7j1J7j0kpoj6j7
65d0J0K1%KJ5nj8M5l4MpL3qm6J6J2JjPk1k2M8Kj1K7l6j9J4J2J3j0mmJ6j2j5oM6k0oJj6j3K9
109@J3
110A3
##PAGE=	F1=20621.037156041806156
##FIRST=	23001.711907285582129,	6426.5682307747556479,	-1748.875
##DATATABLE=	(F2++(Y..Y)), PROFILE
-912gK0J5k1j3mJ4Kqk8K1J2K%on1O9j8M5m3j1mL3oqj7Pk4L6Mk2K1J0k2K1l1k5K5QK5J1l0J7
-870A9Nm0lM4l0j5K6j8L5n3k5M8J3olJ0k0m1Q8p4K1RJ2k1L9l1Pn1O3J8k8%m4N5j1J2OPj8L4
-830C9m1m2P2l1k8K4J0n8L9L1oJ2J6j4M2m9L0o4PL9l2k1L4k3PK6j9l2L7rMJ2j3j5J6m4N2k1
-792a3kKM8nn0K8k2N1Lk2j4m8L7k0K1pM2Rm3J6kLk1J5k7k1M2J5J2m8L1Lq%k9J9J1j1M2m7k
-751a2K5k4K2qqRRRj3rK4l1k2J8L6j1Ol5L1l7OJ7kPj9k0L6l4K1j5N9k4M7ql3qJj5k8oO1J9
-709D1j8oj7m0J7L6J7m8O1m8K1j5k1L2rJ6k3J3K8k7Ol6roN9k3mKNj6M1l4%RqRK4m9m1J6j7
-668f2rJ5J36R24J304J77j061r40k29j14Ro5j9J1J6p4K9Olk0pj3j3J8j6K6k6KK2k6j0LRk3
-634b3j0K1j7kJ79O7j92j3M2n6mjL0l3QoJ3L9j5J0k7J5oM1l1mNm0J0RK5Ql8L5k4J5j7N5l7
-595C1roMJJ0j8J6%l5Qj3KPm5K0O5n2K2J9k4j4N0K1l2l7Qj3rNM4K2l8%lj7j8k7L5RLMp%M4
-551C3m5l0M6n1L7k3K0k5L5k1J4L5OJ1m5kL2l1K4l4K8k4Rj5L%Qk0J5nj0j1L7lk4N0Lk7l4J0
-511b4L7p5O1J2l7K3nK4JpJ4j5m1L3j3j5J9kJ1K3j7l6K7J5ok4J7J1j9K4K1o4MQL4NMml8K5
-471A1l0L9k5M1k6NL4m2OK0L9q0K6k1nL6l1J0j0OJ5k2J3nl2J5j0K9L3k7Lm7Q5J3q5K2K3k8
-433bQj0K4j0omOnK2k3l1Oj2M4K2j0pk6qK6L2j3k6K8n0N7l0mJ2J1oK6j4n0L3nj9Ol6J6L4l3
-391b7K9m9L6k3NM2Qk3j1j0M0nk7J7Jpjj0l5O3J3K5n1P%M0n6nM2k7LJ5l6J9L5j7l7j5L2KK
-350Dol1K2J7ol9M3%l4N2K0l1J7j4J3m5K2j0K7J2k9j0Om9N4Oqk4J5oj1%J1l2L8J5Rj9Kl3K5
-309gL1Qj4l5ljJ9J0mK0l3l0M2k8K3pM4mn2N1j3l3J6K3n3Pj2RL3J3l2k3M6%o%mj3J8jj5mP
-266gP%K3Km4L1j1K8l4j2N5k2m5j%pK7J0K1l1j3L6Nk1j1K8l6J6K5j9O5m2j9j7j8K8L%nJ4j8
-225iqJ1j2JM3l9KMl0ln7M5Q2K4j6k8k8J8rL9k4k6k1M1rKJ8l9L4L6k3p0P7m5j2L0MJj7LK0
-184A0J4k2J8m6j4oMJ6L7r5L4N8rk1Jj3K1Nj6l7J5M3K4k1k0M0pJ8l5K2j7J6k9Pl5RM8m1J1
-145a3J4J9Jm1kK2L7k4qj0rL8Nj5j0%j4K4l5K8m0J1L2k3Oj7K1j2lP3o3J0J1PjJ5m5jJ7Rj6
-104bJRJ0j5J8mrJ8p3M7qK7k0j1j9K9Kk5O2m3PM7k1m8pK5mj6K8mj7K2m2L6K8l8K0M0k3rnj1
-62Bj9j8K2K0J5j1K7k5m7J6L3j0L3l4l1N8j3l7N3K1n3j3J9k5K5l1M2pk1L4oj2l5L4j7j7M1
-25A3%m6L3K2k7K6o5L3L5n3L3kK7k7n3J6L6J6m0L6l8jkjK9JPJ3j4K1rk7k3J4N1o1L6K1n6L6
14A0Pj4QL5k3Ll6L1k1l4K7J1Kj3PL2l0K3m1L2kJ6k1j9jOm3K8K0%NNJl6K3J2J0J8n5J7J6l6
56b0M0j4J3j4Mj6Lj8j7J8J7qkJ1j%L0l3QrL6rm3J3J0%lJ4k3k2M3Lj2K8m3k2K0K1QrNrJ9rk2
101a4pL9j3j0Mj5j1K5J1
110I
##PAGE=	F1=20596.744556539320911
##FIRST=	23001.711907285582129,	6426.5682307747556479,	-3779
##DATATABLE=	(F2++(Y..Y)), PROFILE
-912a6K6J7j7j8kJ8nok9J8J5KMpm9O5j6L3k9pj8M3kj4mol1M0Oj6J1Pj3J2l3j2K0PL7Ll3J4
-870A5Nl7nM1k3j4K2j9L1m6k5L4K4qjJ8j6m5Q2p7K2J1J2j8L3l1Nn5O8J4j8ml7N4rJRMqK3l3
-829al3O6l9k4K5J2n8L7L3qJ2J8j4L7m4K2n8OL9l6j3K9k3NL3k0l5L4oJJ4j0j0J1m2N4j8lM
-790cM0pm7K3k4N4Kj8j1m7K9k5L5j6M2J0m1J3nLk2K4k8k8M5J5J7m9K6Knmk1J5J3j2M0m7jK9
-750A6k5K8j7rKJ0J3j2oJ5k4k2J7L5j1Pl1K5l2J0J4MNk1l2M9l7K1j1N2k5M4%l5poml0j1P0
-710B9J9k5nj7l4J2L1J7m9O6m8K5j6j7K4j9K6k4J5K7j8Nl8j2kN0k5kQkj0M2l8QPk2J6K4m6
-671a8m7K0j3k0K7J21Q73J182J21r65q31k09j15Km7l0NK7o3K4L%k0qj5oK4k1K1k1JK9l1j0
-637a0O%k0qK6k0jJ76N2j81oM0n6n%K6k8KpJ6L8j6Pk5POM7l4rNm1J3J3K4%l1L1k0Pj5O0l5
-595C4j1lJmK2k3K3ol6Pj8PQm0J2P0n8K2J6k1j2M4K1l1l5Orj8J5M0J7l3k%j6k0k9L5J3LRj3
-553a3JM7n0k5M0m5L2k2K0k1L6j9PM1LJ0m3lL6l2J7l0K2k0Pq%kJ1k3J7qqoL8pk0M8Kk8m3J8
-511b3L2p0N5J8l6K8rJ2QoJ7k0l8L0j1j5K3MQK1k3m0K9K0j0j3QJ1k0K6J9n9lJ3L7KJjl9K1
-471Gk2L7k5M1k3OL1m8mL6L0p5K6k3kL5l0Pm%J4j5MNl1J0j6K8M1k5kn1Q8Rp5J9K2l0J3j0J5
-430A3lj0LKmJ9k7j9%j1M4K5j5qk4j0L9K5j2l2L2m9N1l7MJ5PnL0k1l9L0ql3J8l2J2L6l0K6
-390Bn1L7k9J4M6kj6j3j4M3jk6RJljj3k6N6J0K9n2NKL5n2qM0k2JK1l5K3K9k1k9j9M1pKpl4
-348c5K5J4ll3L6Ml2M2K5k7K0j8J3m9K9j7K6Rk7oQn3M9J0j0k4K1j4lnJ5k7L0J2J9k6Lk5K0
-309dK8J4k2l1kjJ6J3j0K2l5k5L9k5K3j1M3jm5M1j1k9J3K6n2J1j7QL3J8l9j6L8Kmnlj1J6J0
-269A5k8j%J9kK1%m1L2j2K4m0oN2j8m9RLj4K5QK1k6j6L7Pk2j5K6l1J6K5j9O0m0j5rk2J9P%
-228@nQj2j3J0j4KM4l9J2Kl7jn0N2O8K3j0l1l2K3j0L8j9k9j6L8pJRl5L8L0k5o7P8m2j7L6%
-188ARk0jK9%j6K3m7j6qpJ0N9j03K1P1nk2Oj2J5Kol5OM4K6k3j9L9oJ8l5J1rJ2l0Pk8PN2m1
-146b1JK2J9Rm5KJ3L7k4nk0%L3Pqj5Pk6K8l8K8l7J5K8k2Pj9J9rj1P6n7QJ5L%J3m5%K2Ok3l
-103a0K2J7k9K3lj9K5o7M8j4J7j4nj7K4Jk2N6m9J6M6j4m9qK5oqK4Jk3J9m0L6K8m1K4L4k1l
-64B4k2j1nj8J8K1J4j1L0k4m0QK4KK2k9k8O0j8k8M7J6m8j9J5j6K1k4L2nqK3lj3l6L2k1j7M3
-25HMl0K8J4l0K9o1K6L2n4L5%K8k7m7J5L0J8m0K9l1RnnK8R%J0j5K6j5k7k3J7N0n6L3J5n7M2
14A2Nj2LM1k8Ql9K9j9l0K1J5ko%L1k3J6l7K4JK2k6qnNm5L2J7KJNQl4J6J1J2Nm7J8J7k8M0j7
58A1Pj4Pk4J3k0j4K5Rj5nNKJ9J5l1J3qL4j3l5RJ0mjK0k6k4L9Lj2K9m6k5K2L1JpJ4j4K1pk6
101a2oK9nj5Pj5oJ7Q
110B
##PAGE=	F1=20572.451957036832027
##FIRST=	23001.711907285582129,	6426.5682307747556479,	-5354.125
##DATATABLE=	(F2++(Y..Y)), PROFILE
-912b3L0J9j3k0lK2j0nk9J6J6KQrm5O2j6K0j5ll2N4Kj9J0k0l8M3Rj1JNoLl4KJ5OM8pl5J2N
-869A7l2qL7j6j5K0k0K9l9k5J9L4j1KK5j2n0P6p8K4J2J3j5K7l3Nn7P1Qqok8N0pj0J0KJJ3k5
-829@k4O1m7j9K3J5n7L4L4rJ1K1j6L4l9J4n3OL9m0oK5k3LL8k0l8L3mlJ7ooOm0N5j5lOL1rm3
-787a4J9k5N5Jj4rm6K3l1N0k5M0J2l8QoJk3L4k6l4M5J3K3m9K0Jlqj1J1J3j3L9m6jL3k6L3k4
-747Bj0oJ1J7j2jNj7k2J7L2j0Rk9K1k7J2J2QNk1m6O3m0K1rM5k5L7Ql5nj1Nl2j1P4J7k8mj6
-706Dl0QK5J8n1P1m7K8j6j3J4k9L7k5J7K6rLl9j6JM1k6LJ3rnM2m1J8Ll7K3K2l9n1K5j0k9L5
-666d5J00P49R76O2p99o58j75j03j2k2l8%L5m9J9jKk1oj5kK8k4J4j5%L6l6rRqj6pL1k4%J68
-629A44K8j56%L9n6m%K2k4mqK0L6j7Lk3KJ5N3l7j2Mm1J5J6K3j0j8K4j6%j4O3l2j1j%rL2k8
-589A8K8j1l5Nk3J3Rl5NP0n8J9J1j6rL7J8k8l4Omk7K6L4J2k8lLj5k2l1L6J5MJ5k0JM7n0j9
-549c6L4m1K7k1K1j8L8j9jM8%Qm2mM1l1Rk6J8j8NkkmJ4k4J8j0pJL4j0j7M6%k6n0K4K8o5M8
-508a2K5l5L3j3JJ4nJ6k2l4K6qj6K5J2OJ9k9m6L1K5j2klJ3k4K9J6n1j0J8M1llKl8J7j4L4k6
-468cL7j6PK7n2j4M9J7o1K3k4KL5l0M%kJ2j1lJ3l0Ok1K6M8k3nn5Q9Ko1J6K1l1J7rONj4Rkk
-425BJ5l1pnj1M4K5j8qk1j1M5K1j0l8L8m9M4m4J2J7MnL4k7l0K8j0m6K7k5QL7k6K3n2L7l4K2
-386b5M8j3pj3k1M6Lk6KKKjj7j6M7PL2n0MLK9m6j2L6j5JK3k9K5J9k3k1k1N0j9Kpl5K8J0Jk8
-344b5K9Rl3L2L0k4K6k2J2n1L5k4K5Pk6lJ2n8M3J4j1k4K6k1Nj1K0k1K1RK9l4Mj5J3K4K0k9
-306A3k9JjJ4J6j5K3l7k0L7k4K3j5M2Ll9L1j0k3RK8m6J3k2NL2K4m5rL0Kjj0%j0J4K1m1KpL2
-265A1mJ6jl8L5j6K0m4JM8j5n3K0Pk3K4OK1k0k0L8Qk2k0K6k6J5K5k0N0l5rkk5J2J1klLpk0
-224b8J1j7MM3l9K2Km5Jm2N7N2K3ml4l4K8j2L6j4l0j2L7nl%l1M3K0k3n7P2m0j9M1mJ5k3nL7
-184B3j2rK9n0j6j2j7OQ1j10PQ2jk2J0j0QkMl2nM4K9k4j7L7oJ8l4j%Ql0Ok0NN6m1rK9K0J7
-142C9m7OJL5k3kl0J1K8Pjk0J5l8L3m0K8l5J9K4k1Qk0J7ok0P7n0NJ9%%J2m3JK6Ml2oL3K3m2
-100eK8jk9K9n5M6k0QrKj4J8Jj9M5m9K3M4nn1j0K5qjK1Pk9J5l9L6K9m3K7K6j8Jl6j0Qj8J4
-59a6K3J3j3L5k3l2jJ4J4J1k2k6N9k0j9L9Qm1k2J1rJ9j8K3oPJ1Jj4l8L2k4j8M4Pj5K4Nl3L3
-19B3n6K0K9n6M0%K7k5m1J3K5J9m0K4k6K0qrK8J4qQj6L0k0k6k0J9M7n2K9J1n7M7Lj1kM7l3
19A7J3m3K8j6k6J6J8pJoL0j7J0l4J6OK7l0KpKm6L4J3PkMJ5l2PJ0J4j2l4J9J9k1L9j9Kj6Rl0
62b0K4k2j1K9%j7j3KOL9lk7J7pL2j7k7NJ0ojK6l0k6L6Kj2L1m8k9K6M0nmK2k1K0kl0lJ8Jk0
105a5J1j5%J0O
110c
##PAGE=	F1=20548.159357534343144
##FIRST=	23001.711907285582129,	6426.5682307747556479,	-6791.875
##DATATABLE=	(F2++(Y..Y)), PROFILE
-912b9L2K1ok6jK4j4ll0J3J8JJ4j2l9N5j5O%%m2O3Nk2K0l2m2M2J3mj0Omkl4J3J1ON5j5l6Q
-870HOk6j2L2qj6J7j8K2k9k3KM3j4LL2pn2O8p6K6J1J2j0J7l0Nn5P1Kjqj6M3nk0J0JJ1%j6j5
-828a5N5n3j2J9J6n4L1L3j0J0K3j8L1l2Mm2JL8m2LK0k3JM0j6l9K6KoJ7lmMl8N5j1mQK3j2l8
-787a2J7k5N1Lj1qm0J5l4N9l3L7J3l3Kn%k2L9k4l6M3J2K4m8J4Mkj2kPJ3j4L7m5KL6k7L5k8
-747Bj2j2QK5j4Nkj0k2J6K5rJ3k6J5k5J7J0J1Ok0n7P2l8J8qL5k0K6J5l3kj6J2l2j1P6Rk5l
-707A9j5k0KJ9J8n0P1m4K4j1qNl7M3k3J7K5Jjl8j8NK7k1NJ9j9KL7l9K3Jm7K8K0l3m7K2ml4
-667g6L7P4N75P22Qn90m52j31q3k9Pm2lL6l2J3kLk0qj4LL0k6QqjL9l7qJ3j7j2nL5k6JJ50K
-628A34j21NL5n3lkJ9k0nrK0L5j9%j9mK5N3l7j6Kl6J5J8K0j9lJ5qrj6O5k4j3Jlj1M0l0L0j5
-587C7l4Lk4J6J1l0mO7n6J8Oj0qK6J8k4l1MMl6L4K8Pk1mOj5k4k9L1K1MJ9k6%M5m8j1K8l6K0
-546a8j7J6j2M0k0rN3kMl8kM0k8jj6J0j6LPmkJ2k4J8j2lRK4j2j3M1%k5n4L2K0n6L9K8l2L5
-505A5j5rK1pJ6k1l0K1nj8K8J6PJ6l5m7L0K9j3Oj1J2k4L0J3m2j7K3M1mpOl7J2oL0k7K8nJ0
-465C0K0n1k1N5Km4K0k2ML0k5JOqJ3rrJ9k8Kk5K4N3j7j1n6Q6pm4J4J5k7K0qjJ1j8J3oLJ1l3
-423a8Oj3j1M2K6k2oj6j1M6J8j0l9L7m4L5m5J6J8KoL4l0j6K1j0n5L3j6LL6k2K0n1L5l6K7M7
-385B5j9%j3k6M6Nk4mKQkj8qL4OL4m4JNK3m1j5L1p%K6k1J9J3k3j4k2N6l0Lj0l1K9PJj9K4Q
-342A5k8K0K9j5K8k2Rn3M1k9K4Lk3%J3o1L8J9j4k3L0k6J2j7K2j1J4LL6l8MoOK0K3l5k4%JJ3
-302bJ7j9K2l7j2L1k0K2j8M0Ol0J9j0j7OK9l5Rk6JL4K7m9kK2K%j2KqJ1L1n2Lj3M4nRll1L5
-260B1j8J4m5PM1j0n3K8J0l0K1MK0j4k0L7Pk0k4K4k2J6K3j8L6k7lQl1NJ3km%kk7J6k2OL9l5
-219c1K9%m7Kl3N6L7K3Ml8l4L0j3L5j0l2nL3krj1k1M6Qj7m8O4l5k2M6qJ8k4j2M3j9kL4n0j9
-179c4j2k4%J01j14qQ9Lk4J7p%nJ4l1j3M2K9k3j4L1jJ4l1j5J1Nk6Lj5NN4l6k0L7J9K5m8J0
-140Hj0L2k4Ll9K0K6LMk0J9m6L5l7K6l1J9K2k0Rk3J6mk7P8m6OJ8j%J1m1LL0%l7j0M3K9n5L3
-99B2kl7L2m0M1k5KjLj2J4%j5L4m7K5M8lm9qK2j1NJ6J3l2J0l6L6K5l9K6J8j4Mm8pK0k0J2K2
-58DJ7j7L5j7k6j0OK4jj4k4N7k2j0L1jl1k4LMJ3rJ2mJ7%Mj3l7K9k5j9M6OlK3ll5L6m8J3K2
-16In1L8JK6k3l6J3J9K1l8J8j9K8j2j0K8J8j6Mj5L3k4k5j4K1L6m2K2Pn5N0jqmN2l8J7m4K4
22A0j3k0J1K1j3Rj1K3rNl0J1J0L0l4J1qlm5L6QJ4pLK1k8kRJ4k7k0K0K0j3L7k2kj6J0l5L3k2
64a4qL3j0j8k3KPN6j7k3K2oK8k3j5jJ2rKL0l5k7L3%j0K8m5k9K6M6rlK8k5J8Jk9JOOk4J1j1
107a8NKL
110h
##PAGE=	F1=20523.866758031857898
##FIRST=	23001.711907285582129,	6426.5682307747556479,	-7471.625
##DATATABLE=	(F2++(Y..Y)), PROFILE
-912c2L2K2Kl0kK5j6jk9J0J7KJ7j5l2M7j2oJ3Kn0O8J1k4K5m1m1L8J5Mk0Ojrl1K3PON8k1l6
-871ALQj9j6K6%j9J7j7J6k1j9j2M5j4LL9jn4N9p3K9RJ2pQk8Rn1O4JKpnL5kl1J0%J9j2poN1
-827D5n9oJ4J7n1K8L2j2J0K6k1K8k5ol0mL5m3J2J6k2lM0j2l8J9PqJ7Jk%l5N5ooJ1J4j4l1J5
-786Hk6M5Nqol6Ql8P0m2L4J4k8lokk0M6k0l8M0QK7m7PPlj4PMJ3j6L4m2NL7k6L5l1j4j8OL1
-743Gj7J4j0mk1J5J9pJ6k3Qk2K0RJ2Qj5p0Q1l7J4oK6j7J6K2l1Kk3K1l4pP4%k0%j5j0mJ1J8
-702B0m7P0m3K2ojnm4M7k1J7K4J0nl7k0RJ4j5QK5l0QL1l6K9jn6L0J7k6l6J8jl5L3M7L77M62
-663H53l3l72k45q3n8m8L5m3lL4j7PkNk1rj1OL0k6KklM2l8oJ7k3pmL8k9KJ26k2q1RL1m8mm
-622eJ6j6nj0K0L4k2lj4rL3N1l6j8%l1J3K1J8k9J3O%j7k2O8j6j4Knj3M8l3L1j9l1Kk4J7J3
-582A4k5j2O0m9J5JnnJ4J7k0k7KJ2m5M1K4Kj4qJ1j6k4k6K5K5NK3l2%L9m2kK1l1J4j4J1pM2
-542A4k2j6N9n%l4%M0k5j1pMj6JJ6lkJ2k6J6j1LJ3J1j4pL7kk1n5L7J2m8L0L1k8L6j6k1K9j0
-501AJ6k1k5J8lk2L1K2RJ3m2m9L0L2j4J6k0J0k3L1Rl1k5K9M1oj1Rl5OLK4k7K0PJ0J3m9k5O1
-461C3j8k4J7j9NK6k1lJ3j3J3oj7K5k4kk7K0N7j1j7n8Q4j5k8J1J1k4K2noJ4k2J8j0PPl6K0
-422ck1j1M1K5k4nrj1M2J7rm0L7l9K7m6K0J7%oL3l3lJ6ro1L4olL5j7J6m8L3l9L1M7k7Qj3l1
-381c5M5Pk2qJJ4kj9%K1NL7l9jNJ7l6j7K6%%K6pJ1Mk2ok3N9m0Oj3k8L0NJj2J9Qk3PK9pK7j8
-336C2On4M6l4K4%k2KJ6o2L2K1j6k0L5l2J7k3K5lPkM4m4MM%J5K6m2j7kMJ0K0k1K0l9mK4j4
-295a7K2k0L6Rk4J0j0j1LK8k0Ol4lL6L1n4PJ3JKj5NoRL6n9Nj8N5oKpk3L6k2Rm5J3L3on3L5
-252a1J4l5J7LJ8pk0L3Pj7k7K3j8J6K0j6J7j4LJ9l6kJ5lnkKl3K1k7PL5l2L4Jm8Kk3N4K0K3
-211B8J2m0l4L3j4L1ol3LL0Jj7k2j2N1lj3l4N0k9k4N1j5K2k4k0M9k5OM0n1k2j2k9mJ20j20
-174g6k0R2Ok4K2kqqK2l2k0L9L1k1j1K5LQk6k8K2Lk2jj0MN3l0l2M6J6L3m9J5k1K8k5Qm8L0
-134hK3kRk0K4n5L9l2K2k7J9K0j8Pk5J6jl3P7m4OJ9kJJ0l8ML4ml8j7M9L6o7L8lm0L0k6L6k8
-93ikOMj1J0jj1K0m2K8N0jm8oJ8j3J0J3J9l4Ml3L5K3l5K6J0j2Nn6kK9k1RK0K1k2L7j1k1k0
-52a4jL5j3ok2N3k3jK3j1j9k7mJ5OL%mK8j1Qj4l4K7k4j8M3NPJ9ql5L8m0OJ8m9L5KK6k1l0J2
-9b0J4K2l4J0j3L8j7j1K8K2k4%j4L5k7k3pK3K3l3J7Ln2N2nooN6m3K1m4K0j0j4OK4k0J8j6J6
30IjJk7OJ5L3l8K0rj0m4M0KK2j3KK6k5rOJ5m3mK1K1oL2k2nj6Rl8M2k2oL6k0j8l1KQO8k8k0
74a9K6kK2l0lnJ6j2ML1l9k9L0koK6m2k9K5N2j4jL2l0J6Nk9PnRk9J2pRm%
110a5
##PAGE=	F1=20499.574158529369015
##FIRST=	23001.711907285582129,	6426.5682307747556479,	-8113.5
##DATATABLE=	(F2++(Y..Y)), PROFILE
-912c5L3K1Pl2kK5j5%l1RJ8%K0j6k5L8j1j4K4Kn5P2J5k3K6m6l8L1J7J0k8J0mj2k6K9MPN8k6
-872C7l4lJ0j2j8K0Pk3J6j5J1j3j7k2M4j4LM2Nn3N0o7L2PP%mk2J3m3N2jNpNK8kl5O%K5k1J
-829@%N0o5LPJ7m6K4K7j5J3K9k5K5j7j6j6j2L2m0J9J1k1mL3ml6J0J6j0J6Ljkl1N1jpJ1Rj5
-788B2k5J6k5L6Olpl2Lm0P7m7K8J6k3rlnj6M6j5l6L3PK7m4%J1lj4J2%J4j9K9l7RL7k6L4l2
-747Bj4k2KL7k2K5j6Kk1J7RqK0k0Mk2K3RJ1Rqp9Q5l1QnJ6j1NK5k6Mk6K4l3jO8j3rKj5%qLK0
-702B0m3O5m1J4LOj3m7M3j5J5K4J8j0l4k0J2%oRK8l8J4K1k8L1ln9K8J5k0j8QLl1K2K5J84K31
-663D13n6j78o6m0l0o3N4l6kK4kJ%Ok0j0pPK6k4kJlM1l7%K2k9lmM0l0MR7m3m1J0K7m1moJ4
-621A0j3nj0K0L3k8mqj2M0M4l2k1jk5J0K4J1l4K9mJ0k4l0O8nj4Kpj4N1l3L1k3k6%k1J5J4j9
-581aj7M8l9J2l%lKJ5j5k4KK0n3M7J7koj1J4j5k6j9J7K9OK6l6lL2l5RJ4k9RqLkM4k6k3O5p
-538B8ml1NL6k0k0Nnj7%K5k%J0k7J3rJ2J4nj3mL3mj6n2M1Ll8K0L2k6L3j2k8L3j3J4j7k0J3
-497a3%k6L3K4J3Rm8m5K6L5j4K3k7Rk3L0Qk0l3L5L7mj7J6l4%RJ9k9J1J9J0Om3k6N8l0qJ4j4
-457a0MJ9j2oJ8j8J4ok0K7k2nk7J8N7lk3n7P9k2j4RKj4K2moJ5k5J8j2J3Ll7K8k5j1L9K2k4
-417DklqL3J6ql9L3l1J6m0J9J4JnK8l2RRpo0K8NqL2j1J3m6L0l5L0M2k7J1j1l6M3Qk1j1%K1
-375Dlj8OQML7k8mMJ1l0j9K0Q%K5Qlkj7Jk5N8m7Pj6k1L1LjnJ8Lj7jK1MK4j1Kn4N0l9K6mk0
-329bKJ8o0K6K3j8j7L8l5K0k8K5PJrM9m5NJ2oJ0K5m5j1mNJ1K2k3J6l8NJ4pK1k1L3J0j6Kj3
-288Bn%K7kkl8qM0K8n4J3PjLj7J0oQM0o4Mj9O1loj4j3L6k4Kl9J6K5ln0M0J7m2J6JJ6kj8K9
-244A1Pj4k8K1j5J7J5j2lJOL1m3oJ4kokMl8K7l2J1K6k7L5Km4Kj5M6RK0K1m2k9L1j3K9nl3J1
-202a2K6Mk6k9lN3j3qk1L5k2k5N2j8K0j9k7M9k6J4M2m7k7j1l2nJ33j22k9Q8J0k7K9Kj4j1L0
-165A3l3k5L3L1j7qJ9P%j9m0L4Jj5prNM9k2m1N1J2M0m6J7k8K2k4J1n6L8K5j1J1j4K4n9L8k3
-126a6J6k2J7K0j7Pk7J5%l4P3m4RJ5jMOl3OL8rl7k0N1L8p4M0lm1K4rK9l0kJ1JpM%oNl3K7N6
-82D7mm5lJ1j3J3J0K2l4jk6L1J8k6K1MrKn6%L6k2RJ6K9l1L7lj8k8qM5k4%j8M7k1PJ0j7ml0
-40b6j6L0jJ3j1jL4k0Rj2k7K1k2j6L9MJ2J5rl5L9l2JJ3m3K9LK4j9k5J1J0K3k9NrM5j9j1K6
0B3K3k9nj1L4k8k1JK4Qk0Qjm5N3j2lpO1m8K3m3J6qpKK5k5K5j7OPlk3LK0L3m0K6qk0m1M4oL1
44B5j7jL1k2j6LJ6n3QK3K1jK6k0qj6Pl8M8j9oL5k6j6m1PPP4l5j6K8KJ7l8QqK1j3NL0m4k8K7
87a3nkK3l8k4K2N3j6%L5l4J2Qk6J3j3Ql1J0kJ2r%
110a7
##PAGE=	F1=20475.281559026880132
##FIRST=	23001.711907285582129,	6426.5682307747556479,	-7997.125
##DATATABLE=	(F2++(Y..Y)), PROFILE
-912c4L0J9J4l4mK5j3Jl2QJ9kK3j9j7K9qk1L2Jn5P0K1k2K4m7l4K2K0J5l6J7rj4k1L2KQN5k8
-872C7l1pJ0nk0J4J3k8J7j2Mnj6k6L7j1JM6J0n2M1n8L3MLOj6j5K0l4L7lPpJ2K1jl8JJL2l1
-830iRON0p0J1jJ6m0J9K4j7J3L3k9K2rk5kk0K8l7K5Qj8qK7Ll4%K5j0J3O%nk5M6MrJ1Nj5k0
-787AJ9k2K1J0%qk6lm1Q0m9K4J5j6j5jpj2M6ql5K5NK6m0qJ6mj4J8lJ4k2K4l3J5L5k3L1l2j4
-746a1k6lM3k6L5k2Qk1K0lqK5j8Jk3K7QRJ2Jr0Q8k6LlOonK6k1Ql0K8l3OO0k5KMj4J0j3lK0
-702B0l8N9l9PJ0J5j9m8L7j2J4K3K6j5l1j9J2j3MJ0L3m6J9J0j9L2lo1K6J0j1%mNk4RQK5N8
-663G0o4l1O2jpp3O4k8%J4J1oMOk0j2jPK0k0pOlL7l3NK6l4LnM0l0OO7n7mQK3l3nqJ2rmj0J9
-617EL2l4ljj7M6L4k8k2lj8QK7Ml8M3j3K0l0m0O7Pj3Kj0j5N5l4L0k5k2jj7J3J4j5k1L6k9R
-577CrO%j0J3j0k1JK7n5M9J3p%j3J7j5k6j1QL1PK8m0nK5k8K1Qk6LkpMM6l0l1P2j0rk7J0L3
-534C3j5l0J6j3j8%L3jNPk9RnK2J3k4j2JK8pj0m6M3ok8J1L1k2K7nl6L7j7J4j4j5RKl0L4K6
-493A8J8On5m1K1L9j4L0l5Pk1L0Orm0L9L1jk1K3l3pJ7J2l0MK9J0ml3k4N1m0QRrLJ2lj0K3k2
-451fJ6pk3K9j9pk7J5N7Nk7n9P3k7%PpmK0%pJ6k8J6j5K0%l8L8l2rL5J8k2%MnK2J6pl6K8k3
-408@Ol2J7RLpK5l2K3Jln8K2J3j3L0oJ0m4K7l0K8L7k9J5rm0M1Rk0j3jK7lj9J0lNL7j9oLNk3
-364gk2J4J7%K3K2j6j0j1Qk7N4n3J2k0j4L1KmJJ8jj2j0J4J4K1mkn2N3m3K9rj9MJ8n8K1K4j9
-323a3j4M1l8K2l2K5J5mj3M9m3NJ8j1PK5n0lpNJ3K3k3J1l8J4N%K0k2L0Rqoj3%lK6J6j1m3j2
-281b8M5K6n5K1%mNj9J4nPM0o6Mk1O7kj3j9mL7k7ll5K0J5Jm5L9K2m6J4jJ5Lj6K5Oj2k8J8j2
-239a7J8J1qk4J6RM2m9rJ2jpjOm3L5l8J4J6k3L6Ol8%rM0mJ9K9m4k5L0j3K8ml2J8K2Ol5l5O
-197d0N3j9oqK0j5k6N4k2J9j4l6M9k6K3M4m5l1rl2mJ38j21l5Q0J4k8L6Mj9j3L5l5l0K9L1j2
-160CnJ2J1rj0m9M3%rj3qOM5j4n1N8PM6m4J8l4J8k4J4o1M1K7j8J3rK6o4L8j4Rj5J4K0j7Pk8
-119b0J4Jl5P0m6J2J0KOMk8OM1j3l2k6N0M1p9M1ll7J5NK0k9kJ6kmjKkrk5K6O3rm3%Mj2J5Q
-75A5K4l2nk1K7J5j9J8kpmm9JM1k2QJ2L6m0L6Nj5l6j1N1l2Oj6M0k0J6kk4J1l0k8M4rK6k5K
-34a5L9k8J1j0k1J5j8j2L4%J5Qol3L9k5mJ1l7K2LK2j6k2J1QK3k4%mM8k2j0K8K2l4j1oL3k9
5Ej9J0K4j0qKml8N2j7koO6n4K6m2J3pj%K6l2L4j9mJ2mk0JK5L3m3L3ol0l8M5j4M1k0nL6j9k3
49aJJ6n8J6K5K0MJ8j7qj6Ml7N3j9oL6l2j3m8J1OP6m0j1K8OJ3m7J8j0K7j5RK6m9k7K5rLK1l6
91c7j8K0N3j8%L7l7OJ4k4K1k1Nl3J0KJ4j3j
110b0
##PAGE=	F1=20450.988959524394886
##FIRST=	23001.711907285582129,	6426.5682307747556479,	-7486.875
##DATATABLE=	(F2++(Y..Y)), PROFILE
-912c2K6J8J7l4nK3rKl2PK0oK4j9j1K2ok4L7kn2O6K5j7J7m5k6J0K2J9m2K4j6j3j4L0KJ0M6
-873F2k5k8j2J3%k2PJ8l3K0rj%j7k2K3o%M6J3m6L2m8L4jlJ5l0nK7k5K1mPoJ5J8nl5nLL6l7
-830a5J6J0M9p4J8qJ4l2J3K1k2J7L4l2K0mk8J0k8K2l3L1Nj5rJ5J2l2qL3rJ0Rlnj9M0Qj0QM
-789C3j5j3K0j6MJ4Mj0k4ol8Q1n0K1J1j0j9KrpM1jl2J7NK4l3j8K2nj3J8nJ6k7K0k9J8L4j8
-749GK5l0j3k4j1M8k9M3k6J2j8J9j2rK7j5%k5K9PNJ6J1r5Q4j9Jp%jj3K4j3Ql0K7l1J3N2l7
-709@J2Nj2J8j4j0K0k9M9l9%J8K3k3m5K7pJ1K1L2j9k8j6J2k4J5RL4n0K1Jj0L2mn7J9QmJ9j6
-669aMj5llq5n1n9N8J40K2J1p6O3j5jOJ9j0QOj8j5MOJ2j4j0QmK9k6J1L1l5OoL9l0J0L5o0K2
-627A3PJ7k5lj1J1pkrJ8L1m0kNj8M8K2k3k1mj4PK9ml8N5k0K6l1n0O3J8j1%j2j3N4l3K8k8j5
-586A8lj3J2J2j0k3K2j8Pj3J1Lk3J1oj6%L3n4M8PqNj5J9j6k6kJL1PK9m0pJ7k0K8Nk4kNj9Q
-543a9M7l3l8P7j1j2k5J6K9rl7K5k1j8%L9jJ2Jk8JKL6Nm0j0MK3rnl5M3j7j8MK8j9J9Ll8L7
-502Hk2J7j2j0NLl3L3L0K1Lo1l3J6L8j1L3l8Lj7K8Nkm4M1K6Lk4K9l4j1K2Pl1nL8Rj2k1j9M1
-461A9m6J9MkJMRj4K6k6J8rk3K8j8qk4J5N2J2k9n8O5l0QPj7QJ7LjJ2l0J0j4K2Kl7M2l5rL2
-419EJ0j5KJ1lRJ7ml3J9j3jk3J2MNpJ8k9L5pJn1J2J9j7K8jQm2K6k4K4K8k4J3nm2L6Qj7j5j
-376b4L1kj7J1j5QL7rrJJj8k2RK3JJ8L7l1j7lJ3k7M4n3J4k3nL0Mj0PK0qnj6MK6J4Npm8N3m4
-332bL1j3j9NJ8n3J6K4k2rM2l7J9l4K5K3rj7M8l9OK2j5LK5n5Nj1NJ6K3k2Nl7K3mQJ7k0K6O
-291B3kqj7MmK5L4k3m5j5N2J9n3K6nqPj9J8qQL8o4Lk0O7Kk1k5OL7k8rk5J9QLl8L3K6m7J0J
-248a5J3Pj4J9Pj1k5J4rK0Mkm3L1J1M8n4rRKqJMm5M1m0J7Nj7L1J0k9kmK8j1J6L9m6j9K4rK5
-205A4mk9K2J9Qm3l7J1N5k3oKOqk4N2k3J3nm3M3k2L2M3m0l5ql1JJ34j15l6O8J4k7M2Nk1j4
-166a0L6l5l3K1L2omRJ2j9Jn5M8Jjj8j2QL9ln8O0LM8l8J2l0Rk3J8o3M0L1k8J4jK2o1L6nLj0
-124a0J0K3j8Qk9J2%l0O3n0J9KMJ0Jk3QM2j7k5k7M3M2q1M1nk9KJ7J5k8jK2pjoMJk2j3K1P2
-82F0j8m0Mlj3J7QK0k5rj4K2RpJ2npj1l8KM1k2J1MM4n0L4J4j3m3j0N3l9J3j6L2j4K1j4k7K4
-41Gl0l9N5j4L5l4OL8l4J1pj0Pj6nK7mJ3KJl1L8k1mRk9ROK0j5j8J1OK0j7l%M8k2oK7J7l5j6
2C%K8k6k0J5K6k6Onrk7N0k5%kO8n8K7l9QnNkK4l4L7j8j1J4jk0KK9L0m3L9om2l3M8k2M9k2p
46EL7j8k6kJ7n9K0K6K1NJ1j3pj7Jl3N5j5j0L4l4j0n3J7OP1m1pK5J1Rn5K6j0L2j1RK0n3k3K0
87a9j0PJ7l4pJ6M8j8%L7l7%J7j9K5k4Jl4OJ0J2j5L
110a8
##PAGE=	F1=20426.696360021906003
##FIRST=	23001.711907285582129,	6426.5682307747556479,	-6521.875
##DATATABLE=	(F2++(Y..Y)), PROFILE
-912b8K1J6K0l3oK0oLl2QK0j0K3j8oJ5lk6L9nm4N9K7j1Rm2j7jK2K2m5L2k3j3rK9JJ2L7k1k4
-871A2j7J6Mk3JK3m0K5ppNk0j5J0kkM5J7m1K3l6L3orK4m2OL3j6MlNnJ3J8pl1j1OL6m0K3J1
-828A3N0p8K8j6J1k5PJ6k4K0L7l5J7Kl3K2l6J7l0L6Lj1j1MK0k9j6M2j0RJ1nnj4L3J1j2OMj4
-788A5pK2qj4J6Qj1k1j0l5P8m6J7Qmk3Nj2lL5Pk7POK1k6k7K7nj1J7pJ8l1J7k7K2L3j4J9k7
-747Bj2k3j6N1l2N0l1J7j6K0k1j2L1j3jk8L2OKJ8K2j00P9j2%qnJk2K2oRl0K6k9K1M2m8K1Q
-707A5j0K6j5j9K1j9L8l7j1K6L1k4l9J5nRJ9L9k4k5j3J2l5K5J1L0m9K2rjL2ln4J2MKL8k8N
-668A2j0j1qj45r9n0R7J64M0K1p0N3ljmK5j3J0Qj7j7RMLrj2J1mK0j9J7L6l8J1rL7k8J4Pn6
-628b4M0KJ2j5lj3J1nkpJ7L0m7KJ1j9N0Pj7k1mrOL0rl8O2k4L3l3o0N7L0rjj5j1N3l2K5k9j0
-586B1mpQRmk3QqNj8J7Ol5J0kj4JL8n3M5Lj0J1j7K1j7k4QrL2QK9m1rRj3L6Kk3pJ2k9J1M9l7
-541em5Q2j3j4k2K2K5nm4L6l0j9JM5%J9nk9nQN2qn5pPJ9j0%k4M1k6rlK5j6J1J1m1L8k7K1j1
-499a0nJMl6L3L1K3Ko5k7J1L8rL7m2jj2K7LNm7M3J8Qk7L6l3j6K7Jl4qM3Pk1pj2K7m5K5%Lj
-456elK0j8K9k9K0j2k2K5j6pj9J4M6J9l0n7N5l3J7Nk5J9J4OOQl2Lj6K7Ll6M5l7pK6LoMJ7%
-414B1nJ7jl1J1mpj3OlJ0qJ3k5M1j0Nm3jK5k1K6ONm1K5j7J9K0k0J1km2L1Pj3j7lL5kj4Rk4
-371b4J1L7%j2Jlj3k2ML0KJ0M9m3k1NJ8l0L2n0J9k8NK9Mj7J1K4j5Lk2oL7OJ5j2m2N1m5L5j7
-330A6j9MK0m9J2K5k7nM5l6J6l6K4L0j3k1M3l1OK4j7KK4o0J4j6MJ8K4k0%l7L2j5J6J6j8K2
-292A7KKj0j8PlK0N0l4m5j7O0J1m9K9j0j2Qj8K1qQL1n7Kk0O6Nk7l0J5L6k9j3j6J9%Nl2K7L0
-251B3m8QKJ1J0j0J4Oj2k0J1nK1mMn8M3RN4n5qMLpLLm7M7m2K0pj2K4J6j8o%J7j6J4M6m7j2
-208b1J8pK3lk6K5J4J0m9l5J4N3j8j4Rmkk2N1k5RMn1L8j9M1M2l6m0ok8QJ22j04l8N9J3k8M8
-169B5Ok2j4L5l6l6J5L2%kMJ4k9J3n7N1JNk1j6RL3Oo1O0kN0l5Ok5Nk3K0o1L3L7l6J6MK0n8
-128c4L3KjnOK4j7Qk9J1jk5N7n4K4qRJ3jj8PM3k0j6k9L6L9p9M0mk2j1K8Pk5LK5j3Mj1PNl5
-85b7kJ5Q2k8l7Qj1j3J8QJ4j7j0qJ6LNOoqj9k1kM2k2J4mN2n9K9K1j0m9oN3m5J9j5K3rK6k5
-43Ak9L6k8n1O7j9M4m4RL7l9J3njjj2KJ9qJ0oRk7L6j7mQk2kRJ6j4j5J2OJ6rpMM3j9lK7J1l5
1A8j9OK4k4k1K0K5l7J7j1j3j7M7l1JKO9o1K8l6KjRkK1l7M2j6k0J6Kk0LL3K7m2M3on3k7M9k8
43a8N5k3j1L7j4l0lJ7n5K1K5K2NKooj7jl1N6j0j5L3l6on6K3OO1m0lK2J7Oo4L3rL9j0J0J2n6
85a8j8J7j2J3J0l3NJ4M2j9JL6l8mJ9j5K9k6ll4JJ9J0j7Q
110a3
##PAGE=	F1=20402.403760519417119
##FIRST=	23001.711907285582129,	6426.5682307747556479,	-5310.625
##DATATABLE=	(F2++(Y..Y)), PROFILE
-912b2J5J3J8k8pJ6%Kl1RK2j5K1j6nJ2jk5L8ql4M8K9ljl6j1j0K1K4m6M0l0j2kK5%J3K7j5j9
-871A6k0J7Pk3mK4m3K9oqNk5kpNlM1J7l3J7k5L0j1j6L2n0J5M1j2qlKlOK2j3k2j8RL7l9K5J2
-828A5N1q3L5k0Pj7JJ1k6K6L6l6J4Nl4L2m1J0k7L9Lqj0j0K7k7k0M8rPJ4j0mqK5J3j3KQj4j
-787A1K3Kl4K0J0j0k2j3l0P3l8J4JKk4Oj2KK4J5k1lPJ9j5l7L0mrJ1pK0l5J4k6K4L1pJ2k3j0
-746ij9k0M9l1N4l3K0j4K0k8j4L0r%l0L3L%J9L2j02P1nLj1rJk7J8KOk6K3k6K9L2n7K8QoK8
-705C3j2k4J9rK9m0j6L1L6k1l2JkPJ7M0k4k3qJ1m2L2RK7m4K1j6PK8jm7LJPN2l5Jmj7qj56j05
-663b74m3R7J55M6K6n9L7J0mj1K7j6J5Qj7j5J1Kr%j3J1lRj0K3L8l5J3j3L4k5J6j5m3M5lQn
-624A8lj6J3mjpJ7K8n2NJ9k0M8pj2j8mpPL1j5l6O8k7L5l1o7M8L9nkj7rN0l0K1k9molOPjk0
-580GmjNk2K0Rm3OJj1LM0m7M0jj1J5j9K4j9k2J6j4K8RK8m0j1Nj0M2Kk5j0K1m1J4M8l9m9Q4
-539B8j3j5k2K7K4lm7M2l5k1MM6JK8j3k9j0J6O5k4o5lQJ6j2Oj2L8l3omJ9j3KK1m0L3l0K6j1
-499a1JmNl8L0L5K3ko6j8OL6nL5m1nrK8KRm7M0J3J0k7M2l2j9L0nl5j0M4Lk4MmJ2m0K6jOkj0
-455a5L0j9K9l1K2j5j9K0j4pj4J6L7K4k7n4M3l4K1Nl1K8J1QJ4Ll1rj2K6Ql3M1l5nK1qOOK1
-415B7Lj5J5Lk8jOj1mJj2J7rQk0M4j2Ql5j1K6k4K6J0Mm2K6rJ2J3j4OKm0K4Pj0k0kL6krOl0
-371c0J3L7Oj4%nqk1JL4KNN2n1k3J5K0l2J8m4K0k8J2K8Pk4J3K9k1Pk2j6M5lK3j4l6M9m6M0
-331C8k3j8MJ9m1OK4k9jM3l0J0l7K5L6j8k2L4k1QK3k0LK6o6K2k0%K2K4j7nl7L7k2K3J5j6J8
-292A7nOok0QkJ7O0m4m2j8O7Km4K9j2j5Qj5K4j2J0K3m9Kj8O1Pl0l4K1L5k8j5oJ5nNk2J4L2
-251B1m6OORJ1pQQj4j4PjK2j1J0o9N3NN5n4o%NnM%m4N0m2K1j8oJ5K1nrJNj7J1N1m6oRkK0l
-204Ik0K7RJ0n4k8J2N2j0k4J1j0Lj8M7k4KJ7n7K7j3M9L8l0m5lk6J7J02q7l5M5J1k7N2Ok0j5
-166@L2l6l8RL3PlLJ2l7K4n2M6NQk2k2RK8J5o2N8nM7l0mj3jk1K2n7K0M6m4J9QJ6n2L0PmkM
-123CK5j7Pk5Pmj7N3o0K9j8J4J7nj2PM1k0qk7K4L5p3L6lj2k4L4Jk0MK7j7Rj5J1Pm5OJ1Q8l7
-81C7l3J0j7j2J7J1Mrj0JQjJ6jork9JqM0k1J6j1N8o6K4K7qn3%N0m7K3j6J4jK7l4k7M4k5n8
-39g4P2j9M7m9J1L3m1J1%RrrJ0J1j2Nj5K0k3L1j3mQj1j6J3J2j4j2J2PJ1kqOL4j4KK7Kl0k4
2eJ3J9k1k3K2K1m1K5j4j8nM3l7JRO6o2K9l3jJJ1%J3l4M2j2k4J4Pk2OL4K2l6M4po3k0M8l2O1
44D1k6j3L7j4l0nJ9m6J5K5K2JmJmj6nk3N2nk2L1l4kn6K9OM6l6LJ4K2Mo9L4mM2mRJn6j1J3j1
88b9J6Nl5J9J1L3j7JL5l9pK0j0L0k4rl1lK5Oj8J5
110f
##PAGE=	F1=20378.111161016931874
##FIRST=	23001.711907285582129,	6426.5682307747556479,	-4099.125
##DATATABLE=	(F2++(Y..Y)), PROFILE
-912a7J0J0J6k4rJ4LLl0J1K4k0J6j5lJ1Jk4L6j1k4L8K9Mj0k9lj8J7K5m6M7l5rLJ9jJ4J6oj4
-871A9k3J7Qk1pK4m8L5nj0Nk9Rk2J2mL7J5k6J3j2K7j8k4M2n8K5M7j1j8%kl%K4j7j3k3J3L4
-831A2l4K6J2N1q8M3k4MroRl0L2L5l7J0Pl0L9m7Mk5M3Lmj1k3L4k6k1N1qOJ7j4nkJ9J4j6jJ2
-789B2j3MK4J3n2K2J3j1k4j4k5O8l1J3oPk5Pj2PJ3K2j5j3RJ8nm7L1knMpK2m0J3k6K6L0jNj8
-747Arj3k3M7l0N7l7K2j2K2l5j6K9pKl3L5%kK1M1j04O3KOj2j1%l2J1J2Nk3J7k4L6K2o1L1R
-707GkL0ql0J7LJ8m1k2L4M0j6k2j4%OJ3M2k5k1lRm8L9QK2l8K0k4J5K6Jl9olJ2O0m1%jj8mj36
-664a40r1l8P6J27M8K4m4J8K2rj7L0j8J8J0j7j5J3jk0Qj1RkmJK8L9l1J6j9L1k3K0l2k5M2j0
-626A3LMjj9J6ljoJ5K6n6RK8k4M8k2oj6lnRL1k0l2O7k6L4k6p3L8M7jkk0oM5k9J8k7JqJLMM
-581C2j5j7PMk6K3J2n0KMpMM1m1L4mj2J8k0K5k2j8K6j9K3RK7l9j1%pM6Jk5j3K9n1J5M7m0n3
-540f1Q5j4j2k3L1K3mm5M8m4k0QM6%L6k0k9j6K4P5l7p1jQJ4j3J0JL3l9koJ4j0rL1l8L0l2L1
-500Bj3OqPm1K9L8K1no8rLL2%L4m1qoK7JJ3m8L9PJ1k4M6l1k2L3j0l7qM1jk6J6%%l2K4kQlj7
-455b2M1k1K8l1K3j8j7J7j3ppJ7K7L1k3n2L1l5K3Nl5L6PRK3jl1k0j0K5J3k9L8l3nJ6j8J8Q
-416HK4Nk4J4Ok5j1J5j5Nlk2K4j0Kj4M4j0J0k7k1K5k5K6J4Lm4K9lOOq%Nl6J7Qpk4jL5jnNl5
-371c5J6L4J0j3%rkk0%L7JmN3n5k3K3K2l3Ll7K2k9K0K7J1l4J5L3k6J2k1k5N2j3L1j5l0M5m6
-332cM4k6k0NJ8l3JK3l2KM3k4Nl8K4M1k3k3K6j0QK0k1PK7p2L1k6lK4K4j4rl6M1k8K9J5j5J6
-292A8j6J0jk0QjJ4O4n1l5j9P4pl9K8j4j8J0j4K5j4J1J5l9Jj5N5Pl1l7K5L3k5j6LJ1rMj3K
-252a6L4m4MJ1OJ1mNPj7pNMK2j9J6p4N8%N3n1knPmPkm3N3m1K1k7jOK6Oj1jnj6RN6m7J%JJ8
-205A0jj5K6LJ0n5j9QN0Ml9Rj3Pj4M5k4nL0o2J5nN5L5k7m8jk3K7P5o5l1L3Pk6N5Oj6j6K7l6
-164dl9LL5J3k%J1m8L8m5L9RJ1k3k8J0K2K3o0N4j0M5k6j5Jok0K4m9LN6n2K1J3J1m4K5J0nJ
-124BKK8j8Pk2MqqM7o5L4k7J8K0qoPL7j9Kk7J3L0o7L2jkl6L8mj6NL0k1J5k1J6Pm9J2MR3m4
-81C4k8J1k3j2J8J2pJj0RJnK7poj0l7K2j6L8k1K1k1O5p4J8L1mn5QM5m9K7j6MPK8m1k5N2k3
-40a1o0P2k0N0n2J3K9m3RLK0j8oJ7Nj7jk4L3j9K6j0lQjl0J8Qj5qJ0J0NMqPK4oPK6pk5k8J9
3A1J5j7k8K1J6m0L3j8k1OM0m3JJ5O3o2K9k9oMJ3%Pl1M1qk5QJ3k4J0L5J7k9M5rp2j4M7l5O6
44D5k8j7L5j3k9nK1l8J0K3K3lj2R%j5j0j4M6Jk9K8l0Jn7L7PL1l4PPK6Mp1L1KM5KNpn6mQrJ9
89hjl7L2J0K2j5KL2l6j0K0pK9k1j4k7qL2Jj9K2
110a
##PAGE=	F1=20353.81856151444299
##FIRST=	23001.711907285582129,	6426.5682307747556479,	-2487.25
##DATATABLE=	(F2++(Y..Y)), PROFILE
-912a0QMJ2j7rQQKk6J3K4k2Pj1oJ3Lk1L2j3j4K7K9J0j8k3Mk4J2K4m2N2l9pQJ3lJ7OMj3k2J6
-869A6Oj7j1K4n0L9oojl3K0l4J9mL1J2j9J2kK2k5k9M8o1L4N0j3k2%nkrK9k2lk7J7L0k7K4J2
-828A7M9r3N0k4Jkj3Mk9L8L2l5NPk4M2m9kk3M4Nkrl4L6k2k1N2pLK1j7oKJ4J4j7oJ5j1RK4K1
-785E9o7K6J4j0k8j5j8N9k0J3j4J1k3Nj0J0JK9qk3J0J8Rn6K9j%onK3m3J3k9K6K9MKj3prk0
-744c5L9k7N6l7K3qJ7l6j8K5nOl4L4mkK2M6j00N1QJ3j3j1pl3OK2jj6J0k1M1J4o4L3RKK6kl3
-703dJ3J6Rm5k4L5M1qj1k7jOQM1k0k3MOn0M2MJ6k8J7k7K1K2Kl1j2pJ7O1m0mlj2%j01p3l6M9
-661a57R6M6K1k8jL2j5j9K9j8K1J0j7j1J1ll0J5rQkj6J1L2L8k6K0k6K7k2K4m0nK9j6jJ4kk0
-622@K0lmkJ3K3n7J4L3k5M4l5kj1koJ1L3k4k6O2k3L0j8p6K7N1Mlk2lL8k8J7k4MrLLjQqk6R
-578IMk8K5J5n2nQpRM0l6K7nj4K1k0K5k4j3L1j8J5OK8l6j1jrM6Lk5j5L4n8J5M6m1n3Q3j4r
-537dk4L3K5pm3N0m7j9J1M4kM2k4k8k1L2P8m8p4NNJ5j6J3J3K9m4kmRpj8L8l3K4l1L5j6Rj0
-497a2Qm0K5M0J7po6jJK6OL2m0j1mK6%J3m3L4LJ0k0M9l1k0L3j4l9lL4ok2K2Npk6K0jPkk1M7
-454B2k2K7l0K1j8j4J1j1pJJ9J6L5j6m9J5l2K2Ol4L8MJ1K9mk8l3oK0J9k4L1k9lJ2l0L2RK4
-415C4Ok6J1Rk3k1K0j4J1pk9L1rnnL7oJ1k2k6K1k5K7J7Lm7L3%KKlqOk8J0Pkk9JL4lJLl6J7
-370b0L3Qj2Lj2Lj7jL7jj0M7n2k3L1K4l5j1k7J8k5K5K5J5m1J5L5k7J4j7l3N5j9L4j6k0M0m7
-332dM7l0j8LJ7k3lJ8l4NM1j7Kl9K5M4k9k2J6JJ0J6k2J1L1p8L6k9qK7K2rj4l3M3l3L3J7j5
-293EJ2k3RPj9PKJ0O2n4k8j6P6j3l3K3j3k3J2j0K4j7J1Rl0Kj2M8Ol2l7K6L3k4j3J0OrJmj3
-252b2L4l8JJ7KJ1jKRk5LKRK2k5K0p3N9pM8m5Kj2RJQol7N3l8J9l3LnL1J7j4lj3j4PN8m6Pj0
-207a3OJ3LqK3mJ0n4ojM8K2n8Lj0QqL9k0j1M1o4LJN9L1k3n0%j9L6M3l9k8K4Kk5N7Pj3j4J8
-165B9l3m1jL6J8jjMn1M8l2K7J3J0k2l0OK1K6n5M7j1M0k3k5J6j0j7K4l8j9O5n5K4J3Pl4K1
-127dRnKMK7j9Pj7Jj2JM1o6L6l5K0K5j3jRK9j5J0k3%K4n8K5LOm4L8pj0MK9k1J8k5K2Nn1J7
-84a4jR2m8k3J1k7j1J6J6j8PoJ8qpL4j3nj0m3M0k2L4k0K5k8O4p4J3K8Jn5J9L5m5K8k0lJ7K6
-44B3m6k0N5j8n9O9j9M8n2J5K4m4OPK9k6mK5jk1qk8L9j3K0q%RNl9K4Jj6mQJ4nJ3qQJ0NJ0K4
0E2j4k0k8K4J0j4l2J7Rl2L6j8k4J5L6m5%K1N5n7K8k6rOJ5Kmk5L8mk2JK0k8J4L4J1k0M6j4p5
40b1j0M4l4O8l0j7K8j1k5oK3k9LK1K2qj7J7Kj3j3nL8Ll1K3k2jn2M1J0J6l1J0kK8Qp0K3RM5
81C4J1%j9n0MLmJ8om0M2J0J1j1LL0l5j2J9kK4j7j6k3j2L6oj7L0
110E
##PAGE=	F1=20329.525962011957745
##FIRST=	23001.711907285582129,	6426.5682307747556479,	-875.625
##DATATABLE=	(F2++(Y..Y)), PROFILE
-912cO%Pj0j1MJ2Jk3J7K2k4JrqJ5Mj9K9j6kJ5K8J6k6j4Ok6OK2l4N0m0lJ1PoJ9kJ4j1k3J6M
-868B2j3j3K3n3M4omnl9K9m3K8nK3Rj3J1OK0l0l6N3n8L9N0j8k3Lqjj8L5k8Pl1K2K4j8K2J1
-828A8M6r9N6k1lLj8Jk9M4K9l4KOj7M2m9nk3M3P%om2L6k1j6M7mKK4k1oNRJ4j7j1J9j0J2K4
-786C7K7p6K7J4rk9j7j3N1j0J6k3J6k3NqJ3j2L6jl3J2J7K4o7K7LKj5lK5m6J3l3K5K9Rkqom
-745a0j5L1k4N4m0K5mJ3l6k0K0jQl3L3rjK2N1r7L9J3K0j4rj3l4JL0orLj9M7No3L1J0OK3Ll5
-703dQK9%m8k6L2M1KKm1kPML8j5k3J0Ln2M5%J0j8J4l0K6J9Kk2j9j1K2N5l7ompNo4o1m0L1P4
-660e1M2J5j5j4M1k4j9K8j8K3J0j5qPmm1K4pNjk7K3L2L7k1K2l3K4k1K7m1J4J6k5nK3kk0K2
-621B3kpjJ3J9n6J8L9k9M2m7KpJqJ4L4k6k2N3j4K3j1p7J6N4Qlk2jL2k8J6k2Qj1MMnJ2jl5J2
-578A2Ml0K6J6m9j4J0nJ4L7k9K0pj6K3j9K5k7qL7j9RJL0l3j0kj1M5Nk6j6M0o5J5M4l9n2P9
-539A5j5ok5L5K7j3l6N0n1j6J6L8nM9k8k7k5L6P7n5p0R%J7j6J4K3K4m7jkKmk7M6k7J8l1M1
-500A0k0J1j3Rl7K1M3J2j0o5QkK1J1L0l8j4kK6jJ2l8K9%Mj1N1l0j9L2j6m0KK5pj8K4Qj4j8
-460b4J5KOjk6N3k2K5k9K0k0j1OroQK0OL9qm6Kl2K0Ql2L9JJ0L5pk2m5jJ2K5j8K3k4kQm1M6
-417CRK3Ok4MJ4k2l1K5j1J7j1l8L8qj1MK7KJ0j7l1J9k6K9J8Nn0L6MljJj7Pk0MPLl5LL2lOJ
-372bl6J8L1Nj1Oj6J0j3jL6mj9M1m5k2L7K4l6k2j8J4k2K9K4J9m9J4L9k9J6j3l7N5k6L7j6r
-334IL4m8M9l3j7KJ6j4oJ4l6QL7plm0K6M7l5k2PJ2J0J1k1J6L6q2M0l3j4K9K0lj8l1M5l8L8
-295EJ7j3Ql3J2J3j8NMRN4n5j8j4P8j7k7J6j1k8J4oK3k0J1Kj9KrM0Mk9l6K4L0j9j1J5KqlN
-253ak6L4l4jK3kJ1LjRl4J3JJ4K2l1K3o7N7j5M1l9Pj8J2NRrl3N3l7J9l8Pj6L4K8j6ok0qMN7
-210C4m3J0j8J0RPkJ8j0J0n1Oj0M6M0p6mpRlL4j5j8N2o4rOO2K6k0n0Kj7M2J2j1k5J7mk2N7
-169C0Orj3J0l0m2mL7K3j%ln5N7j8J5J5Pj5l4KJ9K7m8M2j4L3j7l6L1j3j5K5k7m2P7n8K5J3
-130@Lk4J5PkKNK7k0Pj1kj7J0L5o6L8m2K2K8j5KRK1j1J8j8j2J7m9J9OJ4n1L8j0nJL1k2K3l0
-88iK7Lm9J7nQ6m6k0J2l0j1J4K0k9J3lK8j6j1M0j7nqm7N6k8K9k0L0l6O3p2NK6Pn4L0K4m1L0
-48Ck3j1K7K2m9j4N7j4n4O2j7M5n0J6J8m3KJ1L7l3lL2ok5j4l1M6rJ6pKJ0J1m8L0oj7%OJ7j3
-7a7K0pRmJ5J4K0k0j3k9K9Nj1l7J1Kk0L8j8k6K4L2m7jK6M7n2K8k4j1QJ4Mj2k0L5Jj9qK8l2
33a8J8L2NrM5k0p7nM1l2O8l1j8K3j1k1oK7k2nJ9K2j3k2K4Oj3j5ML0Nl3J8j6jm6M4J1Mk9J4
74cj1L0J0o8J7J5M5J8pk7m3J2lLJ5j0m5N2J1joKK8l2j1J6JJ7j3j6j7j5L8j2j7L9
110A2
##PAGE=	F1=20305.233362509468861
##FIRST=	23001.711907285582129,	6426.5682307747556479,	196
##DATATABLE=	(F2++(Y..Y)), PROFILE
-912@Rm%mqkJ5%j9K0J8k3qnj3K0Nj7K4j7QMK8K1l2pQk7kK0k5M5l5kJ3Lj0K2rK4j2k0J3%oj4
-866aK0n3M8q%j1m3L5m7L3kJ3MrJ4J2J6l4m0N7n3M1M6k3j8Nj2jk3L7l1J4l2K8J5oJ7J1M0j04
-826d5O0j5mOk2mk4M8K3k9jLqL7m4rk5M3J0%lm5K9j6rL8kKK7k4pOQJ4j8j6K1oJ4K1L0p9K7
-783A2J4pl1k0oM1LJ7l2K1j9%mJ3k4M0Qm1J3K0L5p3K1PNk5JK3m5J4l8K3K9J2mlo%mJ8j8M9
-741C9m1K4JPl6j8J3JJ2l0L2j6KK3N0q9K5J6K9j5lk3l3lL9j4%mj7M9mn8K7J1J0J4J0l5LM1
-701C9qn1k4K8L6J3J4n0mQjL4pk4J3Jn0M2kLpJ0l1L1J5Kj3k4j5K7M3l0ppjJ0l6o1m1K3O1L7
-659dJ1ok1M7l2j8K7j8K5Rj3nKom6K7kMkl5L1L0L5j6K6m0K0k3L1l5K9Jl0qK8lj9K5kj2KJ2
-617B6J6n3K2M0k8L5n3MkMj1J5L6k5j9M1nJ4lp1LN2J5jk5%K7k9J7j9J1j2JPpJ2Pm1J2Nl1K6
-575A3J7m3k4J1jJ9L3k6J4pj7K1j5K3l0JL9j5koL4k9j0Jj6M0Rk6j5M0o5J1M2l6m5O9j3kk6
-536c2L4L0k2k7M7n2j1K0L0pN1k9k6k4L8O7n2o7J6oJ8j8J7L0J8m6nKlKl5M9k0J1k6M3k5J4
-498Dj6Rl2J8M4Lj1n9J2jJ6J5K8l5j8jK6kQk9K2KqkN2l0j5L1j7m0QJ4j1nK0Oj5j2J3N%Lk7
-455b7N3j8J9k7J8k0q%npJ5K0jL9Km3j1k9J5J0k5L3%J1L6rj4n4KKL2j2J4j8jKm9N9RK0Nj8
-413B0kJ5k0l7K6oJ9j2m4M4pj6J3J1J3Pj4l1J5k4K9J8On0L7LljLk8J0j0jORm3OK9oJ2Kl4J5
-370b1L1lpJ1j9J4qjL3qk3K9l6j7L9K4l6l0j0Rj6L0K3K2n4J0M0k6J6rl9N4l0L5j4KK8m8M7
-331D2l4j4%J5nj0Rl6J0L2Lpl9K7M9m3j9kK2J1Nk0K1M1q4M1l5j9L0J7%j8k7M2l9M1J9j6Nm2
-291b7J3K0j3JPPM2n1rj0P5j8k2Rrl0J5lK1k3R%j1MpL3kk4l3J9L0j6pJ9kopJ1l6L0k6nL2q
-247hROjJ1m4K0JK3J8l6K5n6N2k5L3k8Rk4J5J0Nrk5M8l3J5l6Qk5L6L5j5j2k4mNN4m1J4k6J3
-206gMJ3NJ2j8J1m6J7j9M3N6r1j2mRMK8j0k3O1o1k2J2O1K4k0m9Kj2M6j6J6k6J2j0j9N6J1r
-167B9j1%k5m4nL8K6Llj0n5O2kJJ7Jol5mJ8K4l6L3j2K4j4m3M4j4j1K2j4o4Q5n8K8J1%j5J0
-127eKJKRK4k2Pmok1J7L2o1L4m6K2L2j9NJ0J0mK2j3k1J2l9RJ2K0n5L6j3%kL1j9K4l2L2km1
-85b0J2pP5l9j7J0k9j2J3K3l8J4LL7k5j2M1j8pmm8O8l2K1j9L2m0N8o5kK0J4n1M0J2l3K8k6
-47b3j7L5J8m7rN4j0m2M9j4M0m4J4J5m3jJ4M2l6kL4rk7j8l1M6kRkKRJ7n3L4j2j8LLK2k3K7
-6DqJ1j6K3J8J6k4pk7K9Lrm2MplL6j5k6K8K8m3kK7L7m3K6k2j4J2J2Ok3j1L0Mj2j7L5l5K0K8
35C1%LM3k6p5jL6k8O7l3j8J6rj6lK8j6j4J8K1j9k4L0Qj1j6J2K1Ol2J2ppl8M5J6qk9J7j8L0
76A2J5o2QK0M1K8j6l3l6J7nJ0J2j5m8N4J5rmMK6l0j0J3MPrj2j3j6L8j7j8M6
110A7
##PAGE=	F1=20280.940763006983616
##FIRST=	23001.711907285582129,	6426.5682307747556479,	1267.625
##DATATABLE=	(F2++(Y..Y)), PROFILE
-912EJ1ppKopJ7kj6K5J5k1j8lj7K6Mj6K2j7J3jK6K3l6jOk2j0J7j7M0k9%J4kj4K4j3L4j3j9
-870A0RkJj6J9n3N1j0Mj8m3L5m5L5JNkoJ7J6J4l8m0N6m4M1L9l0j0Pj4jk8M0l4K0l3L4NNJ2
-829IJ1L3j08O4rnRk4rj9N1J8k5m%%L2l7j1k8M2J1J%m5K1j1lL0jKL1k9qPQJ3j8k1K4nJ8J7
-786C2L0p9K7J4nk9k5lL4J3J8l9K5j6m%J4l6M3J7m8J2K4M6p7J2J1Ql4NK1m4J5m3K1K8J6mJ
-747ApMPOj3M4m2K2OKl5j6PLJ4k7L0k3PK2M9q1J2J9L7j5Ll3l2pM9k2Pj1j5N2j2n3K4J0J3P
-705A3J6l5lN4j5n3k1K2L1K2K4n5qJ0nK8Kk4J6lm7M0nlKPl1L6J1Jok7j8K9L1k2pj0LJ5k1o9
-663g5m1K6N9L3O%k5N3m1j6K5j6K7Qj3Jnpn0K9JLjl8L6K5L2j1K8m6J8k5L4k5M0j3l6j2L5l
-623B0j8K7lj5MJ1J2m8K5M0k8K9n7NLOj3J6L9k4j7L0MKOo4qM9J9Jk6KK1l0J9j7J4j5jJ0rJ4
-581C5J5m6J0Nl1K6J7l4l4J1KK4K8k2Qoj9J9j2K2l2QM0j1j0j4L6k3qLk1L4J2k6j6M3o5OL9
-542A3k9l6N5j2Mk9L3L2l1j7M4n2oK4K1qM8k7k4k3L7N3m5n8K1j3K0j8J8L3J4m4qOqOl9M9j2
-503hMk2M6l0J6j8J0k8J5M5oj3n2J5JJ0K1K4l2k0jK6lLk0J6Mk1RN1l1rK9j8l9J4Kj2QJ4Kj2
-461a0qRRlPk9N3j6J5k5J4j9onjpK1K1rL9Rl7k4k7J2J2j7K7kJ0L4rnn8LqL6oOj2%ln6P1PJ6
-415B9Mj1pJ6j9m0K4jK0j2n0N0mk3K3mK4Jj1l0J2k2K9J7Rn1L9%lLJl8J1KpOJ3m9RK5pJ8Ll1
-371c2J3K8j3lJ7k2K0oJL0j3k7J8k5j1L7K4l4l6mLj0L1K1K7o0OM0k2J6nl6M8l3L2j2J4K2n0
-332fM5l3j3jJ3Oj4Ml7J3K5J4rl9K8M9n1j5j0L1J2kj8K6M8q6M1l7k5L1J3Nj9k4L9l9M3K2j9
-293A1Km9J4K6rlJ0NK9m6JoP0j7j7%ol2J7jJ8k5QklNmK4pj8k8J3K9j4lK3nmj1J8m6K5k0pL9
-248Dj2PRjJ2n4K8%L2J3m0K7m5N0l6K4j9J1k9J8J6Jj1j6M3l0J3l5J2l5L7M0j4j6k8JMN2m0
-209gJ7l3J6kJ9J4Mk6J3m1K7k7M1O8j01k0jRQK4nk7O7n6l3J5O0K1k0m6Mj0M6l9M0k5Qj7j5
-170c0N5J5rj0rk0m4nL8K8Onj9n2O6J3j3K0pLl4rJ7J9k4K5j2J6j0m8N5j6qK1lq3R1n3K9O%
-129@qMnP%J3K1k3ONj0k5K4K9n4K6m6K1L4k3PJ2kLK6pk9Pl1JJ8K3n4L3j6MoL2j8K6l4L6pl4
-85a4RqN9k7j6Qk7j2J0K8m4J2QM5l3j3M3k2qKm7P5l4J3j7L4m4M9n4rJ1K3m7M8Jk6K7k8k2M3
-45dJ2m4mN1ol2L7j1L4l8J4J1m1mJ5M6l9kL6j1k9k0k9M5KLLKPK0n2L9k2j8PjK5l1L3qJ2k8
-3b0L3J9J1k7Jk5L0%pm7lj6J5L3j3k7L2K6l9mK8K8l4K4k1j5J5RPl3kK5Olk6M0l8K3K3mJ3M2
38G9l3o8%L1k3O6l8j6J0pj0kL0j2k3J6K1k2k7L4J1rj7K1J1Lk6OJj5l0M4K1j4l0K1k6K9J8n3
78b8JK2L4L9k7l7k6K2rJ7Rj8n1N5J5j6JMK4k6qRPnpoqj7L8k2j9N2
110A9
##PAGE=	F1=20256.648163504494732
##FIRST=	23001.711907285582129,	6426.5682307747556479,	1719.875
##DATATABLE=	(F2++(Y..Y)), PROFILE
-912GJ4rj2Omj1J6kj2L0Pj4l0%k0L1Mj5J9j7J6mK6K1l5LJj6j5J4qK9k0%J5kk2K8j4M3j8j9
-870A1PnRj6J5n0N0j0Pk3m2L1m0L7MlqnK4J4J4m1l8N3l2L7K7l0lQj5%k9L9l4K2l2M0nJ3RJ1
-828B1K5j10O4%oRk4j3j2N3J2k0qmJ1K3k9j1l1L9J5kMm0J0pPJ6KLL2l2qMJ1J3j8k6K5kJ9J2
-786B7K7p3K7J3mk5k9jK6K3J8m3K8j2j0MJ4m4M3K5n2RK9N4p6%J6Ql8J0J6m1J7m9J8K6J9nR
-747Dj0OK0oj0L9m1J9J0ml6r%OJ5k1K6k8J2K4M2p1kK0M6j4Om1l0pN6l0J2j4j5N3j9m7K1J0
-707hJ4jK1l2qO3j9n5j8J6K4K8L4n3j6J5j1K3J3k4J3lm2L4poQLk8L7J0mJk7k1L3J6j5oj0N
-666cJ8j6p9l7L4O2K9JJk4N8m8j4K5j4K8Nj1Pj5pn1K9OKjm0M0J7L0qL2n2J7k9L7j3M7k5l8
-626@j6M0nj6K8mj8OJ0Pl9K4L8k5K1n8QPRj7J6M2j9j9J6J7j1J5n6j7M3K3Mk6KJ7l2K1j3J5
-586C8j6oJ5j0J5J9m7OPl1K4J7k3m4J1OL0K2k3Nmk2J6qJ9l2J5L9oj9k4M2j8pPk7K6J6k5j4
-546a1L9o0JL6k2k2L7j1J0l0K9L3m1mL6m9LK5J2j0M4k3k2k0L3L6l1n1K9k2K2j7J9L2Rm0j0
-509a1Pj1J3m1M5njj5M2l2J7k0J1k3J3M3j4j4m5J6NOK4K1k9k1lK5ljj1QJ0l7K1M7l0lK9j9
-469A4l8J9rj3K4KlnqJ0J2rJ5l1N0j1Qk1Pj7mrMoK2J9j2L9J4l3l1k4OJ5qJ8kRK8rPn8Kj9L8
-424BJknkon9P7PJ1K%j6J7j6m1K0OJ8j1n1N2mk6L0k1L7ppk8J2k0K8J5J3m9L6o%J0om3RJ4r
-380a8LJ9n4RK3rK1Qk6PK8k8KK6k5K3jKK7k0l1J2j6nL3K4l4l5JojK8K0K9o2KL5j6J7ll1M2
-338B0l4K5pK5J5n0M0l2pmJ1J4j6kl5J6J7K3j0l8K9M9n9j0j7L7J2qj7L1N2q3L9l7l1L0J2P
-300Gj9k1L4l5M3K5k4%n2J4K8lpJ4MJ4m1J2lO1j3j3oml4J8JJ7k9NL%OkJ9j4j2k1NK8j2LK3
-257A9qjj6K5n1J6j0j1M6j8MJ3JJ2o3L1JM3Om1K6l1M4m4J5j1J3l1J9K1mj1pL7k7Qk7J1m1L8
-217dL9j0k1k8MNM6l7J8l7J8rK7J9kl2J4l4L2l4L9P6j07k3jQJ3K0jk8O8m9m1J9N5J9k2m0L
-178a8nM2n6O0k7Ok2j0N2K2j6nj6j6m3nL8K7J5j2k9m4O6K6k3J8j4J5l1j7J7J1j2J9j0Onm9
-140d5O0j5mJ8Or6R4m8L0%%j%j4J2kK0J5k5OJ2j3k6K6K9m3J4m3J8L6k7QJ4j4J3K3jl1Lk3j0
-99b4K6K1m7L0k0OqL0j3K5l5L9j3k2JqM0j0j5Nk4j4J0L1m7OJ6M9l8j2L7k1j2J0m2P7l6Nj5
-60a2L3m3L7m0j4JL3m4N3pj7K3l2k4M7Rl8kM7mj8K3qK7l0J1Rl7oJ4M8m0%L2j1k9k0k4M0Ok
-19iOJOK2m6L9k9j8RmK8l8L7j0J5l8M0K1Mk6Nk0K6Jpn0pk5L1K8qk6L1K3l2lK5J6k0K1k1j6
22a8J8MQm0NK1QNl2M2m0K6J6oK2L7l6n8kK7j6O1l9j4Kln%L1j1l1J7J7k5k6L5J4pj6L0Jlj3
65FnQk4k2M4K3j6l2K5l0K5K1m4kJ9K8M8l7l7j7K0oK4Nk2n0M8J6j7LMK3k4nPPj5oJlj6L4k5
108a6k1N5
110A8
##PAGE=	F1=20232.355564002005849
##FIRST=	23001.711907285582129,	6426.5682307747556479,	1413.875
##DATATABLE=	(F2++(Y..Y)), PROFILE
-912FJ9j0j7J0kj5J6lrL5jom1Jk2L6Lj5J7j5J5mK7J8l5Qmj1k0J1JJ6q%J5kk9L1j2M8k3j9N
-869A5pJ7j5J1m7M9j2J2k7m1K6l1L5Pj1j4nL0J2J5m1l3M4j6K9J6l1NRj7%k4L6l6K4l0M4j4
-831a6K2MJ1J7j12O6QoQk3j6oN5Nj5j0pJ8J5j9j1l5L8J8oQl4kkJ7KMKL6l5j0KJ3J5j9k9K5
-789d%K0PK0o3K7J1kj8l3%J6L2J8m7L2qj8J0J4n1M1L3n5PL3N9p5j0K1Pm1J4J3l7J9n4J5K4
-750b3J9lJ6j5OL5j8oL4m1J6J4rl7jnOJ5j5K3l4J7K6L6o2j4K0N3j3J1m9k6rO5l9J8j9j5N4
-711C1k8l8J9J0J5j1K6k9j3P1k4n4j3QJ6L3M3n2k1K0j5J7K3k4Rml7L1rj1J4%k4L6QpPk6k3
-672b6L6Kpnj2PJ8j5q7l2M4O7K4mKk2O3n3j3K2j2L0Kj0J3k5mn0K7RK%l7M0QK6nL6n9J6l2M0
-630B4JM7l3l8k0M3oj3K8nk2RQMl1K4L4k2J4n7J0J0J2j8J4M4j4k1LK8k4K2m3k6L6K6Pk6KJ3
-590D4l5K5j0J6j7j1K1j0J5K2m9LRl1K2J6rn6J1J0L6J5k2%jk6J4mJ6l3K3L8%k8l5M8j3nJ0
-551A9l2J8K0k5j2L6n5nL4j6oJ7j1J8l0K5L3n2RK8m6J2K6Mj1L5j7k0j5K6J9j6m0L4l1K4j7
-514b0K0K9Ol5j3Rj4J8l9L8KnqL9l5J7k1J2j7J0M1k2j4l8J6RKK6J9k5k2pK4kojJJ8n5L2M3
-473C2l1MK9j9l7K3k0j1L9j0j0Nj0J0J7j5K3l2M6o%j8Jj5kj3J0qK5J6j4L7J6k6l6k1JJ7JR
-433GkOK1j0K0n2jk9M0Oqjkro1Q1NNJJ1k2J5j4l7J2J4J5rn1N3kk9L8l9M9j6nk5J3j7K7J2J6
-390B6m1K8j1LJ6j2m8QK5j1JK5n9RJ9j1K6J3k3JK8m2PL4k8K6NKK2k6l3OpKK6K4l0l4Mj5QK5
-348a2K0K9o3lL2j0J5%k6L7l5J9lL4Rm9L5l1kpJ0K3k0pl2J9OL3j0l7K8M8o5nk0M0J1j1j8L6
-308A8N3p6L6l7l7L0J0Rj9j8L0l2M3K8k9mn2J7K9Jj2J7Mkl5K3%N0prj3jl5J8MJ4l2KPMQjJ3
-265A7k0oj5kK7j1PK4rKk0K8n2Pkj3N2k5KJ7MJ3p1L3JN3km0K4j7L8n0OmJ4l3K0K5j1q%L2k5
-222A0Mj8J1m6L7L5mk4k9OQL9l3J9m1J8j4L3K6j0l8J7k9L7m0L8P7j04k8kQJ6J6Nl0O8m1m8
-184e1K3M9J7k4l3KlL7o3P1k9Nk7lM7L0k4kk1j1m1kL5K6K4k0l7l5O4L4l2J7k0K7k7k3J7Kj
-145bJ3pm%m8O4j5jJ6J3j04R2m0K8n%Mmk2J8mK7Qk5NJ8j5k6K8K7l2Kl7J5L7l1QJ6k5K0K0O
-103C8l3%j6k0L5J8m0K7k2Qj2K8oK2l6M3k1j0oqK1Oj3Kj8j7QL5m8jK1N3m2j1L1k0j6J9l5P3
-63C7l4lj3L2m3K7k5j9j1M2l8N6j7qJ9l4k2M8Ol3jM2%pJ2nJ9k0POl1j0J2N0m1JK9j2k7j8j7
-22d4L3PnJ0jMK2l5L8l8j8J3rL2m6M1j2J7m4M4K2lk3J0j5K1%on2rl2M0K5kk6L1K0k4lK0Np
19AJ9k1j7K1kJ0m6J1J5J1J5l8M4m2K7RqL1L3m0m6nK3rN6m1j1njKJL2j1m0J8J5k6k3L5J4nj6
61a0L9rqjj4J4l4j5M2K5j2l6K8l4K3K3l3mJ4J8N8m7l7pK0nL0%k2n1M1J5j9RLK3k2lMRk6nJ0
104f%j5L0k8k2N7
110A6
##PAGE=	F1=20208.062964499520604
##FIRST=	23001.711907285582129,	6426.5682307747556479,	1354.125
##DATATABLE=	(F2++(Y..Y)), PROFILE
-912EK6j2j9J1Jj9J4loM0j1Nn1%k1M0%j5J5j2J1lK9J4l1J0j1mk4RQLLKJ3%l6L3pN1k9k2Mr
-868BK6j4Pm2M5j3J5l0l6J6k0L1J1j5k2mL6PJ6m0k4L1%K1Kk7J0J0j7%j7L0l4K2k6M6k2K6K
-829IJ1Qj07O0J7lNj9k1JN5jj0j2j0K5Nrql8L5K1j2J2k4j5MK2j0OLL7l7j0kJ7J5j7l2K2MK0
-787A7KJ3n2K5J1mrl4nJ0L9J5m6L4lk6J3J4n3L8L9n7LL9N9o8k3K7Kl7J7Pk9J7n6J2K1J8%K3
-747A3k1PM5k5lK8m0J3J7j4l9QqOJ3qK0l8K2K8K8n3k4K0N8j1J1n3k3pP0m3J9k0j7N3l3l5K3
-708a3RJ3j9K9k5j5P4k7n0j1LPL3N1m5k7K5j9J2L1j9%ll1K4j0j2J5%k2L6Qj5J4k4k4L8rkm
-668drMJ8j7q9k3N1O9J9qjj9O7n6j0J9rL0kqJ8l4km5K1J4K%l0L5%K2nL9o1J6l7M4J3M3l6l6
-626Ck4M5qj0K7nk3RNKk1K0K8j4Nn3J2J2J4j7RM7rk7nL7l5K7l1l0K7K6J1k4jJ3l9K9qJ8j8
-585B4j6K5qJ4K2m8%J0k9J9J3Po6J0J5M0Rk6JKl0J1jJ2l0K9L5Ll4m7N5noJ2l5J3K0k3j1L2
-545A8m8j2L2pRmj0K3k9K0L2o0K0K0m1K2K4jj4K3ok0pJ7L%l0L9l9K4j6K3K0Lk7j2Nj4K3l6
-505c3L0PokL2l5J6k1J3j1RL5k9j4k8J2J4JK6J7k1k3j0K1%j1RnK5p0M1L7l1QL2j9l5K7k9r
-465c0M9k0j9J8j4J2K0k0L4l3L9lnj6nj5%j4J6rK5Rj0L6J1k0l6j5nK0PJjMRrL3m2nl7L6J3
-423Ij3Mlj5n7P9O%jK1k7Rj0k7%K1J1pm6N1jl2M3n1N7k6Jk3J7j3K2J0J8l1J6j6OK4k2m8PL2
-381erlL1o1QJ7j2K7J9j8qK7n6J4M1k9K7RKJ9l4l3MjJ1J5K4k6l0Qk5J6K1J8L0o2pK6oJ8lj7
-339a3K9l2J3JM0Km5K7k7LrPL1k1j4k7K2mL8pl6K9M4p0Kk2L9J1j6j7L9N2o7L3l7m0K7RJ0j7
-299a3j7K6k5M0L0l5om7K1K0Qj5K0Lj3l0L2KL7%pj6%l4J7MJ3l3lJ5NRJPk5%j1pK8j2QK4qM
-255A7k1K8m8lOj6N5l0%K1OJ4p5K9LO2j0l8K0mL6n5jJJ2l1K0K7k0mJ0K6k4kqJ2m8L4L0%k6
-214Ek7NJ1L2k9J8l8J5j9L8L0j5m2J8k1L5m1L5P4r6k9nQJ8J3Pk6O1l1n2K6M1J6k7k2%kK8o1
-175d9P6l1Lk9LM5L5l5Mk4rl6%L2K2L6k9m6k3N9L9l8J5k5L9k2k8J6j0RJ1nj3Nm3O1j3%J6J5
-135C3j02Q4l0K7j2MNpl0K4pL3Jk3LK1j5k4K6L0k0j4k8J2L5l5QJ7l3K6J5Rk8jj2k8M2J3k9
-96a0K5k6Pj4K7LJ4l4M3k7Jj2pMK2j3%j1k1QL4m5qK5N3m4rK3j8j9K7k5O3k8rj3K7l9J8j0k4
-55d2j9M8l1N7k8LJ3l5j9M6Lk7%L7JNLnJ3j0LMk3j3PM9l6JK1j1k4j5rK2J1qJ2k%K0j7L1m3
-12gj6J5j3L2m6M0j6J9m5M4K2rj8J3j0J4Kj0m9ol8M4K2Kk6K9J7j3kJ2lOJ5k1j9K7rRm8J5J1
28a4J4K1m0M1m2K9LqL5K6l8l3j0K1lN0m2qj2MNJL5j3m9K2J0k4j7K8J6lj4M6j7j6J4k2J7m5
68c2qM0K4lm0L0l5J8K5k4JMJ0O5n5l2jJ7kL3mj8n1K9J3j6J3LK2k3JNQl4pK0Lj3K3k7k6N6
110A2
##PAGE=	F1=20183.77036499703172
##FIRST=	23001.711907285582129,	6426.5682307747556479,	536.5
##DATATABLE=	(F2++(Y..Y)), PROFILE
-912BL1j2k0J1Nk1J1lmM2k0J6n9jj6L8%j5J4j0LML0Qk7J4j8Jk5OJ4j0J4LJ2Jm2L5%N0l6k4
-870BNrL2j2Ll7L9j3J7l0l0Pj0K5J5j8l1lM0KK0l7j6J7J7J0j0k2J5Qj7JqK5l2K0k4M7k9K9
-830H%J2%j00N3K4%%j3k5PN4pnj2j4L2oKpl9L2K5k0J5j5k4J0K9k4PJM1m0j0oK1J7j6l4J9Q
-788@J8mPm1K3J0lLl7j1LM4J2m4L7%l3J8J4n4L2M4n5%M1N7n8l5L1ll2K1Jk2J7n8J1J7J6KL0
-747A9k7MN4k6mK4l7QJ9j8m3K0qKJ2lJ7m1K8L0K1m5l2J7O1rJ1n5j8oP3m8K2k2j7N1m1k7K7
-708gQRk8L2j9j6P6l2m5plJL0N5l6l3L1k0NL9j6rlk4J8rj3J5%j9L4Pk2K0k0k5M0j7KnoJJ7
-665Fj8q5j7N5P0J3j2mj7P3n7j0J6oL0noK1m2Jl8J4J6L%k1L1rJ8oM2o3J7m1M8K3L7l8k9l1
-625b1M5rqK7pk3J1Kjj1J5K2nnm6J2J5J5j5MM7kl3j2M6m7L1j8l4J8K6J5k3kJ2m2L4pJ7j6k1
-584FK9oJ2K1m7lJ2k8J6J0K3p5RK0M3Ml0%Ol4PLQk7L4L2Pm0n8O2JoJ4l8PK0k0j0K9m2j8L2
-542a5jK3k4rL0k7J3K9o7L1J3l8L3K3pj5J1Lj9%PpJ3k1M3m6K4j6K5RKj9j1Jj3K9l3K1J2pL
-501CK6l4J4k0J3nPL1l5j6j8QJ9JK4J7j9k3j3J9Jj6J8rL2q1M6L0l2J2L6k0l1K9l8pO1l0k8
-462b8K9j7J5K3k6M4l4L3Jj0j5j1j4Jj5K2j1K4MoL2Oj5l0j1j1K0J4o%Lkj0M5l0j1m2L1J9j7
-422fQmj8n3P5MlkL0l3Mlj9j0K7Pmm1M7Jl6M8o1O2l6Pk1K2rJ7QK1k2Mk1J0L2l2m7OL9rpL6
-378A8o2PJ6j2K6K5j4j6K8o9J8M8l1K9J2%J7l9l2MLJ7MK3k0k5J1l6K4J8J6L0o0j0J7JJ8nq
-339iK3k9NLM6ml8J9k5Rj1ML8k2k0k1K7j6M3nl5K9L8p2Rj9L2J2k0j7M1M7n3L1m0m1K5PJ1j7
-299a5j5K2j8L7L2m1pm0K6J0J3j9K3Lk3k5L9MK4Nmj8Kl2J5MJ2l5qK4NJ2JKl0Ooj3K9j5RK5
-257B0pOk3K9m3j3J4j9N8l5lK5J0J6p9K3KP2j9l3J5QL3n7pORl0K1K7k7%J7K2k5nLJ2m9L1K1
-216B6Pk8k6NJ4K6k5J6l6J4k5M3L4k0m7K2j8L3m2L5O6q3k7j3J1J9RJ1k4N4k1n5K8L4J4k8j3
-179a0jjJ7n2P4l3Jl0J0M2M1m7Rk8ll2MK7J8M8l9n3j1N3L9l8Rk9N2j6l3J4k0J8Qkk3J1l7N7
-139A4j1KJ4J6r6P5k1K6j9OPj0l6L0j1L9ok3MK4j6k1K3L1rk8j8QL5m0QJ9m3L3QJ3k2kpl6M8
-98HQj9K3k8Oj6K5J1Pl3M4l3J2j9mj2L7j4kmk5QL5m1j6K7N3m5rJ6j7k2L6j6N4k2j7j0K2l5
-58b7PPk7k7N3k6N4l4J3Ql6j4M0Lk2JL1KJ2jmOjlLj4j5JM9l2JJ4j1k1j0jJ2J1rJ4lmJ9JK4
-13D4m9j4J6j6L3m7L8j9K2m7M4K1j5j1J5mNNj3m4km3M1K0Qk6K5J6lkMqJ8J0k2j9L1j7Rm5J3
27b8RJ5K9m2L7m1L1lrL9J8l5j9j6K0LM3m2lj9QQLL4j4n8K6Ok1j0K0J6jj2N3k6k2K9l1K0n6
68d1jL8K2Nm3L4l5J2K5j5QnjP4o2k9OJ2LL4oj4n0J5J2j4J8LJ9k3NNRm2rL0LrJ5k4k9N5
110A0
##PAGE=	F1=20159.477765494542837
##FIRST=	23001.711907285582129,	6426.5682307747556479,	57.625
##DATATABLE=	(F2++(Y..Y)), PROFILE
-912@L5j1k0J0Pk2RjpM4k5K5o4lrL4kj5J4qqJ4L2Jk2J5k3Mk4OJ5k1K3NJ0Nm6L4J0M4m1k8O
-869Bj0L9rkl0L1j2J7k8k4%%J6J9k1l9JM2mK4l4lJK9jj9j5J6Oj5%MJ9l0J7k1M6l5K9%J2oq7
-826g5M1K8Mook6J0N2j0kj2j5L3j3J2ml9K7K8k7J7ml3J5L3l4OKM4m2j2j0K6J8j7l3J6J2J4
-787A8pJl2K1RnJ8l8k0%M6Nl6L7Mm0K0J4n0K4M7n0mM3N0m6m5L5j2k0K2nj3J3n6RJ3J3LL8l4
-746a0KN8k5lJ9l4NK0k1m6L1nnRLJ3l9L0L1J5l8l7J5O1nNn2j4mP5m9K2k2j9M7m5k2L3QLl4
-705b4L2j2j3P0l4l6ppmK3N9k7l7L5k0KM2rk3%j8J4j0j0RLj7L0Ql1K6j5k3L9k2Mo%nJ4j4p8
-663i2j1N3P1Pj6pj7P6n1j1J1jK9j0lK2m7Nl1OJ7OJj3K5j7J5j0M6o3J8m1N1K7L1l9k0l7M4
-624B4j0oK5qj8Q%ljOJ7Nj4l9J4J7J4j0mM8Lm0j7N4n4L1ql4J1K3J9k1nJ5m6L7qJ9j4k4L0k
-582C4RJ7m5nJ2k5J3PL5q0QK5M5%l6KRl8MOMk2L8K9Om1o8O9OqJ5l9OJ7j8pK5l7k4L1OL5l9
-539a9j0L4k3PK5p2L9Nl1M2J9qj7jJ2j8Pnj2K3j2M5n1K1j3K8mjrqoj1L3k6RJ7qQJ9l2J2j8
-497a0J3kPK4l9j5qJK5KJ9J7j5k2j6J4Oj9K5j3L6q5M5K5l4J5M1k1k7K9m2mO4l6l4L8k1J8K4
-458B5k9N4l3K5Mj5j4j6j4Kj6K9j1J9lKK9mj2k0mj6K1J6j1JJj2j1N5j6j6m5K4K1j6J3pk2m7
-418f9O7NmmL4l7%%nk0L1Kjl3M1%l6M9o3O2m6J4k3L3pJ1PK2rj2k3J3L6m0m3NM1nj1M0n9LJ5
-375a9j0K3L0j0k5K7p7K3N2k9K7J3kJ7m3l1OMK4qK3j5k0J4m3K9J4J6K6n7j2J1LK2j1%J9k5
-337a4lQM7j0k9J2k3J6j4KM2k3k3j7L3k5M2jl3K7L1o9J5j6K5Rj9j8M1L8l4K7m2m1K1PJ1j6
-299a6j6K0j0L3L3m4j0k8L0nJ7k0K4Lk9k0M5LJ2J0kj5jk8J2KJ4l6j4L5JJ3Kkl2J0nj3L0j9
-259a6QK6mOk4K8l4k1J8j9N5l7nL1J1J6p6J4%P8k6k6QJ9L1n6j1PNk6K2K3l6QK2J8k3j0J4J0
-219B8m6K9J0J2k8k3%J8K1k1J3l2J3k8M4L5k2m7K3j3K5l7L2N3o5k2k3J6J7PJ3k0M3j0n5K9
-183a1K7J2k9jmkQl8O4l4kk8J7M1M2o0J5k7jk5PK0J3O0m9n7%M7L4l5Kk9O4j3l2J0l0K3Q%l2
-142b5J8l1N2j0MJ3J4q2N9j2K4k2QNj2l8L2j3M3j2k2LK4j4j5J6L6ll9pNL2m4OK1m7L5LJ4j4
-102Ejol9N1KrK5l1Jj5K1K1lk9M3l7J9k2lk3M8j4mLk9J0L1l6k0K6M8m2pJ0j8k0L9oM2j5j9
-61cj0J3k8JK0l1l1N6k0M7l6J9Ll5qL0Nj9JK8JJ7kmJOqKmj6qM8k5KLj0j6lNKJ1rJ4noJ6K2
-14C6J1n1rJ5k0L3m4L5k5K6m6M1J9j6oJ6JoRj7l6Nm6L2K2J2k7K1J4Pjnj1K9Mk2k1L6k6J0m1
26d2J3PJ4L3l7L0l9L1rpL8J0k7nk5K1OL6m0Jk5J5QLL4j5o8L3%j6lJ1J7jj0O0l3k9M2l6J9o6
68e1OL4J9J5m4L5l2RK2rJ8j5rP7o5k3QOJ0L2ppn0LOqK3KJ6k3OQRm5j3L7OqRk0l2M9
110D
##PAGE=	F1=20135.185165992057591
##FIRST=	23001.711907285582129,	6426.5682307747556479,	-421.25
##DATATABLE=	(F2++(Y..Y)), PROFILE
-912aL7rj9PRk3PJrM5l1L5o9njL1nj5J4pj9K4L4oj6J6k7Ok1NJ7l3L1PQRn0L3J8L8m6l3J0j0
-868a3M5qok5K3j0J8k5j7qQPK4k3m8OM3j2L0l0J0j5M0j2k7oJ6Kj2%J6J1k7J3j8M3l7K5JJ3
-828A5j1p1K7L0Rj3Kk8J4M8j4Kj1j6L5k2K1%l9K4L0l4J7Ol9K0L4m0MKM6m4j2j3K9K0j7l1J2
-789hJ7Rj0nk3K0QpL1l9k8mM6jk8L7Qm6K2J4m5J5M9m4pM3M1l2n4L8j9rK5j2nJ0n5RRRNM5m1
-746a2kO0j9oJ6k9JJ9k3m8M2kj2MRRl8L4L3J0l2m1J2O0lkm6rlP5m6J7j9k3M4n0j5L9J0nm0
-705c1L3oj0O4l7k7oqpJ1O1j6m0L8j9mM6jl6Jj2J0qqLOj6K7Rl9L1j0k2M0k6OrNrJ1j0p1pN0
-661d3P0Mj9j1j8Q1m5j3NLK8j4JK2n1J0k4kJ7RKoJ9k3J2j4M8o1J9m0N6K9K2l7rm5M2j1nK4
-621C2qj5PmmJ0lJ0J7k4l1J4K0J3mj3M9Om8j7N9o0L1Kl3KK1K3j9qJ8n0L9pK0j2k7L1JOJ3m3
-579A4oJ3k3RMM9q6PL1M5nm1MJ4m2%J0%j7M0K4Pm1p7P4J1rJ5l8LJ4j5lK1l3l0L2J0M5n3rL8
-537Fj8%J9p2M3lk3M8J6qj6j5K3j7J1j4j5L1nM4n1J8j3L1j7l%lj4qL7k1kK1oJ1J0k9J0j5J3
-496DKOJ8m3j5JnL0LJ5J7j1k2j8RJ0k0L1j7M0q4M0J8l6J7M8k1k5L0m7KO1l8l9M8k7K2K2k8
-457bN8l0J8Qk0j4k0j4Lj6L6j3J6j0RK4j2j2nJk2K3J6j4KJk3j3O2Jk1m8J7K2j3J7j2k4m0N8
-417fOmnL4l7pNJ0l0L3kKk4L3%l7M8n8N4n2K3k6M0kNOK2Mk8k5J5M1m9l5NM1kj6M4n6jJ6pJ8
-373dL5pl4K8q3K6N5k9K6J3nJ7m5k8J0KK9j9K2rj5J6m9L4J1J5K2n4j1KNK6j8RJ4j9rJ0M7j6
-333B0k0Ok1K4j8jM7k2k6j4L9l1L6Ll1K6K1o4K4j4J6Qj9k0M1K9j6K4m4l9J6PJ1j6j6J8kK9
-295A1L2m8j0j5L6k1K0k3K7Ll4j6N0K%J3jj1lk3RJJ5l7j7M2kJ5Lnl4J3mj3L2k4MK8jPk5K7
-253B3k4k9K2j9N2l9qL7J2J8p3MlQ4l3j9%K9K9n3j4Q%k1K3J8m4J4K8J5k3j3K4Rm4K6%J7k8
-214Ek0mK2J6j9J2k7J3l4M6L5k4m8K4rJ8l3L1M1m8j7l4K3J6MJ4j6L1Kn5K9K1Rl0J0oklk0N1
-174B4l5mk5K6L7M2p1K1k8Lj8RJ3RP1n9o0J1L9K8l1ll0P6j0l3Rm1K7RKm0K4k5M7rNJ1J0o4
-134c3M2lK3k6RLj3m0L6j5M6j9k1LK5j2j0RL9Jm6KMK8m7MK4n0L7mJ4n%nm1N3l%K7l6lj3J8
-91BL0j2k6M1m2K9k6mk7N6j6nJ0l4J2K8l2k3K5M2l8oLj7j7M1KL1qk2rNk2nL3l2l4N6j4L9l8
-50b4K4jl3%J8Pj7KK4%K2lmmJ3j5JQj7j7M6j7Korj3MJ0nJ0rJ3orJ4M2kn2mJ4k3L2m0L1l1K9
-4Em3L8J5j6jJ6Qj7J3k2k7J4m7J6K5J6k8J8J0J9Jj5j4L9jk2k3M0l5J0l1POJ5L6l2K2l6L2j3
35bpL5Kj8Rl4K3RK8l8Ol1K1PLL2j5p5L8nj0PjJ7%rO7m1l5N4m0J7p4J4L0J6K4m7L8k9MK1mK9
79C6k6j8Q3o7j9J0JJ5K9j0Km6j1%kK7JJ2k4PJ3Rm6j6M4OqMj6l4M4
110@
##PAGE=	F1=20110.892566489568708
##FIRST=	23001.711907285582129,	6426.5682307747556479,	-1213
##DATATABLE=	(F2++(Y..Y)), PROFILE
-912eL9qj5LPj8NKj0M1l3M0o7qJ0K3oj6J4nl0L4L5j1j2J7k9Mj5PJ4m2L5J2OJ1m8K8K9K5m7
-871A6m0J5rM7nqk0J2nJ5j8j2j3J5lK7k1n8J5L8j6L4k4K0k8M6k2l1KJ4jj0%K8Ok5J0j5L6l5
-831b3K0LJ2j4n2J1L0J3k0J1k8J5M1j2%pj5L1k6K8Ml6J9L1m0J7J3m2K3L4m3M%M9m7j3j4L0
-793GK2j8k6QK3Jj2nk0J8PrM4l7l8mM2ok0L5J1m9K2J5l8OM9l6qL8L2j9n9L9k7NK5j8LNn0R
-751c3NOMM9m5mN5j0rJ5k5jJ4k1m9N0Ok3%J1Pl3L5L0J1k9m0RN5jrl7pjP2l9Rj4k5L9n2j1M8
-708A2Rj3m2L2%nN1l7j5qj0nmO2qm0M0j5qM5Rn0LpRpmnJ0j7K2J1m7L6nk0L9k5Oj2Rj3Ono4
-663h0oM8P0%k1j1k1Q1l5j2mQK4j6MJ9n1J6j8j0J6J2M%J3k6Rj8M8n8J9l3O0K4J7l7Nn4L7j0
-623A3mK2pqLomJ6j1PK7l4k4J7K0RNk0M6Qn3j5O0o1K6Rk8mJ7K4j6rK0n3M1qK2j0k7K9NKPm4
-579IkJ2k0OJN9q9PL7M3rm5PJ5m3kRlj0L9K4Lm1q0P7J5j1J3l5MJ0j2jK0l3l3L4J3M7o0rM0
-537Fj2mJ2p1M6j1j5N1J5nj8k4L1j8J5k3j3L3LM1m9J3j0L2l0nJ0%k1lL8j5j1K2lJ1Mk4OrJ0
-496EONJ0m5j3J0j3L5OQJ7ok2k1MJ6j9L4j9L9p6L1J4l8J4N6k2j9K5m6ON4l3m3N3l1K7J8k7
-457@O0k5J2Qk1j6k2j5Mj5M3j5Rj3J5K0j9j4J0Ok6K3J5j5Ljl1j4O6J4k4m8RK2pK1j6l0l2M7
-417a2RkpL1l8j0QK5l7L2nOj5K5kl7M5m7M4n9L3l2N1jJOK1J4m3k1J3M2n4k5NL6Mk2M7n0nJ5
-375a1kJ4L4lm0K6q1K8N2k5K1J2j0K3m6k6J4%L1k8K1mj0J8n2L4RJ6J6n0rm%L3k6J4J5j3j4
-336b3J3L9k0pJj9K9k1kM9k2k5j1M4l7K9Pk9K5Pn2K8rOQj8k2L9K0%K5n1l5J3QJ0j6j8J7OK4
-295A0L0m7j2kM2l8K0k2K8Kl3j4N3koJ2Jnpj6MkJ7l4k2N0pJ6Nj0l1J3orL3l1%L1LOk4K3j4
-252El2K3j6M5l9rM1J2J9o5nrQ4l6j1pL6K6m5j7Qoj6K6Qn0K3K9J4k2j4L0Qm0K3j0K0k6j7j0
-212b2K6J2j5Rk2J2l5M2L3k2m3K1oJ0k7K8L1l3rm6L2J2KJ4j3J9J1n1K8J8Lk8K0qmj2%L4l5
-173a4nk2L3L6L7p9K5k7Pj0RPLP9o5n9K1L1J7k3j1k7Q6j1k7Nm9K5J3Lm6K6j8M4qMJ1Mm4K5
-133FMK1k7Rkj3l7L8j6M5k3k0KK5j0k%M4km9J3LK3m9KK5m8L2oJ2MLnm0N1pQK7l6j1j0J5L8
-90C7k2k1L8m3L2k6lk7N7j5pJ7l8J3K2k7k1K0L4l1ojj9j0L8RK3lk2qmj5rM1l3l2N3qK8l7K9
-49Cok8NNJ2k0NK3lK3JnrJ7k0%K0j7k7M6j0Kj6qqJ1J2j2RnQpj1J3N8j6m8JJ3k6L0l1K3l6L2
-4Cm0L3J1j2JJ7J3k7J5k7j3K1m8jL2J6k9J6PK5Ok6rM4qk2k4M4m3Rj9%QJ2L5k2J3l2L0j4oK9
37A8noJ8m1K6J0K1l6J2l6K8MKK9j5p9M3j2jJ6j5J8JrP2m6m0O2l9J1p7J9K7J0L0m5L8k5LJ7
77HlM0l3k5Q5o5j6RlK0K2qJ1m4k2pML2jOk3OK0Rm3k2M9Ppkj0l7L9
110d
##PAGE=	F1=20086.599966987079824
##FIRST=	23001.711907285582129,	6426.5682307747556479,	-2004.625
##DATATABLE=	(F2++(Y..Y)), PROFILE
-912hM0pj2%Nj2LNj6L7l1M3o4rJ9J4pj6J5lm3M5L4j5qJ8l0LrRQm6L7J4NJ4m6K3L8J1m7m6K0
-869a5pM9kj1j6LjJ2j2nj8K2j4L1k0o8K6L3k0L8j9K7l7M8l0l1RJ1op%L8Kk1Pj4K9l4J4PJ1
-828Ij5l0qK7J7k5J9k6J5L3j1%mj5K7k9L4Ql3J5L2m6J7J8m3K8L0m4MkN1n0j2j4L1K2k0k1N
-789fL2qj4qj6J5Pj2N7l4m7oM0j4j0L2J5n1K0J8k9mM6k7qL3K3po4M0l4J8K4k1Rjm5J1JLKN3
-747C3m8qM9Jj2J3j9mJ0j7m9N7J1l4lJ0Ok7L6K8J1k6l9PM9Jj9k6ljO8l1Krk8L5n4pN6Rk2m4
-705c8L1P%L8l8kj0j0jk1O1Jm2M3j1j2M2K0o4OlRojj2J3j7J7J3n5M2kj7L8k5Oj4J3j7%Ko0
-663g6pM5P2lk1j3k5Q4k4j4j3J3J9j7QJ2m8K2j2j8J6J5MOOk7Qk2M7n3J9k6O5J9Rl7K0o2L1
-624B2rmK1ojjqnK4j9LL7m3j7J9K0NJ5k8M3Qn9j0O1o1K1J4k3rJ2K5j3j1K4n6M3j0K2ok6K6
-583D0QkJm3JJ2j9MjO3q6OM2M0j2n0J0J9m4mQokL6K1%l7q3P8J9j4J2l1OLqLJ9l4l7L7J2M7
-540C4o0j1M2prRo7M3j8pN3J2%j7l4L9j9J7l0qL3QL5m3QpL2m1qJ8Pk8%L8j1j8K4%Rkj9LmR
-496EQMLm5j2J7j9L9R%J7jk0k2kK2j8L8k4L7o3J9J1m1J0O2k1j3K2m5QM4k5m4N3l3L2J2k4N7
-456E7j6QRk4j7k6j4Nj4M8j6Nj8K3J3k1k0K4J2k9K2J0j3Mjl8j3O4K4k4m6LK1kK6k0l5k4L6
-417a7J0KrK5l6j2J0L6l9L0qQnJ6nl5M0l0K8o3M4m1O2%mNK0K5n5j7J1L9n5j4LL1Qk8N0m2r
-376b1J5KRL2%m7K7p7L0M8k1J7Rj6K9m6k2J8nL3l6K1JrK2n3L4PJ6Qm5nj0mL9l5J9J5pj8J5
-335a1L1k2Nlj8L5k3oN0j9k4rM9l9J7J2k8K3ol8L4plPj7k2L5J1J4K6n5l1J0QRj6k0J7J4J8
-295HK7m5j2RM9n5K0k2K8Kl0j3N6oj2J0KJj0r%oK1l2k4N6j2J5Nj2k7J3rnL5l8oL5QNk4K0m
-252A2l5K3j3L7l8j0M6J0K2n8j4j6Q6m0lj4M2K3l7j9Qj2j1K9ln6L1L0J4k1j6L5Rl6K1k0K2
-215B8k4j3j5K9Rj3Pj6J2l7L8L1k0l9J8lJj9K6K1k1%n7M0J0jJ3rOK0m8K7J6lk5L0j0pk0J8
-175@J9l5ok0M0L5K9q5L3k8J0jQ%JQ0o7n8L0K3Pj5j7k6R5j0k2Jn4K2J4On2K8j3M2pMJ0jk4
-134dNJ1J9k6Qpj3l1L8j7M4k6j9LK2pNqM5pm6K2KJ9n2JK6m4K7qQJ3Nml7M9j2J5K7l7j7pJ1
-91dM5l0j7L5m3L6k6ok1N7j8rK5m1J5J6k4j9J4K7k4mmk0kL2J5J4Kk0nj6rqM7l4l0M9nJ9l5
-50b6L3j2k4J2qJ7k3PK1nK4Noj2K0k5jL1j7l8M6kKk2j0lJ7J4j8PjLoj3J2P1l1m1MJ3k9K8k2
-7hJ8m3L6l9K8RpKJ6J9l9J9l2JK9m9j8L9J6l0J3LL2J0l5oM9j4k1k6M7n1J0oqJ0J0L3j4Ok8
33a9K8j6nK4j2NK7m8K9J0J4l2J8m0L3jKK6j4q0M7k0PK4k6J9%qP7n2m1O4l8Pp7K5K2NL4m4L9
74A3k1KJ2lN0l8l0Q8o4j5OoK8J4qK2m3l1j2RL4k%k2LK7J1l9k6N3Nnqml9L3
110f
##PAGE=	F1=20062.307367484594579
##FIRST=	23001.711907285582129,	6426.5682307747556479,	-2659.375
##DATATABLE=	(F2++(Y..Y)), PROFILE
-912a1L9oj0kJmLOk0L0k6M2n7qK6Nqj5J5kn2N2L2j6mJ6k7JlJ4km7L4J9LJ5m0J6M4lm2n2K6
-869a8pM8Kj2j3pMJ0ojj9K3k2L3j7p5L8K4k0L9j3L2m4M6l8k4J3Qj1n%M7Jk2Pj3K0k8PRJ0j4
-827hrk3K1J9k8K5k4J6K2plJj4K1l1L9J3l0J1L1n0J5K2l9K8K4l9LnN2n1j3j0K8K2k2j3LL8
-788C5j7j4rj4J2Pj5O5l0n2oL4j8kK6K0n0J5K1j9j3M3j9nK3J6Lo5L9l9K9K1k4J5pl8J3kJj
-748b1N4m8j2M1J1j4J2j4nMj6m2O1J6m7nNQj9L4K3J7k6l3LM2Lk8j5%jO0j9qkl1K9n1nO3Qk8
-706Dm3K7J3OK2l5Qj3j1Ql5N5Ol6L8kj6L5L0p5J0jJ3qKj7J5j8J1J7o0M4%j1L5k1Nj8J6k0o
-665b6On5rM0P5lk2j2k9Q2rj6k2J6J4j7J4Km2K8j0k3J4J8MRJk5Ok4M4m7J8j3O7QPl8L4p0K5
-624B0pmK0mPpqoK8k6KM5m9j5K3K0jK4l0L5Mo0kN8n7J4J5j5j3QK3j0j1K7n6M1j1K3lk2J8J3
-582E1oom2NJ2j9MmO5q2OM7L4j4n1J1K0m2mNrPL1J8ll4q1P8K1j6Pk6J0mlOJ8l5m0M1J0L9n3
-539b8j2M0%j1Ln9L7k4LN1RNj5m0M4j9J6l3nL2J5K5l5JlL2n2qK4J2l4OL3nk4K4MNnj4KKNJ0
-495A4Klm4j1K4k5M2J0rK0Kj8k3mK5j3L7k6L0m4NRm4NO7j9rJ8m0RL1j4m3N2l4L4Oj7M6oRQ
-453E9k6k0k5j5Oj3N2j8%j7K7Oj7k9L5J7l0K0MrLll9j1N8K9k0m6KJ7OL0k4m1j6K4J3Qj2J5
-413@l2j2J0M6l7K4j0J1KRql2L4j1J0o2N3n1P1jpOJ7L2o2j1QL2n3kJK5J2l3N2l7j0J3QQK4
-372C7Jn0K5o5L0M0j8J3Mj9L4m1k0K0oK8l9K0OrK6n1K8RJ6jl9jj3j1M4m0J8J8%k1J7J8k3J9
-332Dnj6L7k4qM7j6j9rN0l5LJ5k6K1j9k1L7prPj5k4L2LK4L0o3k4OJ1Qj8k1J7J9J3K2l5j4J5
-291gN4o7J7k0K7Jk3j2N8j4j1NKQj5kmqK3k8k5N7j6J5Pj6j9J1j4JL5m4j2L9J2Nk3J5Ml3J8
-250ApK8l4j1M9PK4n0j8k4Q2m0Lk0M6J9k5k2Pj5pL2j7n6L8K8J3j8j5L5J0l1J7k6K1k0j0k0
-212b6L1Oj1Oj2J6l8L1K6j5l4J4jnj2K4J3j2Oo5N1NkRnmK6m2K3J7j0k2L6qj1k6L5Kl5nj6M3
-170CL5J9q5L7k8J2PNnkP8o4n1L2J7kqk3k4J02j2j3ln8J6J7On3K6qM1pKJ0lrqJ4J7k4Mj0j4
-127a4k1L7j6L8k6j7MK0nJ1j8M7j5m0L1JJ4n4JK5l6J8nKK0Okl1M2j2J7K6l5k6jQM8l5j4L1
-87B4l6L3k4qj1N1j8j1K9m1J4J1k3j2PJ8j6llk2PK4J7J0Mj5nk4noM9l2k8M4jRl2L3j4j7J3
-46a0j9K4k8J0J9qK4J0oj5J9k8jM0j7m7M6OJk7j1KK3J2k2OLnnj1J0P7m2l2J0Rl0K6j4J3m6
-5c4L6l6K3NJJJ4K4m7K1l7J7L2m7l5M6J6l3J3%L5J4m1%M7j9j9k9N1n7QJ1j6J2OK9ljk4K4j6
35hkJ7j6J2L4n5L4QQk8K3m1L8pJK2j3p5M7k6J5L0l5J7%qQ0n6m0O3l2jp2K9J8JL1l9L8j8MP
77EnN7l8l3Q6n9j6MpL1PpL0m0l5j7J0L9npk0jL4J3l4l0N6Mmj2jl9K9
110e
##PAGE=	F1=20038.014767982105695
##FIRST=	23001.711907285582129,	6426.5682307747556479,	-3314.25
##DATATABLE=	(F2++(Y..Y)), PROFILE
-912a4L7nrlmMLJ0k6K0j5L6m8oL4oqj5J7mn7N6K9j5jJ6k5jJK0j1m8L2K4%J5l3QN0j9l5n7L1
-869b2pM7Nj3j1j5J0PKKk0K4l0L5j4q1M9J5k0L9oL3m5M0m3j8J7Nj7j%N4jk1Pj3J0k1KJ0Rj2
-827iJ0l7J4K3l2L0k1J7J0koNj2J4l1M2J6k5QK9n2J1K5l6K9J8l2KqN3n1j5oK4K2k5l%M5k7
-787A7j3j1j2RQj9P2k5n7nK7k1OK2K3m9RK5qk3L9qmJ5QJ1o4L9m2L8J7k8K2j4l1J5njmN1m3
-746a4j6L2K2j7J0qolj2l2O2J8n8o%Qj0L1J8K2k4k7%L3Nl4pLkN3pj7Ml3K4m9kO9Ol4m2K5J9
-703DJ1Nl1J9j7j0J8m9N0Ql3L5Nk0L0M1q5J3JJ5qNk0J7k1OJ9o5M6LpL3j8Ok3K1k4j2J1n1j1
-662h3L5P6kk2j0l4Q0Lj6l1K0Pj7J9ol5L4rk8J1K2LJ2mk2Ok6L9l9J7jO8jMl9M8p9K0olJ9j
-620B9J4j3orL3l1NM7n4j3K6K0qL3l2K9ko1PN5n2PJ4rj5NK0pj2L1n7M0j4K5%j8J1J5qj2m2
-579iJ1J0j7JnO3p5ON1K8j6m9J0K3m1nLj2J5K5J5ok7p9P7K2j8Kk0J3j2MJ0J6l7m3M5PL1m5
-539b8j4L8Pj3jn0L0l0J3M3RJ2j4m4N0k1J1k9mK9K1J4k6mJK7n7rK8J8l8J0K8%k7K3OJqr%P
-497@KJ3%rm2j0L0l1M5J2j7K0Oj6k2oK8qL7l1K3k5rJ0m6lP1j7nJ4l5J0J7jm0M5l1L6jj1L4
-456C7OJ2Ok9k4k3j6Qj3N6j9lj5K6jom1M2K2l1J8%oLll9rM9L0j4m5%J3J5L4k8m7qJ3J6J4j4
-414a4Ok9j1QN2l2K0j1J2RJj1k8K7Pnn8N7o1Q0jj1QJ4L6o8lMK3m6RkJ7J7l9N4l1j1J1J4OJ4
-372C4Mn3K6n3K9L1j4Q%k4M1l6j7K1j0K2l6J6J0rL0m8K2J0J6j2l2Nj5j9M8m5J8K1Ok2J8Pk5
-333b7L1oj5L9k5j0M6j2j5j0M9l0j1J8k5J9l0oL9nj4Pj3k5L0lL0L4p2j7LJ3Pj8k3J8K4PJ8
-294B0k7j6J9N7p3J2j8K8%j8j1N8j9j0%KJ5k0Oqj1K6k4k5N8k1J4Pj8j1Qj8OL5n1j6M4J5Ok4
-254cJ1J1l1J6mJ9k8j2N0MK5m1j8l7P9l9J0k7M9J3j1k3Ok0lL5l0n7M5K5J2j2j6L3J2k6J4l0
-216AJ9j6pk5L3LqMqK0l9K3K2j0k9J0Jj1nK2RqJ3p3O1%kOlj4L2l8K1J9j8j7M1rj2l1M8j1l3
-173a9nj5M6L5Pq2M2k9J5J4JroP2n4m7L5J1j0kk8k4J07j2omo0QJ9On3K3nM3pJRoPk4J7J8k1
-130Hjj4j6rL6j5L1k6j3MJ7kJ8k9M8k6k8L6KRn5%K5l0J1kmK6P%k4L5j4J9K4l2l4NLN1m0qK7
-87B0l0L0k1j2jM6j8j4L4m2J6Mk2n%J1rkjk4J6J5J8ONqnl3JnN1l2k4L6JKk7L2j6j2J3k8L2
-44bl4J4J7j0K3J4mj9J8l0lM8j7n4M6J4%l2j3PK8J0k4MRj3nj0J1P8n2k1J5Pl2K3pJ0n0L8l5
-3c3J8JRJJ2K9n6K4m1L0L6m6n1N5J4l4J5pL6J9m5OM6k6j6l1N3o3QK7k5J4KK7Prk0K1j6JRj9
38a8K1L5n7L8PJk3K7m2M2j4%J8ro9M5l1K0L6m3J7jqQ2n9l8N8k5po6L4J2kK7l6L7j4NMrO1l5
80B1l3Q1n5j6KpL4jpM0l8l8k2J1M2pj3j9nM1J4k6l4N7Kkj6Mm1K5
110f
##PAGE=	F1=20013.72216847962045
##FIRST=	23001.711907285582129,	6426.5682307747556479,	-3694.25
##DATATABLE=	(F2++(Y..Y)), PROFILE
-912a5L3nj1Kj0J1NJ3l2J0mK7l8jL7j4qj5K1po0N9K2j0jJ5j9nOK5k2m3K4K8jJ4k4%N2l1k8
-871@n9L5pM3Qj2j0k1J3PPLj8K3l5L5j0q4N9Mj8L8jL0m0K8m3qJ8Kk2J%N7%k1J0j5Kj4lJ0Q
-828@qK6m8PK3l2L2j6K0mKj0J1j1Pl0M5J8k0LK6n0RK3k9K7J2k4Jj2N3n0j4jJ7K0k4L%N1l7
-787A6j0j4j0POj7P2k2n6mJ8j9J1J5K6m3JK9%k7L1JKJOJ5n9L3l7M1J1k7K4j9k2J5o%j1M6l6
-746a2j8K6K6j8Rkorj0j9O1J5o6mj1J3lK9J0L1k5j8lK4Ol9JOmM5Mk5Rl5J9m3%O9Ol8l8K2K6
-703A1J3j1k8K9k0j1L0n8M2Qk6K7J5k2K1M9r0J4NJ8j0Pk2J8k4%K3o4M4L%K9j3Nk5K3k6j8J3
-664b1m5j2K7P6jj9ql9P7J7j8m1K5kj4K4j7k5L9rl1QK3JJ4pj5Mk3K9l0J3J6O6j0Nm1N9q5J2
-624B2lmJ9NK0k0jj4L5l2RM4n5j3L0J8j5L9k8K1j1n8J6M9m4jJ0jj7LJ5kj2L3n6L5j4K4KrJ
-583D0J7j0j7m3J7Rj7KpN7o5QN2K0j8m5RK2l4mlj3K3J8J1pk3p2P1K3j8lj5J6j8J0J2J6l9m4
-543f2M9JK0l2j6L4J3j4ml7J9l4K3L0J2J6j0m4N2k3Mk2mK5K8Kj7j1OK4o0j0K9K3l9J4K1Mk8
-504a8K2PnpnlJ5kJ3lj0m1j0L5l5M7J1k5K2J0j5j8oK6kL7l5J4qj9J0m8qO9j2%Rk8PPJ1l6L5
-461Hk6L6qmK1J6J9%l0k7k0j5Qj2N6j7roK2j0J0n2M4K5l0J6plMll5oL5K8om5MOK5L4k9n3J
-418c5LJ7K1j6nk4rNN4k3J3j0J5J2nj4k5K0K6k0n1O0p0Q4nj0QJ3L6o9N%J2l5J8oJ0J9m3N6
-378C2k9qRJ9PJLn0K3l7K7K1j0Mpk7M9l0j4J8j1J2k6J2J0j0L1m0J5J2J5k2k6J0j3k7N0m7J3
-339d1K7J0k1K0rk3L9lj5L8k4j1M2qpj4M2j8k4J7k1J4l7J1L8pj5Qj3k2K6qL1L7p8rjJ7Pk0
-299b5k4J9K6MJ1j3j9J4O0p3Oj5K8jj0j1N6k6lpKJ9k4J5j3j2K6j7k4N2k1J2Qk0%Kk1RL4n6
-259c2j9M8J8Pk4OJ5k5J1JJ0k2j3M9jK9l5j3n0P3l4J3l1N0MLk3Ok3JL6m2n5N0K1Rnj4K7J7
-219D3k2Rl0J5j2mk9L3LpKoK7l9J4J6mk5PKj4JK0PqJ8p6O9mkLkk2L5l2J6K3k5j1M1oj5l2N7
-175C4k2l3kj4M4L3%p6M5l1J7K1mj1rO1m1l7L3Oj6Kl2k3J07j2Kmo0jK0Mm7J4jM7r%QpJ8l4
-133a0J8J6j6qj7j5ML4j4K1k3j1OJ8mK3l7M5l3j5L7KNn6KK5k3KLqK9NLj6K7j3J7K0k7m1J2
-92a3JM9l9qK3j9K5j9j6J0L7j5j7L6l7J4kk3MqMjJLk6K2OJ6PLjll9LlM9l0k3L3Jlk2K8j7m
-47a3Rl4L8l8J8J5j3K1K0lk2J4l1kN1j7n6M6J9ll3j3J1L1Nk4LJ1j9nnJ1P2n6j1J9Nl2K0jQ
-6A6n2L7l3J4kJ7kJ1L0n8K4m2M1L5m3o0O0J0l3J5rL2K2m5J3M1l2j1l4N3o6QM0l1J7mK2J9j3
32Gj7J3j3NMk3K5L5n7M2Nkk1K8l8M2k0JJ2on4L6l3K1M0m4J5lj0Q2o1l1M9j6j4n4L6PnJ8l0
73b9L5j2QJj4O2k9l1P3m9j9LmL0npM5l4l9k3QM6j0k0j3j1M4J7k0l5N7jJj9Om0K3
110e
##PAGE=	F1=19989.429568977131566
##FIRST=	23001.711907285582129,	6426.5682307747556479,	-4074.25
##DATATABLE=	(F2++(Y..Y)), PROFILE
-912a7L0mj3Nj5J8OJ6l7LMJ8k7OL9k5pj2K4j2o0N8J4m%J4j3oQL0l2l8J7L1kJ2j4qN0l9j9o1
-870f2L8qL8J1j1j0k6J7PJ2Lj6K3m0L5qq2O6nj4L4LK4l1J4m3LJ8jk5LkO0Kk1J1j6pnnQQmL6
-826C2n3jK3l1L3j3K4k0Qj5J6rjk7M6K0j5%K3m9OK2k3K4Pj5jj4M9m5j3LJ0J7k5J2JN6m6rj7
-785a0pNMj8P1j6n5lJ0j4J2QL1l7rL4Rl2K4QQj1MJ8n4L0l2M2Lk8K6k2j5J6qKj5L9k8k0J8L2
-743B0j9QLnj6qmN7J0p2jk0J7MK6KL8k5j0nJ6Pm3PQoL5J6l3J5l5J5l8KO7Ol9l5K0L0J4k6k1
-700a8L7k5j2M3o3L2Pk1K0K3k4J2N9r5J6PK1j4J1k1J9k8pK7o3M2LNK6qMk7K5k8k2J6l8j3J6
-661e6P5%j7lm2P0K9j9m9L0j2rK8k6j6M2j1l3NK5jJ4j0qNk0J9k2J0L1O1j4Pm4O7r1QkmK0J0
-620D7K4k7Oj9L7l2J3M0n6j2L2J8k5M5k2J3k0n5K4M4l5pLOj8JJ0%rL3n4L1j5K4MkqJ7j0k2
-580B4m3K4Oj7KoM9n5QN4J3k0m1QK2k9jqj5K8J2Oqj8o3O6K2j7rj0K0k5J6J5J5m1m4N1mJ0k1
-539b4j7K9J9j5mk6Ql6L1J7J3K2om3N3k5mj0qK2L3j0qj7J2J7n9rK8K5l7J7J2Rk9K1Qj0pjn
-498a4K2pJ6pj0m0j0L9l9M9J1l4K4J4j4j5jK1LL6l9NPk6J3n0j4O4oMNk2NmK4l1K4j9L4j5M
-457GRK1K8pl1k7j8j3J0j3N5j4j3NJ2j6K8o1L9K9l0J6j4%Mkk8mK3K1Jm4QjL5L4l0n7QmJ8K7
-415A1j9j6j6pKN1j3Rj0J7J3qj7k1J5L9l2l9N7p9Q8qj0QJ1L5o5J2oJk2K4rKK1m5N6k4pPK3
-374B9Rj4Mm7K1k1K5Rmjj2k9N6k5j0J5j3Lj8RJ0j2L2l0PJ3J5l4j7J5j0l4M8m5QL0J5k0K3k4
-334b4k3M7jj3L6k3j3M0oKj8L0kl5J5j9J1m3K5L6qj4Rj2k1K3j0K9L9q3%nJ9Qk1k5J9K9jMJ
-293Bk0ON9o6kj1K7kjj1N5l3Nj6KK2k6K2j6j5K8rk3M6k3J1Pk0Q%k5J0L2n8k1N1K0J0k5JJ7
-252A8j9OPJj5j2M5qL3k8no3O6k9J7l5M9mJ6k2Nk6LL9n4n0N3J6QLj5K2K0j8Nk9J0qjl1L2K
-210DoKoL4l9PRKk1KNj5QJ6Nj1K5p9P7j0%j%k9L6k6J1K7l3lM0lj7l4O2k7l2Kj7M1L2qo7M9
-166A2l5J8K7j0j1j0M5k5k8L1Mk1Nl4k5J04j1J0ko0j1J9Om1N%N2j2%PmK4m3J8J6j2j3k1j5
-127d1J7L2j2J0k0pQJ7nK7m5M2m1jL8LJn6NK3j8mJ0j4K8NOqJ9j2J6J6k2m8J8lM6l7nK0rJ9
-85A8j6k0J9L0j2k2L9l3J3qk4J4j6lPMPk8K8lJ4PJPlm5N%M7k9k0K8%oj7K4j9LLl5M4m2K1J3
-41ej5K0K3%k6J0l2kN4j6n9M6K3ml3j4J5L2Jk4KJ4k6ljJ0O6n9%K1Jl1J8OOn3L6l2J1nK3mR
1CL2o0K5m5N2L0l7o7O5Pl4J6j2K7K7m4J7L6l7ol6N3p0J0N2l6J9j1J9K7j5j4Oj1Rkk1K6L0n3
41b3M5Lpj8K8l4M4k8LPjl8K7l8K2M1m4J6mj2Q0o1k6L9nk2m1L8KqJ0k6L2rJ2kk0O1k1k9O5m6
83A2k0MJK7j1pN1l2l7k4NM8j2k7oj8M7K0j3l7N8oMk1Ql9K2
110c
##PAGE=	F1=19965.136969474642683
##FIRST=	23001.711907285582129,	6426.5682307747556479,	-3864.25
##DATATABLE=	(F2++(Y..Y)), PROFILE
-912a6K6lk0J3j9K2RJ7m0nJ3Pj6J4L6k9oj2K9j9n6N3ONjJ3qmOL3l9l2J0L2kQmj4M6m3j4n6
-870f0L8j1L3J4j0j1k6J8RJ4%j1K0m0L1mp7O9j2j0K7RJ1j7%l9J3J6lk8MmN9Ok0J4k1j1LmK
-829iRjM1n2j0K2k8L3j1L1l7J4k0K1qpk5M8K0j0nJ8m2KK0j8K0Orjj7M2l6j0NKJ3k5K0LN7n1
-787A5pk1kK%j4O5j4m7l%nJ2%L4l0j7L8J6l5J7J3J6k4OJ6m6K5k2L8ok6K5k5pJ5pMk0L0j7k1
-745b9J3L1j5NPmk2pJ2N2kp1Nl3K3RK3oM6k5jqRPm3RJ1rK7K3l7J9l3J1l2MO0Pl8k9J5L5J2
-702C1l6j5M1k7j4N6o3J9Oj4J0K9k5MO6r5J6RK4j7J1j5J8l2j3L0o0L8KJ2K4nKk8K9l1k3J5
-664b1l0j5PP2Kj5Jm4O4L7k1n3L4k1oL3l4qM4j4l2JK6nJ7j2%Mj4Nj2OM4N5j3J0m7P1r3J%l
-622B1K0J8K2l2J9k9L8k6J7L0n2j6L4J7l1M6j2Ol2m9L3L7k6j3nJ2j9LKLoL2n1K5j4K1MPj6
-583C8J7j1k3m5L1Mj8LoL8m2J0N2Pk4l2MK0k0%j3j4L1NJnj5n3N9J9j4j5nK1l0K3J8J0l9m2
-543e5N1rJj0j8K3K3j4lj4ml6L8JJ6K3%l8N3k8j3Mj4J9L7j9kk1J7Rn3qK3K3k9K0LJ1k6J9Q
-502Hj6nKoK8j1J7j1om1j1M3m2N0Qm0K6J7j3j1OJ4PL6m3nJ8k8J4m9j8N6%OKj4%j0L2k4J3j2
-460a3L1k0J1jK0L7j5l0k3j7qRj4N2j1j6J8Jk2M5o6L1L0k7J4j7JMkj9lRJ6Qm5J4pM5L0k8o1
-419c9J5qJ6L2k2k3j1lkM5jMqJ7J2rj9j8J1M7l8k6N0q4Q7j1pOJ0L3n9J6qj0qK8j5jJ9m6N7
-378B9k3mOK5J1k7Km0J8oK4kjlj8l0O3j9pJ0j1j2lOOj2L0k0%J4J3m3rK0rl6M5m3LL3J9j8K5
-335Fm0j7M8Lj1L0j9j4L5jJ0k1J3J3m1J1j6Rm5L5L1j0rJ2j5j6K0j0K2M1q5PrK2Rk1k6K0K8
-296aoJJ6k4pN8n4j0qK6kPj1N1l7J5k5KK3k8K8j9j3K6lj9L6k2J1Mk0J8nk4QK8n9k1N4K1J4
-255B9k7kJ4j4MJ3orj2L7j1L7k5Pp4N8k2J9l7M5j3K7j9Ok8LL9o0m5N5J1JJ6j7J4K7j5jk6O
-215EnLl0K8KpKoM1l7kOMk1LOj1J1J2Mj6K9p5Q0j5KmJl3L5k1PL0l7KL5Mk2l1O3l1l0Pk1L4
-170AK9j0n5M9l8J9L0j7pj2K9oj8K5Jk2Ml4k6R5oJ7Jn9j9J6Lk8oKN6j5JMjK7m6J7J5rk0k2
-128c5j2K7K9rjj7lJ1J9j1L0n1L6m2J0L6Mln4PK2j4qJ6j7K5MRkJ3j0J1Rj4n1K2lL6l0lJ6M
-86FJ3j4k5K5K4qk5L8k5Qj1k5K0k0pJ2J1Qk9K9pRRlJ3jm5NkM7k8k1K6mmj1J7j8Pml1M7m4K4
-42a4Qj5J9K6Nl1Ll0jN1j7n3M5K4ol0j5J9L2mk3%J7l2kMJ1N5n7RK1%l0J5QPm9L3l2QoK7qQ
1@L3n7K3m4N7K6l5o5O4Ml1J6j3J9K9l8K0K7l9jl7N1p1J1O1l8K1j8J5L4j5j2mqJ5pj6K3K2m5
41b3M5Krj6K5k7M1l1NJKj9J5l8J7M3l8J3mj5P5o0j8K7Ok8k6L6kqkk1L1qJ3lk2N7j3k3M9m1
83Hk0QOK0j3qN1k7l4k1jM9j5l1Lk6M7K5rl7N8j1Pk1Ql8K2
110@
##PAGE=	F1=19940.844369972157438
##FIRST=	23001.711907285582129,	6426.5682307747556479,	-4109.375
##DATATABLE=	(F2++(Y..Y)), PROFILE
-912a7K1lk5K0k2K6J1J7m2j0K1moK2L2l4mj2L4k4n3M9kJ4mJ1j%KL5m5k4JL2jLPk1M0m2qn2
-870e8L7j3K7J7qj1k7J9J1J6mpJ8l9K7jo8O8j8oK0J4jjj5l6K3J5nl0NqN7J0j9J7k4j7J3kn
-829iRLM0m8j5K0k4L2j0L9n2K0k7K7rj2k1M8J9nrJ4l6kJ9j4J6Mjkk1L4k3oOpQk4K8MN7n5n
-786A0k5KJlj1N7j1l8lrPQpL8k2k7M1K3l7J1J8K1l5QJ6l9J9j2L3j6k3K4k6JJ3pOk3K0nk1R
-744a4K9j4MJ1lk8nK5M7j6o6J3m6L0J2K0j5N3k4Qj1LPm1RJ2j1J9L1m1K3l2Qk5MN1Rl6k2J3
-704iL6Pm4oM4l0j6O8o2RLrJL5k7kP2r3J6J1K7k2J1rJ7l6j7L4n6L3jJ7K3kjk7L1l4k2J5k1
-663c6j6oO9Mj2Pm5N5M4k2n6L7l0jL8m3%M6j8l1jK5rJ9j4PMppl%N7M5qJ7n1P0r4k%kJ9K6K1
-619I6l7L1l8L9j8J8J9m7j7L5J6l9M6%Jm6m2M1K9j6j8j3J7k0NmNmL1m8J9j3J8MJ6k5J7j1k3
-580B4m6L6Kk0NnK7l0J0N0Jk5k6KJ7j0Jj7j4L3jmlj2m3N2J8j0k2kK3l5K8K0Ql7m2N1j3pKk1
-538c5J6K7j2jlj5l7M6j7J8K5Pl4N2l0k3K0k0J6M2k9Mk6K3Jm6oJ6K3k2K0oJ5k3J7Pk1kMrL5
-497A7j6J9j5lm0j1M5m4M8Rm7K9J8j3oJ3OJ2L4m6j2K5k8J6m9j8M2PJ0komj6L9j8JkK7k5J9
-457A5pJ4M0k0k6j9j4nJ0j7M7nj8L1j2l0O3o7J9L1k5J4k0JMjrjnJ0J2m4K1j4N2K3k1o5K3j2
-417b7J5L5k4l0m%pL6J0KoJ7J0j0k0j4QM9m0j3M2q5Q2j4nNQL1n1K0j3k0J0K9k2nJ8m6N8k3
-377F%MK6J5m0Jl3J3RK2j2Jmk2l0O8j4oPj1k5J3M%j2K8j0qJ7J1n2jK4nl7L8l7lL5K0j6L1n3
-334c8j5M6J0j1K4j5j5L1KJ9k5pL1m7J0j5Nm1M2K3j0mJ6j8j1K0j2J4L8q3J4j4K6Rj9k7K1K6
-296@j0nL3k7k4N6l9j5pK6mJ6j1M7m1K5l4LK2k9L3k0j2K3Nj6K6k1J1Kk1K8rk5NK3n7j7N5K1
-256A6J7k8oJ1qKJ7j2kj2K8j5M0k2K1q4M9j6K2l8M1k2L5j6Pk7KL6o4l7N5PnK7j8NL3j4nk1
-216aKlQl1K5KqLqM8l6rJRk1KQqJ5RKk3L4p1Q2k0OpJl6L5j8JL3l9QK8J0k4k6N9l0l0J2k8K6
-170hK8rm4N0m2K1L1k4lj2J2J3j0K1%k3Ll3l0Q4%K2On7k6J1Kj6j7LO2j9L%NK5m7J8J3pk7k0
-128d1j0L5K7qj2j2JJ3K2j7L2n7K9l8K0L1Mnn2J1J8j1j0K3k0K0KJ3LRrPKpn3K5mK8k4jJ3J7
-86A4Nj2k9K9K0ll0L7j6Lj3k7K7k4j2J9J6J1l0L0j3MJ2qK0%m5MkM5k6k1K3qjoJ0j7J1j2k6
-45d1N0m4K6Nj6J7K7J0l6%l0%M7j6m7M2K5ok8j5K2L1rk1lJ9l6%RJ1M3n2J4K1%k9J1J0J0m6
-5b5K9l0OpK7rQL3n3K1m4O1J9k9o3O4%k8J6j5J1L2l3K3J9m3Ol9M9p1J4O8m1K3k6J2M2j7j0
33@j2nK0rj3J7J5l7M6Jj1j4J7j5L6l5QlOjKl7J1M2k9J1mj9P0n7j1J6J6l4j2L3onj5j5K7pJ6
76Dlk5N2nk0L4l7j9J4J1J2j4pM9k4l0j7pN0j7l4J2l5M6K8nl7N8j6J1k1Ol5K1
110@
##PAGE=	F1=19916.551770469668554
##FIRST=	23001.711907285582129,	6426.5682307747556479,	-3264.625
##DATATABLE=	(F2++(Y..Y)), PROFILE
-912a4J7kl2K7k0K4J2K0m3j4K4j3KL3K4l7%j2L8l1m8M4j1K3nRLNmL6m6j8nK9JlJ6k5L2l5q
-871gm3L4j8K2K0nj3k2J6J5J4qlJ6l6K4jn8O4j8nJ2J8j5J5k8k9K9J2ok9Nj2N4J3j5J7k9j7
-832a7J9Kj2J0PL3l8k2J8j7K8j1M9o5K3l1L0j0j5j8M8J7%j4Rk7oJ8j2J2P%kk2K1n%Lj6Mk2
-791b4L2QN3n5nk8OKrnM7j1k6lj8K2Lj3L8j4l6M6K6l6PJ6K7m2J2J1l1J6%K2k5j9J9k3QRpJ1
-749A1k5J0Mk0QK2qLJ1kl0oL8L7k8n7K0n5L4J3J9k2N7k5J7j4JMl5NJ5j5J3L6m4K4k6Nj9NL9
-708B0J0l0j7J1L8jm6%M4l1j9P7n5jjkj0L7k6oP4q5J4J3K6k6RKJ4m0k0L6n0K8nK3K3lmk3L3
-667C1l7j9J1j4j7j3O3PrJ2m4M6M7k4n3L8l9KM2m6NM4j9l0kK2j3K2j4J2MKk0LkO1L8MK1n4
-627F8O4r1n%KJ6L4J5m0M7m9L9pJ6Ol8j8L5J2m4M3J3jn9l5M6K2qk0k1K1k3Rj0QjK8m5J3rJ2
-586D5KK3k9J5j1k1m7M2jk1QoJ5j7J2M2kk8j6mJ4KLk2j3L3prJj0l2M5J3kk9JK1l6L4K0Ll2
-544al9M8j6j3J0k2J1K6qLNk3l4M8l4K0K5J4k8N0l2l2L6k7J2M6l4Mk7K8ql7%PJ8j1J9j4J9
-505Ik1J6Mk3jNrL9j9J8j5Km1j2M7m5M6On0L1K0j6JK2mJ0L6m7j8K6k3J8m6j8K6J4J2m%j0j5
-464b9M2j3rPK1k6K5o%M1k5k1rj5JJ0j8L9Kk1M3k4l5P3o0MK9j9J3k1jNkKlj4OJ5m4K6j8N7
-422B8J3j2o5K7j1J1L6k7l1K%j0K6K0JnJ7Oqk0j1QM3l6JL0q3P5j8%%RK7m0J9j3k9K6K6k6p
-381aJ4m2N7k3KKK7J8n1%k2QK0J8j9Kmk5k7P0j2jKrl8K8Lqj0K4jj2J6Qn7PK5jl2K6k8pL5K0
-337Bj3L4o3j2M0J6qJ5qj7K7OK4k5k8M7m8Nj1kl0M1J7j3MK0k3mK2j5OL4p8J9j9L0Rj5k8K1
-297b1K3j4qM6k9m1N2k2j9pK5lK2rM0m3L5m0KJ8k7L6k2oJ7J4j5J5j9J3kj8L3j2k3jJ8n0j5
-258e7N4K0K2l0j0OlKK1j6Mj2J3j4M3k1L5r1M1rK3l6L2k9M1j2Rk7KL1o2l1N4Lj2L8j9lL7j2
-218B5j0j6JlJ3k9J9KrMrN2l3j5kJ1k6QQkJ6Njk7L5o0P7k2QqJl7L2j4mL2l5J2J9J6k6k0N2
-175D0k5k9J5l3J3K5kl1M7m5K1L0k8Kj2kK9jJ4%k2Jl3l0O7J0K6J0n7k9M%%k6JO4k2QoJ2J9
-134B5m3J9J0ol2j9mL8K5ok3qNJ6K6k5L1n9K1k9K5K6Lpm9J5J7j4pK8k1J4%J5PNoJnJn1K6n
-91b0J8j6JRL1jj3l2L0J5Ml6L5nkj3k8L1k6j3K2K4Qk7K5j5jJ4j2K4Jm1MpM6k5k3K2j2MkMj7
-48a5J1j5j8M7m0K7jj3J3K8J5l9ok7JM0j6l7L9K2ok2j5K4K7j3j5pJ6l5KJ4J0L1m5J8J8Jk8
-9iRQJ5m0K4l0MmK3j0PL1m4J6l9N8J3k2n7N8jk3J3j3%L4k4K0J2m2Rl7M4o9J6P0m0K2l1J0M5
31B6j5pk4jK6qrRMk5M4Kj1j6QlL0l3J0oRJ5j0l4%M0j6Rlk2O0n1mOK4l8LK7j0lk4j1K2mJ5%
77Ak6M7jj4J6l3j3J8J7Jj3qM5j8k6j1j4M9j9l3J9m1M1L3ml5N7k1J4j9Ll1K1
110B
##PAGE=	F1=19892.259170967183309
##FIRST=	23001.711907285582129,	6426.5682307747556479,	-2419.75
##DATATABLE=	(F2++(Y..Y)), PROFILE
-912a0J2jl9L5j9K2J2J9m0j4K3k0RM1J8l8Kj2M2l7m2L7k0L3pNRJ2j3L3m0j4j2K6LrK5k9K5
-873B7k6ql5L1k3J6K4lj3j9J4J8J4j4KJ3l1J8%m3N6j9lLK1k7L2m2k3L4J1pk9Pj8N0J6j2J8
-834C0l1j8K6Ok1J3QK3k5k7J5j0K4j3N9p6K7l5L1rj8j4M8J3Mj8Mj7j0J6j0QJ0Klk3QJ4Pkk5
-793ijj9L7J1M6n2nl1J0Lj5KL6j1j3mk7L7lj9L9pm4N1K9l6LJ5L2n0J8Pk3J1J3J0l3j6J5k0
-753a3J3NnJ4k6%J4j9QJ6mKJ1Jl2j0M8K7m0m4K9o4L8J3J6k8O0k4K4j5lMk9%J6j6PL5m1K3k0
-712iJj3PK6J3k5j1QL8qm8QM3l2k3Q4m7j1mMj9M0k6j0P6p8J2J6K5l0QJ2J1m4k2L8m4K1pK7
-672GK4mok1L6m1j4Opj8k0O0QpJ8m3L5M8k5m9M0m7PM5m6MM3k0k9kK0j9K6j4J7LJ0l2J0oO4
-631F1K8J8K7n3N1q5nkOJ2M3Qm3O3n9L9MJ3pk9j8L4J0n0L9K7lp1k8N1J4%k2k9K5k5J3j7J1
-592E1KK4m2PnPjK9l3J5j0j9m8M6mk2J1pNoJ4L4ml2nqRJ3Ok8j0L1j1j3Mqk3L8RPl6KK1l9M0
-547A1J9%k8l6M5j6j8J6k4NK7oPJ4l2l1N1n0K1K5J9k2M8l3m1N4l4PM9l5%k7L2j5k6MlJ2%K0
-507Ik3K2j8J4Lk6JNj0M3k1J8j7Rm2j3M7m5M4Nn4L3K2k0PL2j5PL8m6k3K2j5K0m2j7J1K0J4
-468aqPj4j4M3j0j7J6J5k6L2kj6L8k4j8jj6OJ0j9L0J0k4N5l6m0P6m8j0K7j3J3k1mNjJ3mk2
-428a3KJ6m3L0k3O1Lmo4L3j1PL6k9k9LKj2J4K9KkJ4Kok0oQL3k8J3J5p4O4k0MnJ1K2k8J7j6
-386Hl3L9K4l0j0J0l8N6k3N%K6J9n6jj3JL0J4k4Kkk7k4P1j1Mlon1M3Jj4rK0Pj6J7No2J5K6
-344a0Lk7J6k0j1L2K1j0M0p3rL1K3oNjj8K3RK9k5m7N9m6jppj9M0Qj5J2K5k7LK2j7jK7p0K3
-303a6k5L4J0j1k9K2J9j8j1N9l2n7N0pk3oK3kL0j0L5m6M5m6JJ4k4L7k2kJ1K2j4Mj4J5qj6L8
-264C0j5j8j0J3m1j2N3J8K7l2j3%JKK6k1J1j2jj2M3k0M7r3L1kK5l5K5l8M3mJ0k6%K5n8k4N2
-225e%j9N0k2j2M4j2j4j2j%J8k8J2Lj0Mj1N5k8k0oJ4l1J3RLJ9%ll2L6n0P1k6J3qJl7K8j0j2
-183a6L1k7J3J1K3k7j5M4j9k9K1m2%K4Pk1M6m8K0L0l3Pj0j5M1PPJj9kl2l1N1J8K8J4n5l2k
-144c1kJ5l2%O5k6J1j1J9J3l8K2Nol5j6jM0K3ml4mRJ8L1l4L2o2J4j8K8K0Lrm6J8J5j7lL1j9
-103a6PkJ6QOmnj0Pm8K5nPoKOM3pj3l6L0J1J3m2L3Nqj3k8L4k7j5K6L1Pk8K1j5oJ7j7K6Jl4
-59cLj1M7k4k5K1j7J0Jkj6J2k0j0M6l7K6nj0J0K8K0m4j0k4LL2j5k5L4J8oj7j4K6K2j5j0j1
-20a2J3l3NJ7RJ9l3J5J7Kk7PNK1l4J9k9MmJ9j1OL0l6J3l7N6Nj5m9N2jj9J2j2j0L5j8J9Mm1
20a7J4l7M0o7K0P2m0K1l7RM8j4nl4LL1qm%oj2M1Kj1j8JQK2l0J5rRK8k1k9j1M0lNjk5N1m7L
64cmL4m2J5J8j1Ll5nJ6lJ7Jk4M3Kj0ll0oK5K0j0rrL8j2k2nk1M9k0l0K6m9L4L7kl3N5k5J7j8
107I%k7K2
110D
##PAGE=	F1=19867.966571464694425
##FIRST=	23001.711907285582129,	6426.5682307747556479,	-1722.625
##DATATABLE=	(F2++(Y..Y)), PROFILE
-912gQ%m2L7j2J7J0J9l7j2J9k4J3M9J0l7Mj3M7m4l8L2k3L8qJJ1K1k1K7l3j1j3J7Qj3L0l0J6
-873A6j2j3k3K5k8J3K5%j3j1RK0J2k0NJ1k4J2%k7M4j5noK5l8M6m9j6L4J1j0k5Pk6M6J7nJ7
-834B9l4j4L0J0k9J6QJ0j1k9J1kJ9j6O7q2K8l6L1j0j8j0M7QPk3%qj1J5j0OJ5ljk4pL5J7j2
-794A9l2oj4L7J5L9m6pl4J4Nk1RK5rjql3N0qk0L5jm8N1L1l3%J1L4n1K1Mj7QK3kl9j3J1j5J8
-752BjmJ8k6pK0j7J0OLKQJl0j2N2J5m6l0L6o8M1QJ7l3O0k3K9j7lKk1oJ7j8LL2l7K1j3%rQJ2
-708BJ6j8pNL8j8m3J3L8l0k5Q6l6j8oPk6L8k6j0P5o7RK0J9l2NK3Rm7k3L9l9J6rK9K8j0rj5
-668AL7m3omkj8k4N7QmK2l6K4M4k7m2L9n0RM8m4KL9j9k8jJ7k6L2j6K0NJ7m2J5rO1J9L7L1n3
-627I0L6p5lnJ0QM8kl9P6o9M0J6Nj7j9j8L3Nn0L2L8%q1k4N4QNk2l4K8k9J9k1J2NJ8m0M%jn
-585C6L3l1J3j2j3m8M8ok3J5qlJJ6K4ml4Mj4OK3Ql1qK6j1j9J0rj5L3LJ7l9JJ8m0M5J5nj9l1
-543b8L9j6k1K1k6JK6kJ1J8l6k4M6o2K0K2K7j7M5l4m7P0m0KM9l4lk5L4j9j7Rj4OJ1J7k7K4
-505Fj4J1Jk6JNj1M5k2J7j5J4m2j2M4m5M3Kn4L2K3k1J1M1k6jM4m4k6J8qK0l5j4pK6J5rJ2k1
-465b2qM0ok2K3Qk5L8Ok9L7j9k2Nk1J4J0k2K1J8k7O2m5m2P2k8k4K2oJ3k0pOjK2rk5LJ2l9L0
-424gk4O1j0Pn9L4n%L3l0k2%Lj1LL4MjJ0Jmj7mJ1J7j6K1Ko3N2k1Qj0J2J8j5Rj7l3N0K0l2j3
-381dNl2N5k3PlK5J7n7kkmL5Pk4%Jk5k2O9j2J0plo0N2Lk2oJ4J3j6J6%o0J9K5Pj7Kj0j2K7K0
-337FqM4p6rK1K9mnOj8J9J3L0k4o2O8m2nnj4kL0Mj7J8L1l3J0K6k3lJ7o0K7l1L6J2ol0K3J5
-296Hk3j1O7l4p0M6Ok3rK5kL5rK7m3M9m8%Rk0L6k1MLK8j2nj0J9j6j1L7j7j5j5Pk9j0N1J5L0
-255D9l2j5m%OK9k4J5j0j9qM5k1N7r2K4KK7l2J5m1L9NJ0k4jJ7m9k1N1jk5N7k5j8M8j3j7p%
-215cjK4k7OMj0Mj2N4k3k2qJ4l7J9RRK1nql4L6l6N9k8J8qLl7K5pj8K4j5J4KL0l0pL4j1k8K3
-172A7m9j2K2J9j3M2m9J9K7l6J5j0k3M8J4JNj9ol0l0L2K9K8J6n3k9j2jK8l6jO2k8J5j6K4O
-134A6k9K5kql4j3NL6K0ll9kRK4L4m2L0o3RmK6J4Kj0m1K0J5k6OL3j6jlJ5NJ1mqj6J3m0K1o
-91b1kKMLN2j0j6l7K5RK2m7K9J7j5j0k8L6k7j5K8L6Lk3J3j5j0J7j8K7%k6Kj7N1k5k7K1k1J7
-51DMqj7Rj7mM1l0K5j1nOK7K4m5j6k0NK4j5j3K9J4oj1j3K7J6j6kj7Rk9PJ9OJ0j9J0J3Ok6L
-8bKK6k6J4k8LJQrNK7k4J0l5M6Lrm0M3jj4J1j1j8L6j1J4kl7J7l4L4o6K7O9m0J8l8QM7j2km3
34c3NL7p%rj6KL6Mj0k2rK2J3k5J9j0PL6k6k4k2L7J2%Mk8L8l9PrL8m2K4Qj2J0m0kJ0kJ2Qk1
78a9L8Lpj8k9NK9K3k2mj0K9mj9Jk6M6k1k3L0n4K7M0ll0N4k9J8j4nk1K2
110G
##PAGE=	F1=19843.673971962205542
##FIRST=	23001.711907285582129,	6426.5682307747556479,	-1025.625
##DATATABLE=	(F2++(Y..Y)), PROFILE
-912dNKm7L9oJ3OJ8l0rJ2k6J5N4Ll2Mj2N1n0l5K7k7M4rlJ2K8l0K1k1rj4J0J0j8L7l1PKj8j2
-870b3K0l3J0K7Kj4jKK3J0k7RJ0j7Njj1L1roj6K8m5N6n6rL3J1j1k1Pl4M3J8%J4l4j1L5J2l6
-829iK1OlLl0QMJ5k2P4q2K8l8L1j0j9oM6LRk6ljj2J4j0MK0pjk3k3N5K8k2l9j0j0L8J8K9l8
-787A0ql6J7Qk9J8J5j0J2j1m0O4j3k2L1Nn3N3L2l0lPL4n1K5%rLL3j4m3j1OrK3omK1k4j6K7
-746Bj5J1jPLNKk7j7N3On2j5M4o9M0NJ7l5N6k1L3j9ljj1j3J8j9JK6l3K0okoJ0JJ6j1kJL8k8
-702Il7J7L4k6l0Q6k4k4qJ2l5L6k4j0P5n7MK3J5l6ML3Om9k3M1l4Rj1L1L2j6j1rL8m6Kj4Kj7
-662c2k6N4RjK3k9J3L9k6l5L9n2J1M7l8nL6j7k7JJ4l2L7j5K1MK4n2K0j1N4J4N5L6n3K0o5j
-624E4qJ5KN4j3l5R1q0M0K9nk7pj7L1Jn2K6M7Nq9k0N6%J0k0m0L1l3K5k5J2RJ2l7%Mpj0L7k9
-583C7J1j4pm7M9qk5J9qj1RJ7J4nl5J2j9LL3Rl4nK1j2k3J5j0qK9lK7m3JJ5m1N0J0qj0k7L2
-542A0j2k3K4l1kK5JJ5K3m0j8M2p0J6J9L3j2M2l2n1Q1m5lM9k9j2k1L6k4nJ4k5%J9J6l0K4j1
-504gJ1%k6%Mj3M7k2J7j4K1m4j1M2m5L9Jn3L3K2k4J5M9l5j1N0m1k6J1%K0l0qk3K9J5j1J7k5
-465b6lL7mk6L1Jk3M4J5l5M5j4l9J0l0K0J1k4J2K5l0O5m9m3O2pl6J8%J4j6j2PkL0j2k6MRl7
-425c4K8k5O1k3J8n4L7lnK9l0j6kMrnL4OKOkjj4kJ4KnK8j2m8L7k2J5j8J4J5k%j8l1N6J8l3
-382A0j7Kk6N2k1PmK4J1n4kRj1L8Jk2mPk4j8O4j5J7j0Jo7N7Ok9lQJ8j6J4ln6K2K2J1pj2%j1
-339c1K1J9rN1p8rQL6kj6J5j8J5J5K9j9p4P2l6j0%k1J5J7jj8K3L9m0J7L0k8oPm9L0l8L9J3
-300Hjl1K5J1k8j1P2l2q1M3J5k2j1K4jM0pJ9m1N3n0%Lj6L4k0RlL4j2j4mK2k3qL7j9rk3Kj5
-259c1qM9J0L4l2j8j0%J2L0k5J6ql5jM4k1O3q7J7NL0l0Om4L5J2J1k2kQl9j7M8%l2O4k9k3N1
-219C1j2j9l%jK9k6%Nj1Nj5N3j7k2j1J4m3K6QJ4K4j2j1l6L7k3M6l0K2nLl6K1nk3J8JJ1pL7
-178C7l3%K5kk8K3n5k3K0L0nL8n0K0K3m0K4rk9N2J9oRj8rk8k7J4L8K7J6n2k3k0kM2l8kN9l3
-138a6K0k1L0kj8K8rj2l2qJ0K9J9km5%RL0L6n1K9o2LJ2K3PJj0l7K2J5l5J6L4j3rmJ4KJ6lj3
-96Ck1J9l3J7oj2J1PjO0j4j8l7K0OL2n2K5K7k2ok7L7k5j6L0M0mj7Pj4j4J8k0K6jj7Lk5N6k5
-55A7k9K0k5K3Qj6j6Pj3JL5k3K3j6%KK5K9m7k1j5OJ6j4JK2Rooj0K6J1j7Ok3Mk3RK0O%oNRR
-10B3k6JkL2j9Rk7LOmpMK5j5Ql1L5Kml1L5jrQok6L4oJ0ol4J9l0K7o3L3O6l9J5m1QM6j1Kn2
34c9QM2nNj9k7J7L0Ork6k0L6Lj8K3j1QL5k8j7l3L6K4mRl1K7l3J1j4M3m2L1orJ7m5KM%QJ3j6
78a4L5Jnl4k6J6L4K3l3JrJ9Lj5Nl0M3k1j5L3o0K0M4nk8N3l3J9j1qj4K1
110I
##PAGE=	F1=19819.381372459720296
##FIRST=	23001.711907285582129,	6426.5682307747556479,	306.5
##DATATABLE=	(F2++(Y..Y)), PROFILE
-912ALLm7L8%RjJ7k4mLk4J6N6lk7Nj2N3n5l3K5k8M6j0pJ2L4l7J1lj1j2jJ5k0M0l1LJ3k4jJ2
-869@l7J0K7Mj2OmK4Ql3J1J0j2JjLJ7%j1k3K9m9O3n8mL0J1j2j5Pm3M0J6QJ1l4qM0J1m2K6M
-827A9j4J5k9MJ2Rk9P9p6K3l5K8j0j6nM4jJ0k8oNj2J3j1MK4j1kk1l5P2L4k9m4j5mL8J8K0k9
-787Ij1l5J7J2l5K4PrK1j6m2P4j7j8K3Rn3N2L1k8k%L2m6K6lmJL9k6m5qLjK6j4jJ9j8j9K7j2
-745a1J2pJ0PjJk2k0M9nn0%M9o7L7%J8l3M8k0L7k2%knj9J9j9JJ7k6J4NlmJ0rJ7o%%L6l6k8
-701b8K0K6j9l3Q0j4k5j0J5l7L0k3rP4m7%K8Ol5JM0Nn0k1L9l1Nj1L0M1k7j2kL9n0J3k7Nj5
-662b9k4N0R%K4k0LL0k7k3L6m9J0M5l0j3L0j2k6LJ0l7M2j3J9OK7n8K4j1M0J4P2L6m8Jn2Nj3
-623E1J9nN8k4k8J00q8M2L9j8l3Lj4K9mn0K2N0J2r3k0N8oJ2j9m2L5l9L1k8J4J0Pl7%J0j7j2
-585B5L5k2J0j7jm6M8rk4K3j0j6J4J6Mml5J8k3JL9J0l3lJ3j0k5J8j2lK6pL5m4jJ2m1N2Mj0
-545Gkk2K6rk3K4l2lK2NJ5K7m0j2L4p4J0J9L7qL8l2n2Q9m6rM6k0k1j6L5k4LJ6l2mK2J6l0K4
-505Dj0J0Jk5kKj4M8k1J4j1K7m4pL6m5L3Mn1L3K0k7J8N2m1k3N7l4k7NPJ7k0ml6L2J2j1K1k8
-465b8ML0mk5L3lj9N0K1k9O7pp0Ll9K4J2k5ML2l5O4m9m3M7J7m4J2OJ6j1j8OjL6j8k3PNl2K1
-424fk2N7l5K7m3L4Jj1K5l1oqNlj3L3QNkJlpkJ7j3OK8k2k9K1k0J9k6J6J3Rqk1k6N7J9l3k1
-381a0lj8M8j7OmK2Lm6kJ7j7L9rj6rJ3j9j7N9j9K4j3Mo9N7J1l5%LJ9j1J1rm8K3J8J4Mk3Qr
-339b0J4J6pN5p6j1mM0Kk8K4j7J2J6K5j2p8P0l0j4Mk7L0Lmj7K4M5m5K5L2l5lnl5L0m2L9J3
-300INl2K7Pl1j1P1k9q3L9J8j8j6K5KM0kRl5N0m8kjj0K8j9J6j0L7j2j8%K6l1kL1j8ok6l%q
-258c1M6ML6l0j7j7kJ7L5l0J7om8OM3k3O5p9J2OL2k5mm2K4K2J1k1jjk7j8M7%l4O4l0k5N1j2
-218A5k0jMlL3k6mNj0Pj8M8j0k1j2J3m7L1PJ7K6j8j6l3L6j1L0k8K5kNl7J8lk6QJ8Pj4M4l6
-177APJ6Nk7K2n9l1J8M1%L2m7J8J9m0L1rk9M7K3rJ4k0j1k6k3%M3K7Rm5j5l0JM9l3nN2l3K3
-137Fk5L2j0nL3j9j4k8mJ4K0J9mm6jQL6L6n6K7o1LK4J5N%j0l2K1J6m4K4L4qj5mJ1kK2oj4k2
-95b4K1k2J0ok0J6J1mO2j3k2l6J5NL9n4K2L2k6jk5L5k2j4L0L9rj3Lj6j3J5j6K2mqMl1O3k8
-55A7k7J5k4K6J0j9j9KmLL0j6K2k1NkK3L1m6k5j1PJ1j3J2J5LmjqK5Nj5J6l1mj4J2J8NqOjO
-11A2J4k6moL8j2Ok6LRj6lLK2nOl0K4M%k2K4JmPml0L2lMrk7J9k5J9o0M1O0l9J1m0J0M0j1P
33A4n9J0M6lQk5l4L0K1Qpl0k8M5nrK5j0PK6k2j4l9L3L5pJ3l1J5k6J3j5M4m1L4j8oK5m6Nj%
75a9%J9rL3lnm1k7K8L8J8m1QqRJ0j2Ql2L7k0nL3o3J3M5ok5N0l5J7nj1oJ6
110I
##PAGE=	F1=19795.088772957231413
##FIRST=	23001.711907285582129,	6426.5682307747556479,	1183.625
##DATATABLE=	(F2++(Y..Y)), PROFILE
-912EJNm5L1ORrJ3j6%lk2J4N6ok0Nj3N5n9l3K2k3M5j1rJ0L8m3JJ4j1j0j1K0k3M4l1lK6l1Q
-870dPm2J1K8MrJ3j0K6Nl9J3J0nojJ7LRj5l1K9m8O5n5kK7J1j3j0Qn1L5J6J5Pl1mM2Rm7L2J
-827B0k3K4k8JJ9Ml5Q1o7J9l2K3j0j1lM0oJ1k9j1J2j0J1j2NK7j7%j8m6Q3M2l7m7j8%L5K1R
-788B7j8j4l3J5J8m1L0%qL0k1m4P9j9j3J3J4n2N0L0k5loL0m2K8oJjM3l6m4njPK8k0%J8j3k3
-747b7K8j0J3j3J6QqKj6k4M4j3m6J2N1o0L1mJ9l0L9k0M0k4NoKk5K2j8%Rk1QJ6mnJ2j4J5kL
-705ElL4m3j9K1J9j2l2O9mk6j1K0m0K4k3pP3l8oL3%l5lM7Mn0j9L9k8Jj2K8M8l7j3OM0n5K4
-665A9m0J0j3k2M6J0JK3j1pK0k7j1L5m6RM3k2k5K6nk6OPm1M5j2J7OK7n7K5j3L0J4Q7L6m4j7
-626A03m0J1j7K3j3O2l5k1J06r2M2M6k9l7J3j1K7j0m7K0M8J9r2k2N9j1J3j7m2L8m5L5k8J5
-592G1J2%l7jJ7k6j6L5j6Qj9Nm4M6j0k5K8j2k0J8J6oll5K4k8jM6J1l3%Mpk7K0j2%K4j3M4m5
-551gjQm1N4lj0Nj7J9lk4K4l4nK0QJ7L0m1nK4p3LJ6M1mL4l0n2R2m5j3M1j1l0j0L4k4J1K0m0
-510b2rK5J5k9K3qQMk4nJj6M8j9J2qL3m5mL0m3K7Om7L2J7l1K3N5m8l4O3k6k6lJ3J4j1Lm8L2
-469b2J0j3K5l0J0K4mk4L6rj4N5K6qJ07mj17j3n0K9J3k7nL9l9N9m5m3L2M0n1OJ2J8pk3OkM1
-430C8k3j8J1Jk7J2j9N2m3L2l2L3Nj7J9l1Lj5PKj6K8RPqNmjkK0k8J5K6k8j1Oj9K5l5K0J0K0
-388B9j9k3j9N3K2l2k5oj1M5j4MmK1ql4lK4k1L8j7j1j5K1j6j5N3k3L2j5No6N1J6m0NlK0oP
-348@j4l8K4J2J8J4l5J6nOJ3oN9p3j4j6M5Nl8L2j7J0J6K0np5O5k6j6Ql5M5j2oj6K5N1n0L0
-309A7L3l9Kj7k3L0m5L8J3J2l3K9Ml6j0P0k6q2L7J5j3k1K7MM1K%l1M6m5knnK2j7K2j7M0j4
-270B3k2PK8l7JK6j9kk8oJ5j0M4kL6k8j6k2nK4L8l4J8nn8J4M0k6O3o6OPL5k1j3m0J3L0J2k0
-230@jrj5j8M5Mm0O4l0k8N0j1k1JPmL7k7qPj0Pj9M3mj9j3J1n1L7NK2K6k6j8k9L5%J4k8L0J
-188A7Pl8J4Jl1jL6Kk0N0l8J3PJ3k7K0o1l6J6M8LK5m3J8J5l9L7qk7L9K6j2J9k2j2k5j6j2M7
-149EK3Lm0nl7JN7k9nM3l5K7l0L5j6NL9k8j8k1%J8QK0om6%MM1L6o1K7n8JL6PK%j2k6K0J7n4
-106e2L4L3kk2lOoK9qj6k3K4j2Lok5K0J5pO3j3k5l6J0MM6n6J7M0l2Mk3L4j8j4L0L8j6pjj7
-65A0j3J3j3J8oKNl7O9l1k5J1k2K8J1k3k1jOLK4j0K2k6RnK1L3m5k9oROj2K1RmjLnK2jj3K6
-21C2l8j1nJ5J6Kj3J7pKJ9k5j0j0M4oLk5LJ5l0JJK1MMk8J1QJj4J5MJNjl4K9jjj0k1K0k2J2
23gn6M7N5l9Pl8J0L4j0J1o3J3M8kJ1l1m0M1J3J0ol4l2N1j4JK7qLJ7j8rm2K9M2qJ7l0Nj9J4
64@j7M6m0L6l1nL5m7Ro%pK6lL1ppm3l0M0M0J4n0J6qkJ8qRl3L2k0PL2o6OM5qk2M9l7J4%j3K
109cJ3
110A0
##PAGE=	F1=19770.796173454742529
##FIRST=	23001.711907285582129,	6426.5682307747556479,	1838
##DATATABLE=	(F2++(Y..Y)), PROFILE
-912G%Om0K3J1J0j9J1rLj0j6J3N1pj4Nj3N5o2l4K2j6M0j0j4J0L9m4j0L0j4nk1K4k2M6l2mL3
-872B3l5J3Km4J5K6LmJ8j6K3Pm3J4J0jj0jK7rJ8k1l5K8m3O3n1kK5J1j3mOn7L2J3K3%k5kM6
-831C0Jm6L6kk8K7k3kK5jm2Q0n4J5k8J7prjL5qQk8j1J4pJ0j3PK7k1%j6n1Q9M5m0m8k1LL3K1
-789A6Kj0j8k8J0K5m6L4lnL3k5m4Q1k0lJJ4m5M4K9k3kj2K5l4K8pL%M1m5l9llJ4K9k6MJ3pk2
-747b4K4qJ4j6J7J4j7Lj1k5L5k0l6K0N0n0K4qK1k5K7j7L9k5QpPk9K2j7Mjj6LK4nnJ2j4J0K
-706DOpL1m8qJ9J3ml1N5Mk4j0K3l9J7k4nP3l0j1L7j0l2nN0Mn0j4L7k9%j0K3N7m8j3J4M0n8
-666cL3n3J4j0j7M4R%K0jj6J0k5kL3l8ML9j1l7K1Kk7J1Km1M7j1J4QK4n6K6j3J8J8R9L5m1l3
-626I6l0K0k2K5k0O3m4j2J09r6M5M9m1l8K4j0K5j3m5K1M0K8q9k4N8j6J3j6l9M0m9L7k6J5J3
-591I1nl8JK2l6j7L1pOk4J2m2M3j1k2L1j5k1K0J6j5ml1K6l1jM8J0l0Lmnk5K0j3JK4j8M8m1
-551clPm2N2qj1J1j2J4Mk5K2l4nJ8J0J5L2l8JJ3o8pJ8M0%K9k8m8R0m1j8L5jl7nL2j9J4K0m3
-510a9j2K4J4k4J9pQPk3qJj8M6j5PlL7m5KK3m3K0Rm1L1J2l0K4N1m8m8P1j5k9mJ3J1jNn2L0
-469b0Nj2K7l0J5J8oj9L5j2j0O1K5K8J65qj75l8o1L0J5k8j2M3m4N3l7m1J4O0n5JJ7J9jk4K
-432@kM2k7j3J6kk2Jj3M4m8L5j8K9Ok0J3l1J0k2RJ1j7J9J0J1j6J1rPkK1l6J9K1l2Opj4K8m3
-391b5K3QK7k7k6j0M1L2l1l0qmL9pLmK0k1k2jL0k6L4k5lj9K6rj9M6k5M0j8Po0M1K0m0PnJ7
-350dJLk1k5K3OK3K2m4J9%lJ1nO0o6j7k3M4Qm6L9j4PJ5J2Mo4N5k4j7J1m0N4k6nj4K2N7n2L2
-309A8L2m1J0k8j1K9m7L4J3J7l2L1Jm0pO2k1p4L3Rpk8L2NM0Prk5L8l9nojJ5j4K6k2M0j6k0
-269aJ0K9m1NJ8k0Kk5rK9j4M1qL5k5j3k5pK8M2m3J9ko3K1L4k6N7n4MNL7j5k3l4LL5J2j9%j5
-228a6nk2M6Qm2N8l1k5M6j0j9JJ0mL9k9j0PpQk1L6%j4j4Rn0L8LK4K5l2k1k3L5P%k6L2MJ1m0
-186a4J3Ll4j0N3ok2N5m1J8JJ7k4J4n9l6J4N1LJ9l7J6J2l6M1pk3K6K8j4K4k5j2k3rj7M5K0
-148B4ql3Pm3NN9k2nL2l4K8l3L5k0J6M3l7k2j2LK0lK1rm2ljM8L1o1K7n5LM2%Kkj2j9J4K0o2
-106e8M0L3Lk7%%rL4j0j8k0K3%opk7K1K1j1O2j3k9l3OKN1n3J2M1l2Pj9L1j4j3L0L0j9ljk3
-65BqJ0pJ3j0RRm2P5l4k1Nj7K5J4k5k6lJ9lK0nK2k9J2pJ8L1l9l2kQQj1K4Nr%QnK0nj1L4m1
-20ak0NJ6J3Jj9K5j1%K4k4j6j3M8mMk5NJ9m2OjJ8J2Lk8JJ2KrPPMPjl3K4knrj4K1k0Pn2N1M9
26D2l9%l2J1K7j0J6o4J4M9kJ2l3m5N0NJ0ml7l4N4j9RK7oKJpj0l9K5M5rK0k7lj3J2j4M4l8L4
68B4m1kM2m3J3j2jj4L1ML0j1j0m1l3N1L9On3K1mj2K4mPl2K6j7J6K9o7KM2rj9M6l6QOj4J0Q
110A0
##PAGE=	F1=19746.503573952257284
##FIRST=	23001.711907285582129,	6426.5682307747556479,	2492.5
##DATATABLE=	(F2++(Y..Y)), PROFILE
-912A0jRl6J4J7J1l1QjPj7rJ1M5qqNj3N5o4l6K2j0L6j0j8J1L7m4k0M8j8kk9K9k2M9l4oM0m0
-871a3J9mm6K0K4JJK4k2K0Qm7J5J0Mj4jL6k1K7k7l8K5l4N7m4mK3J2j3KOo2K6J0L1oj9jM9p
-830B7m5M0nl1L0j9nL1pm8P5l7J0k2J0nn%L1j2Pk8j0J4mJ0j4J0K7k5jj2n4Q9M4l9m7k4PK9
-790hK1njk1k3NL1n2L8nlL8l0m3P7j6Mj0J4l7L9K7k2jj7K1k7K7qMJL9n3l1knK1L1l4RQjk1
-747b1J9pJ4j8J8K0k4Knk8K7k4k4K6M7m1J7j1K4k0J6j7L8k4J1j0J3l2K3j6Oj0j2kL4qoJ4j2
-708cLNPj0K8n1KJ7POl0M0J0k1j1K6l5J1k6lP2k4j5M1j9k7qM9Om8rL3l0%pJ6O6n8j1K0L9o1
-666cM3o4J7rj1M4PkJ7J0k4kk3RL1l1%L3jm9J7J0k7J6km2M7j0J1RJ9n0K7j3OK6J05L1l5m7
-626I0k0K7k5K6k9O5n2mJ06r5M5N0n0l5L2j0K4j8m1K4L2L3q3k7N8k0J1j6l3M4n5L8k2J5J3
-591I8j1l9MK9m6j9K7LLk9J9m1M0j0k0L4j7k4K3J5k3mk9K9l4kN1J0k8Pj3lk4K1j5KK4k3N3
-552C8l8lMm2N1j3j3J7pRJ1k7K1l4nJ6J2J3L4l6P%o0j5J9L9KK3k4m2Q3l5k3K9Qm2%L0j5J7
-512IJ9m4j2J7J4j6J3oQJ2k2j2%j9M4j1M%M1m5PJ6m2J4J3l7L0Pl0K5M9n1n6P3ll0oJ3NRJ1
-471A1n7K8%j2L0l0K1J0pj4L4j4pO5K0P6K36j9k41p0p1L1J7k6j9M6n0M6l0l8jP5n3nK1K0O
-434B9k8%lM2k9qK1mj9rpL6n0L4nK4Pk3Rl0J7l1J2K0j6J1QJ3k1J7j3J4lK2m2K0J3k9K3k2r
-393iL2n1K5PL2l4k9lL0M1k7l6rJL4JJmJ8l2qjL4k9L0l3Lk3L1jk3M0k9M9k0Nm9K8K3m0J1q
-351b2J4Q%k7j3K2jL0K4m7K1Oj2QmO1o1j9l0M5J0n3M6j3MJ5KJ5n0M3k2j8J5m7O3l8mj2J8O1
-311C8n4L4K9m1K0m0%K8m7K9J2K3l2L2Jm4oN5j5o6L2j%l5L5PL9J2j7j9K8l3oqMQj3L2k8L9
-271C2j8k0J6L1m6RRj9Nk3qL9j7L8j5L4k3rk8qL2M5n0J9jo2K5K9k8N1m1KKL7rl0k7rM0J2j9
-230cLk0Lk7M7J3m3N0l0k2M1j0j6KJ2mM0l2j2RnJ0k3K8Nj0j5Om4L6%K7K4m0k2j4L3J2j2k4
-190b7L2RJ4m2J1Ol7j6O7j3k6O1m4K4nK0k3Qn5l1RN2JJ2k9J6Ql2M4nk0J1L1j5K9l0j1k0%k1
-150c7M1J7k0k6K0m7OO1j6mK1l4L0l6L4k3K7M5m4k6lOK2j4K2j2l6nqN2K8o2K8n1PM3oLlj4
-110a4j2RK4p0M4L2Rl1LoqL4j2j8j8K2J1j3qk7K0K6j5N8j1l0l1LjN5n1QM2l3J2j7K8rj2K9
-70B2K2k3Lkk8nRkRj4J6J3m7Q1l8j7Jj1K1J5k6l0oL2qJ6lK2l2J8j0J5L0l4l4JRJ0j1K8jj4
-28cJJ2lJ5rpM3m7k7J5J7J0jk4L3j4kK8k3k2j6N2lOk3MK4n5J2mJ6J8Kk7j0J9KnjJ0QRjl3K0
16A6nppqK1j7Jm7N3M6m0ok6J0K1j0K0o3J6M7lJ4l5m4N5kRll9l3N2k3J8K6kjj5Kj1l2J8M3n
59DK4k3j3oJ1j2M3l6L1n1%N1l9J6j7kk3L7J2K7j5j3l3l9O1L7kn6K7kk0L0JMl3K2j5K6K4o7
99b9kL8qj6M2l4JJ3j5J8J
110I
##PAGE=	F1=19722.210974449768401
##FIRST=	23001.711907285582129,	6426.5682307747556479,	3042.75
##DATATABLE=	(F2++(Y..Y)), PROFILE
-912A3kJ0l1OJ9J6m2ONPj9kPL6mlLj3N5o4l8K2%K6j1j8J1L2m0k7O0k1Ll5K9j7N0l7mL9l9K1
-870Irm6K6K0%OK6k5J2J3m8J6J0Nj6%M1l0L2k9m0K3k5M6l1j1K4J2j3PMo2K0PL7j1j0mM9j5
-830B0m1M3qk8K6j5nL3j0n1O6j8Kj5Kjj%K3j0Kk4qJ0KRj4J3K2k6%qn3Q3L9l3m5k6RK7J8qO
-787Gk6j5mL8n4L7kJL5l2l9O9j2J4k4J4k4K9K6k2jj8J5k0K3pMLL5n8k3%nK5L1l7J4%Mj8J2
-746eoJ3j5J5K5k9Kkk6J7k5j2K9M1k9Pj1K5j4Mj5L5k4J5j2J5l1K2j4Rj5rqM2j1oJ3nnOQj2
-704BK4n1J1J1LJ7k6K1J5j9j0L0l1Ok9jP1k0j9M5k8k1rM5Pm4mL0l3JlRP1o6pK4L8o3M9p1J9
-663fqlM6NoJ1K0l0j0k0J7K6k0mK5Mn6J3J7k8K3pl8M4j0QJ2Rl9K5j1kL3J07K8l3n4j7L5k6
-623H0K5l6O5n7MJ00r2M6M6n4l2L8j1K2k0l7L0J8L6p2l1N8k4J0j7k7M7n8L7j8J6J1j4m2PL5
-587H9n4j7J9J3%l5K4l9L6qj7L5k0k0K1J4k6pk4K7l4JM6Rk5J1j9jk0J8j6KK3k4N1l2lNm3M6
-547Fj7j1K0kNJ5k6J9l3nJ7J1QL5l0Rj0m9k3K1L4OJ6k2l5P2k4k7K1J5m3NK5oJ7J5m1j0PJ4
-507arQoRJ8k3j5Jk1M0pJMM2m3J4Pm0NJ8l0K8Jk8K7M2n1o1P3Rl3mRJJ8J4n7K4mj2L2k7K2N
-463@j0pL1j5nO9J3J26L10m0k99j03p9K8K1k6k3M6n5L9k1l5j1Q5n2rK4K1J1k6okL9l2jK3l
-426B6j5k1JK6m7L0RJ8Mk3Pl1K2l9J6K9j4JOJ6k3K1j9K3mJ9m4J9Mk4L5k9nL2n6K7OL4l7l3
-386c3MJ4N5k5m0rPK6J1%mJ4m1MJL4k9K3l7Qk5L5Ok9L1k8N6k1Jl6J1K7l6J2qRJ6ml2jJ8nM0
-343B0K1m9K3Rj9OkN9n5k2l1M0J4n7M8rJJ4rK4l0L0k3j4J5n0O6m8jj0J2O3n3L4K2l6L0m8Q
-304gK5m4K3J1K6l2L4%m5nM6rn4L1j3Nm1M0QL7J7k5j2J5k5rmNKj2L3k9L5j9j7K1K7m4J0Jj9
-263a3Oj4pM6k3L6k1L1k0kl0rL4M8n9J8Jn4K7K1k8M2l0KjL6ll4j9k0M4J1k1Ok1Ol0M7J7m1
-223b1M0k9j7L2oj2LJ1kL8l5j1J0jJ1k6K3Onj6Nl8L2mK7K2m3k3oL2J4k1k2L2J3J6m5J1Rm0
-183c6j7P6k3k3O3m6K7pJ9k0Jm9k2PM5jOk2J7Nk8M6mj6pL3j3L3l5j0j5Mj5L2J4l0k2L1m7P
-143d2N9j0kJ0l0K8l6L0k3L6M6n0k9POK4k4K5j8k9nj7N5K0n5K9m7J2M0j2Pmj5oKK6p3M2L4
-104A1J3l1Oj2pL3j4j9j3K0J9j8j0k5J8L0j6N1j0l2k5JlN3m3JM0l0J4j3K5mj3K8J2k5OLl9
-65a8LOOMj8K0J8m9Q4m1j3klJ2J6k5l7lM2j4J3jK1l2K0j2J3K7k8l4NOJ6j2K7mj8MJ4lJ1j2
-23ImM9m7l3K2J8N%k9L6j3lL1k2k9j6N4nJ0k3NK6o1J5oJ4K1Jk6j8K5JlmJ1QJ6ok9J6rqnjK2
21A5j7ml9N1M1l7j4j8J0J3j0K4n8J6M4mJ2l2m1N7rOll8k8M5k4K4K5Jmk7Qj6j8J0L8%K1j2k2
62a4KQrL8l2K7n7MN4l3J8j9nk9L9K0K4j6j8k1m7O6L7j3n3L1Jk6L2Qll1J7j1L4J7o2oK8mj1
103a5L7l0pJ7j3K4o
110G
##PAGE=	F1=19697.918374947279517
##FIRST=	23001.711907285582129,	6426.5682307747556479,	3592.875
##DATATABLE=	(F2++(Y..Y)), PROFILE
-912A5kJ0k4mK3K0n4NJ0Ok1ONK7jKJj3N4o3m1K3RJ8j1k1J3K6l4l2O8k6Rm0L1j3N1m1kL7l4
-871hJ9j4m6L4J5jJ2K6k8MJ9m8J4J0Pj8KM2l5L7l1m3K1j5L5j9k0K6J4j3J2Mo2J2LM3j6%pM9
-831C6k4l6M7j1k4K0j0pL6j3n5N8%nqnKK%J7j0kj9pPPRj4J7J6k7%ln1P2L2k4m2k6J1K3J6j0
-788eJ1k9rj2M4n6L7JOL2l5l5O0rK5l6J3j2K0K4k2%k0J0j3K0oLML0o3j2KmK8L0m0J9pQj5M
-746imJ3j4J3L0l5JKk4Pk4KK9L2j8%j0K5oqj4L2k3J8j3J7l1K1j2J4k1qj2M9j4rJ5Mj5PPj4
-704@K0m9K0N%K6k2MJ9j7j0L3k6Ml3jP0j6k4M9l6j3j1L8J0m0%K7l6M%%P6p0mK9L6o5N5p8K0
-663fqOM9Kj0OK8l5j7j9K6K2qj0J7J0o2RK3k8K8j0l5M0qNJ3%k9K3qqM2J05K2l0n9j3M3k9K3
-622A10m2O6o1J2Q8q5M5M1n6k7M2j4K2j9l5L7JL9o2l4N9k7Oj8j8N2o2L3j3J7J0j8m3J1M0o1
-586C6j6J2K1lm0L0l9L3oj3L5k2j9K0J3k8rk1K6l4LM3Qk2J3k3jj5J6j8JK3k6M9k5kNm4M0j9
-546a8j2K1OLJ9k7J8l1nJ7RML6k6J1k2l5k7K1K7J1Rk0k7O0j5l1J4K3m5J0K2%J6J1l8pmJ5%
-506gJoJ0K4k4j8Kk1L7lmPM3m1K0jl7mK3k3K6mk7L0L6n4o0P0K0l6jNnK7J7n6K0j1j0L4k5K4
-464b%j2jK6j4mP1MJ73L73o6l40j32q3K4K2k3k5M4o0L1j0l1j9Q9m8j3K7K2J4k3j2kL5l3NK5
-427C2jj2l3RJ7m0K2K2J1Jk2Nk9K2m4J9L8j1pKJ8k5K7k5K9nJ6m2J4kj8M3l6KL3o1K8NL5l9
-387bl6RkO7k2m4oJ0J7K3jlJ1n1J6KL3k8J8m2J2k6L9J0l6K7k8O2k3kk1qK9l0J4pMK3ql7J2
-346b5J4j1M9J5m7K3J2k7N%N6n0k2k9L6J5n9N0pjJ3j8L0j2K0k4j1J6n2O5n7LpPO4n1L1J4k9
-307aM0n5J5K4m1J5QK9l1L5Jm5mL7lm2K8k4J1m8M6PL6K1l0pKj8j0%Nlj1L4l0L1k2j4K7K0l9
-266fJ1ok0OmnN1k9L4k7K7j6Mk9pL1N2o9J8Km2K5J4k7L3k0MnL3Ll7j1k7M3J0k2J2k2Pl4M7
-225BK3m0K9k6j3K4mpMJ1kL6l8j1J3JJ3k7J6O%j6Lk7K3oK8K0m9k0KL0J4k9j8L2J4J9m9J2J2
-184Em1j7Q1k9k3O5m8L0rJ8j7nm2j3NL7n%j3J7Lk4M7lj3k4L6j2L7m1qj0J0j0K3J0l9j7M2m6
-144d3PN5l%jk8K7l6K5k1M1M7n4l0J4PK5l1K7k4k1lk8N7J2m8L1m2J5L6j8J2nj6JoK9p5L9L4
-104HJ9l2Rj6kK7j6j8rJ6K7k3j2k0J3L5j8M3rl2j9%nN0l5mL6k9J8j0K2Jj5K8Kk7RQn0J1KJ4
-62cLk3K4K1n0Q6m4ppNLJ8k2m4jN1k1J1kK2l2K3j5J1K4k1l6J0LK6j5K4pk1OJ7mOj3jN1m3l9
-19b6K8J8J%l3M0j4kL3k0l6j6N4pJ5k2NL0o8J9rJ3K3jk5k5L2%lqJ3RK3j1k7J4j4rjNK1j6p
23dl3N0L6l6k1rJ0Pj1K8n2J6M0qJ3k9l9N9j7Mkl6k4L9k6L0K3Lol8J4k3kKK8QJ9ll0J0MmL3
66B3k9K1n7NN6k7K1k2ql5M1K7K2j8k1rn3O9L4k2n0L6Ll0L4J4j2k9J4qM0J1n7rK0loL3k6j6
106b3K3j1K9j3
110E
##PAGE=	F1=19673.625775444794272
##FIRST=	23001.711907285582129,	6426.5682307747556479,	4223.625
##DATATABLE=	(F2++(Y..Y)), PROFILE
-912A8kJ1k2qK4K4o2LJ4Lj8J1LJ6MN%j2N0o0m0K1J7Rj4j9J7J8k9l2P2l2J3l8K7nN0m4%L1k7
-871cJ4j7m1L9J0lJ7K2k6pK7m6J2J0Oj8MM2l9L8k8m4J7nK3pl1L2J4j2J6Kn8N%M5k1J1j3M8
-831C5l1k9M6j1j7J1noL6j5n6M7J6j1jj3QM%Roj0j1m%J4Rj5K0Pk2j%m6N8K2j0l8k7J1K1J1
-789@qJ5l3%k1M7n5L2QJ1K6l5l1M8mL4m7J3%J1K2k2jk0Rj1J6ljQK3o4kMlK8L0m2K6j4Rj2k
-746a1mJ0qPL5l7jLj9lj7J1K7K3rpoK4Jj8j3K8k2K1j4J7k8K0j1J7k1j0j4N2j8qJ3J6k6QOj5
-704aJ5m4K5jkL6j6j3K0j5j1L7k0Ll7lP0j6k6N1m1oj0K8J1l4MK4l8OMrP7p0JL1L3o6N8q1K1
-663ej0J5N5jj6JL4l7k4j4L0J9Kj5PJ5o5OK6k8L6j5k8L3oJJ7j0j8K2pj0N1R5J7k8n8j5M9k5
-623I6J7m5O7o1J5P5p7M4L3n2k3M5k0K2j6l3M6j6L6n0l5N8k9Nk3qN5o2K8pJ7Pk0m4J4M4o5
-586C8j2LK6nm5L3l7K9kqL2k4j6J8J2k5j5j5K2l3RL4Pj9J7k5mrJ1j7KK1k6M2j8%Pm4L2j9j1
-545c4K0J3%K1k7J6k6oJ9PlL7k1Rk8k3k9K0K1J3Kj5k0M3kl4RK5m0J2J8PJ3Ml0mj5J5RpoJ3
-503dK9k6j9Lk0L3JrJ0M0l8K8ql5j2K6j7K6j2k1L2K8n4n5O0L1l9MjrL4J8n1J5j7oL3k0K2l
-463cj5NK2j2mP0oK06M15r2l57j50q4K0K2k1k4L9o3K8nk8k1Q7m1j4K6K1J8j8j8lL0l1QK5M
-426C6j1m2J5Rl0J2L3Noj7Ol0K0m7K3M7j0j3kJ9k4K9k9L6rJ3l6Npj0M6l8PL3o4K7OL2l7l7
-386d0J1j7P9j9m5nJ2QL5jlPn8K5LL0k5J3m4J4k2L9J3m5K1k3O6k3qnk5K9k4J5n%K7j0l9K0
-346a9Rj3N9Nm1K0J2l1NLM9m6k0k4K8J8n7M7mkRk4L5MJ2k5rJ8n2N9o0NmKO1m5K6Mj8M8n9J9
-304DK1l5PPK7k7L3Nm6kK8Kl1K7l3J2m9M9OL3K4l2mj1rj2NMpj1L3k8K5k2j1L1J1l1J1j2k0
-263b8OOjM9l2L2l2K3j5J5l1lK8N2p8K0Mk6J8Qk8K7j2QrK6Rl9kl1M1Qk3J7j9Kl3M3K8l7J6
-222Gk0qJ3jjPPJL0m2rJ6PJ2l0J3NKj5Jj3J2rK9J5n1j6RK8J1l1j5K9J6K1n4J3J7m4j2Q1l7
-180fj7O3m7L0rJ4j3j1l3jLK5j0nnJ9Kj8M3jj2l9L8rL8m3qmJ3JJ1Om5j3N0m4PM9JLj0k1K0
-137A2l4K0j7M4M5n5l0K0PK4l4K8k8j7Kl8N5Nl8L3l8J8K7k1K0qj7Qj4L1p4L3L5K1l0J2j7O
-99dJ5j8j5nJ1L3k6j4j3QL6j8L5ql1j3%oM3k5rL0k3J8rK0Oj7K7rk4RJ4o2K0jK3%k6K5K5n0
-57b8Q4m3lj1J5pJ8j9n1LN7k6RnK3l0K4j6RK0j3l6J3JL4j9K0rk1QJ6lJj4KN1l7m2L1J6kLl7
-14a4L9j0jL1j6m2j4N3j3K1k0NK9o8K1j1J1K2lk1l0L6%lrJ2RL3k1k0J1j7j0KQK3j5j1k3M1
25A5L1l0k8jQKrK9m3J5L4j2J3k5l2N7k2%ll1j8K8k5L3K0Qrm2J2k9J6pJ6J8J2J0l6J7KkK8k6
67fJ3n1QN2j9K2k3j3l7M0L3J8j6k5Ln7O7L3l1m5L8Pl1L3K0k1k8J1mM2Pn0j1PMkK9k3k3K5m
108hK9j8
110C
##PAGE=	F1=19649.333175942305388
##FIRST=	23001.711907285582129,	6426.5682307747556479,	4854.375
##DATATABLE=	(F2++(Y..Y)), PROFILE
-912B0kJ0j7j3K4K7o8KJ7%j6J6JPRQkj3M9n7l9J9K3Jj7j6K0J0k1k9O9l5J7l8K5KM9m7JK6k1
-871AJ0k0l7M6NpK2J9k7j5L5m5J1J0Mj7QL7l8L9k8m4J4LJ3Lm1L8J4j1J9%n3klM6k4K2j9M3
-831C1l4k3M6j0j0JjoL6j5n5L4L2j9Pk2J4PkLkj7n%qK0J1j5K3mj7kMm2M5J2Ll3k8J2J8RqJ8
-787Hl6Pl0N1n5K8J6J5K0l5k7L8%M1n6J2J3JK0k2lj7PrJ3klJ0J7o6J0NjK7K9m2L3k2J0j1q
-746a4mQjjM1m0kMj4rj2J9K5J3jj2lK2J0k9j2K4k1K3j4J7k5J8j0K2k1j1j8N6k2rJ3K8l8QO
-705A4j7J3l9K9qmM6ql0K0j4j2M1j3Mm2nO9j7k7N2m5Lj1J7J3k8QJ9m0RRj8P5o8NL4K9o5N8
-665E6q1K1j2K4O1mk2mL8l6k7j2L4J4J3k0lJ6o1JK8k8M2j8k2K6njJ9k0oK0oj0O0Q5J1k5n5
-626I1j8N4k2J2m8P0o3J7O2o8M2K4m4j8M6k9K4j3l2N3k8K9l8l6N8l0Kk6KN7o1K2kJ7Nk2m4
-589D5J7M8o8pnK9rm9L6l7K6KmL0k6j4J6J3k0k1j2J9l3J5K5Oj6K0k7okOj6KJ9k6L4rKQm4K4
-547ij5j2J7J9kK4k8J4k0qK0NpL5j5Pl6qk8J6J4J7lj3j4K8Rl6MK9l7J3J4J4J1mk3Kk6J4J8
-506@j6oJ6L4k8k0Nj8K8Lj3J2L9l5L4j4l2k2K8j0K6j8j5L5J9n4m6M7M2m4Rpj4M2J8m5J0k4
-468c4kL2j5J9mj7J0J8j0mO9j7K21M26j14l45j54q2J5K3j9k4L4o4K3%k2k1Q3l7j3K6J9K0j2
-433B8k4mK5l0J1K4Qqn1K1Lk1MM2jj2j3Pl0J5m5K5N4pk1oJ9j8K7l3M3j1Rl0lj2jM5l8J3L1
-392C5o5K7NK9l4l6Rk8Q8j7m5jJ1jM7kjLo1L1KK6k1Rm1J1j8M0J5n6J8j8P0k5j4Rm1K9j7J5
-352a3%nL1j3m0K7Nj5O8ol4J7J3l5MNM2m3j6j7K0J8n5M5%mPl1L7J9Ok5oJ9n2N4o3QjlN7l9
-310a4K0opN5o1K2J9k9jMK6k3L1Om4jK0Pk1K7m2J3n0N1OL1K6l5Jk5%j4J0Kj0j0L1k6J9k3o
-269b1L3Kk2J1j8j9NJ7JM7l5L0l6J9j4K4l1MK0N3q6K2Oj0J2%k8K4rJ3j3J9J5m0Nk9L5Ok4K2
-229A0j7kl2M1L1l5Nj5mLKORMLK5m7oJ8J2J2l2J1KMj4jJJj2L0J2n4j2J5K6Pl2j1K7J6K2n8
-186b9J5K0m6lP4m1j2O1m6L1rRrj5k6J0KJ3j4j0KK2jj2M1%j1n5M1nL7m6oLJ5J1jLm6j4N8m1
-144c0NM3ONj9j4J4l2J3j1M6M0n4k8K5NK5l6K8l1j1Om9N4lk7L5l2J9J5k2K7j0j8J6k2L1p2
-106f3K6L7K4k9J6j7J2Lk0j2%OL8k9j6pLL7j7K7pl0oJqL5j4j5K5j9J9pJ8Rj8K5j8k3J1J9p3
-65e7L0nL0jk9K4L0m9Q1m3Kj5K4j7J8j5n8J1N7k9PqK4k9K6j8RJ6ol7J7jM3k4J4rk0QJ7mmj3
-23cNM7k7m5L2J4oOl8L7pJK9j2m9j0N0j8K7j9LK9o5K3j5J0K1nj7l4M0kkj1J2J0M2l2j5J0k0
17dj1OJ1K6j5j4j6L2K8k3l7QQlpL0l3J3K7j8J3k0k5N5k6nmk1j5J7k5L5J8J2j0m4J1l8L3j6
57d7LK8PK0m0K2J%K3k3Rm4PM7j3K5k5j5l9L9L8J2j3l0J6o1O4L0l6l9L9Rl0L0K7l1k5R%M2M
98D0m2j5nJ1KK5j8l2K8KK8k3
110A
##PAGE=	F1=19625.040576439820143
##FIRST=	23001.711907285582129,	6426.5682307747556479,	5257.75
##DATATABLE=	(F2++(Y..Y)), PROFILE
-912B2kRj7j2K5K6p0KJ6lj0J8lKJ2Rkj3M5n2l6J5K6mk3rK6Kj7k2O1l6J8l2J8J1M6m9LJ8j1
-871GJk0l0M8%qK6J3k5k3M0l9J0PJj6J4L1l6L6k0m8J3PLJ4n1M5J5j0K0lm7pmM4k6L3k7L7l3
-830hj7M3qlp%nL5j6n1K3M2k5J4l0K0QknOk6MLj5K5J2j6K6j5j0kOm0L4LJ5k8k7J0J5OmJ8l7
-786b9J4l7N2n4K3K4J9J1l2k5L0KM9o4J1K5qJ7k1oj2Pj2J0KpJ3J1o4J8QJK3K8m1M1k8Qj1j1
-746a5oNQj1M4l7nLpj4mK2K2LNj5JJ9J6l4j0J7j8K5j5J6k3J9j1K6j5j6j9N3k4pJ1L7m6J0L
-705A3j8J1l2K8j1lN0lm0K1j5j4M5qQm7pO8k3k5N3m7J0j1NJ4j9RJ5m1J3J1k4O9o2J3L2K4o2
-666@N5p8K1j4L1O8qk8qM0l5k8qL5J0J9k3j1J6n4kK6k7M8k2j5K0okK2k8OJ5lpO4P3Pk3m9k3
-625G4N5j5Nm8P1o1J7M7n8L8J7l2j6M5l8K6ol3N9l9K1k9l3N5k9%l0J0O0n7J4KJ6Mk3m3J8N1
-587A15o8kj3K8j1n1L7l6K3PJK4k8j2J5J3j0l0pJ5l2K1J5Nj3K1k6j0NKj5MJ4k3K4lOJ0m2J3
-547a4pj6J5K7oK2k7J2j1j1K2Jj3L6j0jl6Nk3QRJ8pj0qJ1K0l7KK9l1J2J2J8Pj1j5Ql4J2K2
-506@k1oJ9L7l0j8Nj5K4Nj4RL5l0L8j6l1k7K6mK7k4rL9J2n6l1K9M9m7J5j1j7M4J8l9Nk8LL1
-466dj0J4lj8J1J6qpO5k3K16M01j26l06j43p6J0K2j6k2K7o3K1Kj9j4P4l1j0K3J5K2ol0kJ7
-430A9k7J3K0J6j0n4K4jj1nM9pk1nRl0Qm0K6N8nk4j2K1j1K0l2M5j3Nk0j4j3QM0l6J8K6o1K4
-390cOK2k6l4Ol5Q9j4m2KRrN8lJko0L3%K1j4Nl4Nj1L9J2o3J5j0P0k7k1K3n3K7j2J6NqL1j4
-348@l8L0jj4P5j6k4J1J0l8OJ0L3m1j1qRJ9m8L8MoLl3L7K8Mk5kJ8m9M6o2RJmM9l2J6j7NN8
-306E0n9K3J4k2pKK1j8K8Qm0jJ5J1j5K7m5J0m7N2LK9K5l3Kl4Mj3J7lj1rK8k3J2k3lL5j0rR
-265@j9j7JK6NM0l3K5l9J7j4L4l2J3RN0r0K6PPLqk6K1nJ7j4RJ9l7Rk4K8Kk4K6j2qk9L4L5l2
-223@mrjpOJ2J4oQJ7n0lK0K0J0l6J2kMj3jJ4j1j4L1Pn1qJ8K4Kk7j0K4J6K0o0J8K2m8PO4m4
-180a5nN7m3K9pKnj7j7J8K%j7j4PK6kpL6Kj2o6M4jL3m5nRJ3K3j0jm4j5O0l7NL6ORk5qQl1R
-135a5mM2L6n1k5K8LK6l7K9l4pJ4n8M7qj7L8k7J7Nk1L4j5j8K2k6K9o9K1L8K3k5J8j3J9j1k1
-97a3qJJL9k7j7JlL3j2J7ok8MjoK5mk0J8j4J8oJ6J3k0K3k4k2J2K4q1L8qL6lk9K2L3m6P3m0
-55IOj6K9k6J8j1o3J9N3k8Nj2K5k8K5j6PJ2Jl5K0nN0k9Qj0j6J1J3nnj4QM0j3m6K9J1qJ0m0
-14a7L6mMK1on3oM7k3L1j9LK7n8K5j9QJ8rj1l3L8%kj1RJ0N1m2j1Qj8j3RJ0L0j3j7nJ8K3j3
27B3m4J5Oo%K7k5J2K1k5J2j3j7N0k8j0qpj7J1k7L7J5J5j1l8Lm3M8k6pL6%L1m5K9JjK0k0Kl1
69c5QL6pK6k5j8l8L5M1Ppl6K6o2N7K9l8l3L6J4k6K3L2l8k4RLM0Kl3j7j9J9OK1j4l7K7RK5k4
110@
##PAGE=	F1=19600.747976937331259
##FIRST=	23001.711907285582129,	6426.5682307747556479,	5206.25
##DATATABLE=	(F2++(Y..Y)), PROFILE
-912B2mQj5j1K4K5o9MJ5qnK0ojJ4Qkj4M4m8l3J2K8qk9kL1pj1j4N2l7J8k5J2K0M2n4MJ1Kqk0
-869a5k4N3oj2L0Pk3l1M7l3PPkj5J9K5l4L3j2n2J2J0nK3o1N3J7j1K0nl9j3nM1k6M2l6K9k7
-830a2j1L9nMj8LlL4j6m7J0N2l0K0l8K6Rkj3J3l3J2Nk1L1J2j7K6k5%lRm2K5nK6k2k6QJ3L%
-788iJ8m0K1m3N4n3J7L3K2Kk9k3K3MN2o7J0L7j7J3k0qpQj6PMrJ6Po4K7RLJ8K8m0M8l0Kj1j2
-746a5qJJ7k1M7l3qK%j7KK5J9qJ0j8OJ6K3m0rJ2j5K6j6J6k2K0j2L0rk1j8M9k6oPM7n3J1Jj8
-704fRk5K8j6lN6Ln0K2j7j5M7lJ2n1qO5k8k4N4n0J8roJ3j1J0J2m3J6J6l1N9n2K0L0J8n8N3
-665E5p4J9j7L9P5j2l3j3M2l3k8mL6NK5k6j9J6m4qK3k7N5k5rJ4plK5l5J7J0jkO7O2Pk5m4k9
-625G4N6rJm7P5o2J5L4m8L4Rj8j4M2m9L0Jl5O3m4Rj9l1N2k7kl4J8O2n3NPJ5Kk3m2K0N3o6M
-585E8k1K5j4n3L8l6K1J2NJ9k9j1J4J4%l8mJ1l0K6NMj0K3k3j6J0jj4OJ0k0J7%RJ2m1MJj9J2
-544b4L5j1J9k5J0lj3K4kj9L5nql7J9j6jLK2j2qmmL0l7LK6k5J1RK3Kj7pJ2l9QK8k8oK2L9l0
-501aj8Qj2K0Oj7PL2k5M1j8k9l4K5jK9k7lM2On7j7J3N1m7K1j7j9M6J8l3%l2RK8lQlj8J2J3
-460Dnj0O1k9J93L45j24k47j17p1OK1j3j9J9n9J6Lj5nO3k6oK0J0K2Kl5jJ0k4J4J6K2rn7K8
-423Co%j4N1qk8JJ1l1Kl5K7O2nk7j7K2mJ4l2M9j6Kj1k5j3J7L0k9K3K1n8K1OJ7k0l0Jl7Q8j3
-382Il7NOj8O7lLon9L4kJ6pLk9%kL9Pp1J2lP1k9k8L6o0K0oJ6J1j1L2j6l6L2oj2Q0k8j3PPm1
-338a0RJ4K3m0mJjJ9m2L1RrKl3L3L2Mk3KJ6m5L8o0J1KmM1k5J1k8J7N9n7K7Pj5j2%J6j4K4J0
-296C6l4kJ1J6j1K6m8Rm1M8%K7K4l0Lm3J0j3K4rj0rK5k1Qk5%L7k1LOj8j4lL3PL4l3K2m1J5
-255bj5M5l3K1kM7r2K9RK2oj5k5K3oK3j7%K2l4J5k0K1jk5L1j0j1k5K6L6k9j2kKj8J0J8J9j4
-215EJ3Rn4%K2K8Pl9J3nJj1jK9k4j5L2Lm7oK0K3lk3qK1J5J8o1K0K4n0J9M9m4KN2l9K7oljj7
-172ej1K3Lj1j9j6RL1mkL0Mj5p2M5KL0m5kJ4J1L3j8mm0j5O0l3LK9PJ0l0%Kk9LML8L0m7k0K8
-129A1JK8l6K9l7lK3o8M1j4mL9k3J5nk0M0k0j7L0l2K6o5J5L8K3k0K1qK5k6k1oLlL9k5j9Rr
-89b5K8pRlk5J2mnJ5Pk5J2qJ6pJ5J7k2K1k7k1J2K7q8M8j3M1mk8J9L5m3O4l6Rj7L5l4J7oo6
-48e5K5M8k7Lj6K6k7K5j6ORQl5K3qN8l5Jrj2J2J1oqj4J1L2Jm5K5Pj0J4m1L5kQJ4%n7kM3k8
-5hL4j8KK5m9K6k4PJ4j1nl2L7j%rNRN9n2pQj7j4J1J0L2j1k0LNJ8km9K1MpNK4j8J2J5l2J1o
39ErM5k9j7rQk0Kk7L8J2J9j2l1km9N8l3j2L9qM0m8L4KjJ6j8kj6RK2%K4k3k2l6L3M3%jm0L1
82A5n8M8K7l9k6L4J7k2J6L7m5k2RNL8jk2k0l3K7J0J8j2m1K8J4K2k7
110c
##PAGE=	F1=19576.455377434842376
##FIRST=	23001.711907285582129,	6426.5682307747556479,	5495.875
##DATATABLE=	(F2++(Y..Y)), PROFILE
-912B3nNj5oK4K0o2NJ0j0JJ8j1%J6Ojj6L9l9k8QK4j0l5QL6j4pnM0l5J6j8OK8L5n4MNJ1j5j8
-869a6j4N0j1j3L1Jk1l5N1k8ONnj0K2J6k7K9ln8J3Pj1L2o6N8J7rJ8ql3j3pL5k5M9m2J9j7p
-829b0L3%Rk5LjL0j4m1JN6l5K3m4L2Rkj6J9l9J8Pk6L5J3j8K4l2RmJ1m5J9j1L3j5k5OJ0KLJ6
-787Hl8K5m7N2n0J2L8K6pk4k5K4LN3o8J0M2k1Qj8j1JQk2OQj4J7Mn7K9J2NJ2K5l8N6k8pj3j0
-746a4j2jK5k9M6k6j1jOj7QK3J6j3J1k1J2J2K6l9qNj2K7j5J3k1K3j5L3Jk7j8M3k7lMN0n4J1
-706A1kj6Pj8K5j7jN6Pn3K2k0j6M8%J8n3j1O1l3k2N3m6K2rj5J1kQRm0J7J8l4M8m1K7K8J1n3
-666EM5o4J9k2M3Q2j4m0j3L9k9k5kL6JK6k7k5J6l1j3J6k5N8k7kQpnK8l7K4N%KO8N6Ok6m1l4
-625G4N2%jm5P8o3J1K3l8K9Kjj3L5n7L2J0l7O3m4lj5k3M7k5kl9K5O3m7mRJ4Kk3l7J7N3o0R
-585G1k7J6j4n3L7l6J9J7J0J2k9j0J3J5J2m5nRk7L2qNqK2j6k3J5mj2J0Lj8RLJ3J4l8qJ2k3
-545c5J1M3j9J6k2QPj7K5pk1L3jj6l3K8nj5JK3j5nlj6L8l7OK2j8PPK5%k2%J6m1MK9l1qK8L7
-502B7l1j5RoJ4Pj7KK9k0M0j5k8l9K0ML2l1KM5Ln9ljM9m6K4j9j8M5J6k8ll5J5K4LKjj6RJ3
-460Clj3N4l1J57K68j11j77q2o3MJ6j1j6J1n2J4Jj1MN2k2JJ4NK1Ol5jMk0J5RK7j0n4K8pPj8
-420a6N0j0l3OJ4k9qk6K7O1pk4k1K1PJk7M9j7jll5j1K5J9k1K6J3n0J7OJ1j4k2ql2P8j0k7M
-380a7Kk4P2lOj0n6L5pRMKk1qQL9jp7J0NO7k9l4M5o3J4mJ8J6j2K9j5l4L3j1qQ0l5lLJm2J4
-337bJ8J2l9MQj0K0l6K4J1plk9K7K9Qk0MJ7m2L2n6J0KJK8j7Ql7K7N6n0K5Lqj7%J0j0J8J1k6
-295DlQJ9rK5m7Ql4M3nK6K0k4Jm7J4j2K9j5prK1j8Mk7KL7l1J5Lj4j0pL6RK6k9J7m1J4j7N3
-253B8l4L2j4M1r0L3J1L3j5k0k6K9j0K8j5j1K5l1J7j1J2mk5L3mj6j9J6L7k7j6MJk5J4K3K5
-216B9k5J8Jn6LK2L8Jm0J4j0%rjL9l4j5L4jm1lJ9K1oj6qJ7J4J4o1K5K3n2L0L2m0RM3l1K2n
-175A4qLj6mK5Nj9k2j7J1L6pLK4Nj8p3M5NK4m1jJ8PM1k2rl1j9N9k8jK4OJ1l3Qmk8jJ1L1K4
-132C8l9j5K5JK8l3K6l5lL6p6L0j4MM0j8Rj3j5M3k9j3L7l4K1o1J4L4K3j6K0MK6l9k1jJoL8
-93A7k2k0J7j3J8JJ%k2K2j2jOJ5k8PlJ2oJ4J8k3J7k6k0J2K9r1N6j7M2lk6J5L6l8N3l1J1j7
-53@L8l8J4mo5L0M0k2%j9K6k5K5j6NRJ2l4K4rN8l7mroJ1Ppoj5J4K3J4m2J7Nj1J8m0L2%J1N
-10B9On8KL8l0L5j7JK2l8K4k6MJ3j6Lk9L1%Lq%J1O2o0kOj1j8J2QL5pk1RrJ2J1n1K3KpJ2J9
33B5j1J0Rl7J1%mM0k8k2j1K5k8jl0L7J1K2j4j8j1m9O2m0j4L8j2M4m7L7NnJ4j6o%J1PNK0k0
74Ik4l2K9M2oPm6L3n2L9K6l6k1L0K0j6QL8m6k4J2PL2Jj4k3m3L3J3J4qm2K5K1J6k7
110e
##PAGE=	F1=19552.16277793235713
##FIRST=	23001.711907285582129,	6426.5682307747556479,	5330.625
##DATATABLE=	(F2++(Y..Y)), PROFILE
-912B3pLj5%K2J3n3PPj3OJ6j7MJ6LJj6L4l2k1KK1j3m0J9M0k1lLK9l4J5j0kL5K8n3MjK1k1j6
-869a6nM8j8j3L0mj8l9N4k2OKoqK6Pk0K4Po3J3Mj5L5o7O3J8rJ5j1k6j4qL0k3N5m8RpkK7MJ4
-826B9l2L%K8j3l5pN9m0K7n0L6J0jk2K7m4K3J0l1L8J4k0K1l9J9mJ2n2J8j3L6rk3MQ%PJ4l8
-786c0L0n0N0m8PM5K7j5j9k7K5KN1o5RM8k6Mj6j4RRk8LJ2j6J8Ln2L1J3OOK3l6O2k5j6j4qj7
-745b9kL1l6M6k0j5lJ3j6J3J9J5k0J3k3J8PK9l8pkqK8j5J0j9K4j7L5J2l1j9L6k7j%N3n4J3
-706A3mj5Oj1K0j7%N6Qn2K2k3j7M9KK2n4j0N4l8k0N4m5K5nk4RONNl8J9K2l7L6k9L3K4Om7L7
-665D7n4J8k5M4Q7j5m6j4L7k5k1JL5kK4k6k9J5j6j9Pk4O2k9LMqpL2m1L2J%PO9N2J0l0m2l8
-625G6M7Qjm4Q1o2PJ2k8K5mJ4j4L1o6L5J8m0O0m0j3j3j6M1k3Jm3K9O2l9j2J0J2Jk3l1J4N4
-587A26n2J4l5Pj6n3L9l6J9J9J3Mk8rJ1J7K6n1oNk4L8k0PqK3j1l1K0pj0J3kj3KKJ6J7l5j8
-547b7K3k6RN1k7J0j9PJ7k3K7j1k4L2Kk3l1M0Ml0KK5j7mkk5M2l4J0J6j2MMK6mk6QK0l9lK9
-506Al4pL2L3l0j3J1jRPj7mK5j5M0j2k7m2J5OL7l4PM7%n9J0j6M3m2K9k0j9M3J4k3ol6K1K1
-466fPnLj4OJ3jj8M7l1J14J85q9j07m6n4KJ1qj3Mm4J0loJ5L9j8QJ1lK0J0l6%%j7J4ML2j1n2
-424b7K8pJ3j9M3ql8J3J5k9j5j6K5O0j0k1k5K2J6j2k3N1j9mOm4rL3Oj4L0Nm2J2QMoj7j3k5
-384e3O6j1j7Njk9P4nJ0j4n1L4j1LJ3Jj2j6J7M0j2p7PJ1O3k9l9N3o5RmJ9K1j2K7j5l1L3j6
-345a4lP7m0Qknm2J8K3%l9J3J7k0J9l0J7J5ppk3J8K4J3j6PJ5l8K7n2J0KOJ5qOm6L6N0m4K6
-304B6klj9%MoJ1J1j7lNK2rK4m5Ok2L3rK6J6k0%n1J7j0L5k0mrJ7j7Kk8LL6l8K3Jqnj2L7J0
-260HJ7k3J2m0J3j8O0l5M1k8L6q6L7J4L8k2k3k5L4j3L2j3k1K6k8J8jNrk5L6jj9j0NL6k5k0
-222a7J1Jl2J6K8L1l5K3qn7NK2M9mm2J5j4lokN1m4j6L7ml4jJ6J9j0qqJ4J3Qn9K9K1n4M3J5
-181Il8J8L3k3J8nj2Oj2%K3J0k7k3j8J2M1rQJ6Nj9p2M3QJ9l6%K0JM8k5j1k3k0N6k5lJ8MJ1
-140B6l6J8ql0mJ9K4J8l3j0K2JK9l1K4l2mM9q3K0j5J4L8j4Nk2j0M5l6j0M5l4J4n8J3L0K3j3
-102fK0J7K4m9k0J%rL6j8k1K5j6OJ0pKj7L1j9MlK2l3LLQoJ2K1k6J5k4j8J2L0r2O4k4M3lk2
-60b4J0L6l3M1k4J2j7M1m2J0Jo3L4K9j4lk2K8k7K5j5NQJ6l3K4j1N9l9j0q%J0Lplj6J7J2K8
-20C8m0J0Kj2K3l9L1JJ4oJ3n8OL3l2L3j6%J9k6K3k8%J1j9J2k7K4JQonJ2O4o8%Plk3J2NL7j
22C0k2J5k4OK4n3K5%nJ8J3nQLm1J1OLL4k6k7j4M1l6nl2L6J0K6j5nj8m8O0m4j0L4j8M7m8L9
63gQpJ2j3j0J6J2j0J0J5j6k4k7K5M1j4J5n2L2m2K7K7l2j6K4K4rkL7m4k5J5PK7Knk5n5L9J7
103cJ0mm4K4K5J0k8
110a0
##PAGE=	F1=19527.870178429868247
##FIRST=	23001.711907285582129,	6426.5682307747556479,	4653.625
##DATATABLE=	(F2++(Y..Y)), PROFILE
-912B0j0Jj4QJ8Nm0RLj4QJ4k5J2J4%Lj7K9k2j6kJ4j1m5K8M4k6kRK1l0R%qM0J8n0NoK6k3j3
-869a6NM2k3j1K7pj7m0N5j7OkomK9jj5K0J9p1J6lj6L8o5O3J9j0J2j1k3j0j0K3k1N9n1%MJK1
-828IJ0J3l3JKK4j1k8j3N7m4K9n2L8J0Jk6L4m7K6J0l1L8J6k2J5m3L0nJ2n9K0j3L3jk1JPJQ
-788dJ1l5L0m7M5m5NM6K7k1j3l2L2JM6o0QM8k5lj3j5J4J3l7MJ3j6J6Nm3K6J3PJK1l6O8j8k6
-748A1j8kk1lL6m1M1rk0nJ9j5J6J5J1k0J4k6K1KL0l3oqoK9j4Pk1K9k0L7K3l5j8K5k5LnN1m9
-707@J5qj0MpJ6j6LN1Qm7K3k6j6M6LK3n0rM6m3j5N2m3K7lk9PJ4jLl3J8K3l5K3j8L8K1%m0K9
-665D4m4J6k9M5R0j7m8j2L2k1j6KL6oK1k5l0J4%k8%k3O3l1OLrj0L5l7L4nJJ0O7N4J6l4m8m0
-625G6M0J6Nm4Q2o3LPk1K1rK7j4K2p0L8K3l9N3l3k1j3qL3j9Km6L2O0l1j8J0QLk3k4RN3m0J4
-585A01l8oj5n1L9l7J9K1J6mk7rJ0J8L9n3j0Lk1M1l0RoK0ml6K1orJ6rj1%jJ9J8l1k5L2k9J0
-544a6N5l4Mj7QK5k6K4j4k2K7Nl0k4M7J5m9PK5j7kll2M4l0J5J1q%KK4nk7J3K1l3j0K7l4rL6
-503gK6k5j2J1ONOj5j2K1j0M0pk9m3J0PM1l4J0M8ln7J8k6L4l5L0j9j5L6J3k0ql5K6J7J3j4
-464hPj1KJ4Jk3M1k8P0J06o1m8j0m8LMnj2jl2MolK5K9j6J7Nj1J7J2l2Jlj5J5kL2j1m6K6oJ6
-421Ij8L5nl9J7J4k8j9rK5N5j4j6k5K1K2k5j3M8j9oJ3n1pL8lpL0ll2QPj%j0j7j5M9roJml2
-378d1P2nJ4j5m7L2j7%K0Lnk2K6L9k3p3MJ4N6k6m1N5o1KoK2K5j2K3j2l1L3k0LP1m0J5nj1m1
-338b5K2K7j1l8K2K1k6J8k8J2J8nj2j3QJ5J9j2PJ8l8K6m5O%J5JjOn1M2L9l5K5oKj9%KqPQp
-295FlLK5j2K5m3Oj1K3j5K6J0j2mn0J8oL7k5%qJ3j6Kl0ML3m3L0kjKj8L4J3J0j7Nl8J3j8O4
-253C0l7M8l8K8p6M1J4L9k6k5k6M2j9L6j0k9K7k5J7Pjj2k5L6Lj8loL2k3j8J5Jl8J8L1L6m3
-215CK4j4n6QK0N8j1m2J5j7nlkN8n1j5L8nk4kJ1J7rkj0J2J1Kn6L4J8n6N3kl1K4K4j6J3nj2
-174cQqKJ9J3l0k3j7J0M6j2J1J1Lk1o4L9J1J1k9MJ8nN0k2j5j5k0N0k1oJ4LQl7K7j0l1nK3J5
-133BJ6k9lJ6MK8k9J8k4qO2q6Rj0J8L6j0lk7kM3m5nN0k8Ln5J7K3K3rJ7L2J7n5j9Nmj2L4j2
-92bk1K9j7oJ7j2Oj2L5k6QpK5l5KONrJ4J9k6J2j8j8J2K7q5O7k8M0mj6PL3k7L0j8J1j2L8m3
-51AQJn5L2K0nrk0K6k7K5j3LJ0J8l2K4j0N2l7j4rOJ0lpLj9J9LM1l8JJj4K9l7L0JJ6j5J7n3
-8b0RK6k9K7j5%J4j3K0k9mJ1k5K1k2J5KJ3kj2J4N9p0JROk9J2KL8Mj9J6l7JL5n0K4kkK5MjN
35C2Km7J3RRK7k4k8j6N6m6nl5L5QL1j8Qk5m2N4m7kK6k2M7m6L8J3j1J1j1j2K8J5k5J3Rj3k1
75a2k1J9M0k1K3n8K8l0J5K7k5j3J9K6kj2L4l7k7J8PK1MKk8n9M1K0M%m1K1K6Ok5
110a0
##PAGE=	F1=19503.577578927383001
##FIRST=	23001.711907285582129,	6426.5682307747556479,	4431.5
##DATATABLE=	(F2++(Y..Y)), PROFILE
-912A9j3%j4J6J5mk6J0kj3J0Ql0K2J1mOk0K5j3rpPj0m8L8M6l1jJ2J6k6MPj3M4Rm7OrK7k3r
-869a4J5L5k8j0K4j1j6l5N1j1OnnkL0qpJ5K9p9J8rj5L7n7O2J7j1Rj2j8qj1J5j7O3n5rJ7MJ5
-828IJ5J1l5jNK0rk2j7N6m8L0n6M2J0Jk8M1m7K6Rl0L8J6k4Rm6M0mJ0o4K3j4L0Pj9kNKJ0Ql4
-786b7L3m6L9m1LM8K5k6ql6L8jM3n5OM6k1j0qj7K1J4m7PJ4j6J5Ol5K2J2QmJ9l6P1ql6k1Lk5
-745c1mM2m8L8%k4oK3j2J7J0Qj9J4k7K3lL1k9mj5kL0j4Nk3L3k4L7L5l7j9J6k2Oj1M9m4J8j1
-705FpLkJ0j4MM6J0m2K3k8j4M3%K4m4oL7m7j2N1l9K7Jl4MK0pLk9J7K5l2QpM4J6nl4K2l5J5
-663B1l2M3R2j7n0j0K9j7j3NL5rJ6k3l0J3J7l8pk2O3l1PMj1j3L9l5L8j1JJ1O4N7K4l7n4m3
-625G6L4K0J4m5Q2o2jLj5J7j1L9j5J4p4M0K7l8M4k3k6j5jK4j5Mm7L3N8k3k6J1NLk2j7MN1k6
-586A01J3m1k0j3m9L9l7K0K2J8j2k6rRK0N0n4j4Jj8M4m0J0lJ7Lm1K1mrJ9j5pkmK0J9k8l2M3
-546A1l3J3N9m4kj3OL6l1K2j8j9K3Ql7j9N4K5o6J2K5j7jnl4M4k7K2Mmn%K2mk8J6K4k6j8K2
-506cl2rM0J7k1j0J2J1KNj3k0J7nM0ll1m2MJ0M4l5J2M7ln4K2l1K4l0L2j8j2L2Qj7rl1L0J2
-466hJ9k2J0pmJ7Jk6L4k6L6M2l2nJ8m2Mllj0pj8lj1JL4K1j6K6%j9J4J3k7Jmj4J4oL2j1m0K4
-423cmJ6j4K6ll9K1J3k6k2jK2N1j9j0k6K1K8l7nM5j9pJ8n8mM4j3jL0j0k3MQoMmk0lL2j0Ok
-380@nl4O7oJ7j5m2L0k2oK8OKk8L3L8l2o8%J7N0k3m4N6n4nj0K5K9j2J8rk9L3k4J0N9l6K3r
-340B8j6l9K6K9k2l5K9K5l2J8k6OK1lj6nkQK3rQK1l7K6m0LjK3j2NRn5M3K8k6K5rNj8%Jj0K
-297aNLmKK7j6K5l7N%J2j9K6Kmpm9J9kL8k9MpJ0j6Ll2NK7m2L1lRQk4L0J2Mj0%l4J3j7O5m0
-252hN5m7J9o6M5J6L5k8k8k5N0k4L9ol8K7k3J6J7oj6k5L6Oj6Kj5K9k1j6J6Jm1K0L2L9m9K7
-214B9k0n5RJ9O8j9m2J5j9q%jO1n5j3L9nj3nNJ6pKj3J1J0mn1L8J2n7O4j9k6L2J3pPoj3J1m
-172aLJ4J6k9k3j8RN1j4J3NJk1n6L4J4Mk1OJ4j0N1j8j9nk1M4j6j0J0KOm0L6j1l2pK8PJ3k4
-131a5LJ0OK8k6J1j7j0P5r0%pK1L5oj1l3QL9n3%N6k4on4K3J6K1lJ1M9Pn6k0Rqj5L2pj9L3j8
-89ej9K6j8RpL8l6J5rK7l7JQKj0J5J8k7Rj1j6J0K4p9P3l4L6nj0NK8k0J9j1J0rL6m4NLm7L1
-47fROj6j9K6k8K4j2KJ1K2l3K4j0M5l3k0qJ2J0qqJ0k1K1oN2l4j0%j5L3l4K8LJ8k6K2m7J2J7
-6A3k5K1j4jJ0%J8l0pJ0k9L0j9OLK0%j6J5N1p0LRJ4l4J0jL9J1j7J3m5nM6m7K2l%L2lKJ%n0
37a7J4J3J5J9k1k9j5O5n4nl8L3QL4k0K1k9l4M1m7J1J4k2M1m3L7J6j4J1pj6M0J8m0J5Kqk0j4
76b5J6L8k8L0o5K3j7LK9j8j0J2K8Nk0K6k8k6K1NJ6OQk9o2M2K0%Kl6J9K5Kk2
110a0
##PAGE=	F1=19479.284979424894118
##FIRST=	23001.711907285582129,	6426.5682307747556479,	4348.625
##DATATABLE=	(F2++(Y..Y)), PROFILE
-912A8j5lj4K6J1j4j2J5oj2OOl6L1PqJ1k3J9klj2jpm7M5M4l3jJ3J5k3jJ3j6M3%m0Oj2K7k0
-870emK4K5l2qJ9j2j6k8M7j0RqkJK7j3jJ0L9q4J8j6j3L5m6N7J7j3Oj3j3lj5Pj3O3n3j7K8O
-829@J0K0Ol2nQJ5oj8j8N2n1K9n6M2J0Mk9M5m2K1Qk5L5J6k6%m4M7mQo8K7j1K0J6j6mLOPOl0
-786b4L0l9L1l6MM4K1k7lm2M8kL5m8PL9j5j8mj4K3J6n5J0J5j5J3Ok4J4RJ0pJ5l6P4Jm4k3R
-746bl0jM1m7L0J0k9oK5pJ6OLj5J6l1K2lK6k1lk0%L1j2Jk6L9k8L6M5l7k0Oj7Rj7M4l5K0j4
-705ElK%Nj0PL5Rl0K1k9j2L9kJ9l1kK4m7rM8l4K5Kl4KK4j5Lk1J4K3k5kjM7J4rk9J5k5J1l3
-662iL8R2j7m8nK3j4j0PL5j0J0k2k6J4K7m5j4j9O0l0MRj3j7M1l0L9j7JJ2N8O2L4l7o4m3K9
-624A05K1K8m9Q0o3lLj1J4j3M5j4Np2M1K8l5L4j2k6k0NJ6j3Nm5L2N5j6k9R%Ok0j1jM7j1Pm0
-584H2l1j3m7M1l9K2K1J9k0k4oNK1N8m9k0%j6M5m8J3kJ4Qm2J8Jj1K2k0njqK0K0k4l7N1l6J7
-544aN8n0pj1PM1l2J8k1j4J9Qm1j4O0L3q4K1K2j2jql4L9k1K7%lpkJ6kk5J8K2j6k4J5k8j0M1
-503cQj3j0J2J7jMj2k7J3JL8Ml6l9%J4M2l2J1M5lm8K1l3J0j9L0j4pK3Oj5qk6K9J0K4l0J3k
-462cj0K1kk7K6k1J3jqJ8L6l9Qj0%j0j0mj1j5OL7J6j4L4ok6J0J1j8%nj2J5j1L0j0l2J8JJ3
-421HqJ4Kl5K3Qk2k1LJ9M4k4mk2J9L0m7LM1j6qK1o1kM7j9MK7j5j4JOrP%j9PJ7j1J8qpl2N7
-377B2nK0j5l7K9k8rL3J1Nl1L7L9m2n7mJ6M2j9m1N2m8qj5K8L1j2J3ol0L6k8J7M5k9K8j2j8
-339A0l8K9L0k9l2L4K6l5J6k9NK3Jj8Kj0jK5mPK4l8K9l4jkK9k5J3J2n7M4J4j5K2j1Pj5%Oj8
-298djKJ0nJL0k0K5l4RJ1jk3K5nLj0m6K0LL6l2QmOj8Ql5OK0l8K9lJ7J4k9K3J3%mok7J1j3O0
-253C2l9N6n4J5n6M6J9K6k7k9k3N5k7L8%m3K5j9J3K3qk1k4L4J0qKk3K3j9j1J8%m3K0L2M2n3
-215BK7k4n3J1J6P5k5m0J2k0j0LjO3n6j3M0knq%J3lOj6J0Rj1m5M4Mn4O8l2j9L5MJJpj1J3J
-172CMNJ7k4k1k1J0N2j5J4Klj9m5K6J6jj4J0Rj7N0j2k3%j7L8j0j7PMKm1M2j0l3pK9%J3k2Q
-130a1NJ1K4k4Lnj5Q6q9j1jK2L1jk1l4J8L2o0NN8j3j9n2L0QK3lQO1mn3k0J1j3j6L1lj7L6j8
-89@k8K8k1J5mL8m4J9mK4l8LQ%j2J6J6k7Olj6J1J8o8P5l9L1plKK3j3J2qJ0oL3m2%Ll5K2NJ4
-45A4k4j2K3l0K6j2JJ4K2l3K2pL3k3k8pJ8Rj5pJ9k4K4j4O0l2j7%j8L5k9K8KJ7l1K2l7J2J2
-6A3j9J1j4%PJ0J4k8j2J1l2L8j6mOK6Jj9J5L9o6MRK3m0J1lL5J7rPn2rN3m1J9nLL5qJjJn4J6
38gJ7J8J1j8k6j5O9n8mm0L0PL9k2L0l1k4K7m5K4Jj9L2l9L3K1j8J2nj6M6J9m9J6plj5rJ4L3
78B9l1L4p1J6kqL1j2qPL0J0k6J6j5k8K5KJ0J0J1l0o1M1K0nNk9J6K1%j9
110a1
##PAGE=	F1=19454.992379922405235
##FIRST=	23001.711907285582129,	6426.5682307747556479,	3810.875
##DATATABLE=	(F2++(Y..Y)), PROFILE
-912A6j7lj5L6Ok3%J8qj1LKm1M1Lj0J4k6J4PLj5j1mm2M8M3l5kJ2J5j8pJ7j7M2j0l4Qj2K1j3
-870eJL0J6l6mJ3j1j8j9M1qRr%NK5j8MNM8q9J7k1rL3l5N0J6j5Lj2rKj8jqO1n0k1L4POK6%k9
-825GqJ0J1mj6j7N0n5K8n6M2J0Ok9N0l8J7Nj9L1J4k7pm2N4mPp1L1rJ0K4j2oJQPKk6K7l2K2
-783dl1RL6J8k8Lm8N7kK6m1OL2qk5Jj1K6J7o4J3J5j2J0J0j6OMJ3j0J1l7P5J1m9k7J5l3%M3
-743A1m7K2J9l3mK6mJ4LkrJ9l6K1pK3j3kk5KL3j2jl0M5l2L6N5l9k1mj1J2k2L7k4K1j7LjKJ
-701IoJ0K4Pj9K1l0rL5oJ2j7KJ3m6oM5l0K2Ml4JK8k2Kj5J2K1j7j2NM9J1j2k2Pj7Ql3L2Q9j7
-659I9m4%J8j2qRL7j1Lk0k1J4L7n2j8j9N5k9KJ4j3k3M3k4L9k3KJ1N2O7M5l8p3m3K4J9M6n6
-621A09P7o1nNpJ2j5N0j4lo8M1K6l1K4lk1k3ROj1Qm3K9N1rl4QmQj9mpM4N%l9m0j1m5M3m1K4
-578B1J8J8k6k1mJK0O6m3k6%j3M3n4J5JRJ3m2J5Mj1K3k5kJj4K1K0k1l9N6l7K0N9n8j0rOM6
-538D1l2J4k4rJ4Rm2rO2L8r9L2J8j0%ql3L4j6L2lmroJ2Kk2J9K0nl2Qk2j0M0%oj1J3K0lKpl4
-494b6PPL7Qm0l6jJ8M1l1RM1km1J7l1nrK9rkJ5Kj5nk0K7QK8l7J5Kj5K4lk7K0j7lk1PK9M4l6
-450CJ2j6Jj1j2J1k0j8J0L9J2j4M2j0l5OJ0j0%lj1J4j4K5qk4J3ORmLPl1K6Lj9j9OJ8L6k8J
-408Fj8J8K8n3J1L5j2rK4o2kN0k4QK5k1nlNj3RNj8J8Kj2L0j5qk8M6oK4j4l3K7l2j1L5J4J0
-367C1l3L9L6m7m3j0J5L4j4m0N0m2j3j9L0L3j2Rll0L8l1K2L2k1L1j4k0l6L3L0l5k9L8K7l9
-331cJ4l2NK4Nk2Rj6pK4jQK7m0L3k8nmL2l5K1J7n7M3kmK1j4J0j3JJ0k6njJ8o%L3k5K7l2J2
-288A6K2j3k6K3j2J0j3m2J9QL4l3J2mMj9J3l9PJ1k8K1jK6K0l5J6J4mLj2k1J1qN4m2N5n6J0
-249Am6M7K1J7k6k9k2O2l2L7Om7K3j6RK8rk4k5L3J2%Ml1J8j7nJ8Jm6J9L1M3n5K6k6n1J3J2
-210b6Q2l1l8J0k1j1NKN9n3j1L9%Lj0qJ2MOk1J2Rj8l8M9mn3P2m3j3L9mPooqJ3NMnK0j9j9k1
-166c5RN2j6J6jqj7l3J9J9ppJ1Mk3M8nk6Nj6L4kk5MOkm2M7pl3qL0pJ5k2J1%J9J9k4lOk1R6
-122H0q7j9MK0K8Mk9l5K8K2o5J2N9ll1n1L7KK3kLP0j3m6k2J4j8j7L1%j5L8j7l8L3k5K0jL2
-83B6m9K4JK1m0QPjj4J6J5k7JPj5J2J1n6P6m4K6rMjJ5mNlRmL0l9mKk4J5kK4l1oK1l2K6j1%
-38a4J6K3l2J9mK0j1l5pK4Pk2nK8k9K9k3O8l0k5Kk2L8k4K6KJ7l6K2k6J2Mj2Jj5JLK2J0k7j6
2b1J5l8M5j2j3PL3Mk3J4K7o1PPL1m5J0nL2K4jkn5j3N7l4J5pQL7j3%oNn6J7J9K3Lj6k3j3O8
45E1o0ll9K8OM3k6L8l2j4J4m2L7j2j7K3l4K9K6k2J4lk0N0K2n7J7j6KqlJ0L0l6M0p7RJ3j9L2
85fonjL1J5l2Pjk9K8jOJ2J2k8n8L9K0j4J1k2J4J3Kj7
110a0
##PAGE=	F1=19430.699780419919989
##FIRST=	23001.711907285582129,	6426.5682307747556479,	3633.125
##DATATABLE=	(F2++(Y..Y)), PROFILE
-912A5j9mj3M2Jk9J0K1rj1jJm4M8kj2J6k6QJ5Rj9j8jl6N0L7l4lQK0j6j0J8j6L7j7k7Qj0J4
-871AnNL6Ml8JPrk0rL3oJ0j1NRJ8k0P%N4r1J5k2pL0k1M1J4j8%qnPk4qlN8m6k2L6QNK9qk1j2
-824aJ1Pjj5j4M6n9K7n2L9RRk8N1k9RKj0K4J3k8j4l7N6mOp0L4rJL1qqJJ1Mkk0K2k5J4k6J6
-781a7K4J5k4Nn2O5kJ7l4QK0Kl2MlK3J7o8J7J3rPJ3rkkJ6j2Ql9P4J9n1k7J9l7MM0m1J3K7l9
-739c0%K5jRLomK5m1J5oJ8pJk8KL5j1ol0M8l5L3O1l4k5j1mJ2k7L3j4K3k0QmKkjJ0J3PrK0k9
-694A8lK8j0J%Q%m1nM3k6J7Nk9JK7l0MrPJ9ok1QM8J0j1j9Kj2Ml0K5Q2j8l6PJ2j0pJ1L8j1k
-650H9j9j6J7M0n8j7j7M6k4nK0j3k8M4k0M0k9KJ2M4P3N8l9q2m2K2J3O2o3P2n8nQoJ2j6N0j0
-612A57j2n9L9K0k5J6Lj1k6J0kj0Rl9K5M7nl4NpJ1j7Jj4L9K3j1l5m6j1m3M6m2K6J2J6l0j8
-574HjlJ8O9l1l4%j0M0n9J7MMJ5l7QJ1j3K3k7kNj7J7K0j7m0N7l5K6N3o1j1rPM6k8Qk7lJ1R
-532A1m2nO2M0j10M2J3mjrk9K6qL4onj0j0QOj6K0J6Ll6jj4j1M0j0Kj3J1K5oLml9JJ2L6J0m5
-489a3l0%K7L5l1OL8ll2Qk5j7jK8mKOjj4jj2K0PL1m1J4Pj8K7qk4J5j3j0k4J6K6M4l3J7k3M
-447@j3j1K2l0j9J6L4J3j4M6j1m2LPjj%j1J5j7J9nj8QJ0MJnRk4K8pj3j3NJ5K9l0Nj3J7K4n7
-404b5J8K9prK4o0lN1k6J0K1k3%kKj5ROj2K4pj4L8k1qk2L3nK5j2k8K5l3j3L3J9J0l1L6L5m9
-363B3k8j4RK7ql5M3l7j5j9K9L2j1M%k9L9l0K5J7j2L2j5j8l5L6K6l8k3L8K7m1J1l8QK5Rk4
-325a0J3j8j3K2JPL2m3L7k3ooL2m2K8K1n6M0j5NJ7j1QrKJ6l3qnK4p%L3k8K8l0J8K7k3k7K1
-284A9j7J5j5l8J8J4K8l1J3%Jk2J9m1R%j7J2JL3K4l7RJ4oOj5j3RjM3m0M9n6J2m2M7K2Pk3k8
-243a8j7O2l4L3J3m8J9j3NL0pk7k6L2J3J1%l3J1j5KJ7Lm8J7K8M3n3K1k5m8J5PQ5l3l5Nk1r
-204c8OLN5m9j1L9NRj6j2J0J4Kk5J3Rk3k9N4j5m8P2n1qM1j1J2j1j0jJ4PNj3J7j0j5k6J2M8
-164B5j5J6jj4j1k4J0K2rmJ6nk6M3Mk9Pj3L1Ol4KRnm3M8jl4pK6j0J7k3J3lK6J3k3j1J8k5J02
-122H4q3k4PJ7K4Ql5l3L5J3o7J5N9Pl9n1M3mK4jmP5j9l8k4J4k1j7L0Mj1L7j5m2L0k6K4LK2
-83B1n3K8J1J3l8J1N%j4J6J3k7lJ5j3J1Mm3P7m8K1j3RkQMK%PjK5l4rJj3NnL2l9MJ9l4K7j2
-39a2kJ9K3l3J6%PMm3nK5Ok7mL8l3L2k9P2l0k9Mk6L9j8K4LJ4l6J8j3J0mlqj6KjK9Pk3j9J6
3fl9M9rk0PM0Mk3J2J2n3RNL5m6RoK7K9J0j7n1j6N7k4J0j0J0L7j4kj1J0n7J8K1K7oj5j7rN9
45D6n5ml3K2MM7k7M1k9pKl7M7k3j3J3k8K3K8k3J5%k2N0K2n9J6k3NkKRK5l8M2q0LK5k6L1%m
87a5oL1J7l5kJ4k9L0n%J5J1k5n1L4K0k3J4j2J2LPj4
110i
##PAGE=	F1=19406.407180917431106
##FIRST=	23001.711907285582129,	6426.5682307747556479,	3455.5
##DATATABLE=	(F2++(Y..Y)), PROFILE
-912A4k2mj1M8ll5J8K4rrqjm3N1nj4J9k8LK2J6k3k5Kk7M8L2l3mNK4j3j5J9j4L2k4k1RqPLR
-869FL9nl9Ojok2JK5nJ1j2J2J1J1k3J1nN6q6Rk2lK5oL2J0k1jnKJ0l2j3JN6m1k0L2J0ML2j7
-826B7j2j7J3KLj6j0M3o2K5m9L7PJ4k7N1k1Kk%J7J0k9k1k9N7lLo8L8rrL9nj1JJ5Jnj5J6j7
-784a6Ok1K3J3J1k2J0n5O7MOk8J0QJ2l9QLK2J5p2K3J1oLJ7kj2pJ9j3Nm3P2K6m8k8K3m0PL7
-743Il6NL4m4MK5KMJj1ML1m8J0nJ3JKl1JL9j2j0l0N0l7L0O7l1k9j6MJ1l1K8mK5k3J4j0LmM
-700IJ1KNJJ8k8NK1j6rJ6J4j1l4nM0k3J3Ok4%K6l7OmLJ7Nk9J0M7J0j1j5mp%k8J7P4j7k6J3
-657F1OrpJ1L9qnk0j1J9M0o1j5j4L7k1j2K7j3l1M4j6L8l4LJ4L6P9P0l9r1m0K1MP8p2O5n1n
-618A17J2nJ3j7M8rk0m7L5J3j6ROKk9J0j0j0J0l3K0M2jl4Lj1J5j5Nk0L2L9k1k9n1rm3M9m3
-579GK9MJ4l3j5KpJ4P0j8m0KpL4o3K0PlJ7l2LJ7j7K3k8%Rk1J5K0j6l6N4l3L1M7o4j2qQM6k5
-537A5Ml0MPQm1jO0M0j18N3OLjrk5J8kL7rnj3j2LJ1j1K0J1J2m1qpj1L9j9J1j6RK8pMjm4mJ6
-492a6L5J3n1k4LL6K8l2JL4lk4Jj7l0PK6JPmlj3LnJ3OL5m6J4J2k1K9j3k1J1rj0j9K0J6M1l2
-450aK3l0Qj5j1L3l7k0J9K8J5j2M9j4m7%NPlLj1J7j9J3lj3MJ5lOj4J4j9L0j5qpNJ2K2l4J1
-408CqJ6J6n7K3K3jj0K5n9lN0k2QJ6k3Nk%j9QQqL2j6j5M5k8oj5J9nK7rk4K2l3j4L1K1J0k7
-366DL0L2m8j2j7MJ9ll0L8l3j7j9K7L2j1jNk9M0k9K8JjL2j7j5l2L8K1m0j7L7K7m4Rm3J0K7
-327CJ2k7J5j8j4J7KQL4m5M1j8roK4m2L4K6n3L6k7J2J5j0QoMK2m2rrL0rjL4l1K8k8K5L0l0
-286B6k8J7k0J8j6l4J7K0K1k9J5Mlk4K6m5J2j0oJNM0K7m2MJ5qJ0j9nQPL1m0M4n5J1l6M7K4
-246C0mj9k6j3O2l8L0J8m9J7j0JL0ml1k5L1J4K1ml4Mj2QJ5On1J6K5M0m9J7k5m5J8JR0l7l1
-207a3jk0qQNN0m4j1L9QJ3j8j8J0K3mk9J5J1k9k1O0k5m5P1n4nM3k0J8j8j1OJ2J1Nk1J6kj2
-167el0J5M4j4J7lj9nj6LK3j0%J9j3k9L9J3l3Qj1K8J6m3jJ4pm6M9Ol3rK2j1J9k5J4nL4Nk3
-126cj7K9k9J06p8k8RJ4K0J4m2l1M4Jo7J9N6J6m7m9M9j0K4jrP3k2k7k4J4k4j9L1OpL6j3m2
-88b8K3k5K7MJ0n2L1K3Ml7J6LJj6J6J2k8oK3j1J0kl1P6n1J7j7J5n%J3%LNKK0k9j3klmpL9m6
-44b0J4J6l5K7j2lK1K2l2J1NpK1n1mK6Nl3kM8l8L7l6P6l0l3Pl0M0j2K1LJ1l6J4LPj3Pj9j6
-3b0KlL6Mk0k3J9m1N3pk7PM5Ok2Rlm4J1KL6m6J0oK2L2K2l1m6j5N2j5Nj3J3L2j1nj6J7n7J9
38a7K1L1j5j5rmM5m8lk8J7LN0l0M3k7Jpl0N2l2qLk2J6L2k6J8Jk5M7K1n5J4l1ROMQK1l8M3q3
81d7kL6l2K9Mlj1L2J9l7j2L1l0L1rmJ6Qj9m4K9J9l3J8jJ0pJ1j1
110i
##PAGE=	F1=19382.114581414942222
##FIRST=	23001.711907285582129,	6426.5682307747556479,	3675.875
##DATATABLE=	(F2++(Y..Y)), PROFILE
-912A5k4mpN0ql6K1K7pqj5km0N2rj2J7k7%K5K1k8k7Mj4L9K6l0nJK8j0j7J6rK3k6j5J0njJ0
-870aJ2L9j3l8J0pkk5J0J9oJ1j0J7J3Kk1J0rN6q1Kj6%J9QK3Ok4j%QJ1l9j8NN3l6j5K3J2PL3
-827D7k5kk4J6kNj8oM1o3K3m4L3NJ8k6N0j3moJ2ONk6k7k0N5lKo1L6j0j5M3kj2LJ7krrJ0j2
-784a4%j7L2jRj8J1n4O7Rlk4J3mK1m4J0J4J5J2p1K7QkJJ9Jj9j3K4j3Km6O7L0m3k6K4m1J1L1
-743Ek7kL8m8QK2M%Kj7J1L7n3LjNPOl4JM1j2j4k8N0l7K5O8k5l4j8J1J0l6K6NK4k3J8j4JkO
-700IJ2rOQJ5k5J1J6k1k1L2J9k0k4qL8j9PMj7MJ9m0Q%kJ4J7l4RM4J0oj5qmok2RO2j8j2J9%
-656F1prJ3L8lpk2nJ9L6n9j2j0K5j7k0L4j1l4M1j3L8l9MJ7K9Q9Q2m5r7m0K2pR0q1N8m3kJ6
-617A29oJ5j7M1lk7l4L0NrOMJ9k8Nj3j4Rk4J5L8kl1Jj4J8j3Nk2K6N0l1k3m9qm5N3m4L2pJ1
-576D8l2j3Qj2QO7km6MnK6o4K2J1rJ6k2nK3j9K0k7JJ1k0J1J8j5l0M7k8L4L8o1rj2J1M1j6k
-536A6l5J1NOl5jN7L7j22O3%Rkrj8RNL6rqj2j7jJ8oK2NJ4m0j6Jj0L3k3J8k0QL0j0Qjm4j0K0
-492a8L4J4n7j9J2M3J9l2mL0mj5pj0l9J3K5NJ2j3pj1J0%LQL4m6J3J5k1K8j7j6PorrJ9OL5k8
-450cK6l2Rj7j0M2m5j8K3J6K1j2M8j3n2kMJ4nJ0j4K0k2OJqJJ8rPk0J6j3L2k3lKJRJ6l4J3%
-407@J4Nn2K5J6Qj2K4n3mM5j6OJ0k1Pjjk2OQ%L4j9j7M8l3mpOmK4nj9K0l1j4K4K4Qk1K0L0m2
-363A4Kk0kJ2Mk4L2l2j7j4K2L0j1nQk5L8k6K7j0OL0j8j1k6L8J4l9rL2K6m5Om5J1K7J5k7J2
-324@j3j4J0KPL8m4M0j2j0oJ0l6L9K8m8L2l6J8J1oNlMK9m9j0rL1j3JL3l0K8k8L1L1l5k6J2
-284A2k2K0j5l2J5K6J3k4J3J0pk4L1m7J3j9NrJ0M3K5m1KJ4j0J1k0MNJ7J6l7L4n0J6l7M6K5
-246C2j1j7k4oN6l8K4K4m6J1olK8%l3k5L2J2L1j0l2jj2J4J3J1n3J3K1L6m2Qk1m0K1mQ8l6k6
-207a1rj8nPRM1l4j4L8J2J5k1k1QL2j0l3J9J0l1j2O2l4l7O4n3kM1k3J9k3j3J4J0J2Ok7J3N
-168Fql3J9L4qJ5%k6JrnK4rJK1k0k8L5J8l5Qj0K7K6n3lK0qm7M7J3l2qJ5j0J9k7J4oM2lk5j8
-125b6L6l1J05p0k9OJ2J5J9m5k6M8ro2J8N1K4n0m8N2j4K8mj6O7j9j6k7J2k5j9L2QkL2j1l7
-88b1J2k2K8Pnm9L1L6nl5K1jMj5J4J2k7j2K9qJ0qk0P2n1J3k0J8oqK2%NMKJ7k5j7k%rpM3n1
-44b4K4J4l6K6j2oK4K1l2QRj9L7n8kK6Ml9JN5m2M1l9P5l0l3Ql2L7oJ8NPl2QJ9Jj8J5k9j6K
-2b0nM0%j5k3J9m0N5rk8NM8Pj7Lj6l7J5%L2m1RkJ4L3L3m4l9j2M3oJj4J2K7nqk1K3n5J8K2L4
40C6k3j6kLK7l6mj9J1jN4l2M0k2Nj0k6N3l7kpj3QL2k5K0Kk6M0J7m6J1l5J0J3QQJ5l5L9p9n
82d9M3l7K7M%j4L1J7l4k0M4k8L0j4qJ9Lj3l6K5J7m0J9QJ1j8J6q
110e
##PAGE=	F1=19357.821981912456977
##FIRST=	23001.711907285582129,	6426.5682307747556479,	3896.125
##DATATABLE=	(F2++(Y..Y)), PROFILE
-912A6k6mmN2j3l6K3K8nok1kl5M8j1j0J7k7mK8K7l2l0OkL2J8k7okL2pj8J2lJ4k8j1J2jj0J6
-870@J5L7k0l6J6j2%k7J9J1oJ2rK2J6pk0J0j5N4p1qrMJ3K0J5Jk5jMJ5J2m6k4J0N0l0j1J3J3
-829EJ0L5l3Pl0J9oOk0%L8o4K0l7L1KK0k4M8nj0j0K4m%k2l2j1M9lKn4L5j1k0M5%j1OJ9pj3
-787flLnqj3M3j5Oj1J3n2O0J6j2k1J7j5K9m9J2K6RQo9L1MKlK2Nk7j9K9j2jn0O3L0l3k5K5m3
-745c9J6K5j6j1M0n1J4J8NmMk2J8M3n7mLmJ1J1l4kM4j3j7k5M9l8K1O7j9l8j9J7Rm0K4J4K4
-706B4k4K3k0jjQJ4j9PJ4J1k2J7J1k4l0M5K1k7j3j1L5j5KKj0QJ2m3J2JpJ2K7l9J0M0J0%j5
-666D5j2lj0j5%M8j7LK3porJ3L8Lrk4jK0L0n5ppJ3j1k9M0rl6L9j2L7m3OK2K2R8R4n2j03l8
-625G9K7k3R7q9N3l4KJ9rJ8j8L4Ll3j9K3lmRjL4k6%j3j8Qj8J1L3kk9Jj6K1j1Mk6J9O2m1j7
-584A07m2j0m7N8m6L4j8Pl1rJ5j9JO2J6n1NkJ9o6K3J5j5J5j2j1K8k4J8k4JJ2j9QJ7j5k5M1
-546A6k3L6K9n8nj2J2L3ool9J6LOl1jN3L2j21P1qJ5koj4%J2L4j0rj1k2mK4jK4jJ5l9k2Rj1
-504b2K9k6K6k6PL0j3J3%m4j6K4L2J4o2j5K2N4Pl4qK7ooj6km5J6K4QJ7k1j1qJ6MpRL5m6J0
-463a0J9k2K7k2qKjrJJ7lK7k4L0l4J0j7j0N0n1j5K5LK7j2M4qn5nLK1pJ7j8K4k5kNnkK2j6R
-420Bk5J9j0L5l1KRjPRl4J6OJ3nm9K7J1J6j4K3m8nM1rLNj9QKnk4MQOL5k0j7M6l6%%ojK1lj3
-373aJ7k7j3J5K5Nj2RK6l5J7k3qNJ1j9K7l1j8qJ6K9j1rJ1k1L7k3K6k2J4K7j8pk2L8Pl7jK8
-333B4K4m6Lm7J2K7J7k7Poj0JJPM1m3L9pj1nqk6M4K9m4K8m4K5PlL%ML3n2j1rL2j7KL2l0K8
-290B4k7L8K7l6k5Qk5K2j3l0J4L1Mj8J1J6j1k5L8n0J5k9J6j9J4M6K2l9%J4j2J1k0J1NK5Ll6
-252@K6m6K0l7M4K5j7j4k1LM9m0J7L0m4QlpK5Ml5k4L2J2L9j7k9oj0K0RJ6n5J1J7L2l6Kj9l6
-212e5K4qQ6l4k3j6j6jNJ3L2k4j7L7J5J5k3k2PM1j8l7K2J0l1nO5m2l0N6m7lM0k8K0k7j4K0
-174a3QJ3Pl2J1J1ml7K5K3kJ4Kl1Onj2K6pKK2k6k8L2K4l9Rj0K5L6o1oK8rn0M5K2l0j0PpK0
-132al0J4qN1j2k6k1M3l0J00o1k9MRJ0K5m9k2N3k0n5J9M4K9n1m4N3j8L1ok1N4j0qk9J1k6j9
-94d6L2J0LK7qk9jk0K9Rk0m6L2N0j6l2K5mPj5J3J2k6j8L6oJ0j5qO6n0J2k5K2qj6L0KOKMJ3
-52D3k0k0nKj2mM6n9L4J2l5K7j3j0K6K0l2MJ4l1N4o4jK4Mm3LO1m5M4m3P5k9l2J0l6L5kJ4Q
-12B4Mk8KL4nk4K3l7j6LqM3lj0k4K1m0N6rl0LN0Qj3jk7l0J9oK7l4J0JPL2M1n3k9j1L3Llj7
30a4J1K1Lj0k7L0n3J8K1L8l1k0PRJ1k6nrOmN5l3L7j8Oj0j9M9l9Kj4mjL3k4K0Kk8L2J6l6Ql9
73b9J1K2ROJ2l1L6p6rM9m1K5MKj6L0J5l1k9N7k5K8j9j1K1kok8K1J5m7K1J6J0k8K3p
110b
##PAGE=	F1=19333.529382409968093
##FIRST=	23001.711907285582129,	6426.5682307747556479,	3889
##DATATABLE=	(F2++(Y..Y)), PROFILE
-912A6k6n%N1j6l4K0L0kmk9Jk8L9roJ2k5nK6L2l4l0OJ1K3Rk3onL2kj8OOLk5rJ4Kj5J9J6L2
-868E0k3l4K0j5Kk8K4QpJ0oK8J6j6j7Pj9M9n6k1KOJ1K6J1pk6%J0K1J1n3k5J3M7k5njJ5J4L4
-827E1l8J7l6J8pPk1LL8o4J7k8K6kK4k4M5Jj3j3L4j5oj5l6lM2jKm5L2j4j9M5Jj2RK0j1j6L
-786dn%j4rN1k6PqJ5m8N0K4k0j9K1k5L4n2J5L8jOo5L2JNlK3Ml1k2L2j1ln3N8K7k2j9K0m1J9
-744a9J9oj5L7n3K0J5OrNk2K1M7n9j0Qj1J3J3l2nM5j3k0j9M4l5J3O5j2m4j4K1Om1K3K0K2k3
-705AK7k7kLPJ4k5J1J4Nj7K3Rk9l7N5K2l1Jj7L2j1lkkJ4Km2J4Jj1J1L4l9QL5J0Qj6j5lj8o
-662HpL4j5J5K8j5lj0J4L4J3j0k8KK1K1m8jkjpl4M1nl5L4j2L6m4PK8J9J07J03o4j04l7L3l7
-623G9R5r1M5k4OK2j2K0j6K5J0l8nJ6j2JJ5j0N0k3oj0k4Nj1QK8lk5jj6K4qkk5J1O6m6j0l1
-583G7j3m9O1m7L5l1Lk5pK1k5mN4L1n2NJJ0o7K4J9k1J3%j7L2k8J3k0MJ0j4LJ6j7j5L0j7L6
-544B9K1n2%j5J4K3Oqm4J9KOk4lM5K8j18P7j4K0lkj0pJ8L0j0j0j0k6oL0MK5oJ0l2k8J5j0K1
-503Ek3L0l2NL1j5J8jm0k3K6L2J1o7j1L6O0kl8j0K4j0Kk0Km6J7K4QK1k7j3nK4Lj6RL1m0PK1
-462Hj9K4k7j%JqMJ5pK1j9L1l4J1j6j0N3n3j1K7j4L5j0L5kn5oLK4j0K5k1K8k8qRnkK3k0Pk7
-419b9J9pL9l9PJ7nMNl1J6J3J3j9m1K5QK3j7K2m1mL2%k%j3OOrk3%PJ1L6j8j9M1l6LQj7%J7
-375HJrJ5j9j3KK6KkmK4k5K7k3j5KJ5j5K5l4k0MJ0K4j0j2J2j1L0j8K2k9J6K5j8kj6L8jl5O
-334CK1K5m5km4J0K8J5k4jLonlQM3m0L4kj1kl0j2M6K8l7K4m7K8LJJKLL1m9j2nL0k2NK8k6K7
-290B2k7M4K1l4k1Jk3K0j1k7J1L7prOK2j7k1M1n1J6l5K3k7J9M6J6l6KJ3j3Rj8J8NK9pl3J5
-251A9l9K5m0M0K4j5j4j8J2L7l9J0L4l9LKj1K0Rl7k3L5J0M4k5k3j0pK3OK4n8QJ3K7k8rj3l2
-212e5K7j2Q1l0j8k3j2%NJ6K2j3k1L6J5J5k3k3PM6k6l8K4J1k9%O6m8k2M6l6oL5k8J8l0j5K8
-174a0NJ0J1l5PJ6jl8L0J0NJ3Nl5J1oj6K5j%K1k8k7L2K6m1Qj1K5M3o6qL4qn1M1K7k6j1jjJ7
-132Al1J1oN7k1k7j8M5k7Q8m9k7kQOL1n0j8N4k7m4J5L7K9m7m1N2k0L4qk4L6Ljl0Nk2j9L2J2
-92cNK1mj9j5j5K6J2l4m1L2O0k5k8K8qJ3j5J0J5k7k3L9lJ1j9JN8m7J2l0K4j0k3L8MPKLJ1j6
-51B7k2pjj1jM5o1M1J0l3K6j5j1K6K0l3KJ7l9O7o6JJ8Nm8PO3m6M6m2O9k8k8J2l9L1LRJ0Jk2
-10CmM8j3k8K8m2j4KqM2olk1J8l6N1rk8JM9Qnrl5k4K2rJ8k5J1N%L0M7o1j7oK0Rnk1RJ4J4j2
34Hl3L6m8J5K0M0l5k4J3J7pj4qMJrN6l3K9j2Nnj5M1l7Pk2Oj0L4k2K0jk8K4J1k1Mm0J1K7J3
76A8LPk5L1o8j0N1m3K1KMj7K9J1k5l5O7k2K5k3j6K5rJk1J8J3n1K1K0J4l7K6n
110@
##PAGE=	F1=19309.236782907482848
##FIRST=	23001.711907285582129,	6426.5682307747556479,	3881.875
##DATATABLE=	(F2++(Y..Y)), PROFILE
-912A6k6oMM8j9l0J7K8Lkl4Kk1L0qjPk2oK3L7l8k9RK1J4Kj8pqL2Kj7JJ4qk3pJ5Oj6J8J4K7
-868D4k5k8K3j7Ml0K8MpRlL2J8k5j3Mk3M2m1l3J3PRL2Nj4k5JJ5K7J0n9k7J7M4k1Jj6J7J8L5
-827E2m3K7m2J8rQk2OL5o3J6k0K3pK8k5M3Kj3j5M5k7j2ql7NL5jKl7K8j6j8M4Kj2J3K1j5j9
-787hQj3Mk0oN9l6QkJ6m3L8L2k8j8K6l4L9n5J7M9j0Kn9L4kPnK4Nl6k4L7j1on5N1K5j1j5J7
-746Am0K3J3Lj8L3n3K6J1Oj4Rk5K3N2o0j6J4k0J4J7k9qM7j3k4j2L8l2OO0pm8qK5Km2K3K7J9
-706B3k3L1l2oQOJ4l0J5J3jj3K9Ol1m2O2K0l3J5k2K9pqoNK0qm0J8%j6RM0l8PK9J1J5j7j8l
-664C1k4Lj3J9j2K7L0k3Jj1J4K9K4j1l2MK3J1m0NLj4km0M2%l4L1j5L3m3QL6J6J12J08p3j03
-626A20l6M1n1Q7r2M1j2J0K4j7K3j4J6J6m2QRj8JK5k1O4j9j3ml0JoQK4pk1kj3K6pqk3MO7n0
-585A09%j9j8n1O4m9L6m3kj7nK7l2j0M5M7n3NMKo6K4K1k5QJ4k3L5l2Rj5OPr%J4k0nJ9j2L5
-544B5J3m5Pj7J6J1J9rn0K1KPj8mL6K3j10Q0k2K5mKpj2K4K3rj0pl1pL6PK7j3Lk3l2K0j0J6
-503Ck1L4l6JL0j6K3jl5l0K8L2Rp2pM8O4j1m0j2K2j4Rk5Pm3J3K5J0K4l3j6kL1%k2J1K7l5L
-463a7K5j7J9l2QjLj3NJ6j0J5j1L2l4J4j8rN3n3nK8l0M1oK3Mn3qMK8j3L3k5L2l2j3J3mlK4
-422A3k4Lk7J9mM0m5J4K3j0KJk8J7J9J3l0l5K3ML1j9J9l2mK3RpmqNQj1k4lPJ4L5j4j9L2l4
-380hQJ5k6JJ3KkJ1j2j1j0K5jRj7K1j6L7k3k1kK0j1K3l7k2J7KK1j0j4J3jK2j4J9l4J6K2j7
-340HMj2L8rl1J3J3K5m4nl8NK8J3k2qJ1%j2nPM5l4K6Lj0%n3MM8K5l1K2m7L0lOjKKK4l9j1l
-296a6K7k7RK4k3K5k6M9J6l3j6ok0J8pk6RM0j7jKK8k2j6M2n1J6m0K7k9K1M5Rl2PJ0j5Oj6K6
-256A7OL2j6l1Nl2L1m4L4K4j3j3j5K0K7m0LL8l4jOj4J3J5l8k1L7ON0l2j7j2nK4KL3o1MJ0K2
-216B0k1j9ok9L0j4P5k4j4k9j0LLK0J3mk6L5J5J3k3k1ON1l4l9K8J0k6OO3n0j5L5k5oK8k8J7
-177Hl2j8L4MPJ4l6JK0Lm0L5kJ1J3Rl7J3pk0K4OlJ9l0k4L2K8m4Pj2K3N1p0j0M0qn1L6L3k2
-136Ej2qMJ4l1QoO3k7k8j7M7k5P8l9k4qPLL5n0j3N1l0l4J3K7K8m1l5M9k2L7j1k8K0J5Ol1%
-96a0j7k0L3J2QJ5jj0k8rK2J5m7l3K9O8l5k2L2j3J9j5QJ6k7k8M1JJ2k3PM9m2J5l5K5j2k9M3
-57A4PRKKQj2k5nj0oLM3o3M8Ql1K6j8j3K6J9l1jK0m7P9o8MJ3Nn0J0O3m6M7m3O4k7k3J4m2K7
-15@QNJ1kj5j2O1k1l1L5m7j3JqM1qLj8J5l3M8j0k5mM7RLj6m0j9K4j3Qj4J3J0pK5M8o0pkPJ4
28A1pk4NJ0K5j4l8M1m4J3J8M2l8k9J9K4k2mj0J5lj3N5l3K2pLKj0L0l4J2k8J5j9L5k0J8mk7
68a3J8NpJl8RL2J5JLj9K6n8j2N2m4J7jOj7K8Pk0l9P2j8K3k8k0K9j3Oj4J5J2n5K2K3J5m4L1
109Hl
110E
##PAGE=	F1=19284.944183404993964
##FIRST=	23001.711907285582129,	6426.5682307747556479,	4182.75
##DATATABLE=	(F2++(Y..Y)), PROFILE
-912A8k5pOM4j9k4QK9OJm0Nj4J9mOlj6oJ7M1m2k4QL0Ooj4pqK7Qj3pK2j8j6qJ6Rj7J5J3J9k3
-867A2k3K4j6Mk9K6LmNLL2J8l1qjk6L5k6m3K5PRL2Mk4k4NJ9L1Po1k7K0M1j8Lk7J8K1L5m5L5
-825D1m7J7qOk1OL5o1J4j0K0j2L0k6L8Lj0j6N3l8j7%l6J1K5jOl1K4j9j2M0Kj2J8K0j8k2J4
-786Fk0Nk6jO3m2J1KJ8l8K2L9l4j7L1l8L8n3J9N7j9jn2L5oQnK3Ll6k2L8j2on5M2K1%rJ1l7
-745c7K4QJ2j9K6n1L0QOj8J2k3K1N3n8j9J9k6J1K1k4j0M6j4k4nL0k8kN3%n2JK4jm0K2L2J5
-706B3j9L1l8qJ6JJ4l0K0QqqL2Pl4m1O2J6l0K6k7K6mj1rJ1K4j6l6K2oj8RM3l7QK2J1K4j7k3
-665C6ml0J2j7OnL2L1l0Nj0J4K2L7j4l5MK3Ll1J2Pk5Jm3M0Nk8K3j7K8m0J0M3J3J13J11q0j00
-626A22l2M7o0P1q8L8lJ6K3k2K6j0QK1m5K0Jk2kL8l2P3j6j9Ol6n%QK1j0j8lrK6kk0j8%O2m8
-585A07Omk4n2O4n1L7n5pplL2l6j7L6N9n0MPoo5K2K4k8NK3k6L7l7Oj1J0JklJ2k2MRpL1Ql9
-542hJ5k0J7jL2pn5J9LPj2oK6K1j00P8k6K7nQoj4K8J7j0rnl5mL8RK7j6nj6l1K2rQj4L4l9k
-499a9K8j5K7mk8l4K7L2Np4nO1O3j5m3j2K0j8J3k5Rl9RK8QK4l5j8LL6rk3J2K1k6jK6j4J3l5
-459b7J5%Lj6JJ8rRlK9k9J4j5j1N2n1%K6m5M7kRJ2m9rOL0j7M0k8L6l8j6J8pjK3k4lk5J7mM4
-416B0m8J5K9j1ljk2J6K2J3m0k9K0ML6k2J8k5kJ2J9j2qkKJ1j3k4mPJ3L6j0j9J9k9J2K1l0J
-376hPLLJ0nj0k1K1kJ7k6J8oM1k0k6nK4j0K3m0k4K8mJ8rj6J4RJ3pJ1l6J6J7j5PlL4j5k6J9
-334A9NK3m1j0k6kK7Qj7j5J8Nj4j0PM4k4J2RrMp2J9M8J7k1J7m2K8nRnKJJ5k5j3LK3l2J3J9
-292A2j8K3k4N0J0l0j0j3j7J6mk4OM2k5PmL3k5qL9n1J5l9K7k9K1M2Kk9J5Qj8Jj2L1RL2k0l0
-252A1lk5L6n1L0K2qj3j1K8J4l9lL9k7pJ2j7QJ8l8j7M1%N1l7j0j3nK4JM0o5MQJ5j5k7%k6L2
-211b3j4O9j9j3l2nJKK5LOl1L4J2J2k2j9QM9l8m0L0Qj9QN9m9qK4j2pK0k6J4l3k0L8MLJ6l5
-170b0jK1Ml6L7j4J7J2J2l6J3rk3K1J5qJ5k9j9L4K5m4Pj4K1N4o9j2M5qm8L1L5j6j3j5RRl0
-131b7NlO6l3k8j4M5j8O1k8j9j7J0%L8m8j0M8l2k0QJ7K2l2k6M1k1L9j3k9KK9Ql1oj0j8L0J3
-92aRQM%l9mJ6J7n3k9K8P2m3j6L2j6K4j3MJ9k7l2M0PJ0k3J4L6l6J9l9K3j3l3M8QJ0MjOrk4
-50Gnk2MNL9o0M9Pk6K4k0j4K4J9k9kJ9m9Q7o9QPNn0J1O0m5M7l9N4k4j5J1m1K2J1jJ3kj1j5
-9fO9k9k9L6m8j2joL8rQj2J0k8M1j2k0oM1J3Rk3m1j7K6j6kmJ5J4j1J9M2n3LJmJ6ok8jPL7j5
34Fm2M2l6RJ4M4l7l4K1L1l3Mj2K3mj8N2l0J3kjJ2pJ7l0J6l3K6k9L7j7J5j0k3J2%Okl4NL6J8
76B5ljrJ7m5j1M8m5J4mOj5K6Kj3m1P6j5J8l0k4L3j8J1j0J4J1n4J9K4J7m7L0j
110E
##PAGE=	F1=19260.651583902505081
##FIRST=	23001.711907285582129,	6426.5682307747556479,	4483.625
##DATATABLE=	(F2++(Y..Y)), PROFILE
-912A9k3rRL7j8j7jK7J0Lm4RpOKJ4j2j2oJ0M5m4k0QL8kj3rprK0J5j0j2L0k7j2qJ6J3j4QJ1
-869A4J1k1j7K5j4Mk9K5KkKPL2J8l5mol0L0j2n4L7PRL1Ll1k2QK2L3No1k7K5L6j6Om0J9K5L5
-827E0m6M2n2J7pNk0OL2n9J3JJ8j8L2k8L5jlj9O3n0k3J0l5J6J5%Rk6K0k1lL4%j1K3J9k2k4
-787hK0k7Nl1KO5m3J3NK2l4QM5m0j7L5m2L8n1J9O5k8km5L5rQmK1Jl6j9M1j3qn4L3J6J1kMl3
-745c4K4MJ9j9J9m8L3OMk1J5k1J9N4n6k0K4l3QK4j9j1M4j5k5LK2k4j0M7Nn5RK5nl9K2L7J0
-706B2j5L2m3j1K3mJ5l1K5Mj6mL5Pl4l8N9Rk5L8l2K2Jj4j4J6K9k4l1K6j1k1J0M3l4RJ6RL3
-667H1j8k7ml5J9j9lJL4L1l7J0j0J5J6M7j7m0MK5lk3J5J3l6Om5L7J0k3J8k1K3l6J2N0J0J09
-629A89J08q4r3k7N4o6M9q1L9NK0K2k9K8mKK7n0L1pk5oN0m0P7j2k4J7m1j1LRJ9j5j5knK7J
-590A40l1j3lN1l8J0J1l2n3O6n4L6o5rKjL7m1k4K8O7m5LJ0j3o3J9K5k9KL2k9L7m0NqJ4nLm
-550bRk5J5ljK4Ml1K4k3K0j3M2mo1J6NRppJ5J9r1P6l1K8nJ2mj4L1Rj0r%l9kM0J1K7k1j3pl0
-506a7K5j1LnL2m3mK7j5L3qk0m1K6L3Kp6mP3N7j9m3rJ9k4J7k4J1l4ML1MK7l7k0QM0j8k2RJ5
-465Bj6nK8j0Nl7K3%Kk0lK0pKRK6k6J5j3j3M8m6PK4o0N2JoK0m4j0J0L0k1M6l0M2m5j8K2rJ
-423dK1k4j0k2J4mM6n0J9L3j3okj7J5K5J4n0k3J5MM1k6J8j6jKK7j8rLkJ3j3k4nPJ1L5nj9O
-381Fk2J5K6l4LJNPQLql4K0pK8l5J7JM2j6k9qK7pK2m2k7L8rJ6j0j7J6K0J%Ml5J2J2j1RML1
-337D3k0k3K4jK2l8j5j3rK5Lj3k0K3J0j5j5PM2j4%J3oRr1L4M5Qj2J5l6K7rJ1pJkLqj2PJ9l6
-294b4J8J3j4K1k1N1Mk6mk1j4J3Jk1LM2l3J5j0L9k9kL8n0J2l8K8k8K0M0ok5K3Mk1lrL5J4K8
-254F3j8l2j1j7M0n6K5J9jj4pL5Kl7j0M1k2j1J7j9JK2l6j3M3mM6l7mj5lK4jM7o8LORj0l5N
-213c3k2L5j5O3j4j1l3jkJK8oJ5l5L3QRj9j6QM8m2l9L1Qj2RN2m5lJ4Jj0J4k4J2l5k1M1L%J8
-171A3l3nK1Ql3L8k5K3J2J5l4J1j4k5J8K4j3J3k7j4L6K2m4Oj6K0N3o6j1M7rm5K9L4j0j2k1
-134a4J3Mk8JkO9l7k8j1M4j2M4j7j3k6J2jL9m6nM1l2nLPJ5k3j7L3k0M1j5k9j3M0Rl0j2mj7
-94d2K9J3J0KOJ1n1LRK0n8k3K8O8n0pL3j9K9j2JK2k8l5L8J0J1k3K0K1k9K5m3K2j5l6N0QJ2
-55C0OlMnk4ll5J4PL6n9N0Nk1K2k0j6K3J7k5nK0n0R0o5J1%On1J4N5m4M5l4M4k0oRm0J6J5q
-13EJ6npj6P3l6k7L8m8j0llL3j0J3nMk4L5j3j5rL3J7J5k8m2j4K6j7j3PJ6J9j6J2L5m2J0Oj5
27eJ8ol1oLM8j5m4M3l1NJ2M4l7l7K1L7l9J0j5L3pk2M9k8NKnK1mMk5J9l8L8l8L8j2J0j7j9Q
69a3nJ9nk8%L8K1pm%Rl2j0M5m7J2qPj3K6mpl9P3j1J5l3k8L8k2J4oJ3J0n2J7K3J8m5K6%
110E
##PAGE=	F1=19236.358984400019835
##FIRST=	23001.711907285582129,	6426.5682307747556479,	4898.25
##DATATABLE=	(F2++(Y..Y)), PROFILE
-912B1k0j1RL0j5j2qK4J3Om7J3llPK2k5moJM8m6j3QL9nj9lrrJ2K2oj7L6l5mj1J7J4j0jQNj6
-867cj1K4j0Kk7K1LJlJ3K8J6l6Jj1l2K4Ko0M3QJ1K5Nl9j8J0K6L2jn6k3K8L1j6Pm8K0K5L4m3
-826CM6n5J3kJj3JL0n4J0J2J4k3L4k9L1qOj7O6n9k9K1l1J9MJJ3k2J5k3PK9nqK7J6k3k6K3l0
-785a5Ml5MO0l9J7RK4l0oM9m5j6L9m1L1m6K2O7l4ml7L3j1PkJ7jl4j1M0j6pn2K3J2K0Llk6K0
-744a0JK4j6J1m3L4MLk3J6j6J3N2n0j9K8l8KK9j5rL9j7k3RJ3j7j8L9Rn4J7K1pl5K0L9NqL0
-704D0m6j3L0j0J4k5K8lk4jL5J0l3l1N3Jj9M5l4J9Nj8j6K0L1l1k1K6j6k2J2M0l2J3RPL8j3
-666F8l3nl8K5k1pJ1K8K7l8J4qJ3J0N6k1m2KK4mj7J9J5m2Qm4L0J7j6J3k2J3l0J5N4RJ05J02
-628B90q7q8j8N5o7K3o7M0RK5J9l4K9K%K9n1L7j5k3j4O3m6P6j1k7K9m3j8MJ3J5j9j1nMK5O
-590A49m5o%L4k5J5K2l9n2O4n6L4p3j2J4kL9m0k9K0P1l9jJ3j7o1J5K5k7jL7l0L6m2NnJ8j2
-552cQnOk7K2rJJ7Lk5L1k3K2k5N1ko4RQJ2lpMJ8p9O8l1K5kJ5mj3L3Lj0rMm1KL7J4K4k1k3%
-507A1k6K6j1kLK8m3oK5j3L5j2j3m3K3L3jp3nQ3M4j6m4nK0l0J8j8Pk6jL2KK5l5k0J2M3l2j5
-467b0PQpqL0j0%l7K8Kjk1qK4pmK1J9j9J4j1j6M3l8J1K3p2N2Pk0K5l8pJ1L1k5M9l0M6n2j6
-426a6K5j3LJ8k1j7j8J0mM8m8J8L2j0rkj1J3K5J4n4k0J1PM2k9J7rJpL2k1j1J0oJ3j3k1nRL
-385a4L7kj9oj4J7K8l1KpNJ3PRom2J3oL4l9J4NM3j3k9j1L0rK4m2l1M5j1J6j1j8J6L0j1Oll0
-343a1MJ0qJ0J3K5k1k0K6mJ8l4k0Kj6K3nrk1K5J3j3k0QL9kj5J7mJ3j01M3M3klJ1k5K2j2J3
-303A2rjkj2Rj2J2J6m0K4OqJ5j5M9%k4Jk6j1J0Oj7jM0l9K2j5M4l3RL0m7Pl2K4k3J8L4j1k1
-262a1L2jk6pmL6K3K0j3l5j5j2M2n8J9J6Pj5mL9nl8j3M0j5j7K2k0oK5l5pM6j0M1l5%j5kK1
-222A0%N2p1MNLpm1J2k0L4j1N8j1j2l1NqKK9j4K2l7L1JRj5j5J1M0m2l7K9QlJ0M1l7%NJ4rM
-179A8k2J0l3k6M2QoJ8k8oJ7Rk5L8l5K6J4J4k9Pj7k6J3L3j6Ok0rL8J8m4Oj7J5N2n9j1M7j2
-140Hl7K7K9kj2k5J4jk4jjO9l9k6j3M5pK7pql3J4%L8m3%L1k5MjjPj5pK5k1M3j4k9k2M5Qk8
-97hj7Mj7K7J1J0mJ1J7n8QJK4n6k1K9O0n4%L3k1L0rlK7l0l5L4J4J2k2K5Ok3L0m5K0j7l6M9
-57FQJ3RoKjk4Jn0K6RL0n1M5Mj4J8k1j6K0J5j9oJ8m9R0o0J3oPm7J4M8m1M0k6L1j5LMl6J0J7
-14A3j2J6mpj5P5m3k2L7m6opJK9j0J4Olk2K9j6qj1K5K2J7l0l9j5K5j6k1J4J8K2j7NK1k7J8
25A0Rk3J5ml4j1NN6j6m3L8k2%QM3l2l9J7M3m2J3j5L7pk5M3k4jNqK8jqk3K2m2M9m6M2rMk5j5
68b8PpK8rk0mL7K5j2qRMk1qM1m8J0qMj1K7qll6O6nJ2l7k8M2k4J5nJ4Rm7J5J7J9m1K1L
110G
##PAGE=	F1=19212.066384897530952
##FIRST=	23001.711907285582129,	6426.5682307747556479,	5312.875
##DATATABLE=	(F2++(Y..Y)), PROFILE
-912B2j5j5QK4j2nj7K2J4Rm8J6Lj4J3L1l7JopN2m9oQM0j0k2Jj1qKL1lk1M3m3Kj2J6J5lj0L
-869Bjj1nK2mjk6J6KOoJ7K3J4l4Nj5l4K1J1o3M8QJ3J7Rm6j3J2K6L0mm9k1L1K7j7Mn1K0K4L5
-827D2l9M8n9J1MlqlK6m9RK3J2l0L5l0K6j5J5j6P0o7l3L1k8K3pKJ8k1Rk3J8K3qqL0J4k5k5
-787hK6l3Km0PN3l0J9J2K6k9j8N3n0j3M3m0K5m2K4O6l9mk8L1j3NkJ3jl1lL9k0nn0J2J0K7Q
-747Bj0j9J6kK7j2Kl6L4MJk4J8j3RM9m5j8L3m3lL2rqL4j8k1J5Mj0k7L2J2n3K5J8j0l2J9M1
-707A4jlL0m9j5L7j7J4j9L1rl3LL5J1k9k4M4qj0M9l7J7Rk1j7K4L0l5j2K7k1k2J3L6k9J8JM
-668C6M4j0l8om1L2k1pK3J4K4m0J9oJ3MO2k8m4LK3lj3J9J9m7J2m2K3K3rQk4Nk3J7N4J1J07
-629A93R6r4q4j3N4o2mn2M3J2K8J5m0L0J1kL1n5M2k0k0k4P3m9P1rk9M2m2k6MJ6J4k3rpJ3K3
-591A47Rn8JPJ6rJ3L3m9n0O4n9L1p8j1K3kM0m0l2J3P0l0nJ5j8n9J0K5k5nL9k6L3m4OlK3k0
-552eJ2mKl0L2j7LJ0Kj9L8k4K6l7N8Ko8LJ0J5KrlJ7o8N7l1K5lJ8mj0L5mj0rQm2OL4J5K0k1
-509C2l0Ok0K6j4nJ3K3m3rK3oL2j5mm6K0L2mp0lQ9K6j1m2jK1l4J7j2Mj8oL3jK4l4j9J6M4m5
-468a1pM%Nj2L1qql4L2Lkk3j3K7oj1L4J2j3J4qk0L8k9J4J9q0N3J0l4L1l2nJ3L2k9N0k8N1o0
-427@j5K9j8MJ7j7k3j6PmM9m6J7L1qj2joJ2K5J5n9j7PJ0M3l1J5%Lj8L7k3j3J6j0J3j2k0lJ2
-386a0oL7Jj8k0mJ8L1k9Jj5PJ9NJ3mn0QoM1m2J4PM1ql1j4L4j0K5m3l4N3j4J5j1j9J6M0k3J3
-345B8j0k5mQoRK2K1k3j8K7oJ6l0k5J7k1K0j5jk1K3J4qk3OL5J2l1K1jJ7j04M8L7j2NRj6J9
-305A4j5J4j2jnk7K9j3J6J5m3K8%lJ0rM6mk1Nl2pPJ1j4mL8m4K8k1M9l5J9K3m6Lk6K0j8J5L0
-264B0j6j9M2nl1j2%L7L0J3lm2j9nM3o1J5J3J4j7%M2j3l6j8M1j0k1K5k1j3L0l3jM9j8L6l4
-226BNj5jJ8%N7p2MK%mm5J7j9L3pN3rj0l0J0j4LL1k3K9m0L1oQj1j3J3L1l9l4K6OPQL3k9Km
-182DK6qmk0Pl2k9M3J1j1J8k3qJ5J0j7L5l9K6J5J2k1Jk1k6RM0j9Kj6mM1J4m4Pj8J0M7m9rM4
-141A9j7k8K6K4Mrk9J5ok0mJO6l8k3j8M9jQLml9J8jL6l8LK2j9J5nj0%qMJ5k0M3j4k5k8M7M
-98A8k5k2J1j5K5QJ0j0J4K4o4J4pK7n2j7K8N0n9RL2k4L3qnL0l0l6K8J8J3j9K9rj7L6m6J8j8
-59hl6M7MJ6J3j0%Lk2No3L7RK4m3L8MqJ5k1j6J8J2j3qJ8m7Q5n3J8j3Om3J5M1m0L5j9K0qJ1
-18B3%l3NJ8j6J7npj1P2m8j5L5m3mj0NK4j0J5J9j2j9K2j7kj4J7K6K0l2l6j5K3j5k6K0J9K6
20A6k0lQpK1J2l0J2kl6j4OO1j5m1L3j6mNM1k8l6RM5m0J6j7M3qk8L6j8qQj3L7jj8k0K5m8O1
62B4n4M7nml2j1Pj0L7j2j2rL6K8j5j2J8kqj0L7m8Rq%pK7j1jl3O0%Pl8k9M8k5J3nJ5J0m3J3
105hJ2K0l6J5N
110H
##PAGE=	F1=19187.773785395045707
##FIRST=	23001.711907285582129,	6426.5682307747556479,	5867.25
##DATATABLE=	(F2++(Y..Y)), PROFILE
-912B5j1j9QJ5n%k4J6J6J2m7J9Mk0J8L7m7Pnj6N4n0%QL7j1k3Mj3pqM0Jk5M6m8Qj4J7J4Lj9
-870cjmp%J9Mok3J0JJ4j3K2J6Rk5Pj8l6J9J8o3M7J0J7PJ3n1qJ4K7K4j0l6j7L4K0j9Kn3K2J7
-828@L8l4M7n9QJ1qkqK3m3PL3Ql4L5l1K2k3K3j2P0p2l7M0k4K3j6MK3k1Mk1K6J9j4nL0J1k4
-788A7k4K7l2jm2OM2j7K1J4K7k6k9N4n2rM3l5J6l5K6O0m0lk2K8j1kJQ%k8RL5k6km4%J1K9J2
-747Fj5j1QlK7pok8L2L%k3J6oLM2l6j5L6m6rL5nnK8j8j8J6kll3K4J4n0L1J2rk8J5M1pMK8m9
-703a1j5M1k3J5j1K9j4l8ML3J2k5j5L6j8%M6l5J5J2k4j5K5K7l7jK5k5k0J4K9k5K3mlM8km7
-665B6mm0L4k1%L5oJ9l4K1nJ2KO1l4m2%K3Jj4K1J9m5J3l8J6K9nOk3pj8K4N0J6J20Q9j06r0
-626A05nM5n1k8l7M9PL5Qm3L1J7KK9n7M3k5j5l2Q0m8O3j1k8N3l8l5LK1J0k5lj1K1K0J1o6M
-588I9K0%MQL7n4m5O0o1K6p9j0L0kL7l5l3PO4k0rJ7j8n5LK4k0oL5k2K9m2J0oK9k6J1jkl0L8
-547A2k1LLLj6M4k4K8m4O0No8oJ1K1Nj0j2J8n6M5k6J7kK0nlL2pj0j0J3m0QK7J8J4k0l3Pj1
-506a0K5j6pK0J7m0j0K1%K9j9Lm8J6L2no3kQ7Qlm2PK2l7J5nJj5rL5nK2l0j7J8M2n6MknJ3j2
-463b1L2j0j3k8L1Onk2k0L0mj6M6KoJ4nk4L2k0J7J4q3N0J3m4L4k6%J2L3l2M7k4N5o6j2L1k1
-424cMJ5j6k4j4KkM8m1J4K9nj5jJJ0K4J4n9j8LJ6L8k9J4PMk6L8k2j4K0j2Rrj6%J3j6L9Jj6
-382El2OJ8L0k1jk1NK3OJ2Jn4JmM3l7PJ0M0pk8j7L5j3K7l9l8N4j3J6j3j8J6M4l1J8j5j9j3
-342a7PlPL0J6k1j9K8oJ2k4l0L1k4J4k3Mj4J5J4jk6ML3K1m3K2LK1j01M7L3k2J2OnJ4j6J4j3
-302@mol7M3j3J7J4m2K9l%NkM1nk0Ql6oPJ6rqL3m6L2k5N2l5K9J3m4oj3J5j3J1K5j7j9N0rl6
-259a4j6ML5M2KJ1n3j8kM2n8J1OJ9j5LL9j4l4j9L7nk4K8k0k0L2k9OM8k2K6k6Nj2kJ5KN8p2
-219dNLnnm6K0j7L1kN0qj2k4J6k4NL2k8L1l9K8j4Rpj2J6K1l5l2K2OJ8OK1k0KqL3nj1k0Pl0
-176b6l3M1J7j4J4j6pRJ0oL0m0K3J8Oj0qk0k6LM5k0mqJM1J0m1Nj6NL9l7oL8k4j5K7J4J1pk8
-134eJ0j0j6l%O3l6j8k8N6LpR%m2K2JL0l4OJ2j0K2pj5j0lJ4Qk1M2j1k2k5L9Jk0k6J8j3K0P
-92APj2J8K4o5J9j5L1m5j5K9L4o1J8K9k3L2mj0L4l2l3K1K0J4j5L3k1j4M1m6J5j7l5M3%J5K0
-54C5j2lNj9J1p4M5QJ8l1K8LjJ0k1j4J6PmrJ5m3P9m4J8j9Pl7J3L6l7K6rPkJ9ok6%J8k0J6l
-11FrmO4n1oL1l9jj3J0J9j0J4L1k0j7J6j7Kj5RL2J9l2l2j5J8j0k9K2K0K7k0rmJ1K1J2l1PK
29Il9j6J0O3j6l7K6j0qKL8k3k9kM6l3J5j6M1ml0K8j5j2J2j6M0Jk2k2K5n0O8n8N3mj1l8rJ1
69c2j0L8j1pj0L2L2k0j4K4nJpL1n0J0nolK8j4jk6M9MOm2k5N1k4RoJ6J1l7J2NK0k9OQ
110I
##PAGE=	F1=19163.481185892556823
##FIRST=	23001.711907285582129,	6426.5682307747556479,	6421.625
##DATATABLE=	(F2++(Y..Y)), PROFILE
-912B7mk3PO%Ol1J3J6J4m6K1Pk5K2M3n8J3nk5N7n1ORL3j1k5Rj6pj7M9Lk8M9n2J3j5J6J3J1
-871B4k9nmnNJ5J2j1j9LjK3j9K4RMj5Rk0l6J8K1n8M3J1K1mJ7n5lJ6K6J8j5k3j2L7J2k0mm7
-830c7K1J1L8k8M6o0MK0j4Oj4K0l8NM2Nl9L7l2J7l2L3rO9p7l7M9k1K4k6OK6k1jj9L4J6k0m
-791@L0Qk2k1K7l1km6NL0lK2J7K7k6l3N1n4mM4l1Ok7K7N4m1kj4K4rpKL%k3J9L2l1%l9j1J1
-749c8L2J7k2l%mK5Jj5k0L1Kkk0J3JkL5k9j2L8m8j3L6%lK3j7j6J8qKl9J7J6m3L2Qj0k3J0M1
-707A1j3J1K8n0j5M5k9J5lK9j9m5OK9J4k1oK8k7RM2l3J5J4k9j2K9J9l3QK1k8j8J7K0k0K8j0
-669B7qM9On5jl8L5j8QM5k8J5k9K3mJ2%O0m3l9jK1Oj6K2K1m4J5l4J0L4kNk1j5j5K9M3K7J45
-629B47Q2j26j03kL4l4m8k1N4%L9Jm5L1K4PK6o0M4k9rl9Q0m2N2j2k5N9k9m3KK6Ok7Jj5L1J7
-591A54J2p5QM0pOJL4n9l9N7o4K1p6oL6nL4l1l0KN6j1j5J9j6n1mK2j4qL1j6K3m0J3qL5l2J0
-551GKol0M0k0KmLj3N1k3L0n0N9Po7j4J2K6Rj1j9K0m5L1k2J1kK1nLL1j1j0j1J7l7J1J9J9Q
-510C9j7l7J1nK6j9qK6J1l7j1K1QK0k1J0m9J2L1on5JQ3j4Ol9J5K2m0J2Llj0j2L6rK0k6j4J9
-470@L7o2J4qj2K3j2L2j2j8k1L1Qrk1k4L1jk1N7q%J4kk8K7j3K0Pq0M6J4n4L8k1NJ1L4l4M3
-430C1j9N8p1rL2k5MJ4j2k6j2kjM7l8J0K7kj6%ORK2J3n7j8kK2L3k9J3J4Ol4L7k0j5K5j5Oo
-389@j2KJ5k7M1Jj4m3J6J8K8j4kk8MK7OJ1Mn5llM5l2KJ2L5nk6j9L7j6K7l4m0N5j4J7j2j9J5
-348@M6l7K3k0j3k0OjML8J2j9j9K7nPj8l4M0k2Rl3J0mOJ1Ok6%L0L1n4K4NK3r0M3K7l2J9KP
-306IRj8J3j4oom4N2j3J7J5l9L0qL%OL4pj8J0l9mNK1mj1K7m7L5k6N4l6L9Km1j4kJ2qNK2j8
-263cj8N7j3m1k0QL2N3rK5o3j7KM0n6R%K4j6OL6j4l1j9L4jl0L2k0k5L5k7J2M9k8J7j7Nj1j
-223dJ1LN9p2RKj1mm4K0j5K8LM8rj2k0K3l4PL4l5L3l7K6k3J2mj1J7J2k9k9J6NK7ORj1Kj3M0
-181C5lj7j8Ok7l8L9K3j7RqoMROK2l6J8K0j%j6j9k4mN1k2r%NM0Pl9Oj5jL1k5jL0l4%K8MJ6
-136B9lk6Oj4j3lJN8l2j4m0O5Qk2J5Lm5K7KK3k9J0%JK7j0j8j7jK4%k1M1j0j6j8K9oj3k9K5
-95fj3J6OKj3K1K3o5K4k2L4l8j1K8J9o3K7K6k3L0jj4L7l1l0J3K3J4rL7l5j2M5m4J4j5l3L6
-57cnJ4K7j5pQj6J9q2N1NJ3j9J6KONj9j2J5KNj1J3l9P1l6J9k5Pk8J1L0l5J6KnMK6j2k0oJ8
-14A0k2J7lj3MN6n4KK8l4Jj6J6J4j0J1M4k7j5Rj7Pj7KL7J6l0k5j8J3mk9K2J9K8j9j5j7K9J8
25A8J5l1%Nm0j3J1O2j5l4K0oj1%L4j8k2j3M6k4J3j5L8jl1J9qj6J5j8M1Kk5k5K7n3P6o3N9k
65A7j7m4qJ5j1M0j1lj2K9L6k4j7L0qQnK6n1J2kj1%L0j5kk2L8PMm3k1N5k3Nj0J8J2l1J1kJ9
107A9k0kR
110F
##PAGE=	F1=19139.18858639006794
##FIRST=	23001.711907285582129,	6426.5682307747556479,	6634.75
##DATATABLE=	(F2++(Y..Y)), PROFILE
-912B8Kk8OkPJ1l5PJ4J7m4K2Rk6K4M4o2J7pl0N8n0J1QK9j0k4J1j9ok4N5Mk8N0n6J6j3J5J0
[truncated: 1,791,405 more chars]
