# Supplementary material for: Possible dissolution mechanism of alkali lignin in lactic acid-choline chloride under mild conditions
Source: RSC Adv. 2020 Nov 9;10(67):40649–57. doi: 10.1039/d0ra07808e (PMC9057700; doi:10.1039/d0ra07808e)
Supplement: RA-010-D0RA07808E-s012 [file RA-010-D0RA07808E-s012.jcamp]

##TITLE=	2674-7-HSQC.2.1.2rr
##JCAMPDX=	6.0	$$ NMR Plug-in 1.14 of MestReNova 12.0.0-20080
##DATATYPE=	NDNMRSPECTRUM
##DATACLASS=	NTUPLES
##NUMDIM=	2
##ORIGIN=	Bruker BioSpin GmbH
##OWNER=	nmrsu
##.OBSERVEFREQUENCY=	600.16999999999995907
##.OBSERVENUCLEUS=	^1H
##.SOLVENTNAME=	DMSO
##.PULSESEQUENCE=	hsqcedetgpsisp2.3
##LONGDATE=	2020/08/07 02:41:00.000
##.ACQUISITIONMODE=	SIMULTANEOUS
##$ORIGINALFORMAT=	Bruker XWIN-NMR
##$PARAMETERFILE=	(acqu2s, ASCII, c:/Users/10157/Desktop/2674-7-HSQC/2/acqu2s, 0)
$$ ##TITLE= Parameter file, TOPSPIN		Version 3.2
$$ ##JCAMPDX= 5.0
$$ ##DATATYPE= Parameter Values
$$ ##NPOINTS= 129	$$ modification sequence number
$$ ##ORIGIN= Bruker BioSpin GmbH
$$ ##OWNER= nmrsu
$$ $$ 2020-08-07 08:21:11.568 +0800  nmrsu@CZC3361HFZ
$$ $$ D:/NMR_data/2020-02/2674-7-HSQC/2/acqu2s
$$ $$ process C:\Bruker\TopSpin3\prog\mod\go.exe
$$ ##$ACQT0= 0
$$ ##$BF1= 150.912866534
$$ ##$FnMODE= 6
$$ ##$NUC1= <13C>
$$ ##$NusJSP= 0
$$ ##$NusT2= 1
$$ ##$NusTD= 128
$$ ##$O1= 10563.9009621541
$$ ##$SFO1= 150.923430434962
$$ ##$SW= 164.822796691379
$$ ##$SW_h= 24875.6218905473
$$ ##$TD= 128
$$ ##END=
$$ 
##$PARAMETERFILE=	(acqus, ASCII, c:/Users/10157/Desktop/2674-7-HSQC/2/acqus, 0)
$$ ##TITLE= Parameter file, TOPSPIN		Version 3.2
$$ ##JCAMPDX= 5.0
$$ ##DATATYPE= Parameter Values
$$ ##NPOINTS= 13	$$ modification sequence number
$$ ##ORIGIN= Bruker BioSpin GmbH
$$ ##OWNER= nmrsu
$$ $$ 2020-08-07 08:21:14.418 +0800  nmrsu@CZC3361HFZ
$$ $$ D:/NMR_data/2020-02/2674-7-HSQC/2/acqus
$$ $$ process C:\Bruker\TopSpin3\prog\mod\shimcntl.exe
$$ ##$ACQT0= 0
$$ ##$AMP= (0..31)
$$ 100 100 100 100 100 100 100 100 100 100 100 100 100 100 100 100 100 100
$$ 100 100 100 100 100 100 100 100 100 100 100 100 100 100
$$ ##$AMPCOIL= (0..19)
$$ 0 0 0 0 0 0 0 0 0 0 0 0 0 0 0 0 0 0 0 0
$$ ##$ANAVPT= -1
$$ ##$AQSEQ= 0
$$ ##$AQ_mod= 3
$$ ##$AUNM= <au_zg>
$$ ##$AUTOPOS= <16 >
$$ ##$BF1= 600.17
$$ ##$BF2= 150.912866534
$$ ##$BF3= 600.17
$$ ##$BF4= 600.17
$$ ##$BF5= 600.17
$$ ##$BF6= 600.17
$$ ##$BF7= 600.17
$$ ##$BF8= 600.17
$$ ##$BYTORDA= 0
$$ ##$CAGPARS= (0..11)
$$ 0 0 0 0 0 0 0 0 0 0 0 0
$$ ##$CFDGTYP= 0
$$ ##$CFRGTYP= 9
$$ ##$CHEMSTR= <none>
$$ ##$CNST= (0..63)
$$ 1 1 145 1 1 1 1 1 1 1 1 1 1 1 1 1 1 -0.5 1 1 1 1 1 1 1 1 1 1 1 1 1 1 1
$$ 1 1 1 1 1 1 1 1 1 1 1 1 1 1 1 1 1 1 1 1 1 1 1 1 1 1 1 1 1 1 1
$$ ##$CPDPRG= (0..8)
$$ <> <> <garp> <> <> <> <> <> <>
$$ ##$D= (0..63)
$$ 3e-006 1.5 0 0 0.001724138 0 0 0 0 0 0 0.03 0 0 0 0 0.0002 0 0 0 0 0.0036
$$ 0 0 0.00089 0 0 0 0 0 0 0 0 0 0 0 0 0 0 0 0 0 0 0 0 0 0 0 0 0 0 0 0 0 0
$$ 0 0 0 0 0 0 0 0 0
$$ ##$DATE= 1596739284
$$ ##$DE= 6.5
$$ ##$DECBNUC= <off>
$$ ##$DECIM= 2773.33333333333
$$ ##$DECNUC= <off>
$$ ##$DECSTAT= 4
$$ ##$DIGMOD= 1
$$ ##$DIGTYP= 12
$$ ##$DQDMODE= 0
$$ ##$DR= 22
$$ ##$DS= 32
$$ ##$DSPFIRM= 0
$$ ##$DSPFVS= 20
$$ ##$DTYPA= 0
$$ ##$EXP= <HSQCEDETGPSISP>
$$ ##$F1LIST= <freqlist>
$$ ##$F2LIST= <freqlist>
$$ ##$F3LIST= <freqlist>
$$ ##$FCUCHAN= (0..9)
$$ 0 2 1 0 0 0 0 0 0 0
$$ ##$FL1= 0
$$ ##$FL2= 0
$$ ##$FL3= 0
$$ ##$FL4= 0
$$ ##$FOV= 0
$$ ##$FQ1LIST= <>
$$ ##$FQ2LIST= <>
$$ ##$FQ3LIST= <>
$$ ##$FQ4LIST= <>
$$ ##$FQ5LIST= <>
$$ ##$FQ6LIST= <>
$$ ##$FQ7LIST= <>
$$ ##$FQ8LIST= <>
$$ ##$FRQLO3= 12726.0760000944
$$ ##$FRQLO3N= 2
$$ ##$FS= (0..7)
$$ 83 83 83 83 83 83 83 83
$$ ##$FTLPGN= 0
$$ ##$FW= 125000
$$ ##$FnMODE= 0
$$ ##$FnTYPE= 0
$$ ##$GPNAM= (0..31)
$$ <> <SMSQ10.100> <SMSQ10.100> <SMSQ10.100> <SMSQ10.100> <> <> <> <> <> <>
$$ <> <> <> <> <> <> <> <> <> <> <> <> <> <> <> <> <> <> <> <> <>
$$ ##$GPX= (0..31)
$$ 0 0 0 0 0 0 0 0 0 0 0 0 0 0 0 0 0 0 0 0 0 0 0 0 0 0 0 0 0 0 0 0
$$ ##$GPY= (0..31)
$$ 0 0 0 0 0 0 0 0 0 0 0 0 0 0 0 0 0 0 0 0 0 0 0 0 0 0 0 0 0 0 0 0
$$ ##$GPZ= (0..31)
$$ 0 80 20.1 11 -5 0 0 0 0 0 0 0 0 0 0 0 0 0 0 0 0 0 0 0 0 0 0 0 0 0 0 0
$$ ##$GRDPROG= <grad_out>
$$ ##$GRPDLY= 67.9858856201172
$$ ##$HDDUTY= 20
$$ ##$HDRATE= 1
$$ ##$HGAIN= (0..3)
$$ 0 0 0 0
$$ ##$HL1= 0
$$ ##$HL2= 0
$$ ##$HL3= 0
$$ ##$HL4= 0
$$ ##$HOLDER= 16
$$ ##$HPMOD= (0..7)
$$ 0 0 0 0 0 0 0 0
$$ ##$HPPRGN= 0
$$ ##$IN= (0..63)
$$ 2.01e-005 0 0 0 0 0 0 0 0 0 0 0 0 0 0 0 0 0 0 0 0 0 0 0 0 0 0 0 0 0 0 0
$$ 0 0 0 0 0 0 0 0 0 0 0 0 0 0 0 0 0 0 0 0 0 0 0 0 0 0 0 0 0 0 0 0
$$ ##$INF= (0..7)
$$ 0 40.2 0 0 0 0 0 0
$$ ##$INP= (0..63)
$$ 0 0 0 0 0 0 0 0 0 0 0 0 0 0 0 0 0 0 0 0 0 0 0 0 0 0 0 0 0 0 0 0 0 0 0 0
$$ 0 0 0 0 0 0 0 0 0 0 0 0 0 0 0 0 0 0 0 0 0 0 0 0 0 0 0 0
$$ ##$INSTRUM= <spect>
$$ ##$L= (0..31)
$$ 1 1 1 1 1 1 1 1 1 1 1 1 1 1 1 1 1 1 1 1 1 1 1 1 1 1 1 1 1 1 1 1
$$ ##$LFILTER= 500
$$ ##$LGAIN= 5
$$ ##$LINPSTP= 0
$$ ##$LOCKED= yes
$$ ##$LOCKFLD= 1873
$$ ##$LOCKGN= 108.259544372559
$$ ##$LOCKPOW= -20
$$ ##$LOCKPPM= 2.49000000953674
$$ ##$LOCNUC= <2H>
$$ ##$LOCPHAS= 263
$$ ##$LOCSHFT= yes
$$ ##$LOCSW= 0
$$ ##$LTIME= 0.25
$$ ##$MASR= 4200
$$ ##$MASRLST= <masrlst>
$$ ##$MULEXPNO= (0..15)
$$ 0 0 0 0 0 0 0 0 0 0 0 0 0 0 0 0
$$ ##$NBL= 1
$$ ##$NC= -6
$$ ##$NLOGCH= 1
$$ ##$NOVFLW= 0
$$ ##$NS= 96
$$ ##$NUC1= <1H>
$$ ##$NUC2= <13C>
$$ ##$NUC3= <off>
$$ ##$NUC4= <off>
$$ ##$NUC5= <off>
$$ ##$NUC6= <off>
$$ ##$NUC7= <off>
$$ ##$NUC8= <off>
$$ ##$NUCLEUS= <off>
$$ ##$NUSLIST= <automatic>
$$ ##$NusAMOUNT= 25
$$ ##$NusFPNZ= no
$$ ##$NusJSP= 0
$$ ##$NusSEED= 54321
$$ ##$NusT2= 1
$$ ##$NusTD= 0
$$ ##$O1= 2820.79900000554
$$ ##$O2= 10563.9009621541
$$ ##$O3= 2820.79900000554
$$ ##$O4= 2820.79900000554
$$ ##$O5= 2820.79900000554
$$ ##$O6= 2820.79900000554
$$ ##$O7= 2820.79900000554
$$ ##$O8= 2820.79900000554
$$ ##$OVERFLW= 0
$$ ##$P= (0..63)
$$ 13.2 13.2 26.4 12.1 24.2 23.1 35 70 20000 26 52 80000 80000 1000 500 0
$$ 1000 2500 100000 600 2000 0 0 0 2000 84 100000 13.2 1000 1000 0 1730 20000
$$ 0 0 0 40000 0 0 160 2000 0 0 3000 200 0 80000 0 0 0 0 0 0 0 0 0 0 0 0 0
$$ 0 0 0 1500
$$ ##$PACOIL= (0..15)
$$ 0 0 0 0 0 0 0 0 0 0 0 0 0 0 0 0
$$ ##$PAPS= 0
$$ ##$PARMODE= 1
$$ ##$PCPD= (0..9)
$$ 0 60 58.6 0 0 0 0 0 0 0
$$ ##$PEXSEL= (0..9)
$$ 1 1 1 1 1 1 1 1 1 1
$$ ##$PHCOR= (0..31)
$$ 0 0 0 0 0 0 0 0 0 0 0 0 0 0 0 0 0 0 0 0 0 0 0 0 0 0 0 0 0 0 0 0
$$ ##$PHLIST= <>
$$ ##$PHP= 1
$$ ##$PH_ref= 0
$$ ##$PL= (0..63)
$$ 120 120 120 120 120 120 120 120 120 120 120 120 120 120 120 120 120 120
$$ 120 120 120 120 120 120 120 120 120 120 120 120 120 120 120 120 120 120
$$ 120 120 120 120 120 120 120 120 120 120 120 120 120 120 120 120 120 120
$$ 120 120 120 120 120 120 120 120 120 120
$$ ##$PLSTEP= 0.1
$$ ##$PLSTRT= -6
$$ ##$PLW= (0..63)
$$ 0 22 95 0 0 0 0 0 0 0.00015333 3.1292 0.3168 4.0504 1.9251 0 20.575 0 0
$$ 22 1.0648 0 0.22254 0 0 0.024727 4.1108 0 2.1731 0 3.1292 4.0504 15.454
$$ 6.1332e-006 0 0 0 0 0 0 0 0 0 0 0 0 0 0 0 0 0 0 0 0 0 0 0 0 0 0 0 0 0 0
$$ 0
$$ ##$PLWMAX= (0..7)
$$ 54.2 309.2 0 0 0 0 0 0
$$ ##$POWMOD= 0
$$ ##$PQPHASE= 0
$$ ##$PQSCALE= 1
$$ ##$PR= 1
$$ ##$PRECHAN= (0..15)
$$ -1 2 -1 0 -1 1 -1 -1 -1 -1 -1 -1 -1 -1 -1 -1
$$ ##$PRGAIN= 0
$$ ##$PROBHD= <5 mm PABBO BB/19F-1H/D Z-GRD Z114607/0138
$$ >
$$ ##$PULPROG= <hsqcedetgpsisp2.3>
$$ ##$PW= 0
$$ ##$PYNM= <>
$$ ##$QNP= 0
$$ ##$RD= 0
$$ ##$RECCHAN= (0..15)
$$ 0 2 0 0 0 0 0 0 0 0 0 0 0 0 0 0
$$ ##$RECPH= 0
$$ ##$RECPRE= (0..15)
$$ -1 0 -1 -1 -1 -1 -1 -1 -1 -1 -1 -1 -1 -1 -1 -1
$$ ##$RECPRFX= (0..15)
$$ -1 -1 -1 -1 -1 -1 -1 -1 -1 -1 -1 -1 -1 -1 -1 -1
$$ ##$RECSEL= (0..15)
$$ 0 0 1 0 0 0 0 0 0 0 0 0 0 0 0 0
$$ ##$RG= 187.42
$$ ##$RO= 0
$$ ##$ROUTWD1= (0..23)
$$ 0 128 2 2 2 2 2 2 0 0 0 0 0 0 0 0 0 0 0 0 0 0 0 0
$$ ##$ROUTWD2= (0..23)
$$ 0 2 2 2 2 2 2 2 0 0 0 0 0 0 0 0 0 0 0 0 0 0 0 0
$$ ##$RSEL= (0..15)
$$ 0 1 2 0 0 0 0 0 0 0 0 0 0 0 0 0
$$ ##$S= (0..7)
$$ 83 83 83 83 83 83 83 83
$$ ##$SELREC= (0..9)
$$ 0 0 0 0 0 0 0 0 0 0
$$ ##$SFO1= 600.172820799
$$ ##$SFO2= 150.923430434962
$$ ##$SFO3= 600.172820799
$$ ##$SFO4= 600.172820799
$$ ##$SFO5= 600.172820799
$$ ##$SFO6= 600.172820799
$$ ##$SFO7= 600.172820799
$$ ##$SFO8= 600.172820799
$$ ##$SOLVENT= <DMSO>
$$ ##$SOLVOLD= <off>
$$ ##$SP= (0..63)
$$ 120 120 120 120 120 120 120 120 120 120 120 120 120 120 120 120 120 120
$$ 120 120 120 120 120 120 120 120 120 120 120 120 120 120 120 120 120 120
$$ 120 120 120 120 120 120 120 120 120 120 120 120 120 120 120 120 120 120
$$ 120 120 120 120 120 120 120 120 120 120
$$ ##$SPECTR= 0
$$ ##$SPINCNT= 0
$$ ##$SPNAM= (0..63)
$$ <> <Gaus1_270.1000> <Gaus1_180r.1000> <Crp60,0.5,20.1> <Bip720,100,10.1>
$$ <Squa100.1000> <Squa100.1000> <Crp60comp.4> <Squa100.1000> <> <Squa100.1000>
$$ <Squa100.1000> <> <> <Crp42,1.5,20.2> <> <> <> <Crp60_xfilt.2> <Sinc1.1000>
$$ <Sinc1.1000> <Sinc1.1000> <Sinc1.1000> <> <> <> <Q3.1000> <> <> <Crp60,20,20.10>
$$ <Bip720,50,20.1> <Crp42,1.5,20.2> <Q3.1000> <> <Gaus1_180r.1000> <> <>
$$ <> <> <> <> <> <> <> <> <> <> <> <> <> <> <> <> <> <> <> <> <> <> <> <>
$$ <> <> <>
$$ ##$SPOAL= (0..63)
$$ 0.5 1 0.5 0.5 0.5 0.5 0.5 0.5 0.5 0.5 0.5 0.5 0.5 0.5 0.5 0.5 0.5 0.5 0.5
$$ 1 1 1 1 0.5 0.5 0.5 0.5 0.5 0.5 0.5 0.5 0.5 0.5 0.5 0.5 0.5 0.5 0.5 0.5
$$ 0.5 0.5 0.5 0.5 0.5 0.5 0.5 0.5 0.5 0.5 0.5 0.5 0.5 0.5 0.5 0.5 0.5 0.5
$$ 0.5 0.5 0.5 0.5 0.5 0.5 0.5
$$ ##$SPOFFS= (0..63)
$$ 0 0 0 0 0 0 0 0 0 0 0 0 0 0 0 0 0 0 0 0 0 0 0 0 0 0 0 0 0 0 0 0 0 0 0 0
$$ 0 0 0 0 0 0 0 0 0 0 0 0 0 0 0 0 0 0 0 0 0 0 0 0 0 0 0 0
$$ ##$SPPEX= (0..63)
$$ 0 0 0 0 0 0 0 0 0 0 0 0 0 0 0 0 0 0 0 0 0 0 0 0 0 0 0 0 0 0 0 0 0 0 0 0
$$ 0 0 0 0 0 0 0 0 0 0 0 0 0 0 0 0 0 0 0 0 0 0 0 0 0 0 0 0
$$ ##$SPW= (0..63)
$$ 0 3.1822e-005 1.4143e-005 21.251 34.772 0.0038333 0.00015333 21.251 3.8333e-007
$$ 0 0.0038333 0.0038333 0 0 11.901 0 0 0 6.142 2.257616e-005 3.509391e-005
$$ 1.638637e-005 8.837033e-005 0 0 0 0.0015154 0 0 0.14642 6.1332 2.9752 0.2694
$$ 0 1.4143e-005 0 0 0 0 0 0 0 0 0 0 0 0 0 0 0 0 0 0 0 0 0 0 0 0 0 0 0 0 0
$$ ##$SUBNAM= (0..9)
$$ <> <> <> <> <> <> <> <> <> <>
$$ ##$SW= 12.0157698109985
$$ ##$SWIBOX= (0..19)
$$ 0 1 3 0 0 0 0 0 0 0 0 0 0 0 0 0 0 0 0 0
$$ ##$SW_h= 7211.53846153846
$$ ##$SWfinal= 0
$$ ##$TD= 2048
$$ ##$TD0= 1
$$ ##$TE= 298.1161
$$ ##$TE1= 298.1161
$$ ##$TE2= 0
$$ ##$TE3= 0
$$ ##$TE4= 0
$$ ##$TEG= 300
$$ ##$TE_PIDX= 1
$$ ##$TE_STAB= (0..9)
$$ 1 1 0 0 0 0 0 0 0 0
$$ ##$TL= (0..7)
$$ 120 120 120 120 120 120 120 120
$$ ##$TUNHIN= 0
$$ ##$TUNHOUT= 0
$$ ##$TUNXOUT= 0
$$ ##$USERA1= <>
$$ ##$USERA2= <>
$$ ##$USERA3= <>
$$ ##$USERA4= <>
$$ ##$USERA5= <>
$$ ##$V9= 5
$$ ##$VALIST= <>
$$ ##$VCLIST= <>
$$ ##$VD= 0
$$ ##$VDLIST= <>
$$ ##$VPLIST= <>
$$ ##$VTLIST= <>
$$ ##$WBST= 1024
$$ ##$WBSW= 4
$$ ##$XGAIN= (0..3)
$$ 0 0 0 0
$$ ##$XL= 0
$$ ##$YL= 0
$$ ##$YMAX_a= 309445
$$ ##$YMIN_a= -352836
$$ ##$ZGOPTNS= <>
$$ ##$ZL1= 120
$$ ##$ZL2= 120
$$ ##$ZL3= 120
$$ ##$ZL4= 120
$$ ##END=
$$ 
##$PARAMETERFILE=	(audita.txt, ASCII, c:/Users/10157/Desktop/2674-7-HSQC/2/audita.txt, 0)
$$ ##TITLE= Audit trail, TOPSPIN		Version 3.2
$$ ##JCAMPDX= 5.01
$$ ##ORIGIN= Bruker BioSpin GmbH
$$ ##OWNER= nmrsu
$$ $$ D:/NMR_data/2020-02/2674-7-HSQC/2/audita.txt
$$ ##AUDIT TRAIL=  $$ (NUMBER, WHEN, WHO, WHERE, PROCESS, VERSION, WHAT)
$$ (   1,<2020-08-07 08:21:14.288 +0800>,<nmrsu>,<CZC3361HFZ>,<go>,<TOPSPIN 3.2>,
$$       <created by zg
$$ 	started at 2020-08-07 02:37:46.614 +0800,
$$ 	POWCHK enabled, PULCHK disabled,
$$        configuration hash MD5:
$$        CD 2C 61 0B 31 39 5B 44 3F F0 B7 32 DE 46 86 7E
$$        data hash MD5: 2K * 128
$$        E1 80 2D 36 4F A8 7E DA 05 AE A3 5A 9D 29 AC B1>)
$$ (   2,<2020-08-07 08:21:15.418 +0800>,<nmrsu>,<CZC3361HFZ>,<audit>,<TOPSPIN 3.2>,
$$       <user comment:
$$        ICON-NMR User ID: luowei
$$        data hash MD5: 2K * 128
$$        E1 80 2D 36 4F A8 7E DA 05 AE A3 5A 9D 29 AC B1>)
$$ ##END=
$$ 
$$ $$ hash MD5
$$ $$ 20 D9 49 9E CF ED D3 DA A7 DA 96 49 AD 81 56 A7
$$ 
##$PARAMETERFILE=	(auditp.txt, ASCII, c:/Users/10157/Desktop/2674-7-HSQC/2/pdata/1/auditp.txt, 0)
$$ ##TITLE= Audit trail, TOPSPIN		Version 3.2
$$ ##JCAMPDX= 5.01
$$ ##ORIGIN= Bruker BioSpin GmbH
$$ ##OWNER= nmrsu
$$ $$ D:/NMR_data/2020-02/2674-7-HSQC/2/pdata/1/auditp.txt
$$ ##AUDIT TRAIL=  $$ (NUMBER, WHEN, WHO, WHERE, PROCESS, VERSION, WHAT)
$$ (   1,<2020-08-07 08:21:14.288 +0800>,<nmrsu>,<CZC3361HFZ>,<go>,<TOPSPIN 3.2>,
$$       <created by zg
$$ 	started at 2020-08-07 02:37:46.614 +0800,
$$ 	POWCHK enabled, PULCHK disabled,
$$        configuration hash MD5:
$$        CD 2C 61 0B 31 39 5B 44 3F F0 B7 32 DE 46 86 7E
$$        data hash MD5: 2K * 128
$$        E1 80 2D 36 4F A8 7E DA 05 AE A3 5A 9D 29 AC B1>)
$$ (   2,<2020-08-07 08:21:15.418 +0800>,<nmrsu>,<CZC3361HFZ>,<audit>,<TOPSPIN 3.2>,
$$       <user comment:
$$        ICON-NMR User ID: luowei
$$        data hash MD5: 2K * 128
$$        E1 80 2D 36 4F A8 7E DA 05 AE A3 5A 9D 29 AC B1>)
$$ (   3,<2020-08-07 08:21:19.938 +0800>,<nmrsu>,<CZC3361HFZ>,<proc2d>,<TOPSPIN 3.2>,
$$       <Start of raw data processing
$$        xfb same F2: SI = 1K WDW = 4 SSB = 2 FT_mod = 6 PKNL = 1 PHC0 = 25.96091 PHC1 = -9.152577 F1: SI = 1K ME_mod = 2 NCOEF = 32 WDW = 4 SSB = 2 FT_mod = 6 FCOR = 0.5
$$        data hash MD5: 1K * 1K
$$        11 77 DE AA 86 D1 80 38 7C 46 68 5C 7E 43 75 9F>)
$$ (   4,<2020-08-07 08:21:20.168 +0800>,<nmrsu>,<CZC3361HFZ>,<proc2d>,<TOPSPIN 3.2>,
$$       <abs2 F2: ABSG = 5 ABSF1 = 10.70791 ABSF2 = -1.307917
$$        data hash MD5: 1K * 1K
$$        01 D8 C0 10 D6 60 6E 7D EB ED 3D 76 5A 82 20 3F>)
$$ (   5,<2020-08-07 08:21:20.438 +0800>,<nmrsu>,<CZC3361HFZ>,<proc2d>,<TOPSPIN 3.2>,
$$       <abs1 F1: ABSG = 5 ABSF1 = 152.4172 ABSF2 = -12.41713
$$        data hash MD5: 1K * 1K
$$        9B 0C 28 20 E1 2B 17 2A 8B 94 83 07 A9 A0 93 22>)
$$ (   6,<2020-08-07 08:21:44.188 +0800>,<nmrsu>,<CZC3361HFZ>,<apkm>,<TOPSPIN 3.2>,
$$       <apkm 
$$        data hash MD5: 1K * 1K
$$        A2 33 BF 41 20 B7 21 44 7A 84 6D FD 93 F5 71 0C>)
$$ ##END=
$$ 
$$ $$ hash MD5
$$ $$ F5 4B E3 21 7C A0 9C E1 31 DD 4A FC AF D7 23 1A
$$ 
##$PARAMETERFILE=	(clevels, ASCII, c:/Users/10157/Desktop/2674-7-HSQC/2/pdata/1/clevels, 0)
$$ ##TITLE= Parameter file, TOPSPIN		Version 3.2
$$ ##JCAMPDX= 5.0
$$ ##DATATYPE= Parameter Values
$$ ##NPOINTS= 11	$$ modification sequence number
$$ ##ORIGIN= Bruker BioSpin GmbH
$$ ##OWNER= nmrsu
$$ $$ 2020-08-07 08:21:42.308 +0800  nmrsu@CZC3361HFZ
$$ $$ D:/NMR_data/2020-02/2674-7-HSQC/2/pdata/1/clevels
$$ $$ process C:\Bruker\TopSpin3\prog\au\bin\clev.exe
$$ ##$LEVELS= (0..255)
$$ -26730507.3611385 -22301138.4992748 -18605736.57075 -15522679.8556226 -12950499.9161901
$$ -10804542.1047893 -9014179.44092067 -7520488.16183507 -6274308.44515392
$$ -5234626.47873166 -4367224.62903502 -3643555.28287308 -3039801.29876802
$$ -2536092.14588487 -2115849.93237078 -1765243.79982708 -1472734.72714411
$$ -1228695.76244862 -1025095.18437631 -855232.16498881 -713516.234569434
$$ -595283.290123689 -496642.092123273 -414346.197450513 -345687.113646997
$$ -288405.157998014 -240615.08767954 -200744.053334273 -167479.834027466
$$ -139727.649910308 -116574.131224992 -97257.2578125 97257.2578125 116574.131224992
$$ 139727.649910308 167479.834027466 200744.053334273 240615.08767954 288405.157998014
$$ 345687.113646997 414346.197450513 496642.092123273 595283.290123689 713516.234569434
$$ 855232.16498881 1025095.18437631 1228695.76244862 1472734.72714411 1765243.79982708
$$ 2115849.93237078 2536092.14588487 3039801.29876802 3643555.28287308 4367224.62903502
$$ 5234626.47873166 6274308.44515392 7520488.16183507 9014179.44092067 10804542.1047893
$$ 12950499.9161901 15522679.8556226 18605736.57075 22301138.4992748 26730507.3611385
$$ 0 0 0 0 0 0 0 0 0 0 0 0 0 0 0 0 0 0 0 0 0 0 0 0 0 0 0 0 0 0 0 0 0 0 0 0
$$ 0 0 0 0 0 0 0 0 0 0 0 0 0 0 0 0 0 0 0 0 0 0 0 0 0 0 0 0 0 0 0 0 0 0 0 0
$$ 0 0 0 0 0 0 0 0 0 0 0 0 0 0 0 0 0 0 0 0 0 0 0 0 0 0 0 0 0 0 0 0 0 0 0 0
$$ 0 0 0 0 0 0 0 0 0 0 0 0 0 0 0 0 0 0 0 0 0 0 0 0 0 0 0 0 0 0 0 0 0 0 0 0
$$ 0 0 0 0 0 0 0 0 0 0 0 0 0 0 0 0 0 0 0 0 0 0 0 0 0 0 0 0 0 0 0 0 0 0 0 0
$$ 0 0 0 0 0 0 0 0 0 0 0 0
$$ ##$LEVSIGN= 0
$$ ##$MAXLEV= 32
$$ ##$METHOD= 0
$$ ##$NEGBASE= -97257.2578125
$$ ##$NEGINCR= 1.19861626625061
$$ ##$POSBASE= 97257.2578125
$$ ##$POSINCR= 1.19861626625061
$$ ##END=
$$ 
##$PARAMETERFILE=	(cpdprg2, ASCII, c:/Users/10157/Desktop/2674-7-HSQC/2/cpdprg2, 0)
$$ 1 pcpd*0.339:0
$$   pcpd*0.613:180
$$   pcpd*2.864:0
$$   pcpd*2.981:180
$$   pcpd*0.770:0
$$   pcpd*0.691:180
$$   pcpd*0.944:0
$$   pcpd*1.020:180
$$   pcpd*1.494:0
$$   pcpd*2.846:180
$$   pcpd*0.738:0
$$   pcpd*0.510:180
$$   pcpd*0.283:0
$$   pcpd*0.808:180
$$   pcpd*1.328:0
$$   pcpd*1.536:180
$$   pcpd*2.871:0
$$   pcpd*0.721:180
$$   pcpd*0.788 :0
$$   pcpd*0.858:180
$$   pcpd*1.091:0
$$   pcpd*1.484:180
$$   pcpd*2.843:0
$$   pcpd*0.729:180
$$   pcpd*0.593:0
$$   pcpd*0.339:0
$$   pcpd*0.613:180
$$   pcpd*2.864:0
$$   pcpd*2.981:180
$$   pcpd*0.770:0
$$   pcpd*0.691:180
$$   pcpd*0.944:0
$$   pcpd*1.020:180
$$   pcpd*1.494:0
$$   pcpd*2.846:180
$$   pcpd*0.738:0
$$   pcpd*0.510:180
$$   pcpd*0.283:0
$$   pcpd*0.808:180
$$   pcpd*1.328:0
$$   pcpd*1.536:180
$$   pcpd*2.871:0
$$   pcpd*0.721:180
$$   pcpd*0.788 :0
$$   pcpd*0.858:180
$$   pcpd*1.091:0
$$   pcpd*1.484:180
$$   pcpd*2.843:0
$$   pcpd*0.729:180
$$   pcpd*0.593:0
$$   pcpd*0.339:180
$$   pcpd*0.613:0
$$   pcpd*2.864:180
$$   pcpd*2.981:0
$$   pcpd*0.770:180
$$   pcpd*0.691:0
$$   pcpd*0.944:180
$$   pcpd*1.020:0
$$   pcpd*1.494:180
$$   pcpd*2.846:0
$$   pcpd*0.738:180
$$   pcpd*0.510:0
$$   pcpd*0.283:180
$$   pcpd*0.808:0
$$   pcpd*1.328:180
$$   pcpd*1.536:0
$$   pcpd*2.871:180
$$   pcpd*0.721:0
$$   pcpd*0.788:180
$$   pcpd*0.858:0
$$   pcpd*1.091:180
$$   pcpd*1.484:0
$$   pcpd*2.843:180
$$   pcpd*0.729:0
$$   pcpd*0.593:180
$$   pcpd*0.339:180
$$   pcpd*0.613:0
$$   pcpd*2.864:180
$$   pcpd*2.981:0
$$   pcpd*0.770:180
$$   pcpd*0.691:0
$$   pcpd*0.944:180
$$   pcpd*1.020:0
$$   pcpd*1.494:180
$$   pcpd*2.846:0
$$   pcpd*0.738:180
$$   pcpd*0.510:0
$$   pcpd*0.283:180
$$   pcpd*0.808:0
$$   pcpd*1.328:180
$$   pcpd*1.536:0
$$   pcpd*2.871:180
$$   pcpd*0.721:0
$$   pcpd*0.788:180
$$   pcpd*0.858:0
$$   pcpd*1.091:180
$$   pcpd*1.484:0
$$   pcpd*2.843:180
$$   pcpd*0.729:0
$$   pcpd*0.593:180
$$   jump to 1
$$ 
##$PARAMETERFILE=	(datafile, ASCII, c:/Users/10157/Desktop/2674-7-HSQC/2/pdata/1/2rr, 0)
$$ 
##$PARAMETERFILE=	(format.temp, ASCII, c:/Users/10157/Desktop/2674-7-HSQC/2/format.temp, 0)
$$ EDIT_PAR COMMAND FILE
$$ 
$$ DI_MODE         LONG
$$ ED_ENTRY        ACQU
$$ ORDER           FILE
$$ 
$$ 
$$ HEADER		"F2 - Acquisition Parameters"
$$ T_NAME		Date_
$$ 		TYPE	R64
$$ 		CLASS	ACQU
$$ 		SUBRANGE 0.0 50000000
$$ 		REL	"Date_=itodate(DATE)"
$$ 		INV_REL	"DATE=datetoi(Date_,DATE)"
$$ 		FORMAT	"%14.0f"
$$ 		TEXT	" "
$$ END
$$ T_NAME		Time
$$ 		TYPE	R32
$$ 		CLASS	ACQU
$$ 		SUBRANGE 0.0 1000000
$$ 		REL	"Time=itotime(DATE)"
$$ 		INV_REL	"DATE=timetoi(Time,DATE)"
$$ 		FORMAT	"%14.2f"
$$ 		TEXT	" "
$$ END
$$ NAME		INSTRUM
$$ 		TEXT	" "
$$ END
$$ NAME		PROBHD
$$ 		FORMAT	"%14.14s"
$$ 		TEXT	" "
$$ END
$$ NAME		PULPROG
$$ 		TEXT	" "
$$ END
$$ NAME		TD
$$ 		TEXT	" "
$$ END
$$ NAME		SOLVENT
$$ 		TEXT	" "
$$ END
$$ NAME		NS
$$ 		TEXT	" "
$$ END
$$ NAME		DS
$$ 		TEXT	" "
$$ END
$$ T_NAME		SWH
$$ 		TYPE	R32
$$ 		CLASS	ACQU
$$ 		SUBRANGE 0.0 1e8
$$ 		REL	"SWH=SW*SFO1"
$$ 		INV_REL "SW=SWH/SFO1"
$$ 		UNIT	"Hz"
$$ 		FORMAT	"%14.3f Hz"
$$ 		TEXT	" "
$$ END
$$ T_NAME          FIDRES
$$                 TYPE    R32
$$                 CLASS   ACQU
$$                 SUBRANGE 0.0 100000
$$                 REL     "FIDRES=SW*SFO1/TD"
$$                 INV_REL "TD = nextpow(SW*SFO1/FIDRES)"
$$ 		UNIT	"Hz"
$$ 		FORMAT	"%14.6f Hz"
$$ 		TEXT	" "
$$ END
$$ T_NAME          AQ
$$ 		TYPE	R32
$$ 		CLASS	ACQU
$$ 		SUBRANGE 0.0 1000
$$ 		REL	"AQ=aqcalc(SW,SFO1,TD,DIGTYP)"
$$ 		INV_REL	"TD=tdcalc(SW,SFO1,1.0e6*AQ,DIGTYP)"
$$ 		UNIT	"sec"
$$ 		FORMAT	"%14.7f sec"
$$ 		TEXT	" "
$$ END
$$ NAME		RG
$$ 		TEXT	" "
$$ END
$$ T_NAME          DW
$$ 		TYPE	R32
$$ 		CLASS	ACQU
$$ 		SUBRANGE 0.0 1000000
$$ 		REL	"DW=1/(2*SW*SFO1)"
$$ 		INV_REL	"SW=1000000/(2*(0.005+DW)*SFO1)"
$$ 		UNIT	"usec"
$$ 		FORMAT	"%14.3lf usec"
$$ 		TEXT	" "
$$ END
$$ NAME		DE
$$ 		FORMAT	"%14.2f usec"
$$ 		TEXT	" "
$$ END
$$ NAME		TE
$$ 		FORMAT	"%14.1f K"
$$ 		TEXT	" "
$$ END
$$ T_NAME		CNST2
$$ 		TYPE	R32
$$ 		CLASS	ACQU
$$ 		SUBRANGE -1e38 1e38
$$ 		REL	"CNST2=CNST[2]"
$$ 		INV_REL	"CNST[2]=CNST2"
$$ 		FORMAT	"%14.7f"
$$ 		TEXT	" "
$$ END
$$ T_NAME		CNST17
$$ 		TYPE	R32
$$ 		CLASS	ACQU
$$ 		SUBRANGE -1e38 1e38
$$ 		REL	"CNST17=CNST[17]"
$$ 		INV_REL	"CNST[17]=CNST17"
$$ 		FORMAT	"%14.7f"
$$ 		TEXT	" "
$$ END
$$ T_NAME		D0
$$ 		TYPE	R32
$$ 		CLASS	ACQU
$$ 		SUBRANGE 0.0 1e38
$$ 		REL	"D0=D[0]"
$$ 		INV_REL	"D[0]=D0"
$$ 		UNIT	"sec"
$$ 		FORMAT	"%14.8f sec"
$$ 		TEXT	" "
$$ END
$$ T_NAME		D1
$$ 		TYPE	R32
$$ 		CLASS	ACQU
$$ 		SUBRANGE 0.0 1e38
$$ 		REL	"D1=D[1]"
$$ 		INV_REL	"D[1]=D1"
$$ 		UNIT	"sec"
$$ 		FORMAT	"%14.8f sec"
$$ 		TEXT	" "
$$ END
$$ T_NAME		D4
$$ 		TYPE	R32
$$ 		CLASS	ACQU
$$ 		SUBRANGE 0.0 1e38
$$ 		REL	"D4=D[4]"
$$ 		INV_REL	"D[4]=D4"
$$ 		UNIT	"sec"
$$ 		FORMAT	"%14.8f sec"
$$ 		TEXT	" "
$$ END
$$ T_NAME		D11
$$ 		TYPE	R32
$$ 		CLASS	ACQU
$$ 		SUBRANGE 0.0 1e38
$$ 		REL	"D11=D[11]"
$$ 		INV_REL	"D[11]=D11"
$$ 		UNIT	"sec"
$$ 		FORMAT	"%14.8f sec"
$$ 		TEXT	" "
$$ END
$$ T_NAME		D16
$$ 		TYPE	R32
$$ 		CLASS	ACQU
$$ 		SUBRANGE 0.0 1e38
$$ 		REL	"D16=D[16]"
$$ 		INV_REL	"D[16]=D16"
$$ 		UNIT	"sec"
$$ 		FORMAT	"%14.8f sec"
$$ 		TEXT	" "
$$ END
$$ T_NAME		D21
$$ 		TYPE	R32
$$ 		CLASS	ACQU
$$ 		SUBRANGE 0.0 1e38
$$ 		REL	"D21=D[21]"
$$ 		INV_REL	"D[21]=D21"
$$ 		UNIT	"sec"
$$ 		FORMAT	"%14.8f sec"
$$ 		TEXT	" "
$$ END
$$ T_NAME		D24
$$ 		TYPE	R32
$$ 		CLASS	ACQU
$$ 		SUBRANGE 0.0 1e38
$$ 		REL	"D24=D[24]"
$$ 		INV_REL	"D[24]=D24"
$$ 		UNIT	"sec"
$$ 		FORMAT	"%14.8f sec"
$$ 		TEXT	" "
$$ END
$$ T_NAME		IN0
$$ 		TYPE	R32
$$ 		CLASS	ACQU
$$ 		SUBRANGE 0.0 1e38
$$ 		REL	"IN0=IN[0]"
$$ 		INV_REL	"IN[0]=IN0"
$$ 		UNIT	"sec"
$$ 		FORMAT	"%14.8f sec"
$$ 		TEXT	" "
$$ END
$$ HEADER		"======== CHANNEL f1 ========"
$$ NAME		SFO1
$$ 		FORMAT	"%14.7f MHz"
$$ 		TEXT	" "
$$ END
$$ NAME		NUC1
$$ 		NONEDIT
$$ 		TEXT	" "
$$ END
$$ T_NAME		P1
$$ 		TYPE	R32
$$ 		CLASS	ACQU
$$ 		SUBRANGE 0.0 1.0e10
$$ 		REL	"P1=P[1]"
$$ 		INV_REL	"P[1]=P1"
$$ 		UNIT	"usec"
$$ 		FORMAT	"%14.2f usec"
$$ 		TEXT	" "
$$ END
$$ T_NAME		P2
$$ 		TYPE	R32
$$ 		CLASS	ACQU
$$ 		SUBRANGE 0.0 1.0e10
$$ 		REL	"P2=P[2]"
$$ 		INV_REL	"P[2]=P2"
$$ 		UNIT	"usec"
$$ 		FORMAT	"%14.2f usec"
$$ 		TEXT	" "
$$ END
$$ T_NAME		P28
$$ 		TYPE	R32
$$ 		CLASS	ACQU
$$ 		SUBRANGE 0.0 1.0e10
$$ 		REL	"P28=P[28]"
$$ 		INV_REL	"P[28]=P28"
$$ 		UNIT	"usec"
$$ 		FORMAT	"%14.2f usec"
$$ 		TEXT	" "
$$ END
$$ T_NAME		PLW1
$$ 		TYPE	R32
$$ 		CLASS	ACQU
$$ 		SUBRANGE 0 54.2
$$ 		REL	"PLW1=PLW[1]"
$$ 		INV_REL	"PLW[1]=PLW1"
$$ 		UNIT	"W"
$$ 		FORMAT	"%14.8f W"
$$ 		TEXT	"power PLW1 "
$$ END
$$ HEADER		"======== CHANNEL f2 ========"
$$ NAME		SFO2
$$ 		FORMAT	"%14.7f MHz"
$$ 		TEXT	" "
$$ END
$$ NAME		NUC2
$$ 		NONEDIT
$$ 		TEXT	" "
$$ END
$$ NAME		CPDPRG[2]
$$ 		TEXT	" "
$$ END
$$ T_NAME		P3
$$ 		TYPE	R32
$$ 		CLASS	ACQU
$$ 		SUBRANGE 0.0 1.0e10
$$ 		REL	"P3=P[3]"
$$ 		INV_REL	"P[3]=P3"
$$ 		UNIT	"usec"
$$ 		FORMAT	"%14.2f usec"
$$ 		TEXT	" "
$$ END
$$ T_NAME		P14
$$ 		TYPE	R32
$$ 		CLASS	ACQU
$$ 		SUBRANGE 0.0 1.0e10
$$ 		REL	"P14=P[14]"
$$ 		INV_REL	"P[14]=P14"
$$ 		UNIT	"usec"
$$ 		FORMAT	"%14.2f usec"
$$ 		TEXT	" "
$$ END
$$ T_NAME		P24
$$ 		TYPE	R32
$$ 		CLASS	ACQU
$$ 		SUBRANGE 0.0 1.0e10
$$ 		REL	"P24=P[24]"
$$ 		INV_REL	"P[24]=P24"
$$ 		UNIT	"usec"
$$ 		FORMAT	"%14.2f usec"
$$ 		TEXT	" "
$$ END
$$ T_NAME		P31
$$ 		TYPE	R32
$$ 		CLASS	ACQU
$$ 		SUBRANGE 0.0 1.0e10
$$ 		REL	"P31=P[31]"
$$ 		INV_REL	"P[31]=P31"
$$ 		UNIT	"usec"
$$ 		FORMAT	"%14.2f usec"
$$ 		TEXT	" "
$$ END
$$ T_NAME		PCPD2
$$ 		TYPE	R32
$$ 		CLASS	ACQU
$$ 		SUBRANGE 0 1e38
$$ 		REL	"PCPD2=PCPD[2]"
$$ 		INV_REL	"PCPD[2]=PCPD2"
$$ 		UNIT	"usec"
$$ 		FORMAT	"%14.2f usec"
$$ 		TEXT	" "
$$ END
$$ T_NAME		PLW0
$$ 		TYPE	R32
$$ 		CLASS	ACQU
$$ 		SUBRANGE 0 309.2
$$ 		REL	"PLW0=PLW[0]"
$$ 		INV_REL	"PLW[0]=PLW0"
$$ 		UNIT	"W"
$$ 		FORMAT	"%14.8f W"
$$ 		TEXT	"power PLW0 "
$$ END
$$ T_NAME		PLW2
$$ 		TYPE	R32
$$ 		CLASS	ACQU
$$ 		SUBRANGE 0 309.2
$$ 		REL	"PLW2=PLW[2]"
$$ 		INV_REL	"PLW[2]=PLW2"
$$ 		UNIT	"W"
$$ 		FORMAT	"%14.8f W"
$$ 		TEXT	"power PLW2 "
$$ END
$$ T_NAME		PLW12
$$ 		TYPE	R32
$$ 		CLASS	ACQU
$$ 		SUBRANGE 0 309.2
$$ 		REL	"PLW12=PLW[12]"
$$ 		INV_REL	"PLW[12]=PLW12"
$$ 		UNIT	"W"
$$ 		FORMAT	"%14.8f W"
$$ 		TEXT	"power PLW12 "
$$ END
$$ NAME		SPNAM[3]
$$ 		TEXT	" "
$$ END
$$ T_NAME		SPOAL3
$$ 		TYPE	R32
$$ 		CLASS	ACQU
$$ 		SUBRANGE -1.0 1.0
$$ 		REL	"SPOAL3=SPOAL[3]"
$$ 		INV_REL	"SPOAL[3]=SPOAL3"
$$ 		FORMAT	"%14.3f"
$$ 		TEXT	" "
$$ END
$$ T_NAME		SPOFFS3
$$ 		TYPE	R32
$$ 		CLASS	ACQU
$$ 		SUBRANGE -1e38 1e38
$$ 		REL	"SPOFFS3=SPOFFS[3]"
$$ 		INV_REL	"SPOFFS[0]=SPOFFS0"
$$ 		UNIT	"Hz"
$$ 		FORMAT	"%14.2f Hz"
$$ 		TEXT	" "
$$ END
$$ T_NAME		SPW3
$$ 		TYPE	R32
$$ 		CLASS	ACQU
$$ 		SUBRANGE 0 309.2
$$ 		REL	"SPW3=SPW[3]"
$$ 		INV_REL	"SPW[3]=SPW3"
$$ 		UNIT	"W"
$$ 		FORMAT	"%14.8f W"
$$ 		TEXT	"shaped pulse power SPW3"
$$ END
$$ NAME		SPNAM[7]
$$ 		TEXT	" "
$$ END
$$ T_NAME		SPOAL7
$$ 		TYPE	R32
$$ 		CLASS	ACQU
$$ 		SUBRANGE -1.0 1.0
$$ 		REL	"SPOAL7=SPOAL[7]"
$$ 		INV_REL	"SPOAL[7]=SPOAL7"
$$ 		FORMAT	"%14.3f"
$$ 		TEXT	" "
$$ END
$$ T_NAME		SPOFFS7
$$ 		TYPE	R32
$$ 		CLASS	ACQU
$$ 		SUBRANGE -1e38 1e38
$$ 		REL	"SPOFFS7=SPOFFS[7]"
$$ 		INV_REL	"SPOFFS[0]=SPOFFS0"
$$ 		UNIT	"Hz"
$$ 		FORMAT	"%14.2f Hz"
$$ 		TEXT	" "
$$ END
$$ T_NAME		SPW7
$$ 		TYPE	R32
$$ 		CLASS	ACQU
$$ 		SUBRANGE 0 309.2
$$ 		REL	"SPW7=SPW[7]"
$$ 		INV_REL	"SPW[7]=SPW7"
$$ 		UNIT	"W"
$$ 		FORMAT	"%14.8f W"
$$ 		TEXT	"shaped pulse power SPW7"
$$ END
$$ NAME		SPNAM[18]
$$ 		TEXT	" "
$$ END
$$ T_NAME		SPOAL18
$$ 		TYPE	R32
$$ 		CLASS	ACQU
$$ 		SUBRANGE -1.0 1.0
$$ 		REL	"SPOAL18=SPOAL[18]"
$$ 		INV_REL	"SPOAL[18]=SPOAL18"
$$ 		FORMAT	"%14.3f"
$$ 		TEXT	" "
$$ END
$$ T_NAME		SPOFFS18
$$ 		TYPE	R32
$$ 		CLASS	ACQU
$$ 		SUBRANGE -1e38 1e38
$$ 		REL	"SPOFFS18=SPOFFS[18]"
$$ 		INV_REL	"SPOFFS[0]=SPOFFS0"
$$ 		UNIT	"Hz"
$$ 		FORMAT	"%14.2f Hz"
$$ 		TEXT	" "
$$ END
$$ T_NAME		SPW18
$$ 		TYPE	R32
$$ 		CLASS	ACQU
$$ 		SUBRANGE 0 309.2
$$ 		REL	"SPW18=SPW[18]"
$$ 		INV_REL	"SPW[18]=SPW18"
$$ 		UNIT	"W"
$$ 		FORMAT	"%14.8f W"
$$ 		TEXT	"shaped pulse power SPW18"
$$ END
$$ HEADER		"====== GRADIENT CHANNEL ====="
$$ NAME		GPNAM[1]
$$ 		TEXT	" "
$$ END
$$ NAME		GPNAM[2]
$$ 		TEXT	" "
$$ END
$$ NAME		GPNAM[3]
$$ 		TEXT	" "
$$ END
$$ NAME		GPNAM[4]
$$ 		TEXT	" "
$$ END
$$ T_NAME		GPZ1
$$ 		TYPE	R32
$$ 		CLASS	ACQU
$$ 		SUBRANGE -100.0 100.0
$$ 		REL	"GPZ1=GPZ[1]"
$$ 		INV_REL	"GPZ[1]=GPZ1"
$$ 		UNIT	"%"
$$ 		FORMAT	"%14.2f %"
$$ 		TEXT	" "
$$ END
$$ T_NAME		GPZ2
$$ 		TYPE	R32
$$ 		CLASS	ACQU
$$ 		SUBRANGE -100.0 100.0
$$ 		REL	"GPZ2=GPZ[2]"
$$ 		INV_REL	"GPZ[2]=GPZ2"
$$ 		UNIT	"%"
$$ 		FORMAT	"%14.2f %"
$$ 		TEXT	" "
$$ END
$$ T_NAME		GPZ3
$$ 		TYPE	R32
$$ 		CLASS	ACQU
$$ 		SUBRANGE -100.0 100.0
$$ 		REL	"GPZ3=GPZ[3]"
$$ 		INV_REL	"GPZ[3]=GPZ3"
$$ 		UNIT	"%"
$$ 		FORMAT	"%14.2f %"
$$ 		TEXT	" "
$$ END
$$ T_NAME		GPZ4
$$ 		TYPE	R32
$$ 		CLASS	ACQU
$$ 		SUBRANGE -100.0 100.0
$$ 		REL	"GPZ4=GPZ[4]"
$$ 		INV_REL	"GPZ[4]=GPZ4"
$$ 		UNIT	"%"
$$ 		FORMAT	"%14.2f %"
$$ 		TEXT	" "
$$ END
$$ T_NAME		P16
$$ 		TYPE	R32
$$ 		CLASS	ACQU
$$ 		SUBRANGE 0.0 1.0e10
$$ 		REL	"P16=P[16]"
$$ 		INV_REL	"P[16]=P16"
$$ 		UNIT	"usec"
$$ 		FORMAT	"%14.2f usec"
$$ 		TEXT	" "
$$ END
$$ T_NAME		P19
$$ 		TYPE	R32
$$ 		CLASS	ACQU
$$ 		SUBRANGE 0.0 1.0e10
$$ 		REL	"P19=P[19]"
$$ 		INV_REL	"P[19]=P19"
$$ 		UNIT	"usec"
$$ 		FORMAT	"%14.2f usec"
$$ 		TEXT	" "
$$ END
$$ 
##$PARAMETERFILE=	(parm.txt, ASCII, c:/Users/10157/Desktop/2674-7-HSQC/2/pdata/1/parm.txt, 0)
$$ 
$$ Current Data Parameters
$$ NAME        2674-7-HSQC              
$$ EXPNO                 2              
$$ PROCNO                1              
$$ 
$$ F2 - Acquisition Parameters
$$ Date_          20200807              
$$ Time               2.41              
$$ INSTRUM           spect              
$$ PROBHD   5 mm PABBO BB/              
$$ PULPROG  hsqcedetgpsisp2.3              
$$ TD                 2048              
$$ SOLVENT            DMSO              
$$ NS                   96              
$$ DS                   32              
$$ SWH            7211.539 Hz           
$$ FIDRES         3.521259 Hz           
$$ AQ            0.1419947 sec          
$$ RG               187.42              
$$ DW               69.333 usec         
$$ DE                 6.50 usec         
$$ TE                298.1 K            
$$ CNST2       145.0000000              
$$ CNST17       -0.5000000              
$$ D0           0.00000300 sec          
$$ D1           1.50000000 sec          
$$ D4           0.00172414 sec          
$$ D11          0.03000000 sec          
$$ D16          0.00020000 sec          
$$ D21          0.00360000 sec          
$$ D24          0.00089000 sec          
$$ IN0          0.00002010 sec          
$$ 
$$ ======== CHANNEL f1 ========
$$ SFO1        600.1728208 MHz          
$$ NUC1                 1H              
$$ P1                13.20 usec         
$$ P2                26.40 usec         
$$ P28             1000.00 usec         
$$ PLW1        22.00000000 W            
$$ 
$$ ======== CHANNEL f2 ========
$$ SFO2        150.9234304 MHz          
$$ NUC2                13C              
$$ CPDPRG[2           garp              
$$ P3                12.10 usec         
$$ P14              500.00 usec         
$$ P24             2000.00 usec         
$$ P31             1730.00 usec         
$$ PCPD2             58.60 usec         
$$ PLW0     0 W            
$$ PLW2        95.00000000 W            
$$ PLW12        4.05039978 W            
$$ SPNAM[3] Crp60,0.5,20.1              
$$ SPOAL3            0.500              
$$ SPOFFS3  0 Hz           
$$ SPW3        21.25099945 W            
$$ SPNAM[7]    Crp60comp.4              
$$ SPOAL7            0.500              
$$ SPOFFS7  0 Hz           
$$ SPW7        21.25099945 W            
$$ SPNAM[18  Crp60_xfilt.2              
$$ SPOAL18           0.500              
$$ SPOFFS18 0 Hz           
$$ SPW18        6.14200020 W            
$$ 
$$ ====== GRADIENT CHANNEL =====
$$ GPNAM[1]     SMSQ10.100              
$$ GPNAM[2]     SMSQ10.100              
$$ GPNAM[3]     SMSQ10.100              
$$ GPNAM[4]     SMSQ10.100              
$$ GPZ1              80.00 %            
$$ GPZ2              20.10 %            
$$ GPZ3              11.00 %            
$$ GPZ4              -5.00 %            
$$ P16             1000.00 usec         
$$ P19              600.00 usec         
$$ 
$$ F1 - Acquisition parameters
$$ TD                  128              
$$ SFO1           150.9234 MHz          
$$ FIDRES       194.340790 Hz           
$$ SW              164.823 ppm          
$$ FnMODE    Echo-Antiecho              
$$ SWH            24875.62 Hz           
$$ FOV      0 cm           
$$ 
$$ F2 - Processing parameters
$$ SI                 1024              
$$ SF          600.1700000 MHz          
$$ WDW               QSINE              
$$ SSB                   2              
$$ LB       0 Hz           
$$ GB       0              
$$ PC                 1.40              
$$ 
$$ F1 - Processing parameters
$$ SI                 1024              
$$ MC2       echo-antiecho              
$$ SF          150.9128665 MHz          
$$ WDW               QSINE              
$$ SSB                   2              
$$ LB       0 Hz           
$$ GB       0              
$$ 
##$PARAMETERFILE=	(proc2s, ASCII, c:/Users/10157/Desktop/2674-7-HSQC/2/pdata/1/proc2s, 0)
$$ ##TITLE= Parameter file, TOPSPIN		Version 3.2
$$ ##JCAMPDX= 5.0
$$ ##DATATYPE= Parameter Values
$$ ##NPOINTS= 10	$$ modification sequence number
$$ ##ORIGIN= Bruker BioSpin GmbH
$$ ##OWNER= nmrsu
$$ $$ 2020-08-07 08:21:44.058 +0800  nmrsu@CZC3361HFZ
$$ $$ D:/NMR_data/2020-02/2674-7-HSQC/2/pdata/1/proc2s
$$ $$ process C:\Bruker\TopSpin3\prog\mod\apkm.exe
$$ ##$ABSF1= 152.4172
$$ ##$ABSF2= -12.41713
$$ ##$ABSG= 5
$$ ##$ABSL= 0
$$ ##$ALPHA= 0
$$ ##$AQORDER= 0
$$ ##$ASSFAC= 0
$$ ##$ASSFACI= 0
$$ ##$ASSFACX= 0
$$ ##$ASSWID= 0
$$ ##$AUNMP= <>
$$ ##$AXLEFT= 0
$$ ##$AXNAME= <F1>
$$ ##$AXNUC= <13C>
$$ ##$AXRIGHT= 0
$$ ##$AXTYPE= 0
$$ ##$AXUNIT= <>
$$ ##$AZFE= 0.1
$$ ##$AZFW= 0.5
$$ ##$BCFW= 0
$$ ##$BC_mod= 0
$$ ##$BYTORDP= 0
$$ ##$COROFFS= 0
$$ ##$CY= -3
$$ ##$DATMOD= 1
$$ ##$DC= 0
$$ ##$DFILT= <>
$$ ##$DTYPP= 0
$$ ##$ERETIC= no
$$ ##$F1P= 0
$$ ##$F2P= 0
$$ ##$FCOR= 0.5
$$ ##$FTSIZE= 1024
$$ ##$FT_mod= 6
$$ ##$GAMMA= 0
$$ ##$GB= 0
$$ ##$INTBC= 1
$$ ##$INTSCL= 1
$$ ##$ISEN= 128
$$ ##$LB= 0
$$ ##$LEV0= 0
$$ ##$LPBIN= 256
$$ ##$MAXI= 10000
$$ ##$MC2= 5
$$ ##$MEAN= 0
$$ ##$ME_mod= 2
$$ ##$MI= 1
$$ ##$MddCEXP= no
$$ ##$MddCT_SP= no
$$ ##$MddF180= no
$$ ##$MddLAMBDA= 0
$$ ##$MddMEMORY= 0
$$ ##$MddMERGE= 0
$$ ##$MddNCOMP= 0
$$ ##$MddNITER= 0
$$ ##$MddNOISE= 0
$$ ##$MddPHASE= 0
$$ ##$MddSEED= 0
$$ ##$MddSRSIZE= 0
$$ ##$Mdd_CsALG= 0
$$ ##$Mdd_CsLAMBDA= 0
$$ ##$Mdd_CsNITER= 0
$$ ##$Mdd_CsNORM= 0
$$ ##$Mdd_CsZF= 0
$$ ##$Mdd_mod= 0
$$ ##$NCOEF= 32
$$ ##$NC_proc= -4
$$ ##$NLEV= 6
$$ ##$NOISF1= 0
$$ ##$NOISF2= 0
$$ ##$NSP= 0
$$ ##$NTH_PI= 0
$$ ##$NZP= 0
$$ ##$OFFSET= 152.4172
$$ ##$PC= 4
$$ ##$PHC0= -5.914751
$$ ##$PHC1= 0
$$ ##$PH_mod= 0
$$ ##$PKNL= no
$$ ##$PPARMOD= 1
$$ ##$PPDIAG= 0
$$ ##$PPIPTYP= 0
$$ ##$PPMPNUM= 0
$$ ##$PPRESOL= 1
$$ ##$PSCAL= 1
$$ ##$PSIGN= 0
$$ ##$PYNMP= <>
$$ ##$REVERSE= no
$$ ##$SF= 150.912866534
$$ ##$SI= 1024
$$ ##$SIGF1= 152.4172
$$ ##$SIGF2= -12.41713
$$ ##$SINO= 0
$$ ##$SIOLD= 1024
$$ ##$SPECTYP= <>
$$ ##$SREGLST= <>
$$ ##$SSB= 2
$$ ##$STSI= 1024
$$ ##$STSR= 0
$$ ##$SW_p= 24875.6218905472
$$ ##$SYMM= 0
$$ ##$S_DEV= 70282
$$ ##$TDeff= 256
$$ ##$TDoff= 0
$$ ##$TI= <>
$$ ##$TILT= no
$$ ##$TM1= 0
$$ ##$TM2= 0
$$ ##$TOPLEV= 0
$$ ##$USERP1= <>
$$ ##$USERP2= <>
$$ ##$USERP3= <>
$$ ##$USERP4= <>
$$ ##$USERP5= <>
$$ ##$WDW= 4
$$ ##$XDIM= 128
$$ ##$YMAX_p= 512634541
$$ ##$YMIN_p= -21434767
$$ ##END=
$$ 
##$PARAMETERFILE=	(procs, ASCII, c:/Users/10157/Desktop/2674-7-HSQC/2/pdata/1/procs, 0)
$$ ##TITLE= Parameter file, TOPSPIN		Version 3.2
$$ ##JCAMPDX= 5.0
$$ ##DATATYPE= Parameter Values
$$ ##NPOINTS= 15	$$ modification sequence number
$$ ##ORIGIN= Bruker BioSpin GmbH
$$ ##OWNER= nmrsu
$$ $$ 2020-08-07 08:21:44.058 +0800  nmrsu@CZC3361HFZ
$$ $$ D:/NMR_data/2020-02/2674-7-HSQC/2/pdata/1/procs
$$ $$ process C:\Bruker\TopSpin3\prog\mod\apkm.exe
$$ ##$ABSF1= 10.70791
$$ ##$ABSF2= -1.307917
$$ ##$ABSG= 5
$$ ##$ABSL= 0
$$ ##$ALPHA= 0
$$ ##$AQORDER= 0
$$ ##$ASSFAC= 0
$$ ##$ASSFACI= 0
$$ ##$ASSFACX= 0
$$ ##$ASSWID= 0
$$ ##$AUNMP= <proc_2dinv>
$$ ##$AXLEFT= 0
$$ ##$AXNAME= <F2>
$$ ##$AXNUC= <1H>
$$ ##$AXRIGHT= 0
$$ ##$AXTYPE= 0
$$ ##$AXUNIT= <>
$$ ##$AZFE= 0.1
$$ ##$AZFW= 0.5
$$ ##$BCFW= 0
$$ ##$BC_mod= 0
$$ ##$BYTORDP= 0
$$ ##$COROFFS= 0
$$ ##$CY= -3
$$ ##$DATMOD= 1
$$ ##$DC= 0
$$ ##$DFILT= <>
$$ ##$DTYPP= 0
$$ ##$ERETIC= no
$$ ##$F1P= 0
$$ ##$F2P= 0
$$ ##$FCOR= 0.5
$$ ##$FTSIZE= 1024
$$ ##$FT_mod= 6
$$ ##$GAMMA= 0
$$ ##$GB= 0
$$ ##$INTBC= 1
$$ ##$INTSCL= 1
$$ ##$ISEN= 128
$$ ##$LB= 0
$$ ##$LEV0= 26.82866
$$ ##$LPBIN= 0
$$ ##$MAXI= 10000
$$ ##$MC2= 0
$$ ##$MEAN= 0
$$ ##$ME_mod= 0
$$ ##$MI= 0
$$ ##$MddCEXP= no
$$ ##$MddCT_SP= no
$$ ##$MddF180= no
$$ ##$MddLAMBDA= 0
$$ ##$MddMEMORY= 0
$$ ##$MddMERGE= 0
$$ ##$MddNCOMP= 0
$$ ##$MddNITER= 0
$$ ##$MddNOISE= 0
$$ ##$MddPHASE= 0
$$ ##$MddSEED= 0
$$ ##$MddSRSIZE= 0
$$ ##$Mdd_CsALG= 0
$$ ##$Mdd_CsLAMBDA= 0
$$ ##$Mdd_CsNITER= 0
$$ ##$Mdd_CsNORM= 0
$$ ##$Mdd_CsZF= 0
$$ ##$Mdd_mod= 0
$$ ##$NCOEF= 0
$$ ##$NC_proc= -4
$$ ##$NLEV= 32
$$ ##$NOISF1= 0
$$ ##$NOISF2= 0
$$ ##$NSP= 0
$$ ##$NTH_PI= 0
$$ ##$NZP= 0
$$ ##$OFFSET= 10.70791
$$ ##$PC= 1.4
$$ ##$PHC0= 32.51369
$$ ##$PHC1= -18.02247
$$ ##$PH_mod= 1
$$ ##$PKNL= yes
$$ ##$PPARMOD= 1
$$ ##$PPDIAG= 0
$$ ##$PPIPTYP= 0
$$ ##$PPMPNUM= 100
$$ ##$PPRESOL= 1
$$ ##$PSCAL= 0
$$ ##$PSIGN= 0
$$ ##$PYNMP= <>
$$ ##$REVERSE= no
$$ ##$SF= 600.17
$$ ##$SI= 1024
$$ ##$SIGF1= 10.70791
$$ ##$SIGF2= -1.307917
$$ ##$SINO= 0
$$ ##$SIOLD= 1024
$$ ##$SPECTYP= <>
$$ ##$SREGLST= <13C.H2O+D2O>
$$ ##$SSB= 2
$$ ##$STSI= 1024
$$ ##$STSR= 0
$$ ##$SW_p= 7211.53846153844
$$ ##$SYMM= 0
$$ ##$S_DEV= 70282
$$ ##$TDeff= 2048
$$ ##$TDoff= 0
$$ ##$TI= <>
$$ ##$TILT= no
$$ ##$TM1= 0
$$ ##$TM2= 0
$$ ##$TOPLEV= 100
$$ ##$USERP1= <>
$$ ##$USERP2= <>
$$ ##$USERP3= <>
$$ ##$USERP4= <>
$$ ##$USERP5= <>
$$ ##$WDW= 4
$$ ##$XDIM= 1024
$$ ##$YMAX_p= 512634541
$$ ##$YMIN_p= -21434767
$$ ##END=
$$ 
##$PARAMETERFILE=	(pulseprogram, ASCII, c:/Users/10157/Desktop/2674-7-HSQC/2/pulseprogram, 0)
$$ # 1 "C:/Bruker/TopSpin3/exp/stan/nmr/lists/pp/hsqcedetgpsisp2.3"
$$ ;hsqcedetgpsisp2.3
$$ ;avance-version (12/01/11)
$$ ;HSQC
$$ ;2D H-1/X correlation via double inept transfer
$$ ;   using sensitivity improvement
$$ ;phase sensitive using Echo/Antiecho-TPPI gradient selection
$$ ;with decoupling during acquisition
$$ ;using trim pulses in inept transfer
$$ ;with multiplicity editing during selection step
$$ ;using shaped pulses for all 180degree pulses on f2 - channel
$$ ;for matched sweep adiabatic pulses
$$ ;with gradients in back-inept
$$ ;
$$ ;A.G. Palmer III, J. Cavanagh, P.E. Wright & M. Rance, J. Magn.
$$ ;   Reson. 93, 151-170 (1991)
$$ ;L.E. Kay, P. Keifer & T. Saarinen, J. Am. Chem. Soc. 114,
$$ ;   10663-5 (1992)
$$ ;J. Schleucher, M. Schwendinger, M. Sattler, P. Schmidt, O. Schedletzky,
$$ ;   S.J. Glaser, O.W. Sorensen & C. Griesinger, J. Biomol. NMR 4,
$$ ;   301-306 (1994)
$$ ;W. Willker, D. Leibfritz, R. Kerssebaum & W. Bermel, Magn. Reson.
$$ ;   Chem. 31, 287-292 (1993)
$$ ;C. Zwahlen, P. Legault, S.J.F. Vincent, J. Greenblatt, R. Konrat &
$$ ;   L.E. Kay, J. Am. Chem. Soc. 119 6711-6721 (1997)
$$ ;(R.D. Boyer, R. Johnson & K. Krishnamurthy, 
$$ ;   J. Magn. Reson. 165, 253-259 (2003) )
$$ ;
$$ ;$CLASS=HighRes
$$ ;$DIM=2D
$$ ;$TYPE=
$$ ;$SUBTYPE=
$$ ;$COMMENT=
$$ ;$RECOMMEND=y
$$ 
$$ 
$$ # 1 "C:/Bruker/TopSpin3/exp/stan/nmr/lists/pp/Avance.incl" 1
$$ ;Avance3.incl
$$ ;   for AV III
$$ ;
$$ ;avance-version (13/06/17)
$$ ;
$$ ;$CLASS=HighRes Incl
$$ ;$COMMENT=
$$ # 169 "C:/Bruker/TopSpin3/exp/stan/nmr/lists/pp/Avance.incl"
$$ ;$Id: Avance3.incl,v 1.9.8.3 2013/08/30 09:44:49 ber Exp $
$$ # 36 "C:/Bruker/TopSpin3/exp/stan/nmr/lists/pp/hsqcedetgpsisp2.3" 2
$$ 
$$ # 1 "C:/Bruker/TopSpin3/exp/stan/nmr/lists/pp/Grad.incl" 1
$$ ;Grad2.incl  -  include file for Gradient Spectroscopy
$$ ;   for TCU3
$$ ;
$$ ;avance-version (07/01/17)
$$ ;
$$ ;$CLASS=HighRes Incl
$$ ;$COMMENT=
$$ 
$$ # 27 "C:/Bruker/TopSpin3/exp/stan/nmr/lists/pp/Grad.incl"
$$ define list<gradient> EA=<EA>
$$ 
$$ 
$$ # 31 "C:/Bruker/TopSpin3/exp/stan/nmr/lists/pp/Grad.incl"
$$ ;$Id: Grad2.incl,v 1.13.8.1 2012/01/31 17:56:17 ber Exp $
$$ # 37 "C:/Bruker/TopSpin3/exp/stan/nmr/lists/pp/hsqcedetgpsisp2.3" 2
$$ 
$$ # 1 "C:/Bruker/TopSpin3/exp/stan/nmr/lists/pp/Delay.incl" 1
$$ ;Delay.incl  -  include file for commonly used delays
$$ ;
$$ ;version (13/08/07)
$$ ;
$$ ;$CLASS=HighRes Incl
$$ ;$COMMENT=
$$ 
$$ # 9 "C:/Bruker/TopSpin3/exp/stan/nmr/lists/pp/Delay.incl"
$$ ;general delays
$$ 
$$ define delay DELTA
$$ define delay DELTA1
$$ define delay DELTA2
$$ define delay DELTA3
$$ define delay DELTA4
$$ define delay DELTA5
$$ define delay DELTA6
$$ define delay DELTA7
$$ define delay DELTA8
$$ define delay DELTA9
$$ define delay DELTA10
$$ define delay DELTA11
$$ define delay DELTA12
$$ define delay DELTA13
$$ define delay DELTA14
$$ define delay DELTA15
$$ define delay DELTA16
$$ 
$$ define delay TAU
$$ define delay TAU1
$$ define delay TAU2
$$ define delay TAU3
$$ define delay TAU4
$$ define delay TAU5
$$ define delay TAU6
$$ define delay TAU7
$$ define delay TAU8
$$ define delay TAU9
$$ # 40 "C:/Bruker/TopSpin3/exp/stan/nmr/lists/pp/Delay.incl"
$$ define delay INCR1
$$ define delay INCR2
$$ define delay INCR3
$$ define delay INCR4
$$ define delay INCR5
$$ define delay INCR6
$$ 
$$ 
$$ ;delays for centering pulses
$$ # 50 "C:/Bruker/TopSpin3/exp/stan/nmr/lists/pp/Delay.incl"
$$ define delay CEN_HN1
$$ define delay CEN_HN2
$$ define delay CEN_HN3
$$ define delay CEN_HC1
$$ define delay CEN_HC2
$$ define delay CEN_HC3
$$ define delay CEN_HC4
$$ define delay CEN_HP1
$$ define delay CEN_HP2
$$ define delay CEN_CN1
$$ define delay CEN_CN2
$$ define delay CEN_CN3
$$ define delay CEN_CN4
$$ define delay CEN_CP1
$$ define delay CEN_CP2
$$ 
$$ 
$$ ;loop counters
$$ # 69 "C:/Bruker/TopSpin3/exp/stan/nmr/lists/pp/Delay.incl"
$$ define loopcounter COUNTER
$$ define loopcounter SCALEF
$$ define loopcounter FACTOR1
$$ define loopcounter FACTOR2
$$ define loopcounter FACTOR3
$$ define loopcounter FACTOR4
$$ define loopcounter FACTOR5
$$ define loopcounter FACTOR6
$$ 
$$ 
$$ # 80 "C:/Bruker/TopSpin3/exp/stan/nmr/lists/pp/Delay.incl"
$$ ;$Id: Delay.incl,v 1.13.8.2 2013/08/30 09:44:49 ber Exp $
$$ # 38 "C:/Bruker/TopSpin3/exp/stan/nmr/lists/pp/hsqcedetgpsisp2.3" 2
$$ 
$$ 
$$ # 41 "C:/Bruker/TopSpin3/exp/stan/nmr/lists/pp/hsqcedetgpsisp2.3"
$$ "p2=p1*2"
$$ "d4=1s/(cnst2*4)"
$$ "d11=30m"
$$ 
$$ 
$$ "d0=3u"
$$ # 48 "C:/Bruker/TopSpin3/exp/stan/nmr/lists/pp/hsqcedetgpsisp2.3"
$$ "in0=inf1/2"
$$ 
$$ 
$$ "DELTA=d21-p16-d16-p2-d0*2-p3*2/PI"
$$ "DELTA1=p16+d16-p1*0.78+de+8u"
$$ "DELTA2=d4-larger(p2,p14)/2"
$$ "DELTA3=d24-cnst17*p24/2-p19-d16"
$$ "DELTA4=d4-larger(p2,p14)/2-p16-d16"
$$ "DELTA5=d21-p2+p3*2/PI"
$$ # 59 "C:/Bruker/TopSpin3/exp/stan/nmr/lists/pp/hsqcedetgpsisp2.3"
$$ "acqt0=0"
$$ baseopt_echo
$$ 
$$ 
$$ # 1 "mc_line 63 file C:/Bruker/TopSpin3/exp/stan/nmr/lists/pp/hsqcedetgpsisp2.3 exp. def. part of mc cmd. before ze"
$$ define delay MCWRK
$$ define delay MCREST
$$ define delay d0orig
$$ "d0orig=d0"
$$ define loopcounter t1loop
$$ "t1loop=0"
$$ define loopcounter ph1loop
$$ "ph1loop=0"
$$ define loopcounter ST1CNT
$$ "ST1CNT = td1 / 2"
$$ "MCREST = d1 - d1"
$$ "MCWRK = 0.066667*d1"
$$ 
$$     dccorr
$$ # 63 "C:/Bruker/TopSpin3/exp/stan/nmr/lists/pp/hsqcedetgpsisp2.3"
$$ 1 ze
$$ # 1 "mc_line 63 file C:/Bruker/TopSpin3/exp/stan/nmr/lists/pp/hsqcedetgpsisp2.3 exp. def. of mc cmd. after ze"
$$       "d0=d0orig + t1loop * in0 "
$$       "phval5 = (ph1loop % 2) * 180"
$$       MCWRK ip5 + phval5
$$       "phval3 = (t1loop * 180)%360"
$$       MCWRK ip3 + phval3
$$       "phval6 = (t1loop * 180)%360"
$$       MCWRK ip6 + phval6
$$       "phval31 = (t1loop * 180)%360"
$$       MCWRK ip31 + phval31
$$       MCWRK
$$       "phval0 = ph1loop * 1"
$$       MCWRK setgrad EA
$$ # 64 "C:/Bruker/TopSpin3/exp/stan/nmr/lists/pp/hsqcedetgpsisp2.3"
$$   d11 pl12:f2
$$ # 1 "mc_line 65 file C:/Bruker/TopSpin3/exp/stan/nmr/lists/pp/hsqcedetgpsisp2.3 exp. start label for mc cmd."
$$ 2 MCWRK  * 7 do:f2
$$ LBLF1, MCWRK  * 7
$$ LBLST1, MCWRK 
$$   MCREST
$$ # 66 "C:/Bruker/TopSpin3/exp/stan/nmr/lists/pp/hsqcedetgpsisp2.3"
$$ 3 (p1 ph1)
$$   DELTA2 pl0:f2
$$   4u
$$   (center (p2 ph1) (p14:sp3 ph6):f2 )
$$   4u
$$   DELTA2 pl2:f2 setnmr3|0 setnmr0|34|32|33 ctrlgrad 0
$$   p28 ph1
$$   4u
$$   (p1 ph2) (p3 ph3):f2
$$   d0 
$$   (p2 ph7)
$$   d0
$$   p16:gp1*EA
$$   d16
$$   DELTA
$$   (p31:sp18 ph1):f2
$$   (p2 ph1) 
$$   DELTA5
$$   4u
$$   (p31:sp18 ph1):f2
$$   2u
$$   2u pl2:f2
$$   (center (p1 ph1) (p3 ph4):f2 )
$$   p19:gp3
$$   d16
$$   DELTA3
$$   (center (p2 ph1) (p24:sp7 ph1):f2 )
$$   DELTA3
$$   p19:gp3
$$   d16 pl2:f2
$$   (center (p1 ph2) (p3 ph5):f2 )
$$   p16:gp4
$$   d16
$$   DELTA4 pl0:f2
$$   (center (p2 ph1) (p14:sp3 ph1):f2 )
$$   DELTA4
$$   p16:gp4
$$   d16
$$   (p1 ph1)
$$   DELTA1
$$   (p2 ph1)
$$   4u
$$   p16:gp2
$$   d16 pl12:f2
$$   4u setnmr3^0 setnmr0^34^32^33 ctrlgrad 7
$$   go=2 ph31 cpd2:f2
$$ # 1 "mc_line 112 file C:/Bruker/TopSpin3/exp/stan/nmr/lists/pp/hsqcedetgpsisp2.3 exp. mc cmd. in line"
$$   MCWRK  do:f2 wr #0 if #0 zd 
$$ 
$$   "ph1loop+=1"
$$       "d0=d0orig + t1loop * in0 "
$$       "phval5 = (ph1loop % 2) * 180"
$$       MCWRK ip5 + phval5
$$       "phval3 = (t1loop * 180)%360"
$$       MCWRK ip3 + phval3
$$       "phval6 = (t1loop * 180)%360"
$$       MCWRK ip6 + phval6
$$       "phval31 = (t1loop * 180)%360"
$$       MCWRK ip31 + phval31
$$       MCWRK
$$       "phval0 = ph1loop * 1"
$$       MCWRK setgrad EA
$$   lo to LBLF1 times 2
$$   MCWRK 
$$ 
$$   "t1loop+=1"
$$       "d0=d0orig + t1loop * in0 "
$$       "phval5 = (ph1loop % 2) * 180"
$$       MCWRK ip5 + phval5
$$       "phval3 = (t1loop * 180)%360"
$$       MCWRK ip3 + phval3
$$       "phval6 = (t1loop * 180)%360"
$$       MCWRK ip6 + phval6
$$       "phval31 = (t1loop * 180)%360"
$$       MCWRK ip31 + phval31
$$       MCWRK
$$       "phval0 = ph1loop * 1"
$$       MCWRK setgrad EA
$$   lo to LBLST1 times ST1CNT
$$   MCWRK 
$$   "t1loop=0"
$$   "ph1loop=0"
$$   MCWRK
$$ # 114 "C:/Bruker/TopSpin3/exp/stan/nmr/lists/pp/hsqcedetgpsisp2.3"
$$ exit
$$    
$$ # 117 "C:/Bruker/TopSpin3/exp/stan/nmr/lists/pp/hsqcedetgpsisp2.3"
$$ ph1=0 
$$ ph2=1
$$ ph3=0 2
$$ ph4=0 0 2 2
$$ ph5=3 3 1 1
$$ ph6=0
$$ ph7=0 0 2 2
$$ ph31=2 0 0 2
$$   
$$ 
$$ ;pl0 : 0W
$$ ;pl1 : f1 channel - power level for pulse (default)
$$ ;pl2 : f2 channel - power level for pulse (default)
$$ ;pl12: f2 channel - power level for CPD/BB decoupling
$$ ;sp3: f2 channel - shaped pulse (180degree inversion)
$$ ;spnam3: Crp60,0.5,20.1
$$ ;sp7: f2 channel - shaped pulse (180degree refocussing)
$$ ;spnam7: Crp60comp.4
$$ ;sp18: f2 channel - shaped pulse 180 degree (adiabatic matched sweep)
$$ ;spnam18: Crp60_xfilt.2
$$ ;p1 : f1 channel -  90 degree high power pulse
$$ ;p2 : f1 channel - 180 degree high power pulse
$$ ;p3 : f2 channel -  90 degree high power pulse
$$ ;p14: f2 channel - 180 degree shaped pulse for inversion
$$ ;     = 500usec for Crp60,0.5,20.1
$$ ;p16: homospoil/gradient pulse
$$ ;p19: gradient pulse 2                                 [500 usec]
$$ ;p24: f2 channel - 180 degree shaped pulse for refocussing
$$ ;     = 2msec for Crp60comp.4
$$ ;p28: f1 channel - trim pulse
$$ ;p31: f2 channel - 180 degree shaped pulse for adiabatic matched sweep
$$ ;                      1730 us at 600.13 MHz, otherwise: 1730*sqrt(600/x)
$$ ;d0 : incremented delay (2D)                           [3 usec]
$$ ;d1 : relaxation delay; 1-5 * T1
$$ ;d4 : 1/(4J)XH
$$ ;d11: delay for disk I/O                               [30 msec]
$$ ;d16: delay for homospoil/gradient recovery
$$ ;d21: set d21 according to multiplicity selection
$$ ;        1/(2J(XH))  XH, XH3 positive, XH2 negative
$$ ;d24: 1/(8J)XH for all multiplicities
$$ ;     1/(4J)XH for XH
$$ ;cnst2: = J(XH)
$$ ;cnst17: = -0.5 for Crp60comp.4
$$ ;inf1: 1/SW(X) = 2 * DW(X)
$$ ;in0: 1/(2 * SW(X)) = DW(X)
$$ ;nd0: 2
$$ ;ns: 1 * n
$$ ;ds: >= 16
$$ ;td1: number of experiments
$$ ;FnMODE: echo-antiecho
$$ ;cpd2: decoupling according to sequence defined by cpdprg2
$$ ;pcpd2: f2 channel - 90 degree pulse for decoupling sequence
$$ 
$$ # 171 "C:/Bruker/TopSpin3/exp/stan/nmr/lists/pp/hsqcedetgpsisp2.3"
$$ ;use gradient ratio:	gp 1 : gp 2 : gp 3 : gp 4
$$ ;			  80 : 20.1 :   11 :   -5    for C-13
$$ ;			  80 :  8.1 :   11 :   -5    for N-15
$$ 
$$ ;for z-only gradients:
$$ ;gpz1: 80%
$$ ;gpz2: 20.1% for C-13, 8.1% for N-15
$$ ;gpz3: 11%
$$ ;gpz4: -5%
$$ 
$$ ;use gradient files:   
$$ ;gpnam1: SMSQ10.100
$$ ;gpnam2: SMSQ10.100
$$ ;gpnam3: SMSQ10.100
$$ ;gpnam4: SMSQ10.100
$$ # 188 "C:/Bruker/TopSpin3/exp/stan/nmr/lists/pp/hsqcedetgpsisp2.3"
$$ ;cnst17: Factor to compensate for coupling evolution during a pulse
$$ ;       (usually +1). A positive factor indicates that coupling 
$$ ;       evolution continues during the pulse, whereas a negative 
$$ ;       factor is necessary if the coupling is (partially) refocussed.
$$ 
$$ 
$$ # 195 "C:/Bruker/TopSpin3/exp/stan/nmr/lists/pp/hsqcedetgpsisp2.3"
$$ ;$Id: hsqcedetgpsisp2.3,v 1.9.2.1.4.1 2012/01/31 17:56:32 ber Exp $
$$ 
##$PARAMETERFILE=	(title, ASCII, c:/Users/10157/Desktop/2674-7-HSQC/2/pdata/1/title, 0)
$$ 
$$ 
##$PARAMETERFILE=	(uxnmr.par, ASCII, c:/Users/10157/Desktop/2674-7-HSQC/2/uxnmr.par, 0)
$$ ##TITLE= Parameter file, TOPSPIN		Version 3.2
$$ ##JCAMPDX= 5.0
$$ ##DATATYPE= Parameter Values
$$ ##NPOINTS= 552	$$ modification sequence number
$$ ##ORIGIN= Bruker BioSpin GmbH
$$ ##OWNER= nmrsu
$$ $$ 2020-07-13 13:17:50.606 +0800  nmrsu@CZC3361HFZ
$$ $$ C:/Bruker/TopSpin3/conf/instr/spect/uxnmr.par
$$ $$ process C:\Bruker\TopSpin3\prog\mod\confwiring.exe
$$ ##$ACB= 0
$$ ##$ACBTAT= (0..23)
$$ 0 88 72 88 50 0 0 0 0 0 0 0 0 0 0 0 0 0 0 0 0 0 0 0
$$ ##$ACBTBA= (0..23)
$$ 0 0 0 0 0 0 0 0 0 0 0 0 0 0 0 0 0 0 0 0 0 0 0 0
$$ ##$ACBTBLK= (0..23)
$$ 0 36 34 33 39 0 0 0 0 0 0 0 0 0 0 0 0 0 0 0 0 0 0 0
$$ ##$ACBTCTL= (0..23)
$$ 0 6 6 6 6 0 0 0 0 0 0 0 0 0 0 0 0 0 0 0 0 0 0 0
$$ ##$ACBTDI= (0..23)
$$ 0 -1779670022 -1779670023 -1779670023 -1779670252 0 0 0 0 0 0 0 0 0 0 0
$$ 0 0 0 0 0 0 0 0
$$ ##$ACBTDM= (0..23)
$$ 0 10 25 10 10 0 0 0 0 0 0 0 0 0 0 0 0 0 0 0 0 0 0 0
$$ ##$ACBTFHI= (0..23)
$$ 0 365 600 365 93 0 0 0 0 0 0 0 0 0 0 0 0 0 0 0 0 0 0 0
$$ ##$ACBTFL= (0..23)
$$ 0 248 248 248 8 0 0 0 0 0 0 0 0 0 0 0 0 0 0 0 0 0 0 0
$$ ##$ACBTFLO= (0..23)
$$ 0 6 180 6 91 0 0 0 0 0 0 0 0 0 0 0 0 0 0 0 0 0 0 0
$$ ##$ACBTINP= (0..23)
$$ 0 4 2 1 7 0 0 0 0 0 0 0 0 0 0 0 0 0 0 0 0 0 0 0
$$ ##$ACBTOUT= (0..23)
$$ 0 1 1 2 1 0 0 0 0 0 0 0 0 0 0 0 0 0 0 0 0 0 0 0
$$ ##$ACBTPO= (0..23)
$$ 0 300000 100000 300000 5000 0 0 0 0 0 0 0 0 0 0 0 0 0 0 0 0 0 0 0
$$ ##$ACBTPW= (0..23)
$$ 0 100 100 100 1000 0 0 0 0 0 0 0 0 0 0 0 0 0 0 0 0 0 0 0
$$ ##$ACBTSB= (0..23)
$$ 0 0 103 99 0 0 0 0 0 0 0 0 0 0 0 0 0 0 0 0 0 0 0 0
$$ ##$ACBTSDT= (0..23)
$$ 0 2 2 2 2 0 0 0 0 0 0 0 0 0 0 0 0 0 0 0 0 0 0 0
$$ ##$ACBTY= <no>
$$ ##$AMPDFLT= no
$$ ##$AQSBDCH= (0..95)
$$ 0 0 0 0 0 0 0 0 0 0 255 255 255 255 255 255 255 255 255 255 255 255 255
$$ 255 255 255 255 255 255 255 255 255 255 255 255 255 255 255 255 255 255
$$ 255 255 255 255 255 255 255 255 255 255 255 255 255 255 255 255 255 255
$$ 255 255 255 255 255 255 255 255 255 255 255 255 255 255 255 255 255 255
$$ 255 255 255 255 255 255 255 255 255 255 255 255 255 255 255 255 255 255
$$ 255
$$ ##$AQSBDHW= (0..95)
$$ 5 1 0 0 0 0 0 0 0 0 255 255 255 255 255 255 255 255 255 255 255 255 255
$$ 255 255 255 255 255 255 255 255 255 255 255 255 255 255 255 255 255 255
$$ 255 255 255 255 255 255 255 255 255 255 255 255 255 255 255 255 255 255
$$ 255 255 255 255 255 255 255 255 255 255 255 255 255 255 255 255 255 255
$$ 255 255 255 255 255 255 255 255 255 255 255 255 255 255 255 255 255 255
$$ 255
$$ ##$AQSBDID= (0..95)
$$ 82 88 83 83 83 83 86 86 66 66 255 255 255 255 255 255 255 255 255 255 255
$$ 255 255 255 255 255 255 255 255 255 255 255 255 255 255 255 255 255 255
$$ 255 255 255 255 255 255 255 255 255 255 255 255 255 255 255 255 255 255
$$ 255 255 255 255 255 255 255 255 255 255 255 255 255 255 255 255 255 255
$$ 255 255 255 255 255 255 255 255 255 255 255 255 255 255 255 255 255 255
$$ 255 255 255
$$ ##$AQSBDNO= (0..95)
$$ 1 1 1 2 3 4 1 2 1 1 255 255 255 255 255 255 255 255 255 255 255 255 255
$$ 255 255 255 255 255 255 255 255 255 255 255 255 255 255 255 255 255 255
$$ 255 255 255 255 255 255 255 255 255 255 255 255 255 255 255 255 255 255
$$ 255 255 255 255 255 255 255 255 255 255 255 255 255 255 255 255 255 255
$$ 255 255 255 255 255 255 255 255 255 255 255 255 255 255 255 255 255 255
$$ 255
$$ ##$AQSBDSL= (0..95)
$$ 2 3 4 4 5 5 13 14 255 1 255 255 255 255 255 255 255 255 255 255 255 255
$$ 255 255 255 255 255 255 255 255 255 255 255 255 255 255 255 255 255 255
$$ 255 255 255 255 255 255 255 255 255 255 255 255 255 255 255 255 255 255
$$ 255 255 255 255 255 255 255 255 255 255 255 255 255 255 255 255 255 255
$$ 255 255 255 255 255 255 255 255 255 255 255 255 255 255 255 255 255 255
$$ 255 255
$$ ##$AQSBDTY= (0..95)
$$ 67 214 50 50 50 50 147 145 216 7 255 255 255 255 255 255 255 255 255 255
$$ 255 255 255 255 255 255 255 255 255 255 255 255 255 255 255 255 255 255
$$ 255 255 255 255 255 255 255 255 255 255 255 255 255 255 255 255 255 255
$$ 255 255 255 255 255 255 255 255 255 255 255 255 255 255 255 255 255 255
$$ 255 255 255 255 255 255 255 255 255 255 255 255 255 255 255 255 255 255
$$ 255 255 255 255
$$ ##$AQSBUAD= (0..95)
$$ 16 52 36 37 38 39 160 161 32 32 255 255 255 255 255 255 255 255 255 255
$$ 255 255 255 255 255 255 255 255 255 255 255 255 255 255 255 255 255 255
$$ 255 255 255 255 255 255 255 255 255 255 255 255 255 255 255 255 255 255
$$ 255 255 255 255 255 255 255 255 255 255 255 255 255 255 255 255 255 255
$$ 255 255 255 255 255 255 255 255 255 255 255 255 255 255 255 255 255 255
$$ 255 255 255 255
$$ ##$AQSECL= (0..95)
$$ 0 3 2 2 2 2 0 1 1 255 255 255 255 255 255 255 255 255 255 255 255 255 255
$$ 255 255 255 255 255 255 255 255 255 255 255 255 255 255 255 255 255 255
$$ 255 255 255 255 255 255 255 255 255 255 255 255 255 255 255 255 255 255
$$ 255 255 255 255 255 255 255 255 255 255 255 255 255 255 255 255 255 255
$$ 255 255 255 255 255 255 255 255 255 255 255 255 255 255 255 255 255 255
$$ 255
$$ ##$AQSECLS= (0..95)
$$ 2 1 2 2 2 2 1 2 1 255 255 255 255 255 255 255 255 255 255 255 255 255 255
$$ 255 255 255 255 255 255 255 255 255 255 255 255 255 255 255 255 255 255
$$ 255 255 255 255 255 255 255 255 255 255 255 255 255 255 255 255 255 255
$$ 255 255 255 255 255 255 255 255 255 255 255 255 255 255 255 255 255 255
$$ 255 255 255 255 255 255 255 255 255 255 255 255 255 255 255 255 255 255
$$ 255
$$ ##$AQSETH1= <no>
$$ ##$AQSETH2= <no>
$$ ##$AQSSPLT= no
$$ ##$ATT19F= (0..1)
$$ 0 0
$$ ##$ATT1H= (0..1)
$$ 0 0
$$ ##$ATT3H= (0..1)
$$ 0 0
$$ ##$ATTX= (0..1)
$$ 0 0
$$ ##$ATTY= (0..1)
$$ 0 0
$$ ##$ATTZ= (0..1)
$$ 0 0
$$ ##$BACSAIR= yes
$$ ##$BACSCAP= 24
$$ ##$BACSDEL= 0
$$ ##$BACSFCM= no
$$ ##$BACSOPT= <>
$$ ##$BACSTY= <tty01>
$$ ##$BARPTY= <no>
$$ ##$BFREQ= 600.17
$$ ##$BGAETH1= <no>
$$ ##$BGAETH2= <no>
$$ ##$BGAETH3= <no>
$$ ##$BGAETH4= <no>
$$ ##$BGAETH5= <no>
$$ ##$BGAETH6= <no>
$$ ##$BGAETH7= <no>
$$ ##$BGAETH8= <no>
$$ ##$BIRDS= yes
$$ ##$BMPC= 0
$$ ##$BMPCTY= <no>
$$ ##$BPSUTY= <no>
$$ ##$BSMS= 2
$$ ##$BSMS19FLock= no
$$ ##$BSMSETH= <149.236.99.20>
$$ ##$BSMSTY= <no>
$$ ##$BgaChMap= (0..7)
$$ 15 15 15 15 15 15 15 15
$$ ##$BgaChShimMap= (0..7)
$$ 0 0 0 0 0 0 0 0
$$ ##$Bla01Eth= <149.236.99.250>
$$ ##$Bla01Nam= <BLAX300 E 6-365MHZ INR>
$$ ##$Bla01PN= <W1345092>
$$ ##$Bla01SN= <0666>
$$ ##$Bla02Eth= <149.236.99.249>
$$ ##$Bla02Nam= <BLAXH300/100 E 200-600MHZ INR>
$$ ##$Bla02PN= <W1345083>
$$ ##$Bla02SN= <0751>
$$ ##$Bla03Eth= <149.236.99.20>
$$ ##$Bla03Nam= <BSMS/2 LOCK TRANSCEIVER 600>
$$ ##$Bla03PN= <Z109890>
$$ ##$Bla03SN= <00450>
$$ ##$Bla04Eth= <no>
$$ ##$Bla04Nam= <>
$$ ##$Bla04PN= <>
$$ ##$Bla04SN= <>
$$ ##$Bla05Eth= <no>
$$ ##$Bla05Nam= <>
$$ ##$Bla05PN= <>
$$ ##$Bla05SN= <>
$$ ##$Bla06Eth= <no>
$$ ##$Bla06Nam= <>
$$ ##$Bla06PN= <>
$$ ##$Bla06SN= <>
$$ ##$Bla07Eth= <no>
$$ ##$Bla07Nam= <>
$$ ##$Bla07PN= <>
$$ ##$Bla07SN= <>
$$ ##$Bla08Eth= <no>
$$ ##$Bla08Nam= <>
$$ ##$Bla08PN= <>
$$ ##$Bla08SN= <>
$$ ##$CFASMOD= (0..7)
$$ 1 1 1 1 1 1 1 1
$$ ##$CFASMUL= (0..7)
$$ 1 1 1 1 1 1 1 1
$$ ##$CNFTXDR= (0..7)
$$ 6 6 6 0 0 0 0 0
$$ ##$COMDIG2= 0
$$ ##$CPDBTY= <no>
$$ ##$CRCOTY= <no>
$$ ##$CSW1= (0..31)
$$ 4 4 0 2 2 0 7 0 0 0 0 0 0 0 0 0 0 0 0 0 0 0 0 0 0 0 0 0 0 0 0 0
$$ ##$CSW2= (0..31)
$$ 0 0 0 1 1 0 0 0 0 0 0 0 0 0 0 0 0 0 0 0 0 0 0 0 0 0 0 0 0 0 0 0
$$ ##$CSWNUM= (0..7)
$$ 3 3 1 0 0 0 0 0
$$ ##$Ctb1Eth= <no>
$$ ##$DATSTAT= no
$$ ##$DIGI140= (0..7)
$$ 0 0 0 0 0 0 0 0
$$ ##$DIGIB12= (0..7)
$$ 0 0 0 0 0 0 0 0
$$ ##$DIGIB16= (0..7)
$$ 0 0 0 0 0 0 0 0
$$ ##$DIGIFA= (0..7)
$$ 0 0 0 0 0 0 0 0
$$ ##$DIGIHA= (0..7)
$$ 0 0 0 0 0 0 0 0
$$ ##$DIGIHAF= (0..7)
$$ 0 0 0 0 0 0 0 0
$$ ##$DIGIHRD= (0..7)
$$ 0 0 0 0 0 0 0 0
$$ ##$DIGIIA= (0..7)
$$ 0 0 0 0 0 0 0 0
$$ ##$DIGIO16= (0..7)
$$ 0 0 0 0 0 0 0 0
$$ ##$DIGISA= (0..7)
$$ 0 0 0 0 0 0 0 0
$$ ##$DIGISAF= (0..7)
$$ 0 0 0 0 0 0 0 0
$$ ##$DIGISL= (0..7)
$$ 0 0 0 0 0 0 0 0
$$ ##$DIGITYI= (0..7)
$$ 0 0 0 0 0 0 0 0
$$ ##$DIGITYP= (0..7)
$$ 0 0 0 0 0 0 0 0
$$ ##$DIGITZ= 0
$$ ##$DPPFAC= 1
$$ ##$DRMSETH= <no>
$$ ##$DRU= yes
$$ ##$DRUETH01= <149.236.99.89>
$$ ##$DRUETH02= <no>
$$ ##$DRUETH03= <no>
$$ ##$DRUETH04= <no>
$$ ##$DRUETH05= <no>
$$ ##$DRUETH06= <no>
$$ ##$DRUETH07= <no>
$$ ##$DRUETH08= <no>
$$ ##$DRUETH09= <no>
$$ ##$DRUETH10= <no>
$$ ##$DRUETH11= <no>
$$ ##$DRUETH12= <no>
$$ ##$DRUETH13= <no>
$$ ##$DRUETH14= <no>
$$ ##$DRUETH15= <no>
$$ ##$DRUETH16= <no>
$$ ##$DRUETH17= <no>
$$ ##$DRUETH18= <no>
$$ ##$DRUETH19= <no>
$$ ##$DRUETH20= <no>
$$ ##$DRUETH21= <no>
$$ ##$DRUETH22= <no>
$$ ##$DRUETH23= <no>
$$ ##$DRUETH24= <no>
$$ ##$DRUETH25= <no>
$$ ##$DRUETH26= <no>
$$ ##$DRUETH27= <no>
$$ ##$DRUETH28= <no>
$$ ##$DRUETH29= <no>
$$ ##$DRUETH30= <no>
$$ ##$DRUETH31= <no>
$$ ##$DRUETH32= <no>
$$ ##$Description= <Cabinet 600 HD OB>
$$ ##$DppType= 0
$$ ##$FCUMEM= (0..7)
$$ 16777208 16777208 16777208 0 0 0 0 0
$$ ##$FCUPAL= (0..7)
$$ 0 0 0 0 0 0 0 0
$$ ##$FGSVTY= <no>
$$ ##$FQMIX= 0
$$ ##$FUNCMOD= <>
$$ ##$GCUTYPE= 10
$$ ##$GCUTYPE2= 0
$$ ##$GPREDEL= 0
$$ ##$GPSCUTY= <no>
$$ ##$GRADRES= 5
$$ ##$GTUTY= <no>
$$ ##$GradAmpGain= (0..1)
$$ 0 0
$$ ##$GradAmpMaxCurX= (0..1)
$$ 0 0
$$ ##$GradAmpMaxCurY= (0..1)
$$ 0 0
$$ ##$GradAmpMaxCurZ= (0..1)
$$ 9.99999904632568 0
$$ ##$GradAmpType= (0..1)
$$ 2 0
$$ ##$HDIETH1= <no>
$$ ##$HDIETH2= <no>
$$ ##$HDIETH3= <no>
$$ ##$HDIETH4= <no>
$$ ##$HFAC= 3
$$ ##$HPCU= 0
$$ ##$HPCUTY= <no>
$$ ##$HPTXLP= (0..3)
$$ -1 -1 -1 -1
$$ ##$HPTXPI= (0..3)
$$ 0 0 0 0
$$ ##$HPTXPO= (0..3)
$$ 0 0 0 0
$$ ##$HPTXTY= (0..3)
$$ 0 0 0 0
$$ ##$IF451= 0
$$ ##$IFREQ= 1
$$ ##$INTFPR= 0
$$ ##$IPSOETH= <149.236.99.252>
$$ ##$LOCKCONF= <DLM>
$$ ##$LOCKTY= <no>
$$ ##$LOCSWID= 0
$$ ##$LOCSWIF= 0
$$ ##$LVDSSPLITETH1= <no>
$$ ##$LVDSSPLITETH2= <no>
$$ ##$LVDSSPLITETH3= <no>
$$ ##$LVDSSPLITETH4= <no>
$$ ##$Location= <South China University, Guangzhou, China>
$$ ##$M2FAC= 0
$$ ##$MAS= 0
$$ ##$MASETIME= 10
$$ ##$MASITIME= 10
$$ ##$MASTY= <no>
$$ ##$MAS_CT= 5
$$ ##$MAS_SG= 0
$$ ##$MAS_TO= 0
$$ ##$MEMPRM= 0
$$ ##$MHFAC= 0
$$ ##$MXFAC= 0
$$ ##$NAMPD1= <HPLNA 19F1H>
$$ ##$NAMPD10= <>
$$ ##$NAMPD11= <>
$$ ##$NAMPD12= <>
$$ ##$NAMPD13= <>
$$ ##$NAMPD14= <>
$$ ##$NAMPD15= <>
$$ ##$NAMPD16= <>
$$ ##$NAMPD2= <2H>
$$ ##$NAMPD3= <XBB19F 2HS>
$$ ##$NAMPD4= <XBB19F 2HS>
$$ ##$NAMPD5= <>
$$ ##$NAMPD6= <>
$$ ##$NAMPD7= <>
$$ ##$NAMPD8= <>
$$ ##$NAMPD9= <>
$$ ##$NFCU= 3
$$ ##$NFRED= 0
$$ ##$NMRCH= 2
$$ ##$NMRMEM= 16384
$$ ##$NPSGU= 0
$$ ##$NRCU= 1
$$ ##$NROUT= 0
$$ ##$NSGU= 4
$$ ##$OrderNo= <10110061>
$$ ##$PAMPF1= (0..15)
$$ 75 56 96 64 64 0 0 0 0 0 0 0 0 0 0 0
$$ ##$PAMPF2= (0..15)
$$ 0 0 0 0 0 0 0 0 0 0 0 0 0 0 0 0
$$ ##$PAMPF3= (0..15)
$$ 0 0 0 0 0 0 0 0 0 0 0 0 0 0 0 0
$$ ##$PAMPF4= (0..15)
$$ 0 0 0 0 0 0 0 0 0 0 0 0 0 0 0 0
$$ ##$PAMPF5= (0..15)
$$ 0 0 0 0 0 0 0 0 0 0 0 0 0 0 0 0
$$ ##$PAMPF6= (0..15)
$$ 0 0 0 0 0 0 0 0 0 0 0 0 0 0 0 0
$$ ##$PAMPF7= (0..15)
$$ 0 0 0 0 0 0 0 0 0 0 0 0 0 0 0 0
$$ ##$PAMPF8= (0..15)
$$ 0 0 0 0 0 0 0 0 0 0 0 0 0 0 0 0
$$ ##$PH4= 0
$$ ##$PHF4TY= <no>
$$ ##$POWCHK= yes
$$ ##$PRAMD1= (0..7)
$$ 6 0 0 1610612736 0 0 0 0
$$ ##$PRAMD10= (0..7)
$$ 0 0 0 0 0 0 0 0
$$ ##$PRAMD11= (0..7)
$$ 0 0 0 0 0 0 0 0
$$ ##$PRAMD12= (0..7)
$$ 0 0 0 0 0 0 0 0
$$ ##$PRAMD13= (0..7)
$$ 0 0 0 0 0 0 0 0
$$ ##$PRAMD14= (0..7)
$$ 0 0 0 0 0 0 0 0
$$ ##$PRAMD15= (0..7)
$$ 0 0 0 0 0 0 0 0
$$ ##$PRAMD16= (0..7)
$$ 0 0 0 0 0 0 0 0
$$ ##$PRAMD17= (0..7)
$$ 0 0 0 0 0 0 0 0
$$ ##$PRAMD18= (0..7)
$$ 0 0 0 0 0 0 0 0
$$ ##$PRAMD19= (0..7)
$$ 0 0 0 0 0 0 0 0
$$ ##$PRAMD2= (0..7)
$$ 0 1048576 0 536870912 0 1048576 0 536870912
$$ ##$PRAMD20= (0..7)
$$ 0 0 0 0 0 0 0 0
$$ ##$PRAMD21= (0..7)
$$ 0 0 0 0 0 0 0 0
$$ ##$PRAMD3= (0..7)
$$ 2147483644 2131230719 2147483647 603979775 0 0 0 0
$$ ##$PRAMD4= (0..7)
$$ 2147483644 2131230719 2147483647 603979775 0 0 0 0
$$ ##$PRAMD5= (0..7)
$$ 0 0 0 0 0 0 0 0
$$ ##$PRAMD6= (0..7)
$$ 0 0 0 0 0 0 0 0
$$ ##$PRAMD7= (0..7)
$$ 0 0 0 0 0 0 0 0
$$ ##$PRAMD8= (0..7)
$$ 0 0 0 0 0 0 0 0
$$ ##$PRAMD9= (0..7)
$$ 0 0 0 0 0 0 0 0
$$ ##$PRAMLED= (0..1)
$$ 0 0
$$ ##$PRAMP1= <tty10>
$$ ##$PRAMP2= <no>
$$ ##$PRAMP3= <no>
$$ ##$PRAMP4= <no>
$$ ##$PRAMP5= <no>
$$ ##$PRAMP6= <no>
$$ ##$PRAMP7= <no>
$$ ##$PRAMP8= <no>
$$ ##$PRAMPTP= 1
$$ ##$PREPTY= <no>
$$ ##$PREREC= (0..15)
$$ 1 1 1 1 0 0 0 0 0 0 0 0 0 0 0 0
$$ ##$PRESHLD= 0
$$ ##$PTS160= -1
$$ ##$PTSA2X= (0..7)
$$ 0 0 0 0 0 0 0 0
$$ ##$PTSF2X= (0..7)
$$ 0 0 0 0 0 0 0 0
$$ ##$PTSFMX= (0..19)
$$ 649.9 649.9 649.9 649.9 0 0 0 0 0 0 0 0 0 0 0 0 0 0 0 0
$$ ##$PULCHK= no
$$ ##$PramDutyCycPerc= (0..15)
$$ 4 2 2 2 0 0 0 0 0 0 0 0 0 0 0 0
$$ ##$PramPeakPowerW= (0..15)
$$ 4000 500 500 500 0 0 0 0 0 0 0 0 0 0 0 0
$$ ##$PramPulWidthMs= (0..15)
$$ 10 0.1 0.1 0.1 0 0 0 0 0 0 0 0 0 0 0 0
$$ ##$PreampMod01PN= <Z103205>
$$ ##$PreampMod01SN= <00282>
$$ ##$PreampMod02PN= <Z003473>
$$ ##$PreampMod02SN= <01077>
$$ ##$PreampMod03PN= <Z003506>
$$ ##$PreampMod03SN= <01285>
$$ ##$PreampMod04PN= <Z003506>
$$ ##$PreampMod04SN= <01284>
$$ ##$PreampMod05PN= <>
$$ ##$PreampMod05SN= <>
$$ ##$PreampMod06PN= <>
$$ ##$PreampMod06SN= <>
$$ ##$PreampMod07PN= <>
$$ ##$PreampMod07SN= <>
$$ ##$PreampMod08PN= <>
$$ ##$PreampMod08SN= <>
$$ ##$PreampMod09PN= <>
$$ ##$PreampMod09SN= <>
$$ ##$PreampMod10PN= <>
$$ ##$PreampMod10SN= <>
$$ ##$PreampMod11PN= <>
$$ ##$PreampMod11SN= <>
$$ ##$PreampMod12PN= <>
$$ ##$PreampMod12SN= <>
$$ ##$PreampMod13PN= <>
$$ ##$PreampMod13SN= <>
$$ ##$PreampMod14PN= <>
$$ ##$PreampMod14SN= <>
$$ ##$PreampMod15PN= <>
$$ ##$PreampMod15SN= <>
$$ ##$PreampMod16PN= <>
$$ ##$PreampMod16SN= <>
$$ ##$PreampModBisDat= (0..15)
$$ 20131105 20131023 20131029 20131017 0 0 0 0 0 0 0 0 0 0 0 0
$$ ##$ProdigyEth= <no>
$$ ##$RCUCDS= (0..7)
$$ 0 0 0 0 0 0 0 0
$$ ##$RCUCFS= (0..7)
$$ 0 0 0 0 0 0 0 0
$$ ##$RCUCSS= (0..7)
$$ 0 0 0 0 0 0 0 0
$$ ##$RCUI2C1= (0..7)
$$ 0 0 0 0 0 0 0 0
$$ ##$RCUI2C2= (0..7)
$$ 0 0 0 0 0 0 0 0
$$ ##$RCUI2C3= (0..7)
$$ 0 0 0 0 0 0 0 0
$$ ##$RCUI2C4= (0..7)
$$ 0 0 0 0 0 0 0 0
$$ ##$RCUI2C5= (0..7)
$$ 0 0 0 0 0 0 0 0
$$ ##$RCUI2C6= (0..7)
$$ 0 0 0 0 0 0 0 0
$$ ##$RCUI2C7= (0..7)
$$ 0 0 0 0 0 0 0 0
$$ ##$RCUI2C8= (0..7)
$$ 0 0 0 0 0 0 0 0
$$ ##$RDCU= 0
$$ ##$RFSINPUT= (0..1)
$$ 0 0
$$ ##$RFSVTY= <no>
$$ ##$RGTYPE= (0..31)
$$ 9 0 0 0 0 0 0 0 0 0 0 0 0 0 0 0 0 0 0 0 0 0 0 0 0 0 0 0 0 0 0 0
$$ ##$RG_max= (0..31)
$$ 203 0 0 0 0 0 0 0 0 0 0 0 0 0 0 0 0 0 0 0 0 0 0 0 0 0 0 0 0 0 0 0
$$ ##$RG_min= (0..31)
$$ 0.25 0 0 0 0 0 0 0 0 0 0 0 0 0 0 0 0 0 0 0 0 0 0 0 0 0 0 0 0 0 0 0
$$ ##$RG_tab1= (0..255)
$$ 0.25 0.28 0.32 0.35 0.4 0.44 0.5 0.56 0.64 0.7 0.8 0.89 1 1.12 1.28 1.4
$$ 1.6 1.78 2 2.25 2.56 2.8 3.2 3.56 4 4.5 5 5.6 6.35 7.12 8 9 10 11.3 12.7
$$ 14.2 16 18 20.2 22.6 25.4 28.5 32 36 40.3 45.2 50.8 57 64 71.8 80.6 90.5
$$ 101 114 128 144 161 181 203 -1 -1 -1 -1 -1 -1 -1 -1 -1 -1 -1 -1 -1 -1 -1
$$ -1 -1 -1 -1 -1 -1 -1 -1 -1 -1 -1 -1 -1 -1 -1 -1 -1 -1 -1 -1 -1 -1 -1 -1
$$ -1 -1 -1 -1 -1 -1 -1 -1 -1 -1 -1 -1 -1 -1 -1 -1 -1 -1 -1 -1 -1 -1 -1 -1
$$ -1 -1 -1 -1 -1 -1 -1 -1 -1 -1 -1 -1 -1 -1 -1 -1 -1 -1 -1 -1 -1 -1 -1 -1
$$ -1 -1 -1 -1 -1 -1 -1 -1 -1 -1 -1 -1 -1 -1 -1 -1 -1 -1 -1 -1 -1 -1 -1 -1
$$ -1 -1 -1 -1 -1 -1 -1 -1 -1 -1 -1 -1 -1 -1 -1 -1 -1 -1 -1 -1 -1 -1 -1 -1
$$ -1 -1 -1 -1 -1 -1 -1 -1 -1 -1 -1 -1 -1 -1 -1 -1 -1 -1 -1 -1 -1 -1 -1 -1
$$ -1 -1 -1 -1 -1 -1 -1 -1 -1 -1 -1 -1 -1 -1 -1 -1 -1 -1 -1 -1 -1 -1 -1 -1
$$ -1 -1 -1 -1 -1 -1 -1 -1 -1 -1 -1 -1 -1 -1
$$ ##$RG_tab2= (0..255)
$$ -1 -1 -1 -1 -1 -1 -1 -1 -1 -1 -1 -1 -1 -1 -1 -1 -1 -1 -1 -1 -1 -1 -1 -1
$$ -1 -1 -1 -1 -1 -1 -1 -1 -1 -1 -1 -1 -1 -1 -1 -1 -1 -1 -1 -1 -1 -1 -1 -1
$$ -1 -1 -1 -1 -1 -1 -1 -1 -1 -1 -1 -1 -1 -1 -1 -1 -1 -1 -1 -1 -1 -1 -1 -1
$$ -1 -1 -1 -1 -1 -1 -1 -1 -1 -1 -1 -1 -1 -1 -1 -1 -1 -1 -1 -1 -1 -1 -1 -1
$$ -1 -1 -1 -1 -1 -1 -1 -1 -1 -1 -1 -1 -1 -1 -1 -1 -1 -1 -1 -1 -1 -1 -1 -1
$$ -1 -1 -1 -1 -1 -1 -1 -1 -1 -1 -1 -1 -1 -1 -1 -1 -1 -1 -1 -1 -1 -1 -1 -1
$$ -1 -1 -1 -1 -1 -1 -1 -1 -1 -1 -1 -1 -1 -1 -1 -1 -1 -1 -1 -1 -1 -1 -1 -1
$$ -1 -1 -1 -1 -1 -1 -1 -1 -1 -1 -1 -1 -1 -1 -1 -1 -1 -1 -1 -1 -1 -1 -1 -1
$$ -1 -1 -1 -1 -1 -1 -1 -1 -1 -1 -1 -1 -1 -1 -1 -1 -1 -1 -1 -1 -1 -1 -1 -1
$$ -1 -1 -1 -1 -1 -1 -1 -1 -1 -1 -1 -1 -1 -1 -1 -1 -1 -1 -1 -1 -1 -1 -1 -1
$$ -1 -1 -1 -1 -1 -1 -1 -1 -1 -1 -1 -1 -1 -1 -1 -1
$$ ##$RG_tab3= (0..255)
$$ -1 -1 -1 -1 -1 -1 -1 -1 -1 -1 -1 -1 -1 -1 -1 -1 -1 -1 -1 -1 -1 -1 -1 -1
$$ -1 -1 -1 -1 -1 -1 -1 -1 -1 -1 -1 -1 -1 -1 -1 -1 -1 -1 -1 -1 -1 -1 -1 -1
$$ -1 -1 -1 -1 -1 -1 -1 -1 -1 -1 -1 -1 -1 -1 -1 -1 -1 -1 -1 -1 -1 -1 -1 -1
$$ -1 -1 -1 -1 -1 -1 -1 -1 -1 -1 -1 -1 -1 -1 -1 -1 -1 -1 -1 -1 -1 -1 -1 -1
$$ -1 -1 -1 -1 -1 -1 -1 -1 -1 -1 -1 -1 -1 -1 -1 -1 -1 -1 -1 -1 -1 -1 -1 -1
$$ -1 -1 -1 -1 -1 -1 -1 -1 -1 -1 -1 -1 -1 -1 -1 -1 -1 -1 -1 -1 -1 -1 -1 -1
$$ -1 -1 -1 -1 -1 -1 -1 -1 -1 -1 -1 -1 -1 -1 -1 -1 -1 -1 -1 -1 -1 -1 -1 -1
$$ -1 -1 -1 -1 -1 -1 -1 -1 -1 -1 -1 -1 -1 -1 -1 -1 -1 -1 -1 -1 -1 -1 -1 -1
$$ -1 -1 -1 -1 -1 -1 -1 -1 -1 -1 -1 -1 -1 -1 -1 -1 -1 -1 -1 -1 -1 -1 -1 -1
$$ -1 -1 -1 -1 -1 -1 -1 -1 -1 -1 -1 -1 -1 -1 -1 -1 -1 -1 -1 -1 -1 -1 -1 -1
$$ -1 -1 -1 -1 -1 -1 -1 -1 -1 -1 -1 -1 -1 -1 -1 -1
$$ ##$RG_tab4= (0..255)
$$ -1 -1 -1 -1 -1 -1 -1 -1 -1 -1 -1 -1 -1 -1 -1 -1 -1 -1 -1 -1 -1 -1 -1 -1
$$ -1 -1 -1 -1 -1 -1 -1 -1 -1 -1 -1 -1 -1 -1 -1 -1 -1 -1 -1 -1 -1 -1 -1 -1
$$ -1 -1 -1 -1 -1 -1 -1 -1 -1 -1 -1 -1 -1 -1 -1 -1 -1 -1 -1 -1 -1 -1 -1 -1
$$ -1 -1 -1 -1 -1 -1 -1 -1 -1 -1 -1 -1 -1 -1 -1 -1 -1 -1 -1 -1 -1 -1 -1 -1
$$ -1 -1 -1 -1 -1 -1 -1 -1 -1 -1 -1 -1 -1 -1 -1 -1 -1 -1 -1 -1 -1 -1 -1 -1
$$ -1 -1 -1 -1 -1 -1 -1 -1 -1 -1 -1 -1 -1 -1 -1 -1 -1 -1 -1 -1 -1 -1 -1 -1
$$ -1 -1 -1 -1 -1 -1 -1 -1 -1 -1 -1 -1 -1 -1 -1 -1 -1 -1 -1 -1 -1 -1 -1 -1
$$ -1 -1 -1 -1 -1 -1 -1 -1 -1 -1 -1 -1 -1 -1 -1 -1 -1 -1 -1 -1 -1 -1 -1 -1
$$ -1 -1 -1 -1 -1 -1 -1 -1 -1 -1 -1 -1 -1 -1 -1 -1 -1 -1 -1 -1 -1 -1 -1 -1
$$ -1 -1 -1 -1 -1 -1 -1 -1 -1 -1 -1 -1 -1 -1 -1 -1 -1 -1 -1 -1 -1 -1 -1 -1
$$ -1 -1 -1 -1 -1 -1 -1 -1 -1 -1 -1 -1 -1 -1 -1 -1
$$ ##$RG_tab5= (0..255)
$$ -1 -1 -1 -1 -1 -1 -1 -1 -1 -1 -1 -1 -1 -1 -1 -1 -1 -1 -1 -1 -1 -1 -1 -1
$$ -1 -1 -1 -1 -1 -1 -1 -1 -1 -1 -1 -1 -1 -1 -1 -1 -1 -1 -1 -1 -1 -1 -1 -1
$$ -1 -1 -1 -1 -1 -1 -1 -1 -1 -1 -1 -1 -1 -1 -1 -1 -1 -1 -1 -1 -1 -1 -1 -1
$$ -1 -1 -1 -1 -1 -1 -1 -1 -1 -1 -1 -1 -1 -1 -1 -1 -1 -1 -1 -1 -1 -1 -1 -1
$$ -1 -1 -1 -1 -1 -1 -1 -1 -1 -1 -1 -1 -1 -1 -1 -1 -1 -1 -1 -1 -1 -1 -1 -1
$$ -1 -1 -1 -1 -1 -1 -1 -1 -1 -1 -1 -1 -1 -1 -1 -1 -1 -1 -1 -1 -1 -1 -1 -1
$$ -1 -1 -1 -1 -1 -1 -1 -1 -1 -1 -1 -1 -1 -1 -1 -1 -1 -1 -1 -1 -1 -1 -1 -1
$$ -1 -1 -1 -1 -1 -1 -1 -1 -1 -1 -1 -1 -1 -1 -1 -1 -1 -1 -1 -1 -1 -1 -1 -1
$$ -1 -1 -1 -1 -1 -1 -1 -1 -1 -1 -1 -1 -1 -1 -1 -1 -1 -1 -1 -1 -1 -1 -1 -1
$$ -1 -1 -1 -1 -1 -1 -1 -1 -1 -1 -1 -1 -1 -1 -1 -1 -1 -1 -1 -1 -1 -1 -1 -1
$$ -1 -1 -1 -1 -1 -1 -1 -1 -1 -1 -1 -1 -1 -1 -1 -1
$$ ##$RG_tab6= (0..255)
$$ -1 -1 -1 -1 -1 -1 -1 -1 -1 -1 -1 -1 -1 -1 -1 -1 -1 -1 -1 -1 -1 -1 -1 -1
$$ -1 -1 -1 -1 -1 -1 -1 -1 -1 -1 -1 -1 -1 -1 -1 -1 -1 -1 -1 -1 -1 -1 -1 -1
$$ -1 -1 -1 -1 -1 -1 -1 -1 -1 -1 -1 -1 -1 -1 -1 -1 -1 -1 -1 -1 -1 -1 -1 -1
$$ -1 -1 -1 -1 -1 -1 -1 -1 -1 -1 -1 -1 -1 -1 -1 -1 -1 -1 -1 -1 -1 -1 -1 -1
$$ -1 -1 -1 -1 -1 -1 -1 -1 -1 -1 -1 -1 -1 -1 -1 -1 -1 -1 -1 -1 -1 -1 -1 -1
$$ -1 -1 -1 -1 -1 -1 -1 -1 -1 -1 -1 -1 -1 -1 -1 -1 -1 -1 -1 -1 -1 -1 -1 -1
$$ -1 -1 -1 -1 -1 -1 -1 -1 -1 -1 -1 -1 -1 -1 -1 -1 -1 -1 -1 -1 -1 -1 -1 -1
$$ -1 -1 -1 -1 -1 -1 -1 -1 -1 -1 -1 -1 -1 -1 -1 -1 -1 -1 -1 -1 -1 -1 -1 -1
$$ -1 -1 -1 -1 -1 -1 -1 -1 -1 -1 -1 -1 -1 -1 -1 -1 -1 -1 -1 -1 -1 -1 -1 -1
$$ -1 -1 -1 -1 -1 -1 -1 -1 -1 -1 -1 -1 -1 -1 -1 -1 -1 -1 -1 -1 -1 -1 -1 -1
$$ -1 -1 -1 -1 -1 -1 -1 -1 -1 -1 -1 -1 -1 -1 -1 -1
$$ ##$RG_tab7= (0..255)
$$ -1 -1 -1 -1 -1 -1 -1 -1 -1 -1 -1 -1 -1 -1 -1 -1 -1 -1 -1 -1 -1 -1 -1 -1
$$ -1 -1 -1 -1 -1 -1 -1 -1 -1 -1 -1 -1 -1 -1 -1 -1 -1 -1 -1 -1 -1 -1 -1 -1
$$ -1 -1 -1 -1 -1 -1 -1 -1 -1 -1 -1 -1 -1 -1 -1 -1 -1 -1 -1 -1 -1 -1 -1 -1
$$ -1 -1 -1 -1 -1 -1 -1 -1 -1 -1 -1 -1 -1 -1 -1 -1 -1 -1 -1 -1 -1 -1 -1 -1
$$ -1 -1 -1 -1 -1 -1 -1 -1 -1 -1 -1 -1 -1 -1 -1 -1 -1 -1 -1 -1 -1 -1 -1 -1
$$ -1 -1 -1 -1 -1 -1 -1 -1 -1 -1 -1 -1 -1 -1 -1 -1 -1 -1 -1 -1 -1 -1 -1 -1
$$ -1 -1 -1 -1 -1 -1 -1 -1 -1 -1 -1 -1 -1 -1 -1 -1 -1 -1 -1 -1 -1 -1 -1 -1
$$ -1 -1 -1 -1 -1 -1 -1 -1 -1 -1 -1 -1 -1 -1 -1 -1 -1 -1 -1 -1 -1 -1 -1 -1
$$ -1 -1 -1 -1 -1 -1 -1 -1 -1 -1 -1 -1 -1 -1 -1 -1 -1 -1 -1 -1 -1 -1 -1 -1
$$ -1 -1 -1 -1 -1 -1 -1 -1 -1 -1 -1 -1 -1 -1 -1 -1 -1 -1 -1 -1 -1 -1 -1 -1
$$ -1 -1 -1 -1 -1 -1 -1 -1 -1 -1 -1 -1 -1 -1 -1 -1
$$ ##$RG_tab8= (0..255)
$$ -1 -1 -1 -1 -1 -1 -1 -1 -1 -1 -1 -1 -1 -1 -1 -1 -1 -1 -1 -1 -1 -1 -1 -1
$$ -1 -1 -1 -1 -1 -1 -1 -1 -1 -1 -1 -1 -1 -1 -1 -1 -1 -1 -1 -1 -1 -1 -1 -1
$$ -1 -1 -1 -1 -1 -1 -1 -1 -1 -1 -1 -1 -1 -1 -1 -1 -1 -1 -1 -1 -1 -1 -1 -1
$$ -1 -1 -1 -1 -1 -1 -1 -1 -1 -1 -1 -1 -1 -1 -1 -1 -1 -1 -1 -1 -1 -1 -1 -1
$$ -1 -1 -1 -1 -1 -1 -1 -1 -1 -1 -1 -1 -1 -1 -1 -1 -1 -1 -1 -1 -1 -1 -1 -1
$$ -1 -1 -1 -1 -1 -1 -1 -1 -1 -1 -1 -1 -1 -1 -1 -1 -1 -1 -1 -1 -1 -1 -1 -1
$$ -1 -1 -1 -1 -1 -1 -1 -1 -1 -1 -1 -1 -1 -1 -1 -1 -1 -1 -1 -1 -1 -1 -1 -1
$$ -1 -1 -1 -1 -1 -1 -1 -1 -1 -1 -1 -1 -1 -1 -1 -1 -1 -1 -1 -1 -1 -1 -1 -1
$$ -1 -1 -1 -1 -1 -1 -1 -1 -1 -1 -1 -1 -1 -1 -1 -1 -1 -1 -1 -1 -1 -1 -1 -1
$$ -1 -1 -1 -1 -1 -1 -1 -1 -1 -1 -1 -1 -1 -1 -1 -1 -1 -1 -1 -1 -1 -1 -1 -1
$$ -1 -1 -1 -1 -1 -1 -1 -1 -1 -1 -1 -1 -1 -1 -1 -1
$$ ##$RG_tabA= (0..255)
$$ 0.25 0.28 0.32 0.35 0.4 0.44 0.5 0.56 0.64 0.7 0.8 0.89 1 1.12 1.28 1.4
$$ 1.6 1.78 2 2.25 2.56 2.8 3.2 3.56 4 4.5 5 5.6 6.35 7.12 8 9 10 11.3 12.7
$$ 14.2 16 18 20.2 22.6 25.4 28.5 32 36 40.3 45.2 50.8 57 64 71.8 80.6 90.5
$$ 101 114 128 144 161 181 203 -1 -1 -1 -1 -1 -1 -1 -1 -1 -1 -1 -1 -1 -1 -1
$$ -1 -1 -1 -1 -1 -1 -1 -1 -1 -1 -1 -1 -1 -1 -1 -1 -1 -1 -1 -1 -1 -1 -1 -1
$$ -1 -1 -1 -1 -1 -1 -1 -1 -1 -1 -1 -1 -1 -1 -1 -1 -1 -1 -1 -1 -1 -1 -1 -1
$$ -1 -1 -1 -1 -1 -1 -1 -1 -1 -1 -1 -1 -1 -1 -1 -1 -1 -1 -1 -1 -1 -1 -1 -1
$$ -1 -1 -1 -1 -1 -1 -1 -1 -1 -1 -1 -1 -1 -1 -1 -1 -1 -1 -1 -1 -1 -1 -1 -1
$$ -1 -1 -1 -1 -1 -1 -1 -1 -1 -1 -1 -1 -1 -1 -1 -1 -1 -1 -1 -1 -1 -1 -1 -1
$$ -1 -1 -1 -1 -1 -1 -1 -1 -1 -1 -1 -1 -1 -1 -1 -1 -1 -1 -1 -1 -1 -1 -1 -1
$$ -1 -1 -1 -1 -1 -1 -1 -1 -1 -1 -1 -1 -1 -1 -1 -1 -1 -1 -1 -1 -1 -1 -1 -1
$$ -1 -1 -1 -1 -1 -1 -1 -1 -1 -1 -1 -1 -1 -1
$$ ##$ROUT14= (0..7)
$$ 0 0 0 0 0 0 0 0
$$ ##$ROUTER= -1
$$ ##$RX22TY= <no>
$$ ##$RXFMAX= (0..7)
$$ 647.5 -1 -1 -1 -1 -1 -1 -1
$$ ##$RXFMIN= (0..7)
$$ 5 -1 -1 -1 -1 -1 -1 -1
$$ ##$RXINTLV= (0..7)
$$ 1 0 0 0 0 0 0 0
$$ ##$RXMSTY= <no>
$$ ##$SCMTY= <no>
$$ ##$SGUC1= (0..15)
$$ 33 34 18 0 0 0 0 0 0 0 0 0 0 0 0 0
$$ ##$SGUC2= (0..15)
$$ 17 256 49 0 0 0 0 0 0 0 0 0 0 0 0 0
$$ ##$SLCBCONF= <SHNV>
$$ ##$SPECTR= 10
$$ ##$SY2FLAG= 0
$$ ##$SYNCTRIG= 11
$$ ##$SamChgEth= (0..3)
$$ <no> <no> <no> <no>
$$ ##$Sgu1PowerLevels= (0..7)
$$ 90 74 58 42 26 10 0 0
$$ ##$Sgu2PowerLevels= (0..7)
$$ 90 74 58 42 26 10 0 0
$$ ##$Sgu3PowerLevels= (0..7)
$$ 90 74 58 42 26 10 0 0
$$ ##$Sgu4PowerLevels= (0..7)
$$ 90 74 58 42 26 10 0 0
$$ ##$Sgu5PowerLevels= (0..7)
$$ 0 0 0 0 0 0 0 0
$$ ##$Sgu6PowerLevels= (0..7)
$$ 0 0 0 0 0 0 0 0
$$ ##$Sgu7PowerLevels= (0..7)
$$ 0 0 0 0 0 0 0 0
$$ ##$Sgu8PowerLevels= (0..7)
$$ 0 0 0 0 0 0 0 0
$$ ##$SguType= 3
$$ ##$ShimPowMaxUA= (0..63)
$$ 130000 130000 130000 130000 130000 130000 130000 130000 130000 130000 130000
$$ 130000 130000 130000 130000 130000 130000 130000 130000 130000 130000 130000
$$ 130000 130000 130000 130000 130000 130000 130000 130000 130000 130000 130000
$$ 130000 130000 130000 130000 130000 130000 130000 0 0 0 0 0 0 0 0 0 0 0
$$ 0 0 0 0 0 0 0 0 0 0 0 0 0
$$ ##$ShimPowMaxUC= (0..63)
$$ 130000 130000 130000 130000 130000 130000 130000 130000 130000 130000 130000
$$ 130000 130000 130000 130000 130000 130000 130000 130000 130000 130000 130000
$$ 130000 130000 130000 130000 130000 130000 130000 130000 130000 130000 130000
$$ 130000 130000 130000 130000 130000 130000 130000 0 0 0 0 0 0 0 0 0 0 0
$$ 0 0 0 0 0 0 0 0 0 0 0 0 0
$$ ##$ShimPowMaxUG= (0..63)
$$ 524287 524287 524287 524287 524287 524287 524287 524287 524287 524287 524287
$$ 524287 524287 524287 524287 524287 524287 524287 524287 524287 524287 524287
$$ 524287 524287 524287 524287 524287 524287 524287 524287 524287 524287 524287
$$ 524287 524287 524287 524287 524287 524287 0 0 0 0 0 0 0 0 0 0 0 0 0 0 0
$$ 0 0 0 0 0 0 0 0 0 0
$$ ##$ShimPowRcbType= 3
$$ ##$ShimPowRes= (0..63)
$$ 1e-020 1e-020 1e-020 1e-020 1e-020 1e-020 1e-020 1e-020 1e-020 1e-020 1e-020
$$ 1e-020 1e-020 1e-020 1e-020 1e-020 1e-020 1e-020 1e-020 1e-020 1e-020 1e-020
$$ 1e-020 1e-020 1e-020 1e-020 1e-020 1e-020 1e-020 1e-020 1e-020 1e-020 1e-020
$$ 1e-020 1e-020 1e-020 1e-020 1e-020 1e-020 1e-020 0 0 0 0 0 0 0 0 0 0 0
$$ 0 0 0 0 0 0 0 0 0 0 0 0 0
$$ ##$ShimPowRng0= (0..63)
$$ 1 1 1 1 1 1 1 1 1 1 1 1 1 1 1 1 1 1 1 1 1 1 1 1 1 1 1 1 1 1 1 1 1 1 1 1
$$ 1 1 1 1 0 0 0 0 0 0 0 0 0 0 0 0 0 0 0 0 0 0 0 0 0 0 0 0
$$ ##$ShimPowRng1= (0..63)
$$ 1 1 1 1 1 1 1 1 1 1 1 1 1 1 1 1 1 1 1 1 1 1 1 1 1 1 1 1 1 1 1 1 1 1 1 1
$$ 1 1 1 1 0 0 0 0 0 0 0 0 0 0 0 0 0 0 0 0 0 0 0 0 0 0 0 0
$$ ##$ShimPowRng2= (0..63)
$$ 1 1 1 1 1 1 1 1 1 1 1 1 1 1 1 1 1 1 1 1 1 1 1 1 1 1 1 1 1 1 1 1 1 1 1 1
$$ 1 1 1 1 0 0 0 0 0 0 0 0 0 0 0 0 0 0 0 0 0 0 0 0 0 0 0 0
$$ ##$ShimPowRng3= (0..63)
$$ 1 1 1 1 1 1 1 1 1 1 1 1 1 1 1 1 1 1 1 1 1 1 1 1 1 1 1 1 1 1 1 1 1 1 1 1
$$ 1 1 1 1 0 0 0 0 0 0 0 0 0 0 0 0 0 0 0 0 0 0 0 0 0 0 0 0
$$ ##$ShimSysFunc= (0..63)
$$ 1 2 3 4 5 6 7 8 9 10 0 37 38 35 16 15 14 13 12 11 28 27 26 25 24 23 36
$$ 22 30 29 20 21 34 33 32 31 17 18 19 0 0 0 0 0 0 0 0 0 0 0 0 0 0 0 0 0 0
$$ 0 0 0 0 0 0 0
$$ ##$ShimSysMatrix= 0
$$ ##$ShimSysType= 4
$$ ##$TFXNUM= 0
$$ ##$TRIPLO2= 0
$$ ##$VTU= 2
$$ ##$VTUETH= <149.236.99.20>
$$ ##$VTUTY= <no>
$$ ##$WBREFAM= (0..15)
$$ 100 100 100 100 100 100 100 100 100 100 100 100 100 100 100 100
$$ ##$WBREFLM= (0..15)
$$ 1 0 0 0 0 0 0 0 0 0 0 0 0 0 0 0
$$ ##$WBREFPH= (0..15)
$$ 0.01 0 0 0 0 0 0 0 0 0 0 0 0 0 0 0
$$ ##$WBSGU= (0..15)
$$ 0 0 0 0 0 0 0 0 0 0 0 0 0 0 0 0
$$ ##$XFAC= 2
$$ ##END=
$$ 
##$DECIM=	2773.33333333333
##$DSPFVS=	20
##.ACQUISITIONSCHEME=	NOT PHASESENSITIVE
##NTUPLES=	NDNMRSPECTRUM
##VARNAME=	FREQUENCY1,	FREQUENCY2,	SPECTRUM
##SYMBOL=	F1,	F2,	Y
##.NUCLEUS=	13C,	1H
##VARTYPE=	INDEPENDENT,	INDEPENDENT,	DEPENDENT
##VARFORM=	AFFN,	AFFN,	ASDF
##VARDIM=	1024,	1024,	1048576
##UNITS=	HZ,	HZ,	ARBITRARY UNITS
##FIRST=	23001.711907285582129,	6426.5682307747556479,	4339.5
##LAST=	-1849.6173837591325082,	-777.92771273483776895,	2291.5
##MIN=	-1849.6173837591325082,	-777.92771273483776895,	-1345083.125
##MAX=	23001.711907285582129,	6426.5682307747556479,	32078804
##FACTOR=	-24.292599502487504992,	-7.0425180288461319833,	400.98505000000000109
##PAGE=	F1=23001.711907285582129
##FIRST=	23001.711907285582129,	6426.5682307747556479,	4339.5
##DATATABLE=	(F2++(Y..Y)), PROFILE
-912A0%rj7nK4MoJj7M1j7KnLnJ0l0QN%j2K3rqJ4RL4k2j9J0j7pN%jmLoK1j8PLKknj8J4KJ4l
-862Gj9J3lK3k1Lk3L3mrJ8rQj7loJ0J1MMMrj5NNk7L4n%k3J2L8l5j2KK3k0J8KKj6nJ1Pk0Oj2
-815a0J4Ok2J3Qj1J6j8kMJ3j5J2j1J1j4PmPKlRnOmJ0j9l8L2qOMJ3mJ0j1L2l8OPj3NJmk%Kl
-767cjk4K1J7j8QKk1J1K0j3kl5K7J1k3K2jmLnnlOJ2rLOk7OLL1l0J3j4j7K8jMRj9kNJ1J9qj4
-720aRJjnPj9KNJ7j7m1L8J2k9MJ8Lqk7L5Nlj4K4j0j1j1%J4RJ0j3qK0j3JPppQmkJ3mRnOj0R
-671A6Mk7jPoJ7k1J7J8pj3qJ8oKlkOj2OrQNJ3oMj1JKklJ3j1Oj4Lnk1QK5%KKrj1J5j3k%jJk3
-619b8K5%j6J9Rj3%l%LrRj4K%L8k9kJ3j5PPqoj0J3jJJ9k8J7Mk1J7%%OJ0j6J4rNkoK8m9J9m
-571d%OJ1j3K3j3krJ3RonJkJ3J0k8oJ2j6PKQmKJ0mj6J5nQnRmRrj7mJ0Jj5RQJ%MroJ7k7J7l
-519Cj2PJ4plk1L8j3oKJ6K1k3k0J0Kj8LnJ2Qok6K5jJ9J3l2J4poQj1mj5J7j7RJ2k4M0J5k9%
-475BJ3Rl2J1nPj4J9k1L6k1nJ3lkjplMqNkPLnj6OLJ7j8k4K4mK6Koj4j1K0k%NKPj4j1K2j2p
-426eJLpJ1pOj9J0J7k4J1nnJ3mJ0pmj3nJ1pK2Llk6J7MMj8K2J1j6K1k5JNPj4Rok7J4J7j1J0
-380BJ6J1l2LQj7pK6j5J4J9k5npK9ol9M2j8JMoKQmj0J5Jj3QoJ1J3j8kPj9RjKj8rL4rmL3k4
-333Dj1J6L5l6J0j4mJ8J3l2K2J7K1j9Nk1Nj3R%J1k7rJ6l1kJ3QrJ8k0K2rPQJ1j8Pk4qLJ1j2
-290iRqOkMMnL5k4k3JJ2Qj1JJ3rLk9JK3Nk7L0j3Qk6PjJ7lJ7lj2lLj2OKK1pojKLj6J0ll4LL7
-239Dk5J3J2k2K0rr%mK4rpjJ9j2J0oQ%PjjpO5J02j13r1l2M6K8J1qj2J5qrl9M7Qj1OmnJ9oK1
-193C4K2j7rj8Ll1J5MnJ6omKJ3J1Rl8Q%npJ0K5jKnrJ6oK9l8pJ1k0jj5NlRNj2PJ7k2MooKJJ2
-143AL%Pj2MMoPj3k4RNRk0K2qj7J3K7j1kqLJ8j3jJNj0J5j2OJ2k4jljPK2j5j2J0qK4j3j4J6
-96Bj0J0j3J4k1j5K6K7j4LLjmk1JPK2j2k2J4Lk9K1K6l4NK9Mk4JJ1j5lqLKNMkN%Qj7Rk0PlK5
-48ILL2n2Rj3OJJ6rJ0j8K2k5PmnJJ5kRk8%J3J1onpj4J3RKlmJ4j5J8k1jNPpLj5k3L8NpojJ3
1@nKK4j8j2j3K2%J3Nj6k8J6MMlK2j4OrJk4K3LqmNJ5Qk2kRKqJ5j7pPj1Rj2J6L4n5J7J5j6KR
50Dj9qK3onlJ4%j6K2jlLMK0m0MJmONjk6J8nJ7LMnrK9l0J2qj5J6NLrQqqqJ2%Mj0K6l2j4L9r
102@kNlpK7j0lo
110A
##PAGE=	F1=22977.419307783093245
##FIRST=	23001.711907285582129,	6426.5682307747556479,	3901.5
##DATATABLE=	(F2++(Y..Y)), PROFILE
-912I%oj9kK0Nojj8L9j1JqMkPl5J5Pjj2K2j0pJ3RL7k8j6J2j9pQoLoLoK2j9J1j%klj8J4LJ5
-863A0lk1J4jK0k0Kk2L4nqJ8j1J4j8ooLJ4MLRqj9NOk3L1kjk6J8L5l7j1%K3j7J2LPj6oRNj6
-817dQj3J3Ok4J7Pj0J2j8KJQoRj3J2j4RlOJmRpQmJ1k3l5L4j2QKJ5mPpK4l2NJrQLoJnNjnk4
-765c1J9J8j3Q%k3J3K0j4%l1K4Ok7K9m%LppLjJ0nOOk8NQK9k4J3j5j2K0qJ1Pk3lQJ0K4j6j4
-720fJ2LjrJ3k4JNK1j7m3M0J4l1KJ7Mok5L5kJj5K1qpj0nJ3J3J0j7pK0j3MNpnMmjJ1KNnJoJ2
-671A5kk4mJ1nJ8k2J3K0mj3j3K2mlj%Qj2Oj5J2JJ2%Kj2NjjKJ1j4Nj5Klk4J1K5lKMpj0J1j3
-624gjK%%k2K3Jj7J9J1j8JlKLpOj6jKL7k2oJ6j6OOnpj0J1k%K4k9J7Mk2J5JJNRj3J4j1Np%L3
-574C2n8K4nkJ2MrK0j0loJ0J1j0NpjJ2Qk6rJ6j9J3%RnjJ0mj4J6nPpJ1nJ1j2j3qRMj1J1Mj%
-526HMroJ6k7J8lj4QJ1mlk5L7qpNJ5K3k2k8J5Kk0KpJ4J0rk2K6kJ7J7l2J3qoPj5Jj7J9j6RJ3
-480@k3M0J1k9JJ3Mk9J3oPj4K1k1L6k1pJ5Jr%okNj1Q%LLlj4%MJ7j6k1J8jK8Jlk3jJ3mLLLP
-431A4rj4K1j1rnQqJ3nNj9J2J2k4J7oj0J1kJ3rlrmRrK1Nok7J7OPj8K3J2j9K0k5KMPj3Nkl4
-384c6K2J8j4J1J4J1l3RLj6nK0j0J3J7k4opL0pl3L5j6JPj2OOkj2J6Mj0KrJ4J8j7pQk3J1JJ
-340aj7nK7nnL5k7j2J6L5l4Rj3nK1Ok7K4K0J8j6Ql0KrRJJ0k4qJ2l0nJ2J1j1K0j9K3qNRJ5k1
-296A6Kk1j1NJ3j5J1mMkKOnL2k0k5KJ4J0j1mJ6j3Ql8JK6Pk7L1j6J0k6RjJ5lK1rj2kLj4J2j
-251dK3ppmLQj9Qjl5JM0k2J2J6k8J9qrklK6rp%J9j7J3qJ1mOOonO4J12j33r2j6M1L5Pj0j1J4
-205A7kj1m3M6J1j2J1ppK0oK1L1k4j0j9Lk6J1NrK0qmJJ4J1Ll3RkjpJ1K2jOj0nJ3lK8m0mOj8
-159Hkj2JkPRj6QJ9k2Lmj0KNRNJMj3LQoPj1k9J2OJ1k0J8lj9J2K3j1Jj0OJ5j3%KMqJ2j2OJ3
-110A7k3Mj1MOK2j7qRj0K2qj3J0qJ2k2J7j5j9K5K5qLMnmj9JJ2J5nk3QKk4J9K9l6NL4Mk6lJ0
-65A2j6KplKQLmQjJ1j9Nj7RmK1NL3m9MrNlK0pJ1k0K2k8O%mkJ3MOk8jJ2RJrqj3J6LOnkJ5j7
-13dJ9k2%PMpQk1k7M3KlokJ5pJL0k4j1j5K9pJ5%j5k9J9PMmK1j8Rj1Mk5K3NrlOJ3Lj8JR%rJ8
36A8j9k%qJ1j4J5K8n1K2J2j5LQk1pK4olmR%j0J9k%JKJ7l5JLmRNok8K1KPRMqrK5k3J0rj6J8
86CPJj1J0oj1oJ1%Lj1K7l1j7M0j1%NkoK8j3nn
110@
##PAGE=	F1=22953.126708280608
##FIRST=	23001.711907285582129,	6426.5682307747556479,	3463.5
##DATATABLE=	(F2++(Y..Y)), PROFILE
-912HKkk3LJ5Lnkj4L5rJj2NLKl6J6J0%rJ8j1oJ1J1L5k9j4Rj8lPrPrNnK0k0J6n%kjj8J3KJ6
-863A1nk0J6jJ6j8Lj9K8mpJ6rJ7j7rmpJ6RNJ0j0k2PNj5K8llk5J8L2l7rjK3j2OOOj5nR%j0P
-816Gj2J3Mk4J8Qj1Qj6OlL%Qj4J5j6RlNMmOlOmJ1k6l3L5j2J0jJ6jPpJ5k7LlpJ1PrKlLlmj8
-765b4J2J7j2J0Jk5J2K1j5Lk4J9Kk6L0p%Omj2PqRKRJl0J0OK4j4J4j8j0J7j5J5Pk4mJ0PL0j9
-721A0j6J3J%j1J7k4KQJ8j6m1L7J1k8LJ6Mmk5L3qPj3J3plroJ3J3Rj9mK1j3LRj1lMoJQPJqK
-673ImJ2qj8mJ3oK0k4J0K1lrj9K0jljJJ0j3Lj5J2jJ2OJj5J0mkQQj7Pj8K%k4J1K8nkLmpPj2
-624e%LJjk1K0Jk0K4J0k2NnLLlKj6lML5j7j0J8j6ONnnj6J3klL3l0J3Mj9J2JJLPqJ6j3%rOL5
-574C5o2K6klJ2jpJ6nklJ0Pj2J2j4MPRk3j5K1j7J1JPmJQnj2J9pLoJ1nJ2j2j2j0J0NqJ2%kj
-526ILooJ4k3J5lj5RRkmk5L1jpQJ2K3k1l0J4Mk1Nj1J2J4j1j7K4kJ6J8l5J3mrPj3jj8K2j6R
-481a0J0k0L7Rk7JJ2jk5J6qJ1j5J9j7L1j7oJ3Kj1%nJKj2J2J%KnpmKJ5rk1J3LK8k%k9MQnO%
-433BONoj7K0rrqJ3j0J3lLj9J5Rk1J9rqP%J3rmlnOj0J9Npk7J8OQj3J9J2k0J9k5LMOj2LJl8
-384c8K7J7k0J5J5Nl1J4Jj5oJ8nRJ5k1qoK9rk5K9j4jJ2j6POlj0J4Nj0KrJ4J7j3j0Pk6J4Jj
-340dj3kK3mmL4k8j3J3L3k8Rj1rK4kk2K8K0J3j6J2l2%pJ1KOk0pPk9oJ1J2qJ7j7K5qLJ2Rk0
-296A4%j8j3QJ4j8J3%KkLLlL0j8k6JJ8PrrJ5j3J5m4jK8Rk9L4j9J2k5P%J4mK4j6rjLj6J6mK7
-250B0qrlOPk1Rkl2JL5j7J0J8k8J7j0j0%kK6pq%J8k0J4j2J3kORpnO3J12j40q7j4M2L9Jj1j0
-206AJ2Mj4m7M6J4j2J3prJ5%K1L1k0j5j6Lk6J1Mj0K1j5MJRRkk5QJjnPK3jPj1nJ1JK6m1kJj4
-159Fmq%nNJ5j9J0K0k2Mmj4KPOMMJqLJ1rQj1l1J3OJ2j8J2jj4J0J6j0Lj0LJ4j0%N%oJ0j1KJ6
-110A3k0Pj4MPJ8j7lPj0K1rj0LlJ2k6J8j0k0K2K1lJQj0or%J6MJk2MLk1J7L2l8NL3Lk3oQj5
-64gLnoKJ0LmPjJ4k2Nj5PlJ6NL6m7JnMqK2oJ4k0J9k9PjJqJ1J2Lk6kJ0PPj1j0j2K0kJ1p%J1
-14A1j7J7j9%QJlJ0k7k6M5k%okJ7j1KL5k7j2j6L1rJ5mrl1J6J1NmJ8k1J2j1Nk7K4Km%MJ3%k1
31gOO%rK0k2LnpJ5j5J2K8m7K2J3j6LLj7lK0njnMjnJ7mM%lJ4k8JMlQMnl2K5P%J4JqqK0j8On
84Aj6J8Qlj3J4nj0oQKNj0K0k6j8L7j1KNjoL0j5rl
110b
##PAGE=	F1=22928.834108778119116
##FIRST=	23001.711907285582129,	6426.5682307747556479,	2101
##DATATABLE=	(F2++(Y..Y)), PROFILE
-912EMKk5PRKmlrK9pJj1KPjl8J8J2%oJ3j1mRJ1L3k9j2Qj6kQj2J0j1NmJ8k0K1r%lJj6J0KJ6
-863A0mk0J6%J2j6Kj4K2lmJ3qK1j8j1kj9K1J2OJ0j0k3RLqK4lmk3J7K7l5qlK5qmJ2Nj4mQmk
-817CMj0J0Lk1J8Qj0Mj5J0p%PNj5J7j6RmNNnNlPmJ2k9l0L5j5J4mJ5KQoJj7Kj0jJ2Rj1NmMm
-767boj2OJ4pJ1Kk5J0K0j7Oj7J2%k5L3j1JQlj5J0j2NPJ4ll2J3PK3pJ7k2nRk0J8Mk3mJ1LL5
-722C1k3j7J3L%j5K2k3KQJ6j4l7L1Rk4NJ3Mlk2L1j3Rj0OnJqqJ2J4Rk3%K0j3LJ1j2jJnJNJ2
-676A6kj1KkJ3j1j3pJ5oK0k1NK1jpk4J9KmjLJ3j5%j5J2kJ0J0Jj6J2ojJ4Mj8Pk1KLk5J1L0p
-630InMlnNj1%LLjk0J8%k1K7Rk6PnLM%lj3pOL1j0j4J9j3MMnmj9J5lnL6k7J0Mj6QK%MMlJ5j5
-578@jj3J3L5o2K5JoJ5pnJ3jj%QNj3J7j8OKQj8j7K2j6J0LOm%PopJ9pkmJ0nJ4j3j0j3J1PmR
-529A3kklMmoJ2k1J4mj5J0Pjlk6K5NoQJ1K2j9l1J2Ok0Pj5RJ9j3j4K4jJ2K0l5J2kj0Oj2%k1
-484b8K3j3J0Pj7L4Ok8LJ0nk0J9j0J4j6J7j2K6j3nJ0Mj5JmKKj3J5NnJnkq%J3lj9QOK4jKl3
-438a3RLoRlPNnj7J6nj1j0J7rJ0%Lj9J5Oj8K1j1qMKJ3j0kJnMj1J6Oj1k4J7QQrJ6J0j9J6k1
-391eLMLj1%Ol9K8J8k5J8J3%k7J8jj5oJ7%NJ3j9rmK6qj8K1j0mJ6k0QNkj0J4Pj0JrJ4J5j0j0
-345AOk7J4JlrKJ7kmL1k7j3J3K9k3Noj0K5rj6K9J9J0j3J6l6kmJ2KNj7oLk7pOJ5oJ4j4K6qJ
-299A3J2Qj9kj7j3RJ5k0J2NKlMJjK5j4k6KK0Lpj1J2j3K0m6nL0J1k7L2k1J4k4OKJ2lK4k2oj
-255gLj6K0pK9qj1lPQk3J0kk7%K9j2PK0k7J5j2j1LkK6pp%J7k2J4j4J7lNJ1rmO4J14j47q8p
-211e7M1M4nj3pRJ0j5n0M4J6j2J5oj1J1NK0L5k2j7j3Jk5J2Kj2K3j8R%NPpj6NM%lMK1jRj3k
-166B7QNK4m1kkj1omkpNJ8k1J0K1k0Lnj4LPLNMjoNJ1pOrl1J1OJ3j4NJj0RRj1Qj0%J3q%Qmm
-114bQj0jJ8j7J0j7MPJ7j7%Oj0J9qpmJJ1k9J9ok0J9J7%JJ1j4pk%K0nLj8%Kj6J5L4l8ML0Lk0
-67A1rPj4NmrJJ1NnPkJ7k4Lj2OkJ0OL5m3j%JrK1mJ7k1J6k7OjKrQJ7Jk2mPOJ3j4j2rK1pJ4o
-16DJQj6J3j6JR%kJ2l0k5M4mLpjJ7j2JL6k9rj7L3j3J5qml1J4J3OmJ6k5J7j2Ok6K1Kj%NJ1l
30A3k0RM%rK0k3PrlJ4j6J1K3m1K4J0j4Ljj4%J8o%lkkLJ1mPkpJ1k0jNkPNpl3K6J3pJ8jqqJ7
81A6j3Jkj7J9Qnj4J7mroOLOj0J4k0k0L6j3NMJpL0j6j2k
110d
##PAGE=	F1=22904.541509275633871
##FIRST=	23001.711907285582129,	6426.5682307747556479,	2013.625
##DATATABLE=	(F2++(Y..Y)), PROFILE
-912EOPk8J0LJmkmK3oJj3KJ1ol6J7J5kkRj0lPJ1K9k7j1Pj4JQj4J1j2NlJ4k0K6j3%kKj3OJJ6
-863Ilj9J6%Qj4Mj1J6lkJ0oK4j9j1jl0K4J6PJ0rk4RKjK0kqj9J5K0l0pnK7lj4J6Nj2lPqMLq
-815@Q%j9J9Pr%j3J3j0mJ5jj5K1j7J0nMPn%JOoJ4l0k7L4j6J8qJ3NRnj2pjj6OJ2J3j4PkJmo
-766injJ2mJ1Nk7RJ8j8Rj0Omk0L3j6KJ0jj8J4j6LJ1J7rl4J5NK3NJ8k4nLk3J7Lj9mJ2jM0k8
-721Ej7J2M%j7K5k0MRJ0j0l3K4Mj6PJ2Kkk0K8j8J2nknOoqJ0J3Qk6NJ9j2%J5j4J%nJKJ6mj4
-674@MkJ4j5qqJ5oK1j8jK1Jlk8J5MklMJ6j6mj1RmRJ4Jj7J5q%J9%k0Rk3KOk6J1L3rrKJkKj0
-624e%MOnj7J5Jk3K9Pk9J2pLMNqj1rPK7mj7J8qKLomk1J7krM0k5PNj3MK%KLLJ4j7lj5J9L3n8
-573b4K3KnJ4j0mPN%MOJj4K0k1J0lQj2k1K4j5QOLl%OplJ8oomJ0mJ5j2rj5J1Q%NlllNlpJ1j6
-521cRlj4J1N%nk3J6J2nOJ2K1j9k8QQk0J2j9NK4j5j0K4%OK3l7J0Kj1Npmk1K3j1J0Lj2K9Mk8
-476gNRrj5K0j1J7j7J4oK1rmONj7LmOjj4J9Pj0JmJj0jRKj7NQK1lMl2RjpJ3oJ0Lnj7J1jrj2
-425b0K0pNLJj8J6Mj4K3j4njNJ0rkNmJj2J2Pj4k1J6J1OmJ2Pj4J2j7JMJrlJ0l8K9J6k9K0J3
-379A5ok3K1lj3nJ4MJJ2j7rjK1rqJ3qoK0k3RKjqJ2Qj0Lj0J4J2prLk6J5%noNJ2JnK8k5j2J1
-331AK6k0K%j3K7j7j0L1J8Mj0K1l7llJ3LLj4ojk5pKJ5jJ0j1K7rjJ3Lj7lj3j4J0J5k1J0J0L
-287A1mNlKK0j1k5KK3koj2Pj2K8m7j0L1J2k3K9k4J6k1LNJ0mK3k6kjLj7K4j0L0qj3lJ1Pk6J1
-243Clj7kJ9nMK2k4Rj4j1PjK4opjJ7k4J5j8K2mMJ3j0lO4J13j46r0oM1M8j0j4oOJ6j6n0M2J5
-200A6j1J7nj3PJ2J7L4k0j9j0%k4J2Kj2K2k2J5%%Lj2oLPj%JJ8%Rj4JNRK2m0koqp%lrMJ9k1
-152a0J2K1j9Loj4LPjONmkOJ0oNpk8PNJ4j0jKmPJj1J1rmJ1ljJ1pkMqmK0j5J4k0LQJ3j6NMr
-100cJ7rnrMJ2l0J9mj8J5J2LjJ6j7rN%K4j6Oj4kJj3J4L5l8LK6Lj5j1Nj4Qkj3JJ2NmNlJ9k4
-53dJqMkONL4l7nNkj2K2mK0k0J3k5NjOj3NK2jj8lLMJ8j7j4oK4j4J9qMMj5Qj3LJ1lKJ2l3k2
-4d0M2pPqjJ7j3%L8l0pj6L1j3J4j3Jl0J1J7NmJ2k8K3j1Pk6J7KJKNPlk0J2%JpK0k4J2j4jJ2
41@j4PK1l5K4J0j3Kmj3PJ3njjomJ0OmJ0lj1Oj1jNkONpl3K7J8j4K1loqJ3qmJj8J9Qoj4J8kp
92apLNRj0Pj3k2L4j3OLKoK9j6j6%
110f
##PAGE=	F1=22880.248909773144987
##FIRST=	23001.711907285582129,	6426.5682307747556479,	-153.625
##DATATABLE=	(F2++(Y..Y)), PROFILE
-912@J1Rl0J1%k%lKJ7p%j1JJ4rl6J7J7j%Lq%MJ0K5k5qNj1MPj4J2j3LjJ0j8K9j6%jLj0K%J5
-863Gkj6J5kPj2LoRk%QoL0k1j2%m0K8J8QPnk4J0jPJ4Jj2j5J2J4k6nqK9%k3K1Oj1kNj0J0Jo
-815CLjj4J8Pj0kj1J5j3nK1oj4K3j7J1qOOnkKNoJ7l1k5L3j7K0rRQJ0nk4Kkj9J1J1J5j5OKj
-768Bnn%oQ%J0Qk4OJ3j7J0mJoj6L3j8LRJj9J6j6lJ4J9j3l6J4jK8J7K1k7nrj8J4Lj2mJ2oM2
-722C4k9j8J0NJj9K6j6OQMok5J4JrQJ0Kkj8K6k3J3jqlRnpRJ1Qk8J0J6j2jJ6j4KjmKkJ9oj6
-674cNjJ5j6nj0J5pK1j3nJ9Ljl1J3O%nNJ8j8qoPoQJ4Lj7J4q%K6nk1J1k4%J1k7RL7j2j1%LJ
-626DkojLJ0qj6J3Jk3L0Ml0J5qKNPj2nj2PK2Mk1J7kjKpnk1J8lrL8j9MMrKjJ%ONJ2k1jj9K6
-575@L0n1J9LoJ5j4kKQLONlj3J8j8J1qPnk1K1j2NRJljNpJJ7mj2lRjJ5j2qj6J2QNm%lnOlnR
-522A0j3Olj3J3Mjnk2QJ8kJJ3J9j8k5OQj8J7k3jK8j5qK5J%K6l6PMj1Mmnk2K2qJ0KrK2Kk8Q
-475fOj2pJ9j2J8j6J0JJ4lkjOj6LkOkj5K2Rj2%lLj0lMPj5LJ0J4kMk9J0qlJ4rJ2Joj3OKqj1
-425b2K1o%P%j7J5Jj0K2j5joRNrJQljj2QQj8j7J5J4L%RKrRj2JKkqlJ2l1K3J7l2K1J1j2j7K2
-376Clj2nJ2QlJ1j4r%J6pjPnj0K2k4J0jkmJ1RrLj0J4QnpKk4J3%onRQJoK5k1j2J3K0j8kOj3
-326gK7k1nL1J5%qK5l6njJ2LNj2pmk2nmJ4LOoK7rlJ1%j4mj1j2J0J4k1RJ3LlMoMJ6rk3MK5p
-277A6nj2JrL1m3j6L1J2j6K2k4J7j7%ORlJ9k8KkLj6K9j5L2j0j2mJ1Qk8J2kopJ1%KK2k1Nj4
-233ij3J2kK2molJ7k3J1j8K6oMJ4j1kO4J12j41r8lM2N1j5j5lJK1j4m9L9J3rJ6kj4LJ7J5L4
-192G4j9k1olk1J2%j1K0k3J9jm%j5MjJ1jJjJ3JQj3MKJ3K0l9lpopJkj3NJ8k0J4K0j5joj2LP
-144alNNoJORlNpk3LMJ3mpKJNnj2J6qrJ1%jJ4j2%LpnJ9j2J6k2KQJ1j6J1JqJ5rkj4PJ1l0J9
-92ckj5J0J0MkJ8j8j1J0JK7k5PrljrJ3L5l7KK0Mj1j1Kj2Rjj4%J2PnLkK0k4jnL%kPL1l2oRo
-42cj1J9lK4j9Rk2NjPj4KK4kj4lJJK2j9j4mK5j8K0pO%j3KrMJ3mNJ0l4j9L9pQrJJ4j4%L8l1
5Elj5L0j6J3j4Mk8RJ7OnRl0K8j0Pk3J2JMLMNlj9J4lJnJ7k1J4j8MQj2MJ7k9K3Rj1Lrj0J2Ro
54BkLj1nJ6JlJ1nj4OnlNJLPrl2K7K1j9K1lmqJ1nqKj7J8Ooj2J8joqKOJ1j1Knk4L1j3PKLoK7
107B5j6j7J
110g
##PAGE=	F1=22855.956310270656104
##FIRST=	23001.711907285582129,	6426.5682307747556479,	-1046
##DATATABLE=	(F2++(Y..Y)), PROFILE
-912bJ4J2l3J3mmKlQJ3rjr%J5j2l3J6J9kJjpL%J1J8k0nJoNOj4J5j5%JPj6L1j9KkMolJJ4kj3
-861iJ5nNj0MkKjKNnL4k4j1Kn0L1K1RMlk2J2mJ3QLj5rOQk2lj0L2Kl0K4NrkNj2J5kklkrJ7O
-810A4j0lj0J7j5nK6j2j2K6j8J1j0POmoMLoK0l0k4L2j8K3j2OJ0J1ml5J0jk4J7RJ6j6ONlnn
-766iPj1LLJ0J1k0KRj7J1Jlqj0L1k2MRMk0J9j5j0J5K0j5m0J0j1L4L1K4k9rk1qJ0QmmJ1j1M3
-722C3l0j7POKk0K6j0QOjkj9Mn%J1RJkj7K5k8J4Nj6jJ3moPQQl0J5J4j1lJ8j6NlmLmK0pj9P
-673@%J7k0%j2J4pK1oj2J8N%l1QPLoNK1j9j4KJnPJ3Mj6J4q%L1j0k1J4k6jJ5k8QL9j4j5%NM
-626EnmkKJ4j0j4J0Kk3L0Kl2K0j0JORj5Jj5PJ6J0k5J8KmKrmk0J9lj1L6j5LLn%kJkPRRk6Lk1
-576c0L0K5m1J5MoJ3j5klJ3NPMpj2J3j3J3j3OKk0J8rJJ2ljkMoMJ6kj7lQLJ4j0qj7J3PQj2M
-528A0mmOllOrLkj4J4Olpj7JK1jjJ4J6j7k0JRj5K2k6oL1j5oK5KoK8l6NOj1LKrk1K0oJ1knJ7
-478A0%k8J1Nj6%J8j2J9j6POQK%oNj6MjQnj5K4J1j4JjMj1llJ3j5KJ4NkMk3Pj2%J6j2J4jpj0
-429a1%PqpK0moJ1kj5J1jmK3j7Kj0J1JpKJ1mlj1MRk1j3J4J8lPNnkNoJ%lrlJ6k4J6J5l3K1J1
-379Ij7j3K2kj1mJ0J2qJ0j1qLQnOJkj3K3k4J0okKRRj1Qj2J4MlmJk2J1jomJ2MLqK0j6j0J2J5
-330A5j5pJ3j3K6k5%L0J3moK8l4o%J2KPj0pqj8mrJ3PLmK7roJ0lroqj0RJ4k0OJ5MlNj0OJ1o
-281A6k0LK6j1nj1kpL4l9k1L0J1nJ2k4J7j2mRPlJ5k9OmLj4L2j8L1j1j1mJ2Pl0J5lNj0%NJK2
-236B1j8Jj4j3J5jJ8lmmJ4k0J0k0L2qKJ4j2jO6J07j32j04nM5N2j8j7%lK5j2m5L4J0qJ6Jj4
-196GjK2J1L3j8k1koj9J2jj0J9k4K2jrnj5J1mJ5jKlQKPj3PjJ7K0l9mrlpMlj6OJ6j8J6J8j2
-149A0lorLNnNNrNPO%Lnj7lKJ3Mj5LMOj1j4J9pj2ROlJ7j8N%nqK0j0J8k3jRJ0j6J7lqJ5j0J
-97Fj8QJ1k8J8jj2OONkJ9j7j3J4KK8l2PlmloJ3L3l5KJ2Mnj2Jj0J0%j5%J1PmKlK0k3jlJKqQ
-47bK6k4qJ2j0j1J8lK7j7Nk0NjQj3kK6lrmjjK4k0j5%K6k2K0pRlj2moOJ6nOPl2j6L6oQj2MJ0
1A0j3%L8l1Jj5K7j7J2j4Ok5OJ8NpPl1L3qOk0PjQLLLlj7J6pKkJ4j8J5k1PLrKJ3k4K3PqLj4p
51a4J8NpnJ0j6pK2n%J1oj7NKnNLJPrl0K6K2k2K0lkpRkj3Mj6J7Mnj0J7jlrJPJ2j1lJk4K9j4
102hQKMpK3j3j9L
110g
##PAGE=	F1=22831.663710768170859
##FIRST=	23001.711907285582129,	6426.5682307747556479,	-2161.375
##DATATABLE=	(F2++(Y..Y)), PROFILE
-912eJ8J4l4J2nrO%J1J0j2kmmJ5j5k8J6J9lLnnMlJ2J2j5l%mPMj2J5j5lLNj4L1k1LjNlp%J3
-863Fjj0J4qMpMjjkMLlL9k9j1Nn7L2K2J0Kkj8J2pJ8LOj9lKLj8kj2L4Kl3K6NrkOj3J7lJrkm
-812fJ5NrmpJ5j4mK8j7j0K7j8J1j2QOlqMKoK2k7k3L0j7K4j4%J2J3nm2J6%k3J8OJ7j6NJ0om
-767aoJ0j1jOPJ4j5kNj5ROormK8k2MOPk0K3j3j7J3J9j5m3Jk2M3M6K7l1j5l6RMJ2PmJ1j6M3
-722C6l2j4KQLk1K4mJ1KoLj2nj0QJ1RJkj6K4l0J3Rk0jJ6nlOMQl0J8J2j2lJ7j4OnkMqK0ok1
-674gJ0kJ9k0Jj3J2nJ9Jj6J5O%k8KQQrOK2k0j8J1nnNJ0Pj6J2pJL6j4k1J6k7kJ9k8NM1j6j6
-629ckPPpllKJ7j4j0OLk1K9jl2K3j1%OJ0j8Qj7OJ0J9k8J5PpKj1nj5J7kj2L1j0KKjJo%lJ1J0
-580INk9Ok0L2K0l1RMnJ3j6jpJ3RPKj0j0PoJ3j7NQj7J3okJ5oJmLmOJ4Jk2lOQJ3rpj7J3OJ1
-530B3k3RlmQmkMpKlj2J5Onqj3lK0LnJ4J5j7j4lQj1K5k7j2L3j2pK5Lj0K8l5MOj0KPj2j9J6
-483elJ1n%J2mk7J4Lj6NJ5j0J6j2JJ2LPKj3Mj4OjQpj2K2J2j4K%MqoqJ6j3LJ5mjKj3Kj6MJ7
-434Fj4J5lrnnQokJ7kj1J4lj3PmKK1j5Mj3J4noNJ2lmj1JRk4rJ3K2j0J3Jj1NKJjknqkJ6j2O
-383dJ4l2K0Qk0pK0lrkRJ2j2J1qoLLnJ1k%j5K2k1Rj1kOQRj2J2j2J4kj%kj7PkmnJ4JLrJ7j2
-333dqJ1J1j5rJ8j2K5k6LK8RnoK9l1pKJ1JJ0qqrj5kj4J2J0jjK6qrPlnoppQJ1j5LJ3NkOj4O
-283HRmj8MK7j6nppmL4l4k4K9RMLk3J6oqJ0PkQk6QnKj1L4k1K9j1roJ2Pl0J6lJ6j6pRJJ9j4
-235Dmj1j3J7%J3kknJ2j5Oj9L7j3JJ2j0kO9J03j22j12oM7N2k0j7JpK9j1l8K9NnJ5Mj4mK5Q
-193C7L2j9k0Krj6J1kqJ6k2K3kj3qj5J8pJ8jLnLKNj0RlJ9K0l7prkoOkk0OJ3j3J5J5oopnML
-144@pMMj1J0OLLKlj1q%J2J1k0KPOj6j3K0nj6PJ2lJ8k3QjnoJ7pJ7k2mJ0Pj4K0noJ4j1Lk0R
-95eJ0k6J8jrKNMlJ9j4j4J4MK8l7NMmnlJ3L0l2JLPjj0kqJ2%j6%RQl%kJ7k0jkKLj5J0K2j9p
-44iJ3j7oJ6oL2j5Jj6MkRj0oK4lmmklK4k0j4LK4k3J8nRmj0rnRJ8pRLl0j2L2oQj3OOj2%L5k7
5CLj2K3j7Rj4Qk2NJ8LpLl1L6mNj5%kJ1KL%kj5J8j0KjJ0j1J4k3J0kn%Rk0K2OnKj6nK2JprJ8
56A1k1pK5q%J3rj8NOpONkRj1k6K4K1k3J6%jmQlj6Pj7J7JlpJ4%Jj2JQJ3j1qQk5K7j4PKNpJ9
107A9j1k0N
110g
##PAGE=	F1=22807.371111265681975
##FIRST=	23001.711907285582129,	6426.5682307747556479,	-2511.75
##DATATABLE=	(F2++(Y..Y)), PROFILE
-912fK1J4l5J2nj5J0KJ5Pj5l%oJ4j7k3J4K0mNrlOpJ3Oj1jljRLj1J5j4pOJj2L1k1L%Ojj1jJ1
-863BJoJ2j1LnNJmlNJjM2l4qOo1L2K3J1lJj4J3j1K2kRk3Mlmj2jj4L6Ll5K6MqkNj4K0nMj5k
-813a0KJ3LqlpJ5j4kL0k2rK9j7J0j4QPjj0KJmK3k5k2K9j8K5j5nJ3J3lm9K1Kk3K1KJ6j4KJ7
-769IrmoJ4j2nPOJ6rojj1QPpqKK3k2MMRj7K3j0k2J0J8j4m5rl4N5N9K7l2j9n2K6jJ6J7nJ3k2
-723iM2l2j1lPPk1K0JJ4jj2Pmj2j7J4J4RJlj6K4l3J4J2k4%J9nkNJPl0K2Rj2lJ6j3PojNj0J6
-676A3lk3J3kK0j9Kj6J1nJ7Pj8J3Qjk5lJ0J0j0NK3k1k1K1j1nKQPj5J0mJL9j7k1J8k6mK3k9
-633a8KM4j8j7mJ0Rrjn%K2j6qKMj9K7ll1K6j3jPJ0k0J5j9OLK6l1J3J4j2Lj3orJ5lj2K6nJJ
-587gKLrjmJ4J1Jl3J2j9L2J4k1NMmRj4%qJ3RQ%j2pkMJ2k1OJ2j4RlpJ8rLnKlRJ0Nk5mNJ2J1
-536B3ppj6J3LJ3l3J7llQm%%l%nrJ6Ooj0poJ9Nj1J5J3j6pqRqK8k8j8L5j0oK3Mj4K9l3KPrj
-487@J3j5j7J3jJ1qLPnk5J7%j6J1J1qJ3j0mJ8kJ1Nk0Lj3RjPpj2K2J1j2MJKmoj4J8j1KJ9j4
-441Fk%ljj8QJ6j5J6oj2JrJ0nMJ4jj6J8nj1KoQJ9j3Oj6J6j0oOJ3jnrkRk7nJ3K5j6J7jj9J3
-393@%PlmpqJJ6klJ2l0J8Qk4kJ5ln%PJ3j6J1nlMnkJ5mKj8K1j8Qj5mJ2OJ0j3J4j1J3ojMmj3
-343a2NljqJ7kLj2J5qpJ2Pj6j2K4j0K3k7OK5PppK8k5qMJ0%J4qj0rj1%j9J0J5nKK4pj2Nmkm
-295@pmPQj0%J1O%Oj8NQlj5NK7k1lnj2jL3k6k7K6QJ5qk2J6%j2RP%Jk3J0pKpL4k5K7j0qnJ0
-246BQl1J7lK8k1j5J1JJ8rrrj2J7%RJ%qJ0rLj9M2j7jJ1rkP1R8j11j20rN1N0k0j7Lj3L2rl0
-202b0K4%kJ2Qj3oK7KL1j9j7Nj3j3J0knJ3k1K4lj7j0j3K1j0K1jLnlLLqJ2oK2J9l5rpkoRjk5
-155b3RPqJ5J1kpqJL%pLMj3J2PkPJklj4kJ0J8k4JJ0Nj9j3K2lk1NJ9nK0k8J2lmnJ4oJ8k2pJ1
-105fOj4K4qlJ3j2Mk1RRk1J6kojLMmJ9rj8J7MK5m0NRlpjJ4K5k8jmRLqlpJ3%j5jPQjk%J3j8
-53ejjKNk0J0J8j3pJ4k3kJ3rL6j2lj1LkRoj0K1kjkmoK5k1j3QK1k3J6mJ0nqj4nJ1K2qJ0lk6
-5a6qK7mQj4Rjr%L2k3Oj1J7j5Oj2Qj8NJ6JrLl0L8kMj0omJ4%LlJj3J9j3LJMmJ2k4J2rKkQj7
45a8J9NlLj9kK6mpj3K7k5rK7j2NJ2j2j6MRqPOnJ0j2k1K1K0k3J0MJkPlj9Pj5J7klkJ0JMj4J
94fRJ4j2j1J5k6K4j3OKNpJ4pk0P
110f
##PAGE=	F1=22783.078511763193092
##FIRST=	23001.711907285582129,	6426.5682307747556479,	-2965.75
##DATATABLE=	(F2++(Y..Y)), PROFILE
-912gK1J4l3Rlj9J3MJ6Pj8mNrJ1j7j9J3K1nNj1kQj0J4JpJpLJ1jpJ4j2j1QjrK7k0MKMKj3kR
-863@KkJ1j5MmNKomOJ%M5m0oPo2L0K2J2nKqJ2j4K5oJ1k5J0rnj1jj1L4%l1K6JqkPj4K0oPk3
-814a6%OJ1KokoJ2j1JK8k6pL0j6J0j6QPKj1jjlK4k1k1K7j6K4j7rJ4J2kn0K0Pk0K0jJ4j3JK1
-769Ij2kpJ6j0qQMJ6jrorOQoqPJ8k0O%J3j6K2nk8OJ6j0m3j9l6P0O6K2l0k0o4L4rJ7K6pJ4k6
-723gM0l3npORk3J4QJ4lj4QMj8k1J8J4J0Jlj6K4l3J3J2k5JK1oJNmNk8K4Qj2nJ4j1RrJOj1J2
-676Hlk0J5mK1j7Jj6QmJ4J4j8QJ0mj9qRJ5j2PK0k0k2L1j9n%LJ0j4OjJM2k0k0J9k5mK4k8kM6
-631B7j9j6pJ2J1j0Jq%K4j7njLj5K3mk9K6j3lRRk1K2k1MjL2l2RJ8j4Mj7ojJ1mrJ9kLjNPj5
-584a2jnJ8J0kl7J8j6K8J0j2KKlPj2JqJ0J2Qlj3nj0J3J0k2NJ6j1MJj0K0j3NnJjJ0OJ0k7pN
-538cJ7Pnoj4J1JJ5m4K4jkOlJjkjooJ7Npj1koJ4Pj4J5J1j6jj0PmK9k6k3L4poK1Nj5K9l0jP
-489A0qkJ7j7j3Q%J2j0MMok4K0jj6J5PmOnqK0lJ4Nk3%j1J2kOqrJ7RoPJjJpj9J9j1OK1k4kk
-439aRqj9J2J5j5J5qj3Pj2QkRJ0%j9K0orkj0J4J8j2Rj8J8j6mOJ2JmqmQk7lJ3K8k3K1lk6K0
-393AlJ4mpprNJ4Qj2J0k5J4Pk3%J1oJKOJ1j9J2kJKj0%J4kNk1J8j3Oj9mJ6NJ0j4J8j1J2j1j
-346@Qmj1NnMj1J4kKj3J5onJ0Mj6j2K6pK0k4PK2KorK6k1oORjJ6oj2rqKj9QJ5qLK4oj5KlKm
-295Cp%OMmkOPKPk2MRlj3MK8k3mkj4KL0j9k8K5MK5j9j9J3Pj5QOKmj9J0rLmL3k5K2pqnJ0Pl0
-244a8J7lL6k5j9J2JJ6oj2mj1J5JNKKrOl%j5M5k2kPomP5R6j03j28j3N6M6j8j7Nj7L3pj8J6
-201A2nJRJ1j1oK5jK8k0j3Qj6j1RjjQj7K1nj8j1j1K3j2K4kLnrN%nJ4qK3K0l3j1pkmJ1jk7J0
-154h%%J2PLqrNLkoJKj3J3QnJ0%jLj8mOK7k7%J1Mk0j0J9lk2LK3mK0l1J3lkkRnJ7k0j1J1Mj0
-103a0K4qlJ4j2Lj9QPj6J3lklKKkJ6oj8J3RK0m0MJ5lqjJ5K1k5jj1J0NmomJ4jj4JLPJkJPj4
-53ajkMPk5J2J3qoJ3k9LJ0j0L8rnpJjO%j3J6%KjopK3j9j3J3J6k0J1jPloj8mJ1K5qJ1rk1oK3
-3FlPj4J2op%K8j7OrJ2j4KqPj5QJ1%j1Jk6L8KKoj0mJ5lLnKqJ8j5JLKKQk5J3j3RmNj3J4NjM
49Ij9kK8prj5L3k6rK3j0OJ2j3j5MRqPQqJ0j1j8J8J6k0NRJ%Pok0Pj2J5mkKOJQj7KJ0J1j0j4
98hK0k6K3j2MJOqJ0mj7O
110e
##PAGE=	F1=22758.785912260707846
##FIRST=	23001.711907285582129,	6426.5682307747556479,	-2654.625
##DATATABLE=	(F2++(Y..Y)), PROFILE
-912fK1J2l1Pkk4J8OJ8Ok0nRj1Pj9j2J2K1nNj3%Qj2J6mmKrOJ2nnJ4j0j3J0kqK3j8NKNLj5k
-864gPM%J0j7LkMLnoNJJN0m7mRo0K7J9J5j0LlJ3j8K7rJ2k7J7j3rq%j0L4lk6K4krkRj3K0rJ1
-815Ik9KRRJo%mRpLK6l0mK9j5J0j8QQMj2llkK6j8k0K5j5K3j6j5J6R%m9J9Rj5K0nJ2j2kK6j4
-768bjpJ7qj0QJJ6Pj3j1lJRmpJ1J4j8PMJ2j6K0%l4LJ3ll3k4k3Q6O5Qk4rp6K3j8J2K8qJ6l1
-723bL7l2LrLRk3OJ3J5nj8J1J0k1k1J6J5J0Jmj6K5l3J3J2k5JK3qMMqLk5K6Nj2mJ2qJ0j3LP
-678A0j2Pkj9J7mK1j6Jj7PlJ0J9j8PJ1pj3j3QJ8j3QJ8j9k3M0k6njkJ1j3LKjM4k0k0K0k3nK6
-634A3k7nM6k0j5rJ3J4j1Jj0jK7k0jnMj1J9ok6K8j4mRPk1K6k0MpM0l5MK2j6Ok0oPOnpJ3JM
-588hkOJ3k0lnK1J0ol8K2j3K5Mm%%kNrKoMJ6Onj3mj7K1Rk4MK0rJMj3K1j5Nl%%J1KJ4k9rMK2
-537A5Mloj2J0lJ5n0L1jjOlLl%kpnJ8Mqj1KnRJ0j8J4J0j5Mj2NJK9k5k6L2loJ7Oj6K7k6lPq
-488AnK2j7j0M%J2j3Q%pk1K2jj6J7K%%Jj3K2nJ7Ok7krJ4kLrnJ3O%J0JnPpk4K0j0PK3l3jpK1
-438A0j5j6J5J3j5J5j2j3J2j5P%J4OJk1K1popj3K1J5j0J1k0K0k1mPJ0MlpnQk9jJ4L0l0K5o
-395Cl1K6oK1oqqj1J1J1J6k0Rk0J0Ok2KMpQLNJ0k3J5%MJj7KJ3JPk3J6qMk4mK0LJ1j6K2j0J0
-348A0j4%J0oqMoJ0j5J4mLj7J5mlJ0%j7j1K9oJ9k2OJ9jnj1K1j7mRQlJ8mj4qlNk2OJ5j1NK2
-301B2lj9%jOmrNMJKnJONQk5LRlj0MK5k3kKj7MK5j3k6K2%L4k8j8J3J2j8POLpj5Rj0K%L1k6
-251a1J8nnpJ0Ol0J7kM1k6k2J2KJ3lj6KrJ1KJLNj1LMlj3M9k8kLmmP8R2r6j33j6N9M2j6j7P
-206Aj9L1npJ1j0LOJ3ppK4oK7k3rJ1j9rRjKMj4J9oj9j2oK1j3K6kKmj3NkkJ5rK3K1l1j4mlm
-158fJ3Kl1J1oPJ0JRqj1J1Lnp%Kj3J3QpJ1%%Rk2oKL5l0jJ2Mk1pJ6%k4%K9nJ8l3J7njKMoJ6
-108A0j7j3RLpK4rjJ4j3Lj8ROj3J2n%mJJjJ3%k0J2J0J4l8KK0jrjJ5J7k2lj6J3O%qjJ3lj1K
-60ejOLkLJj1JmPRk9J2J0moJ2l5QRj3M0opl%kONj7J3%M%nrK0j8j2J7J3j7PJMklk0mJ1K8rJ1
-7A7j5j5nK0jNj4J5j1n%K6j2OpPj1knPj3J0Pkj3%k1L6M%%j5mJ6mKnLmJ6j7JMjRMk6J5j9J7
42@oNj2J1M%Mj8%K8rqj9M0k8j0J8qJ0J1j4j3KJ0qPJ0j2J1j1j4J6J1j5kJ4JKPqk0PrJ3q%PK
90aJJ1j9KJ0J1rj6K4k5K0rJ%PqNJj6O
110d
##PAGE=	F1=22734.493312758218963
##FIRST=	23001.711907285582129,	6426.5682307747556479,	-2471.125
##DATATABLE=	(F2++(Y..Y)), PROFILE
-912fJ9Rk6M%k8K2RJ5Ok0oJ5j4Jj7pJ1K1nLj3JQj3J7omMj3RJ3rjJ2pj4J0kpJ9j6NLNMj6kM
-863cOLRk0LkNLmqNKKN2n3%Rn6K2J5J6j0LLJ1k0K7j1J3k8K1j5j1p%mK9pj9K2mj1kJ1j0J7j1
-816gJ4l4LJ3QjnKnRlMK1l2jK8j3Rj9PQQj1qmjK4j3j7K0j0J8j4j8J5OKm4J5J2j0J8qQqmK7
-769Ij4joJ7oj0OJJ5J2j4j5JkQjoJ4J0j4J1J2Qk0J6Ll6%J1Pj7j8J3J10M9j9j4J8q4j7l4jK7
-726B9j2J9l6L6l3J5okMk4lJ7J4oj8J1J5k1k0J3J3J1Jmj7K8l4J4Pk2LK3j0ONj2Jk1K4Nj2k
-684aQnJ2j6KRj1Klj6J9nK1j3kj8PkQK1j4LJ2j1oj5NK1j3QJ4j7k0M4l0nkpJ3j2kNjM3k0j9
-638iK0k0mK5k5rM4j7j2j2J3J4j1Lj3kK9k1LrMoJ5qk3K8j4nJ1Kj9L1j9Jj0M5l6%K4j6Pk2o
-595b9J4%mnPKPmPK0k5omK3Qql8K4oJ8KjJkjKnLklJ7Nqj1kk4K8Ok4NK1q%Pj5K1j7Ok%KJ0l
-542IJ7k7j0JK6J%prQpJ6n4L5JjMkMmJlplJ8Koj2OkKJ2k0J2J0j6Rj3MMK7k0k8K7JoJ2Pj4K4
-492B9k1oOoqK6j8o%JJ1j3Qjqj7K3kj4J7kMqOj5K2nJ8Nk9loJ6mKj0jR%RJ1JpJ0nk7J8qJ0K2
-442C4l9lrL1k2j2J7J3j5J4j6j1J5j5KMJ8KJk0K1rmj0j6K5J3oJ2k1K1k6jLJ0PlolMk6jJ6L1
-398B0l5K6pl4K7mK4oj1pj2J6PK2k6Rj5ONj8Kkj1J5OLPk4J5KJ0lk0LJ0POk3J2kKk6nK3KJ0
-352Fj6K5j0J0j9JJ2ppNoJ5j8J0lKj8J5klRmj5j0K8jJ7j9MJ7nkj5J7j6lJ4QlJ8lj6oJPk1M
-305cJ3j3OJ9Jk2lLRnj1RNmRpnMQJ0k8JJ1mqLK3k2jMj5MJ9qk2K0nM0l5j4J1J7j9MNNj0j0Q
-256cj3LMK7k6J3JopRNk7J6jM0k5k0RLJ0jj8PmMLlNPj2jJ1nj0N1l2m%knQ2R0r3j37j9O3L6
-209B5j1j7Rk0K7kMMj4OMJ4mpK1rK4k5mJ2k1pQJNjrJ5pj9j2kJ8j3K6%%lj6OmJJ4rK2K2l0j3
-161ImojJ5Ml4J3j3J4MjJ3qj0J5Kqml%j1J2Rj0J3j%J3k3pkM0l0jJ0Lk0kJ0Kk4kL3nJ6l2J6
-114Dm%M%pJ6j4j7RKmK1r%J5j1jj3PLoQnKm%%JPOk1RJ3Pl4JK4%j1kJ7J2j9mk0J5PLrKJ1lr
-61aKmMOjNoqJoJ0J2l3J3P%oRl9J3Oj3M0lrJjmMJ3j9P%PJnj0J6j6j0K0Qj3KMJ%jj9nRL0qR
-7B0k0rnJ7JLj2J6j4l%K3pNnJpqJMj0J3Lnj4jj5L3NJMj8lJ4oKnMjJ5j8jOmJ5kk4J4k0K1pM
44AqNM%Oj7JK5rrj9M2k6j1J1lJ0J2j5r%QpPJ2j5Rrj1J4Pj1rK0jOOj2j7NnJ2j1%J1lLJ3k1K
94fJ0Qoj7K6k3J8rjKOqKLj2M
110c
##PAGE=	F1=22710.200713255733717
##FIRST=	23001.711907285582129,	6426.5682307747556479,	-502.625
##DATATABLE=	(F2++(Y..Y)), PROFILE
-912aJ6Ok2JLl1K5J2J2Ok0pK0j8lj7jRK1m%j1LOj4K0j0mMj4J0J5j3JJ1mj5J2moJ4j2MMMMj5
-865clKQNQk2LkOKlrKLNN2n6JRm8J5J2J8j3LQJ0k2K7j3J4l0K7j8j2ojJK5j0j1J9qj2kJ3qJ4
-817@j2J6l9NJ7OkmLmPKNJ6l3JK7j1Qk0OQJ2j1j2n%K2pj5J6oJ4j3k1J3MMl9J0J6mJ5j1Lmo
-770b3L0j5%oJ6kj1NkJ3J8j5j9QoPKnJ7MpJ6K4Kk8J0Nl7jJ2J8MMP2J40J9n7kO4q6q6o2k5J9
-726C4j6K1l9L4l2K9Lj0pk2j4J9J3oj9J2J8j9j5MJ2J2Kmj8L0l3J7Jk0LK4j3QOj4jj8K2Mrl
-684dNjJ3k0MRj1lmj1J9nK1j2jk0PkMK4j0%J3j5Jj8KK3j2QJ1j5j7M7l5mkj1J4j2oQkM2k0j6
-638a4J9j6nK4k3j1M1j5rj4J2J6j1Nj7kL0k1Nj1K%J0rj9K8j4oJ2kj7L4j8%j3M9l7mK5j7Rk3
-596b7oK0mnkKMPmPK6l0plK4Nql6K5jJ2jK%kj%kMKqJ7Nj2rjk8L3Nk4NK1ojQj7K1k0RjjMJ0
-543A1pK0k6j2jL0lLqnPj1J4n3L6LjLjMmKnp%J6%lj3J0%lJ2k0J0Rj7J3j3KQK4j6k9K4MpPP
-494A4j1K2j6rOoj0K9j7kmJJ0j4Qjj0j3K3jj3J7nQj6J2j8K0mK0Ml0mmJ7m%j2LLmJ7J3Jj1J4
-448B3kk9J5nJ1K2m3lj4M0k6pJ7J0j4J2j8qJ8j5lPK2mKj9K1j0kj3k0L1J0lJ3k1K2l0%%J1Q
-406FknkKk5JJ6L2m0K6pl5K7mK8pj1oj5K1KK6l0Rj0LNj5Lj0j5K4QKMk5J5MJ5ok5NOJ3Pk5J0
-359@L%k8nK4JJ0j7K8rQk2MJ2rnOpK3k3PlJj9J4%kQrj2pK7JJ5j7LJ4q%j9J3j5kJ9RnJ7%j7
-310GnNJ0k0LJ0j5PJ6Nk4pQJ1oj2J3MrJ5pj1KJ0J1l0jJ4no%K2k1JOj3MJ3nj7J7rM4l7j3QK2
-263A5k0JMPj1pQj5LPK2k4J0NppRLk4J4jL8k1j9NNPJk0J4jkLnORj2qJ8ooN3l9mmKoQ5Q8r4
-213G9j37k1O5L1oj7J0j9K2%J5kj7QJJ5%pJ6j1K2k9JJ2k2nOMRonJ1rj7j2LJ5j4K7jkjj9Ql
-168bKJ2qK1K2k9j2lj1LJ6Ol6J5k0K2%oJ7pj1J9Jj0lmkqJ0J0j3J5lJJ6k5poM6k9lQKj8LNM
-121@k4nL7oJ4l1J5mKQoqJ5j0j9OJ%J9qJJ3rlrOJkOpNmjjMKJ1k4PJ6jk9JK6Jj1lJ8Oj5nk4
-69b8J8QOj2NRnnMqLOJQj3oKqJ4J4l6J4NLpPm3J7Nj3L9jj1NlmKJ9k1JLPLmj1J2j4rK3LqlP
-16@lLKj9oPL3rQk4loJ6J%j0J9j9%%K0jKlnkj2OLrJ7lpj6jqK9O%Pj9kJ4p%oPJJ3j8lPoK1r
38Fk2J5k2K7rNp%OjOj5LK1rrj9M5k6j2KMJ2J2j3qkOoOJ4j8QpqJ2Loj5K5kQNj5j5N%J0j4%J4
89@oLJ5k2LJ0Nkj8K7k1J6plJMnjOj0M
110a
##PAGE=	F1=22685.908113753244834
##FIRST=	23001.711907285582129,	6426.5682307747556479,	-1414.75
##DATATABLE=	(F2++(Y..Y)), PROFILE
-912cJ1Nj7kOl4K7J5QOj8pK4k0qj5MQK0llrNMj2K0rqOj6J2J5j6MRjj3J1moRqLNMKj2ljJ1O
-861A2Pk3KjOJ%j0jNON2n7JJ0m1J0PJ8j2KJ5Ok2K6j3J2k7K7j8j0olRJ8j5lJ8j2j2kJ5nJ1j4
-816a1J7m1PK0KkkNoOPNRl0LK3qPk0MJ0J4pj8nJJ8kj3J3jPrk3J2%Ol2OJ8%J2j1l%oK8j2%o
-766hJ5jj0LkJ1K0j3k1J1qNMkJ7KkK6M2rm0LOl6lJ6L0L4L9J53J75k4j06J4J27q5j82j02n5
-727D4Ok4K5m2L3l3M7J6k0k1k4k2J9J0mj7J0K0j6pnPJ4Klj9L3l3K1rj4NK2j6ROj4mj3J8Nr
-685CjK%J6k5NJ1j0prmJ8lJ8rmj9P%%K5nlJ3j7Oj9jK4j2J1Oj2j3M4l5mjj4J3j0j0J0mM0j9
-639Bj4J7j2mK1k1j2L5j0mj7J2J6j0Lj7lL0k0Qj5KMMqj6K7j2qJ4qj3L6j7kj3N1l7qK2j2Qk3
-596b4mK4j0m%jKJ0lML0l1rkK3Lql2K2OM%JKm%lKMQj4J7Lj5njk8L4Kk1NK0p%Rj6J9k1R%%N
-544ERj1K1k3j1mL2oOrkMj4J3m9L4NjJJMnKnoJJ5l%j4J2LoJ2k0PRj8J5j1JJ2J8j1k8J9OoJ
-495EOpK0j1j1Mmj4L0j4%m%Pj1N%j2rK4jj1J5qJ2k4J7j9J8lK1Jk9njJ8okj3QmqK4J4Jj1J4
-448B2Jk8J1mJ3K0m4mj5M4k8kJ4J0j2Rk1jJ5j2pRK3qJj5J9j1%j4k2L3Q%J3j9K1l2%nJ3J0k
-405Cn%Jk2%J9K8l9K3pl4K5lK8mj4lj7K3%K5k9RpKMj1Kj5j9L2RJ%k5J5QJ8j1k5MKJ9Ok4PQ
-358Gkk8mK3JQj6K8pNk2ORqnQpK9k5LmJj8J2KmQj5qlK5KJ5j6LJ1j0Jk1J0k0KK4RnJ4Kj8kQ
-308HJ2j9KOj3OJ2J0k5rJ2J3qj5J7Mj3K0pj6lJ5J2l1jJ5oojJ9j7JQj0LOjj1J6j5M5l8j0OK4
-263A7j9jLPj0mNj5LJ0J7k2PRpqQKk0J2%L0j4j6KONJk1K1Mj2NpOJ0j1j3K3nlN2m3moLnQ7Q7
-214A76r7j37k0O6K6kj6J1j6J5KK4qj8J0jJ4MoJ1j3K0l2MJ2k1lMOJ2j1%Pj1j5rMJ1j1K5Jn
-172A3Kk1QkLJ0oJ8K2k7rnj6PJ8Ql6J5k5K7nqK0nj0K0krkmnmPRj4J6lJJ6k2rrM9k6mOJj6Q
-123@jKj9pL8nJ0k6J2lKJ1rj0J4pk0MjOJ3pKJ1nplM%KKpOkkjNlJ5k4NJ7pk3KK6Jj1nJ8Mj4
-71Cok3J8QQj2PPpkOj1%QMJ0k0mLj1J7J7l7J5KOqKm2J8Oj1L6%j2OkpJK5k1mMNN%j3Pj1rK5
-20FjnnJ1qMNj6nKL3pOk9MqJ3KjnJ7j9JjJ8MjkrLj8J1JrK2pj0j6jkK3PJQj8jJ1r%lONRj7n
34ePnK3j4k0J3j9L1j1OomMkQj1LJ4prj5M1k2j4oJ2J2J2j0ooLlNJ5j8MmpJ0kJk0K8mJ0Mj6j3
83a3MLPj4%J7j0LJ7k3MQJLj8K6j8J3noJMmkQqK
110@
##PAGE=	F1=22661.61551425075595
##FIRST=	23001.711907285582129,	6426.5682307747556479,	-541.875
##DATATABLE=	(F2++(Y..Y)), PROFILE
-912aNLj0nQl4K8J7MMj4pK6k1j4j2RNK0jpoO%rK1rj1Pj9J3J7k1QPKj2J2nnLmLNM%j0kmJ3P
-861A4Pk3JjPjLj2lPPM9n7KJ0l2NKJ9j3%K0Mk3K6j3J1k6K7j7rnnJ6J2j9MJ7j7j0%J3kQj7J9
-815Em2QK2jk%OoOJ0NKk7MK1oPk0JJ1J6lk2oKJ4Kj0QN%mk4RlPk4JJ9NJ0j3pLoK7j1%nJ3Kj0
-763aJkQK2j1k3J6j2MP%J6%NL6O3k2n7lNl2kK0M3O3Q7K47K13p4j61L1K00q2k92j54q9rl1K6
-724E6m4L2l0O1L5k8m3k2l3K0Pkj6RK0j2%j3LJ4Kkj9L4l0K5k0rNK2j8RPj4oqJ3NoJkKJ7k9
-680gNJ4qj2j4LJ6kJ6pmj9PKmK6%oJ2j9J1j9nK5j0J1KrpL7l4l%j6J3rj3J1nL6j6j3J5onJ8
-634Hj8j4L0o%j9J2J5qLj9nL1j9Rj7JRjoj5K6j0qJ5j3j0L6j4mj4N2l6j1J9rRk2mK7j4mLlJ
-589a7J0kKL3l1j1jK0Kok8J8J1%jJLo%nNOJ3k0J6Lj7kkk6L4%j9MJ9pJJ0j7J8k3J0MjPPj5K3
-541B3k0j0pL1qRj0K%j7J2l9K9NjJJLnLnoKJ3oMj2J2Nj0J3j9LRj9J7rJJ4J2ok6J4PmnMkJ8
-492B1pj2Lkj7L0j2Lp%Oj0M%j2mK3jj0J4j1J7l1K1k1J5%K0jk7oKJ7pmj3J3j0j4L3J3Jj1J3
-448A9Mk5PkJ4J6m3kj9M5k8MJ2Qj1Pk2MJ4j0j2J1K4j3Kj1J6j3Mj4k5L5PLJ2j8K0l3Jj1J5J2
-406DjnKkj8%K0K6l9K0pl1K1jK8lj5jj8K5mK4k8RlJLp%j8k3L8J2kmk4J6J0K2j6k6NmK7Nk4
-360fMJ3mk7lK0JQj6K8nKk3RPqmRqL6k9Jn%j7J0MnPk0ljK3OJ3j5LQj2Kk3Pk5OK8J0oJ2Mj8
-310bjJ2J4j6JJj2MRJ5k7j0J7J4j0j7K0Mj6K1nk0qJ9J3l1jJ7rmmJ7j3KRoJJ%pJ7k0M3l7oM
-264gK4j7m%RpkLj5MJ1J1j9MJ5j0qJ0jj5RjK1nj3kQKLk3K7Rk1OqOJ1j0j9K8kkN1m6mrNmQ9
-215I2Q7j05j34j8O5K3Kj6J3j2OLL1j2j8J2lJ4QoNj3J8l7PJ3k1jLRJ5j7LNj2j4oNPrK3KpN
-171A5k2J0%LPmJ5K2k8nnk2J0K0J0l5J6l0L2j1j0K4mj0K1mj0Joo%LJ0j5J6m%J7k1pj2N0k3
-128HnL%j4J3pLj5j0L9mOk2J0kLJ2j3j1J4mk1JjJ1PnKQjj1MKjOkoPkkkQrJ8k4MJ7j2j7KK6
-77A1%qqJ9jj1pk3J9QJ1j4J0LqJQj4mJ1OJ4k7kLj4K0K0l9J6%J0j0jm1J9NqL3%j3Rmq%K9k0
-30@rOLOLj4MrrK6njqJ5j3OQj3mmL4pMl2J1j1J3JklJ7j9MkJ5Qn%j3Rk3J5jrK7j3j2j4kMJ8
20@PKPj6%J0j0%lNRNj4rPnK5j7j9J3j7L3j3QnpMmRpLQnrj1L6j9j3j5J9J2J1mpr%%NJ4j9Kk
72enRoOk3L1pJ2Kj9pKPOj5kK0j4MJ9k3KQkQj9K4j4J1lrKJ%mJ0pJ
110A
##PAGE=	F1=22637.322914748270705
##FIRST=	23001.711907285582129,	6426.5682307747556479,	2036.25
##DATATABLE=	(F2++(Y..Y)), PROFILE
-912EjKooPl2K8J9jKqqK8k2j8j0J3LJ9Jj1mRonK1pj7Qj9J4J7k4J0NLoJ0np%kKNNlokoJ4OP
-860B1k1k%PjNj2oPQM5n3KJ0k5JlJ8j0kK4jk1K5j2Rk3K3j4onoK2Nk3J0J6k0rKJ1KNj9J7m0
-814c9QK5mlMOqPJ3Mok1MJ7lOj9jJ1J7Kk6oLROpMJ0ojk3NnQj8%J7QJ0j4j2OnK4pkmJ2Kqjj
-761bNK1rk2K0j5LPMJ2KJ0M9Q3l5p8pMk8%K4N4R1J39L41K53j27k13M6K73p8m00k11j21k5l9
-725C1K6m4L0k7P4N5l6o5j9m2J8LKj3OJ8pRk2%J2KJk1L6k8K8k8nPJ9j9QPj2qmQOlKmKJ8l2
-680a1NJ7oj5k1J0J4%J1mmj9RLoK4MpJ1j9J2j6rK4pJ2kpjK6k8kJj5J1qj6J0mL1j4j0J3jnJ2
-634Cj6j2K3JLk2J2J3oKk0mK9j7Rj9JJ3mnj5K6qrJ6j7nL4j1oj3N0l3j4J3mRj9kK5j7lNmjJ1
-588h%%L2k7j3%J6Jlk4J4J4mj%Oq%nOPJ5j9J3Kk1Llk2L1kj6MJ6pMQj5J5k2QRjQMj5J9j3rj2
-538a5L0rJ2j0Nmk0J1k7K3M%jLKnMonLQoPj0J0Pj1J1j6%Rj9J6qLJ6Okk1PPlqKKJ6mj2JJk0
-487a6K9rMojMpJKj3jK1jqJ1j1K0l5K4k2J2%K1lk4oMJ5qnj3J8j5j7L6J2KrRPk1LjJ5J1l8j
-440a0k0M2k5QQOrNk3J0J1pj5J2K3j8KmJ3j5Oj2k7L5NNJ1j6K0l3Kj8J9J2joMkj4jK1K0l3J4
-396Enk6J5%K7%j6%j9K5oJ9k4J1j%KnJk1k3M1J2lpk2J5J3K3k0k4LpL2Kk2KJ5lk4kJ5KOj3K4
-350A7kkk0J2LrjRpL8k9jqJj3ONqPk5MJK1PJ1j4LOj2%k2Lk9QL1J2mNPj7%J4J6j3jkj1LNK0
-300B5k6j2K2J3j4j6K0Nj8K1lk3j3K3J4l0%J5rnnJ6j0MPjjmJjJ6k3M0l5k%K4j5nlRljJj5N
-254a2J2Oj6KJ9j3pJ0kj0OjJ1LqpJ0jMk2L0J4k8MpOJ0ok5L0LkM9m8mj0OjQ6R0j16j31j4O3
-210a7K1Oj5J4pkLL4j5j6J3mJ2J3pJj3J5m1J0J0j6%JJ2J6k1NMj3j2mNNpK0LrQk2J0O%MjJ1
-164B0K2k8jqk7J3K2J1l2J7l4L5j6rK4krK0oj0LpqMjJ1j5J6n%J5j6qj3M8j8ojjj1J6j1Kj0
-120a4j0L7lJj6OJLJ0j3j3J5kk1ljJ7JnKOLj5J1%lJ0mpP%klJ1j5K0k4LJ7j5j2LK4jnj0J7l
-72Erqk0J8QJ2j4J2jrOQj5qJ2RJ5l1jMj7K4K0l8J7lJ5j4nl6J8NkK6jj2J0oj0%L1j8j1OLOQ
-25Ij8JorK6qLj1J7j6PJ1j0jj0L2oKl3J7j4J2%lKJ5j8NmJ6Qo%j5J3k7J9jj2L0j5j5j2jPJ4
20eONMj3LOrkjORKj1j1OkK3j9j7J0j1L3j4J0nj0LpJ1kMjjroK9j3j5k1K7J0J1Krj3kLNJ3j7
70emKoRrJ1k4L0pJ3jj9l%J1Nj4nK2j5MJ8k2KPnJ3j9K0rRlj0K%LlJ0o%
110B
##PAGE=	F1=22613.030315245781821
##FIRST=	23001.711907285582129,	6426.5682307747556479,	2829.5
##DATATABLE=	(F2++(Y..Y)), PROFILE
-912GpKkqRl0K7K0njkqK8k1k2oJ5jK0Lj6%J0j1jK0mk3Rj8J4J7k6J1LNjQopk%JMPolkpJ4NP
-860B0j8nJQkPj2rQQL9m6JJ0j8krJ9rmK7nj8K3j1Pk0J9j1lmoK5jk4J3J5k1pMQLMk0J6l9QK8
-812cqlQOj0RJ4Kj3j5MJ4jOj9lJ2J7Pk8nLKJ0nJJ5j1Lk1KpPj2jJ4RJ2j5j6J0nK0mkkRLrkJ
-761@MJ8ok2K3j7LPOQMJ6O2R6m5r7j1Kk3LK9O3J10J88M19K87j70k56N7L33p5m88k65j44l9
-726H0m6K5m2K6k1Q1P3m0q5j7m9J5JNj1LJ7lJ6k8nJ2%Mk2L7k6L3l9KQJ4j8POrj0KKO%NqLJ9
-681B3l5NJ9lj7k8J7J0KPjnj8J0OrK3Qj0J0k0J5j3j4K3oJ4nlMJ2k1jLj4J1qj8QlK5j2qJ1N
-636anOj3j2J7OPk4J2J1mKk1nK8j5Rk1%J7plj4K5orJ7k1jK9opj3M7k9j7PKQj6JK2j9lQmmJ1
-588hLnL1k2j4KJ0%%j8QJ8q%lQrjnQRJ6k0J1Kk3Pmj7K8mj4MJ4qNQj5J4k2PJ2%QKj7J8pqj5
-538a4K7j0J4j0Rqk2J1j4J7KkjMJnNqlLNqJ2rRQj2J0j3mQj9J7qNJ8JJj7KOjj2kQJ5kj1jMk5
-487a9K9oOokJlkMj4LJ8%qJ0j2K2l5K3k3J0JK0nk0oPJ2rnj3K2j9k1M0RLpNJ1j6kJJ4Nl1Kk2
-439b8L7k0J1LOrMk3J6Olj8J3K2k3LKRj7Rj0k8L4MPJ0j4J8l2Mk3K0J2jpOlrjK1J4k7Plk1J0
-393a2KK4Mj8Jj8K4pJ4k1J2J%JkKk2k4M1J4nj0k0J4J6K4k5k1Kj1L7jj9%J6lk0kJ2JNj1K2%
-349A7oj8J6jj0KRqM1k9jj0%j0LNj0Qk9RKK0QJ0j5MLj2jk1Ll4RL2J4mKPj5JJ6J8j0kpqK%K4
-300B4k4j2K7J0j8j6K1Ok0K0Jk4k0K6J5k7JJ4j0npJ4oONLmp%MJ7k6L5l0JkK0rppJ1%jkj2O
-254iJ0Kj3%K3j6oJ2olK%KJ1pqJ1lLk1L3J9l5MpPPkk9L0QjM6m9nrOKQ5R3j30j27j0O0K2Pj4
-207eJ6kj1ML5j6j5J5mRJ6plj2J3m7J4Qj4M%J4J5k5QLj3j1jMKlJ6Nj1J1k1J1J1ljMQK0l0M
-161A5rl3J6K3J2k8J8l6L6k2oK4Jj1J8pj0PrrQnJ2j5J5nkJ3j1pj3M4j3omkj0J9j6Jmj0L4j
-117A2mrJMMPj3j4J6Jk1pkK3olKKRj9J6jnJ4poQ%kmJ3j9K0k4MJ8j9pNK1lkj2J6opqj7J8PJ3
-66Gj5J4nj0RRj6j1J4J2J6l6KLk0K6K2l7J7mJ8j6rl0J5NMK1kj3J0nj4KL0j5j4QJPJ2k0klr
-21b2K3rOj2K0k0PJ3oKj5K9oJl3K2j7J1%nQJ3j6NoJ5QqJj8J9l0K1jj3L3j9j7rjJ0J0OP%rL
25ANrlJNJ1kqj4N%K2k1j4QnL2j6J2mj1JrJ2JOrKq%K0rj5k5L2QJ0Qj0j6nPMJ2j6rOoQj2J6k4
77b5K9rJ4lj9JkJ3Nj2qK2j5NJ7k0%OqK0k1J5nQkj1KkPkJ0pj
110B
##PAGE=	F1=22588.737715743292938
##FIRST=	23001.711907285582129,	6426.5682307747556479,	3342.625
##DATATABLE=	(F2++(Y..Y)), PROFILE
-912Hj1LJrQk5K3K0rlMqK6j9k3lJ6mJ9Nj9LJ2j6MJ8lk7Rj6J3J8k8J3%ONNppk%%LRj0KkqJ4
-862HLPj5qLP%Pj2j0PRL1l7JPj3kj2J7pmK7qj6K2rOj7J1n%mmK6pk4J4J4k1kNJNNk0J2l6PL1
-812@j1lJ1Mj0J0J5Jj9qLJ1jOj6oJ2J6J2k9mLmJ2jkJ7j4Pk0jqPqJQJ0J4j6j8J2lJ4KmkQKr
-763AkMJJ6mj9K4k1PMRLPK1P4J01n2j14j1%k0RL2O7J21K20M70L11j99k79O0L71p6n38l07j56
-727A35m7n0K0l9K2j4Q3Q7m1j01j5n2J3jPqjJ6kK4l4qJ0jQk2L5k2L4m5OJ0Qj5OMoj1PnPMN
-684A1rKJ7l2LK2kj7l3K1PMLjmj6J0RqJ9Rj0Oj7J3qj6K0lJ4pjRmj1%Nj1Qpj8NkK0j0nQJ0o
-635cJj2rJ1J0J0k6J3QkJk0nK5j1Ok0jJ8r%j5K4kj0J7k3LK4kqj2M1k3j9JQNrJJ8k1%PjoJ0
-588gNqK7j7j3LLkPj4KJ9r%lRj1%nRJ0J5j5NKk3J0prK1nj0MJ2qNPj5J3k0MJ6JQkj5J3%nj8
-538a1K0qJ6j0J0j0k3J0JJ0kl%NjnOqjKKj1J8qPPj1ProOj6J3qJ0J8mLj3kMKj3pJ3J4krkQk9
-487b0K7lMm%kjlNj4MJ5JoNrK3l3K1k4PJK2pj6oRRj0nj1K2j8k2L8NNkkJ2rnJJ3jk3Pk4L0j3
-437gJ2kNqKk1J8LJj8J2J9k8NPOj7J1pk9L2KRRj2J6k8Mk7K2J1kqPlnjK2Oj8%kj4MLK0Pj8L
-388Cj8K0nQj7J3JK%%Lk1k2L8J4qj1j6J1K0K1k7j8Jj3L8lj5kJ5kj4kOLLqJ6Lj0j2J7nj0QM
-342IoL9k6%j3JnlNj3Rl0J2MJ7RQj5MJj0mj7Ml7PL2J7nkQj3LJ6J9poqoJmK7k1j1L0Qk3j4K0
-293A1Nj8J6Lk1k5K9J4k4NRj1mqJ3kOLPpj0%PJ8k8L0k4MnJ4kpj2J1NkmrPP%j0jK5j9mJ3rL
-244a%jpK0prJ1mMk1L3K4l9KnOOJl2K8J6kM2m7qnONQ3R9j50j26nN9K6Pj4J9Kk0NL3j7j1J5
-199B1lQJ7poqRn4J6Qj1NJJ8J2k7QMj1j3L%JKJ0Pj1J4k0RJ9onPOJ7l1Pj1l6J8K5J1k4J9l7
-153a9L5k4lK2Lj1J5rqQrqQoJ1j4J5plJ2poj0L6opplqJ8j6kLrK9%qlkOMLj1j3J5Kk0j0jK8
-103Cj4jJkJ6k1J9mmJ7j0nPKllJ3k2J9k3PJ4j8kOJ7oLj4J4qpoj3J6QJ2j5J5qj1J2Pj5j3J4
-57fJ5J4l5KKk1K7K3l5J7nK2k0j2k2J2MJ1J4lj3J0oj6LK7j0j5RkRJ7k3oJrJ9j1J0j2K0k1P
-14hJ4jLj9K4m%l2K8k1RjmJ2J0j3NpJ5Oqjj8K3l2K2%j6L3j9j9o%J3NPRonNLqmMKJ2olj6KM
36gJ8k1j1OJK8j7J4lj0kj1J2NQj8OqOJ0lj6k4L4MJ0J5j3j9oJ0LJ1j4j4RoOj1J8k2K4rJ5oj8
82a6NkJ3Oj1j0K1j4NJ6j8kMpK2k1J0JNlr%mJ3lJ0qj
110B
##PAGE=	F1=22564.445116240807693
##FIRST=	23001.711907285582129,	6426.5682307747556479,	3855.875
##DATATABLE=	(F2++(Y..Y)), PROFILE
-912Ij5MMj1Rk1K0J9j2oJ0pK3j7k3JJ4oJ9Pk3NJ5k3J0J4%l1J1j4J2J7k8J4jNJ2%qolKjJJ1
-867A2j2NkrJ3KOj0j2OO%Pj1j1ORK4k7jOrkj6J6nmK7j2j2K1qMj2L%KklK4rk4J4J3k1KOmPN
-817Hk0Pl1NL5j6kJ4Lj1J3J2Jk5%KP%Oj3qJ1J4J8l0lLj0J5KnJ9j7J0j7mpNmJLJ2J5j7k0J5
-771djQOnlQ%pmQjJ2kj6K5k2RjJ2jJ1K4Q3R5n2j25rjj6J2L3O7J20K33M82L19k07k81N7L78
-731A244q0n42l27j51n2n2J7l4J5nP7R5m0j10j1n2RjQolJ4%K8l4j3PjJ0k2L3j7L5n1J0J1K
-694A1j2NLmj1J1j1ROPj1%J7l1KK5%j7l9K4NNkJlj5J0J3qJ6J0j1Mj5J1lj9J8jJ5j0LJ3k1k
-649bLPqPpj9LkJ6j0kNJ6pnj0oMJ6J1k7J3NJ%j9nK2pLk0jK0j1Lj7K3Kj1J7k5OJ9Lj0j0L4j8
-601@j9oJ4LlLJ3k2JQ%pQQj1K2j1j2LllJ2rmK0j0JnJ1j3%mRJ1J3r%Lk4J2rjJ5oqMJ1rPNj5
-550fJ2j8JK0KPnj4ROkk1J4oJ8j0J2j4k3J0J2QpmJMkmOrK%jj2K2pNPj0MnqMj4J1qJ3J8qNq
-499GpKMj3j2J7J4kplJ2l3K4JLkJoLoPj3NJ0KlJqK4k8J5k3MJK3qj2oJ2Mj1lj0K3j6k5L5LN
-450ELqJ3jrKJ1pj4J1k5K2nJ1pNp%j8J9%Nj8J1J6l3QJ2Lj9J4nk8K9%J1Qj0J3k4Ok9K2Qkj0
-404a1Qkj%K1jj0nkpkMJ6J0j8Mj6J5lKj3J5%LjJMj9j8L5J3j1j2j2RK2J9k9j4jj5M0oj2lJ3
-358A0%j0%%NJoJ2Nj4pK0j1rJ4%oL7k4Lj6J%qOj6J0l0J4MJ7QPj7Okrpj1Nl9PK9J8mpRj0MJ5
-308DK0nqrmJrL0j7j1L3Mk8j0J8Oj7J1Pj9l0L2J2k0RMj2lqJ1KO%J0qj1kJ1J8k9K4j9PpRLo
-261@j6J0J0kpnPNkqlK5j9jJ5j4Ql%j1K4qrJ2oNk1L2K8m1jkNMMl2K3K4kL8m4j1%NQQ4J05j72
-213D1j29lO3L1Nj4K1Nk7PK7j6oJ5jNJ8ppnOo2J8QrRJK1Rl0ROrj3Ml%PNQj2J8j9QK6j0rJ2
-165B2MJ3l4J1j3l8J9K6J0j8J9l4L1k7KK1Lj2J1rpJ1j1pJ0rJ3j4J3pnJ1knpK7%qrlpJ7j7n
-121a4J0pK5%j2MoQNlj0j1J5Mk0j3jL4k1%KoK1k4K3omK0j3mPKkmJ3k3J7k2J0J2j8LOJ3j0Q
-75Hj5J1j0olj0J3J0J2j6J6j2j2J5Nj3j4J5J6J3l5MJk4K8K3l1J6oK5k3j4j4QLJ7Roj3J1pj8
-33b3OK1nj4J0nJ0K2k6qMrJ4j3J5j2K1k3NJ5MMk1J9ljk9L2k4QlmJ5Qj0NrJ6Lplj8K7l3K2K
12Ej9L3k0k0j%J3KPJ3j2kNJnoO%J3j0Kj8kRJ5k1qLPK4j7J5lqmj4J3RQk6J0pJ1JKj6k2L4JQ
62IK0j4k1oJ2LQj1j9J3qOj2K0j9J9qJ4pj7RmJ3Pqj3K0j3OJ3j4nKoK4k2POKlrjoJ8jQrj
110B
##PAGE=	F1=22540.152516738318809
##FIRST=	23001.711907285582129,	6426.5682307747556479,	3126
##DATATABLE=	(F2++(Y..Y)), PROFILE
-912Gj8OOj2Rj7J6J8j4pJ3nJ7j3k0MJ1qJ7Rk6QJ6k8J6RKl2J0rRJ7k7J4mOJ6kj0mkKk%J1j5
-866fJ0kj0J1JNmj6POKNrj1LRJ9j7lMqJj8J2jmK5j4rK0qNroNNjJJ8j0k2J2J1j9PRj3QPj9J
-815a0k6ML8j9lJ6Kj1J6QJl0R%N%Oj2rJ0J1K2k8lLj4J6NoJ8j6J1j4ppMkNlJ1J9k0k0J6JLJ0
-768A0nnRlonJ1%Pkj2K6k5J5pJ3mJ5K6Q8P7m5j29o%j6J7K9O5J11K19M58L08j94k61M8L54q8
-730A093n01l19j32n3m7J0k8RLO7R3l5j08j0m9P%QlpJ3%L0l3j5MmJ5k1K9j2L4n4J4J2opMK
-691Cjj2J5j6RRPj1kJ4k5JK6%j7l9K3KOnJ%j4QJ8oJ1Rj2Kj1QKk0J4JJ5j0NJ6l7QOPnPpj8j
-642a6%J1rJKK1rj0rk%J7J3k7J4JK%j7oK0lkj8%J8j0Oj9K2Mj1J7k5QJ4Oj1qK5j0j9j0J7jN
-596hMOk2NOLqNJ1j4J8oj0LroJ9nj0J9qjmJ2j4jkQJ2J0koMk3J4j1ORooMRpNNj6J1j5mK4MN
-544A7pj2MJ2Jk3PlJ9j0J2j6k1QK3Pj3mKKlmPrMjnj2K5oLPrJjr%rQj1J9J5qMmqkOj3j6J9J6
-492ImmnJ8l8K4JKjMqNqQj1MML%koK4k0Qk4L%K4qqpJ3Jj2joK1j3k5K7JPPj2J1Pj2JRj1pJ8
-440A1k7J6%J0j1MpJj6J9kQj5PJ3l6J0J7jj9J5jk7K6kJ2PrJ1k0Qk7J9Omj2OKLJJ9r%j1jkl
-393a1%J5J2j6Kj3R%jj1J4JLjJOj5j4K9J1j3j2qPK5J4k9rmj5L9qqmRKmjlPklNOj4jJ8j2j0
-344gK1nnL1k1Pj8KNj3Pk1J2k7J4LJ7PNj7Ponj1oQl5JK4K0nrQnNJ3K0mj1om%j2L1j1j1L4%
-296B7l0qJ6Oj4ORj5l3L3J0j6J3jj3loRMO%Rqj2jJ1J8k9K0j4J0j1NQoj9J0J4lj0JOKlolK2
-249A1j9KJ6j7J4nkj2K6rqJ2pOk1K8L3m2lJLKPl2J9L2lL3l9j5QMJ1Q6J15k01j38%P0L8Kj5
-207iK3Nl1J1J9j5jJ5%MJ8qnkKo9J8OlJ0LK6Kl1J1Qpj3Mo%J1JQj0J9j9QL1j0j3J5MRl8J2j3
-160@l8J9K7Qj2K0l3K7k8QJ7Mj2Pj0mJ2j2nRrJ3j3J1pqJ3Jo%J6Oj0rmoJ4j5qJ6mJ8Jj4QrJ1
-113A0Nroj0J5Lj9j5JL9k8%Lj0K5k2K3rlK2j4mPKjnJ2k3J4k0J3Rj6QMJ0j3J1j5Qj2n%oJ1J0
-67@J1j6J6j4j2J7Jj0j3J4J8Ql2Ojk3K5K3k7J6pK7k4j5pLLK3Lpj3J0qj9RJ4Jj3RoJ0K7k9r
-23a1OrQj5K1j2K1k1JJ4J1Jj9J3ljk6L6k7PmmJ9MqPj2J7jmoj6K8l1K1Lk0K9j9j9JKJ4lPJ8
22A8j8jO%moQlJ4j3Pk0oJ4J0j9nJJ2J8j6J6lnpj6J2J3J0l3J3pJ6oMj5j6L0lPK3j4k2oJ5MM
69A1qk2J4rOj3K1j5J4qJ3rj4J1nJ3Onj3J8j1NJ1j1p%lK4k3LJ1JonmoK2%Oj1%
110B
##PAGE=	F1=22515.859917235833564
##FIRST=	23001.711907285582129,	6426.5682307747556479,	4181.125
##DATATABLE=	(F2++(Y..Y)), PROFILE
-912A0k0RNj3Qj0J1J6j5rJ8nJ1rj7ORj0J6Rk9J1J8l3K2LMl4J0lOJ8k6J2mNK0nj3jkJjjJ2j8
-866hJ4jj1RjMKk1J0OMLpj0kJ0J4qpLoMj9QKmK2j5oJ9pNoj5J0NKPJ0rk0QJ0j6J1J1k1QJ0j8
-816gmk1JM3k4kJ8%j0J8M%l4J7jK%Orj0QPK7k6lMj9J7QrJ8j4J2j3qmJ%OrJ1K2k1j9J7KkJ3
-768A3noQonmJ4%MlqK6k6J9j3J4pJ9K7Q8N3l5j25kKj5J9K4N9R4J81M01K82j66k20L5L04j00
-730I40m23k82j02m9m3Pk2KJ2N2Q5l1r7qm3MJRjj1J3%K9l0j6JpJ8j9K5pL1n1J3J4j4kNjKj2
-689hJ8k0J0J1Oj1mJ2k0JK6%j4m1K3jOqKJj2OK3nQOj2%pNPk2J1LJ5j0OJ8m9J4J0QjNoj7mK
-641iNqM%K5j0j5rLnJ9J4k9J5jLjj4nJ6Jpj5%J7rQk1K0Pj1J7k5J1QJ0j2pJ6lj8j4K1oJ3L%
-594Bk1QONqKJ4j7J3%qKj5qK5jj4J7plkJ2j4lJPJ2OQj3Mk0J4j3J2MplLJ0qNMj8J1j0rK7NM
-544B1j0j0jJ7Lk2j%K0rJ2j9j7OL2Pj9oN%mnQrPmpj2K8m%OqjJqmmNj5K3J2pNJj3mRj0k1K0
-493fJ6o%pK4m1K0MjJOj0QrQrKkMLnmK5j3%k2J%K4pnpJ5mj2JlK0rk5J8%OJ4j8QJ5j4JPj6J
-441cK3k7J0PNj5NqKj3J5kJ1j2MJ1m0J3K0lk0J6Jk4K3mJ3NqRj5J0k4J5Klj4MNOJJ8j6J1j6
-396blNojJ1J4j6Lj1LLlj0J5%L%%Qj2pK1J0j5j2lMK8Rk9omj5L7j1koMNKkqJ0m%kPj5LJ7j3
-345DrK8j1mK4j6J1k0JJ1j9Qk4J4k3J3KJ6OLj8Rj0kj4JJ1l1lJ8J9mj2Q%NJ1K0mj5mj%j6L1
-300A4oj0L5nl4kJ3Nj0JJ1j1l5L3PrJ6qj3kmQONmRpj1kJ1J9k9J7j0J3j4%J2mk2RJ7mj2ONJ
-253EnmmJ8j7NJ8k1J8okj0K4j3nJ2qPk0K3L5m0nMJ%J0k9J1M0lL0l4k0J6MJ4R0J26k35j52L
-211a19Q1M7lj7K1Ml0J5J1j3LJ4KLJ6pkKjp7J6NKJ1QK9ml2J2J1nj4Nr%J5nJ0rJ9j9PL6j0j6
-166A3J9LOm1Rj0l7J8K7NnJ9k8K0k7J2J4Nj4Mj0kJ4j2nQrJ4j0Qqj0J3NpOOJ0j0rmoJ0j3j1
-121b0K1jJ3Jj7J3j2J4Mj4mpJ6Jj8j8MM4l4JMj4K8k0K2j3jK4j5lOK%pJ1k2J2j9J6Nj3J1OM
-77A1j6J5j5Oj5lMmQJ3Pj4J5j6j2J9lpj1J2J9Mk9Qlk3K3K2k1J5rK9k5j6%%JK8mqj2J0rj9J2
-32a3OOj0QpJ1L0l3rRqJj7K6j1K0j9kJ2J6jj7Pkjk1L8k9NmlK0KpRj4J7nkqj4L0l1K0Nk1K5
14A4j7j9NLJ4pPK3k5JN%%qRnJ3j4Rk0j0J8Oj7%lJ6J3j6J7m%j0j7J0J7J0l8J7qK1j5Qj4j0K7
60FpMK4j3k1oJ9Mjlk6J6j1Nj1K1j1PnJ1j1j1J4pJ2Pjj6J6qMRpj0kJK3k4jJ6%ploqK6KLj2J
110B
##PAGE=	F1=22491.56731773334468
##FIRST=	23001.711907285582129,	6426.5682307747556479,	3821.875
##DATATABLE=	(F2++(Y..Y)), PROFILE
-912Ik0J1Nj4QoQJ3j4j2K1mMlj3PNrJ3Qk8J1J9l6K7lMl2J0LLJ7k4J1mNJ9nj7L%%kjJ2j9J8
-865Hkj2Pj%J0k6J3OMJnqpJ2J1kr%nPj8MLkJ9j6lJ8oMlk2J3PLJ3joj6MQj2J6J0k8RJ2j6j0
-815a4j7%M5k6kJ8%qJ9lJl5K3k%jPoj1NMK9k1mMk1J6RrJ4rJ2j0rlkMOj4J1K5k3j7J6NqJ4l
-767IrJ0rmlJ6K%ojK4k6K2j7J1nK0K7Q3K5k1j15KMj5K0J6N2P6J28L21K42j26j69K0K38j12
-730G30l23k24o5m5l5Mj6lJ8L7P0k6q0ol5KMPJj5J5kK7k5j7mqK1j6K0mK8m6J3J4k1KPlMj2
-689gJ9k1RJ4Mj0qJ0j2%K4Jj2l8J9kNj0JMj0JK9kNJj2kkKJ0k1PMJ4rQJ9n8J9J4OKMmj7nKK
-640cpOjK7j1k0rPpJ8J5k8J5nNjj0nJ1Mj2j0JJ3oJ0k3J9QrJ4k3J2LJ4j3oPLj6j5K2j0J9Mo
-594Aj9J0MQqjJ6j9J1KnJj7j2L0%j6J5npLJ1j5nNNJ3KJ6j8Mj7J3j3J6jnlLJ0oKNk0J1oj4K7
-546A2QJj1pnJ9Nk1qLK1pJ0k0j3ML6J1k6nQojoQj0J1pj0j0K9ljLnmKorKLj9K6RlMKj4oJ1p
-495bk5K0J8j0MqL0m6J9MkJJ0j3RqQp%rOOpkK3mok3%%K5ploJ5oj2L%J6lk5R%NJ8k1OK1j5%
-444FLj8PK8k7PJ1jj6MpKrJ0jJ3qJQm2J6K1oj9J7Mk4K0oJ4NqQj1J3j8Qkmj4%J0PMJ4k1J9k0
-396blQmmQJ5j4%olOnqJ3JK%%J0pmJ7Nj5j2L%L0Mk7koj5L4j1Kr%RNkj1J3pKrPj4J0J0rrL4
-343C0j7lJ7j3J6k1JJ5k1Qk9J7j6QKJ5N%j8J0j5Lj7OJ6k4rJ0J9oj1PNOOK0mj8%jJj9L0%j0
-298AL5j0l6LRNpjJ1nl5L0MmJ8j3j4%%OOOoOor%J0J5k5J5rJ5j6mJ7lk5RJ7lj3J0MjnlnJ2j3
-248gPK0k3K0pkpK2j7kJ2rQj9J7L7l7pPkjJ3k6MM8mK6k7k6K5MJ6R9J37k70j74RR4N5qk0J7
-206BJk6K0Nj4QJ4LLJ4oLMlq3J1KRRJ4L3j0l0J1J5kj5MrjJ7j0J2pJ7k0PL9qj7J9PKm6Oql2
-159c6J6K6K%J8k3J3k4J7J1Nj6%r%J4j2kNpJ4j0Prj2J4RqJ3nJ4j2pnlMj0j4K6KP%j8J6j3J6
-113A4Mj8mkJ5jj8j9PM6l7JNj5K7j3J7j6%K6j5mNKKpQk0J0j9J9Kj0J6Mjj7J6j3Lj7kJ0lNJ5
-67HNj3J2j6j2K0qmoJ1J7kk3J0mk2J9K0j4J2j0K9k3j4LlJL0rpj3J0j0j8J5kJ0qQqJ1L3l5q
-23hQnmk2L2rJ7j5nRK1pj1Jj%j7L9k9LnkK1%pJ1j7J9j0Jrj1K8k6J5Qk1J9j5j7PNJ3j1RK7l0
23a%MJKrJ0oJ3j6J1k0j3K0Mj4LnJ7Qj4J7mMj2j8QJ9J0l9J7qK4k0Rj1lK1j1MK0j1j9mK0Onj
70Hk6J6j2Nj1K0p%jQj1oJ2pRPLj6J4oLPkj2oQJ7k4mK1jr%qqK9Kjj1K
110B
##PAGE=	F1=22467.274718230855797
##FIRST=	23001.711907285582129,	6426.5682307747556479,	3462.5
##DATATABLE=	(F2++(Y..Y)), PROFILE
-912Hk0J2Nj4QjMJ0j4j3K3llKpPKj0J1Qk9J4J8l9L2j0Nl0RJ1kJ7k1RnNJ9ok0Q%jjkJ1j9K2
-865A0mj1NlkJ6l0J6NN%loj3J3RLrkoJ1j7kN%J6j6jJ7oNJk9J6OMK0j1mj2jPqK0J0l5QJ6j4
-816aj5j3lM8k8kJ9joK0rKl7L0mkkPlj1K%L1j5oOk4J6J0rJ0mJ1pj0jnOPj9J2K7k4j6J6Pj3
-769cJ5kj0Rj0lkJ7MlrNK2k7K7k3QlK1K6P4knj02OOj4K0PM3N7O8K37J93q2j16NJ68j21k22
-729B79j50l1m0k7Mj0pK1K4N3k5n9mk5%QOJj7J6mK4k1j6qj0K4j3J5%K3l8J1J3k9RRnMj0K0
-688A5k2PJ5KqrPo%K3%rl5J4kMj2%PqmL5JJlj2lKkJ5k1KOJ3qRJ7o1K0J9NMKjj7oMlnQlK8j2
-635A3k2rJ0rJ8J3k8J8qNjonQPj8nJJ0lJ1k4J7RrJ4k1J3mJ8j3n%Rj5j6K2j3K4Mj2j7J4JJ0
-590FplJ8k1QOnJk0j4L5Jj8J3lj0OJ1j5qRMJ1kK4k4Oj3J1j4K1pllMJ1njNk3J3lj8K7J0kj2
-543GmrK2Pk0j5QJ9nRj9j0LL7J5l2nJ0j0%oPrJ4rj2qL0llLnpMmj4RJk4K8LMMLj6pJ5ok8J8
-493a0K0j3PrL5m8J8Ll%J3j4J0oPnkj7QJ0j0%K2Mj3k2JjK4o%pJ5rj2PLJ2Lk5J%KK3k3KK6j6
-445E%Jj9J0L1k6QJ2qj5LpLoNjJ6mkNm3J8K2pj9J8Nk2J8qJ4MrPnJ5j4Kmnj4mJ4QPJ0k6K8k2
-396anJ1lqPJ5j2kkrJ0opJ2%JJkJ3l%J1Kj6j0QlL2lk4Lrj4K9j0Oj2lJ1Rlj3J5qMj6Qj3J5L
-346IoqM0k3kJ0j0K1k1%J8k3Ql2J9qMjJ5Nmj8J2k1Rj9J1J7j3j5LJ8qj0NJ1PKJ7lk2NjKk1K7
-300FNrL5j7l5ROLlmJ1%l4K7%KK0j8j5KNMNOqLmpKQJ3k4J3oJ7j8pJ8%k5PJ7lj4J7JlmmoPj0
-248iJ1K0k6K3pjkJ5k0JJ2j0Rj7J0L8l3qRmlJ5k1kN5nK2k2k9L2MK0J07J46l01k00J8J07O2
-209A6j4k6J1%k2K7Jj6J3J3MLJ1mQPoq5M%J4QJ9L6j4k9J2J8Kj7Mj0kK0j4J3nJ2k1RL8lj7K0
-165C8J0kn1Jmk5J2K5kOJ6j6Ok3K2PNj8koJJ4j3JJnJ5qLqj5J7J1j0K2j7J7j3nml%oj8K9OJ
-118A2%k0J8j4J9Lk1lKJ4mj6k1J0M9m1JOj6K8pJ1k0JK9j4nN%MpMj7J0k0K1joK0Jnj8J8j1%
-73ak0JJ4lKJ7Lj2J0j6j1K0j3jJQJ5qj7J2mk2J5J8qJ0j0K7k1j2OmjL2j3qj2J0j0j6J8j1J4
-30aoOpJ2L4l8pJ0lrk7L9qJ3j0qMK6j2mm%%j2L8k8%mkK2kqJ3j9K1j4Kj0qK6k2J3J0k0J2j3
15ej4RPJ2j5J0L1l5kMKNj1J1pJ2j7J3k1j4K1Jj1PqJ9Lj2J7mQj6j8OK1J0l9J8rK6k4RpLJ7j5
61bKJ5qj6kK1Qj0Lk8J7j4NrJ8loJPj1kJ1qPOPj6J2nLNKj4qJ3J2k3pK4jj1Mj1pL1JnrL
110B
##PAGE=	F1=22442.982118728370551
##FIRST=	23001.711907285582129,	6426.5682307747556479,	2816.25
##DATATABLE=	(F2++(Y..Y)), PROFILE
-912Gj9J5Lj5PKLPj3j3K3kqNkPjqPNk6J3J9m0L4j3Lk6QJ8nJ4j7PmNJ4mk5J4Jkj%Pj6K5pj1
-863eLlnK1l0J7NNjkmj8J4J0Mj0mmJ2j5nMLJ2j5%J7oMMl3J5PNK7k2JrnOmK2Rl8OJ9j2j8j1
-814b7mM8k8kJ7%mJ8j3Kl4L3nmkQjj1jlL1j1pQk4J3RpOKJ0oj1%nQNj9J0K9k6j2J5Qj7J3Jj2
-766bJ0j2%jJ5Qnj3J0J9k5K8k6MLJ8K5O2k3Rq8J0Pj4K0kL5M2J2J57J46m5o7oJ04j27j34p6
-728G8Jl8k0OnqK1J3L5k2l9lj4kJ1LLk0J9pK1j8j5j0j0K6j1J0KK0k9RJ0l4J2J2oMrJ9k0OJ5
-685A6joj1NJJJ7Jqk7P%Kj3jRpj0M1Mkqj0nNlJ6j8kQJ0qJ2J4n9J7K4KO%Kj7oLlmQlK8j2k4
-634ij0J2rJ6J3k8K0j1N%kmLRk2%LNjJ3k4J5RqJ1j7J1pJ9j2moJ2j2j4J9j6K9Kj5j4J7kJ1o
-589AmJ7k1QOkjj9j6L6Jj7J1kj4J0Rj4j0J3LRmK8k6NqPj2K2j0jlLJ3lnPk6J3Kk3K5J4qj1%
-542Cj2K2Pj6k0J1J8lPj8n%L6J8l5nJ2j4KpPrJ7j1j2oK8llLnrLjj7J5Jk9K7%RMKj7nJ6ll0
-494b7J5K2j6J0j1L9m8J7KmjJ5j4RlNllk3QJ3j1JK1Rj7j9j%K3nKrJ5rj2QQORk4qLkK5k2lL1
-446B1j6%lk0J4L2k4J0J3j5j4LqNllKJ6KoMm3K1J9pj7J6Ok0J8j2J4LqPjJ6pnqnj3pJ6RROk9
-398a2L3k1pJ2Jj2NJ4rmKj4J4qnQLkKkJ3JJJ0mj5qJ3oL0ok1Pj1j4K5qQj3pJ4J0mj3J7rMk1
-350iQj1J9oJqM3k6kMqK3j8kJ9k2Rl4K0%jkJ4Nqj7J3k5J2j8J3K0oj8lJ6j1qNJ5RkJ4nk5J1
-304blNk2K3RpL2k1l4J4LL%oJ0Ml2K5lNJ9k0j7ORKMOqkkmMPQk0J3oJ8k0qJ9Jk4OJ4jj4K2j
-254A4nlmp%nJ4J9k6K1mkMRk3MJ2j0Pj4LM0k9qRolJ5j4qN9mJ9k0l1L7MK4J16J52l26k26L1
-211a65J16O7j9l3jJj4L4lj7J6J4NKRkJ4Qoq5lmJ8MK3L9j6k5J2K0Nj7LqmK2j8J4jLk3J3L4
-168C2Lj6K0J5mn6qJj6QK3lQJ3r%j9K3MNk0llKJ3j3LljJ5ojpj7J8J2j1K9k5J7j5%lnllj9L1
-120FRmkj9J8j3J9Lk1nPJ4rj3k3J4M9m2%Rj5K4%Mk2KL0j3nL%NoJj4Qj9K2lnK5krj7J8rlk0
-72b3KK0nkK0Jj0Pj4j1K0j7jROJ1j3j2J5nj9J0J6kOrK3j6qMmkL1j6oj1J0j2j2J9j7J5lMoJ2
-26EL3l7nRkj0l2M4qJ0pqjL0k0NrJ%nL4k6jmjK0kj1J6k0K1j7Lj0mK2j6J0J2j8Mj0j1RQJ2j8
20eJ3L1l6nKLQj2J2rJ2j7J3k0j5K0KrRrJ9kj0J6kRj6j8MK1J0l7J7j0K7k4PlOJ3j8KPmj1%K1
67A2J0j4Mk6J5j4NqJ6%j2OMj0KQrONJ1j7J1nMKPj6j0K1Kk1qK7jj3Oj2oL1%qoM
110C
##PAGE=	F1=22418.689519225881668
##FIRST=	23001.711907285582129,	6426.5682307747556479,	2170
##DATATABLE=	(F2++(Y..Y)), PROFILE
-912Ej7J7Kj6PO%Mj2j3K3kj4J0KOlnLLk3J2J8l9L6j8Lk3QK3qJ2j2MlMJ0lk8J9Kl%JLj4L0j1
-864Fj0JlrK7l2K0LOlj%k4J5J2Mj0olJ3j2j0NMJ0j2jJ5oLQl5J4ONL2l1OoqN%K3Pm1OK2j0k2
-815a7rnM9k8kJ4KjJ6j9Ml2L6npkQJj1kpL0nj0J1k4J0RpLRQnj1%oJ1Mk1J0L0k7rJ3Rk0J1M
-767A0j5J2j4MJJ2J2qj6J5J4k3L1k9jQJ5K4N1l7J9p5J1Rj3J9j2L0L1l2R2J04j6l0j3N7j29
-730A18o8j2K3l7j5J2krJ9PK0k0k3llmJ4%Mk1K2j1J8j4j4j3j0K7pMMJ6j8NPl8J6J4qNpJ7j7
-687bMJ5mnj1LPKJ2Jok0JJ%j4kJ0mj6M6Poj2roRnJ7j6nJ0PqJ4J0n3J4K7kPkNj5oLmlJ0oK7
-636B7j1k4j2J5j1J6J1k6K1j5OJKlkJ1k6NMJKJ3k3J2J1qPj3J1j1J9j0mj2J7j1j1J6j9L2Jj8
-594ij0J9nJ3noJ8k2QPjkj8j7L6Kj7Rkj6J3Qj3j4J7KQpL4k9LlNj2K4j3JlKJ4jqQk7J1Rk8K3
-546FJ7j3j0Kj5K3Pj1k6J4J7kOj8%kL3K2l8lJ2j8OrPqJ8j2j3lK6kmLnj2MKk2K1%l2K4lJ6M
-500IJj7nJ8jl2J3K3j9J3j1M1m8J7%nlJ9j5QKJJnk8PJ6j2LK0J1j8j8k%K2lMj1J3qj1J0J1j
-455A0J4k3j4OoK7k0rL5j6Jnk0J4L3k3J4J3k2j1KqOjj0NJ7Pj0Lm4K4J7oj6J4Pj8J7j4J4Kq
-412bOLJ7jj2roj2j1J9J0J1Kl3L9k0j0J5Mj6LJ2npOj8J7qmNMnMmJ4NKRrj4oJ8rK9rj8Rj2j3
-363a0K0pJ1j4j0J6J1mj4J8j0Nk6OoK1j3OoM5l0%loK6j6mJ9j9Ql5K2OokJ3Oj3j5J3l0J6j8
-320b9J6K1Jj8rJ3j5nNJ9J1pJ2ok8J6mPk3K0J1nL0k5l2J8%JMoQRl1K2pJ1J7k1j9RJ2JLNpp
-274bKlPOKj6J2nJ8k1qJ7Lk2NJ0Jj3K8nojmj0o%J8J6k5J9kjQKk4OJ3j2Oj0lM0k5qJ0qlJ5p
-225A4j4O3mJ5j9l0L9MK8J20J53l36k47M6J19O8k5l9j4KmM0lk1K0J4OKO%J8J0op7j1oJ7kK3
-186c1M0j3j9J1K2Pj7LomK1j9J4Kj0k3J6L0J0j3J8K0mo2j6OpNK0pJ0J0%oj6K4%Nk1kkLJ3j2
-142@NqLJ4mmoj9K0J3j3L6l3J7j7NkooJk1L2J1rlj8J9j3K0Jk0nJ0J3j3j0k5J7M9m3%J1j3J9
-98EJ0nk4LL1j1pKjOlmj0Pk0K4okK8nj3j5J8qmk1MK4ooK3kpMj3j0J9k0jJ6NPj7pJ8pj7NJ4
-49AOJrJ9j1oLm%K9k1mj0J0j2pJ9k3J7jJmJ2L1l5nRKj3l7M9qPlj0nL2k4J2j3K%%L0k4lkjJ8
0A5kj4J9k1K2j9LrjJ7j0PJ4j5lrpRJ0J2k3J5L2l5j0JMJ2j4J1rJ2j7J2j9j4J7LoJ1j2K0ppJ6
44A1jJ0j6j8JK2Rl5J7j1K7k4OJQJ0k0JJkpKK2J2j9Nk2J2j3MpJ4Jj5RJpONj0NKJ3j5RmM%J1
93A5j7j1K7pj9qK8%j4Qj3nL0kj2kO
110D
##PAGE=	F1=22394.396919723392784
##FIRST=	23001.711907285582129,	6426.5682307747556479,	1417.25
##DATATABLE=	(F2++(Y..Y)), PROFILE
-912Cj5J9jj5PQ%%j1j2K1jj8J4NLm%lJj8RJ9l7L4j8jj6OK8j1J0rJ%KOjl1K4JlKKkrL3j6r%
-862ckj4L1l0J8MOljKk9J7J4Kqj0%J3rj3MORj1jJ3pLJ1l3QPNL5l5Plj0MLK3Nl9MK2qk2j0m
-813b9M6k5kJ0MLJ1k0Lk7L6or%PLj1mrK7jj2J4k2POnKJ3Pmj0knJ4%j8PL1k8oJ1J0k1OPj6J2
-765Ej3QKPJ6j0k0K1J0k0L0l0oJ5J0K3L8m2K5o3J3Qj2J8j9K5K4n8M7P2Jpj4K7j27k8L5L6l8
-726Ij1J7%oJ2MRj7j3kOnJ5kNk2K3j2J4j2j1j4j0K7mJMJ2ojNm0J7J6qNoJ4j3LJ4qmj0KJ1M
-679A2MLnj3mLkj4lJ1kk2M9Rpj8onJ1nJ5j3pJ2KoJ5Om4PL0nPmQj2pLmjRqK5rk4j3J6j0J3J0
-629Gk5K3j7MKOjoJ1k6POlMJ3k1RJ0pMqRj4J9ooj4J8j0pJ2k1L4%j9pJ9oJ2lpJ7k1RO%kj5j7
-580b8L3Kj6Rlj8J6Pj3j7K0LNrL5k7JJJqK2j4LmKJ5%j1Rk8J2J2l1K0K0j9pLj5K0Pnk9J5J5
-535FJLj5LlK8K4l7lJ1j9QrNqK0j4j1jK3llMoj5LQk6K6%l3J6kK0Nkj8jJ9%l2J0K4k1J5j3M2
-488B9m5J6%opK1j2MQkLpk8LJ9j4MJ9J0j6j4nKK0kNj4J1mj2J2J4oJ7k1j9Rj0K6j6j3L5j4J
-444Apj8J4L0j9J9Rk5rLj0P%j6RJ5J2j2Jm2K5J4oj3J3Nj5J7j6J4%qQMJ8Lj7rpj1j1J8J1J1
-400A0jl4L9j4j3J6Oj8%J1kj0J0j9J9j0kJQj1NlJ4P%J2j5j1nK2j1K6j1j5J2j3j3J5jJ0j6j2
-358a7J8J1mj4J7pLk9OkK1k2J5oM4k9jooK6j1pJ7j5Ql5K3J2rlJ0Rj8j3J3l3J7j5J6K2Lj4j3
-315a8J0j9jMK2J3j0Qpk9K0nRk3J6J2kK7k7l0K0k%OmPJ0k8K0j1J5J3k0k1J2J5%KNoj2MjJ1
-271EMmj1J1mJ6k0oJ3Lj7MNLj2L2qnkmj2j0NJ9J3k3J6%%J0kk4PJ4j3KlqM0k4pJ1j1jJ3%j6
-224aO3nJ2k2k5L7NL2J19J49l30k58O1J13O6l0m6k9QLM7kk3K1J5OjPKK0J2no3j6qJ1qJ8L9
-185frj1J0K3Rj6MlmK0j8J4Kk4k4J8K7J7rJ5K6lo6k5J0JMJ6j0J2OPrj4K3kNk1k%MJ2j3Qj3
-140iRJ2lqkk1K2J3j5M0l6J3j6QjorMj9L0J1j1nj6J7rJ7Jj7pJ3J3j8nk8J9M8m1jJ3j0J2K0
-97B2j4k4KL1qq%jOjnqOk0K4rJL0qj6j0J6opk1OK8j0pK3kmJj1j0J8k2kK5JMk0nK2pj5%J3J1
-48ImqJ4mjll%K6k2lrJ2j3lJ9k7J7%jjJ0K8l2lQMj2m1N0pM%j0qL2k9J9j5MkNK5k0n%jJ4Jk0
1fK2k0K2j9%pLJ2oOJ5j0j2omQJ2J2k7J7K9k9j6%NJ4j5J1rJ2j7J1j8j2J2OlJ2j2J7rnJ5KPj4
47Fj7jK0Qk9J3j1K6k1JOJ0Qk2JpJkNK1J3k3Oj8J1j5MoJ1Lj7J1kkRjrM%J4j3QmL%J4j7j3L2
96A9j5j6pK5Lj4Rj5kK7mj3KP
110F
##PAGE=	F1=22370.104320220907539
##FIRST=	23001.711907285582129,	6426.5682307747556479,	1429.375
##DATATABLE=	(F2++(Y..Y)), PROFILE
-912Cj3K1lj5ORJmqj3K0jk1J7Q%mNrjj4OJ8l3L2j9mj1NL3j4PmkJL%Jl4K9%mNMj0lL6k1pjk
-861ej9L6k8J8LNklNl3J8J6knj2KJ2nj6KORqlJ2qKJ4l1MPLL6l7J0%j1KOK1Ll7MK2ok3j0mM2
-812A2k0lPNOOk2Nk4L6oj2KQMj1oj0K4Kj6K0k1LMnKJ9MlrmoJ8kj4MK9k6lPJ1k3LJ0j7J2j1
-764a1J4J%K1j2k4K6Nj7K9l0rK1MK2K8m0K6n4J3PrJ7k3J9K1o6K1N0OMj1J4j19j2O2L9l9j1
-725a7K3LmNNKj4qjJ3pJ5mOk3K6j5J2j0pj7rK6jjLQNoJl9J8J7qMlRp%J3j1krJJ5NmNmoqOn
-672dj4lJ0Jk9N1J2rk0nmJ4oJ2rrJ4kpJ7Kl1jL1pOpJ1j0mJm%J0j1K3ok3j5J6j0J1J0k4K6j9
-626a5KMQJj0J0k6J2QrOJ1j6ORpKnRj7J7moj3J7qlPk2L4jj9lK0rJ2jpJ5k1J2NJmj1j6K9Kj4
-577hQmj7J7Nj2k1K3LMj1L6k7JNkoJ9j3LlJJ6Jj3J0k8J0J7l4J6K4k5nMj5K0Okl0J7J1LKj2
-532fOmK2K6l7jRk2J4j1MqK2j4j1LJ9mkMoj7JJ3k8L0%l4RjK4Nmj8KK1Jl2OK5k3J6j5M3m2J7
-486Bkoj1K2j0JJ3mNqk4mK0j4OJ7Oj1j1qNJ6%Oj7R%j1J3J5j3J9j6k3J2j4K6j2j7L5j2%rj4
-442b3J1K7j5K3Qk9nJrQJk3J3J3J7j5%m1K7J0nrJ0Mj3J8j9J4%rROJ8Mj9rpqj2J6J2J2ml6M0
-397A2rj5J7Qk1lJ0Jj2J3j9J8rjlJ1j5PmJ4QjJ4k0pnK6j3K3j2j1J3j4j3J1LQj6j1J9Rmj4J7
-353A0pMl1MKK2l1K2nM2k9JroK5pqJ3j0Ql4K2J7j2lRJ1k2j2J3l5J8j2J4K1Oj1j4Pk3LLK4J7
-309A7j4Nql0K3oJ2k4J2J3jK5k9k7K3n%PkNJ1k5J6j2J9Qj8k2J4J8kKLkj8PjJ6Lj1oJ0mJ5j9
-264bmRLj2LjOj1L6j1nknj3j4J0K1Qk0J2LJJ0nk5RJ5j6%Lj2M1k3oJ0j2jJ3Oj9O1mPk5k0L4
-218E3NL4J13J39l05k57P5R7O0l4n2m1J4RN1Kk5K1J5OlPMK1J3km5j3j0%j6NL5%%PK4J1j5N
-178HJoK1j6J3Jm0k4K1K3K4oJ2L1%o9l4J4J0KJ1j2J3KJ3j0j3K0mNk1JKMJ0j3J0j7J3J1kj0
-136akj9K1J3j7M3l8J1j8J4%qj0Qj8K7J1j4nj4J6qJ6%j4rJ6J2k2Ll3K0M5l9jJ4nNK9k4k3K
-94a6L1orjkNMqoNk0K3j0KL2j1j6pJ4mrk0QL1j4j1K5kkkqj0J8k3oL3j%k2kK5qj2nJ2J6rpR
-45DKMj0%%K3k3lqJ3j2KJ8l0J6%mJJ1K4k8lPQj1m5N2p%Mrj1L1l4K6j7OmRJ9j6n%%RMk6K5k0
3hK3j9kmOPjMJ6mk0o%PJ3J2l1K0K6k5k1jQJ4j6J0qJ3j6Pj6rQQjJ4j4J5rlJ4LNj2j7jJ7Ok2
52a0J0j2K5j7lJ1QOk2Jj3LKPK0J5k7Nj3J0j5NoRLj8J3mJJ4prMnJ5j0PnL%J6j6j3L6k4j2oK3
100ENj4Rj5%K3oj5QP
110G
##PAGE=	F1=22345.811720718418655
##FIRST=	23001.711907285582129,	6426.5682307747556479,	676.625
##DATATABLE=	(F2++(Y..Y)), PROFILE
-912Aj2K2nj2NJ0Kqoj3J8%k3J9RlkJ0j5mpLJ6k8K7j6qnNL4j5LjlKMmJl3L1jlNPj9NL9k7oj
-862b%k3L7k3J7KL%nPl4J9J6nlj3NJ0kj8JNJ0nnJ1j0%J6k4kP%L6l5J1Jj1LQJ6Ll3LJ9mk1j1
-814b3kL7j6mLRQ%k2Mj8L3mj5OOOj1qj0K0Mj9K5j8kjkMK1MnppmK2oq%K8k5kNJ1k1mJ2j5J2
-765ArK0%pK4j3k6K7Jj3K8k9j1K4%K0K0l2K4m9J5LoJ6k5J6J9o2J1L8NNpJ5j09j2O9L6m0j0
-725b3K7N%nPJj1j0KJ8qJ3nPk4K7j6J1j0oj4rK5%kJOJ3rkl6J6J8qLkOkkJ0j2%p%J6Pj2Rnj
-675Gj0Rpj3lQLl2N0J4j0k4kjJ2lRpj0J6qpJ9kj7rL0qNrJ1nm%lKRj4K1mk0j7J5rRJ0k2K6k0
-626a5JOQLj2Qk2J2Rj1PQj1KRokjQj8J4%pj3J5n%Lk1L1%j8jJ9j0J0JoJ2j9J2NKlqj2K1Kj2
-577ePmj5J5Mj0k4K5MJj2L3k1kQojJ6j3MmKJ3Mj5J0k5PK0l4J2K6l0kMj3J6Q%k8J7QL%qPlJ5
-529A4K7l4jNk0J7j1KqK1j2j0OJ5njNok1JJ6k8L3jl1kNK4Npj7OK1%l0LK5k4J6j5M1l7J6ln
-484ej6K4qkJ8pNpj8j1K0j5QJ6kkqj2PJ5%Oj9NNj0J3J6j7J8j1k4J3j6K3oj9L0j0Lj2j1RK2
-440Hj1K7Ok9lJrQ%k6J6J1K0j7%l9K7NlmOJrJ8k0J3kqJ0OJ7Mj9ppoqJ0J2J2nl6L6kj7J8Rk2
-392hpQOj4J5j7J6j0LqJ4j9OkJ4O%J5k4mmK9j4J8rj0J2j2j3OQOj7rK0Pnj2J2kJl0MOJ8l5K6
-345ikL7k5jj0oK2%j2J0mPl2K1J9j1mPJ5k8qJ1l6J8rJ2K0Mnj4Nk6NNK4J8j6Jok9K3pJ4k5J0
-300a7J1KK2l0k2K2njPJLJ2k5J5j2K0Mj6k3J6J9k%LJk1QJJ8Mj7kPlJ2j6jMJnLrJ0qL6j4kl
-252Hoj4j6J4K1Kj5POLQqk2J0J4j6oJ1j4M1k4lPj0%RJ2j9N6mLl0j4K8NL5R9J27k63k41Q3P4
-210d2N1l7n7m8K0J3N3Pk7J9J6OpROJ9J3Kk2mrj6k6j3K8RJ3LK6J1j3RMnK0j1J2mn7k3K3K2
-168gK6jRL5Np1m2J7J6LNj3J2kJ9j0j3J6mMj9LLMQj1Rk0J9Rkj4Jj7J8J4j8M4l5Mj7J8%j0q
-123a3J0j5K2J0j4pj0J3nJ3jrj1J8J1k5J1l8K0M1l5jJ6l%L5l1k1%L0kj1ljMPj0lMk0K2j2M
-80a0L1j2j7kJ2kj1j8J0L2j9j2K4%%nnj0J6k1j0M0okk2jK8qj1pJ1K0j5nNPPj6KLJ9k6jpJ5
-35Aj2OJ7l1J4%pNRJ9k2lOJ0qm5M9q%Mqj0K6l3K8j6PoJ3J1j1oKjNPl2K9j9K2j8pKQLKKJ7J
13B2k5nLMJ4J2l2K0K0j6k5kQJ6j7RpJ4j7Oj5mKJ1JJ4j5J2qjJ2O%qj7jJ4Mj6Pj2K3j1rJ5NP
60A8k2%j7NNRJ9J4k8LoPj5OoOMj7J3oPJ5j1rMj0J5pPpM%J7j5j2L6k8j0mJ9Pj2Pj3KJ7pj6J3
109AQ
110I
##PAGE=	F1=22321.51912121593341
##FIRST=	23001.711907285582129,	6426.5682307747556479,	1198.75
##DATATABLE=	(F2++(Y..Y)), PROFILE
-912Bj0K3qrKJ1Mj0nj3J5Jk4K1J0q%J7k3o%jJ5k2K2j4j2%ML5j7%LnMMrLl4L4lkOJ0k8J4M0
-865C7l4lkKk6L8j7J5%JKpOl4K0J6qJj5QOLj9kNJ2nnQj1lK0j8pQnL3l1J2Lj0KJ0J1Kk7MJ4
-817A0mj7j3JK9j0llJ2J0ok0Kj2L1mj8J0NPj0rrJ5Nk3L1j7pmJNK4Looj1kK5qjlK4k4JJJ1j9
-769fj0J6j4J1pK6%j6K7j4k6K8mrK6k7j3K8oJ9J4k2K1m4J4%lJ5k5J2J8m8RL4lK%K0r8j7O3
-728iK7l8j2L2NLj2R%nj5NJ9qJ0oRk4K8j7Rrkj3j0K4JjjJK1j3ml1J3J9qKJJLmQj4JkkJ5Rj9
-678dJ1lKj2J3rj3lONl5M8J6j1k6LJJ1jLkj1J8j4qK1olj6K7qMj2J1KmjkMQj9K0%j8j8J2pP
-630a3J1k2K7j9jQPOj6Pj8J3J0j3QNojQonLPj9J0Mpj1J1mNjj9K8%j6KJ6j1J0JnRj8J4LNlm
-581@pJ3JrPoj2J3Lqk6K5Ojj4L0j6nJ2rLJ2j2MlJJ2Nj6J1k3LK4l4PL0l6JMj0J2RKk6J6MNj
-533AmPlJ0K8l3JJk0K2j1%rK2j2pPJ2mjNok4JK0k9L4jk7j2J2K1Pj0j6RK1jk7JK4k4J5j5L8
-488B3l2J6mmk0K5opK4j0Oprk0K0j4QJ5rNmj6J0J0KQk2JJ1qJ3J4k2J9pk3J4j8J9%k0K6rMj2
-443a0pOJ7qK9Ok7l%pO%k8K0OK4j8kl6K8%j%LkoJ9k1J2lpJ0PJ6Jj7opknNJ1J2nl8L4Nj8J8
-394A1Qk1j2PRj4J4j2J3rNj2J7k3PjJ2LJJ9k8jlL1j5J3pqJ1j1j2JJ4Kj6oK0Mmj2R%Jk8LQJ6
-347Dl8K8%L1k1%j1oJ8Oj5OJQk9J8J9qlMJ8l2oRl5J7nRJ8%Lj3Lk9QMK6J8j6kpk6K2pJ4k3P
-300a3RLK1l0j8K2nlPLJJ2k3J2j2K3jj3k3J6K0l%LMk4RKK1Lk3JNjJ0j5J%%JMj5J1nL8j7%n
-252A3oj4j8J8K1oj0MQNLpk0RJ5j8j1K0j7M2k5jNj0JQJ4j9N1ljl6pK2LL4Q1J11k07k11Q3M7
-210b9L9l7o1n1K5J5N3J2k6J4J6Oj0J1OJ6J3PJJ2pl2l7l6J9J7K7jK7J0rJ3OlK0mQj1p1k1K2
-169c1K1K8NLM0J0p2m6J7K0N%j4J0nK5rj4J1oNj7PLLOrQk1K2Pjj7Lj3J4J4j9M3l3Jj7K1Jj1
-124bpJ0j0J8Pj6poJ0jJ0knj2J9J0k8K0m2J7L8l1jJ7%oM1l8j9jK9Jj3mjLJ1j1kLj9K0j3NL0
-79B2j4j7MJ1mj0j6J2L1k3j4K3MJplj0J5j9j4M5j0mk1%L0rqrRK3k1k%J2J1k3MNJ5k7jnJ7j2
-34iRJ5l1J3%j1RPJ5j7lMJ4mm6M5plPpj0K2l3K9j5QqJ6MpoNlJJ1l7L0j8K2j7j1PRjO%J7Pl1
14cmOJJ5J1l2K0J3ol0jQJ6j7QoJ4j6Lj2%mJ3LJ4j5J0q%J1Rolj6kJ1JqLj3K2pj2J8KPk1%k0
63b3NPJ1J9J2l0J%Oj4OnMKj5J3qJ1J8j6rNj4J4mPj0N%J8j2j3L6l2ojJ4Qj0Nj2MJ2rj6J9Q
110A1
##PAGE=	F1=22297.226521713444527
##FIRST=	23001.711907285582129,	6426.5682307747556479,	832.5
##DATATABLE=	(F2++(Y..Y)), PROFILE
-912Bj2K5rpJJ2Nj3mj4J4Kk3K1J0j1KK3k9qQoJ5j7J4j0j4NLL2j4mNnMOj2Ll2L2mjQJ3l6K0
-866@M1l7m%Kk6L7j1J3kjMrMl0J9J5j1Nj5J0LOj9lKJ5lpOj2nK1j0j2RrK9k3J0MqJJ0OKk0M
-818AJ0mj4j6OK2nlpJ3J2j2j7JqK8lk0J5MOj0j0pJ0Nk3L4j4j3qNRK3Mqoj4JK8j1PqK1k1Kl
-771BJ2j8j3J4rRlL1jk4K8j5k5K7qlK3k4j4K8rJ8Rj3J7m0J5nJJ4k4QJ6l1J1L3rlPK5q7k3N1
-728bJ7l6j1L2QLj8RL%k1RJ9qMoJ1k3K6j5Qr%j0j1K2LlkjK3j3nk5QJ9qLLlMmOj5LMnJ3J0k5
-678iJ5mMj0J5j1j1mKQl5M3J6j1k6ONRJl%pJ8j9j0K3qOj9K3pKj4J1Pll%NNk2J9Lj5k0J0nM
-630a6J2k0K7j8lJ0LJ1j8Lj0J0J1j4PLjmPnqOPk0NRqqPlQmj6K3Jj3LJ3rOLlOj7J4KPkjlNJ
-578FpQqoR%ok6K3Pkj3K3roJ2j0NRj0MlJROj5Rj7jK5l3LL2m0MLoPJ3%k2J4JOjkPjNK8l1Jn
-525@j5K4j1krJ9opPRljNok7MK0k7L4lk0k2K0J5Qj3j2J1K1lk4kK4k3J1j3L4k7J6mlk3K4lj1
-480a4K7j0Mn%k8J7j2J0J3j7J3%k0J1RKQk4kJ7pJ3Rk4J8jk2J5k0J6Mj9K0qPj3lLJ3pK9Ok1
-436GlknNkk8K3KK5j9kl4K8nJMJnkJ7k0J1mnJ1NJ4lj3lqJJmJ3J0ml9L0J2j9J9Nj8j8NJ5j5
-388a5J3qJ0rPj5K1k6NKRJLJ8l0LkL1j5PkqQqj0mJ9lj4kJ9Knj0LNjk4LJ0J0l7K8LK4j6%j0
-340a0pJ5J0j9NMPk5J6J7mlJK2l5lQl5J5kPJ6mQj1Kl0QNK6J5j2nok3K0pJ5k5OOPJ8k9j3K0
-294inlNO%J1k5J2rK2nrk3J6J9l%KNk2RJK2Nk6M%JPj1LlkOMj9J2kL6j9Lqoj3j7K0J9j2oKR
-243DOkoj5OJ6j9j6K8j7M1k6JKqKNJ5j6M2knl9mJ7KK9O1R6j45j71P5J9K5l5o2m7K8J2N1J7
-202c5k4QJ7Pj3J3NJ0J4J2K4L4nm7m8o0QK1L9lK9QoJ8P%K1LLj8q2j8J8K3K5J1%M0J6o9m9J5
-160b8K4Pnj3QqK8pj3NqOj5J1LLLpOk0K4Nkj9OrQJ4j7L9k7mj6K2Jj3mJ2oJ3Lj3rkPKOjlj1
-110a4J9Rk9K9m6J2L5k6jJ8Jj1M3l9j6kK5Mj3o%%J7j2jjj5J6j3PK6j4j5RRmj1j3J4L0k7j6
-68b2K2OKp%j1J3j5j7M4j3lj8kL2qqj0RK5k7JkJ5J2k8OPJ2k7lkJ7j0J1J4k9R%j3J1NJ1j1m
-23fLJ6%m2L8qlOmoJ4k9K7j2PrJ7llnOmkJ4l9L1j6K0j5j6J2J0nQ%J7J0l3mQjJ4J1l0J8OLl0
24ikOJ7j7OmJ4j6Kj1NqJ4MJ4j5PoJRJ2j1Jj5%NjkJj1J8kj5K0lQj9jk1QNJ5J6Rk8jOMj5OlK
76aJj2J2qJ5J8k0qNj7J3kQj3MJJ8qj2L1l3kLQRp%rNPqj5K2O
110A1
##PAGE=	F1=22272.933922210955643
##FIRST=	23001.711907285582129,	6426.5682307747556479,	466.125
##DATATABLE=	(F2++(Y..Y)), PROFILE
-912Aj2K6j1m%J2Pj6lj5J4Kk1K0J0j4MK8l4j0J5j0J4j1Poj7RKK9j2pOoOOj4Ml0L2n%QJ5m5
-867b6K8M1m1kJLk7L6oJ2nlPj1Jk6J8J4j3Rj6J2%Rj8n%J8krMj3pK2lj5J0j3K3j4QMoJJ1jM
-820A4j4OKmrj6J0J3%kj2J5J3j6j5jnK6kk1J8MOj0j0mMMk4L7j2j8j1J1J1K1Nj1mj8LL1j3J5
-776A7j2J7j7JoJ2j4j7J4nOKL5ml1L0j6k2K5j4LK1k0j5K7j0J6NmJ3l7J5rNJ3k3NJ3j5J3L2
-735D9j5nJ2K6p5k5L6Ql0j2L1J0Mk5J1MOk6J3J7j0%mJ3k3K4j3PrJnj2J9MkmnK5j4nj7LJ9r
-691cLNoOnLj5MJ0pJ1J1l1J9mNrJ7j1j1lkJ0l5L8J6j1k6J0QPLqJmJ9k4j2K5j1J8k4J8m%j6
-645a5QJ4lnKOMk6J8Oj1k1PkJJ3j8K7j8mJ2jJ4j9jjQJ2j5NkOpQoj0QOj9JJ2pnKkJ1oj3J7K
-595grMRqLM%Kj6J5jJ1jKJkJoQqkPknk5K1Qmj2J7mpJ3j2RNrNkJMRj5Qj2oK6l0%L3m3PKlLJ6
-539Cjj8J2lPjJNKjK9l0Kj0j0K5j2kj0J7kmOOl%Nol0OK2k5L2mj4l0K9PJ0j6rJ3K0mk0mK2k1
-491iQj2L0k2J5mlk4K4jj6L0j1LmJ1l6J6j1J1J0k4K0Mk4J4NKJ0k6nK2nJ2Mk7J9Mj9J3j8J0
-449dJ1j8J3pQj1%%PnK9Qj5nknNmk6K4lK7j9ml1K7rLQkqLJ6k1J0njRNJ2prjpLPj1J3Rkm1K5
-397aJ8j8J9Kj7k1MJ8j4J0jNqRj8K4k8MMOkNJ9l3RlL1j5LJrOnqrK4rj1LJ8jnrlQkj8MROl4
-346c3K6MJ9j2jqpJ1J6k3KORk2J3J4JkkK5l8JNl3J3%NJ2qJ4qKl1ROK4J4rqoj8J6nJ4k5NMR
-298@J6k8rJ9nmLP%Rk5J2oK2rok1J4J8n%LPk0Q%K3Pl0PmKNpKokJ2Mk3J2JL3j9Nj0prj7K1J7
-247A7k0%%J0Pqlj1MJ6k0k1L6j7L9k7NjpKLJ5j3L2jqm0lJ4%K2M1Q3q3j27O1nJ1l4o1l6K7R
-204i2M6K1k0JJ7Qj5J2OLJ4J8M3N6kn7n8q3kK1M9oL1OlK4QLK1J0jk7q7j7J3K6K1J5kL7K1o2
-162A7n0J3K2J4j1j2Oj0L1mj6jqPj1J3KKJnLj7K6Klk0QmJJ5j7L6k1rj4K3%j4jJ2lJ0%j3rK
-116gNLLjjj0K0Ql0L9n1PL1k0jJ7Lj6M5m2j1kK1Oj4pJlK2j3%lj3J4j3QK2j4j3J2J0nj3j0J7
-71AK6l0j6J9J0LoJj2J2j2k0M4j7lj4mL4pqrQK5l2OnJ7J3l3QRRk7m%J8rJ2J2k7Pjj5J4LPp
-24@mJJ9Ll8L2qmNljPk4K5j1Pj0J8j0%mQnoJ8m0L0j4J7j1k2J8QoRkJ7J4l5lQlJ4J1k8J6jJ2
23B4l1%MJ5j6NlJ5j7%qJ0j4J6OJ2j3LlJPJ4j5Nj5%KkMmqJ5Lj8K1qJ0j7kk0QMJ8J4Nk8mJ3L
72A1j5Qm%%rRpJ8J8k2pPk1J0%Rj6MJJ8mj1K7l3KOJRmlpNLqj3K5N
110A2
##PAGE=	F1=22248.641322708470398
##FIRST=	23001.711907285582129,	6426.5682307747556479,	1374.875
##DATATABLE=	(F2++(Y..Y)), PROFILE
-912Cj2K7j2jlJ4Qj9jj7J3Mj9K0Pj7OL3l8j2K0j1J3p%mj6J1JK4pj2QnNPj4Lk6K9pJRJ5m9L4
-866FL9m3%KKk5L3JRqnQj2mj7J6J0j2J0j4J3mJ1j6olK2lj0Mj4rK0Lj4J0j7J7nNNm%J0oPqN
-818Imnlj6J5MMlj5J6J3j9j2klK3jk2K3LNj0j0%lKk1L7rk4j3J5J4J8Pj3mk1NL3j3K0j3J0j2
-773E%nRj1j9J1JLOL7nl7K9j6j8K2j8RJ7j6j3K3j0J4JJJ1l1J4j2QRj9JJ0kJ5K8j8nJ6K2o4
-730Ck1K6nk1j2L0J1Jk7J1NRk7J6J4j2llJ5k2K1j0Oj0L%j6J8MkopK1rlj2jJ7pKPrOnLj6OJ4
-682CrRJ0l4K2lLoJ8j0j1loJ1l1K9J7j0k4J1J2OMj3KjJ8k6j4K6j3K4k4J2Jlj7NK1nnMNKk8
-637b1J8Pqk1M%%J3j5K5j5oJ3pJ7j8nPNJ2j5MoJ2j0Qoj1J0Nj9mJ7plkjJ2oj0J2NpNLnjO%k
-587a1j3J6nJ6jMNpjlQqLLmkk4J6J1nj1RMrJ0j0J1KnJ%%%J0j2Noj1K6k6jL2m5RJKkJ9kj5R
-536gnO%MKNnL0k9Kj6mK6rnj2J5LkLMjjOql1J0K0k0K7ool4L5kJ1j7nJ4J7nj6oK0j8Mj0K5j6
-487gJ1%kk5K3Jk0L0j0%jK0m1J2qJ1Pl0K8Ok6J2OJRk6oK5kJ2nk7K0Pj4Rj6NJ5j3NpJ1j1Mm
-441a1MlK5J0ppmkKnk3K6j0K9j9nk9K5j2NJ3mj1OJ4j9QnKQLJ0j1l%rQJ1j8J5PJm4K1K3j6J9
-394A8kj4k5LK2j4PN%qJ0j8K6k9JPLoRJ6l1J0jK8j3jNrJjoj1K5j2qOJ7loqqJ3mj3OPJk9K1
-345a3QJ1o%ppOJ9k4%QQj7QJ2OjnK5l7LLl0J1%MJ0j2J7oNl0POK2Rkj1lj5J3lJ3k7MKJ2J2k3
-296a5oJ7moJQJOk6J2jK0j1nj8J2J5nKLMj3OJK0Ql0RqLKk%pmJ7Mk5J2MK7j6Nj2opj5K3J3k7
-246a4M%J0Qj2jpJJ4j9k4M1j6L6k6PlnK%J3rK1Lj2l9nJ4lJ6K4P1k8q5M2k4Jl1n8k4K5MM1K3
-202b4j4oJ5Rj6J1NlJ4K2N7P5Kn8o6j03j2J8N4pL3LjL1OPK3J5pl3q5j7NL0J4J9lL1K7n4m8
-161c1QK3J8j6j1Oj2L2lj4j0qPoJ7%%jjkj2K5%nk0J0JoJ5j4K8j3j2j1K1jj5LJ1JPnj1rOLP
-114@jjjqK0Ok9M7n5JK8j4jJ7Kj8M2l9qjJ6Qj3rLqK8j3JqrJ1j3J0J6j1j1J5J1qj3pK0K1l2
-69hj7J7J4KnLj2Rqj9L7k0Jj1oL4npqPK4l6RmJ6J1l4RJ0Pk6nLJ8qJ2Rk2L%j7J6%Nln%K0Ol2
-19a6K3pkK%L%j8K1qMqJ6j3JlRmj0J9l6K7j2J4qk6K2QqJ0lJ5J6l2nRmJ1J0k2J3pJ8k9%KJ5
27Gj5NmJ5j7jmJ1j4J3RJ1j2JkKKJ8j8Qj3JlkQonJ1Qk0K0j1J0j5kj9J0JK2J2jk7oK0Jj4Rlj
76@jpPoK0J4k1oQk2NNQj7LJJ8%rJ9k9NRmOJpmM%prK5L
110A2
##PAGE=	F1=22224.348723205981514
##FIRST=	23001.711907285582129,	6426.5682307747556479,	1518.5
##DATATABLE=	(F2++(Y..Y)), PROFILE
-912Cj3K8j3LnJ5Qk0%j9J2Nj5J8Nj7PL6m1j3K7j4J2lqkj5J4%J8lj5QnOOj2Kk1K6qKRJ5n0L7
-866A0L5m3JKKk1K7QOrqJ0j3qqJ3Pj3J3j4J4oJ2j4opK5mj1Mj4j1K0Qj5J0j8J1LJNjjRj1Rj
-819HNj1mKj7J9lPkj9J7J3k3qmkK2jk2K7KMj1rLp%j8L6pk8j4K0J5J3J0j4mk2NL4j2K3j4Nq
-773FjoPpj9QNjJ1L7om2K9j6j3J8k1J4J4j2j1J9j0J2mPRk7J5j5J0Pj6kPOJ4K4k0jJ9J4n4j5
-729gJ9j4j1j2K6J2%l0J1OJ0k8K0J1j2rjJ8k2J8pOj1NMj9J7Mloj0J7mmloJ6pKRj1OoKj5PK0
-682Hj2PRl6K5lKmJ9j0j2jj0J3k9K1J7j0k2J4J4ONj9MLJ7k8j7K8j5L0k4MPmj8%K8npNNjk9
-637b5J8Rok0KKjJ3j3K3j3pJ5j4J9j6rJ6%J2j4Kj0J7j2Roj2J1Mj7qK0p%ojJ4poNRnMjlmQJ
-588a0oj1J5rK2JLQj0jkQqJ0knjk0J1J1nj0JJ0rRj0J3kj%%%lJ0j0Ljj5K5k2lL2m5J1JNoK2
-539DprOpMKPjPoK9k8%k1NK4qoj4J3RjJJJjOj0l2J4J8j4K2q%l4L7rJ2j8jJ3J5nj2qJ8j6Jp
-489a4K1j2QK%k6K2Lk3K8rjJK6m3RpJ2Ll2L2Rl0J2NJRk5pK7jJ2j2k7K1J1j0Nj3jJ9qmnJ2r
-443iOojjK2J2Jj0nJ%pk0K8j6L0j9pk5K3j5OJ7pj2J0J0j7QpOPJQj4%Lj0J0J4k2J7NNm7J6K6
-396A5j4J9nrl0KK6j4LJ1mpJ1j9K7k8jR%rJ3J2l0J4jK5j2mQj1lNmj5K7j7lRJ6npmj6J6mpQ
-349gMmk2J6J0MkJmqLK3k6kPRj3NPJ2%rK5l5O%k8J1%LPj4J9mOk6MNK0NMj2kj1R%J1k8LJJ5
-298bPk0jJ5mpkQLMk7J3LJ9j4kj6RJ2nKLKnLJJ8Rk8J0j4O%JkqlJ9Ok6J0OK2j5Oj4nlj4K3J1
-247A4l4PLRPj6KklJ4k0k4M3j5L3k5J0olKmJ0nJ1Oj2l6rJ5pRJ5N9J5m9K5l7j0k5n3j0K0kL6
-203d2K5qj3J3J0j4QNj1J3K7O5Q7Nn2o8j18j8J0N4pL6jJL7MJ1K3J9j4l7p5k0lL4NK3mK3L1
-163F4m3m4LK1K3k0j0Oj2L3kj3j8rQjJ8kJmJpoK5lpj9J1Oj2J5j2K2oj4rJ9kj6OJ0MNrrrJ0
-116gJQmjjoK1Mk6N1n5pK6rjJ6Kk0L9l7lKRJ0j2j2Oj2L1j3Kj1nPj2J2J0j0qJ7J2j0j3mK2J6
-70B5l3j7J3J8KkMj4Qnj8L0k4NpqL4mppPK3m0J3mJ6J0l5J0RNk3qOJ8oJ0Pj7%%j7J6lLJojK0
-21GQk4J5p%jJJ0pj1J5oJpJ5j7LjQlj3K3l3K4j1J1nk9K6OqRnJ4J6k8oJ0nQJ0j7Rj0K1k5Kj
26hJ2j3MlJ3j8%jJ3j5J2J1Qrk%KkK1k1J2j2KqlJ3r%NJ4k1J9j6J1j2mj6J1kK5J1qk5qK7%j6
73fJ1jlkmLnK1J2k0oJ1k4KQOj7KJJ7LpJ2k5RJ3j1LNj1%LlooK6J
110A2
##PAGE=	F1=22200.056123703492631
##FIRST=	23001.711907285582129,	6426.5682307747556479,	1579
##DATATABLE=	(F2++(Y..Y)), PROFILE
-912Cj3K8j3NoJ6Pk1Jk0J1Pj3J8Kj7QL8m2j4L1j6J2%j4mj0J5jJ0Lj7QmNOj0Jj5K1qKQJ4m8
-867b6L9L0m0%LJj5K2J2Mj2rRj1j4KJ1Lj3J6j4J3pJ2j1oqK6nj1Lj3j2J7J1j0Pj8MJ0kOJjO
-822A0j3J1MKj4mNj5K2rQjk1J6J3k4molK1jk1L1%Lj1rPj1jj3L1nl1j2K3J3J0J1j6lk1ML4j0
-777@K4j2jlnmNmj6LJ0oJ4L4nm3K6j6oJ4k5K0J1qrJ3pQpRRk3J5j6J1Mj4lOJ0J4J7k0LK1Km3
-730GpJ6k3lj1K4J3mk9RPRk4K3Nj2j3KJ8k1J6mNj2PQk3J7Nmqj1J1jJLj1J5oJJ0j1KoLj3QK4
-682A2j4OOl5K6k%%J5pj3%j2J2k3J2J7j1j9J5J6RKk1LOJ6k7j8K7j6L1k0mJ4oj6nL2opNMjk8
-637b5J5J0nj9JNjJ1j0K0j1pJ5j9K0j3j2K3mJ1j3jj2K1j5J1pj2J2Mj6j1K3pJrjJ5oljJ3mL
-593a0nJpR%qrJ4j3K8JMPj0k%PoJ3mpJj5MJ2nrnJ5rNoJ3mJkK%qJ1p%Lj7K3j7mK9m2J2JQj0
-540a7K3roMrLLQlJ0qK9k7jk4J1K1mqj5QJ8Ko%LjMj2l0J9J4rJ6qNl3L9j7J4k0NJ1J2oqrJ6
-492Hj3llJ7j0MPjk4K2Mk6K4omLL0m2OmJ1kl1L3J2l1RP%Rk5nK5KJ2k0k7K3J3m%roK0lj1mJ4
-444AqQqmJJ5J5Rj2qMkoj5K8k2L1k0rk1J9j7PK1qj2J3Nj4OpJ0N%Nj6MNj2J2J4k2J9KQn0J4
-397a2K7j0J8qol4KK9j4%J7rpJ1j7K7k6nJ2lj0J5Ok5J5KK0j1oRj1rJ1%j7K4j8JJ2J3nqkj9
-353b1J5lkJ1%qj6J0J2JjKjpjK3k5kNRrJOJ4Jj1K3l2Qjk6J1kMLj4J7lRj9jLJ8%J1j2koOKR
-302Il0KJJ7Lj5JJ6mj0lONKk6J0QJ8j6%j2NRoLMkNjJJ5J0k6J0j7OjNonlJ9Ok2OQJ5j2Mj3m
-251eKj3K3Pl9RORNj8NJnJ1j9k3M3j4K8k2J3r%JqQmORj3l0j6J7j0MRN2M4k5J1m3j6j9m9LJ5
-205e9oL0K5kj8QJ2rKNj7J2L1O4R2Pl8o7j23k2%M8lL5mKM2KJ3K4J9j9l7o1k3j1L5mK6lJ3L2
-163E3k9l9jJ9K7k4qPj1L3oqk7pPMJ9mJoMj3KK1mrj7J1Qj6J5qJ4jj3oJ5mj6RQONj2roJ2jR
-114Do%mmK3Jk1N2n4j4K5llJ5jj9L5l3%PJJ1j1j3Rj7L5j4Mj7%Oj2J4MrlJ6J3j1j3lK4J0l2
-69hj7J0K2jKMj3Nlj2J8k5Qlj0L2kplNK2m2J6mJ5Pl3J1PNk1j0QJ6kNPj1oKj7J7nKLqkK1Rj7
-19cQpKmLJ3j1nJ0nklJ1j9LKQlj4K3k5J8pNkk9K6MpQpJ1J7k2qJ1pORj0Mj3K3j9KnJ1rJkJ0
31Aj8JLJ2j2PJ4Opl%LpK3k0J2q%j3jJ7j2N%J7k0J6j7J1j0oj2J1nL0Pj5k3pL1jj6J2%lmk%k
80eJ9Pj5mJ0k2mJ3Mj5kJJ7NmLj7RJ6j6%Oj2MJmmmK4k
110I
##PAGE=	F1=22175.763524201007385
##FIRST=	23001.711907285582129,	6426.5682307747556479,	1639.625
##DATATABLE=	(F2++(Y..Y)), PROFILE
-912Dj4K7j2QqJ7Ok2Kk1J0Rj0J6Jj6PL9m3j4L4j5J0Mk2moJ5kMRk1RlMOqJj0J7rLPJ1m2L6K7
-865D1l8JK%qJ6J5Kj2j1Rj1j8J1Q%j3J8j3J2pJ1pqqK6oj1Lj2j3J3J3nOj8%J4nPKjMj6J4Ql
-818A2j4nJ0j4K5j5RJk4J5J3k6%qlK0jj9L3jKj2qJ0j5kqK6kl3rK7J0NJ3j8jj9KL3rK3rpLq
-772BlLjj4jJ4rJ7K9nm4K5j5%Rk8K6PmpQnNrJ0Rj8J4j8J3%j0nNJ4J4J1k0PK1rl3kJ5l2Qj0
-725a6K1J2pk8ROPk1K7%j1j8NJ9k1J6kMj3RJ2k7J7Nnrj2LMNRj4J4oJJ1j2jpNj1RK7j7NMl4
-678b6K7jkKJ4nj4Kj5J1j8MJ7j2j6J6J9J0%k3LJ0J3k6k0K6j6L1j5j2K1rj4j0L7opMLjk6J3
-636a1J1nj8jQjJ0pJ6qqJ5k5K1rj5K8nRj2lj5K5j8J3qj1J3Lj5j3K4nJj1kJ6n%pJ8lKj0Nj0
-590b3J0%j1qJ5j9L6%KOqjJOmJ6prMj0lJ2npj1K1j0JlJ3oNnMjj2J2nkPj8J9j1mK5l9J2KJ0
-541cj3K4j1lKj0%ORoJ4j1K9k5mk6K0J6krj7NK6Mj2jNjKj5k7K4J0mJ0j0J0k8L8k4J5j9J0Q
-497FQolj2J5j1o%J3p%J1%k2K2Mk8J8loOL0l8LkJ0pk7L3J4l1NRjQk3lK4LJ3k9k5K5J5jmnj1
-449a6K1Mj8mJ6pRroLRJ7J6j6j0Qnnj1K9k8L2k0j1j7J6j9PK5j0j1J4Jj1NpJ5KkMj9PPj3J4
-404FJ0j8K0%J2n2J1K6oJ6j0ll6KL2j5mK3j4mJ0j7K7k2rJ5oj1J7Jk1J6LJ5qqJ0j2j3J6Lj9
-362a7K2j9MJ2J2mj0Kk2J4lMJ3oj0qMJ3lJLJonK6k4mLRnkKJ7Jj4K2k8J2mk4J2oNJj5J6kJ3
-314Cj3nJJ5mJ7j4%jJNPl1JKJ8jj0NJ7qj0nLP%k5J0J3J5j7Kj0LNpMNqJ5lJJ1J0k3J2k1OkR
-264Ej1kjJ8Pk0LJ0Rj0Lj3lOj2K2Nm4J1J1OMj8PMrRj7k0M0j4K4j8J6j1Ljj4OjjJ3j2k3k2J9
-218c6j3KQM5O1j3Km5j8j3m4J2J1j0K5K5Kk1MJ3mmOk2J0L4N9Q5Qk0n7j22k3j0L8%L5pKM6j
-177E0J4K5J6k6l1m3k7j7L5j4K7jJL5j8l2nJ7L2k7rJ0j1L4rml4oORJ9o%rQj9J0J8oj0j4J0
-135bJ2k2J5mNOj3lJ0mj5J1MQOj6pnJ4kJ0q%okK4kj4M8n0k0K3LmJ3mj7L0k9MJ1nJ1rj5J2k1
-88a9L7j4Ok2NMj2J5jpJJ5J4j2j4jK6Ll0j5OK5lOLj3L%qPk7J3%j1L0%qjOJ9m3J7kJ3Nl0J0
-41dNMj8j0QJ5%KNnj0Nj6J6qKMrkK0Rj0LpLoKJ7j4JOmqKQk0MMOkj4K3j8J2l%Jl0K7KoOrJ0
12aJ4j4j0J1pKJ0mjj3K2j4MqRojkQj8KPJ0rLJ6Lmn%Lj2K6j9J3o%j8JK0j4J1oK0j8J2k0J3j0
61@oj0J1pL4Mk1k0qL5kj6J2Lmn%m%J7Lj0lJ1k1qJ6Kj2mjJ5Rknj0J0J9k0nQj4QjnljK2n
110F
##PAGE=	F1=22151.470924698518502
##FIRST=	23001.711907285582129,	6426.5682307747556479,	998.875
##DATATABLE=	(F2++(Y..Y)), PROFILE
-912Bj3K6j0RqJ7Lk1Lk1QJ1rJ6kj3PL7m2j2L3j2QNk5p%J3l%J3k1QlLNmJpJ3qMLJ0l4L1K3l3
-864DjKkjJ1J8jj4j0Qrk1J7Ojj3J7j1J0oRmoqK3prLrj4RJ0KKj2nJ6pQLkJj6J7J0j0j2lJ2j2
-814hK6j8PLk4J4J2k5JpnJ8jj7L5lKj3qJ1j4ljJ8%l2lK7M%J4j7%j5jL1qK0nj0Oj1%%JqnJ4
-766Bj2J9K2km1K0j3OOl1L1L%mKlKj0J0Rj3J1j6J1looOJ5J6Ok1J0K2j8k6MJ2l7J5j0K0Qrk4
-721a7RNMj7K9oqk1PJ8j9J5jMj4J1J4l1J8Nqqj2lOJ1J2j6J3n%J1j0oqQrJ0K8j9OJl0K6kkN
-674DQkj4Lj5Qj3lJ7j2j3J4K1J3mk2KJ2J1k3k0K4j5K7j0j8K9j1j2j4L8nqLJJk0OJ1oj5%QK
-630a2OkJ1ppJ4k7J8mj6L0oOj1nj6K8k2J6qj1J3Kj2j4K5n%j3kJ7lJj2K2k%j3Rj2J3mj2oJ3
-585b0k2M2%%JkjJM%J7pj1NoqJ2loj7K4qmKRpJ0qOkj5J4lnRj7J7qlJ9l3J1MJ1j4K2j2j%rl
-534a5QQoJ4j1K6k1pk6K6J1Kj1j8LL3Nj8kOjJj9k1K6P%Nj1J3k1L3k8J6j8J3OLm%j4J4rqMR
-488CooJ7%j8K3Lk8J1jqPK9l2J%J0j4k0L1J3k9JJ2kPk0%J8OJ3l6k3K7J6Lrjj4K0J1k5lJ6o
-443cJ1j1pNMJ9J9j7j4J2pmpL0l2L2k1j2j2J2j9OK6j0pJ3mrNpJ8jlMj9RPj5J4Mj1K2jJ3n3
-398b1J0K4lJ3pll5KL2j6nK5j6kPj3K4j8j1J5oj1J5lj5J6NRpoPj2j5J9Oj9J7j7OJ2Rkj0Mk1
-353a7J0lQJ5j1j1lJJ3mjNMooK5k1o%J0knJJ7Jj4J7k4J5ok2J4j0Pjj2J0kJ7mj0mJ4pK1j5J
-306aJJPMl1jNJ9onPK2j1j5n%R%k3QJ5J4j7KqKJqMPj4K6pKOJ0j8J1k3NjJ1j6KKJ4Oj3jJ1M
-255A4r%j1jJ0j1J9Mm7J1J7N%j5PNrMj4j5L5j4J8j2J9j3Mkj8MjlJ7j1j7k5K0j7NQL9O5j1%
-211E4m3j7pm1J8Qj3K2K3Pk3jJ3JpNk5RL5M9P1Rjm4j13k2j7K5KL3j0KM8kJ2K6Rk9k2k3l1k1
-169c1L1k3K9%rL2nk5pJ6L4l0rJ4j0L4j5Km0mNJ1K0qJj1Rk3J6J4oj2j0RJ2k4J4%jPqjOpj3
-124a6J2KPQj7pjJ4kQq%r%K5mrM3m6k2K2RqJ2qj5K6k5OJ8j1J0oj7J4k4L6j3Pk6J0Kj2J8pm
-78hNJ1J3rj5%K6kk6j4MK5oJ1Kj2JKmlk7J6Jj0K7Jp%NJ8m2J7lJ4Lk7J0JNj5j1J1J2KkLMj6
-30iPj4J5j1KNj0kJ7J0lloOrJJ7j2NKmj4RLj8LONjj3K2j0NJnLk7K4%mMj1OJ4pj2J3rjJ0Ln
21bj2J8pMj1OjkjLj7LJ0PllJ7KknmNj6K8j6J2mjk4PK2j6J7j1K0j2Mj9J2proOmL8%k5k0nL6
71A2kj7J3NmpJoJJ4jmjJ0j8j1K0kqqlJ6RJj1mJ2J9k2j1Qj2J0lkljK0p
110C
##PAGE=	F1=22127.178325196033256
##FIRST=	23001.711907285582129,	6426.5682307747556479,	358.125
##DATATABLE=	(F2++(Y..Y)), PROFILE
-912@j1K4qJ0rJ8%k1Mk0OJ2oJ5nrOL5m0j2L3rOPk9j1OJ3mnJ7k2O%JNkKmRpN%Pk4K4K0k9jJ
-862DmPMJ9kj4j0Opk3K4Llj2J7j1QmP%ooJ9prMpj4MRRnmrJ7rRMlkj5J8J2j8qkJ5rK5k0NNk4
-809a3J3J2k5KpoJ6jj4L5nKj3qJ4j4kMJ0Jk9KK6llJ5j6Kj2mK7nJ6%j5J1j3KmMlj0J6j5K0J5
-763B5jl7J6j1J2Ll3L5kMjmjjj1J1RqQj4J0qkoPJ7J8Lk2J1K2k6j7PRm3K1qJ8Nj1k1RO%j4L0
-716A4j1nk3QJ8j7J4%Mj4J2J6l5J8Oj0rj0j0QJ7J6j9J2mjJ1pj2j0J2oJ0K7k0Pkk6K6jnQM%
-672A1j5Nj5OrrJ6j2j0J2K3J7qk1%J4Rk0k0K2j4K2mk5L7j3rj6L8nq%%Lj4JRpj3JJ0LLMNnp
-625hJ2k8J4Jj5L1pLj0oj8L2k6J8rrJ3Jj0j4K4ljj5kJ7%Kj7K6kkj5J1j3J6qj3nJ3k6M8jkm
-580gL%KLKJ7pj2P%j4J1knk1K7prOOpJ5j2Qlj7J5kqJ3j6J4mmJ4k7J0PJ2j6J9j3JjqpJ0QpJ4
-530Hj0K3j7j0k6L2OOj3j8jM0Pk5kQkjk3j4K8MNjj3J6j4K9l2J7j7J8KklMj6J3qrQOnj2K3j
-484Hj4K4Kk9LLrQK5k4kMPk0j0K5J4k6nJ6mOj7MJ3QJ3m2k1L0J6Oj4Kj6J8J8l0kJ6oJ3j2rQ
-439blK1K2j9j8J8rklK9l5L2k2j3pPj9NK8j0lJ2roNqK2mmKj7J0Pj7J6o%K2kJ4n4J0K0JJ0n
-393A6kl5KL4j9nK7j9%MqK0j3j3J6pj0J4j0pJ4QLnoNj3j6K2J0k0J3j6QJ2OJj3Qk0OlJ1J8j6
-348Bj2KlJ4ojPOqoK5j9omJ2jojJ6Kj6J4k0J9j0j9J6j3Pkj0OkK0Lj3qJ1rK4j5KNjRKl2lQK0
-298Fj2%RK7j4j9nkJ0kk0PJ7J3j6JoJkrMPj9L6rKKQj2Rk3MkJ4k0PMJ0NqnJ3jplj0JJ5j2J6
-248A0Mm8J1K3Klj1OOj0jj0rK7j4J4pK3j5Onk2JJmK0j0j0k7J9j9J0J0L3O1j7Lm0j3%l9J9Q
-205a7j5J8K3Rk2oJ4Oj2Nk5PL4L6N5PJ5k7j02j6k2J2NK8j1JM8lQK7Kl2j1kl7k1K3k8K7Mk0
-164a5L0Oj9pJ5L6l3rJ7pL2k1Qm4kLJ4J9j0Kj3Rk6K4Roj3oPJ1k5J4MpPl%Kpj2J2jPJ1k0nJ
-117a1J6mQrJj3KK6q%L3l9k5K3J3j1J0j1j2K1k1RK3j7Rjk1J7k7L5j3Qk8J4Jj2K1j3kQQJ2o
-74A4j6%K6pk1j3KK6j0J6%rkLJj3k5J7Lj0K3LoKLJ7m2J8mJ5%k2J0mNj2j1J3J0LoLJ1k2Rj2
-28a4J4j1%Nj0jJ5RLppJ0j2%J6j0Rjmk1J6Jj8LPLKj3K0l%Oj1Nk4K1jlKj3KJ4%j4J5j0nJ2Q
20Ej1pJ3kOj4LLljkj5NJ3LLrJ9%%opOk0L1j3J0ljk9J4K3j8K3j7K1pkj9J2oj1mLlM2lk8j8l
70b4L7lj7J2PlrLj0LJ1oL%J0j4j6K5pkj1oJ7QNk0MJ2K0k3j7Qj0J3o%lJJ6q
110@
##PAGE=	F1=22102.885725693544373
##FIRST=	23001.711907285582129,	6426.5682307747556479,	-4334.875
##DATATABLE=	(F2++(Y..Y)), PROFILE
-912a0j0K1mRqJ8nj7Mj8LJ4oJ5ooOL0l6j1L0mMPl1j4J1J2mrK1k1MJ%MKLkNnMkLj3J6J7k2k
-863bjnJ3jJ9mj4pLmk3K7Jlj2J5rOjLLmlJ0npNmj5JLJ8j2Nj1J5rJ1Jkmj4J9J2k8jKJ6oK1j7
-812AjRk3J1J3k5LopJ3jj1L4oKj3pJ4j4%QKNk5RK2j2nJ5j4NqpK3mJ1Mj6J3j5Pj0OJj0J4j5
-765a0J9Q%l0J2j1J7Jl3L8pOKp%nrRJ0mMj0Qj1%mRJ7K0Jk2J1K0l0rRLm5K5qJ7%j1j6J1Mlj1
-717a5K7j3%k6J0J6j5J5jMj5J5J4l6J8Oj2rqj3NK4J7j8J1mjJ0nj5j3J6mJ0K4k0J0nk1K3%o
-675@J1kJj4Oj2Kpj2J6j2pOK6K0j2j7kJ4Oj5j9J9j2J6%k8M2j5nj6L4lqmjQoqPrrKJ1OjPJn
-626@qJ2k6ROj3K7oJrqj6L2k9K0rrJ4%rj2K3kmj5jJ7KJj9K7jlj6J3j3J9j4j2mJ2k8N0jmj0
-580a6RJKKOJ4nj3POj8QJmk2K6oj3J0LpJ9j4Qmj7J6jrJ2j2J1jmQk1RRJ1j5J5j2JjprJ1OnJ3
-530Hj1K0j2j5k0L4%Rj3j9jM3Rl0lQ%mk7nK9%Roj2J5pK2l3K0j6K0jolPj7J2orJ1Kmj7K7kr
-483cK6jk6pOrJ0J9j7kMOk4jK0J2k0j0J9pOj5ROJ0J1m4j7L0J5Qj8Nj7J6K3l2kJ5nJ2j1j0J0
-439@pK2K2k0k1K0j0LjK8l7L1k3j2lMj9MK8qJRj2nMqK4omKj6J0Pj8J5j4J0K3lJ3n2J1J4LP
-394A6Jnl0JL3k1jK4k0KJmJ6rj2J5ppJ0j5%J2J1mmlJj1j4K0J2j9Pj1PJ1JOj4J2j6jjJ0K1k1
-348@j0LlJ3mnJ0ProK3j4poJ1Jq%J3Jj7J3j8K2j1j7J8j7QkpKmK1J3j6j5J0pK3j6LQjR%l0p
-300b5J2J9j5MJ2L2j8k3nnJ2lj5LJ9J1j5%oKmj0MRk5M3j1LkOpRk3K%J3k3J3OOMkrJ4mqmrK
-251a1J9j2J1Om7J0K6LrmMNqpomK1j6J0jK7j7Ppk6J%lK1opk5J6k0J8J0K7N2k5Rl7pMl6J7Q
-205ij5J4K3J0k0j0J4Rj5Pk5OL3K1L8PK4j0q6j3k0jPK1j2%M7lMK7pl2JJ7m1j8J2l1K6Nk7K6
-163DJ3j3nJ5L5l6qJ9mL1k6J3m6%KJ5J8j2Nj6Pk5K8Mnj4jNRk4J3Pj2NLJjqrJ1nPJ3k0nNJ5
-116HmOp%j6LK8j2PK3l2k5K3J6j4Rj4j0J8j8J0K8j9PKk2J7k7L1j3J0k9J6%j1K3j6jJ1LQJj7
-73AjK4j0j5j1JK3j2J9jomMLj9k2J8JqK0MlJJJ6l8J6qJ8%j8Rj0Prj0J3PNj1MJ8k7J0pJ2j2
-26gjMrjJ2QQrpJ2j3kJ2oJ2jqk5K1lj4KJ0jMrJ7KpJ2j5Nj9J7kkKj6kJ4Nj4J4j0nJ2J2j6jN
23cMPj7JQm%rj2OJ5%Pj3J9jKnj3Qk2L3j1RmJl4K0K3j8K7k1K1jj0j7J1mj3joLM6qk8j6kL7n
72A0j7J1Rjj0Kj1MNoPKRj2j7L0j2Jj3rJ8OQk4RJ4J7k0k4OnJ3qMmJJ2r
110d
##PAGE=	F1=22078.593126191055489
##FIRST=	23001.711907285582129,	6426.5682307747556479,	-5202.75
##DATATABLE=	(F2++(Y..Y)), PROFILE
-912a2pJ9kQqJ7qj5Nj4jJ4nJ4pjMK7l4qK5K%Ql1j8J6J0mj1K3k1LLkLMMJJlLmJmQJ5j7kmoJ8
-860GoJ9mj4nJkk1K8klj0J3rLMjNkjLkpO%j7jlK5k0J6j2J2j0J3jkpj2K1J2l9PPJ6oJ9j5nJ1
-810Ik1RJ3k3KmpRjqL3qLj4oJ2j2MJ0nPj9J5J8k0pJ3j1Rmj0J7kNJ0j9J5j6J1j5QOj1J0j6J9
-764HJLk4Qj1K2jl3M0j2RMj1JnrRQJkoPj5LkJ1J7K2Jk2J0J8l4lJ1lm5K8qJ6nj0j3J3LpoK3
-716A0j6Nk7J1J3j1J5lMj4J7J3l8J9Nj5pnj7MK9J8j8J0mkJ0lj9j6K0%J0K0k0J3qj6K1%oJ2
-674A4qLj3Prknj4J4j1nKK7K3j5j2oJ4Mj0j7J5j0J0Ml1M7j6jj7L0%rqkJ2Kj6Nj2nNJ0QmJ3
-628A1onpJ1k3LJ1j0K3mlrrj5L3l1K1j0qJ4%qrK1jpj5%J7MJk3K8%mj6J5j3K2k0j1lJ2k9N1
-583alnj6J4LK%RJ1jj3OJ1k2PLnk2K6mj7J3knK3j6Qmj7J6%j1J2qR%lKj4OJ2J1j5J0j0%jnj2
-534a8J3MlJ1j0J6qj8j6L8pJ2j4j8kM6J1l5mQJnl2NK7kJ2rj2J4jJ5l2K1j4K2mj0kJ0j9J2o
-491cqJ2%lk3L2mlK8mk4j6J0rJ1J3j0lNNk8QJ4J1j4j6K3rNj2J2%J2J1m6j5L0J4J0k2Rj8J3
-448bK7l4jJ4nJ2j1rJ2j2K2K0j8k5K4j2PKK6l7L0k4j3LJj9KK7oPNj6mNrK5plJj4RPk0J6k4
-403b1K1K4lJ2n0J1PNNPqk6KL2k5LK2k1Nl%J2mj2J4qkNk1RQJ5j1kkjj1j1J8J5j9JoPJ0mJ0
-356Ij5J5j1q%J0K4k5j0NlJ2lqJ3Qj0oK1rrpRMr%J0Jj9J2j6K5j4j3J8j8RllmmK2K1j8k1Qn
-309a5K3j7LJ1jRkk8j0J5J9j9QJ4L8k2k8mpJ3mj0%J9J0j5JpLprLJ0k8M8j2MoLkPk0j%J3k3
-263b3J6QJKOj3J5nrpqNK2j3NJ0m6J0L0Jj4LKMpj2lLJ3j7NNL1j9Qrk9%%jK2lmk2J1k0K7RK2
-214A2M1l5J7l5jJ0l6J3Rj4J1K3Qj5j2J0J2j3Pk4NK9RK4NK7Qp1qj8rPJ1j0jM4kjK6j3l0J1
-172C1L2m3j5Jl2K3Ol1K3J7pmJ6L4l9pK1lL0l2J7m4KjJ6J6j3Qj8Lk3L3%nj5MLNk1J2J0j8N
-129cQJkj0oJ0rQJ5k1nQJ6nLnJj9LK8j6J5J2k5k3K2J9j7Rj8pJ5j4RL1k0OOk5J9k8K7j3J2k9
-84a7J8Jj2K3j7%J4lMQj7kK2j4qj0%K1j5K2lkoNMk3j8J7%oJ5O%%kJ6l4J3j2K3kj3Rj6PnqJ4
-36cMNj5MK6l2J1mJ2j3kLqjQPJ2j0qJ6j4oQ%J4kj1k8K7qj1LJ0nQoJ3Oj2J8k0Pj5J3kjJj7q
12b6J4J1j5J6j2oJ2J7k0MkQQj8kJ2nKj6rPJ7lJ3j9K0lLmj9J1k4L5qNmLl9K8K3j8L0k6K0Oj7
58A0j5J1lj4%j3RM9j4k6j2kL4mj7RJ1%j0Kj3MKqJ2LPqj9L5j8Qj7j2J9NJ0k9J4J5J4j7k8L%
103a3J3j0QnJRj1
110h
##PAGE=	F1=22054.300526688570244
##FIRST=	23001.711907285582129,	6426.5682307747556479,	-3791.5
##DATATABLE=	(F2++(Y..Y)), PROFILE
-912imJ5KPqJ7j2j3NppJ4nJ5rMLK2l0pK0RnRk9k2K0Olj0K2j8JMmLNNMklLokNJJ3j1nnmK0j1
-859CJ9oj3lj%j5K4klqQqKPmPKKqJoQKj9jj0L1k7K6j1PrJ5mjj0qK0Rm7J4J3J6oJ4rj2J5j9
-809eOJ6k2%knM%pL1j0Mj3nQpPJ0j0Qj1K0J1k8oJ1pJ3mj0J1j%J3k0J7j5J3j9RJ1j2Oj4J5j
-763A0Lj8KqK4kl0M0j7J1Nj2%qmMJ0MokNj7MjJ4J7K1Lk1QJ4l4KJ2j1m1K9qJ6j0j0pJ4Kj1l
-717gJ8j8J2k8J2J0qJ4lMj3J8J0l8J7Pj6olj8%L3J8j6J0olJ1jk2k0K5KRJ5j9J6qj2J7%lJ2
-674B2j3Kj2J0pnmj4J1j0mkK7K5j7poRNqj3J1qMQl1M7j6Jj3K3Lqj4kJ7Rk4Kj3jORJ1qJ8j1
-627IoqJ0j6lJ4nJ5%pqj0j3L2l1J9qqJ5kooJ8%j0j4JJ7Pkk4K4Mnj4J4j1K3k5qkRk8M9kok3
-580c1J8PJkJ3OKj4PJ5k3LOnk0K3lj8J4nnK7j7Pmj6J5%j0J1lQJolqNJ4J0j2Mj0j%kj3J2K%
-531@QqJ0lk1rL7j1J3j3j8jM6J1l6pRKql4J4K7pJ4j0j1J2KJ1l1K2j2K2oj3kJ2j9J1ooJ3lk
-487ak7L4nKL1qk1k3J1pJ2QojNKl0J6RRrj9K4j1MrJ5nJ3Rm3j2K8J2J0k3J0j8RL0l1kJ3oJ2
-442A1j1rJ4j5K2J7j7k8K5j1J1MK3l6K8k4j1Pjj8%K4lJ3jj8mNqK4qlLj2POk1J7l3L1K3kPm4
-398a6J2KLLJ3j0j9%L0k8J0J6j9PpLPJrJ1p%%k2J4NJ8j7j%opnJ2J6j7n%MRrJ5j5J7pj2JQK3
-349B2k6pL%R%j2J6Qj1pJ9mrpPOj0%OJk0J3j5K7j7rJ9j8OjkplK1K6j8k7P%J8j8LJ4%Pkk5j4
-300c1J8J7k0J1J7M0k3l2noJ2mmmJ7Qj1%j0Oqj0LJ0l0N1j2KojLNj7mKJ1k2K0RljJ1j4J4lj3
-254grpQK3j3jJ4m3RL4kj9J2jKnj8JQPj8KRL5k1Rj2l1%%JK2Jnj6Nj8L4PJ7L1m2K2l0LJ3l5
-207b4QJ1j3QK4Mqj3OJ1j0Qk2NK5kJ5LK4K1n5nj3j3NKrjL9%oK6j9k6J9M2m2j2rl2K0Ql2J7
-163a5J8k%J7L0m1pK2%K8l5J8m0L%J3J5j4J3k2kj7L4nmj5RKjj6J0J1j9%J4Jlj0lPj1QJ6k0
-119a3nJ1J3l%l%k0LK8j8J9Lj8j9K2J8j8Pk0nJ4j3J1K9j6LRk6J9k6K1j2J1k5J9%j2K3j7JJ4
-77IpjJ6j6lJ6j4lqJJ6j6K3mJoMMk4j2J3jnJ2QLmkJ6l1J1j7K7jj0Rk2QkoJ4LNj8LL2l4J0%
-28cJ1j3mKnjMPJ2rqJ8j4rMNJ5kj5k9L2j1rLJ1qJ1mJ0Oj4K2k1Oj1J1lJ%j9j2J6J2j3J7j5m
18b0J2J8k2QrJ3Qj9lJ4mMk4mOJ7lJ6k2J8kLmk5J3k1L4oMpNm0L3K3j8K9k5J7J1k2j2J0kj5J
63a2k1J6N0j9k1rkL1nj6QJ1JrJj3LloJ5MOnk0L9k3J3j8j5K0KJ2l2J7J6J0j1l3%NJ4j2J1pJ
108fOj0
110a0
##PAGE=	F1=22030.007927186081361
##FIRST=	23001.711907285582129,	6426.5682307747556479,	-5185.375
##DATATABLE=	(F2++(Y..Y)), PROFILE
-912a2jJ2MOqJ5j5j0Pjj3J3nJ5rQJJ7k6mJ3J5qRk6k4K2LkrK1j6%NnJPNPojKomJ0nJ3nqplK2
-860A4j4J8pj2%mLrJ8lkoMp%J3qPONj8MoJ0Nk2%j6L6l4L7j2KpJ7q%j2nJ9Qn5K1J9J5nPlj8
-811eJ8j5LJ9k2jjkk%mK8j3Oj2nPnJ2Qj4J0nK7Jl2oPkJ7lj2O%mJ6k0J8j4J6k4QJ6j0%j2J3
-764A1mMj2mpK6kk7L9k1J1Oj2%j0JJROj1NLk0NJJ6J5K0Mk0OJ1l4PJ3j6l7K9qJ5j5plJ6Jj4
-718cjJ2k0K1l1J4OnJ5nMj2K0Ol7J6Qj9mJj9lL6J6j4J1pmRKk3k3K8LRRj7J8qrJ5jjJ2j8Lj1
-671aJ1lpnj4J0rlpK8K5j7%rMNmj0OnlJ2l1M8j7NrJ5Oqj8mK3J5l0jj5KROJ5j1K2j6prRqrJ6
-621BjQNj2pj1j0L1l1J8oj0J5lnjJ4Jj3j3LJ7Rmk5K0Pnj2J3rK5l1mlRk7M6lok7K1RjlJ6%O
-573A2j3OJ9k4JQoj7K0kj9J5rlK9j8Plj4J5jj1J0JQKqj0%KJ7Qj0kpjjjj2J0KJOpO%k2mL5j4
-523AJ5j3j7%M4J3l7rRMrl6K3K4j1J5j0j0RONk8K3j1K1pj3nJ4k0J0nkJ3ojl1L7oNL2j1j6l1
-479b2J4nJ2Lk%MJl0K2LPlk2K6j2LqJ8j1J5Ol8rK5J1Qk4J1j6OL2k9kJ1qJ1qrJ5j6K0J2j4l1
-434b3K7j2J6MK0l2K5k3j0J0kj7kK2jK1qk0mOrK1pkMrOMk2J7l8L8K2kMl9J2lKKJ9j3j3%K7
-389A8l1J5J2j8J0j2OMOpPnMok5K0JK1k2JJj1mJPJ7j6j1QJQj6K1j6K0jj9KNK5k9lJKQKj6J8
-341DRj2qJ7JrpNQj0%K%j9J3j5K9k0mK0k0MJ%j0kJ8L2j7l4OPJ3k0LJ6KMkk0j8K0J4k1J5J7
-295A2M3k3l7loJ0nLqJ5Pqkj2Rqj1LJ1l0M9j1KpnPNj4oJRj7K1QomJ6j5J5kj7qqJ1K4j3qJ8
-247El8QL5lk4J9kjkk4NJ0Mj8jJ2L7k3J0j3l1%%KK1Noj0kj6M1LJ3K3m5K4k7PJ5l4MJ2j2NK5
-202A3jjj1JQlQk0MK2j2J2KJ6L0m1nnj4LppkL4Lj0K6k4j9K3M6l9pk0k9J6Qk8J1J6LLJ7K7m3
-157DoK1KK5l5J8l5NkJ2J3j5J8k5qj1L5rkj5J3%oj2QJ3k0nJ9Jkj0%Nj5RJ5j7nJ2J2klkKk2
-111b2MK6k2K6oj4j2J9J8k0Pk2kJ3j1J0K7j2KJ2k8J9k5J5j1J2k1J8%j2K2j6KJ5j1pK4j6lJ0
-71Hj5MpJJ1j7K4mNpNJk1qRllPJ0PpnJ7k7Pk0L1%pRk6P%kJ3JOk1LL7l5QMJ1j3pJjkJOJ2qq
-17hK0j3j2kJ1J5kj7k8L4j4oLJ1j1J4%NLj6K7k2QqQlJJj8j8J8J3j2J8j8jJ2J8k5J4j6J6Rk1
26a2mJ6lOl0jPJ7lJ7k4J6kLkl1J4j8L4n%rRm1L8K2j7K8k7J4J7k7pQ%j7Kk8K2N1k5j5mmK7n
72Gj6OJ1MrJj4MqmJ8MLjk0M1k6J6j9j6K2lJ4l4J9J7Nnl5nJ1J5j5J3qJLj0
110a3
##PAGE=	F1=22005.715327683596115
##FIRST=	23001.711907285582129,	6426.5682307747556479,	-6066.125
##DATATABLE=	(F2++(Y..Y)), PROFILE
-912a5LQQKoJ3j6rPOj8J0lJ5rJ2jJ3k4jOK1j2Rk2k5K3%%pJ8j3%Op%PNJ0qjJmpJ3j0J3%j0r
-862hKJ7j5J8pj2KnMjJ0kknKpjJ8j1NJ2Ok8QnJ0Qk3Jk2L7l7M5j0moJ8j1Jj3jJ7On9K4K4J6
-815A6oJLk4K1j3LK0k1kK%p%lK5j5Qj2lKjJ7Kj4J1LK9ql2oMKK1nj0%%oJ7j9J7rJ3k5PJ9pp
-766HrJ1lLrqoK6kk2L7k6J2Nj0jj1NlJ1Qj6J0Lk2NKJ8J2J8Mj6NOl0QJ2j9l1K7pJ3j8mjJ9j
-719A3j7KMj9L0l3J4LjJ3oMj0K1Jl3J4Pj9kKj6pL7J3j0J1qmQMk3k8L2LQNj6J8onJ2kKJ1k1
-673FJrJ3Jj2oj1Rplj1K8K2j4Pj4%NknLmpJ3k7M4j6PnQJ0rk3lK8J9l6kj8NJ2MJ6j0K4k1qj1
-625iR%j1J5KKQj6nj1qL0k8J3kj1J3lnKJ2%j4j1MJ8Qok4J3J2mqJ0qK5l3%lQk4M0mnl1K2J3
-578ekoJ8mJ0j3NK0k3%J0pj3J6jj7J2j2jL1j8Okj2J5mqRMRJj0j5N%J9NnpokJjj0Q%MLpLKk2
-526a7KL1j5J5j3j5KL9J3l3j2J1Jrl5K9K4j7J6rqOOLk6K3rJ8oj4oJ4j8RoKJ1qJl4L8qJ1L1
-482C8j5j0l5J3kJ2%kKMjk8K4JO%k3K6j3JoK0j4J5Kk9pK1QOk1J0j5ML1k3kRj1J0nqJ5j7J9
-437A0Pj3l1K7j2K1LJ6k7K1k1qJ3lj5nJ9KK6j5j9nPj0J7mjMnLLk2J7m1M1K2jkl2J2plMK2j4
-392AnjK1l2K4Oj6J1j6RJQjKlNj2k3K2jK2k5JKj4%RjJ7j5j4J2kQk0K5j5K0Kk2MJK5l0JkON
-344@Nk0K1Qj3j0J5MonJJ1j1%jjj9J5j6L1k3KJ8j8JLJj2JJ2L4j3m1QJ3Qk3MJ7L%jj3k2K0J1
-298aj9J5K1L9k0l9lmQoRj1J1Mllj5J1pj0JJ2k8M5j0LqqQNqr%Oj0K2NpqJ9j4J5Kk2pj0J5K1
-250Gj2j4K3l3RL3ok7K7olKk7OJ2Kj8kJ2L8k4J1j4l0j%NJ8Qpnpj4M4KJ0J5m6K5k1OJ6l0jJ2
-205ej0KK5oPqnMNPj7LJ9j8J4%PL3l1mKj1%j7mjK8Nj2K5k3j4K4M7l5ok7k3J0Ok1OJ2PPJ5K5
-158D7m5nJ9MK2l4J6k7L%J0J0j5K5k9j5jL1j1kj3J6%j3oOJ2j9rK3%jrKKj7J2J2j4oJ4J0km
-114alMk0JK5k5K9j0j2lJ5J6k1Pk2kJ5j1J1J9lJJ3k9J8k1Qj1J2j4J6jj2K0j2KJ3j3j2L1j4
-73DoNj6J0oLOj5K0lPoMlj5kLnjLJ2J0j0pJ8k3Lk2L3LoRl0PJKJ1JNk2LL9l2MPJ1j4rLKllO
-20dJ0mrK0j2j4oJ4J6kk1k3L3j2rOJ0j4J6LKjj6K5j6OmOjJ%j6k1J8J1qJ6j9KJ3J4k3J5k0J8
24@Rk0nJ4JQl6KPJ5%J6k3J2jLkl4J3j2L2okj3J3l6L8K0j5K3k4J1K1k9nPJj6Kl3K7M9l1pLr
70a2K3mj5LJ1Np%j3Kj0jJ8MKjj6L9k7J9k0j7K3oJ4l4J8J9J%l4qJ4J3j5J3rKJq
110a3
##PAGE=	F1=21981.422728181107232
##FIRST=	23001.711907285582129,	6426.5682307747556479,	-6181.875
##DATATABLE=	(F2++(Y..Y)), PROFILE
-912a5NNJ1%oJ0j7pQJ3k3PlJ4qJ6lQk0J%K6j6Qj5k7K5nKlJ4j1%Op%NNJ4j2jKlrJ2j2J4Mj2
-863@j1PJ2j7J9pj2NpONK%kllnlK4j5NJ6Ql9J4oJ2J0k7Mk8M0m1N1qrmJ9j4Lj4JJ5No0K4L1
-816CJ3pmJ0l0K3rJK3k0mJMj0%jJ9j5Qj0jlJK2kj4J1J0L0j8l0ljQK3qpn%qJ6j7J6mJ2k8PK0
-768B2mj4mQ%Koj4nK6kj6L4k9J0Nplj2J1pJ1Rj9J5Kk3NJK0RJ5Mj1LJk6J1J1k3k4K4oJ2k1j
-722fLK1kk0Mkk0L9l6J5%LJ1pMqK1ll0J2Pj9jNj5rL6J0oJ2j0mONk2l0L3MPJj5K0nkQkMRk3
-673CJpJ4Nj5qqPmlj5K6J9j0J4j6oNJk%kj1J4k3L9j4RJkJ2qk7lL3J9l8lk0RJ3LJ6j1K6k3r
-626Aj4J1Oj3J4OnJ2j9lj3nK8k5RKj1J1moPR%j6j0PJ7J0rk4OJ7lmOnK5l6MlPk2L5nll4K3J4
-578ekqK0qJ3j3MK2k1kJ0prJ1%j5J1j5%L3j8M%j0J6poPQR%j1k0J0jK0K%j3mkJ%qM%OKpjMk3
-526a9RK6j5J5j2j4ML4J3k9j5J2Jql5L4K4k3J5oqNNJk3K3qJ5nj3rJ4j7QnORj2Ml4L6rJ5L1
-482D0k0ml8J3KJ3mkMLlk4K4lNMk4K6j2%oK1j7J5jk0nJ6NMj8Rj2JL0j9kPj3RkpJ4j7J7Lj1
-435Al0K5j2K6KJ1k1J7j9oJ7mj2qJ5NL1k2j8oPj1J3j%NlJJk0J6l9M0K1%pk6J1rqNK3j1%jJ7
-389A6l2L0jj3J2j9J2mJ2LkkPj7j9K2nK4k8KKj7MJ6qJ6j4j6J7oQk3K8j5K0Pk5OmK4l0NnRK
-344aJ0k4K2Qj5j0J3OmljJ3j2jljj9J7j7L2k6QJ7j6mOKj5NOL7j0m7QK0Kk5MJ9MmJqk5K0Pj6
-297b0J6K2L5j7m0kkNoJ4j4R%Lnj9J5pr%J1k3L9rKpj1J0Nmj1%J%J9Kpj2K2j2J5Nk7mj3J8J9
-250Fj1k0K8k8RL0ok9L1ppNl0QJ1Lj6lJ1L6k5J4j5k7kjOJ6J0pjj2j0M5%QRm4K2j4MJ6k6mJ1
-205fj0JK4j0J3mrkJ3Oj5MJ4j9J6%jK9k0nPnlk6j%K2Qj3K5k4pK3M2k8pl1j7ONj4%PJ2RJ3K1
-158D3m4oJ8NJ8l0J2j9LJPPj5L1l1k2QK7j3%j3J9jj8jLJ2j6j5K7%%qMjj8J4J0j3oJ5QkmmM
-112dj7%K3k8L0j1j1NJ2J2k2J0k3jJ5rRJ1PjJ4l0J7j7JrJ2qJ4jj2J6pKJ1j6j5L6j1pjj8J7
-69eoMJj3J7kJ0nLnj1LkqJkJ4J5j5rJ9j9jk4L7LnJ0l2OKNJ1%Mk2KM0k9jJ1J0j1j3MOnoNRj
-18@j0K0rj6j1J8J6kk5j7L3j2j1QJ0j7J8Okoj6K5j2OkOjKJj5k4K0PmJ6k2NJ4J0k3J8k3J9Q
25Fj8oJ1MJ2m1NPJ3KJ5k3R%Ljl7J2nK9pmj8J8l0L7J8j3J8k2QK4l2%NLj5Jl6L0M8l6%Qj3J8
71Glj2%RQojj1%j2LJ7MJ%j4L6k6K0k0j6K5j0J3l4J7K1mPl3j2J7J3j6J3j0Lko
110a4
##PAGE=	F1=21957.130128678618348
##FIRST=	23001.711907285582129,	6426.5682307747556479,	-5022.75
##DATATABLE=	(F2++(Y..Y)), PROFILE
-912a2NMJ2lnPj6nPK0k8MjJ2pJ9pOj7LnK9j9Qj0k7K4qN%RrJOq%LNJ7j4kJJj1J1j4J5Pj3j3
-862a3J3Nj8J9oj4QqQJ1oJjkookK8j7LK1Pm5J6mJ0J1k8Ol0L9m0N2nj3lJ8j6Oj5LJ3Kn7K1L7
-816CJ2rpJ3l1K1nKK2j8oLPj4%jJ5j7J0q%rNK5pj1RJ5L0k7k3knJ3K4j2mr%pJ3j5J4LQk8OK0
-768A8%j9kPMJoj8nK4jj0L1l3RNmmj3J6j2J3Qk2J9Lk2LJK1PJ0MoKlj9RQk3j7K0mRk1JMK3m
-719A2k1Oj0j7M5l8J6jNQoLpK0nk6RQj8JNj4rL4NjJ2j1nNNj8l2L2OMkj4K0kjNmQQk2koJ5Q
-669A3j6j1mOkmj7K4J4lJ7j6j3Q%Mllj3J5j9L2rQOj0J4qk9kL4J8l6nk0J1J4JJ5rK6k5rj7J1
-624a2J3j2J1QqJ3k2%j4mK8k0KPj1PmpJ0Pkj6pQJ8J0j2k2kK2k%KlK2l4RnNj8K9njl6K2J7l
-577a2j1K2j2J5j1LK2j7oJ1onP%j2Qj7KL2j5JLqJ5j2kQRRjj2k4J5lK0kNj5mjJ%m%jPJnlJk0
-526b4J4J9j2J3j0j3OK8J2k3j8J5lol1L6K5k9J2jpLK%j9K1nRkj0j3J4j5PnJ0Oj4Pl5L4j1J8
-483EL1k4Ll8RNJ5olO%lk0K2lMMk1K3j1jnK0j6J3nrnJ1LJj3Qj1%K6j2jMj5RJpJ2j5J5jrk8
-434c2K1j1K9KPj4J0j5nJ8jj0j1J2PL4k7j5rQj2J0J%OJlJj9J7l5L5K1jj2j8Rrj5RK1qNkJ2
-389A2l0L6pj0J2k0J2nJ3QnjMj9j3K1qK3k9LJj6PK0j3J5j4j6J8pRk6K9j3J9Qk6QpK3l0RpJ1
-345a%J3k6K2Qj6j2J2MKJoJ6j2lmkj8J8j6L1k7J4J4j2qQ%j4RkL6nn1J1K5kk9NK0MpJjk6J8
-299hKj1J5K5K6j2l9kJLoJ9j6LlRqj8J6oqjJ1j7L1pjmj4J0O%j1kjQJ8nnj6K3rJ6Ql1%j8K2
-251gJ5rk4K9k1J0K5rk6L3pj1Rl3RROj2mQL1k6J8j4k3mkQJ3J0oJj5nM4jPMm1J9okJ5j9oJ0
-205@j0jK2j4K0Kj7oK1Mj2MJ1k1K1JpK1j2oJ0Lol4LKJ6J0j2K4k2%K0L5k2j1k9j1JKplJJ6J1
-160A8J1J8m5mJ5OJ5k6Pj1KMNLj4L5l3k6J6K1j4Jj1K0%k4M%J2j2j9K6%LoMkj8J6MqqJ5Qjp
-114@mNj4%J9k9K8rj0J3PPk1Rj8kJ6pQKJ5jJ2k7J4j3opJ1KJ0nrJ2lKQj7j4L8rroj9K1lLmo
-65a0R%J2lKrlMnrJnJ5J9k0rJ8j5mk3L5NnJ1l2OJQRJMk2JL7k1oJ2J1j0j6NRoqNOKj0J9pj6
-14gj4J8J7lk7rK7oj6RJ0j8J8Pnj1j2J7kMjO%KKj1k5K0KJJ4k4RJ4Mk0J7k4J8Rj6pNJ0J4m4
31b8QOJ1MJ2j8LKJjl4QKK4pok0K0k1L3J4j1J1j6MK4l1MKNj4%l3K8M5m0PJ6k2J6lqlORmjj0
79fjj2NJ5M%jrL0k5K1j8j5K5j4J2l3J5K3pJ1l1j2J7J2j7J1j0Nmm
110a3
##PAGE=	F1=21932.837529176133103
##FIRST=	23001.711907285582129,	6426.5682307747556479,	-5648.5
##DATATABLE=	(F2++(Y..Y)), PROFILE
-912a4OKJ4omMj5lPK5l1J%J2pK0rLj4NrL2k2Plk7K4j1PLLnLOrJ%MK2j7mJOj3Oj3J6J0j4j5
-862a5K0mj8K1nj5RqRJ6j4MjjrnkL3j9JK6Mm9J8lJ0J2l1Rl2L7l6N1lj7%J6j7Qj4MJ1Jn2J5
-817c5M2J1j1j1J7l2K2mJK4j6qLJ2j8%JJ0k0J2nJj3OK8j1qPJ9K9l5j6JqJ7K3j6Jj3%pJ1j2
-774aJ2J0Lk7LK2Kk4JQQ%ok4lK2jnK8l6RLJoj3K0j6J5Qk6K5Lk2KjK2NPM%joj2RLk4j0J7mQ
-724A2k2NNK4nk4Qj7j3N2m1J6kQMpMnJ8ok2OQj8MNj1qK9%NJ2j3mLNj5l3L1NLlj3J9%JJmJ0
-675A7Pk2lmJ5J0j8j2jOJmj9K1PKK4j7j9R%Qpjj3J3j2K4oQJ1j9J6ol2jL5J3l1nk1J4J2%J5
-630A5pK6k6j0k0J2K0j1NJ1j1J5k5Nj7kK7j4nJ2j0LorJ3Njj5oJ0J6J0j3j9j3K8%NmkK0l1J3
-587fnLj5K2nKl6K0J9mj4K2j4J6j0LK1j3qJ1pJ%%oLj5JL2j4kPqJ7j9LRRQjj1k7J7nK1pJ0j6
-539InjK%%n%PKpl%j7J7J2j0J1rj0PK2J2j6k2J8onk6L6K6l7J2LnJ%kj6J9jKJoj7J3j2MmJ4
-490HLj6Ql2K9j1K1K8k7Rl6NRJ6j0mRkmj5J9nMNj9J9rknK0j6J2rKmO%kqMpjK3nkKj7PNoRj3
-438eJ3mqk5J8j2L2%MqNj2lJ9Jqj3QRL6l1j2j1Pj2OM%PMojj6J7k9K7K1jj7j0Oqk2J4J6lJ0
-391GlOk5L8j2oJ1k0J1oJ4J0qJKk0oJ7j1K3l1Njj6J1K5j9J4j4j5J8qJ1k9L0j2J8Qk5Rj0K2
-349A4l0J3rJ1lJ7k6K1Pj5j4RMOMrJ8j2mnkj7J8j5L0k9J9J1j0j0J0kj3J3qL3%n5J4L0ol2P
-306a7J9Lj1NMk8J6loJ4K5J7nl6lNjnK2j8jqJ5rj9J8nomJ1j2K4ol%j5RNMj1llJ6J6j2kk0K4
-258@pJ6J1l6Nk2K5J0ok8L2j6J1J9j1k4L4oj6J3l4RPRqnMK5k6K3j4j8plRJ0J2oKj7jM2jP%
-213B3l8J5Mj0J1j0qPj0jJ9j8K7Pk2j2L0Jj0MRj9K3%qJ1nj0J3J1rm1QNJ0J1j1K4k0OJ5K7j6
-170D3j7k5lkl%olJ9J2PJ5m3mJ4PJ0k1Kk%NL%j4L8l2l0K3J5j3Kj1K0Kk9PjJ1rk2K5jQnOoj7
-122b5J8jnrJ5P%oqOj0jJ7l1K6pj0K2K%j9J0j5lJ8nOrK5jJ0k6J1qj1mRRPpqRKJMj6j3L8or
-72aj2k0K5mMrKJKJ3jJj0LOrr%rJ7K2k4j0J9j1qk1L5OpJ1l0NJJ0QLLk2%L3j3j1J2J2qj9QJ1
-23Epj1NMMrJ7mj5j7J8J7nk9%K6lk3J1J0k0J8Roj7rQQK%QKKKok7K0lNJ3k6J3J4lj6J5k3J7
24fRj4olJ8J5m5RNQQRj3lMJkl1NRJ9qok3K2j2K8J0qMj0%K4l1QJOj2jl1K8M1m5J5K3l0J2jm
73dpORl%qlj0PJ3MkknK3k0K1j6j4K6j8J1l1J2K5j0J6k9j3J7J2j7Qj0Qnj
110a0
##PAGE=	F1=21908.544929673644219
##FIRST=	23001.711907285582129,	6426.5682307747556479,	-5314.125
##DATATABLE=	(F2++(Y..Y)), PROFILE
-912a3MJJ5pmJj2lPK9l2kJRmK1j3Kj0Nj2L2k2OLk6K3j4J0N%nOOj1KkMK5j8pKJ1j5Jj1J6J1
-864A5j5j4K6j2j8K2mj6J0qJ2J9k1Nj%j1mjL5j9jL0Jm9J7%PJ1l0J0l1L4l1M6jj7JJ3j7Rj1
-822iLJ0%m5QM5J0j3j2J8k9J8k%K4j3qKJ6k1%KNk0J2jJj6OK9j2pOK1K7m1nKj1K0K0k0Oj5j
-777A0nQj0J1J6mk4LK1Lk6MRJ2kpk8kJ9kKK5l9PLMqj2K5k0J8Mk6K7Mk0%kK1MMLOkqnPmk2n
-727cJ4kMj8NNK5ok4J0k4rN5m2J5jJ0kmMlJ3nj8JRj5OLj0mK4nJ0J1j4mKLj1l0K6O%kj2J6M
-679A3JjoJ3Ok1njJ5Rj7j3JNLlj8J6%J0K6j6k4RkJ3r%j2J1oJ4kQJ5k4J3ml0kL4Ok4mk0J5J0
-632BkJ4kK3k5j1k2J4K2q%J1j0J4k6Rj9jK7qj2J6onnj2J5Mlj3lJ1J4J0j4j7k0L1KQqkJ7k6
-588a6J6nKj2J4lMl6K0J8mj6K1j4J6rKK2j1j0J0oNn%kjj4KL0j3lJ1pJ6k7J1J0POjj0k8J8m
-543DJ8j1J4j5pKJkOj0%OMpmkj3J9NoQprRJ6J2j1k4K2j2kk0L2K9m4J0Pl%klj2J5KlLkk0J2
-494Er%jJ7kj6J0l0K5j1K2K3k8J4l1%J1J8j1oJ1mmj1J5nNJj4J3mlmJ7j4Rj1J2pLkmlLo%J8
-447A1Jj%j9OQoNj0J0nqk0J3rL2jJl%rlK1Npj4LJ1L5l2qj4Pj3LNJQQj1jj4J9k3J8K2lj9oM
-397bok7J9PMJ3ljj7L7j6jRj9RoJ4Rn%jk0LJ2j2J8k9Omj2J3K6k1J2j5j2J6qJ4k8K7j1J7Pk5
-352iJ3j3K1l1J6j0J0lJ8k4J8Qj5j6PJJ2Pj3K0j0pmmj3J6j3K7k9K3Qoj2J1lj3J7j4L1Kn5J6
-310a5L1ol5QJ9Kj5OJ0k7J2p%J1K6Qjl0mPkoK5j8pj1K1j1j6J7ojoRoJ8npMj6POProlK2J4k1
-261gKk2K2kJ5J4l8Rk6K7Onk8L1j1J3J2j2k0L1mk0J7l3PMJ3lnjJ5k3K7j4j0j0nJ0QJ1l%j6
-218b4JM0jQll5J1J4k0RkrOj3KJ6k2L2J1k6j5L6kqMPj7K4%njJj2J3J6rm5J1QNJ1pK2j8J1J2
-172C7J8j1k5j6JmoLpnK1J2LJ4m2lJ2PPj6jKkRKnj3L9l0l1K7Rj1JrJ9Ml3RkJ0nk3K2%J1mN
-124@oj5J9ojj2J3Q%lj3RpkJ4k9J9jj0K8mmj7Rj0nK1lMj8L2jPk2Plj6kQJ6Mj1nMPJ%j5pL2
-74A4jj1j4k3K7kKj0J0qMJ3KjrOOj1qjj0J6K2k5j0J8rqj8L1PpJ1k7MjJ3NOLk2%K6lj7J2J1
-27A3mk1J0J2rj1MJQrJ6lj3j8J5K0qk9QK1Lk9J0J1k0J6J1j0j8mmJ7KkRLLLkk6J9qJ0J0k7J6
18dJ5j0j3J3k1J5Rj1nj2K4J7m5J0NNRNoqNKnk3kJ5J5rpk3K2kK1No%nmK2k8J1jPrkk4K2L7m7
67b1J9K8l7J1%%rJJ0jJplrQJ2Mlm%J3j5J9j2j2K4j9Rk8PK6j0J7k7rJ4J1j7MpRoK
110g
##PAGE=	F1=21884.252330171155336
##FIRST=	23001.711907285582129,	6426.5682307747556479,	-4214.625
##DATATABLE=	(F2++(Y..Y)), PROFILE
-912a0JKJ4pnjqkML2l2nLPlK0j7MrOj4L2k3NJ0k6K2j6J2NklQMj1LmLK8k0rKJ7j8mqJ6J2j5
-863@j6L2j9j7K2kj8J2rJ3K2k8QlJj1l%L6j8mL4mm9J7LMJ0l0J1l0L2k4L9Kj8KJ0j8J2j0KR
-820BJl8%M6J0j4j4J9k6J4%%K3j1pKJ7k2jMJk1J3JKj8MK9j1mKK1K6m6ONj4K1J6k3J1j7jkL
-775IqRK3j0k0JJ9Nk7OJ0J6lrl1kJ6lRK1m0NLOpj3K7k2K0Lk8K9Nj9%mJ8N%LJ1kj1KNj0j9%
-727bJ1kKj6QLK6qk4J2l1mN7m3J6jJ1plNjRmj4lJ0j3Q%qJJ7j0J5J1j5ljKok9K4Mk%j2J4OJ
-678A1loJ4Oj8p%J3J0j7j3LNOmj5J1qJ7K7j5k5QmJ8j3JrP%OLMK0l0J2kk9lL1Jj5nj8J6RnJ2
-630GKK1k4j0k5J6K4nnJ0pJ2k7J4k1kK7jj8K1mj0pj4J6Lmj0jJ1J3Rj3j4k8L5LJ2j5kJ4j8J7
-587BoKj0QjPl5J7J9mj9K0j4J6qJK2rj0QoJ1j0jLmj3JK7j0nJ4oJ5l6K0J3LLJqk9J9mJ5j5J7
-540B1j3pLJmJ3j5JKQrmlrK0ljNmrJ0J1J1nk6K7j8Jj5K9L0m9QJ1jJnlj1J2NqOKk2Rok%K1o
-489A0j7J1k8K1j0K4J8k9J8k5oJ3K0j3oJ2onnRmOlrQ%lnJ5j2Nj2K2qjnoK%lJJ3P%kk2OJ1o
-440AJoQmj0j5RqL1kkLnnmK2Qmj7KJ1L3l3lj7Pj2JNJQJ0j3kj1K0j5QK2mk3JJll3K5lJ1J5m
-390FnpL2j8KQj8QpJ5MjJoj8J3Oj5J6k8QprJ5K6k2J0j7pJ2oJ6k7K4rJ6Mk4J7j6K0l0J7rQm
-344fK0k2J5Pj4j6MkJ8Rj7K3j0rklj2J5j1K4k9K7Mkj4J4pj2K1k0K8Nn6K0L1ol7J0J7Jj8PJ5
-301A0k6Qj1NRK8jKk4nRmnK7j9j1j4K6j2j4J7oJpQ%Rlj0Rj6MPRoqlK7J2l0Qk6K0KJ5J4l8J3
-253@k9K9%jk9L0oJ3Nj3j5K8jk4K0l1MJJ8JlpOk1L1j4kj4pJ1NJ2kkj4NL7jPkl4PK3k9OOj0
-206fNj4MJ0k3L6J3k7j7M0noLOj3K1Kjj3Pj4J3K0j0m6J2J2jJ1lK2j8J5J0Rpl4nMmj0MopK4
-161A3J1kJ3l9lJ1POj4nQoJ3Lj1j1L7k6l0K9LrJqJ6Pl4J0mR%k5J8JJ4kMoj4K0j0Kj4J1RJk
-114Bj8J1klJ1k8J2OrL3j0j0j4QmoK1%Kk6L8kNj9M%j8JNK3Jj4kkJ3%mj4%K5Lj1j7k4K8kJj2
-66a8J9j6NJ3NlqRNj2pkj2J6K3k7j0J6nqj6K7OpJ2k3MmJ4MQMk2jJ9Pk2J1J1kk2J2J3j1j1N
-20akRqJ3krj8J3K2j3k8J7J6Rl6J0J1k0J4J2j2j8%j7K5JkJ0MMMKk5J6j1J3Rk9J8J6j7qJ0j9
23a7J3Rqmk0K9J8m4J2MKJ0Kjj1OJoj5pJ9Rrok2J9QJ5jloKqJ9k5J3kQolj8J8L2m8K2L2m4J0
71b%MrlJ0JJmmoPJ0NnnNLj0J8rj0K2k1Pk4KK7j0J8k5nJ1Rj6jlJ1oN
110b
##PAGE=	F1=21859.95973066867009
##FIRST=	23001.711907285582129,	6426.5682307747556479,	-2955.75
##DATATABLE=	(F2++(Y..Y)), PROFILE
-912gjKJ2ookmkKL1k9pOLjJ8k2OnOj4K9k2LJ6k5J9j6J4LlkJ2Jj2OpJL2k1j3NK1k0qnJ6J1j4
-863Aj6L5k5j5K2jj9J1qJ5K2l3J1mJj1kKL6j6pL6qm4J3O%Pk6J0k7K9j6L1Lj7JOj5J3p%R%l0
-818b7pM6Rj5j2J6k0J0%jK2qojK1k3jNlk2J3MLj9JK7omkK1K6m8J4Pj3J9Rk4J5j8%%jnOK8j5
-771B1j5JJ4Ok5OJ3J8mj0l5%J3mJ4J6m0LLQoj3K9k3K2jk7K9Oj5joJ4NkKJ6kj2QJj5j6MRjk
-724Fj0PLK5rk4J4l6JN5m3J7KJ1j4%OJKjj1nRj0J1lqNJ2j4J8J1j4lmJkk5J8MnLj0RQKnnJ4
-675A4Oj5qJJ1Pj4j1JQQnj2Mj3K3K7j2k6OoK1j5LpMOlPKK1l2QKk6mK6mpmj7J7NmRPJ8k2j0
-626ek6J7K2jqOkJ0k8K0k3lK7Nk3K5Jj8qj5J4LmoJJ0J1Pj1j1l4L7MJ5k1lJ3j1J8n%qKKRl4
-580b9J7J7nj9J8j2J3oJK2qj1OmJ4j4kPqrjK4ppJ8oJ4m7L1J5j%Kok7J8kJ0j6J6qqOknK0k1
-533bKjJ1j0lnnK0qKKjrJ0QRjk5L1k5MrK4L0n3PJ3K%olqPQj2RNk3PloLK3j0j7J2k4J5qK5J1
-482B3k9K1j6j3J5K1j3qJ3pnkMkQrmKNmlJ2rjj1K9j1lopPljLPJ2%lk3NJ4olmPkj2j0NmK6k
-430CkMomoK4J1kj7kJ1L1l1%j9Oj1JLJPJ4j6lqK1j0%K2ok2Mj%l5K9j3J7J4lrLK4j6MOj4Ln
-381BJ3kPjj1j4K3lj4J1k5J0j0nJ5K3j9Qj8mOjJ9k4J8pJ3Jk2K2j7J8l0J6oLkK0j8QRj2j5K
-337a3oK3Rj9K3rj0JmrJ1oJ9k7K9Jjj2J4j0j1K3k2K4Nn1K2K8nl8J2J5jj9PJ9k4Nj4ROK7oK
-293A7j7nJ1onK7j7j5j5K8j3qJ5qNrOLOkj3J3j6JQRjj1%K9Rl7J1k6J7OJ5J3l7J6l0K7mKk6
-248b7K5kJ5kj5pK2Lk7K0k6%%K1Nlj1nj7L5j4Nj7rJ2LJ0Koj0OL5kPJl5NL0l7LJ4j1Mj6QKk2
-201b8M0J3k6j9M3qoKPrJ6MNk2J1j6J0K4j1m6J4J6nQKK1j8J6J0Jlm2ONkj3JlpK3J1pJ4l8l
-156iJ3PNj4oJ2qJ4Mj7rL2j9k6K6%qJoJ3Rl5RlRLk4J3JJ7jMpj2K1j5Oj7RJ2jKk3J1MmQk6N
-107b0J1oL6j7j4j0MNqK2K%l1L9%Jj7LLj9MLK7jk0KpJ9kqj1RJ7Oj2j8k6K7jjj1K9k6QJ2Om
-60EmRKj2nlj2J4K1k5j1J3%pj3K1NpJ3j8LpJ5LJ0Mk0lJ1J6k4QJ1%k2J5J1j2j0NnJ1oQ%nj6
-13a3RK3j7k6K3J3J3m1RJ2j9J0J3j4j4Kk8L0JlJ1NMNNk3J5j3J5Ok8J7J9k3nQj6RJ0nkk7L1
29AJ7l9J2LKQjPj6PKroj2K0Oroj8J5J4J3j0%rQj2J5k1J5mRllj1J2K8m8K3L4m9RJJ0j1oJ0K
77@JklnPJ0NooRqnJ7oqJ9k0Mk0kK6pJ6k5JQQj5n%J2nO
110A
##PAGE=	F1=21835.667131166181207
##FIRST=	23001.711907285582129,	6426.5682307747556479,	-1696.875
##DATATABLE=	(F2++(Y..Y)), PROFILE
-912dlKJ0npmJkJL0k6rQjJJ6k7Q%Mj4K6k1KK2k4J8j6J4Jm%J4jj3Rj0%L5k2j6PK5k1j2jJ5J0
-864A6j3j7L9k9j4K1Jk1J2qJ6K0l5J3oKj0JJL5j3j0L7j3l8J0J0nNk2Qk3K6qK2Mj5JJj2J4m
-822alJ0%k3j5M4Rj3j2J3j2M%mK2nmkK3k3kQqk2J2ONj9lK4%moK0K6m9K2Rj4J7Lk5J9j8%Ln
-775GkLL1j9r%J1Ok2NJ7J8oj1l7KRoJ8J4l9JLRoj1K9k4K5nk4K8Mj0kqJ1On%K0jj1J2lj9j3
-728dOJ0kmoPJK4j0k4J7m0ON1m1J7MJ1k0LPKnMpj0J0pJ3prJ2Oj8K2Rj4ko%Lk1J2LqQj0PQ%
-678HnnJ4Oj1qJQNj2r%RJ1nqjj9K8K5rk5KpK3j7NmKJ0j1J2jK2l4LPk2pK1pkjj4J6JmQJ0J5
-628B4j9rk7J8J9Jj1MKQk9K7k7lK8Rk8K9Pk5j1j6J3LnkLJ0RNrql9L7OJ8k6nJ1kJ7njmmLJ2
-581Hl2J6J5mk2J6j0J2n%K3pj2LjJ7j7nJ3j2nlJ9mqK1nJ2n6M2J6onNkk6J8kPj9J6kj1RmoK6
-534B3k7MnJ6j1kqjK0j5PjKrROQKk5L5l2QnJ9L1n7QJ2OJploJJ1j4J0Rk3L%rNK5j3j6J2k1J0
-485gnK6Mk9K4qk1J6K3j3qJ3qmJjkJ0j4JmRlkRpoj1L6j3nqpJ1nJNKJ5Jmk3LJ7nqjNjj3m%j
-432a9K2jkNj0jrK6J4jj7lJ0K7k9Ok2Nj0KJ%PJ6j8mmK1mqK1qk2PkKl6L2k3K5J1lj3J6J2j3
-386FPKrJnJ2j2J7kj4j1L3j1j4Ok2J1j2jJ5J8j6Pj9JjMK1k1J3oJ2kk2K9j9J5k9J6n%jJ9j3
-342bKJ0rj5jrK6J0k1K5rj2NnoQlJ5k6L0lJj0J6j3j0K5k5K1Om8K5K4kl9J4J2lj9OK2k2Kj6
-298b3J2KK7r%qoJ3qmK6j4k0j6L0j3mJ4rPj0LQKkj5J7j5kQJ0Jj2MK8Pm4J6k7J4J0J3J4l6J7
-253Fk9K7rNk5K0LJ6qj7%J6Ql0K1k2kkK2J0kj5j6j1L6j5J3j9j3J4JQOroPL2mPOl5JL7m6KK1
-207A0j2Nj9J3ok0M1J1k3j9M3j0nJPmJ0OJ0k9J4j7PK6j1m4J3K0qNPK0j9J8J0nkm8J7LJj6j
-164@joK3J1j2J4l5lJ5NPj5pJ4j2J7Pk2rK6j0k3K2lnKpJ0J2l5QkQOk3QKJ9%LprK0j7Rk2PJ6
-116FkNk7J2OlPk4lJ6lL6k2j8oKJ2j0K3L%l5L9Jlj3JNk0P%L1kk4Nj1K3mj0rJ6RRj1j8k7K4
-69g%mqL6l3J0J0PmjQjj1kmj2J3J8k3j3J0Mmj0J6LpJ3j2JrJ6%J4Lj9lMK4k7OJ0Kk1J8Qj3r
-21cNpJ2nMJJj6OK6k2k5K8J1J6m4QJ3j9NJ4j5qNl8L4%nJ1NONQk2J5j4J6Mk7J6J9k9%Nj2PR
25Dkjl2L2J6l4J2M%NlJ3j9J0Jj1Lj8K0Lqnj5J2J9Rj7Kj2J5j6J3j8J5oR%jnOK5m6K1L3n2J1
71h%J6j2j1J0NJkjlNJ0OqoJ3j7jJ5loJ5j8Jj6oK4lJ3k5QMQj4j0NJ3mQ
110F
##PAGE=	F1=21811.374531663695961
##FIRST=	23001.711907285582129,	6426.5682307747556479,	-575.5
##DATATABLE=	(F2++(Y..Y)), PROFILE
-912amJQmpnNjkK5j9rRlJJ3l2J2LKj1K1j9jK7k2J6j4J3mjjJ8lj5J3j2jL6k1k0RK5j9j4KJ4
-865HPj1j7L9k9j2J8Kk2J3qJ9J7l7J4pJoJKL1qj2L4j5l2RJ3j0Kj8Nj9K4kJ5Nj3%mrJ6knJ0
-820GJj8j9M0Qj0j1J0ojJqK2m%mK4k2lJ0j2k0J0RMj7pK0Roj0J8K7m7K6J2j3J2mk3K1j8JOr
-775F%JL0j8oMLOj7LK0J8qrl9LNpK1J1l7kMRmj0K7k1K6qk2K5LnkrOOqjK5%j1J6pk3rQJ0jp
-724ElPJK1j1k2J9m4J1M5l8J7OJ1k4NQLj3Rmj4J1nJ5j0qJ7%k1K5Pj3kqjOj5OLj2J3qKQ%nn
-676eJ4Qrq%PJrolJ1J3lopk2L2K2ok2kqK4j9Q%kJ2j5J4nK2l3kJ1j7rJ6rLJj3J5klMJ4J4j8
-627Cpk6J7J5Lj2JPNk9L2k8oK9J2k8K9J2k9j4j5J0LnKNQOLnom0L5PK0l0j0J3OJ4lklqNJ4k9
-580a9J6J3nk3J2nQlJK3rj0j%J9j9nJ6j4knJ5kpK3oJ0o2M9J8rj1QJk3J6JJk1J5Nj3J2poL1
-534B6l1Nj0K0j2%rLJ8j9J1mMrPONLk1L7l8J1jJ5K8n7QJ0J2%plmmJ2j2J0J0k0%Jj2QK5j5j5
-488hJ2j8NjK7nk7K5Jk7J6K2j2qJ3pmKoJJ2j9Nj1J4lJNnj3oL7j4mj1nJ3oLOjJ5Kmk3LJ7nj2
-439hLMJj5%jLJ5j%Lj0%j4K9J6jj4nQK4k6Qk2LqNmJOJ7j9m%K0kj2J9j0k0RkMl4L3l1K8Q%j7
-389a3K8krR%mmkRk2K8mj6pM0j9j2Jj9J3j3KJ4J2j1Ok2OpJ0K1j6PmJ2qk0L5k0J3k9J3%pKJ7
-343HpoJ3oj3mj2K7Qj9K5rj3QmmLJJ0k1K7mJnJ4j4rK4k3J7Kl8K3K0Jl8J5Rpj5LK4j8jj6J2
-297a1jK5qljoJ2qmK6j1k4j5K9j4LJ1j0J0j1JRJkj7K0j5mQJ0Nj3QK5Nm7J9k6QJ5J1J1l2J7
-253Fk6K5j4Qk1J3OJ7j3j6NJ1J0l0K0j7nkK3J1%j7k5mL5j7K0j9j7J4JORj3kQL0pPJ4l7lM0
-210C4n0%K7j3Pk1J5j3j6M0Rk0j7M2j2oJP%NRJ2l3J6j7MK6j1l9J2K2rJJ0K0k1J9J2j0ln1K6
-168A4%Nj7pKmK1J2j6J5l4lJ9LJ0j9pJ5j2J6J0k7pJ8%j9J5lkJpPJ3l2OjQPk0LLK0%KopJ9j8
-120dJ1k7OK1mPk9J1RlPk2j1K0JL3k4k0lkJ9j0K3Mjl5L5Koj1JOj8Q%K9jk8Qj3K5nj2oK3jJ3
-73B6j2j6k8K1KrmM3l9J1QQnNMmj0%mrRJ3j7j6PQjrJ2%nJ2nJj2J4%J4Nj8nkL0k5KPNj7J8L
-23A6j3oNqJ0jjJOj3KK8k6k2L0RJ6m2NJ4j7jJ5j5jPm5L1JnROPPOk1J7j2J4Kk4J2K1l2LMj0
23a1NQJ%l3L0J1k6J3K%KmJ7k0J1Kj4J0k1J8Jomj0OK1Rk5Mj1J9j8Rj4J5qRKJkLK2m4K0L0n3
70b3J2jK1j2j4RPJkKkLJ1Qj1nJ6k5%J4%mJ0j5%j3qK1jJ1k6J5JOj1j2RJ2mR
110I
##PAGE=	F1=21787.081932161207078
##FIRST=	23001.711907285582129,	6426.5682307747556479,	545.875
##DATATABLE=	(F2++(Y..Y)), PROFILE
-912AmJNlpoJ0kmK1j2j1J0nKRl6J5PjpJ6j8kL2k2J4j2J2j1MjK1oj6J5j3jL7k1k3J1K5j7j5
-867hNJ2Nj0j7L8k7j1J5Kk0J3rK2J2l7J6r%lLJK8kj3K9j8k5OJ7j5%j3Jj4K2LPNqkrmJ6jpJ2
-820HJj4k3L7OorNJmjj2K2kLoK6k3kJ1j4j9PJ1Mj3j2J8J5qj4J9K8m6K9J2j1Pj0k0K3j8KPj2
-775CKkL0j9%OlNj2KK3J6rrm0NLrK3Ql4nPPlrK6k0K8j1j8K0JJjj1%QrkK6Kj0J8j1k5oJ1Rj
-725A1rJO%J8j2k1K3m5J4L7l4J6J0J0k8PQMj9J4kj7J0kJ8j4rK2nk2K6Nj2%j0jQj1KLj6J8o
-681dkPjmmJ3QnqJKkpkoJ4J4jmj1k4L3J7jj6qj0K5k0J0LnJ5j9J7rK0l1oJ5j2j1RoLMj0J3q
-632a4%KJ8J2j6ok4J5J1Kj2jJ3Jk9L6k8qK9J2k8L0J8l2j6j3OKnOPOM%jlm2L4OK2l3j3J3J2
-588gJ3klkj0PJ4k6J5J1lk4RkOkKK3j1rnLK1k2oJ8j5KqJ2JqK5pRo8N6K0j4j4J0Nk1J4Llk3
-541a6J4J1j6J5qpL6l5Oj5K5j5LrOJ6k3J4pQj0OOKLj7M0m5J4KJ1K4n5QPJ7Krjlj0J4j1RJ1
-496A8j7jLj6J0K4j6j2J2j6%LK7j2k6K6J0l4J5K3j1pJ2nnLrJJ4k4Rj6J8nMKkj9kL8j6lj2k
-452a6J3qNPmJ7Kmk3KJ9nj7PLLj6LlPQ%LJj1Kk0L2J7%j2nMK2k2J0k2JoQrJOJ7k0nMK0Jj7J8
-401A8j3j6J0%Jk9L2l3K8MJk0M0j6mRjJrJPl4M0oj7mM7k7j1kj6J4j2MJ2NnOk3Rj5J7K2j3K
-356DmJ3j3j8M1k2J1k8J1Lj1NJ5kj5J6jj2oj3K6Nj8K4qj4J1mjjMOj8K5oK%J2j5qK3k2J5%k9
-311a7K1J4Ml6J6Prj3%K4j4lj6J3nK3npNoJ0qmK5pk7j1K6j4J0Qj3J2j2jJ0%kj7K3j4oQROj2
-265eJ1K0Nm8K0k4MJ7J0Rk8J5k0K2j8J0j8PQJ9j7j7J0PJ3l2K0j2plK2J3Jj7l2KL2k0K7j9k0
-224c3J6%LJ2j6KQK8j0QK1l8oL9n1%K9j3Rk3J8j9j2M0Lj5j5M1j4o%PL%J2J3l3J6j8KK7j2l5
-181a2J0K5j1mJ5K0k3J9J3j2nn2L4nJ0j8j4PlJ9J2j9J6l2lK3JJ3k4nJ5j2J3J4l2mJ1Qj5Ql
-140bJJpLJ4k8L%RPj7kMK1%JnoJ8j8J4l3OK5nPk9J1J1mPk0j8K3OK9k7k0jnK6j1K2Nkl3L0K
-92A3qqJOj6J1kK7%l2J3j7K7oj5lK9rJ5j1j5k7J8Lj3KM5m3J3OQnJ0jqpMnoNRj3j9LJ4JpPl
-43ilJ2jJj3J2%J4Nj5orL6k4kOOj3J8lj1lMrRKoKJ1j2jK8k9j8L2NJ6l8MJ4j7oJ7j7RPm9K7
4a7JnQNQPNk0J9j0J4%k2RK0l3NLpLPMKl3K5Qj9J3KJloK2k1J3Kj6J7k4J5jnknJK2Ql3PrK3k1
56a3Oj0J3j0QOL%JJ9l9J6K5n1J2jK6j2j8PJ0JkMjKJ2Rj3mJ8l2LJ1MkMj2krj1J7MPk6K1jNj0
105ej3J3J0kJ0
110A3
##PAGE=	F1=21762.789332658718195
##FIRST=	23001.711907285582129,	6426.5682307747556479,	4042
##DATATABLE=	(F2++(Y..Y)), PROFILE
-912A0mjL%qoJ2jnJ4pqRpKQl9J7RmlRj3oL6k0J0pRk0J1jK1pj8J8j3jL5k0k4J2K1j2j3NJ1K
-864A6rj7L6k3j0J1Kk0J4rK4Ql5J5j1jKMJK2Lj4K3j6k2OK0k0lolj1K1NMMnlj5%J6KrJ2Kj2
-818ak3L0N%j0LNnlj7K3jOpK8k5jJ4j8j6MJ2Mrj7J5K2j1j6J9K8m2K8J3j0Jj3j6K2j8MRj6N
-774EnK6j4KJ1j1Mp%K5J3j0om0OJj1K3Pl2oQNjpK1j6K9j4j3J5lO%rnQqnK7Mj0J9j3k6mJ2J1
-726A2lrKN%J4j2j8K4m5J6K9k9J5J2J0k9ORNk5J8Jk1J2jJ8j6pK5j0k3K7Lj0%j3JRpkLj9K3
-682@loNjnkJ2Rkp%jmpKrJ8J3Jkj5k3L2J3Kj0j2j2K3k0J4NoJ4k0J8j3J8k8j1K1rj2LkJOpJ1
-633hj1J%K1J3j6mk1J2N%rmJ7Jk9L6k5j1L0Rk4K8K0k9k1pJJnRJ0LJkLkm0L0OK4l6j7J6J7R
-587BKmlj0RJ3k2J4Qkk4OLJJKK3j3pj0PJ9k1oJ9j6Oj1PLoK6pNo6N6K1j6j9J3Qj8J4Mpk3RJ8
-539Hj6J7j0oL8l6Mj8K7j6OqQJ3k3J5j0J2j1KQjKj3M0m7J5MRJ8n1RKK4%q%kj5J5rRJ1j3mN
-493Dj9J2K3j5j1J1j5kPK7j9k4K5J7l7J3K2j0oJ1lnLj1KJ4k6J2k1K1oJ0kkk3LL5j5lj3KJ1
-451cpOQpJ7Lmk2KJ8mj9PLOj8OmJ0K%QmrJk5L5J7%qoJK1j9J1k2%lJ1j5KMJ8k0nPJ9%j7J3j2
-400Cj3J0K%k3L0l4K5%Mk2M9l0JRjOj3MLm3M9pj4kM9l2j0mj5J6j0NQJjOk4J1j9K4K0j1jlJ4
-354A7j7j8M7k3Rk7PPj4OJ3Mk5K0Lrrj3K4%j4K4rj3J3m%nOKj1J9oKQOj4pJ9j8J4nj6J7QOl2
-307hJ6Lj1poK3j0mj3RpK0Jj2J0oQqmK3jk9pK0j2J4Pj3J1j2mRJjj7K5j4oOQRj2J6J2Om6J9
-260Fk2jK0QPk4J1j2J9k1J1j4jJ1J8j7j6J2LJ5l1J8prkK0J2Lj7l5QK6k1L1j6k4J7%JJ3j8O
-218a2PK6j2PL1m1j1L8n0JL0j4J3k5K0k5oL7lqj2L7j5qJQMkJ4J2l3J7j8kK7j2k9PK6j1pJ7
-176B4K0k4J8J3j2pn0L8j1J4j6j9J0kJ4J5k2J8l2lK8kJ5k7lJ3j1J0J7l4lNJ5j1JkKKqKJ3k3
-134a5%LQPj4pOK0%%loJ7j7J6l9NL1qOk5PJ3mJ0k0k4K4J0K4k6j9JqK9rK0Mkk9K4Lj1nJNj2
-87iR%K3Kl5J7j8K7rj5jL2j5J7j0j4k4J3Nj7PM5m3J3NPnJ4oroOmk%Mpk3JJ8MoLp%J2KKj4J0
-37a%J1Oj1qj2L7k1oNPpJ7j0pkKpOMj1MJ3rlK7l0j5L2LJ1k7%J5j6j2J9j8J7Pm9K0KnNPQPJ
11Fk0K4nRjj8MJ9l2OLmJOOKk8J7Nj3J4KKppK3k0J5Lj8J9k3J1jmJjmJ9J0l8OnK6k2KnJ0j2P
61a0J0OkJJ6l4J3J9m8J4mL0j2k0OJ2jkQkJJ4J1j7jJ8l4JJ1O%jj0lmj2J1QMk7K5kMpj3J6PJ
109GP
110A4
##PAGE=	F1=21738.496733156232949
##FIRST=	23001.711907285582129,	6426.5682307747556479,	1673
##DATATABLE=	(F2++(Y..Y)), PROFILE
-912Dkj%KqoJ4%pR%qRo%Nm0J9J2p%Lj0qM0j9OjPl0K0lK3j0j8J9j0lL4j9k4J3J6oj2PRjqj6
-862a2L3j7j1PKj7J4j0K7Ml4J5j2jOOjJ5J0j4J5j6j6OK3k3p%oqJ9PJMjoj8NJ5Lj1J4Jj1k2
-817b2K6KOrjJ0onk2K4jJ1rK9k6JJ5k0j3JJ3Mmk1J1K7j3j9K1K8l8K6J3qnj5j2K1j7MJ1j8O
-774FoK1j1OJ5j8LkjK6J0j2ll9Pjj2K3Nk8pJ1JJoJ7j2K9j6qJ0qJ1Kqj0RqoK7Oj0J9j6k5kJ3
-727CJ1lj1MN%J0j3j6K7m5J8K0k4J4J4Rk9OJ0Ml0K2Lk4J4jK1j9oK8j4k4K7Jq%j5LJ0lnLk2
-683b5K7kqLkm%J1J0JpjnooOj1J9J2Mkj6k1L0RMlj7j2K1k1J7QqJ4k1J9j7J6k5j5K5nj2lLk
-636a8PmRj6LjK3J3j6kj6Q%lnnJ8jk8L7k2j2K8Oj9K5K3k6k5%nJpJ2J3%lmP%l8K7NK4l8k0J9
-589b6K1NNnlj1J1J2j9J4N%k5MPlLMK2j6nj4J0J9k1qJ9j4Rj3KNlK4pMo3N4K1j8k2J6Rj5J2
-544FPj1k3NK4j7J9j3mM0l7Jk0L0j8RpRJ1k4J7j3J6j1lRkJrM0n0J8NNJ4m8J0mL1jqLlk0J7
-499AoPJ0poNk1J4J9j3pRj4lJ0K7k5k2K3K3m1J1K1rmJ1jnKj4LJ5k6J4k6K2pJ5n%k8QK9j3k
-454fj4QQqQRrJ6Lmj9JJ7nk0RKRj9PmJ2kJJ2j0pJl0L8J6kmnlK1j6J0k0jjJ4k1NJJ8k0mQJ8
-404A8%j8Rj1rJ1Ooj6K6l2K2mPk4N4l9OOjJ1j6NJn0N5pj1jM8l4roj3J8pNNnNNk4J3k4K9J9
-358A7rmkJ5k3j5N2k5Qk6LJ1j7RRRl4K4Pnj2j3K1mj2K3qj2J4mKqRkpJ4n%J5Jj3nJ5j4J2ql
-311@J1KPk8J7%j3kj0K1nnj1Oj0J8Qj9J5oNpnK2Ml0kJ5j3K1Mj3J0j2pRLlj4K5j4oMOJ1j2K1
-264A8NOm1J7j9oK3MOk0QnJ7k5J2j1pJ3J8j8j5J3KJ5l0J6mplJ8J0Nj4l7J2K1k4L5j3k6J7%
-222a4kJ6k1J0NK3j4PM2m3j7L5m6KK9j4J6k6K0k9jL6j1jrL3j5qJPPmJ4J0k9J5j7mK7j2k5N
-180bK7j2j1K0K0k6J8J3j2rm4L9j8J9j5k4J4kJ0J7k2J7l0mL2nJ7k9jJ1qNJ9l5%kK2rpJMKr
-137i%J3j8kOQMj0j1PJ9%jjnJ4j4J7m5OL7j1Mk1NJ3mJ2j9k7K3J4J8k6j6Kj1L4rJ8Ljk5J7L
-92A1j2kJMrJ0jJ8Nl6K0j9K6j0j7KL4k0J8j0j1k1QQk1J2M3m2J3NNmJ8j2j0mQlKoJkk6kK2O
-46@njrLJ1NLj6RjQPprj6M0j7j1NOkJ6j7kjJpMPj6MJ6nnK2k8j2L1JNj6jJ5j5j9K2j8K5Pm8
3c1J2LmKPQPmk1L0KMlj3kJ9l0OLk%MQMk4R%mJ5KLj3qK3j8J8Lj9K1k4PjlLKpJ7J1m3QkK9k4
56a0j%Oj4NJ4RmKJ4k8QJ3m2J4oL2j2k1MJ5llJ1lJJ6J2j9%J8l5JRPJoomjj3OJ1Kk7K8lLnj1
106a5J7NLO
110A6
##PAGE=	F1=21714.204133653744066
##FIRST=	23001.711907285582129,	6426.5682307747556479,	682.5
##DATATABLE=	(F2++(Y..Y)), PROFILE
-912AMmjLqoJ6%qLOoQpjMm0J9J3qLmoj1M3j6KMMm0L0nK2j1j7J9qlL1j7k4J4PKrQOkpj6K9j0
-860Fj3O%j5J5j1K8Kl1J2j2lJ1PkQJ5j3Oj2j5RK4k4j0NqoJ7QjMKqk1QJ4Mj2J5Jj0k1K1%J2
-814A2rkRkqk8K8lJ4rL0l0OJ4k0j1kJ2MKk4J0K7j3k0K2K6l2K3J1qrj5qJ9j6NJ2k0PpJ5mNK0
-769C3k4KLkK5Qj4Jl7Rmj2K1Mk4rJ3lLmJ2pK7j6mOj2J4Lmj6J0poK4Qj0J8j6k4jJ4J2mj0JN
-722FJPj4j3K9m4J8J2j8J1J5Rk6NRKl1K3Ok7J5jK2j8nK8j7k2K5jo%j7OJ1lnKk4L0Jj0%lkJ
-676a3J2RMolropRj3K2J0Pkj6j9K7NOLk0j2J6j9K0RqJ0j7J7k0J3k1j8L0kj1rJ0qRlOj8OlK4
-629AJ4j6jj2MlolnJ8%k7L6j7j5K6Kj3K0K4j8l0Qj1%pJ4J5lqmRKl5K3MK4l7k3K3K2KQpmqJ1
-582cRj4J3LJk3JRnOLK1j8lj7J3J6j8qJ6j0Qj4jP%K1oJn4M6K1j8k5J8Rj1J1Rj4k2%K9j6K0
-537A1j5%L9l6lk1K9j7J1nJ0Pk2J7j5J9j1oJ0m%nL6m8J7ONOm1J0j0L6kpMlk1J6lOPjoNk2J4
-491cJ4rnRj4lJ2K6k9k0K2K4m0QJ8okQMoJj5KJ6k3J3k8K1rK1p%k9J1K1qkj4J3MpRQj0J5Lm
-444A0j7KJ4nj9RKJ0j9QmJ2nKJ6j5nJl3L9J3k%mpK2j4Pj6lJJ7k5PkJ7j7nJ0J5%j6Lj1kJ0J1
-397A2j2qK0k6J4pJ1k6N7m6RLJJ5k0Rkn3N7qnjM4l4qpj1J9lLKqRMk3J2k4L2J7rojJ6k6j2N5
-351C5k7Pk5jJ4j6PQJ1m0K7J0%j5j2J7rpK2j0pJ1lKj0Rm%OlKK0nj1nJ0rJ2j1QOlOk1J5kj4
-304eMj5J8kno%j1J4J5k3J7mKqnK1Qk8KQj2K5Kj2Qj2rQMkj1K5j4oKMJ1j1K5kPl5J4j6j0K4
-257DJNj5KMJ4k7J2qj3J5J7j6j4J2JJ5k7J3kmlJ4PPj1l6J6J4k5L5pk8J7jlJ5k1J3LK0j5PN2
-213E9m7k1L1m1MK7j5K0k6J9l1ML3j7NoK8j4rJPOlJ5Ok4J3j6pK7j1k1KK5rj4K1K0k6J6J2j0
-171C3j1l7L8k3K1j3k8J8mOJ9k0J7l1mL6pJ7l2MRnkK1l5KmK4pj3LNNj1jJ1j3mRPKpj4RJ6j
-125E%%mJ2j3J9n0QM1j4jj1JJ3mJ4k0k9K2J8J0k4j1Kj1L4rJ7jKj9RLj2jLLoR%J1Rl7K2j8K4
-79A6j1j7KL3k2K0j0rj6LJ1k5J7L7m0J4OKlJ8j6rlJ0%Nj0kJk9lK4Pmkj2OJ1NMj4MJKQjj1j5
-31a7L7j2j5LPMJ3k4M%%oJQk0OJ5jpJ6k3qK8l%kkJ3j5k2K4j9L2Om5MNlkRMJ0j2k0L6Rkmj0
17@nJ5k4MNj%JJ0Mj7%lKJ6JNj7rK0j4K0Lj8J7k0MkkNNrJ2J2m4PLL0k4lMKj7NJ5J3pLJ2k2N
68BPl6J4pL2j2k2LJ9plJ2lJJ8J4k2%J8l2kPQLj1lmJj2%J3Jk4K7kKlrJ8JOK
110A5
##PAGE=	F1=21689.911534151255182
##FIRST=	23001.711907285582129,	6426.5682307747556479,	-307.875
##DATATABLE=	(F2++(Y..Y)), PROFILE
-912@PolNqoJ8JqkJ0nOnkKl8J9J3j2Pj1jj2M4j5lJ2Jm8L8qK3j3j6J8nkK7j7k1J4%RoQNnoj6
-862a3K5kj6Lkj0J5j1K9jk8J0j2nJ5RnLK0j2lrj3J2K5k6j2J1rnJ5PjLMrk4J2J3Lj1J6%j1j8
-817a8J8nJ9rmRKj0l3K9nJ9j0L1l3RJ5k0j0mJ0NPk6J0K5j3k1K5K2k7J9J0rj3j3lJ7j5NJ3k1
-775cRrJ0JNK2k8KPmK3Pj5Nl5J1pj2J8Mk0rJ4pNkQlK5j6J%j7J8M%k0J1poK1Rj0J8j8k1kJ6
-727CJ3oj0JMLKj3j2L2m3J8Nj3QJ6Rk3LRJl3K5Pk8J6jK2j9kK9k2k0K4llkj8J0J0lnLk6L2N
-681Ej3ll%JJ2ROnnj2ooJ1j4K2PRjj5j6K4KOQk3j1J2j8K4QpPj4J6k3J0j6k0L2%rj3J6j4J0
-635a0jMk1QmK4J6j7%ojor%mJ7jk5L2j0j6K2nnJ7K2j0l3J8j6jj0J4J8mj2oJ1Ml2K1JK3l4k4
-590e1K5K1lJ2qmpJ2Pj1J2KKk2jJ2rRNJ8k1%k1J7J3j5qJ3oRj6mPMJ9p%m2L6K0j9k5J9QqJ1
-544EJ0j6k1mL3j5J9j7ML8l4pk1K7j6J3kJ0Lk0J7j7K3j2j0J1ok%L4m8J7PM%l4J1j6M1nnNm
-501@k3J6%PKOqOk3J4J0olRj5kJ4K5l3j7J9K6m0OJ6n%PPojj6KJ6j9J2l1K0j0K7rjl0J5J5o
-455gjj4J8JqJ0Qj1J4Lmj5KJ2nj8QMJ0j9QlJ1pLK1k1k%l5M0J0lMlj1K3j3Oj4mLJ8k8RlJ5j3
-407apJ3J1%j4lj1MJ1J4j8jJ4j8OqJ5k9N6m9J0JMJ7k4J1ln1N3oLmL9l4opj0K0JJ%j1J1Mk1
-362a7J0k5L5J4ro%J6k8j0N8l0Pk3nJ8j6ONJ2m4L0J2Mj8rJ3j3mK2j2lJ0lLj2RqP%kLK5j2p
-317CmLlJ2j5K0jpOj6J4mj5J0j8J5%njoj2J0K2k6J8kkqnJ9J3k7Q%j0K8%j2Nj0j0OMkoK4j5
-270bn%JJ1j0K8rRk6Rj2j5K7lMj1mJ4J1k9J2oj8J7J6j4j3J0LJ2k3RkJkRNPol3J6Rk5L2jk7
-224b4J5%oJ5k1J6%J6j4PO2n0k7K7l5OK4j6K4k4J5l0RK9k4J1lK3j2j1LOOmJ6Kj9J0j4qK6j1
-182A5j6jK3pj4J9K0k5J4Rpj1k9L4k8K2j0k9K1pKK1j8J6l0mL8j0J6l1PP%rK0l2NpK5ok0PN
-139eQj2lJ0qnJ2Ojlj7J0J3k%KlRrJ9n5J0M4j5pjmJ3mJ6k0l0J9K1Lk1nLj2L4j0J4lMj4LMj3
-91eJMJlPLNJ2l7K4j6K1j3j7LL1k3K1j0qj0jJ2k7K0L0l5J4P%kJ8k0qkJ1LRj4oOl3lK5Qlnj4
-43a9J0ROOj4KJlPOj2j6L5ok0KPJ0Rk9J1JlojJ0k3PJ3LqQj6nK5onJ1kJ1j4k7K7k0L7Nm0mO
5a4%oJ0JJ1j9k1M4J5pnoj1J4k0MMJjjJ2Nj1qpRJ6%Rk2j0J7j1K2Lj7J4j7%jlPQj0PJ4m5PPL0
55A8k4mQkj9LJ6J7j1NJ0j7MKl0J3rL1j0k2JK1rmJ4nKK0J6k5jJ8k8mOPNj3knMj2oJ5Jk1K6l
103cKjoJ8lQj
110A4
##PAGE=	F1=21665.618934648769937
##FIRST=	23001.711907285582129,	6426.5682307747556479,	-1409.75
##DATATABLE=	(F2++(Y..Y)), PROFILE
-912cJ3qnOpoJ9%qmJ2kKknLl3J7J0j2Rj8Lj4M6j3pJ9mn3M3qK0j2j3J3j%K1j5j8J2oJ6lPLo
-864Hnj7K2Ok2LmmJ4j0K7jk3Mj0qJ9J1plK3j0j2kj6J7K5k7j2J4qoJ3O%JOj0k4J4J1KrJ5%j1
-818@j6J5rK6j1lNRj1l9L1pK1qL0l7J6J2j9rnRNJ3k6QK0j2j9K6J7k1J5Qj1j4r%J4j5NJ4k2
-775dJ1j0NPLK3k9JRlK0Pj8Rl1J2j0j0J4Mj6qJ4j0NJKKK1j4Mmk2K0PMk2J0pmJ7J0j1J6j8j7
-729a0lJ8J3qrkMNjj4qL2l9J6jrMJ7Rj7jRlk8K1J0k9J7kK2j7JK6k3j8K2mklj8J3RojKk8L4
-682@Pj3omKKJ2QQmoj7lpJ2j3K2LJ2kj3j2K0jOJ2k3j1Qj7K6OlKqJ3k6Qj3j9L3Jnj7K0k0J2
-635hjKk1RnK4J7j7%jooj1JkJ3jk2K6jj6J8j2KJ2K1jl6K6k0jj3J4K1nj8oJ2Ok9J7JK1l0k6
-590e2K7K0oJ4qnmJ2LoJ0JLk1jJ2j1J2OJ4k1Jk2J9Qj1pRjQj8oQRJ4ojl0K4J9j7k5J9PoJ0J1
-543A5j6k0qL6j2J6j8QL5k9j4j8K4j4J2JJ0Jj7J4j7K5j0j3RpkLL0m3J3QLmk7J0k0M4pnPnk3
-500b5J4LOJRqPk0J0M%jQj6JJ5K1l3j5J6K4l5LJ2jJNJ1qjj6jJ6j1Rl4J8j0L2j0lk8J6P%jj5
-453b3K2kpJ0Qj2J3Lmj3LRnj6PNRj7PkQoLK3k4%%l5L9PmPkj3K5j2Jj0oOJ8k9J1nJ3j0pJ4P
-404A4%j1j0j0J1J1J8k6NRj1jqK0l2N2m9J0lQJ9k8J5lm8M8oJ0oL1k9qnj0K2Mjlj0J1Mj9Ok1
-360c0L5J2j2m%J6k8qN8l1Pk1rK0j1KMJ1m6L0J5Oj9oRj8KK2j5KOkJj2QrJ3ojOK7j7nlkJJ1
-313Ij7L1qj0MrJ2nj6J6k1J1LnMj2j3QK7k7J7jnqnJ9J5k4J0nrK9%rjqj2NL%jK3j5nkkJ0rK9
-264B1j2J0j8Nqj9K8oMrrK3Rl0J0lk1J8J3j0j2OPQj7MoRkNKPjk9J6Nk4K7Ok7J4%qJ4k0J7k
-217eJ1j2QO9n2l2K3k9RK0j8K7k1J0k6J2K7l1J6%J8rj3MOK%J4lj2Pj3pK5rj6kJ9lj4J8J8k3
-174A3J3Omj2j9K7l0K1qk8K5j3jK3j4J4l0mL8j1J3k8RNPj8J8k6NnK2nk3QNJ1j4lQlmJ2Omk
-129@j7J1QjJKjPoJ8n7J2M5j7j3J0qJ1lJ7k0k7J5K2mj7JKj0L0rJ1oOpmLj1JP%kMO%J4l5K4
-81A3j3J7j4j7MK7k3K2j0oolJ4k9K1K3l0J2J1m%J6k3mlJ2NJ2j7nPl6kK4Rmmj5J3QLPj2%Lj1
-35hQJ2j4j2L1kk4JQJ4Ol4K0JpnlJ0k6J2QOrjpjK1j0j0K4%Oj2l1L1k1L9Nl6rPJpJ1nJ3k6k0
12d5M9K1j2nmj3J0j3JNK%mJ3Npj2rJ3J6jJ0k3j1J2pK3Kj4Qj2ljkQRrKJ4m2NJ1K9k4mJ0mk2
60b5LJ6K0j4ORj1Llk4J3j0K7rk2JK4j3mJ3nLK0J8k7mK0k3nLOPj4kmMrj2J5Kj6K3mLJmJ8pJ0
109A7n
110A2
##PAGE=	F1=21641.326335146281053
##FIRST=	23001.711907285582129,	6426.5682307747556479,	-1746.75
##DATATABLE=	(F2++(Y..Y)), PROFILE
-912dJ9j1nOooJ9JqoJ4%kJpLk7J5Nj1J0k4Qj5M6j0j3K6on7M6rJ8j2j0QM%J6j3j4J1j5K3JO
-866A5Jqlj7J8J4k8MqLJ3rK4%j9jqrK0J4rj0K6qj8Kj8K0K7k8j3J8qnRO%JPj0k5J7QJqJ6jj2
-818Aj3J2j2L1j2k%J6j3m1L2j0K4pK9m1K3Rj7roOOJ8k6QJ5j1j7K7J1j7J2Oj4j4mLJ2j5NJ5
-776B0k3J4j1JJ1jK2k6%J1mJ7Pj9J3k9J4j1j0J1Mj3pJ3j2OKkNJ8j2Rrk6K2PJ0k3RqlJ4J0j4
-732GJ7j9j2nK0J3rppOPmj5nL2l6J6qmkJ9J0j4kPnk4J8J2k9J8mK2j4LK4k6j4J9oJnj9J9Np
-686gKKk9L3J1j4pnLLJ1QRlpk0%rJ3j2K1jJ5kj3qJ8lMJ3k0j0Kj4K9LjjlRk7Orj9L4Jkj9K4
-637Ik4J1%%k0J0oK1K0j9JMj1nj2J%R%j9J9Qj6J3j8RPJ9Ql8L6k4jj7J3K4ok3oJ2Pk6J5%J8
-592Ck5k4K7J7rJ6rnjJ1%kPJMj8kJ1j2J4QJ0k2Lk4K1NqnLNPj8qPJ3J1okj6J0J8j6k2J8MlJ0
-544GJ2j9j5j2L7j0J5k0J3L2k4k0j6J9j2J2MJ1lj3J2j8K8j0j4OplOK6l8J1QLqk1J0k3M5j1
-504@mQnk2J1OOlJ5qQj8O%M%Rj8NJ5J8l3j4J3K2l0JRjMLJ5rlj6kJ6mPl5J4j0L6j1nk5J8kP
-455bkj5K4noJ0Pj1J2Lmj1KOmj2NMJ0j6NjMmKK7k8Kjl1L8LmRjj7K7j1lpoQJ6l0J5pJ0pnJ4
-405A2Mkqj5qJ6J1K1l3J1Kjj0mK3l6M6m3PqJ2K1l1J8nl8L7nK0j2K3k5pkj0K1RlprJ0Oj7Lj8
-360b4L5Qj4lKJ5k8nN7l4Rj9j3K2pjJRm2K9J5Rk1mOk0OK1j8R%j%j1Oj0J9j3LPL0k5%lpNJ0
-313A0j8M1j7j1LnJ1oj5K2k3NMmPj5j4NL1k7J6JqqoJ9J8k1J2j0pK9knpoj2LKKMK2j7lnnJ0
-266@j0L0j4J0rKok3L0rMoj5L1Rl2Qjk3J9J2pj1JJ0Mj1Jj2J8kJ%PLk4J2Lk1K1J2k5J1JrJ2
-220Bj9J7lOj0RP4n2l7J8k1J1J5j9L0j9Nk1J4K5l6J9LJ4pj4NN%KJ3qoLj1pK5pj5lJ5%j2J5
-176A8J7k0J0Ljj2j0K1l1J8nk7K8j8nK5j0J3l0mL8j4J0k4J2KJ3k6J7k1OmJ9ok4J0MJ3j5jL
-135hMmJ3Mp%j7J2L%KLJLmJ9n9J4M4j7k0K2j4J1kJ6j9k5J2K0pj4PJoK5rQj0Rjj0Lj0KRkjJ
-86BRmJ7l4K4j1J3j4j7MK4k3K2rnjmJ7l3K3J4k5J1J4pLJ3k4kmJ3QJ4j9nQl7jK2Qmmj5J5Q%
-40DQj0jMj9RJ8j5j0K7Mk8jRJ8Kl7L0jj1nlJ0k8J4KJ0j1rLKJ7j5j3L6JLj1l3L4k3M0Ml1j3
4a9RLrJ2j0J5l2k0N4K6j7njj7RqkNLJpJ5Mkj7j0J7J5kJ1k4j1NlK6Jj1JpnjlJ0RqjJ3l8MJ4
54hK6k3lJ3pk4LJ5K3j7PPmJoj9J3j1K3rk0jK8j8lJ3pNK1J9l0pK1j6pKMRj6kkMpj6J4LrJ8m
103dKK%J8j1J1q
110A0
##PAGE=	F1=21617.033735643795808
##FIRST=	23001.711907285582129,	6426.5682307747556479,	-4219.375
##DATATABLE=	(F2++(Y..Y)), PROFILE
-912a0K2j1nNmoK0jopJ3KoMpLk0J4jj0J0k9J2j5M4pj8L2qn6M6j0J4j1ljQJJ2j1j1J0k0K7L
-867HPlplj7J6J8l3Pj2J1J0pK0Jj4pmj1K1J8j2j5K6nk3Nj9K4K6k7j3J9noOMLjOj0k2J8Oll
-821bJ3jj0j2J1j7L5j3JnK3j3m3L1j3K6oK6m4L1Mj4rnKQK1k3PPpj5K6Oj4J2Kj7j2%ORj3KJ7
-776A8k3J5j2JJ2mJ8k1jJ2kJ1Qk0J6k4J5j4rQNj0nJ2j3MMoRJ2qJ1j1l0K2RJ3k2Rj1JQJ1j7
-732AJ7j8qoK3J1j1lj4QRoj6kL2l2J3j2%pK0J0qoOpj8J2J5k8J7mK0j0NK2l0rJ6oJpj7K3Mj3
-686a3QJl1L5J1j3rnMLJ2PRlpk2Lj1J2rJ9lJ4jj0oJ7n%J3j4j1kj2L0%LnLMk7Npj6L3%Mk0K3
-637A1k7J2%lj8J0pK1K0j9%Qj4mj0kLN%j6J2J7j6Qk2J2MJ7J5l7M2k5jk1J1K7ok8nRRk3J4k
-593a9J5j9k1K5J3rJ6rm%J1l%MKOj7jJ0j5J8RNk2Nk4K3JnmkJ0Nj8qOJ8OokmkJ7j6j8J8%kJ1
-544DJ2j8j4j4L5mJ0k0J8K7j7k7j1J1oRPJ0oqQj6K9qj5JpjPK2l2PJ0Kj1j4Pk1M2j3nJ0qj8
-500b6ROPoJ7nQj3%oRKRj9J0J2J4k9j4J0J7k3JPjO%J8j1lj5mJ6LLl5J1rL8j1pk0J6qJ2kj5
-453b1K5onQPj1J2Lnj0LLlqKOOj2MjjjMK6k8L%k8L4jlRJj8K7j0pmoJ0J2k7J7qPloJ5%knj9
-401a5rK1J2K1l7J5mQj6JK4l8L7l6Kj1J6K2l4K1mk9K6lK7j6J4j9q%rK1J1mqqRNj4jj2L1Oj7
-357b%KJ2k5jN1l3J0j6j5K1%oJKl5K6J5J0k1jNk3QK3k1J3l%lj0MrK2j7OJ1K7k8Kkj3QJ0j8
-312a3M7k3j1J%Qnj4K5k0kNmJ1j9j5LL2k4J4Lj1qoJ9J8j6J2j2pK7jkj2mj2J%MJ0K0j6moqP
-266hj0L0j3J0%kmk5L1j1Llk0L7Ql2NKk4K1Qlj1lJ4%okj9K7kkkOPk0PMj6J2J8k3RKj2J2j7
-219a7J7nKqJ0P7n2m1J7j8J4J2k1L1j4kj4J5K1l8K1NRlj5NOmOJ0j3Jjj0nK5nj7kJ0NqJ0J3
-175B9j6QJJj0kJ2k8J2mk1L2k6oK4lRk8nL5j4Nj9J6kJ9l2J3j4OjJ4nk3QMJ5j5j%RkJ3KrJj6
-128a4J1k%NLLKkJ6n8J6M2j8k4L0j7J0%J3j7j9PJ8j0j1J1JjJ7pNj1RMj4KqKJ1ljjJ0oJ8l0
-82hK1pRj3j8MK1k3K3rnLlJ8l3J9Rk1RJ8rNQk4KnJ3J0J5j9mPl4kJ8Qkmj5J7QnQokMk5RK4j5
-32aqK2Pk9kJ0J8%l7L7kj6m%Nk6J6nJ4j3j7J2PJ3k1j3M3Mlql3L6k5L9Mk7j4RNrJ2j5J6l5j8
12e2N4L0k0mjj7OlmLNJqJ4Njj6j0J8J2kJ0k1j2j%K8jopjpjmRJ1omRk9KJ6K3k4JJ2pk5LJ2K6
63A6j9PO%Jqj4J1j0J7pj8kL0k0lRoPK0K0l0j5K5rq%JJ2j4n%Jlj9J1OkJ2mLLJJ7j4J2j1
110G
##PAGE=	F1=21592.741136141306924
##FIRST=	23001.711907285582129,	6426.5682307747556479,	-5416.875
##DATATABLE=	(F2++(Y..Y)), PROFILE
-912a3K6j2nMloK0klpJ0Mj1QqNj2J2qrJ0l3J6j4M1mk3L7rn3M3j1J1rMj1J2JQj0oRk4L0MNm
-865A0pjj6J3K2l8Qj4J9PnJ5Lrj3jj2K0K0j3j9K7lk8J0k2K7K5k6j3K1loKLOlNrk0J8MmjJ2
-820A1krj1J0k1L9j4LrK8j2m3K9j6K8mK2m7L9%j1j1llJ0K3j9Qknj1K5jj1J2%k2rMJ0Nj1JJ7
-776A7k3J8j3%J4rJ1j2kJ3kPJ0k2J9j9J6j7pMNpkJ0j4LPj0J2NmJ2j1l3K1RJ8k1Qj3LNJ0j8
-732bJ6j6nqK6Rj2%k0J1J0pj7JL0k8J2j6Lj2K1J0lrOj1j0PJ7k7J7pJ9oQJ8l2nJ5qKqj6K7%
-687@j6J2Jl1L3J2j1j0nMLJ3NJ1lrk3Oj3J1mJ7rJ6%qlJ5pkJ2rj1pqK9lQrPJk7Mnj3L1%Qk1
-638hK4l0J2%nj6J0pJ9K0j9%J1j7jppOJ%j2MK5j5Mk6J6%J6J8l5M8k7%k4RK9ml4mPJ0j9J1l
-593b0J1j1j7K2Rj0J6rmKJ1qMKKQj5jQj6K1Rjk0Pk3K3m%krJ6Mj8qNK3JokMj1J8j6j5J7m%J0
-544CJ3j8j1j5L3jOj9K1K3j1l2pMkQRJ0rmNj6L0oj4noJQJ7k6NJ1Jj4oMk0L9j6mJ0j0j3NPQ
-497dqJ9mJ0roj1J3MRk0J4RJ0k6j3QJ1j5%NkQjJ9j2kj6nJ5J2jl6RqM0j2j0j5J6j4J8lj6K7
-452GqnQNj0J3JnrM%ll%NNrLjpMMK5k8M%k2L1mlRJj9K7rj1%pJ0Qk4K1rLLqJ6lkmk2rK6J2K2
-397C3m2J8rJ4k0PK5m2L0k6nj4K1K3l8K3lk0J6kL5k2Nj3qLrK1J2nrnQLj0onK6Mk0KMRk2JM6
-351C4l4J2j2j7K0Pj1jkk6K0J5J0k1KMk3J0K3k5J9qKoq%pK7k1RJ2K6l3Nkj8J2Rj8N2k9j0%
-308bMMlj3K8j7qMnJ5k0j5%L2k0J0Nj2qoJ8J8j2J2j4nK4jKk0%j2%kNJ5J9j4opj1Oj1K9j0Q
-262DQmlk7L1j3Mkk3M0J0l3KMk4K3NKj2oJ7pKpk6L5jmlNRj5JOj0KK4k0OKj3J1j5J6ommJ1P8
-213G6n1m4J7j4J4Rk3L3j0pqJ6J7m0K3PNjj5ONoRPj8PnrkK4kj8kNJ0mNRj1OlNj0PLk3Mkj7
-164a6L6l2rK5KOk7nL1j3%j4J9mK2l6J1rNJJ0nk1PMJ6j6JmJ4JJ1%j0Kj6J2qJRJN%%J4n5J7
-117a7L6j5k7L6k0QJJ1j4j5MJ2j0qJ6JKJ1pKj3J1Qj7JoKJ3mjoJ3nJ8k7J8lNj3j8MJ7k1K3q
-72boOjJ9l4J7Lj7PK1j1QLk3OoJ2J2J5j9jOl2jJ3OJlj5J6RrQjmMk9QK9j6mJ7J0l2jJ0J9ll7
-23b2M4kk1nLLk6J8j3J7j3k2J8J2Rk7j0M8Ornl3L8k6L6Lk2j5J0OqJ2j9J7l6j9N4L3k2mjj6
18iLKpKOJrJ5MJj6rK0QlJ0j9j2pKL0kkj3Mr%pQJ2kqPk2JJ6J9k2LJ3rk4NQK7k1QMNJj0j0J1
71DrJ0oj6jL2k4jMnQK0K0l1k1K8jql%J3j3pJ%%k1QQNOmMMKJ6j7J3j3
110E
##PAGE=	F1=21568.448536638818041
##FIRST=	23001.711907285582129,	6426.5682307747556479,	-6263.875
##DATATABLE=	(F2++(Y..Y)), PROFILE
-912a5K6j1mLloK1mjoQMj3J0pNoJ3j7nQl4J8j2L6%k7M0rm8L8j1QpJ1k1J4LMqlQk4K9MMoo%
-863Aj4J1K2m0J1j7K6KkRPmj9Lj3J8K3j5k0K4jk8J1k2K6K5k4j3K0Jp%KPmMqj7J8JoKJ0lpj1
-817a1J0k3M0j5Pj3K9rm0K5j7K9mJ8m8M5npj2kpJ2K3j2NqkqK2oj0J5lk4qPJ3Lj0jJ7k2K0j3
-773@JJ2j2K%lJ3jKJ1k1K0j5J5j8oJOm%Qj3%J0j2J2jKJ1j1l4J9J0J9j4Nj8Q%J0k1J8j7jqK8
-727A3Pj3Lk6J4J2qj7LK7k4J0j8Pj9K3RJj0Mj3kKJ7k3J5qJ7lJ1J3l2jJ2pKj0j4K8jk0J8jl1
-683c3L1J3j0rnMLJ3LJ0krk3Qj4PLJ5j4J5LolJ4pnJ0lj0j1oK8nJ1j0Qjk5Llj1L0lJ4k1J9k7
-636a1J0%qj1RpJ5K1j9jJ4j9Mlj4RkjqkL1j5Jk8J6%J4J8l0N0k5Jk8NL1jl8kLJ2j7J0mOlj2
-590b9J7OrJ4qmMRj0NjMJ1j5%Nj6K3Rnj8Qk0K1qMjj3J9Mj7qLK6lnjQj4J6j7rJ5q%J1J2j6j0
-541a1j5L0M%j7K3J9nl4lnNLJ1J0j2J%j3K9mj2j2kKPJ5k0%J3%j4%%j7L5j8mRj1pKNJ0rJ7j
-494DJ2lj3j5J5MJ1k1J8NOk3j0MOrKMmJ1mK0j3jj5pJ5J7ll6PpM0j1j3j0J4j6K0mj5K6qnNP
-448Gj0J4Joj0NjlKlNKnKjj3RMK2k5M%j6K7njNKj8K4pj4%mJ0Mk0K2r%OqJ6mllk2j0K8J4J8
-397C2m2J9j3J8k2J5K3m3K2j5j3j6K4K3m1K6kj1PjL9k5lqrOpJ9J2mj0kOKqrKJ9Nk5LPOj7K
-352iL8l1J4j1j7J7J4j6kpj5J4J3Rk0NMk2J0K5k8K2j1LqpjnK8k2J1J4K2l5Ojk1J3Pj6N3l4
-310Cq%PKkj1K7rj5MpJ8k1j5%K9j8ROj2roJ9J6qJ0j3nK2jMk6Nj1knQJ8J8j1qrj3Mj3K9oPJ2
-261A3njk9L1j4Njk6M2J0l1jNk3K5LMj3qJ9j2Pql4M3jokKJ2j3mRmoK7j7KNj6J1j3J5qq%J2
-214bP7n0m6J8j2J5Qk6L2nj3JJ4J5m0K3PLJj5NPrJ3Mk2J1rq%K4Jk1jJJ5%%MmLnNoJ3nj7mj
-165aj1L8l9pK1QLk4nK5j3npJ9nK5l9QlMMMmj5JNJ6j4JoJ6MQjrJj4J1j3LJ2kRkJJ1m9J6K9
-116A5j1k9L8k1RKNj0q%Pj0mJ7%QLojj4J3J1k0%lJJ5mlj0J5kJ7k2J3J%j1j8LJ5k1K4qnOLJ8
-68A8l4J3Kj7MK5j1Rlk0RnJ0J3J5j7JLk6kPOKkj4J7Qj3PLmLk9OL1j5kJ3Rl0lJ1J7kl3M7lk5
-20anOkk2J7j9J9j4k1K0J8Ml4nM8Rj4jl0L6k7L2Mj9j3J0OmJ1k3J6l3j9N2L3k2mkj4JMpjOK
24brJ5L%j2pJ9MlPj3j3j2LL2mLj9Rj0jqNJ4Jj0Mj4%J6J3k2RQnk4PMK6k0QKRJj1pJ2qLnj1k
76a5L1k5JljQJ7J9k8k8L1NonlJ4j1j0MmMk1MJ0J1MoNMLJ4j9J3j3
110D
##PAGE=	F1=21544.155937136332795
##FIRST=	23001.711907285582129,	6426.5682307747556479,	-7110.875
##DATATABLE=	(F2++(Y..Y)), PROFILE
-912a7K6j0lJjpK1nKmMMj6J3pOJJ4k8jQl6K0j0L1Ml1M2rm1L2j0MmJ8l2J7LKp%Ok3K7MMqmJ
-863Aj3RK2m3J5k0L3kjMJ0Kk5Pj4J6K5j6k2K2%k7J2k3K7K3k2j3K1MplJQoLpj3J8jj0PPloj1
-817a1J0k5M0j5J1j7L1ol6J9j8K9lJ4m9N1rlj5%j1J5K2oMj5JoJ9j0rJ7nk8oJ1J6Jj0lJ9k1
-775gK2j4LJ0j5qJ1mJ4jkJ3k2K3j2J4j9o%N%KOj3jJ2j4J2pPJ1j1l5J7J0K2rKk2J3mQk3K1j8
-730iKqL0Mj3Nl1J6J4qj8OK3j9Qk0J0k4K4RMj1Jj3NkJ7k0J4j0J4KJ2Rl3LJ0oKj2j3L2lk5K2
-685@jl1K9J3prmLKJ4JRjrk3J0j5MJ0J1j8J4PnmJ5qpQLj1j5kK5pJ5j2J1lk3KlqK8mJ8k1J6
-637A7k6R%j0qRoJ1K1j9kJ7k0P%j9J1mjnqL8j5kk9J6kJ2J7k2M7k1Kl1KL2Lm2j%J3j4PlJMp
-590b1J1LpJ2qlOPj3PlNJ3j4JKj6K6Qrj6Qj7K1j2OKj9K4Lj7o%L0pnkJ1j7J7j8lJ4j4JJ1J2
-543A4j5pj6K7Roj5K4J5Jl6Kj4J2jJ3J0j6Onj1L0krk0%NNJ2j3mJ4jj4Omj4L1k1mRj3j%MJ0
-497crJ5KJ5Jk1j8J7OJ3k3K1KKj9qjLlLNpJ3oK0j4%j5rJ6K2nl6OmL8j1j6mJ2k0K4nj6K6rn
-450eKRrJ5%pj0OklOoO%k%%j8J3NJ8k2KKj0K3oJ%Lj6K2nj9KkR%j6K4rkQqJ7omjk2j1K9J5J4
-397C0m1J9j6K1k3K4K0m5J5mk1j9K8K3m3K7%kJlM1k7j0lj0QnJ6J2lj0JN%oj1QJ4Mk8MRLj2
-353iMK8k9J7qj7J4K0k2kj3kOJ3Oj7PMk0J0K5l0K6j5Nj0ollL0k4J3J6J8l8Q%k5J4Pj5N4l7
-310@pjJ0jJj0K6jk2LqK0k1j5jK7j5PPj1roJ8J3lQj2nJ9%Ol2RrlqRK2J7qj1j0j5Mj5K7kOJ5
-261A3m%l0L0j4N%k7M0J2l0lOk1K7%Oj4pJ7j6J4j1m0M7%p%%J2j0j0J2Lj5L0j5%Pj9J2j1J3
-218Bqj2MJ3P3m7m7K0j2J4Qk7L1%j9PJ4J1l6K0QJLj6NQj1J6Jk4J4j3qMK3Nk5KlJ8NojKJpP
-171A8mJ7j2rj1kmL9m4pJ9J3jk1nK0j4qjK0qK7l9MJMO%lj1kNJ6j4KqJ9PMlp%j2J0j7NJ3kJ0
-122A0kKQm4J6J9nk7L5k1RMjnkljpkJ8JJ3nokj4J3J3k3%J%J7nmj6J7KJ6j9RMmqj8JJ6k0K2
-73BqmOOJ8l5J0%j4JK7j1J0qj7J2nRJ4J3j4L%j9mJOLkj2J7Pj7PPmKk8ML3j6%RJ0k9mJ2J5l
-24A0k8M9mk8oJ1qj8J7k4K1j6j7J9K3%l9jM7J1j9Lk7L5k8K8Mj5j2RPjJ1k7J7l1j9M9L2k2m
16Ilj0jNqmPKrJ6LjpnJ6%nOpj4j5KL3nQk5J4j1%j0JJ8Kj2%njJ5Qk2J4Mkk2J0kK5j8P%J2Jj3
69AlJ3ommplL2k6KrKQJ4J8k5l5L4J1npnJ5qj3OpPj9jJ2J5KqPMLJ3k0J2j3
110C
##PAGE=	F1=21519.863337633843912
##FIRST=	23001.711907285582129,	6426.5682307747556479,	-6431.75
##DATATABLE=	(F2++(Y..Y)), PROFILE
-912a6K4qjk%oK1qMj%Lj7J2kMQJ5l7LNl3K0pK2Ql2M1pl5K7j0J%K4m1J7LJoJOk0K3KMj0kLj2
-862a1RJ8m2J7k1M0rJjJ3Nk7Qj2J1K8j8j9J6Kk4J1k2K3K4k0j3J9OmoJRqJnj1J9mj2J0Nmlj1
-817a1J0k6L9j6J4j7K7jl0J3k0K9kRm7N2j1%j6Jj4J7J8LJj9LkJ4j2j0K0pl0nJ2K0jqoJ8j8
-775iK4j5PMj5j9K3oJ5jnJ4k1K3qJ2j9mlLMNLj0nJ5j4Rj1J1Rrl4J3J1K1j%k8J9qPk5K4k0M
-729a0oL1Jj3Pl4J7J4nj9QJ7j4Pk1J3l0K7QMrjj3RlJ6j7J1rJ2NJ1Nl2PQnKj4j0L2mk9K7jl2
-683c2K7J2npmLJJ3jQJj0k0Rj3%J7Qk2J1J2okJ4qj0OPj0j6jK1oJ7j3J0lj9KloK5nK0j9J0k1
-636hQ%j2mPnPJ9j6mJ9k0J0Ok7J3mljj0L8j4lk6J1%J0J2j3M2j5Jl1kL2Pm5%lJ4j1MkmJ2kM
-589iJmPokPNj4QoOJ6j4L%j8K8Pj3j1Pj2J8j5PMk1K4Nj6njL1j0n%Qj4J6j9LJ2j8%J1J2j3o
-541fj5K4J2j1j3K4J2Nl4Lj9J7nJ3J1j8J0j0pK7Jok8MPMJ1j0pJ6lj2Roj1K7k2lNj2NmLJ1r
-496a0J2NJ8Mk6k0J6PJ4k2K1Jkj5on%JONj0J5pJ8j5Kj5rJ5K5ol6QkL5j1j9JJ0j8K4pj6K6r
-451CnmJ4j0J7%qj2PklRpNkJ%%k1J5NJ4j7%JkJ9oKmKj1J7mk0L%Okj1K3qmJ0qJ7mpjj9j3K9
-399DJ7Ql7J7j8K2k2L2J4m2J0Kk6j9K8K4m5K7KMkmM0k8j4jj0RjJ2J0%rLMlkj4J3RLk9MJ2k
-354BpNJ9k5J9oj6J0K4k4mj6J0kJ1Kj2RLj6RK6l2K6j5Pj1om%K7k2J5J5J3l6P%k6J5Oj4N2l9
-310anjJ3lKpK2Ok5jqK0j8j4jK1j1NPrrmJ7J0%Nj1mJ6KOl6J4qmj0J0K2J6lj5rj6Lj7K5LMJ6
-261A5k%l0K7j3NKk7L7J2k7nPk0L0kPj6nJ4k0K0j1m5M9%oLlJ0qj3J3J0k1K9j1mJ1k3J3pJ0
-218Eqj5QJ2O8m4m5K3j3J2J0l0K9Mk2J5J1Pl1J6Q%Lj3KJ1j2J7jk6J6j6qPK1Rk9OpK1J0j0p
-175A4RkqPjJ9j8Jk1kJM1m8nJ5J6lj7nJ4j5j1NK0j0K8l8KMKPm%npOJ2j0JqK2J0kmmlrRk2P
-125a0J6nJ4lKMl7J5QJk2K8j9J0OqjNopmJJ5MJ6j2olj3J2J5k4jL%K0oqj9J9PJ4j6LQqnj9K
-76a4J5j7J9qjLJ0J6l4N%j2kK8j0J2j3j3J2kOJ3J1j0Nlj2ooQM%j1J6Ok0ORkjk0kL2j4%PPk5
-28hmJ1J1jk1M6nk9oJ5j2j4J3k5K0j6qJ3K8mm4NM2J3k3Qk3L0k7K4Mj3qQPLPk6J4k4k0M4K9
14C4j9loojJmrRJpJ6KllkJ3nmKJj4j8%L4oJ1k7J6j1%j1mK1Mj2mLkJ3Jk1K0kMk0J2pK2j4Oj
66@J3Jj4jJ4lj0mjkK7k5Nj6OQRJ4j8l9L4J5krpJ5nj5Pj0J0j7oJ4J9Jj0QMKJ1k0J2j1
110D
##PAGE=	F1=21495.570738131355029
##FIRST=	23001.711907285582129,	6426.5682307747556479,	-5752.625
##DATATABLE=	(F2++(Y..Y)), PROFILE
-912a4J9pJmJoK2j0NKnKj7J2JLJ4J5m3PMl1J9lJ4J1l3L9mk9K1qkKL1n0J7LJnKNj6J8JLj0l
-864eNrPJ5l9J8k2M5j5MpJ6Rl1J2j2OL1j8j7J0Lj9Rk2K0K4j9j2J8QkrJRrjlqJ9nj5J3Jm%j2
-817a2J0k6L7j7J8j7K3Mk3Ok0K7jNm5N3j4Mj6Jj6J9J3J1lk1NJQj2j1K3pl2lJ1K2kqpJ9j6K4
-774A5j5J1%j7k8L4qJ6jpJ3k1K4oJ1j8nnMPOJpqJ7j3Pj6J5Ool3J0J1K0Okl4K4rNk7K7k2Nl
-728a6L1lj1Ql6J9J5mk0J0J1rOk1J5l4K8PMqlj1J3lJ3j3QrQQJ0Kl0J0PoLj4qL2nl1L0ll1K4
-682gJ1lnmLjJ3kOKrj8Rj2lK3Mk5QJ7olJ5rj1ORrj9KJ7oJ8j3Rkj6KmlK3oK1j6Kj6Q%j5%Om
-630a3MJ7j5nK0j8J3J0l4J5mnMj3L8j5lk3PKQQnL5j0Kl2mL1J1m7JnJ5rKkqJ8Kk%jKlkPLj5
-581a8RqOK0j4Mkj8K9Nj4rOnJ3j7QNk2K5Oj6kmL0j0njNj0J7k2QJ2k1jJ1J1j2mj4K0J6j7j0
-536a0K2J1Rl2Ok6K3qJ2J0j9J3j5mK5Mjl5OJ0KQnj0J9mj2J3j0qK3k2kLj3J2pJJ1pPOK1Pk9
-491Ek1J4PJ6k1J9%nj1mj0jMQJ0j6J7rJ6j6Nj5qJ3K6nl6RJL1j1k1OQj8K4rj5K5qoj0J9j0J8
-446A5%rj3PjlJ2rMlNj%k4J7ORj3kLKJ6nMj0JoJ1%k1JLNnqK3ppJ3qJ8kj1kj4j4K8J6Kl1J6
-395Hk0K1k0L8Ql9PJ1l4j9L0K3m7K8NPjpL6k8j6Jj0RLPQLqOKm%j6J7MMl0KJ6nlMJ1k2K1kj6
-347gPK7k7nj7J8pRjj0J2Lj3PK7l3K6j5J0j3pmLK5k1J7J3Rl5Q%k7J4Nj1M8m1jkJ5nMnJ7J3
-302C0k7kj0J8j3j3jJ7j0NPprjJ5OLJqnJ4MNm0J9onj1RK2J6Lk0qj8Mj9K3PKJ5JJl0K3rLMk6
-253b1L2J3k5nPj9L4oPj6jRk3K5j3m5M7KoNmPpj5J3J5k4K7qnJ2k5J5nQqj8J2J2O2m1m4K8j5
-209gRJ2l1K6Qk3K0PMk6J4PjLj2jJ4j3J9lk5J6j7j1J1J9J4l3RrK3J2j3j2J5mqPKJ8k1J0l0
-166alOM1m9lJ0J9nj3nQj5j3J0J9j1K6l4KN%QqLKj3PQo%j0K5J3rmjmpPk4RJ9rJ6lKJk9J3l
-116cPj7K0j6J1Pj6NJ3j1j3%LJ3NJ8j7nlj1J0J5k5jO%K1qj0k1J9J0J4j1mJ0j1%k0KJ6j4J5
-73CrK%J3J4l3K%j0mK7rJ3j7qJ3jMJ1J0pOolj0j1QOKj1J4Ok1NJ1jmj2oL0j2jMMk0nJ1OKj4
-23hM1ll0pJ9j7rJ0k7K1j7MML4j0m6J0L6J5k8J4j9K5k7K1Mj0nNPOOk6J3j8k0L9K5j7lpmJk
20@kj3J1%nJ5JmMkRrlkQj4j8lL4pJ4k9K0j2Jj2j0K5Mj2pRkJ2nk1K5rJ0j6J5j3J9j0NkJ3%j4
69b%J6%j4mLjK4k4Pk2RQLJ1j2m2L5J7jrqJ4kj7Rj3J2j3j0J4K1Kj2J0KKRk1J3q
110F
##PAGE=	F1=21471.278138628869783
##FIRST=	23001.711907285582129,	6426.5682307747556479,	-4483.75
##DATATABLE=	(F2++(Y..Y)), PROFILE
-912a1J3nKnJmK1j2OMqJj5RN%J8J6m6J0Lk6J7%NJ4l1L4jk4J7qlML5n5J6KKl%Oj3J4lNj1kP
-863AoNQl1J6k0M7k1Oj1J7J0k8J2r%L2j7j3LNj5Oj9J4K4j7j0J4RJr%J0j1lkoK1pj5J3jlKj2
-817a0Qk4L4j8K1j4J5Qj7Kj9K6kJm0M9j4Oj2kj8K0RJ7ok1OLLj1j3K5pl0mRK5lqqJ8j3K5j6
-773@J6oj6l6M2rJ8lrJ3j9K2lQj6noKJ2O%mj1J9j1Lk0J9Lmk9NJ1J7J4ml9K9j2Ok9L1k5NJK8
-727A4mj0Ql6K1J3jj9J0MnNj9J7l8L0OKompJ2jJ0rNqMJ1Pjk7J2NnMj3pK9ml2L2kl3K2Rjlk
-678eJjJ0kLMrj4NqnK8Jk7KK4omJ4qj2ORqj8JJ2lJ8j4QJj2JnkK2oJ8j1nj0Pjj6MMkjJ6j3o
-626a5K0j5J5J4m1J7lpPj2L4j5jk1LMP%NK5lKl0qK9J4m5%nJ6pkJj2K3MqjMljjPJj5QrOK4j6
-576fNkj9K9Lj4nLKQj8PQk4K3J0j5jnK8j0nkJnJ7k3J1J1k1kJ0J0j0mj2J7J7k1pK0J1Qk7Pl0
-530b2K8j2J1J0k0J6j9jK3PJl9RJ2jQlj2K0nj0J4j2oK1k1jjj2J7rjJ0nLQK3Ok9k1J0QJ8k1
-486@J6Jnj1jj5JMJ2J3k0J7j0J3j5Oj3qJ3K3ml5J2KK8j1k3RPj5K1j0j5K6rnj6K4j1J9%j0j4
-443iPJlJ1qKkPk%k3J5J0JqnMOJ4lMj4kjQJj9jNMpmJ9ooJ3qJ8Kj6jj1j4K6J6nk4J4k0J8j5
-392a1M0Jl3OJ3l7j6K8K2m5K6ORNj3L2k7j7KrPQ%POoPKpLj7K0%Mk9%K0pjMKj7K3jj5LK8k7
-344apj5K3j3J1ppJ6Kj1OK7l3K3j1J2j4rlPJ9j7J7J1Ml0NJk7J4Mj0M4m0jkJ8oMlJ3J6k4nj2
-299a1J8rj2jJ2rOPoqLJ1KMjnnJ2PKm0K2mpj1QK0J5Rk3pj8Mk0K0J2jJ2N%k9J7mLNk4K6J2k0
-250anOj8L7qOj6LKk3K8j2m3M3KoRoLoj6J2J9k5K4nqJ5k7J8nPqj7J4J2N3l9l8L2j8NJ5l2K2
-205EJ2k3K4M%k0J1OjJj0mJ7j1J9nk3J4j8j1J3J7J8l7J3j1K5J1j3j7K1poPLJ7k4J9l7lQM1
-163D5m8jNJ9oqnMj6j2J1J8j2K4k9KMkQj0OOj7J1LmjrK6J4j4mLpnOk4RK0j0J6lLjk3J1j4J4
-115Cj0Rj3J4Qk4RK0j4j8NLJ0PJ7j8nlrRJ4k5kJ0kK4j0j3k3J9J3J4prJ1j3Lk0KJ8rQqNnJ7
-69A2J0l1%%poK3pJ4k0lJ1KKRQlPrOj4j5RPLj1J3Mk0KJ3Kj0jrK5rlL%j4nRLLoL5mk8qK2j9
-17eoNk3J9j7J7pL8j4m8J4K9J7l1K0j3J5k4J8KnkKORLk2J0j2k0L4K1j4mrJKpJj6J1kjJ5Jo
28BJ0kNj2lmJ3j4j7nL3pJ3k6K0j1Jj3j6L0Mj1j0J2jJ1j2k1L2j8J7j3J6j6J4lLlJ2kj3KJ7K
72A6j7mQJJ7k1Rk6J2NjNll9L0J7LrrJ2%j6Rj6J5j0j3J3K2Lj4J1%KQk0J2m
110H
##PAGE=	F1=21446.9855391263809
##FIRST=	23001.711907285582129,	6426.5682307747556479,	-3215
##DATATABLE=	(F2++(Y..Y)), PROFILE
-912hQnMo%kK1j3OOj1%j4NJ2lK0J7m9J2Mk2J7JlJ6k8L0%k0J4onPL7n8J4JLk%OrRoOj2kJ0l
-862aKLk4J4j9N0k6Oj4J8J2k7J3poL5j7j0kOj0Kj7J0K4j6rJ2RMrjJ1j3lknK3rj6J5mmNj2P
-816bk2L0j8K4j2PJ4j0lj9K4kll4M4j3Pj0mj8K0MK4rk0PMkqj5K7qk8nPK7lrrJ8j0K4j6K2j3
-771Ij4m1M5rJ9kj0J2k0K2kOj4npJJ5Pkjj3K1rkk2K2%kk6KJ0J5K1om4L4j5Ol0L5k8MOK6oq
-725@Ol4K1J3%j8J1kjMj9J9l8L0L%lokJ1JPnKojJ3Nmk3J3MnNj2pK8ml2L3jl4J8RJlJjkQk%
-673APqj1JnpL3kk8mL1poJ4pj1POoj8JP%J7j5QKo%okK2qJ7pj2nO%j8PKJoJ5j1qK1j3J7J6m5
-621b3J8jj0J2j2K9j7Kj6kPMpJ6J4LJk7j1K7J7m3%oJ7onMj7K7Nj1jPqJJPjj6Qj0OK7j6Nkk0
-573b3K9Kj5j%QLj8OJ0k4K1J3j4%oK5j0llm%J7k5J6J0k2mJ0Rqmj0J4J8k5mJ7J1Rk2Pl3L3j6
-528fJ0J0k1J8k4LK1J0Mm4J2J5mPjj4K1nrJ3j2mJ8j9%mj1K0j0lJ0mkJ0K5Mk7k1PRJ9j9J0M
-484A6prKk0KMJ5J7k5J9j1J0j5Pj1pJ1K1kl5J6KK5j2k4J2Pj3J8j1j5K7j0mk2K9j3K0Jj2j4
-443a1PLlJ1qJkQkJk3J4J3pkqNRJ1%Mj8mLMLj8kQ%p%J5mpJ4qJ8Ok1jpj4K3J6j0j8J2j9J5j2
-392a2M1nk6MJ7m0j4K7K1m5K6OJ1J1j9K5k5j5JqOJ3pPQmRJj0Oj9K3lMk7kK3j0JNoj3K4Jj4
-347cjK9k7pj3K6j7J2j3mJ8KqMK7l3K1pJ3j4j2kRJ5j4J7Q%k5MJk6J2MrL9l9JkJ9pOjOJ7j8
-301Hpj4J7mj1jPpOOmpPQkNmkoJ1R%m0K5kqj1OJ6J5J5k6oj7Nk1J8J5mQR%k7J0JKPk1J9J1j5
-250anOj9M0j1Nj5J0pk3L0j1l8L4NnJ2p%pj5RK1k3K0lj2K0k9K0lNpj7J6J1M5l6l3L6k1KJ7
-207A6l2J7J6k2K7jlj3POjjqqK0rJ8oj9J2j9j2J5J5K2m1J7j2K5J0j1k2K5rnPMJ5k6K7m2kR
-164FL9m5%JJ8nlnjj7j1J3J7j4K1k4MKmRj3J0J1k2J3lJlqK7J6k1lOqmPk4RK0j2J6lNnj7J0
-117Fk5K1lkj0J6Rl0J3K7j7k2RMNQJ6k0lkoOJ3k5kJ2kK6j3j5k4J8J4J5lj4J1j4Pk1MJ9nKq
-72eRrJ9Ok8kJnqK0nJ4k2LRLJOP%Pj2J4j7j9J1QMj1J2Lj9jJ3Nj4Rj2K0ooKmpoQjN%K9lk6r
-19iK3k1lKj9J7j7K9j6M0j8m8J7K3J7l3K6rPk1J6Jl%JMJ2%j8Ppj9K9J7j1mj0NKj3Pj9J1mK
25gJ5%pJ6l%j4jqJ9j3j7pL2pJ3k4K0j0Jj3k2L4Lrj2J4jJ1k0j9L8k6K3rJ8k1J1KKnJ1mj3MJ8
71A3Oj9mJ2MQj8J1k9J4LoJNl6K5J7MqqRJj4Qj7J6oj5J1K1Nj5J3kJPj8J0%
110A0
##PAGE=	F1=21422.692939623895654
##FIRST=	23001.711907285582129,	6426.5682307747556479,	-1520.125
##DATATABLE=	(F2++(Y..Y)), PROFILE
-912cJnMoJ%K0j4NQj3jj0%J6oK2J5m6J3Mj6J4Mj2J7k3K5Kj9J4nnRL6n7J0jO%lPpOpNj1lJ3
-863DkJlj4J0j6M9l0Oj5J7J1k2J2nrL4j4nrPpjj3MK4j5pJ0PQqkJ0j4mjnK6j1j6J3nlQj2Nj9
-815b1K6j8K4omJ9moj8K3lnk8L6j1Qmrj7J8%K9j2j8QMnoj4K5pk2qLK8lj0qJ7oK1j6K6j7j0
-770am4M4qK1lj1J0j9K0jKqqo%J7Pk%j4K3nrk2K3lJk3kJ0J1K8qm7L7j6Pl1L9l1KJ3K0onLl1
-723b6K1J1Lj7RpLLj6J9l7K9JmKqMOOLljlmJ3Knj9J2LnPj0oK3jl1L2Ll7J6OKjKkjLJmRqoo
-669a4joL5mk7j1L7qoJ2nrPKmj6kLNJ4j7PPkJqlK3rJ2kj7%Njj8RJLj0J4rrK1j0J7J7m8K0J
-619cj2J5j0K2j8Nj2nRKj5K5OO%k2j3K4J8l9jmJ6lrNj9K9Lj1jJ0j1LJPlj5Pj0NL0j8N%k1K8
-572Fkj2MnJ5lj6LJ1k1J4J8j2%oK0plnoLJ7k5J8J0k0oPRpmqJ2J7k7jJ4J2Qj6Nl2L4j7QRk1
-525hJ9k7OJ8J5Lm5J4J7pO%j5K2npRj0nJ8j7JorK3j3lQkoJ0K5Kk1k1LQK1j7MPoj0Ok6OKJ9
-477FK0k9J9j2Pj4Qj0nJ0J8kl3J8LK3j3k4J4Oj0J3j1j5K8j0kk6L2j6J9Lj4j2NOlPnj%Rk%j9
-432a4J0J8j4JrMJ0J1KJj8rPKOj5lRlpLJ0kpJ3pJ7J2k6jmj3J9J6j5j1J0j5QpL7j0j6MJ6m1
-386b1rK3J9m1K3QJ0J8k3J6k1j3%oLJ8j6RJ0kQLj3Qk0K4mLk3nK6j2KMj0rK3Kj3mK7k4ppK2
-341Fk0J6j8mK1KoLK6l2J6%J2j1j6JJ1Rj1J7Mlj9JJk3J0MqL3l7LmK1pO%JJ3oj1j4J4JrjMr
-293a3POknJ0MnMn%oJ0J1ml6K7krqKJ3J4K1l0mj6Pk0J4J6nMJ1Jk5KQ%Rj8J2Rj0mNj9M2j2K
-244A3j3J7j6k3L1rl1K4PnJ6pnpj2LK2j9J4Jj5K3l1K4kLpj5J8J0L7l6k6M0k4kJ8l0J4J6j8
-203bK8npnLN%nnj0K1nJ5nj6Qj6j4J5J2K6m3J9j0K3Pqk5K9j2jOMJ0k4L2m5jQL7m1LmJ4k%m
-156A0lj9rJ3J5j4J7j8PlmQj4J4J4k6J6rNonK7J5k4kQqlNk0PK0j4J4kPoj3Rl5K7Lj0qJ8Rl3
-109b0J3L3k0k2J1MJJ1J1j9kjlMJ1k4lJ4kL0j8j6k5J8J3J8jj7Rj4Rj9NJ9JnpJ3j3K0Kk7j%
-65ijqJ3kJ3k3QOO%KOLOj3J9j9k0J2QNj2J1%j3oJ3Qj9K0j4J3kj0LpkoOlNPK1lk2rK2j9mjj3
-14b4J5j7M0k5M1k2m5J9J8J5l4L1mlj7J5j%KkLJ2kj1Lmj6K5J3j0nqPLj9J2k1J2oNJ4%qK1o
30A6nj4%qK1j2j4rK8nJ0j9J9j0Jj1k7L8Jqj3J3JJ0k6j6M2l3K6lJ8k3OQ%mRpj3OJ9Qk0mJ6Q
76B0kj5J2k8J4%j0mJ3k8J7J5NopNJrOj7J7nj4QJ9Qj6J3lJPj9J1L
110A2
##PAGE=	F1=21398.400340121406771
##FIRST=	23001.711907285582129,	6426.5682307747556479,	-1610.25
##DATATABLE=	(F2++(Y..Y)), PROFILE
-912dnmMnJJJ9j4MQj4jonK1j0K3J3m3J6LrJ1Ok1J8j7J9Mj8J3koJ1L5n5OkQLoPnKqPj2kJ4%
-862C%rlNj3M7l4Oj7J8Rj5J0kj5L5j1%j7Rkoj0kK6j4nPNJ1okRj4nknK9j2j4J1nnJ1j2Mj6K2
-814Dj8K5kj2K1%pj6K1lpk2K8rRKj4j5J6lL2j5j5QMrkj3K2oj7j1%K9kj2pJ6lJ9j6L0k0pm3
-769d0L8oK2mj1Qj9J9%klrojJ9OkKj5K5kj5k0K3oKj8nJ0QL1qm9L9j8Rl1M1l3%J8J5pk%k6K1
-722bPOj5Qj3PJj2K0l5K7jqOrJ0KR%jmjpJ3knj5J1LoRpoJ8Kk7K9Ol9J2ML%Nlj%JqJ2q%j3K
-668a5oL8nk5j8M1qpJ0lpRmkj4nJRJ1j9OJ3%%qmK4qPKk3MM%j9J1%Oj4J2orK1pJ5J8n0K1Lj5
-618a5J8oJ4j9QqqJ1%k1L3mJ1kj6j6K1J8l3lkJ6kj2Pk0K9Kj2%J1j3MKPnj5Pj0ML3k1OJk1K6
-572Elj0QrK1rj4jJ4j9QK3j3KoJ5njrpPJ6k4J9J0j9pNQnonRJ8l1LJ2J2Pj0Ml2L5j9ORk1K0
-524A1l1J0J5J9Lm6J6J9j0N%j4K1lpMpmJ6j2Kj0oK5j6lPkj0J1K5kj5k0JQK2j6lJ2oj1J0l2
-480b4J1jK1K2l0J8j1Mj5J0qmQJ5%l3K3LJ9j3k4J6OrRj2j3K9j2Kk8L1j8J8Nj5j1LJ1mLllL
-436aRk%j6OK3k1Mj0KJ3RL%j9j3J0LPj2nJ0npOOkoJ2oJ6J6l0%jj1J4J5j8oJ0j3LkK9j3pMJ6
-387B0m1mK0J7l8K1QQK6k8Rj8rll%K3k5J1J0%PNj6J1k0K4oLj9pK8j4LMj5nK3Kj2oK5k1pjJ7
-341Gk1K0k4lK3KpLK6l0J1PJ0rj9LJ4KqJ6Joj2kLk1QNrK8l5MoK3pPKoOPj3j4J4MqjJrQMjl
-289eJ6%rLn%qJ1J5rl2K9jj1ojQJ3K6l2kj5Qj8J0J8p%J2Kk3oJ4jJ2j4NNmlNk0M2j3%j2K5k4
-241bk2L1pk3J3J0nK0qj0pqlK1j3RLk0K9l3K7kJnj3J8J0K9l6j8M2k7oK2k9RJ7j4K7pj1K%M
-197A5Jrjj6K4jJ3mj2Nj5j4J4J0K9m4K1j0K0Lkk7L0j3KNLPk2L5m7JNL5l5MpJ0%Mlnk1oJ3J2
-151Gj4J2j1QnoRj6J7J8k9J8j6RpmK7J4k8%J0r%Lj4LK0j6J2kJ0rj1J1m2L1Rj9nJ9J0l5J3L8
-107C0k4k1J4LkJ1Oj7J%jLQk4kJ5jL2k3j6k4J6RK2Kk1Rj5J3j9PJ9Qj3oJ8j8K0kk4j%JpP%J1
-60Dk2J3LQjkMQNj5K3k0k2J4QNj3J2kqj0J1J0k4K9j3OKj3Lj0NpLnMJ4J4lj8j0K0j7mkpJ3j6
-12b3M6k9L8k4m1J9J2J5l4L6%j4j1J5nLNoKJ0lmjkj3K2J0rnpQLk4J9k3J2qPJ3%pK5rj0j3K
33cj0K4j1j3rK5nQj4J8j1Jql1M0joj3J2JRl0j4M6l9K7KJ8k4KJ3kmPrj2PK0J0j7oJ8J2j2j1
78EJ2k7J5kj5j0K3k2J1J1NlnKjlMj7J7lj3LJ8J0j6J3m%Pj8J0P
110A4
##PAGE=	F1=21374.107740618917887
##FIRST=	23001.711907285582129,	6426.5682307747556479,	-377.5
##DATATABLE=	(F2++(Y..Y)), PROFILE
-912@j1mLlKKJ6j3KQj4jjrK3j4K4Ql5J5MmJ0Nk6J7rJ4Lj9J5jnJ2L1m9JlRNoOmjrQrmJ5Jjj5
-860a1Qjj0M4l5Nj7J7OqPKj8L3pLk2J1jropK6j4jNJJ5lnQj3nloL0j2j2QmoJ3j0Kj4J8j7K5
-812A0Lk1K3Knj5K0noj6J8nPRj8j3J4qL4j6j2QLj1Lj1J5mj0j4lK9kj4mJ5%J4j5L3k3jm0K8
-768dmK4mj2Pj9J7jnLj1njJ9L%Kj4K5Kk0j7K2qKj4pJ0ML3qm8L9j8J0l0M2l4kK2QnKnk0J9N
-721DPj2Nj7J0jpK0k9K0kj1RrJ4jJ0%joJqJ0mlj2Q%mJ2moJ2Nk4K6J2m3RMKkJ0m%nNj3J5qM
-670bj9MnL7nk1k4M4qqRjkQrjj2qjJ5Pk2PJ6M%rpK6qKNk6QL%j9J0KPj7J1mj0K1lJ2J6m9K3
-620cLj5K0lPk1J2oqJ3nk3L8j0J2mj1j7J9J6k8k%J5jj5Qk0K8jj0%J2j3NKOnj4NrLL4k1MOk3
-573b0K4moRj3K5j2j1pJ6j5JK6j0%lRlJj3nPJ5k2K0Qj6pKQmomPJ6l1NRJ4Nn%k7L4j8LQk1K0
-524Il1J2J3K3jm2J7J8j1K%j3K1lnlkmJ5pLj2lK4j9jNjj3J0K3npj8kOK3j4pJ5mj5J4l5J6n
-478a4K2K2l0J8j2Lj4RnlOJ4jl2K6JJ8j3k2J7NoMj2j2K9j4Qk7K8k2J6Pj5pkJ6ojjmORm%j2
-432gMK8k8Pj0jJ3QMlj6j8RPQpoRooQ%lkJ0oJ6J9l2J%rRJ5k0jJ0j0k%K1j3%MJ4l8JJ6J3l2
-382b2J8QPL0k9Jj4npJlK7l2J2J1JOOj6J1k1K5nJj3j1L0j6MLj7jK0Kj2oK2j8mMRk1K6k9mK6
-336E%oJK6k8OJ5Ppk1MJ5lnJ3jqmnLj7ONrK3l1Nj0K3lNKqkJ8j6j2J2Poj%j1RL%%K0nj2Jlj
-283aqJ3J5j2k5K8%j4knMJ1L0l2jj2Oj2NJ9rmJ2Lk0j3J9lJ4rjJ%JKk0M1j3mqL1l0k1K9kj5
-237a2KJ0lK1pj3qlrJ7oMMk2L2l3K9k%nrJ9RK3l8j1M3k8j0K2k4LJ7pK4j0j4QjLKj3Jj9K4M
-191A4RjqKj2j3J1OL2m5K2pJ5kMk8L3j6ONJLk0L7m5LkL4k8Mj0OMNjnk4lJ2J1j5QpJ2rnPj5
-143a5J9J9l1K0k1J2j0jK6J2k9KRp%KnlJ8j6J0lJ3rj0J0m5L3J2k3lJ9Rl2RM2k8j6J3LlJ1j
-100A2j2KJ%LOk4kJ5%L4k7j6k3J6LK7Lk2Oj4J4j7J0J6J5j9oK2k1K0ok1JlNpJJJ1k0J5%J0k
-55GnLJ1Lj6K3j7k0J4ONj4J3mkj4PJ3k8L5rkOj6Mj2Ro%m%J7J1lj5rJ4j1pkjJ1j6N0l0L3k6
-8Fl4J8PJ4l1L8Kk1pJ4oNOrKNlMnkqJ8J0j0qkQLk8K3k1J1rOJ4%oK8j3j6j0LqK3j1j0pK0mL
41BqJ6j0Kpl2M2nmj1PMOl3j0M7m0K4QJ6k4kJ8mlNj2j1RJ9J2j3qJ9J6k1rJ1k2J4nj8j3L0j3
86a1KRKKmlkN%j3J4kj1jJ5J1j4J2mjQj8J1Q
110A5
##PAGE=	F1=21349.815141116432642
##FIRST=	23001.711907285582129,	6426.5682307747556479,	855.125
##DATATABLE=	(F2++(Y..Y)), PROFILE
-912Bj4nKjLLJ3j2%Rj5jNj2K3j8K4Nk7J3N%ROl2J6kRLj9J6%mJ2K8m4lnJ1QpMklj0PonJ6Kk
-861Ek1J7npM1l6Lj6J5M%MNk1L0kPk8J2Jj1mj1K6j4LLjJ6%oPj3nmoL1j3rMmoJ5q%j2J4j5K4
-812IPk9K5Kjj3J7onj0QkOJ7k3j0J0j1L5j7rQKj2PrRkmj6pK9kj6jJ3KJ2j5L5k4Ol7J6kK5l
-765A4j2Mj8J4jqQj3lkJ9JLJj3K6Ok6j5K2j0Lj1rRJL5pm6L8k0J2l0M5l5nK6JmOrj4J7LQj1
-719@Nk1J3mkJ9k3J5lj5J2rJ9nJ2k%pKrOmmqNjmJ5kmNQj9K2J8m8QKKlJ4n%rQj8J9qQk5OlL5
-666A3mj8k9M7rqPJJRj5Jrj3jK0Jk4QJ9Rjrj0K8pmRk9J0K%j8J0KJ0k1J0kj0K0JRJ4m7K4Lj5
-618a5K1Kkk2J6mpJ2pk6M3j7J4ooj9J7J4k1lLJ3%j7Rk0K6mpJJ3j5OLNnj2Lq%L6k1KJ0k3K1
-572CokJ1j7L0j7qj1J8j2oK9pjkMjKj6kOJ4k0K0Pj2qjQmolPJ4l2OQJ5M%mk2L1j7KOk0J9l1
-523b4J4J0K8nl8J6J9j3%%j2K0jmj0KkJ2kOj6%K5k1jLjj4RK0p%j7mNK4j4j2K1mj7J8l9K0q
-478a4K3K0k9J9j2Jj3RmjNJ2kl1K9%J6j2k1J7Nm%j3j0K8j4J4k3K1k6J3J1j7loK1qoLoQRmj
-433DpJL3l6J0rmJ4PLpj1k2PJ1RloRpoJ0nmKQoJ3K3l5MJpOJ3k2MRopMRj1PMJ2l5OJ2Rk6J5
-381cQML5l0nj1jj1OpL0l7J3J1KMQj8J3k2K6njqj3L1j6MKj8KJ6Jj0pK0j4kQJk0L4l4pK8%p
-334@JK5k6JK3Kmk2NJ7qlJ1mrMrMj3LOj0J8k8Oj3K3%MLj2j0L0k0rJ0J1oj%j3J1JJ%K5rj4j
-285AjlpJ5J6j7j8K9%j8LqjJ0L1l1Kj1Op%K0j1qJ1Nj7j9K2nJ7ookNL%j9L7j2onL7l7j8K7K
-238FrqJ3mK2nj7rLj4J2%%Nk4L5l3L1kjnnJ9J0J6m1kM1k8j3K2k0jJ7jK1j3j7J4lLKj7Lk0K3
-192FRO%ljrj2QLL4m4K1mRpJ2k9L3j6RMj%j7L6m1NrL1k0Mj1JQNKnk7JRJ0j5NmJ6j3mNj5K2
-142GK0l4K3k6J5j3KK5J0l0LRoKJMj0J7j7PmJ7j0j0J2m7L3J5k7jK0Ql0MM6l2rJ3JnJ1ppLJ
-97DKKMk3kJ6%L5l1j4k1J4mL3Lk2Mj4J6j6J3J3K1k5nK7k4J8rj8LoQmoLQj7J6kJ1kqKJ5%j6
-50BK2j5j8J4NKj2J4oOk0NJ4l2L7lrJ0j9Nj2J3nlmmK0Plj1rRnj1jNJ0j5M8k8K7k6k7J6MJ3
-4A0l0M0Nl0jJ4j0RPj2JKlJ1j0ljJ4J1j3rKPKl0K7k0J0j0PJ4%oL1j8j9pMoK1rroJ5kjkJ4j1
44@Lml3M3rlrMNOl5qM8m0J8J3J4k2nK2okLj5rJ1J7J4pj3K0K0k9pJ0j6J3rk0j7L7noNKNjqm
93iJ2lj0J3lppJ4J0j1J1mkQj8J2J0
110A6
##PAGE=	F1=21325.522541613943758
##FIRST=	23001.711907285582129,	6426.5682307747556479,	1346.75
##DATATABLE=	(F2++(Y..Y)), PROFILE
-912Cj5p%MMKRqlQj5%J1j3K0k0K2Jj8J1OLPNl3J5LQ%j8J5JlJ1K4l6ppJ0J2nJlmqPkoJ3Klk3
-860a9K5j0oL7l3%j5J3MMJQk1K5LRl1J3Jj2jj3K5j5Q%mJ8LqNrpnpL1j1pjjqJ7o%j1J1j4K1
-812GJ1l4K5%Lj2J6nlpJ%NK2k5pNj1L3j7pPJj1J0oJjKj6rK7jj8KJ2MOj4L6k2J3l5MJK5lj0
-764EKj7J0jj1J4j5kkJ7%NkrK5Qk8j1J8j2Mpj0RjL2nm1L6k1J4k9M3l2pK8ojQj4qJ5%RqLk2
-717a7J5pJJ7j3Plj7J3rK3pR%kqLpLnkoJljJ6%l%J0j3J7K2m9NKJoJ7mJj3J1k2K2rJ1k6NjL1
-666A0lj3l2M6qj0OMOOk0Moj8JK3lk7J0K1J1jj0j2L0oqJ0k9J0J%j7RLJ1k1R%j0J7NOJ1m3K4
-620cKj4K2Nqk3J7llJ1j2k3M3j9J4omj9J6J1j6lNJ1jj7Rj8K4ql%J3j2MNMnj2Lq%L2j8%J4k3
-573a6J8pLJ3k3L0j7mj7K0pj3K9lkJk%Nk1MLJ1j5J9NprlQlpkNJ2k9OPJ5MJpj5K6j6JNk0J9
-524El0J5J0K9j1l1J7J7j4kjj0J8Jmj5OjRMPj8MK2k3Kj%j5J0J4pOj5mJK5j3j4K4lj9J9l9K3
-479brK1J6k4J7j1%j2Pk%LJ4nl0L0kJ5j0j8J5Nklj2j0K6j3K0j7J2l0J1J3j7Mj2K5j0j2PpJ1
-436BQnmk%L6m0J1ppJ4NJj0ok4LJ7RKoQqnJ0qoNPoJ2K3l4N%mJJ4k1OJ0nrOlrJ4KJ1l2J2PN
-383Ej8J1PKL5k7rrKj4J1qL0l9J3QLLJ0j9J4k4K8nlkj4K9j7MLj8NJ2kpoJ7j1JJ2qj9M2l8j0
-337b0K9%qJK4k5jK8llk2PJ7j1lQlj0J0j1MrJPj0J3k4Pj8K4JMKj4j6L8k4kPJ2mjJj4J0%JK
-289BK6j0j6k%onJ7J5j8j0K6jj9NrmQL1k9KpK%nK2j3j0QPj4k1K1oJ8%j1oRM%j9L2j2okM0m0
-241fj5K4Ooj3J4mK1kk0j0Pj8QOmOk5L6l1L1jlnjK1J0J0m6OM0k7j7K1j5nJ6OJ6j5j7J7mLL
-196A8k0Mk0K0J2LM%lmj1L%L5m1J8kMj1J8k7L2j8J3Mnjj4L2l5Qj7L0j3Kj1nJ3NMll0LRRj5
-150c%jJ8j5kLj3K2J9l3K3k8J6j4MK4Ok8MOkJJJ5j9J6j7LmK1j1j1J3m5L1J6k6kJ9Pk4kM6l3
-106AjJ1kkQj3lMLKLKk2kJ6JL3l3j1k0J3j0L7Lk1Kj4J6j3J4RK6k8mK9k3J5j1j6NqJ0mqKOj3
-59a1J5kRkqJJ8lj6J8j1j4J4Ljj0J5pJ3k5JJ5l3L4Oj5J3k1NrJ4olkj0J9PkrqM%j5JQJ0j3M3
-11C0k2J7k4j9J3LJ1k6M0Ll4MJ3j2J1Qj4JljJ5j2nLJ2J4j7j0ONJk9K8j6QrLJ4JmL0k0k4jN
33clJ6oj0lJ1joMJ3j2Mmk9M2j3jp%OLl3nM8l9J2J5J2j9pK4p%%j6qJ2J6J5kj5J8K1l2qRrJ0
81A3j0k1j8M0%j0KkJ1Jj4mJ9pnRmkj2J2RqRllRj8J3R
110A5
##PAGE=	F1=21301.229942111458513
##FIRST=	23001.711907285582129,	6426.5682307747556479,	1838.25
##DATATABLE=	(F2++(Y..Y)), PROFILE
-912Dj6qkPOJNnoPj3%J7j2J5k2K1lj0QQOMNl3J2J1Nmj6J4JjJ0K1k8j2rRJ6mjmmoOJnJ0jkk5
-860b2L3j6mL4l1lj4J1KJ0kJ1k1K0RJ0l4J5jj1Jj5K4j6J2kpK0Oj0MppoqL1j1moKrJ8mjj0Q
-814aj2J9J4l9K5jPj1J4m%nnJLK7k6nKj2L0j7kM%j0J4lp%Qj7j2K7jk0OROJj3L7k0J9l1rNK4
-766A9kj0Jj7Qmj2J9j5JmJ4jPmpK5J1l3nJ5j4Mlj2RkK9ml5L4k2J6k9M3l0rL0j3JJ2k1%J2k
-721@QmJk3J6j0OJ5oJmj8J4qK6rPKmj0Nnjo%mkoKJ7LmoJ5rJ2K8n2LKjrK2nMj8J4k5K4j0J4
-670Bk7NJK5kpl6M5pj0MOJ2Lk5Olk1KK6pk8J1K1J4kj0j4L2nj1J0k9J1%jj5PNJ2k3QKrJ5QK
-623CQl9K6%j2K1Pj3k3J9mKJ0j6k1M4k2J4pjj8J4Qj1kORkj7Qj5K1j2K%J2j0LOMmj2JpjK9j6
-576hjJ9k4J5qQJ4k7L0j8%k2K2lj9K9%mMo%Qk5Q%RrJ7KkrnQlpkMJ1k8PNJ5MLj0qK1j4jMj9
-525a5J7k7J5RL1j6k4J6J6j5njqJ7Lmk1J1jOJ0Qj9PK0k5Lljj4RJ0qJ1j2mlK7j3j6K7kk2K1
-481A5m0K6j0J8J2j7J5j1%j1NJJJJ6rl0L2lJ3rj5J4Okoj1rK4j3K6p%l4RJ6j9J1j8K9j1j8J1
-438bpJ3Oom%jM0m5J3nj0J4Mkj1kk5kK1J1OoPrmJ1j1rROoQK3l2P%jmJ3j9PJ1jj4Qj4mJ8JR
-387A0k8J7KJj1QO%L4k4j2oMj6J5j0L1m0J4NKKJ1k0J6k7L1nnMj5K7j7MLj8PRpkmJ3qOJ3j7
-341Cj7N0m2j3K9JrJK2k2mL2rjk0PJ7j3lNkj1J6j4NojRj1J0k1Pk1K2NLJj4k0M3k9MNJ3kjK
-294Fj6J0%%LK7j1j7nLrkJ8J5k1kK4kk1Rj2oOL0k6LnjOrK3j3j3NRj2j8J7rK1Mj5j0J2Pkj6
-247a5K4rpjM3m0j3K1J0mj7J4oK2jk1j0J1k0JJ1pPk6L8k9L0jloLK2J1Nn1J3L6k4j9J8rrJ6
-204HJ1J2j6j9K0mLLk3Oj9J7J4JPLm%rllL6m0J7%kj4K4k6L1j8J6Lplj2K9k9Rk5L1pJj0j0J6
-158A5NMJl3OQPj5lJK1j7%%j2K3J8l3K3k9J7j6PK2Lk6NKKKJK5k7J3j5kmK3j1j1J4m1K7J6k5
-113ijJ8Mj6rM7l5ORmJOj8%NLLLKk3jJ5LL0l5qj8J3j6M1Jj8jj3J5j1J7LL0l0kL1k3J3j4j4
-67@Qj1J2lj0JMqJ2kQkr%K2oj5J2nj0J2JnpJ7qK1l1mJ7l4K9J4j9J6k1NpJ5nmjj6J8PjqpjO
-17cj9LJ1J1j3L6j5Rk2j2J1KRk2L7Ll7RJ2j5J5Qj6KqkK0j4rRJ0J7k0j2J2Jjk4K6j2QrkJ5K
27A1mL0k3k8ONJJ2nj0%PJj2RJ3j3Nkk7M1j7%mmPJl2jM6l5LJ8Qj5pK5j0Ljj8oJ3J3J6Mj8J5
75B1K3l5rRkOj0k1j9M2Pj6knJ6Mj9oK8j2%OpLj6J0QnPklRj8J4Q
110A4
##PAGE=	F1=21276.93734260896963
##FIRST=	23001.711907285582129,	6426.5682307747556479,	5198.75
##DATATABLE=	(F2++(Y..Y)), PROFILE
-912A2j5j1lJ1J0m%%oLj1KJ8pOk0J7nlORPKNl1QJ6Oqj3J1JJQJ7j9j8rNK1jnnmmOOoOm%k5L7
-859B0k0oL3k7oj2PLJ2mJ3j8J3J4J0l3J3kj0Lj6K3j8J8nrK0Rj1KlrppK9j1jj1Nj0K1l%j2N
-814BrJ7J4l9K2lJ1j0J3mMmr%KL1k4mlj1K6j6JJjqJ7Kj6%J2j5j3K4jk1RROmj2L5j6K6l1j7
-768gPK2jq%j7Mmj0J9j5MmRjQqlK4J2l4jJ1j4NJj3PjK4kk9L2k3J6k7L9k4rK9k0KJ6k5ORmP
-720IlJk1J5j2RJ1Momj9J5oK5q%PprNmnlKlppOJ5Nlj0J6mRL0n2JLlj2K4mNj9J5k7K6j0J5k5
-669b0LMJ8kll4M0prLOJ8jk7Qjk4OK6j0k9J1K1J5kj0j4L1lj4J0k6R%kj3MQJ1k1PKqJ2J2kM
-622Gl3K6mqK0Qj6k3J9mQQk1j5L9k0J4qjj6J3Nq%POlj5Nj1J8j4OjRnJPLkj0jpkK4j1lK2k3
-573a0J1qJ3J4l0K7j7Kk4K2%k1K6LoQj0%Rk5J2mOmJ5JKrpQmomNQk3NNJ4NLj2kJ4j0jKj9J6
-524@k4J4RL2k1j6J5J3j6o%qJ5Mlk4J2JLJ5Qj8RJ6k5Mmkj2POnJ2j1jpK7j2j5K8kk3J9l6K6
-479DqJ3Oj0J3r%rKKJjK0j2l0L0lJ2oj2J2N%pj2oJ8j1L0Kj0l6OJ8j9J9k4L1j3k1J3nJ3Mop
-433cMjM0m6J4kj5J5Koj2Lk3oK3J2J0pNqmJ1j2j0J1NpOK0k7Rk%pJ3j6PJ2%j5Qk4%K2%Qk4J8
-385A%lmNMjL0j9j2nPj8J7rK8l5J0LJJJ2k0J5k8L5opRj4K2j6MLj7RMj1KkJ2mRJ2k4j4N2m1
-338cj6K8KrjK1j9oL4j4lj4NJ7j3mJKrJ8j6NklRj1Pj8Qk5J9J0J%j3k1M2l2J1LJ3%kNj8R%%
-290bMK2pj8pPj4JK0J3j9KK2mk2J0j1qMK7k1KlnJ4j4K5j4j4KJ0rj3J0j1K1Rj7j3J4Rkj3J4
-246AppJM4l9j1J8J2lj8J4oJ9Kk2j0J3j9nJ3pPk5L7k5K6jlqPK4J2Jn6J9L2k0k1J3kj2J5J7
-203B0Pj8j9K1mNKk5Rj7J1J6%RMmNoj0mL5l6J2Jpj2K5k1K7j7J6Lrkj1K3k2J1l4L2%lqj3J9
-158A1LOMl5PRNj5oKK2j7Llj1K3J6l0K0k8J7j7QK2%k4QmOKJL3l4J1j4mnK3j0j0J4l5K2J3k1
-113a2jJ6Lpj7M5l5J5OqOKk2MOLKNJk2%J2NK4l1qj5J2k0M2Kj6mj0J1pJ9mL1k8jL1j9Rj5j2
-67bRj4J4lrjLnR%Mkp%K4rj3MJnJ0kj0jJ8qK6l6qJ7l2K2K3k1J6j9MkJ2ml%k2J6QJromJ0k2
-16b8PRJ4j3K8p%k1lQJQj8L4Jl6J2J0j6J7Qj6Kj2%K0j3j4J6OK2k5j4J8llj6K1pPpqJ5LkK8
29C3k4l1J2OLQkj3KOJj6J5J1j4Ojk2L7j8jjnOjk9KM3l0oJ9Oj0qK4j0Nlj7oJ4J0J6Rj9J2K1
76D0l4j0PNLj1j8j8M1Rj8mqK1Mk2oL3j4LMrPk0ROkN%mJ1j9J5O
110A2
##PAGE=	F1=21252.644743106480746
##FIRST=	23001.711907285582129,	6426.5682307747556479,	1674
##DATATABLE=	(F2++(Y..Y)), PROFILE
-912Dj5j2mJ4J4pmLqJj0MK1jkk0J5qMMRPjMk6NK1Nj1qNJLPJ3j1k1j0%K6Lqom%MJ1oJpKk5M0
-859A6k2rL3k4qj0MKJ5oJ5j5PJ7J0l3J3lpNj6K0k0K4pj2K0J2j3JKj1roK7j0Kj6Rj2K2%Kj5
-815fLpJ4J6l9J9lJ3j0J1kPmj1%%L2k1jqrK2j6Lk%nJ9Nk3%J6j4j2K1kk1J2QNrj0L4j3L1k8
-769A5k6QK1%ojj6LqqK0j5QoN%Rj3JK2J4l6NPj5OMj3OJJ7Jk3K9k3J7k7L7j9j0K7k5OJ7k9J2
-723aNnMJ%j7J5j7J2QJ3j4kj9J4nK4noJ0rrLKj0%Lkj1qJ1J2Njj4J7JML3n1%Llj7K7kOk1J7
-674Ak9K7j1J6k2%PJ0J%l2L5pqJQK3ok9J0Kk5QK6j2k9J1J9J6krj6L0jj4J0k4Qklj1KJ0J1k0
-629b0PLqRJ4mJk8K6qmJ8Qj6k2J8pJ5Nk4rL5j8J2pkj4J4KoJPLlj3KqJ6j5RjOk%QLLj1nnlJ8
-577@ooK6k1QrJ7J3l2K3j5Ok7K2Nk4K2OqJ2j2lJ2k3J4rLKJ4lOqrQmnnNOk0NNJ2OKj3LRpk%
-526Aj7J3j9J3QL1k5qJ4J1j6r%nJ2Omk5J3L%J8Rj7J1J1k5Pplj0PKkJ3j0%j1K9j3j3K9lk4J9
-481A4l3K6oRkkJ1p%q%LJkK4j6k9K7kJ0lqRN%pj1nJ2qL3J2k0m0MK0j9K7k9L3j5k4J6mJ2Jo
-434CqPjM0m7J4Kj8J5Kj0j5Rk0j1K4J2J3nLplJ1j3j2J3KoLJ8k3J2oKrJ3j3PJ2Kj6Ql2NK3k
-388bRk1K1mpKKLkK5j3j1mQk0K2rK4k9O%%JJ3j9J4l0L9prJ4j5J9j7NNj6J0%j7OLRjJ4Ql0j0
-340a1N5m2j7K6LplJ9j5qL4k0lj0MJ5j2mkOqJ9j7OKpJ0j1Nj4Pk7J5J5%kj1j9L8l6J9%J2Lk
-295EPj8O%jOJ7mj8qJ0j8NK1J1k1J1J9pk3J1j1qKK5j9Mkj0K2j8K7j4j5lJ2onKj5K2J4k0j6
-251b1J7J1mrNmoJM2l5rJ7J4nj7J3qJ7Nk2j0J6j9qJ4pOk4L6k2K3%nrRK7J5lo1K2K9j7k2RN
-206Fj5J5K0Lj9j7K0mPKk7J0j2MJ7jJ1OmRkj6pL4l2QJj1j2K6j7K5j6J6Lj2Jj0J7j6J2m1L5
-163A7Kmnj7K2%QPl6OJ1Lj4qLK0j5Nnj0K3J4k8J7k6J7j7J0J9kk1PqJ1JKM1m2J1j3qoK5j0r
-118bJ5k8J4J2j7%J2JJk3M3l6K4Lj1J2kk4ONLKOJk1JRQJ7k9nj2J2k2M1Jj4nrPlK0j0L1k6%
-72HL2j7Pj6j1J1j7J5krkJ%LMjkm%K6j2j2kOjRnj5NJ9qL1m1j1J7l0J4L1k1J5j7KMQklLk8J2
-23fJ0LrnpJ3k5J0QJ7j3J9Kj0j9OMJPj4K8%l3J4Pj7K1Qj9Mj4jK0j3j7K0MK7l0j4K3qnpJ6m
22BQoj5J6MjK4k3l3J9MPMjj6MLMk0J9J1j5Pjj7L5k2%JnNmk4ML9k5j4J9LnqK3j2Qmj6nJ3PJ6
72A7J3k0QJ9l0j3OJ3lj0j4j8L9J1k0nj1K5Nk6nL7j8QKj2J2k5RM%KLnJ1j9J6L
110I
##PAGE=	F1=21228.352143603995501
##FIRST=	23001.711907285582129,	6426.5682307747556479,	1217.25
##DATATABLE=	(F2++(Y..Y)), PROFILE
-912Cj3j4nJ8J8j3qQrkpNK1Mrj8J1pPLROnOk1KK2Qj4m%jNORlk3j1oL1Oj1omMKJ5nnj0Mk1L8
-859A6k2j6L5j8j0rJMJ3oJ5j1JK0Ql0J0jnNj4J8k3K8pj2J8J4j5%Oj2j0mK4j0Nk2J4j4K4JO
-816A5k1LnJ2J4l6J7mJ4rQ%J1pqmJL0j5jj2pJ6j3NnJmK1Pk8kJ8rj2J8kk1J4QLj1rL0qL5k9
-769A9k9RJ8Jmkj4%j0mJ9j4J1qJJRj7MK1J4l5QMj6PPj2LNJ0Lj7K7k4J7k6L2j1rK4l0QJ8l2
-724a4J6LnJJKj3J5k1J4LJ9j8Jj9J3lK1kj4J6j1rKNj4MNkj5rJ7OPjj5J8LJL2m6kMmk0K8%N
-676Ek0J8k9K6j2J5j6oPNMLk7K9qpJQK7j0k9J1Mk3RK4j3k8J0J6J5%rj5K7Kj4Rk2PlnrJJ2J0
-630@j8PKoOJ5ojk4K6j3JJ5Qj5k0J5qK2Jk7kK9j6J2plj2J4%nMNKoj0jlJ4j5J1lKMkRKRj2q
-580hnkJ0%pK7j9NqK0J1l2J7j1Qk8K0J0k5J7PpJ3j3pJ6k0J3j2JPJ2nRpj0QnlpMNj4KNRQ%j3
-531dQLmkjj9J3j5J1RL0k8jJ3Qj6j2KmJ0Plk4J1MlK2Rj6J1Pk3QqlqP%jJ2qLj6L0j3rK7mk4
-482dJ5k5K3kLrNJ0njnlL%lK9j9k9K3JPJlMN%oj0nOnL4J9k7m0JK0j5L2l3L3j6k4J5jJ0%pr
-433gQKL5m4J4Ok1J4Kj5j4J1j3j4K0J3J5l%nmJ0j0j4J3KojJ4j6J4rLj1J4j0OJ3Jj5Pl7RK1
-389bkJ1j8J9nj0P%JjJ9romPj9K2pJ9k1LmkLJ2j8J3l1M3rrJ6j3J2j5NPj5J2ok2J1OPKJ8Ml4
-341cpN3l7j8K3MnoJ8j3rL3k4mmJJ4romRoJ9j8PNrJ0rKj3Qk8J0J9jkj0j5L0l7K6mJ3NlRj8
-293dM%kPJ0Kj9qJ3k2J0K0Qj8J5J4qk3J1rp%K1j4L%j6K8k0K8j3j7mJ2lLpj8K3J6k1j6J7J1
-249GknojnJM0l0pJ6J2pj3J2qJ3Ok0j0J7j7j1J3nNk1L3j8J8Jnj3J3L0J7oo5K5K3j2k2LJ1j7
-205a0J5K3jj9j5J8lR%k7J1olJ4JJ3NkJ3%k1pL0k7Mkj3qK5j1K0j5J5Lj3Mj1J2j0J1m6L8Mo
-161A2kj9K4kPJ0l7PJ2Lj5rLJ9j2PqrK2J2k5J2k1J5j6J0J9mj9Pj3J5KLM3m5Rj1j1nK4j1oJ4
-117A1k1RRj2jR%Qk7L9l4L1%j5J8nk5OMLJQKk0KOJ0Qk3mqJ0k1L8Kj3ooKJK0j6K9k2JK9j1N
-69C1j7rJ0j8J4jon%LkQpj%jK7j3rj1J2LOpj9J1J9nL1m2j5J6k4ML5j9J4j3%RMjjLl1PJ3Nj1
-20cmnJ2k5J1MK1j4J3Pj5j9J3KJNrK2kk8J4Nj7K3Pj8Nj6%J7j1k1K5JL0l2j5K7j1qNNKQkk3
25a3J5N%K0k1l4K6KJ0%%j8KOMk2K1J2j8Rkj1L0k2%KlLpj8NL5k0k0J6K%pK0j4J1mj3oJ4LJ5
72A5J5j9MJ5k4j6PJ6oqrj6L5Rj8pj3K8Nk7nL8j9J2jj2J3k7RJLKLpJ2j9J6%
110E
##PAGE=	F1=21204.059544101506617
##FIRST=	23001.711907285582129,	6426.5682307747556479,	4075.625
##DATATABLE=	(F2++(Y..Y)), PROFILE
-912A0j0j6nK0K3k0j1J1pnoOK0J1j8j4QpJ0%RNrQj4kK3J0j8KolOONMk6j1j2L5J0j4plOJK0
-865B5nrj4Nj6L4k2k1L8j5j0qjMJ1oJ6opK3Ok8QjjPj4J5k6L3qj2J6J6j6kJ1j3j2%K0j1Pk6
-821a5J7j4K5KJ0k7KlJ0J4l3J4lJ3j0OKJ3rmrKK7r%j4pJ3j3Qj1L%K0J0l3kK0oj1J3jk0J4J0
-776A4%j5oK6mL8k9l0OJ6Lkjj4kj1%J6j2J3qnLQk1QJ8J5l5J1Jj6RRj1JPNMj2K5k2J5k6K8m
-730A3rK1l2RK0l5J9%o%JLpJ4k5J4%K5k3Mj9J2kJ9Jk0J9j3qjJ2j8QMjj7j1K4jPJj8J9PmK9
-684C5l9kMnk3K8KOj9J9l0K4j2J4j0j2QjOPk1K1qnjRL1j5k7J1Nk1J1K2j3k6RJ1J5%rj3K3M
-640A3j3Qj8NlqokJ5Rj6PKnKJ7pmj9K6j9OJ2Oj3j7J2rK9ll1OK3j4J2ooqJ4knPK%qon%J3j4
-590b1J4ojJ0nJ1%J5j3j1mkJPrK9j8LpK3Rl1RpJ1k9J8J5k4J2PqJ5j3j0J7j2J0j6jJ1J1pRm
-545Hj0QokrNJp%NORjj3J1lj%kk0J2j1J0QK7k9NJ2Nj6j3MlQOjk1QOpK4Rj5J1Lk1QqmnQk%J0
-491GoPk1K9j3nK6ok2J1j9K1Lkj5J1QmjlnLjlL2k2k9J9LOLLjMJmrnj%L1K3k8m0jK0j4L8l6
-442gL1j5k4J5JO%pj0J0KL0m0J3J0k3J5Kj9j5J4oj6J5J4J6lklmJ0rj3J2JonJ1rJ4j2Nj3J5
-398ApMJ2Jj4Qm1J3J9lJ4j5J6pj3J3jjkJ3nklOj9K4nJ2j2jplMJ2j8J2l1M6j1rJ8j1Oj3MRj5
-351bJ4j0k8J5J1NNK0%l7mN1l4j9K1NkrJ6rrL0k7oKlJ2nopJ4mJ6j7OQj1Rp%j0Ql0OK4kmpj0
-302b1K1l8L2rJ4OlJ1j6JKmPKQk0pJ6k5J4J9Nj5J7J1j1k2J0opkJ9r%Lk2L4k2K9j3j6pJ3jJ1
-257Ij4k3K3J9k2j6J8J2ljj5LljL6k4nJ5J1j0j0J2rJ0Pj7j1J8j5j3J1lOj9L0j4J2Koj6J6L3
-215C3K0ro8K5J9qk2kJ7j9J4K6nj8j3J7mJ1jk6J2%qJ1%J5M%J6Lk6pK6k2jmj2nK2oJ5j3J2M
-171B3j3Pj1OnRm7M1LpJk0K4lOJ4l9PJ4Kj5j0LJ8qPrj0K2Rk1Pj6J3j5J1J7mj7Oj7J8KLM4m7
-125CRrj3nK3j1lJ3j5KQq%OkJ5l2L8l3L6mj8K6rk5Q%KKQMj9LLJ1%j6mmRk0L5Kj1pmmNK0k3
-75hK8j7KK6pMj7qRj9J4kjqJNj0J4j1lM%K6j3oj8J7OLqk4J9J7kL1m4j7J5j9lL7j5J1rjJ2j
-28A0JJMl5MJ5Oj3llJ1k4J2%K4j4PJ1j9k0K1jKMoJ5lk1J4Jj6K5Nj5Oj6jJ2qk3K7kL3l4j5L0
17Ij4j0J5kNQKl1J7MJJ4j7l3L2%J1lKk2JQNk3K3J2k0J0lpK7k1%KjKj1j3QL1j7k4J4jOoJ7j6
65iJ4mroJ3%J2J5j6%J1j8j7PJ9j0nmj5L0Rj8oj5L0Mk7mL9k2J7lj3J5l0RjO%NqJ2j8J4k
110A
##PAGE=	F1=21179.766944599017734
##FIRST=	23001.711907285582129,	6426.5682307747556479,	3539.125
##DATATABLE=	(F2++(Y..Y)), PROFILE
-912Hqj6lJ9K6k5j3J4mrmOJ6J8k2j1MnRJQLj3J0qkK0J3k0Oj1oQPjRk6j0j7L7J3j5omRkK3m
-864B2j2j7Pj2K9k0k7M1j1j0pmPNmJ5jj1K1Nk4MM%Qj3J2k9L6pj1J2J7j6mJ5j4j2MJ7j3Qk7
-821a7J9j5K7KJ3l3LkJ0J2k9J0%RrLMJ5j1Jj3LK2jkj6mPj0J0j6NKK0J0l3mJ8%j0J0jj8J4R
-776A4kj6mK1JL9l1k6MJ2L%Jj3mj1MJ2j0J6j0j0OPk4J0J6J4l4J4jj6J2J0rlJ1jNrK5k1J2k5
-732a1K3LpJ7l3J1J9l5K1mlmJOmJ4k8J3lK6k2Oj8J0%J5Lk3K1j4omJ6j9J0Mjj9j0K9qPJj6J6
-687@RpK4l0jKlk6K6OLj5J8k9K3j3J1jk0NlJ0Qj3J5rnjRL1j7k4J0Qj6RJ8j1k2NPJ3JrrJ8N
-640A0j0Pj5Llj0nlJ7Pj2O%ljJ7poj5K5k2J0QNj1j2Pj0L4pl1J2J6j2J2npnJ4mmQ%mqkqLJ3
-591hj1J2pnJ5oJ2jK2j4j5lkpJ3j0K8j4JpK5Nk8NnJ1k6J3J9k1OOoJ4j1j4K0mNj9lJ5J0j0J0
-546A0krPpJj1M%kjMLRjj1J2o%%kk2J2pQRK2k8J0J1Kj5j3OlMPjj5NOj1K5J0j3Rjj5OpnlRk
-493b%QoJ0k4K9j3kK3pk1Pj1J6J0pk0J5O%l%qKklL5k2l0J5OLPPnLJ%j0lqLK5K6k8l6kJ9j2
-444iL9l5K9j6k0J2N%%nj0QMK3l4J1J4k4J4Nk3j5J4Kj5PJ4J6kmjmQmj1RJppQmJ5j5Nj2J5m
-397cLJ0jj2Qm1J6J6kJ5j0Rqj4J6ll%QmMkMj7K1jNllj0nOJ0j5J0l0M6j2qJ8pjj3MJ2j4J4j3
-349@l1J7J5MOK1ll8%M2k7j7J6OLj2J3nrK4k5rPpJ1%qqJ8JJ0j7PRj3PmJj0Qk9JK8lnmoJ2l7
-300d0L5j3J5OkJ2j4kLnPlJ2k1oJ8k4J6J8Jj2J9Pj5j9QkpkJ6o%Kk5L9k5L1j2j7pJ1LJ8k0k8
-255c0K3K1k3j5J9J0%Lk5PkkL1j9jJ5Qj4nJ1rOQj5j0J6j4rP%Nj5K6j1OLok1J9L6K2j0o8K3
-211AJ6ok1qK4k1J5K7rj7rJ3mJ4lk3J1Oj1NKJ4LLJ8Mk8oK1j7nqj0jJ7jJ1rPMj0J0j3JjPm9
-164c6M7jqNk0K3mNJ6l9NJ7Kj5j1MJ4mJ0j1j2K1Pj5%j0J1j5J1J7lj6Nk0K0JNM2m7Rpj3nK1
-120Fj4LJ1j0kNnKLmJ9l2L5l0L7nk1L2j1k3Pl%KJ0Oj8LjJ4j0qnJOj4K9Krqkj0J0J9k8K5j3
-73ALK4lMj8oNj8J3lMr%Pj7J9j5nJ0JK3j2lk4K1QJj1k4K4J5JK8m2j9J2j2rL6j0PmlJ5nLM%
-25A7l3JJ5Qj6lJRk2J2mK6j4MJ2k0k0K4jJMnJ0lj5J2jj5K6Mj3Oj3mQnk5K8mL3l3j3L1j8j1
19a9K6j2RRNl8J6NJRj1l2L4kJ4nLk5lJ1Nk1K4J1k1J2nlK3k0%KL%j5pRK7j5k5RjJ1mJ1j6J6
66EmmqJ1kJ1J3j2lOj1j9QJ8j1kJj2K3Oj4oj6L1Lk6lL6k1J7lj2J5l1J0lQjOj0J2j7J3m
110b
##PAGE=	F1=21155.474345096532488
##FIRST=	23001.711907285582129,	6426.5682307747556479,	3002.75
##DATATABLE=	(F2++(Y..Y)), PROFILE
-912Gpj7jK0K8l0j4J7lj2lPJ2K4k6pJlQKOJj8J4jnJ7J6k1J0j6pQQpJ5k6qk3L8J5j6nmJ1mK5
-865B6mj4j8QpK2j7l3M3nj0poJ0jkJ5Mj8K1Lk1JPMQj1Ql3M0oj0RJ6j4pJ9j4j3PJ5j5Rk8K1
-820Bj6K8KJ7l8MjQJ0k4QLMrKMJ6j3Pj8OJ7Olj8lKpJ1k0PNJ8J0l2pJ8Oj0Pkj4J3Rnj8jJ7M
-771A2L9l2k1JQMKKj1oj2J0PqJ8j2j3RMk7J3J4J4l4J6lj6J5J2qpJ5nMmK4k0Qk3J8J1oJ4l4
-727hJ1J8l5K4pjq%J0%J3l1J3pK8k3Rj7QKJ1Ok8K4j4nqK1k0J2Njj9j0L2j5OLj6J5J0qJ7k0
-683cjJkl0K5J0Jj2J8k9K3j5PQk6KlJ2PmQj0mjRL1j9k1J0Rj1QJ4qk0LJJ2KrnJ2PqPj3Klj2
-634b0lnJ9NqNjklJ6pnj3K3k6J5MMqrLj1M0j1l2J8Rj0J3mrkJ4nnJ0loj0Lj1OJ2qJ1qrK0qJ3
-584AjK9j4k0l%j7K0j1K7j1jnK6Kk5JnJ2k4RK4j8JNpJ5j0j8K1Rlk1mJ7Rj1Q%qPqKj2NlNlL
-535e%RkpJ1rJKlk3J1lPRJ6k6J5J0jj4j4RmKQJj0%Pj5K6Rj1Qnj1NonjJ1l%NmJ3k8K8j3KK1
-484B3qk0LnJ3J6j1k4J9LKnMj0%kmL8k2l1J0J1%J0J2j1KLKrlj4NK0K6k5l3kJ7qM0l5K6j7j5
-439iRJ0o%nrOPJ4k8J0J8k4J3Pk6j3J2J0j3jJ4J5koKmNJrOJpj0NKJ5j8Oj3J5jJJ0lj0Rm1J7
-390a8J4jJ6oKrj4J9nmJNkQjJj5J9KkOoj2pQRj3Pk8M7j4oJ8npj2NJ3j3J3j5l3K0J8KPK2pl8
-341a1ML3k0j5J2OPj3RjrJ9k2j5J3j1J1Mj0rK2OMj7PJ1j5Oj%qPk9lL2mojkMl5L8k0J6QjJ1
-294A2j1mLnPj0J7k3lK0k4J8J6lqJ8Mj6j7P%pkJ4lkLk8M2k4K9j1j7nRMK4k3l3K3K2k3j4J9
-250eRJQl3J0JnK7j4JJ6Kj5%J0j0LQj1j1J5j4oNLNj3K2rKMok5J9M0K4j0o9K1J3lk0j3K9k2
-205a6J6K6j1j6oJ1mJ4mk0J1J2j4%LJ4KLK0Nk9nJ5j1rj0qMJ1LOoKNpJ2j4k%Mm6N1pnPj9K0
-158HmLJ8l9MK0%j4j1NJ1JJ0j3j4K1Nj0onJ0j4J1J6kj5Mk4K4%NL7m4Rnj3lJ8j7RPnoMkK%m
-110hK3l2L2k8L8pk5M0j4k0Oq%LRQj6NoJ6j7koNNj0K4Lqplj4J4J7l2K4rLJ9JMj9mKj6J1kP
-62Fj0%Rk4K4j9oJ6JJ9j0Kl0K3J0kj0k5L0J0LK5l9k1J0pj0L1lKJoJ7rMOkl1jJ6J0j9lOOj9
-16a9J0pK7j4JJ3j9k2K7kJMmMjqRnj3K6LrOj0pK%k7K8oL2l1j1L2k1j1L5k2J1J1J0m5J5OJK
29Bml0L7nJ6pLk7qJ5Pk1K5J1k3J4pjK0j8jKRkj9kJ0K2j1k7NkJ6lQj7J8m%qRmQRonJnj9RJ7
80Gj4JOqJ6Mj2mj6L0%k3jL2k2K0mj0J4l1J0nJ0kPj2J1j4J0n
110e
##PAGE=	F1=21131.181745594043605
##FIRST=	23001.711907285582129,	6426.5682307747556479,	2745.25
##DATATABLE=	(F2++(Y..Y)), PROFILE
-912Fnj9LJ9K6l1j4J8%j5kPPK7k4nk%OMLjk3J9MoJ1K0k0J1j8j1RJ0j2J7k4ok4L6J5j5mmJ2
-867EnK4mj4j9RkJ4j4l5M3jropJ2qJJ3Qk1J8Kj8lJ5NOj0Ol5M0noNJ6j3pJ8j3j2J0J4j7Qk7
-821a9K1j4K8%K0m3N%QRj9MQlr%NJ4j1J3k4J0J0J3nj7lknJ3k4J0OJ5J0k8j0J5J1pKjj2J2J0
-776A6rj7JJ2PL9l4j4mOMLMrpj2J4LoJ9j3j6J3%k7J2J3J3l3J7mj6J9J3pj1J7oLlK4j6Lk2J4
-731CJ5lJ1l2J0J6l2K3j0Lj2kJ5LJ3l2QpK6k2J2j6PLQNk6K3j2lj2K2j9J4Mjj7rL4k1MLj3J3
-687cJ0j0Rqjj%l0K1J2%qJ6k8K2j6LJ9l0llJ2OMKj0ljQL0j9j8RJ0nMJ1mj7jlJ0MrjOPnPj0
-637eJlj4knK0KnNlJnJ4noj1K1k8J8jLnkkj2M2j3l2K2Nj0J3mrJJ3onJ1pprOj2OJ4nRj1rK1
-586erJ4kL5j2k4nKk3K4j1K4qlkK5kk0JpJ1j9LK8j5kKnJ3ok2K1J9j1k0nJ8Rj3OJnOj0Oj3M
-539gmJ1nJlRklRj1JLkk6J2%ORJ0k2J7Qkj4j4J3n%PLlnOj6K4QrNooLom%J5lmNmJ4k9K6j0N
-485EJ6rj8%%RK1j3k4J8KNqNrjnlL9k1l1OJ6lJ2J4j3%MNj0lj8QJ3K3k1k7jJ5pL8l0K2j6rN
-438AJ3j4KmoKQQk4RK0k1J1J1k6j5QJ8rrJ3J4kpLk%PmJjoj2MOJ3j9Nj0J5jKOooJ0l8J7J1J
-388cJ7jqj0j2J9onLMnJ3Jkj1J4MqJ3oj3qJ0Oj0Nk3M3j6lJ6kj3j1NJ6j3J3j7l2J9K2%PK0p
-342B5l6NK3j3j1PPJ0j5PJqJ3j7j8J6j6J2Qj0qK3J0mj5PJ1j6LLJpNk6oL4npK%mk7L4k4J8Q
-296@%J0oqMoPj3J8k3jK0j8J6J5poJ6Kj7j4LNrjJ4jlLl0M4k3K7j0j8kPPK4k1l8K3K1k3j1J8
-250ePMJ0l8J4KqK3j1MJ7mj5NRj0%Pqj0J2j5%KOLqJ7plOok9J9M3K5j0o6J6J3kj9j8L4k3J5
-204bK7j3j5kQnJ6pj5J0J7j5nLJ3JOJ9Mk8kRpj1j3mOOPJklNkJ3j6m%Jm1N4j4kRj7J7l%J7l6
-154a5KK2%j4rNRMQj2j6K0Mnj3%Qj2J0J6Jj6Lk5K3JOK9l9J0lj3%J4k2J8LlpJ%MlmK2k8L1k5
-106a0L4pk6M3j4j7Oj5jORRj4Oj0J7k3NqJ0JmJ9Lpomj7J7J5l5K2mKJ6MLj9%mj3RmJ1r%J0l0
-58b4K7k0rK2LJ2oNl3K4J0lj2k1L3MOK0l4k1O%j0K4MmPqJ5rLPok5%J4J0k0mJ1Kj4Qj0K7j4
-12cJRj3k5K8jjMmJ%kMoj0K5KnNoj1kMk9K7oK7k5rL1k3j0M1l0J2J3J2m7J3O%jJk7L8pJ6pL
36A3k8j2J7Pj7K4J1k5J5rKJ6j4kJJ4nk1KRK0j0k6JkJ9jLj6J9lLqQqPM%pk%j9J1J1j4ORoJ0
85GKrlj4K8lj9jK9k3J9koJ1l1J1nRkQj4J1j1Oo
110h
##PAGE=	F1=21106.889146091558359
##FIRST=	23001.711907285582129,	6426.5682307747556479,	-827.25
##DATATABLE=	(F2++(Y..Y)), PROFILE
-912bmk0OJ8K4l2j3J9Mj8jQjL0k1kmKNNJmk6K5QpNK2k0J3j9j3J2J0j6J7k0mk5L4J4j4lnJ3
-867AoK2nj0j8QKOql5M2Kj0noJ4j4LJ1J3k5J6Jj5pK1PNj0Ll7M2nlKJ5j1qJ9j3j1J4J1j8Pk5
-821a8K1j4K9kK2m5P%PPj5KJ4j0j0kOJ2j0J9k8J4LK0pj7lnkJ4k7J1PJ4Qk2j3J3J4lmjpJ0R
-776A8j1j6MPQL9l6nrLNLPqrrJ7knK1j3j8J4kk7J2J1J2l1J7nj6K4J3nj6K1j1MkK5j2mj9J0
-731DJ9jRl1J0J3l0K4j1Oj6mK0NJ1l2NpK3k0J5j5NMNMk3K2j2%j4K2j7J4LJj6qL4k6MJrRJ1
-686A1j1JKJmKl0J9J3mkJ5k6K0j8jK9k7rmJ0LJ2kj2k%PK8j8j6RJ0JJP%j4mpQNrNkPkQr%jj5
-634a5kpK2%jMnLpJ2mmrJ8l0K2oKkLoj2M4j8l0K6%j0J2lrNJ0nnJ0qrqJ0j3OJ4kPj2j2K4rJ4
-584EnM2j1k8mKk7K6j0K1mpKK5oj5Jj0J0j5lL1j1mjmJ3mk6K2K8j8j9nJ9Pj5NKmQj3Rj4MoJ6
-537IojnRkJPj3%L%k6J3JNPNj7J8Pmj2j3J5olQLMqLj7K2RrKpkKnkJJ7kqNoJ6k8K2qQJ2j0j6
-482blMOK6j4k4J7jQj1Qj0knlL7j8l0KJ8nJ4J7j6jMRj0lk2J0NK1j7k0jJ2mL4k6J9j6kKJ5k2
-436@MkkkJ0jj8OK3j9J0J5k5j5KK4oj5J2J2krOjoJ3Kmkoj3MQJ2k0MqJ5J%LrlJ2l5J7QMJ8M
-386B6j9j1j0J9pnMLqJ7MnqRPj4J9oj4qJ0OrMj9L8j6%J4%j8rNJ7j3J3j8k9J6K5kQJ7pl4PJ2
-339A1nqKPJ5j7MMqQj2k1J9k1J3J1j0pK4J5j2j4QJ0j7JOKpMk4qL7ooK%qj9K8k9K0RjR%j1N
-291CoQj5J8k6LK0j2J3J3j1kJ2%j7j1%Pj0JJ4JnLl1M6k1K2j0j6KMJ0K0j5m4K4J9k2qJ8MOJ2
-247B1m2J7Mj1J9rPJ8j0j4QQj0lQpqQj6P%PLnJ3npPql1J8M5K6po3J1J3lj8k0L6k4J6K6j4j4
-201cKOpJ7qj2J1J9j3j2OJ0JOJ9Kk5%Lkj3j4jQJJ0mKrOKJ4j8mjjl6N8k2JJ0j6J4kkJ7l5%K5
-152A0%j3rOOQPj4j6K0JKk0MOj0RJ6Lj6%k3K1KPK1l6J2jj1KJ1k7K4%kqJ%OnmK1k3K9k3L1p
-104A8k7M6j4j4Nk1kQRRj0Pj5J9l0J2j1J5k%J4Oqlnk1K2J1l6K1lLJ2PLk1Mrj0OmJ3qKJ1l6
-58b7L0k2j1K7LO%Rl7K4Rlj3j5L4lPJ6k8k0KNpJ4J4j1J2j1J2rMOqj9%J4J0k1nJ5kqNj1K5j4
-12bJPrk6K7jkMllKMjpqK4JjMlj4pRk9K5pK2k0oL0k5qM7m0J4J4J6m9J0NJoPk3L8j0J7qLk9
37a5j6K0Pj3K3Rk5J7j3MJ2j0kjK0qk3OQJ7qk4lmK3%Jj6J8jPj0Qj1M%OppNj7J2Oj6J1J2mMJ
86Gpjj2K5oj4jK5k4J8JkQl2J2oJ0kQj6J0qJn
110a1
##PAGE=	F1=21082.596546589069476
##FIRST=	23001.711907285582129,	6426.5682307747556479,	-574.75
##DATATABLE=	(F2++(Y..Y)), PROFILE
-912amk0RJ4K1l1j0J9Pj9jPpL0j6%nKNPlmk9K8J2qkK4j6J2j9j5J1J3k1J7j6%k3K6J2j1joJ2
-867@nJ7pmj5OOjml1L4Oj0lmJ4j9NJ0J5k5J0Jj4qK6QMj1Kl8M1nLlJ4qj0J8j1j0J6J0j9Ok0
-821a3J7j2K8nK3m5P%QOj3JJ8j6qnNRnK2l1J8lK4qj7mqKJ4k8J2PJ1Pj6j5J0J6%pklQPj2j3
-774iOLQL8l7Mj5KMKJ0oj0pK0olK0j2k0J7pk4RJ2J1l1J6nj4K8J0jk1K1j0JJK4qj0j6PJ9JQ
-728C0k8RJ1k7K3j1J0k1oK5MJ1l0%mJ8j8J7j5NNL%j6J7rNj7J9j4J2LKj3pL1k5JjmORj0oJ1
-683EKrPl0J7J2nJJ3k4J9k0nL6k1j2nP%J7nj2kjQK3j4j3PJ1PmLNj1rrNPrRpP%Rr%%j6kpK3
-631akJMpNoP%mj0J7k9K3j0K%Pj0j1M3j9k6K6lj1J3onPOnlRj0roJ0j0LJ6jNj3j1K3rJ4nM5
-582D4j0l0mMl0K7j0J7jrOK3j1pNj8QrrL4pmnkR%k8K0L6k4j7lJ6Oj5LJ%Qj6J3j4KpK1ompQ
-533D%MNj5%MJk7J3KMQjj2J8Nmj1j2J8qnPNJ0j1Kj8J9QpjoKjm%%K1jj3NpJ6k6J9oJ0Rj2j5
-482dmPLL0j3k1J2lJ1j5RqlokL4j4l0JK0pJ4J6j5lNJ1j0mk2J0%J8j4j4%QkK9j8J5j6MkJ7k8
-436dPjLpJ0nj6MK5j6QK0k2j6mK8mj8J1J0lj0P%rJ7Qj0mmj4ORRk0LmJ3JKkj1jJ5l2J6OQJ6
-387B5Rk8j1pJ6pnOMj3J8QqoMQj5K1nj3qJ1MpKj2K9j5MRLj9rMJ8j2J2j9k3J2K7nPJ4nl1QN
-339EkmkOJ8j5%NqMmk3J8k3J4J3j0mK2J7j6j4RQj7jRMqLk1qL7poMkj0rK1l3K2QjONj1MnOj1
-288gJ4k6NJ7kPJ3j3jOjj4rkQj3NJ5%nLk9M4j7J6j2j3PJJ1J6qm8K4J6k1nJ7KPJ4m4K0Nj3J6
-242Fj0J1J9j7j2J2Pj0mOnoNk0J5kQMkRnrOol4J7M5K7on6MJ4lj9k0L7k4J4K7j5j3NNrJ8j0
-196DpJ1J8qj6OPJOJ7%k0KlLj5j2%RlJ0pOj4OQJ2j8mlmk7N8l0OJ0j4R%lJ6l4%K5%j1rQMJ0
-146A0Mj2j8J9%Qk5MOqQJ6Nj7%k1J8KQJ2l0J2Kj0NQl3L2nkp%%PnmJ8j7K9k1K5ok7M5j2j1N
-99A7k6mJ1QRoPj9K0l2J5j3J9oMJ2Nokpk1K5Ol5J9%KJ0PLk2Rj5pMmJ3mMQl8L0k1j3L1LjOJ1
-50A6l7K3Plj4pL3rOJ2k1j8kQ%MJ9j5J4j1OoLNj1j1KJ2Rk1pJ9mmLj1K1j2JMlk8K5JlKmlMQ
0BnqmK0%NJJj8rJ2l0K2nJ6j3mK8k6nM6m3J2J6J6m5PM%j0J2j8L6j1J6pKk8j8J9PpK1Qk5J8j5
46gMRpklK4j0k1NQJ5qk1omK6%kj4J7jRj0Qj3LmJ0pqNj3J4kj5J4J4jjjkkrK1rqlK3k5J5NLM
99A7l1J1mJ0lOj5Rmnm
110a3
##PAGE=	F1=21058.303947086580592
##FIRST=	23001.711907285582129,	6426.5682307747556479,	-322.25
##DATATABLE=	(F2++(Y..Y)), PROFILE
-912@mk1J3J0J8l0oJ7J2k1jOj4L1j1JoMKJ1opk9L1J4qqK5j4J1j8j6J1J4k4J6j2Mk1J9J0q%
-869epJ1nJ2qKj0KQoJk3K3Rj1jjJ2k3QQJ7k6NJj1j0L3OLj2Jl8L9mPoJ1mj2J7j0qJ9Qj9Mj6
-821iJ3rK7qK3m3QjQNj0jK3k3poMOkK6l3K1j0K9j0j5oj0NJ4k9J3PQOrj8PJ9Lj2jJOMj2j2R
-773a%PL7l8J3k0%MJJ3mj2mK2j0lJ9j0k1J9j1k1PJ1J1l0J5nj4L3QKk6K1j0%LK2mj5j3MK0K
-729B2Qk6QQk2K2j2J4k5qK9KJ0k8kjJ4j6J7j4NMJlqJ1nRk1J7j1J1JMj0oK6k5Jl%MPrj4K2K
-682A0j4J1k8J3J3rNJ1k1J8k1rL7j4j2mLlK1pj3jjPK0j1j1PRJ2p%Rj0j1j1LRrJ3j4QLRrJJ
-635Cj8kqK5mMKrQoNKlj1J5k7K3j4KJJ2j3j0M1j8k5K5nj1J2olRMojQj2j0mJ2q%J7JLj4j1K3
-586brJ4pM6ol0oOl2K8j0J4Kj3J1K1j5%Rk6Omj5L6llrJOLl0J8M0k7j4kJ4Oj6%KKQj7J6j5K
-539@rK6oprPJRLj7kNMk8J3LLQoqJ7Mnrj1K1j0oOPJ4j1kj8J6QploPmkJ%K4jj8PrJ5k3J5lJ1
-485A5Oj3j4nRKL0j0j9RoJ5j9J1omnmL1j1k9%K1rJ5J4j3nOJ3j2mk2J2nJ5j2p%M%K4j0J1j6
-440CJ0nJ7l3RJQj1J1rj5%K8j3OK4j7j8j1L1%k1J1Pmj0PKj6K2J4j3pkj4PRPj9KjJ1KKoj4K
-393fJ7k8J5MJ2J4J4l7j2mJ4ooPOj8J9J2j1kkRj8K3mj1qJ2Km%oK0j4PONk1rMK0j2J1j8j7P
-347a4K8qPJ1mk7RlJ%oOK0j4kOqjMk4J6k5J4J7j1kK1J9k0j4J0Pj9lJ2Op%j7qL7qoOmj3JJ4
-299Dl7K4PjMJ1j3LmPqJ0k7PJ4QKJ1j5JJkj3omRj5PJ6%nLk7M4j5Rj3j0J1jJ3QKn2K5J2k0k
-251a7J7%QJ3m4K3Oj6J4j2J6J8k2rJ4Pj0nNloLk4K3lRKJOnj1Ool3J4M4K6lm9jJ4mj9j9L7k5
-205b0J4K6j6j1QNj2J8j1lJ1J5kj7NNKMJ5mj3Mj0Qj5rKOnJ0j0Rj9PJ4Rj7nonj8N9m0J1J0j2
-159cNJlJ3l1kK6jqqQLJ2Jj1j9J8jJ5l1MOoOJ6Qj7lj6J3KRNk6J5KpPNl9M1j0mn%%PnkJ3j0
-108gK8k0J9mk6M4j1pNl3mJ4OQjPk3K2l5J8j5K3j0QRNo%rk1K9Jl2J8JJPQKk2J3k2lKmJ3jN
-60@Pl8K8j9j6L4Nj0J3J3l7K2Mkj4JL1j7NRj3j7nJ2MnK6k0J7j2jkKKj2mNRQk0qK2oj%qJ7j2
-12cKKMl0K2LoJmkOJ0j0q%J6jJ1kMk2j0J5l0J9lRojK4k5mM6m7J0J9J6m1LMjj2J6j4L3j1J5
34A7oJk7j8J7QlJ9Ok5K0j8NNlknK8j1k1OPJ2oj9qnK9Jmj2J4jJ0qPj5KqJ4prOrJ5j0j4J8J4
83GKojJloJ7j1knK1k5J1RRjl1J1kRkMj6Q%j0m
110a6
##PAGE=	F1=21034.011347584095347
##FIRST=	23001.711907285582129,	6426.5682307747556479,	2463.375
##DATATABLE=	(F2++(Y..Y)), PROFILE
-912Fnj9J5MJ6k8kJ3J7k2jOj9K7nJnLMJ3j0rk6L1J4qj4K5j0Qj6j5J0J5k5J2pPj6RPmJpPmP
-865Aj0RmkRj1Mj2J0J2j2%MRk4RNJ9k5%Kj2rL7MKj3%l6L5lJ1rQjj1J2opK0Oj7Kj1QoK4j0K2
-816C3m0QjPNqjK3k6oqLKMK6l2K3j3K9j0j5qj1RJ3k8J3PMMlj9MJ9Oj4kOM%j0j0J0mPL5l6J9
-768A8k5%MkJ6mj3JK2j2lJ7qk1K0j4j8LJ2J1k9J4nj2L7MLk8J8qjNK0Jk2j0NJ6KJ0k3ONj8K0
-723A4j0J7k8qL1lJ1k4nMQj6J8j4OL%pKMjJ2k1J0qJ0jNnoK0k0JrMNLnk2K8Mk1J6k5J2J1j2
-676a2QRj9J7k1j3K9nj0jLnK2oj5jlQJ7oj0NRJ5j1kJ3qj5j1KJ0rJ7j9PMJ0qJMk1lqK6mMLj2
-627a5J0m%Pmj2J4k5K2j7MJJ6j5rL7j8k1K4pj3J1pJJ0KqKPj3j0jJ2mnJ8JJj3j0K0qJ5qM4m
-581B8k7qQl0K5rJ0Mj5J5J8j9RJ4l5M%k0L6K%j2LLMl0J6L9k5j0lJ2Mj4k%NRj9J8j3%qK7nr
-535@j1OLJ2Lk1jNNk6J1LKRj1mJ5Llj0rK3j2oNRJ5roj4J0PonnJ2pkMjK5%k1PqJ1j7J0%J1M
-484A5j5j4lPKL1pj4LpJ6k0QkkomK6qk7%K2j0J3J0roOJ4j3nj8J0pJ4j4%%JJJ9lQj5J5pJ4l6
-436a7J2LJ4j6J1qj9jK7qMK8j1k0j9L2Kj9ROnj1PLk1K6J8j4j2Kj4RRKj5jMQKKrj7NK1k6J3
-390dNJ4J1J7m2j4JJ1ooQRk3J8J5j2%oNj5K3krpJ1KkjjJ0j2RKPj9j0LK0rRj7j0JK8j0NQjk2
-341hQpLJrPJ9j0mNpkRk5J5k7J6J7j0JJ6J9k1j3J0Nj8nJ5Onkj5oL5qmOqj2J0Ol9K4OjKJ6j4
-292cLlNjLk6RJ1J8pJ3j8KmkrnoJ0j9J0J9knKk1M0rjj5nJ5mJ5%J0n4K7Pj8JJ5kJ0J2m3K3R
-244Gj8J2j4J9J8k6nJ5Oj1mMlljk6K8kQKMKmj3Nnl1J0M1K7%m2pJ6oj9j6L5k6J2K7j6rROj4
-198hJ7j1%J1RNj5M%OJJ2qpPj5J2j4mjNpRj3J2k2QK1Kj5mqnj1N8m7J6Rj2LJlJ0k9jK5jnqR
-148bKJ3lrj9J8lK0l3JOnNJ7Rj5nj3J0KJ0lk1J4OoRLm3M5j4nlJ%PnjJ0nK8j8J2lk3L9poOl7
-98a4mJ5NOMPk6K2l3J8j6K5j3RQMm%j2j6K9jl0J7KjNQ%k2J8k7%%lRNQMl7K4j5j8L6Mj7K0J4
-50A7l6K1Jjj3RK5k1%J0oj5qJ2J2j4L1k3J8j2pK%kj2LPRNj9rK3oJjnJ1j1LJQk9J7MojoLPJ1
0Hj4pKJ3kJ5mOk6rJ5k8J5%LjKK2k5%M0m7PK1J6l4jLlj3J8qK8j0J4njk5j5J2QLJ7Lk4K1j9L
47fNjkoK7j0j8LPJ1oj6roL0KorJ0%J0oPj7%rJ5mrLmJ6j7j4K3J1Oj1JMmmJ3j2KpK0k6RJ2J3
98B1ll2J0JRkJj5ONj6k
110a7
##PAGE=	F1=21009.718748081606464
##FIRST=	23001.711907285582129,	6426.5682307747556479,	913.875
##DATATABLE=	(F2++(Y..Y)), PROFILE
-912Bnj8J6%J3k5LJ1J8k2jOk3K5JJoLMJ6j3j1k3L2J3j0j7K5pNj2j3QJ5k6J1lJ0j1%NkKqNl
-866iKj3J8KpJ1j5QJoJ5j4LQQk6J1KJ9k4mMj2rM1K%j4jl2L1mJ6j2OLj2RmnK0Mj4%nKkK1j3
-817A0K1l4QnQOolK3k7lr%jJ0K5l1K5j7L0j0j3j2j2J3J3k6J2NJNLk2KJ8J0j7kJ1JmprJ1nM
-771@L6l6K5l0JMnJ8lj4NK3j4mJ5oj9K0j7j3jJ3J1k9J3mj1M0jPl1J4pjRJ7Mk7mKJ3LJ0j9N
-726A2Kj4J9rK1l1rL3qRj7qRMj6J8j5PKJj3J1kLJ7k3MpJ0lPjoJ3j4Jj3PM%jk7L4Lk6K0k2J1
-678cQj3RPj5J5k1j5J2knQJ0pK1pj4kmRJ3lqMPJ9j4mJ6pj7j1JJ0pK0k3OMJ1q%Ok1lj0K7mM
-629aKj3J2kmRlj1J1k1K0j9O%J8j6pL2j7j8K2oj5J0rNJ2lqMNj3qKJ0Kj0J8jKj4pJ7pJ3qM0
-582C1jk2j1Rk7K2qOPj9K0J5k2J7J8m3JNk4L6NMj6PjNk9J2L4j9pkJ0Lj4lkQRk0K1j4jqL0n
-536A7j2j1LNJ6Mk5jMQk3J0JKQj4%J2KlqrK5j2qOQJ7pqj2MPookJ3r%NlK7jk4RrRj3PKJ1Kj6
-483Bj4%O%K9krkj0J9k4PLkloJ9lk6JK2j2J2OmrPJ5j4nj5J0qJ2j6N%lLJ3MNj4K0j1J2l8J5
-435cMK1k2J2qk1lK6nML1nk2k5L2Lj8RNnj4RLk6K7K1j3j6Oj3RJ0kj3kOPLKj4j8PK5k5J1PJ6
-388B3PJ9m5j4MOmoQJ2k8J5J9j2Lj0Lj4K3kpnJ0J%kNjj0J2jQj8j0LJ9pPj5lnK8j3MO%j7Qj1
-339gLMj1NJ8npNpmJ7k6J3k7J5J8j0MJ2J9k2j2J0Lj7rJ8Qloj2mL4rlPj2j2J7Jm0K4NkjK2j4
-292@%jNOmk4RPK8j6J5j8JrjnmrJ0k0J2J9lmKj7L8mj2j8KJ7nJ6pJ7n5K9Jj5LJ4nJ1J0m0K4
-245@J1k0J0j6K2J6k8kJ5Oj0mLkklk9L1JOKOjlj4Llk8OL5K7Ml5j1J7qj8j3L3k7J0K8j5rJ1
-200BOj6J7j4NJ1JJ3j1JkRlRj1kJ0k1J6j4NmJqQj6J6k5RK6mj3lj1nkN4n2K1Qj2jLkPk7jK3
-152A%kqRKJ3opj8J6mK4l5kPlLJ7Rj3oqNKJ1rj8J3J0mJ1jm6N0j8p%KjOmJNJK7j6Ojk0L2ln
-100A8Pm0mJ8LLROk8K3l2J7j7K8j7J1PKkJj5j2L2nk7J5MkLOjk3K4l2LjlNJ0J0Kl4J8j0k0L6
-54dNk4K6J4l4K0lKj4J6K0k4mJ0Jj4j1J3K0k4L5k5J9j2j4Pjqj2J1RQMj8j1K5pLljMrNjJ3k8
-8a6J3OrkqQQJ1j7nMPjJ9qPk8oJ4k8J3MmNNJ9k5KL6m6LK3J4k6nKlj5J9kK3rJ3njk3j1PQPJ5
42A2%k2K1k0LL%kpK8j0j5%PRnj3rqL1KonO%QmQj9%j0J7mqJ%J7k4j2K5QJ0j4JQokRj3Pj0K0
94A3k6NJ5J8pl1QMRlkj3MJ0k1j
110a8
##PAGE=	F1=20985.42614857911758
##FIRST=	23001.711907285582129,	6426.5682307747556479,	3221.375
##DATATABLE=	(F2++(Y..Y)), PROFILE
-912Hpj6J5mJ4k5PQK0k1kNk3K1M%nJOJ8j6j2j8L0J1j3j8K4nKrj0OJ3k3OKJ5rqLKJqKjlj6K4
-863dPrRj6J1J2j9J7j8OJ4Lk4J1%J7k0qNj4oM0Jjj4kk7K6nJ9j3LOj1MjnK1Jj0k%mKJ7j4K0
-816B5l0QnMPnkJ9k4kj0kmJ7J9k4K2j7K9j0j2j6j1J6J2k3J0NkNOk2%J7J2j8mJ5JrnpJ4rLL4
-770B7l3K6l1KLqK1lj6J0K1j3nJ2lj7J8j9rnJ6J0k7J1mj0M1mQl0J0r%J3J4Ql0kMOKJ3j8MJ
-725Ej0J5nK2l4mL1j6J0j2qJ5%j7J7j4PjJj6K1qLK0j9loRmPKnNpJj6J1LlLl1L6Ml2K4j8J1
-678fMj4J0Oj4J4k1j5j2mJK2K3qJ5lj6knRJ3jqMOJ9j7lJ6oj9j0JRlJ9k3LMJ2rLOk3jj1K6l
-630a2KMj5J4%pJ3lj4J1j7J5j8PkK1j7mK6j6j3J9pj6QrQJ2orOMj3oOPQj4J7mKj2nJ3oJ2pL3
-582A6%j3j4J1k3J9qKRk2K4J3k5K4K1n1JPk6L4QQj6PlNk8RK6j1m%P%j1mmJ1Rk1K3j2lpL0n
-536A3j3j1JQJ5Rl2JLJ1j9O%KQj6KJ1JkrqK6j3qORJ6lj2olPppJJ5j0%PmK6kk6J1qMoLMRKj6
-483dj5LMjK6Lmoj3K1k6OOJjrJ4jk4LK1j2QJLj0OJ5j4orPoJ4k1QjnKJ1RLj4K3j2Pl5J5OK5
-433B2k2J1ok7lK5jKL3%k2l0K8Nj3PMnj6QNk9K6K1rk1J0j1J0J0prmJ0MLKj6k0J0K8k4J0QJ6
-388B3LK0m3j6PLmnQJ3k8QK3j1Lj2%j0K2kmlOLJkPrqJ3mRj4j1LJ8mNj3KrK6j4KMJj1Pj1jP
-337bj3MJ6JrLomK0k4J0k6J5J8j0PQJ4j8j2J2%j6j1J8J1krqjL2j1jPj6j0K2km1K3LmkK7j3
-292@jjMJ3j0k2RKL6k2J6j8%j3jJmj0Rk1J2K1okJj1L5Jk0k4J1J7nJ5j2K3n4L1nj2NJ1pJ1Q
-247A1l8K3J5k0Qj8K3J4k7JJ4OrnMk%ol1L3LLLPjmj4Jkk1JK8K7Pk7j4J5qj9rL0k6PK9j5pJ1
-200AQj9J7j6QJ1oJ8mknJ4qOj3KJ1k3K0j3J4j0mnNj8J8k6J0L0j1rmj2lNM9n6K5Pj3lM%Lk4
-154b1jK1J%pQLJ2rnj8J6oK7l3qQkKJ8Pj0omjLJ2j5j3J0J4lJ3om4N2k1j0LLkOlM%NK5j4KJ
-104A4j7K5JoRm2jJ7KjJ4Mk9K3k8J5j7K9j9RQJjJj8oL1mk6J5MmLMlk1K7l5Mk%lJ7J2jl0J1
-57a4nj9L5Lk9L2J1l0J9oLj3K2J1k2j1J4Oj4j1J3K4k9L5k4K0j2k0J2nj3qJ5J0RJj6j1K3nK
-16CjJjqNjJ5k4QPrmj0J5PJ1k0kMLkK3j0Ol1kJ2k5RRrQPJ6k3LL0m3JK3J3j8rKmj5J7NJ7oJ1
34A4nlj9n%QJ0J2kj9K1k0%LJjrK6qj0mORmj1rrL0Mq%J%NjQj9jrJ5%plMJ8k8j2K7MJ3j6LJ1
87A1rkPj3J1j4K2k7LJ8J9ol2NPRkoj1LJ4k5%
110a8
##PAGE=	F1=20961.133549076632335
##FIRST=	23001.711907285582129,	6426.5682307747556479,	2213.875
##DATATABLE=	(F2++(Y..Y)), PROFILE
-912Eoj5J6j0J5k4J1LK3j9kMk3J8Pjm%OK0j8j3j2K8Qj6j8K3kkmoLJ1j9KOJ8pj4%OKj0jKqj7
-864c4L0J2j2Qj7J2K3l1J9k0QK0jk2J1kJ5j7j1Pj5lL9jkj6kk0K0pK4j5%J0j0%%kJ9lmlOj1
-820BOJ3j5K0k6PpMQmlJ5k1Jj0moK0J6j7J9j8K9j0j2j8j0J7J1j8PMmMJ0k2jJ3J6j8pJ9Jj4
-776cjoJ5rjL3l0K7l2MKj2K4lj8J5K0j3oR%j5J7k1mqJ6J0k4J0mj0M3j0J1l0Mj0LJ7J0J1l3
-733bKLKJJ4j5L%qJ3jK3l6jL0k4J1pqK2mj9J6j4QlKk0L0j6OK3j7j0mRqJ0LllJKk0J2LoQl2
-684b4L6Ml7K7j4J1jj2RKrJ2j8j4l5j0QL7L4qRjj6kpRJ1KpLLK0j9lJ8ok1p%R%J9k5KLJ3j0
-637eLRk5%j1K6kjMj6J6Kj0J4lj3J0j3J3j9QlK1j7jK0j5rJ5oj5Nj0J2J1j0rRJj1mRNJ3j9J7
-591drNj1mJ1oJ1pK6Jmj7J2j8J5pkJ0k2K7Rk8L2K2n6jRk7L1J2J2j9J0mLk6OJ7k%jNjj0lpJ2
-544BJ0k1K4j1moK9mj3j1kJ0J7J2l7KJJ4j5LkKQj7KQJjpqK7j5pORJ4Jj4jj0PqpNJ6j2JPoK5
-494B4lk6J3qJjjOQKj6j5OKlK1QJj0j5K2k6LJ0Nkj0J0%k1MK0j2NlQj2NJ4j3plNlJ5k5J0lo
-445a6KPJ4Kj5K5j3Ll3J5PL0k4J3ml1mK3JJL5Nk2l6K5PqNMnj8QOl3K5K1ok7J5qJ0J0j0pnJ4
-399HjMKj9j9J1L0k3PJ1J7jK0m0j7RkkmQJ4l0LK6j0Mj2noK2mjjLMKkRj6pJ3nRj1j0LJ6kLj1
-349cOj1K4j6JLKoNj1lQj3KJ3Qj2LplK3k2Pk5J6J6j0J0LJ0j4j1J3kj6j2J8J3%j3mJK9j3JQ
-303A6j9rK5ml8K0KomL1j2l%MJ9j7j8RmM2k8J8j6jj7jQoj2Rk1J2K1q%%nL2Ol0k7K1J5nJ4j5
-257bK6n3L2j0rQQqJ0Ol5K1J8k0Pk1K6J1k6LJ4NqnNlKql0L1O%LQklj4kJj5nK1K7J0k0j7J5
-210Hqj9nK7k7ML0j3oRJ0k0J6j8J2J1j4K2NpoJ8j4Mj4NJ2k4K2j2K2j4j0kLk1J9k4J1L4k0o
-168@lj2lJ2M3n6K8Mj5mNJ%k1JJ7LJoPMJ0j2jj7J5rL0l0j3PjKJ7OppJnMJ2j9j0PJ8lJ5j1m3
-119c8N4k3j2PLkNjNnQK3j2%Kj4J7NpJ3m3%J5KmJ8Kk9K4k6J3j6K9k2RP%Kjk0%L1mk3J2PoK
-71GKmk1L1l7MkKj0K3J4mk4L%j9L2Ll3L6Qk6J9rOj5K5Nk1j7K2Qj4j2J3K9l5L5k4K2j2k6J8
-28Bqj7oJ8J1J0kj4j0K0mLjNpqQjJ6k1MRj0oj2K2PQk0%MlkK8j4Nl1JJ0k4PJ4j3J0RJ4k2MK5
20A8l9kK3J2j2j2Kmj6J5J0J1lJ1omj6LqQJ2Rmj6K1j9kLJjj0K4pnrNJ0lj0qj1L0NqMmjLKRk0
71i%qJ3KnpPJ9l1j1K8%J5j9OJ4j2kMj2J5j7K3k5%J8K2ol3KJ1Qjj0rJK0l0%
110a9
##PAGE=	F1=20936.840949574143451
##FIRST=	23001.711907285582129,	6426.5682307747556479,	2473.375
##DATATABLE=	(F2++(Y..Y)), PROFILE
-912Fpj2J4j4J9k5J4%K2j7kNk1J4QkmjPK1k0j4oK6Lj7j6K1kjmJjPj2kQK1qj7jR%j0lMj1j8
-864c8L2J7j3Oj7J2L2m0K1k4J1K4mk0J2mJ1j3j2Pj5jL5kkj6lj2J3pK5j5jJ1rlKkJ9q%kJ0j7
-820@J1Pj5K0k0Mp%J0lkRj8Nj0nnK2J0j1J2j4K7pj3k0rJ8J0j3MLoNRk0kJ2J6j6j0K2Kj9Lo
-774a0J6j0lL2k7K5l0O%j5K6lk1K0J8j1qPKj3J4k0jj1J9Rk0Plj0M0j2J1k6jj3PK1OJ2l4MN
-731EljJ4j4NjnRLK1l6NK6k9RkpK9pk1J3j2QmKk2L4j9NK4j0j7nJ1qQMkrRKk3J5KpJ0l1L4M
-682A6m0K8j2J5pj0QJpJ0j4j0n0j3J7M4L9j0K%j6kqRJ1KoLJJ9k0jJ6ok1oKPNJ6k3%%J3rLR
-635Ek6Nj2K3%nNj6J6Nj1J6mj4J1rQj7QnK0j5KJ4j4nJ1nj4LrJ2J0j2rRJj0jJ2%J8k1J5j3Q
-589a0j1jPnJ0oJ9%Nj9J3j3J2pnJ1k3K9Nk8L7J9n8JQk4K6J4J6j9J0mKk4LPQJjNmomj0J5Qj8
-542iK4j0pkK7oj1j1mJ2J6J7m3N%J6rmkJRj5JOjJoqK5j4oOQJ0Mj3Oj8Pj0mPJ6j2%QpK0kk5
-492gJ4ojJlPOMj7j6J0JmJ4J3Mj1j8K3k6%J3J1kj2NJj9NJ9j1KpJ4j4MJ3j2j0NK%J7k7QmoJ
-444a6OJ6%j3K5j4mk5J3OL4k1J2jl6lK0KKL5Oj8l8K0OlLOnk0RNl4K3J5Jl2K0oRJ2j4lpJ6o
-398CP%j9j8J3L0k2OJ2J6mJ8l2j8Ro%mQJ3k6oL0rLrj1%K0njK%PJ%Oj8qJ2nRprLJ4J%qPj0K1
-346A6j8KJKkMj0nQj1%J1J3j4JokK2j9Nk2J5J5j1J1%Npj1J4nj5j2J6J5Jj5%LK5j4KRk2pK4
-300A2jl4J4LroL4j0oKLK3k0j4PrM4l1K1j4lj8jJ3nj6Qj9J1K1j2MjjL0J0l7l1L1J2nJ2j7K7
-256B2m9L4j6nRMqRLl1J8K2k0Mk0K7Qk3MJ2NoqQkLrl0K7RkKJ0kkj3oKnj1J2K8J2j5j6J0nk0
-208b0%K2k6JL0j1lPJ0k0J5k0J5J1k1K4J5j2qK4j9Jj4PJ2k4K3j1L1k0j4J%k1J8k2J3L5k6l
-168@mj0jJ5L6n4L0Kj7mMNkk0JJ3NMpONOj1%j4J4j0K8k3k0Q%JJ5MkoKpMJ2k3oLK3mJ5j6l6
-119c6N2k3j5J0MjL%OqJ1J8r%Kj2J0Rj0J6m1MJ1KrK2jk6K2k2Rj3K7k1PPkNnk1QK8jk2J0Qq
-72EL%oj8L3l6KlNj8K9J5oj9kKj7K9Jl4L9Lk2J9j1Pj3K5lj6k0K7Pj4j0J4K8l6L2k1K3j4k7
-29a8K1j1j9lJ9RJ1lj2pJ5k%KQj3oQJJ3j5KRj0rj2K8OMj7JKolL1j6Kl0OMj9NJ8j5J0J1J2k2
18a0MJ9l3lK1J3j0j2Kmj7J3J5NJRnoj2Rj4QJ3Nmj4J9j5nNjjj0K0n%j3MJ0jrqj1K8OqRj0kJ
68dMJ0k0JoRNkj2RJ9l0j2K9nJ7k0PJ7j4lKj0J6j9K4k3JJ5K2ll5%J5Pjj3pJK3l2%
110a8
##PAGE=	F1=20912.548350071658206
##FIRST=	23001.711907285582129,	6426.5682307747556479,	2732.875
##DATATABLE=	(F2++(Y..Y)), PROFILE
-912Fpj0J3j7K2k6J7mK2j4kMj8RRlmkRK3k2j5%K3jk1j2J9jlkPmMpoJ1K2qj9kJ1%j0nOj3j9
-864d0L4K0j4Mj6J1L6m4K3k7J2K7pj7J3nOpj4Qj6JL0ljj7lmPqK5j4mJ4ppMkJ9j3NkJ4k2J4
-819A3Lj5K0j5JpkJ1kjJj4J0j0onK4LkLj0K5nj2k3pJ8QqKKqNRj8kQJ9j5j3K4Mk4OnJ6j0nL0
-770B1k2K1k8Qjj8K8mk3K5J5qj0OKrJ0j9Kj3K0Qj6NlrL8j5J2k3pj6J1K5LJ3l4PMolJ3j1Nk
-725BmOQJ9l7J3K1l6J0JmL4j0k2J1j2RoLk3L8k2LK5ok1oJ3j0QKKj5J7Kk6J7KrJ4l1L2Mm4L0
-680BrJ8j4oOjnRrlm5lL0L0K7j4nJj7kqQJ2JnLjJ8k1%J5ok1nMNRJ4k1kkJ3j0MJ0k8J0j0J8
-631fJrPj7J6Qj2J7nj3J1nLj5QoJ8j3MRj4%Okj4%qJ4Qj4rRJrLJ4mK2k3J4j8J0rJMoJ1oJ2%
-581fJ4k3J5qRprJ3k4L1Kk9M3J4n8JQk1K1J7J8j8J1mjk1%lJ8LkNpkmj3J7Pj6K4j0rJK5oj1
-535EroJ4J4K2m9RlJ8krnJJ0j4%MjJmrK4j4nPPPOj2J4k7Qj2lJ1J5j3%RrJ4%k3J4lmNpQMOj7
-483cj6J3%oRJ5Qj2j9K3k5mJ7J5kj4KJj7OJ8j1%j2K1j6LJ1j0j2J1%MJ9k9PpnjNJ8jj3K5j5
-438Apj9J0OL7j9J3Jl9kJ5MKL4Oj4l9J6OKJOmk1RMl4J9J1Pl6K5mQJ2j7%qJ8j0Q%k0j6J4K9
-392A5k0MJ5J4qJ7k5j9J1j2LlOJ4k4j4L3pKpj5NJ8pJOmQJJLk0pJ1pJ1nqMJ1NlpRj0J9j8JJ
-343aJLLj0pQj0kQJ9j5jo%K1j5Lk1J6J2j2J3l%jj0J4oj4j3J4J7Lj7KOK1j6KJ1k3oK2Kl0J0
-297hKj1pL6prLJK6k2j0Oj4M4l1K2j1mk0kK1pj9Rj7QK1j5OjLK7J3m3l3M0QnJ0j6K6m5L6k2
-253a1%RJrQKk8J3K6j9Kk0K7Oj8MRMmrJ0kNj0k8K2J2oMJ0jkj3j0NMj6KK9J4rj7Olj9MJ8k5
-205b3kL0j0jNJ0j9J4k2J7J1k6K4K6j7rK9k5jj2OJ3k4K4j0L6k4j8Njk3J9k0J4L7l3%mqjJ7
-164DK9m7L0jj9mLRoj6JROOpMOLj0Kj2J3j2K7j8k4PJ%J5JKnMrMJ3k7kjK6lJ4k2k9N1k2j7J1
-115a2NjKKOj1J2J4pJKpJJ2j2K0l9QPJj5K6lk4K2j9NrK5k1MQlPqk2J4K5Lk1QJ0j0Mmoj5L5
-67B0l6jkPk3L2J5pj4pNj6K6kl4M2lj8K0j2Qj3K4j0j0k3L3Oj6qJ6K7l7K9j8K3j4k9K5j4k0
-26b9kK0PJ3nj1mJ1%kLJ3j9nRJJ0j0JJ0j0j0j4L5MJj6KJj0kL3j8%k9R%j5KK3j7J0J2J0k0L
19eJ4k7lJ9J2oj4Lmj7J0J8%NPnprJ5j9QJ3Knj0J7j3oOm%j0J6kMj8MJ1jppj1K4QqJ3j5m%QR
70Ij9KmNP%j6J1J8k8j1K6qJ9k2RK0j6l%qJ6k2K6j9%J2K3kl5mJ9Pjj6mjK7l4%
110a7
##PAGE=	F1=20888.255750569169322
##FIRST=	23001.711907285582129,	6426.5682307747556479,	2673.5
##DATATABLE=	(F2++(Y..Y)), PROFILE
-912FopRj9K6k7J8qK2j0mMj2MRmmmJ0K4k3j7NK1nk5nJ6ljlJ3oj%qJ2K3j2j7lJ4kj2nQj3k0
-864d2L3K1j2%j3RL8m5K3l0J5K6pj4J3oLmj4Qj5KK2k%j7lMKrK4j2pJ5mj0NkJ8j8QJJ6k8J8
-819A0kj3K1j1mlpJ1%Jpj1J6j1nkK2lOqkK1lj3k3oJ8PmjLj0NPj6jNJ9j2j5K5Mk4PnJ6j1oK7
-770A2j7J6k4J0lj9K8lk6K8J4oj1LLmNj7Kj3K2Oj0LlrL1j5J1j6j2j9J5K7JJ2l2RLrnJ2j0P
-726cjmKJ2J5l5K1J5m1J2KjL7j1k2PrPoLk2L6k2JK2Lk5pJ6j3R%Lj8K2Lk8K1jj0J7k8K7Lm2
-681c3K8pK2k2%LklQlOj2L2N0j3j8k0j2Jj7jrQJ4kmNlJ4k0JJ3mk2mOKJ5Rj8mmJ4j1MJ1l1K1
-633a2j1J1Lj4Qj5J5J1j3J8nj3J1l%j2PpJ7j2ONj4LKjj1loJ4Nj4rPKoNJ5qK5k2J1k3J4pJJ
-586b4nJ2oNjK3k6J7oJ0j0j0J2k2L1%k9M6On4MOj7J5K1J8j6J0llj9jj1K6KjNj0Kmj5J9Mj2
-542a1K3j0j0NK0pqqqJ5J4K2n1J4nJ9Mj5nJRj0mMkLnrK1j1mPOLNpK1l4Pj3jJ3J4j2%Rj0OM
-493Ik1J2KpPqPLQj8j5J5JqJJ9J0j2j9K1k3pK1K0oj3J%j6OJ8j0nj1K3j6%J1rj4J7kQK0l0M
-447frkmPJ7lj0K3j4j2j0MNL7j4J5Km1%J0NLL2Lql7J0ONjRlk2J0Jl2J4QJ0l7K7jNJ4j8KrJ8
-399Ij2Rkj9j4J5K7j8KJ6J2rJ4j5j9J0j5MkNJ2j8k1L4n%kj9J0J4qJJ0j0J2%Llj8qQnJ2loL
-353iJ0PomOnJ4j7JJ%PJj0qQplNK2j6kmJJ7j1Kj9J6Rj2J3nlMrJ4pj5j3J3J8Mj8OMJ9j7KJ2
-303A6k2nJ6Rk5MMj6pL8nj2MJK6k1pMj7M1k9K2qoj9lK7qk2J0j4NJ9j7RjNK6J3m4l6M7LlPj5
-257fK5m0L6k6MQkpNJk6RK9j7kj5K5Nj4LPKjj2J4kOj1k5J6J5j0NJ0J%j3j5PJ1j9pL1J4nj4
-211@%jj7OJ6k5mK8o%JJ1j8J5k6K0J1k9K1L6k1j0L2k9kj0MJ2k2K3pL7k5j9Pjk4J6j5J5L7l7
-169@%nmJJ8K1l9K7kk1mKJ2qj4KNQPpJOKpJrJ2j3K3rk8MMjJ2jOlNj0LJ3k8JoL0mJ2k8j9M7
-118A5j8k0J3N%KKOj3J2PkLKnoJ5j5K3l4J2JJj9K8nk2K1j7KmK1j8JQnJ0j3k1K1J9Rk2PJ1j1
-72GNnpj2L4l2nkJ0k8L4J5qj0rNj5K3ml2M2qj4K0j2Rj3K0j4mk3L8Kj8oJ8K3l3K4j6K5j5k8
-29a9K6j7j8kJ9NJ5prJNJoPJ5k3mRMMlJQqj3j3L9Lmj0Kkj3lL5k0kk6J1mj1%K6j6QJ3Rk0JJ1
20Ek0lJ6J5rj3Llj7PJ9kQOopoJ8k1PJ2jmqJ3rpQo%j0J4kRk2LJ3jooj1K0J0pJ5k0mjJ0Rj8M
72flJRLk0J0J8k3j3K5j1K0k3J0K3j8njmJ4k2K5j4LNK1Ll6oK0O%j8jkK9l5%
110a6
##PAGE=	F1=20863.963151066680439
##FIRST=	23001.711907285582129,	6426.5682307747556479,	1849.25
##DATATABLE=	(F2++(Y..Y)), PROFILE
-912DmoPk0L0k7J7j0K0omMq%QnlmJ0K4k2j8QJ9qk7%J3mKmJ8qnPj0J2K2j5j4mJ7mj2nRj2k1
-864c9L2K1j1jj2PL6m1K5l3J5K5oj1J2p%Jj4Qj5LJ4%Kj6nJ0jqK1j1qJ6jj1LkJ8k2J1LJ7l2
-820gK2pj1K2pqkj0J2JLj6oK1j0mJJ9rJ3k0NJ9%j3k2oJ6NKlKj1NMj2%JK0rj7K5Pk5QqJ8j2
-772dpK5j3J0j8J1nj9K8nk7L1J2mj3MK%%j3Kj4K3Nn%krK5j6J2j1j4k3J9K9kJ2l0J0Lj2pJ0
-728@rQJmkJ6J0l3K9Rm4J3KLL9j1k4NpOpLk0L5k2kJ9Rk6qK0j4OmPk0K6Lk9K5kj1J8k6K3Lm1
-681b8K6nK6k9OJnjPMJ7N1J04P8r4j01k9j9Kj8%rPJ5njNnJ1j8LJ1ok1lQ%J9Oj4qoJ4j1MJ0
-635al3L4rJMj9J0j4J3J3j2J8pj1J3jmj0NoJ4j0R%j3NlKrnlJ2Lj6oNLoRJ5j3K7k1J0k7J7n
-588b2JjnJ3o%kK9k9J8mJ0rj2J1k0K8jk7M7km9QMj3RK3J8j4Rjnj7lj6L0LlPj2Nlj7J8LpK1
-541A5j1j2RJ7j0lpj0J7J4K0n2J7pK0J1k1pKRpnJkLkj0J7rkNOjLkK9m1Pj4KJ3J3j2%Rj1jP
-493Gj8J1OqPrPJJ0j8j4J6Kj0oK1J2j1j8J9k1j0K2K4qj4%%j5OJ8rpj3K6j6kRoj6K1mJ0K3l0
-448eJj2JnPJ7nqK1j5j6%jLL7qJ5Jm0LNMML0jkl4ONPlJ1kk2J1jk9RKJ5l9L0JKJ6k0Mj1K0j6
-398gJ1mj8rJ5K3j6%J8Rj0J2pj8Rj9OkNJ0j3k7L5mjKk2J4J2j1LJ3j6J6kNqj6qMmJ2%mMQQq
-350@lL%J2j7JJkJ2jrj0QnmKK6j6mlLJ2qJj6J6Oj3J3nqJ1rJ3pj5j2J0J9Lj7J0MJ4j7JJ2k1
-302ilJ2J4j9lNj8oL8mj4N%K5k1mMk0L6k4K1onj9mL2rk5J0rJJ9k0J1lQK4J3m4l5N2ljLj2K2
-256A5l6L7k8PRpoKKk4ML2j6mj1K4Lj0JO%Kj5J7jPj2k2J0J7j3OJ1KJj3j8RJ9k4j5L3J5kj4
-211@oLj4PJ2k4mK6mKkJ1j6J4k8K3J0l1J9M2k3j1L5l3mpLJ2k0J9mL7k6k0J0%k4J4j1J5L5l9
-169bJpJJJ8J3k8K3mk2ljJ6j0j1KJRQpkO%k%oJ1j4J7Jl0%OkJ0lJ0jMj0LJ3k9Mj0L3oJ1l4j0
-119c2M5j4k3J5NJJKOj5J0KJPLmj2J7j6K4k9J7oJk3L0qj8J9j4kKJ7j5lRoJ2j8j9K5J4J5k2
-75AMJ4j4PpnqL2k9j0%J3l3L4J5qpj0Nj4K0pk8M1j5rK2j3J0j4J6j8Mk2M2mk1jK2J7l2J9j2
-32cK7j7k5K7j9j4mJ8JJ6prO%KrJ1J7k7lQPlMKPoj5j4M2KpoKmj5lL5k1lk4J3qpjK7j4NJ5P
17A3j9jQj3lJ3J9j4j1Lkj7MK1oJ1NnrkK1k3OJ1oknRnpJ0j0JrJ0jJ4k6KJ5kmoj0J6J2oJ8k6
66hmlJ3Rj7OjnJ2Nk3RJ8j9j3K3j4K1k4J0K6j9omJJ2k3K5qNkJ9Ol6qK1OJj9JkK9l4%
110a4
##PAGE=	F1=20839.670551564195193
##FIRST=	23001.711907285582129,	6426.5682307747556479,	1192.375
##DATATABLE=	(F2++(Y..Y)), PROFILE
-912BkmMk0L2k5J5j2J7kmLmlRnmmRK4k1j9RJ8j1k8QRpNnK3j0qJ1j0J0K0j9qlJ8nj3nJ0j0k2
-864c7L2J7plj0ML1l4K4l3J5K1lrJ1pkLj3Rj4JOLNj5oJ5mpJ7qrJ5Kj0%kJ8k4J0OJ6l4K4j0
-818DqK2nj1Jj3J1LPk5lK7j0mMJ6j3J7l1J3J7Jj3j9nJ3MOoLj1MJrJjJ9lk0K4Qk2Oj0J8j2p
-771a1K2qKj2J3pj8K7ok8L2J1jj4M%Nnj0%j1K2LJkkrJ6j3J1mj6k5K1K9jRk7J0Jj2rPqJ1Km
-724dpJ9Nl0L6Mm5J5jQL7rk3JmNpKj6K7j7pJ7J4k5rK3j4LqJ0k0K9Jk7K8orJ8k4J8Kl5K2lK7
-678B1l4J2jo%OJ2K9J41K13J17k15k20m2k1jj7JqMJ7rJOpJ0j6MPmk0nJ1mK6Jj1j0pJ3j0LR
-635dl6N2j0j1Nk3J2j2RJ4qJ6prJ3jnoJnJ1rJ2lj4QqNnqjJ0%j5mKNmJ0J4j6K6j7Rl1K0l%k
-586b3nJ5oo%L1l0J8kJ1j0j3J0j6K5mk4M7j0m5J4Kj0NK5J5j1Qjnj5mj9L3JkPj5Rkj8J8%kK0
-541A6j4j1J4J1j3Koj1J8J4J5n0K3rJ8J5k4qLRlqJlKjqJ2okONmlOL4m6Oj4NJ3J1j0%Pj0j0
-494hJ3j5PJ1qNqN%J3j8j2J4Oj3j3K2J2rj5J5j7j1K1K8j2j3Kkj4NJ7rqj0K5j6nQkj8K3mJ2
-450DK3k8jj6PqQJ5rlJ8j5j7QojL5jJ5jl7OJLNK6pNk9MLOmJ4kk0J2lk5LjJ5l5K8LkJ9k0Nj1
-400a1J8j8J3nj7nJ6J6j1lJ8OrJ0%j7Rk2PjMRql2L5llOk2J5Rj1LJ6k2K0lOj3j2j0KlJ3j%N
-353fMJ0rlJOPj6L%mJ5lrj0Qkm%K6j5mkMNm%j4J6Lj2J1mrJ4rJ3pj6j0PK0Jj5J3LRj7jJ4j7
-302ilPK0j5rQj9pL6jj5NkK2j7kNk3L0j8J7kpj5oL5qk8J2olJ7k0J1jPK4Rm0l3N5j0KjqJ9l1
-255a8L5k9J1Qj1m%Kk2jL3j2rmK1LpkNkNj9K1%Qj2k0OJ6j5QJ0NJj2k1J0K4k7j9L4J4%j1j4
-210a1Pj1PJ0k2nK3jLmQj3J6l2K5J1l1J4M7k4j2L6l5mmJJ0j7J4%L4k6j8J1Kk5J2pJ7L2l8k
-168bpNKJ5Pj8J9ok1kmJ8j1qLlJ1PqnPjK%nJ1j5J1J0l0mRmQnJ3JLrKJ3k9Oj2L3pQl6kM0rk4
-116b3J7KLJJOj6RnNJ2Knj4J8j7K4k3K2j3%k5L0rj5J8j4lPJ2j1nOoJ4k2j6K8PK1k1KJ5j5R
-71A3rmlK9k5j4%J3l2L2J4popJj2J7j0k3L9k0mK1j1Rj4J1k1J1j6M1rk3KK7Qk7J5j1K8j8k0
-29a5K6k0j0pJ7jJ5oj0J2oMj3J5J8k9kPRrRMNmj6j3M2Jj1JJpj6mL5k1mj9J2j1mjK8j3KJ6P
17A4j9mQqjJ0K1k0qL%j7KK0pJ3LnrLJ8k1NQrJmMJpJ0j1JrQjJ8k8JJ6klopJ0J3nK0k9nlJ4R
70Fj7J0%rJ3Ok5QJ6j3j4K2j6K0k5J1K8j9opNQk0K3kQj0J7Ql5rK2NLk0KlK9l3J
110a2
##PAGE=	F1=20815.37795206170631
##FIRST=	23001.711907285582129,	6426.5682307747556479,	535.375
##DATATABLE=	(F2++(Y..Y)), PROFILE
-912AjlLk0L2k2J2j3J4KmLJpRommRK4k0k1J0J7j2k8J3Nj0J1qK7j2j1J6j1RJ8k3klJ8oj3mJ0
-866dqk3L1J4lnq%K7k7K4l4J5J4KoRplOj4J0j2%jMPj3qJ9noJ4nj1J4Nj1%lJ8k7J1RJ4l6K7
-819A4j3oK2lj4Nj7J1MJ0l2kL3j0kQJ0j4J8m1K0J5Mj3j6oJ1KJ1qLj1LkoKlJ8Kk2K3Qj7Jj1
-774a1J9j2pJ8knoJ3qj6K6qk9L3RKj4NlRj0nkj0K2%Qnjj0QrRMj7k7K1K8%Pk4RJj2j1LoJ3L
-725@mj3K2%k5M1Jm6J8oJ2L5qk1kjLo%j1K0j3j2J5J8k2rK5j5%j2J5k0L0jk6L2rrJ8k0J2Kl0
-681b2J8kK9l9J6%o%MK0M1K46L54J65l66l65n6k4kj7LqLJ8j4MPrQj3MMlj8pJ3oL2npj3qJ3
-638hj0MPl9P3j0k6Nk6J3rNJ4nJ6qpJ4kolkmQpJ3nj5J0j2Pjj0JQlj4kjPkJ1J4j9K5j4Ql3K1
-589a9%kkoJ7orjL4l2J8jJ3j1j3Qj3K2nk1M6j7m0J9Jp%K6J3rO%nj3mj8L1%lQj8J5kj9J7lL
-542bJ9j6j2K0Nj5Ooj0J9J7Nm6K7j1J7J9k8pLQJj0%lK%qRn%OLorJ4L9n1Pj4PJ1J1qjOj1j8
-494a6J9j1LJ5qLqM%J4j7j1J3J0j5k0K3J2oj2J0j3j3K0L1j5j2Llj4NJ7rrqK4j5oNLk1K4mJ3
-450EK4k7lj9J2j0RJ3j2JJ6j6j8J8j3nL4NJ5kl4PkKPK1j3J3k4JJNnJ7lj7J3nk1jmJ5l1K5N
-405aoK1k0Oj2J7k0J5pj5jJ7RpoJ9LqQPj6Qk4QjMPkl5L4lnJ2k3J5Pj2KK0k7K3nQj6j0j1k%
-357b5J3kMNJJ2j2kjJ2Lj4MjnJ7nqj1QJmkK6j4mjN%kkj0J7kj2J1nj0J7pJ2oj8qNK0%j3J5J
-307COj8lJ5j3kJK6j1j4J0k0pL5Jj7OlJ9j5kPk4K4j2J3Joj4qL7nl1J4mpJ5j8J0jPK3Nl4k9
-262d0N4j4KlnJ7k8L3k7J1Rj5jlKj9nL2qj3KJ9LnnMnJ0k3K4JRj3j6JJ6j7J0RPKj2k4J1K7k8
-216a4k2L5J3Jrk0J0oMQk0mJ9LKoPj1J7l4K7J0k8QM9k4j3L7l6mjkRj3PMK9k4j6J2Mk3QmJ8
-171GL0l7mpQJJ4JoJ3pj9kpJ9j1oLoJ3NprQkQklJ0j6OJ8k9qJ2nMpJ5NJrKJ4k9Qj3L3qMl8N
-119c0L5jk7J8%MJ%Oj7Oj0QJ7Koj7K0j8K5j8K6k1Jk6K9j0j1J6j3nJ2QqqNoJ6k7j2L0%K7k0
-75AjJ6j6J1j0kJK5j9j9%J5l3L0J3pnllj0J6j4j8L6k5%K2j0Rj4Nk2J9j3M1j6k5PL1jk3J2j1
-32a0L0j9j5K5k1nj0J7mJ4oj0J8j2Mj5J9J9l2kPJ1j7J5PMkj8j2M1Jj4Ojqj5oL5k0oj5J0j3
10b5JkK7j2JJ6Oj8oOkJPK4k5pMJj7JK0rJ3Klj1PJ6j8MNj1LljNnJ0j3KrPkK2l1%J9mjonNJ3
63BlK0l0okJ6Pj5J2%j2J3Qk7PJ3oj5K1j6J9k6J0K8j7orJ0Mj8K1MJ1j8J3J1l3j0K3LMj9LlK7
108A9l0J
110a0
##PAGE=	F1=20791.085352559217426
##FIRST=	23001.711907285582129,	6426.5682307747556479,	-328.75
##DATATABLE=	(F2++(Y..Y)), PROFILE
-912@%kKj9L0j7Qj4J2NmJMqJ0pkmPK4j9k2PJ7j1k6J8%j2J4rK8j3j1J7j0PJ5k6NlJ8pj2lJ0
-866bpk3L0J0JpolK2k0K3l3J4ORnOolOj4J1rjrRQj0j1K0loJ0jj2J3NqllJ9k7PJ2J2l7K8j3
-818anK0%j6Qj8ROJ4l9%L5qkJ0Pj4J7m9K7J3Nj3j1pPKJ4j0Mj0JnlMmJ6Pk2K0Pj2kj2J9j3n
-771iJ5Jj0%J3j0j4K2pk9L1J0Kj2NoJ3j3knoK0kJ2o%j1%nRQj5k7J8K8KLk0Qkj1j1%nJ6Kmj7
-723b1K2lk2M4Jm3J9j1J5L0oj9lJJn%nRoj7J3J9j8oK4j4lj6J7j7K8kk2L3j3pJ6j7R%k0J0%
-679eK8m1K1jnkLK9N0L51N07K20n27n18p1k5mj6LoJK1k0PPj1Qj0MJkj6j0J5qL6qnj5pJ1rL
-636a6Ml9R4j0m1Kk6J4p%J5jJ4qmJ5npJojMnJ4pj5J1j6RLj1JQpj3JnRJJ1J0j9K2rQl4K1Ln
-587b2koJ9oj1LL0l1J6jJ6j2j2NrJ7nj6M2k3l3K3%nlK5J0oNkkj2mj6K8klRj9J9mj7J4oRJ8
-541A8j9j2K4%j8J2nj1J9K3j0l9L1j3J6J9k7qMQOj1llJJoMkJNLpj8K2M1n0Nj3J0RRpjMrk4
-494b1K4j0jK0okoK%J4j6pRJ5j7k5K2J1lpMrj3J8L0j6j1Nmj3MJ6rqnK0j3pLOk2K4lJ2K4k6
-448Clk1J6j1RJ2j6NJ5j7j7K4j7j0L1J0J5lk8OlKOJ6j9K0j8Jk%nJ9kj4J4pj7mmJ0k2J8Qj1
-404a1K3j9Pj3J6k2J7rj2LJ6MmpJ7JoPJ0j2Pk7RjMOKl6L2loJ5k1J2Oj1KK3l2K5pQj7oj4lJ
-357b6J3lPNjJ3j5jlK0lj2OkoJ8oqj2RLmjK1j2lJLmJmqJ9nj2RlrJ7oJ1mk0pLK0lrJ9lKj8n
-304a8J7rklK9pj8J2j9pL2Kj6OnJ5j1kRk4J9oPMoj2j0L7kl1J6mj0J4j7RjOK3jk6k4M9j7Mo
-258djJ5k6L1k4J1Rj8KoMj8qL1nj7RJ5NnpLqJ5k6K4MQj3j2kJ4j8J2RRKj3k4J0K9k9k3L6J2
-213A2Kpk7J2%jRj8jJ3OKoLpJ9l9L0J0k5KM8k1j5L5l4nJlRj0kJ0K1k0j2J1Qk2MkJ9K7l2ro
-167a1J1%J2nOPqj5lj0J9j1kLrJ4Lpj2PkJ3m%Rj7JK5k5j2J4qKpJ5PJqJJ4k7Pj1K9qKl8RL1
-118BPk9J8kMK%Lj6Lj4J1K1Kj0j5K1j8K2j2K9k6kk3K6j1oJ4j4lJ4Mlj1LnJ6k9rL0pL1j8kJ6
-73A4j5J1j0%OK1j5k3JJ5l1K5J3pnJprJ5j6j3L3k9NK1rQj5%k0K3oL7j9k8J0L6j0j8J0j3L0
-31A7j7j0K2j9jj6J9mRnj1K5j7Mj8K2K0l3kNJ4k3J9J0JJj8j0L6Jj6J0jrj5qL4k0nj0Oj4Ol
12b4K5j1jJ8Nj8qNMLMK7l3mMLj6%J8pJ1Jjj1QJ1j3LKj4PjpJ0lPj3KpPmK4l0kK0m%qj%J3jJ9
65A9l2nkJ8Nj3J5jj4J2Rk8PJ0kj6K2j5J6k6J0K7j4oj2J4%j5J7J2J2k6J2J1l0j0K2KOj6JlK4
108A7k6K
110g
##PAGE=	F1=20766.792753056732181
##FIRST=	23001.711907285582129,	6426.5682307747556479,	-1192.875
##DATATABLE=	(F2++(Y..Y)), PROFILE
-912bKjJj8K7j2Mj4J0PmJPj0J1pkmOK3j7k3NJ7j1k3K2nj4K0j2K9j3j1J7j0NJ1k7J1kJ6pj2
-868i%Rok3K8OOrmoJ6j2K2l1J3kJ5mLnmPj5J4plj5J2J1qj3J9%nNKj1J0PonmJ9k7LJ6J0l8K9
-819A0j4kJ7Kj8J3k0PQJ7m4%L9pjJ2Kj1J2n3L1J2Oj2pqM%J8j2Orkq%OnJ4J2k2J6Popj3J9j3
-772dlJ1Oj7NJ2j1j0J9pk9K9J0Kj0Pj0J8j7JqlJ7mJ5oJj1pjQJ3j5k5J5K6MJj6Mkrj1mlJ7K
-725@mk1K3qj7M5%m0K2j7J9K4mj6nLJnj%kKk1J1J9j3mK4j4nj9J8j4K5nj7L6j7nJ2j4N%j0L
-680fJK6m3K5%ll%L5N6M39O51K72o75o52q4k4oj5LlkK2k7J0Rj3QoLk%j4j3J5j0M1j2kj7pJ1
-638a2qLJm1J16j2n6Kk7J4mmJ5KJ3qkJ5poMj1JJlJ5rj5J3k1J2Nj2KPj0j1NrJ0MJ0Pj9J7mR
-591hl5K3NqjpK2pj3OK7l1J4jJ9j2j2MnJ1nj1L7k7k7K8jmnK3PnMk%j0nj1K3llRk1K5pj6J3
-544cj0J4J7k1j1K7ok0J7mj2K0K7k5k9L3j4J4J8k7nMPRj0nkjKm%jJNLpk8L1M1n0Oj2J1OQn
-498IjKqk8K9qpK5mql%JJ4j5mOJ7j7l0K2R%k%oj4J6L1j8j1Qmj3MJ3rokJ7j2qKRk3K2kJ2K3
-449B8k5kk3K0j3J1J0k1RJ4j7j5K8k1j4L0J4J3nk2NmLOJ1k3K4j0jnlnK1kj1J5qj3qlNj4J2
-406iRj4K4j7Pj3J3k2J8j0j0PJ6jkrJ6jlNJ2rOk7QJLNOl6L0mpJ8j9RNr%K6l6K7rRj9lj4nL
-357b5J2nJ0OmJ3j7jmK7qrQmpJ9prj1ROnjJ8j0kJMrLpmJ9rj0PjqJ7nRkk2mJJ9onK2olj7pJ7
-303gljoL1nk1J5j8pK8Mj6OoJ0qkJ1k3J3JKNorj3L6Ll2J8lj4J3j2N%MK2oj8j9M3j9OqLJ2k3
-255a4K7j9RRj9MpNj7rK6%k1J5J2PpqKj0K0l0K5NQj3qlJ1j9J4QJ2Jj2k6J0K7k8k1L5J2Knl1
-210b1J3NoRj6KORMpjlK1m2L1Rk0mM5j6j8L3l2oNoJ0qj1J6J4j6rJ0J2k0j%J9K5k5j6nJ4jR
-164A1pJ4Jqj1lj3J7r%Mj1J4Jqj4PkJ9pLQj7nL1k1j5J7j0koJ4Rjn%J4k5PrK5j0Jl7J2K7J4
-117A4l2J9nOLkKj6%j8J4K4Lj2j5K2j7K0qL0k9lk2K5j2lJ2j5%J5%Kj3%mJ8l1oK9j5L5j5nJ6
-73A1j4J2rJJ1J5j0k6KJ4k9K2J1onOj2pJ3j8qL0l2RJ9pPj5mj8K6%L2k4k7J4L9j9j3Rj6L0j5
-30aoK0j7Kk0K0lMnj1L1k1Mk0K3K2l4lMJ5k8K1J4%Kj7rL1Kj8J4kqj5j0L2j8nnJj4J0lK2j0
14ikJ9Mj8rNPMLK8l8jLNj6JJ6oR%Jj2J2MpKkj6J1%j4J5jMj2LpRpK6l0lK1nKrLoJ3%J8l3mk
68b1K0Kj0J7jj6J0J0k7NQJj7K3j4J5k6QK6j1mj5J7nj0J4J7J3l2RJ1k6rK2%Pj4%mK2k3L
110e
##PAGE=	F1=20742.500153554243298
##FIRST=	23001.711907285582129,	6426.5682307747556479,	-2423.625
##DATATABLE=	(F2++(Y..Y)), PROFILE
-912fNjJj6K1n%j3PQkJOrJ2oklMK3j6k3JJ7rj8K3qj6K4j4K6j2qJ4j0NOk6J7lJ2nj1KPpj9K6
-863@LRj1jpJ2rK1k7J0j0K2lkkkNj7J5lmk0J4J3nj5J7MoLOj1OQmpmJ9k3lJ8Pl6K7j3JJ3Lj8
-814gJ7j8KJ0J9m6%M0ojJ1%pOn3L3J0Pj2lqJ%K0j3OqlrKNlJ1J6k0J2N%j1j4J9j3jQQk1RJ2
-766A2j4mJ3ok5K4J0JnOj3K2k0Mj0JJ3oJ6oKj0j3KJ0J5j3k2QK4Rkj4Jlpj0okJ8Lmk6K2rj3
-720b7M0Ll4K4k1J8J8lj2nM%njMj1Qk2J1J6q%J9j2ok2K0j0K1pj3L6k1kQj1KjJlKK0m0K6Kj
-674EnjL8N8M94P61L10p83p44r5k2pj2JjmK2l1J3Qj4J0lKnKj1j6J5j2M3j4jk0kJ0rLll9J31
-633G2j2o7%k6J5lqJ4NJ2qJJ3qnNj5NjkJ5rj6J3k4J4Qj3KQj4rPj0J1NQMj7J2JRl2K0Qj1%p
-585c0K3pj4J0K1k8J1jJ9j0j0JkOmnL0k8k2L1jomK0MmLmOj0noJ8nkPk1L0j1j3Rj2J7J8k4r
-539a4L0j2k2K1lj1J9L2l8k0L3j4J1J4k4lNNJ4rqjmNll%%OLol7L7L9m6NrJ2KOlj%ok9L1oj2
-491a4K7kj2j%JJ3j4%KK0j9l0K0PLKnlj2J2K8j4j5J1kj3MJ1j0l%J2rqJJ0k2J8%J0K1k4Jk5
-446b3K3j2J1Qk5J3J3j7j2K9k1j8K7J6J0nj7LjLOLk4K7m%pqpK3%j0J8j0j1pkklMJ0j7K4j4
-402fOj3J2k2J8j1rJ1J5n%j0J4%lORnOk7QJLOPl3K4kpJ7j4MNpjK8l8K6j1Rj4mj4mKJ2pJ2N
-353aoJ2j8jkL3j3qJ0opJ8pqj2J0OljJ2okLLj3Nj1%K0j2qO%oJ5mQJk6kJJ8rkK4rmj7j0J7L
-302ijpK9lk1J6j5pK3Nj3MpOnlJ4k1PPlNnqj5L3Qk8K0qj5J3qJJJK2j1j0j2L3j9Qj0OJ0k0K2
-254A0j3PQk0OpOj5j0K1Ok6J9RJ0j0qKj3K6l4K5OPj2okQj9J6OJ4%j1k5QK3k7j6L4J2%ll2J2
-209hJ0j3J1j3N%J2LonJK3m5L2Qj5rL9j0j9K8k8qPnJ0ok1K2Rj5mQJ6j8mjJ9K4j7k3lJ4kPr
-163AK2mrolj6J4oKNj2J2jqj6O%K3j0NPj7qL5j7j5J7j2moJ3J0kmjJ5k2NmJ8rjl5J3K3K1l3
-116a4J8pOOm%j6kk1J6K6Nj6j2K1j4J6mK8k9nj7K0j1%J1j7NJ2jMj4kkJ7l1lK7k0L5j1pJ5j4
-72fJ4rNJ4J0pk6JJ1k3J6J1onJ1j6qJ5j9nK5l1J2J6oPj6oj5K7NK5k5k6J6M2k7rJ0j9K6j2%
-29cJ6j3Lk4K3jlmj1L4k3Lj9K3K2l3mLJ6l1K0J8kMj6oK4Lj9J4jkj8j2K9j7l%nj2J3jJ6rlK0
16ILj7rMROLK6m0%KPj5LJ2lN%Lj2J3kj%nj5J2%j8J7LjrLoJ0rK5k5oK1oLqNj0J1KJ6l1m%K0
69A%qJ9kj7PJ1k7QKMj9K6j2J2k5NK4pkj7J9qoJ1K1J0l5RQk2oK0jQj0knJ8k0O
110b
##PAGE=	F1=20718.207554051758052
##FIRST=	23001.711907285582129,	6426.5682307747556479,	-3654.25
##DATATABLE=	(F2++(Y..Y)), PROFILE
-912iOJJj5J6%lj3NJ0kJPj0J4o%lKK2j3k4lJ8qj4K6j3j8K8j5K2j0nJ1j0MKk5K2lRmrMNqj6
-864b3K5jJ3j3%qRoK0k4Rj8K9loj%Lj9J8Jpk2J6J5mj6J4Pn%Rj1LQjrlJ8j9rK1Ml5K6j2MQL
-815Hj7K1j6kJ1K2m8%M0mkRjjln1L4RPj1Jrk%K2j5PoorLOkRK0k0RLMj4j4K0j5KNJ0k5J3J1
-766A3j5JQnk3K1R%%Oj7K6k3Pj3NJ0qJ6pNj0j8OJ0J7j1j9KK2J3nj1llmrpkJ9Knk9K1j0qL5
-719IOk9K6k5J7J1jrnOkkmRk1J7k3J0J2lKJ6rqk2J9pJ7j0pL6k4%LpjlJ2rLJ5l7K7MJqkL9N7
-670I6N07Q14L29q31p79r9j9rj0%JoK3l6J6Qj6J2%%pMqj9J4j2M4j5jk2JRqJnl8J42j2p4mk4
-629c3J7kj2J3RJ0pKJ3j1lOj8PkjJ6j1j5J3k8J5J1j3JRj6qJ0j2J1QNJj4NOJ0l0J8J1j4JpK5
-584drj4J5J5k6QkK1rqkK%l%K3k7j6L3jqlJ5LlKqJ2rnjJ3okOk1L4j5j0Oj6K2J8k6qL2j8k3
-536b3K5lrJ9L6n0j2L3j5J0Rk0kOMJ8qj1JpOjo%JOLnm2L9L6m1MpJ4lNjjlkk8L3pj7K9Jj8L
-487akKJ2j3LkK3j8l3J9NNQj1%j1RK6j2j8J5kj2MQj0%KPpp%J1k1J4LPK0k3Mk7K6j2RQk9J7
-440dJ2j6rL0k2k1K4J7Qnj3%KMNmk5L0KJj0j4oK5%pJ9j1qq%qQnJ2k1K4j1Nj3J0k0J6j0qJ5
-394a0J5rKj3J1%jOPjOk7QKKORl0J8jnJ6j1%OokL1m1K5j3Rj0mj4kKJ0rJ4MrJ3j9kKL7j8oJ2
-344A0j0oJ7pqj2J1Pl%OkkNLj8Pj6NK0j5mM%kJ3lNMk8%%J7j3KK6j2pj5j1J6Q%pK6mk1K0j3
-295gpJ9Nj1NrJklJ6k0LJ1qPnoj7K8J4k5K2j2j5J2llJjK2j4mqK4j9J1j0QQj9J7nLQk1RoOj3
-246a3j1J5J1k8K2OJ1j2qJj4L0l4K1QNj0m%Nk0J9LJ5%j0k4PJ8k6j1L3J2%ml0RJ6k0J2j1J0
-204apJ5KnrNK4m7L2Qj1j3L3jk4K4k3j1J0nJ1ok9K8Lj2%MK0j5pkJ9K2rl0JJ3lNrK5qq%mj8
-157a3RlNNj3J2npj6MKK6j2OOj6j2L8j3j3J7j5ooJ1J2mkjJ5j8K%J2rkl0J2J8K8l6J9rOQnl
-110Dj4nk3J8K6Pk0qK1j1J1jK6k8rj1J7j2NRj9J0J0lPj5mkJ8l0kK5k6L6qqJ3j2J5qPJ7Mnk5
-65cKQk0J2J2ooJ6k0pJ5k0kK2l1J5J3mOj6qj2K7PJ8k4k4J8M3l2nJ0k3K3rNJ3j0Mk7K6Kj0m
-21fj1L7k4Kj9K4K2l3nLJ7l6K0K1lNj4mJ7Lj8J2JMk0j4K5j5jMj1rJ6jJ1qlJ9Mj5rKJ0PMK2
24C3l8J%Rj4NQkKJNj3J6j0Njpj6J5%k2J8OqmMmJ1j2K5k2qK1oLqPj2QNJ3k9l%K2lpK1lj7NJ0
76A0k5RlOk2L0j0J1k5MK0lJk0K1j2%NK5Rl7PMj5lJ8kQonnJ4j6P
110@
##PAGE=	F1=20693.914954549269169
##FIRST=	23001.711907285582129,	6426.5682307747556479,	-4916.875
##DATATABLE=	(F2++(Y..Y)), PROFILE
-912a2PJKj4J1Npj1LJ1kKOj0J6mJnKK2j3k3oJ8pqK7j7j9L0j5J7omQj1Nkk3K5lMjqONj2j1K4
-863DmJ5j5Mj0QoJ8j9Pk4L3lq%K%k1K1Lqk2J6J7kj8J1J0n%J0qkP%rlJ6j4j3K3Jl2K2j0OMK
-815Dj4K3j2oJ2K2m7KL6kkNjOj4m5L3QPrNj2l%K3j6PmpqKO%OK2j5KJQj7j2K0j6MLJ1k7J7Q
-766A4j6OJkj9J6RkNNj9K9k4Qj4QOrJ3nOrk1RJ0J7pj6nK0J8oj1olkqokJ9%ml2J9oqK7J1k4
-717a0K9k5J1NjmmOkjnJ2k9K5k1RO%PRnj1k0J9mJ1j2jL4k6KkmlmK2j3MPl2K6PMj1nL9N0M78
-669E67Q04L20q11p48r6j7j0pkMpK0l8J9Oj6J4LkrOnk1J3j3M3j5jk4NRq%rl4J44j1p6pj9J5
-628a4%j5J2J0QmKJ1j2%Ok0RljJ6j1j6J3l0J7J2j2lJ1j8oJ3j1QJ2JlqjQJ2k8J6J2j6%nK5q
-583a1j4J9Qk2MjK0qmmLmlOJ4k4rL1jrjRLlKj2J8qnLQnjJj9L7j9oKj8K3J9k4qL3k2k5K8lq
-533a0J8M0o0mL1j5QMj6JPKK0nj4KqOLqj%NMlm4L8L1l4LnJ6qMj%mjk2K9ok0K9Kk2OjJJ0j1
-483cOmK4j8l2J7JRJ2j6LrOK0mk4J8jj1MNj2OLJmnkJ0j8RONJ7k3Qk7K6j0ROl2K0J2j4pK8j9
-435dk4K0J6NmqnPOKj1k0K8PKj2j9pK6LqK2j0qoKj4J6j1J2k1K1pMj4Rj8J5j0pJ8J3j0Jj3Q
-389hJ%PJMOk5OMJPJ0k5RJlJ4poPllL1l9K0j3Qlpj1%%RrJ3Kj1J3j9mPM1k3nJ3j1nJ5qnj4J3
-337dOlJJJjPJk0Rk2J1J8j7kNJJRkLQl2JKJ5j5MK6j3rj3j2J5J1LqK3pj6J9pqJ3OqNj1l%lJ8
-285Gj7jJ5j3Qooj8K5J8j9K3j8j5J1MpJlK2j6kkJ4j8J4rQPj7J0MkQk1J1mMj0rQJ8l2K2MJ3
-239A4j4qJj4L3l4J6RMrkMJj9J9KJ5%qk2MJ4k7mL2J1jlk7NK0k7J3oJ1j0J6Jkj2OK6m8L1Qp
-193A2j6K5Qk7J8j7j5J3mJ1nl5L3jj2MJK1j0qnJ7K4ll7OJ0lKpK7j0qMmk0LLNPj4J1qpj6ML
-146b0K7j3OPj6j3L9j1qJ5j7poRJ2nJlJ5j5%NOqlk6J1J3L1l4J7rNJ0omj5ok2J9K4Rk3mJ9o
-100@NJK1k2j3oJ5j2PJ0k2J6MmJ0j6oJJ6k7jK2k8L3nrJ0j0J6pJ1J8%pk1JOj5PJ3qmJ8k3nJ6
-54Fk0%J7k7J5J1mOj7pj0K6OJ4k2k1J9M3l7jJ2k8J9oRJ0nKk8K9Oj8mj0L6k2Jj8K4K2l2nJJ7
-10Il6J7K1kOj1mJ2Lj7QNJ2k3j7K1j2JPj5pJ8JLplK0Mj5ojRPQJ6l4%jJ0j2NOJlJQj3J7j6J0
39A1lqj4J4%k3J8Rj6KMkJ1j3K3j8rJ9oNqRj5MQJ0k6kjK4nmK0mj5JJ0k4J2rPk5L5rJ0k3JJ6
87AJMk1K2j6MKK7Ll4PjrJJ5kN%rnJ0j3J0
110B
##PAGE=	F1=20669.622355046780285
##FIRST=	23001.711907285582129,	6426.5682307747556479,	-3374.375
##DATATABLE=	(F2++(Y..Y)), PROFILE
-912hPJKj2NRrrJRjLOj0J8lKoJK1j1k3qJ5mmK8k0k1L2j5J1kkMj3Onk0K7ljJoPMj6nK3oJ6j9
-860cJ0j0OpJ6j4Ol0L8mj3MLkk4K4Nj0k0J5J8kj7OJ3n%J1ooOjpkJ4qj8K3%l0K0rQJJj4K7q
-812Ej2J2K3m4KL2%mJ%J3k4l8L1PPqPj2n%K5j8PkpqJOLKK4j1mjRj6j0J9j7OKJ1k8J9Nj7J2
-764En%j5J0J0mJ1Kk1L3k6Rj4J1JqPlQqk3J2J1J6nj4j0J8K3qj0j1jJookJ9lkl4J6lnJ8J5j9
-717a0L2k5Njj%jMj%oJ4l6L3j9RJKJ1Jkj1j8J8kOj3ML0k7NojpmL1j6Nkk6K4J1Nj2oL5M0M18
-669D91P26K83p24o58q8j5rnkNj0K0m0K1Nj6J7Onj1P%k2Rj3M1j3jk7J0Pq%j2l0J39j1p1j0
-630a4j5J5Jj7J1J1QlKRj4LOk1J0ljJ7j3j4J2l3J9J2j1pJ6k0nJ5j1PJ4kojrJ0J4k4J2J4j8
-587b4JnK5rj3K3Kj7jjJ9n%qMq%J0Pk1mL1kj1KLLmLj7K5qmOMlkjj9M0k3l%k1K4K1k1rL3k8
-537fk5L1lpJ8M1o4JK8j4Okj2MPJK3kj7Lj1QNrkjNN%m4L4K5k7LkJ7j5M%%oLj4K5pk4K8Mk7
-488a2J1jJQj0J0qK4j5l1J7lJ0J7k1MoLJ6Ml1K1%qKLj3J0LmjllRj5NQLJ3k3J3k7K6rRMl4K3
-440aJ2j1oK5j6k5J7J4Jjoj1J4Q%j8j6K7J0Mj4k2pK6NrK4j0pnMj8K5j8J3k2J8mLj4Qj5J3j0
-396a5pK1J2rjj4NKKPmOQk3NN%QJ0k1JM%J1mj1Q%mL2l8J6j4PNj0rLjOj0J3%j2J2j7oJ3M2k7
-346GnJ5j3mJ3qlj6J4PnKmO%O%k1J0k6J7J6j9KNjNOkKJ0l4LKJ3j5MK6j5qj1j3J3J5MpJ7rj2
-297a1K0lqQPnMj2oKlJ9j5mJ9j8Pmoj9J8K3j3K6k6j4J1Rj0KnK0j4jJNj7J8qQNj5NJ2qQk1J3
-249DkLpqKK5l6K0LJ4j7oJj4L6l2RJ0KqJOjj8K0kJ5%oj8%Rk6LK9J2lkk2%K4l4J4lJ5j4J7j
-201A4Jj5RK4m7K9Qkk0J8J8l1J2j1j8J6nJ3nl8L5nj0PlK3pj0qJ6K5Lm1QQl%nK7j1qRmk2lQ
-155aORj5Qj1nj5LNK5j3POj5j2L7qlJ2k0ooOJ3pLlJ5j3kJ0%plk2J0QL4l4J6j0NJ2ooj4pk3
-107c7K1K1J1k6KJ7m%KJ5j6j7JJ3j3J0J1k5K2kmJ2j7qLJ4k3jJ8k9L0krPqJ7pJ4J9nqj6JLj2
-62eLJ5rmK1k5nJ7j9JJ3k4J6QlOj8orK5OPj8j6J8M1l9LJ3l1J3jJ3N%jk8L2J1k6lj0L4k1Kj6
-16a4K2K1l1mjJ8l7J3K2jOqkOMj7LRK0k6k0J7rMQj9mK0JkomK0Mj3kmPOJ0J0k7jlJ2j2QJNq
33BKJ0j3J8k0J3mrj2J3%k2J5J3k5RMjJ3j6K2j3j1J7nOqRj6%J2Ok3JlK7rkJ9mj5%Rk2J4j3Q
80dk9L9pRk1kJ3NNk1K2j8QlK7jl1QolMJ3jKNj2oPj0J1
110C
##PAGE=	F1=20645.32975554429504
##FIRST=	23001.711907285582129,	6426.5682307747556479,	-3537.25
##DATATABLE=	(F2++(Y..Y)), PROFILE
-912hOKMj2%J1rrJPjOMj0K0kMpJJ9j0k1j0J4l%K8k4k1L4j4LL%%j6J0rj5K7lpLkQLk0JK0oJ6
-861A6k2J6j0NrJ3rMl1L8lj7PMmk5K6Nj1j5J2J8kj6KJ5mJJ0lrNlnjJ1kk2K4kk6J6qJ1m%j0
-814a4K6kj5J2K0l9NK4KnnMJ7l1l3L0OQqRj3nJK5j9NJoolOOjK5qj0%Oj4oJ8j8Q%J1k7K0Lj9
-765iJ7j1Lj1NJ1pJ6kk0L5k6Qj3J3kqJ%Rpk2J2J2J4mj0j6J7K7qj2j2JJmmlJ9o%l6J3MpJ0J8
-718Fj5L5k3kllMJK%%oJ3l9L9j4PnNJ3oKj2j4J5%Jj3RK5k7Qj1KrnL8j8Ork0K2J2Pj3pK9L1
-670E8L34O00K25n91n26p3j3j0jlPj1J6m0K2Nj6J9Qqj2RKk1Pj4L7j0lk7J3Pplj3k5J24qo1
-631cj3rJ4%j7J0J0PjKOj4NNk0J0l%J6j5j2J2l4J9J3j1j0J9k0lJ5qKJ8pqQj6J0J4j9RJ4j9
-587b4JmK3qj0K2jj3n%J6kMj0Lj1KJ5lj5JK9kj3NnOnLk1L0omPKJmoj5L9k6%lk0K1K3j6j0L3
-538B4l3k6L4loJ6M3o4LK3j3Onj2RPjK5%k0Nj2PQpokNPJl9K6K0k0K%J8j9L%%nNpJ9pk5K4M
-489A2k9J4JKMrJ4j0K3j4k7J6qJ3J9k4OnKJ0J3l9K4JoK%j4J5JpJjlMr%J0JJ0k3J7k5K2nRK
-442A0l5K4J1pnK1j1k5J3J2lJmj6K0J1lk5qK3J1Oj6k3qK6PrK5romMj8K8k2J3k2J4%Lj5Qj2
-398a5J0qpK1J1omj4JMKQrRRk0MPlRQj6rRMPjj6J1KoL3l6J0j4OJ4j5oOlMqJ1lj4J3j6qK0M2
-347C8k9oJ6j6jJ0q%j7J3QpLqRJOjk1J1l1K3J1j6LOkNN%jJ3l5LMJ1j4LK3j2j0pj5J2J5NmJ2
-299Hj2pJ8LrMPkMj3rL%J8j3pK1k1Qlqk0J3K6mK5l1j3J0J2j0JoJ9j1mL%j7K1nOLj3%K0j4P
-251Hj9J5K%nqkL1l8J6JJ4j6m%j2L7k8%J0JoKJ0lj7K1nJ2Jmj5lPk7RK7J2ojj5nK5l8J5%J7
-204A6j7J7kMj6J1K1m5K6PKk0J1K6l5Qpk0J7lJ3nl9L6prQnK1%j2j1J3K8Pm5J3Lkl%K4j1qJ2
-159B2lk3qJ2PJ1j8Pj3lj4KNK3j2RMj4j0L5qOOk0pnLJ2pMlJ5j0nJ4nmmj9J1KL4l2J3pLJ4n
-111A5rj4ok2K1J7J2k5OJ2KoKRqk0NJ2j4J3J2k8K9j1lJ3j7rPJ1j9kJ6k8K6jrMpJ9qJ7J8pj3
-66A2p%jqkJ8j1jJ9k4mJ8j6jJ0j9J5NlPj9mrK4KLj2j2J8L7l9NJ5l3PKJ6KMnk6L4J4l1lrL0
-19A8j6Kj5K0K1l0mkJ9l7RK0%Pmj%Lj3mJ4K8k9k1J1oPPk0jK0Lj0lnK0Mj1KqOLJ4Kj6mnJ3j0
29bRkPj2MJ0j2J8k3J6oj0pJ0%j8J1J3l1J4MKJ2j5J8qj1J3mQpQj6mJ4Mj9JmK8j0kJ9nj2mRk0
77a2J8k0J0l1M1pJ0k0lRQOj9K1k0J0nK5nk5Qj3MQJ1jjJ0j5qOrJ3
110D
##PAGE=	F1=20621.037156041806156
##FIRST=	23001.711907285582129,	6426.5682307747556479,	-6505.125
##DATATABLE=	(F2++(Y..Y)), PROFILE
-912a6OLOj3lJ3j0p%OkRNj3K3%MqJJ8rj9j0J3lMK8k5k3L4j2lPKmj8J4j2j1K7lj3NJRLk5QJ9
-863FoJ5k6K4j2Nj1J1mMl1L7mj9J0Nok6K5Pj1j0J0J7mj4kJ7nLJ1%j2Knj%RLk4K4lk3J2oJ1
-817ColoK8Kj8J1J8l4PJ6Nnj2PK3l9k5K7OPoJ0j6kJK5k1OMplnLRlK5mj6%Mj2lJ9k0J1jRk5
-768fK0Jk0K2j9OmkJ2j0K1mk1L8k6Pj3J7nrnJJ1nk1J4J2J0kok1J7K9qj3j6NKlkmJ8qKl7J2
-722a3J0q%K1j1L6j8j1omPLJJJpJ3m0M3j0Pj1PJ4j4Pj3qJ3jlj3J4J9k6J0j5Oj1pM4j9Pj6j3
-677a4J7J5Oj1j0K6K0K47M46J52m34l74n5j2j1LlQj5J5l8K2Lj4K2Rj1j2QPk0Lj3L2pnk6J6
-639hOpmj5j8J03om8j3mJ2Jj7J0PNKJLj4POj9RkjJ6j6j0J1l6K0J1rj4K4k0jJ4okK2j1j1J8
-594dk3RJ5j6NJ4j8JlK0oqK3pprKJ1JQj2Kj3LJ8rj1NK8lj6Qj0RpLk3L5ooJ0jNmj2j2M0l0K
-545Amk2J9K7rj3L0l6k6L5mmJ4M2n9MJ8j3OrqJ1PmK6Lk1Oj4QJ0oqnOQMl3J5J5j3KLJ8k4K%
-498E%nP%J4ok6J9Nl2J8KJKqJ8j2K2j2k4J4j0J3K0k5Pm%NK3m5K5Kkjkj6K1jj2NJnJmlJ2jO
-449A2k4K1k3J8kRJl7K5J1kpJ7mk5J0RqMkk2K7J2nl1%J9J2Pj6k4rK6Rj2K6ppkMj9L3k7J5k2
-404a0J0KLj4QrOoqK2J0jrj4kOJRj5J1J0j7LJ0nQQj1k0J5QKKk0J2NqL3l3Mj3NK1j9kRpLoJ0
-354Gpj6J4j4j1K7M2l1pJ6j7JOqMj8J3QqKj1J2KOkk2J3l5K8Oj4NPlPL%lJ6l7MOQj2%K0rj0
-306a2mj5RJ6QlOj5kJ8Pr%OKLj4j1LMJ6j1rK2k3Rlrk0QK6MK6l6j2QJ5rJpJ6lj1Noj8K7lM%
-256DroK9k0Mj6J5OkkpoL6m0J2%J3j6jjrL7k4qJ0joMJ5nj6K0qRLkj2oOk7J5K3J2qjoj2K7m2
-207a9J7KJ7j7J6mPj5J2J7m2K3NOk0ML4l7Mlk2J8lJ4ol7L6rqRrJ9Oj3j4J2L0Qm6J9ljpPJ9
-162B6j0qJ5kk4j3J6QJ3j9Nj5kj2JPJ8j0RMj4pL1qJ6jj9pl%J0pNlJ4ppJ7j0%oj4J1mL2k9J0
-115GnKJ6mj0j4pk0K2J3J3k5J1QOj2KL%k4J0J1j4J5J4l1L4j8kJ4j8j0J0Qj3mJ3k6K1%pjmK0
-71DqJ9J5qj7J%monK0j1%J8k3mJ9j4kOj3J3LkPj9kj0K3j%qpJ7L3l9QJ6l5JOJ9lJ0j0k4L6J8
-23C7l6lqK6j3Lj4J9K0k8lnK0l6NJ8JOJ%nLj1j2K0L6l1k4OlJ0Qk3JK1Nj6knK0MrQj3L%J8m
24A5ornJ3qJ1oRj5OJ0j1J7k5J8oj0lPjj2OJ2l6J9MNJ0j5J6nj1J0lJ0oNj5pJ6Lj6JoK9j1jJ7
72B0nroQj8K2k5J3l4M1pJ0j7mLJ1Oj7K0k1J2pK2j0j8Rj9J1J0RKoJ3j7qNrJ5
110E
##PAGE=	F1=20596.744556539320911
##FIRST=	23001.711907285582129,	6426.5682307747556479,	-6556.5
##DATATABLE=	(F2++(Y..Y)), PROFILE
-912a6NLQj3oJ3j0n%LkJ1Nj4K4KMrKJ7j0j5j0J2mNK8k4k5L4j1qRMok1J8j3pK4lj8PNRLk8J2
-864a1J6mJ3k8L2j3Lj3RjLk8L4mk1J3Npk5K3Pj0mNJ6oj1mJ6nORLj4JqJLNOk4K4kk1QnJ3rm
-815hlK6Oj7QJ5k9J2OOnj6RK6m3k1K7NRpRj5jJK4k1LPmjrKJ2nK4kk1LlqLJ7k1J2kRk3K0jk1
-765fK6k5RjnJ2j3K5qj8L9k6Nj0J8prj0KJ2nj7J3J2OJmk4J6L0pj5j6QJ%JpJ8j2Ol9J1J4qn
-719a2J9qL9j4j9nqJ0PkLknJ0l7M4mMj3PJ3k0J0j3lJ3lpj0J8J2k5J2j8J0j4pM5j7Ok0pJ4J6
-675A9Lqj1J9J5J66K90Q0k82k28l5j1j2PlQj5J1l3K1Kj3K2J0j3j1PRj6%j2K5lpk3J6Oqnj4
-635b7j2P8ml2j4KJ0jj2QLMN%jj1QMj5O%%J5j9pRl4J9J0qj7K8j9jJ2loK4j3j2K6k8QJ4j2K
-589a3J3j7%jJ6mnK0qlj2MNNJ1j2jj3MK1j6pRK6nj4Pj4J2qLk4L7noQkJ0nj6rL7k9Kmk1J4K8
-541A8Mk0K9l8k6L4lmJ3M1n2LJ2j3Pj1qJ6OpK7Mk2Pj4PJ1kj1pOJ0Nk4LJ3q%NJ7k5J%jnJ0O
-494A4Qok4J3Ml1K1LJjpK1j1J9j1j9J3j4J5J6k4RmjKL0n0K7JKmkj7K4lj4PKnnKmJ3lMk5K3
-447Ik0J3KRjl8K6J0Mj0J3Lk3NPrNlk4K9J6rl5J0J3J0Rj7k1rK4J1j3K5oojJj4L0k7J5j9MO
-402DLj4PnLmrK2QMj2j5mQ%Rj9J3J0j3KJ2qPPqk9K1J2jLk2J4NqL1k8lj2LK9k3KJ0qJmQrj7
-352a7J3j0j4L2L9k8j1J6j7KMpPj9J2Qj0Jj1J5JNkk1J4l7L1Jj1NRnPLJnJ8l6LQOrmJ5mrjj6
-304b8RJ3J0lKj8NJ5J2rmOMJj3j2MQJ4j1j1K2k4J1jj1k1LK7J2K3l8j0OJ4oJoJ1Pj9Nqk0L2
-259DjKkoj0L5k7Nj6J6J1n%qpM0m1OkJ3j4KknL4j8j5RmlMJ8nj6J9j0NOjqrNk5J8K0J1j1JK
-210A5j8K6m2J7NJ6j7J5oJ0j2J2J0l7J9NRj9kM0l7%%k4J7%J3ol4L5j0oOrJ4J2j2j8J0L2Rm5
-168gK2qJj1J5J2rpJ5Kk5j6J8QJ6k2Lj5krJOJ2nRLj3mK8j1K6qj7qkjQpNlJ3ooJ6j0Knj2J1
-119CqK8k5Oj%J7kj2j4oj7K1QJ4k1J2LRj3%kPk6J2J2j6J7J5l1L8k7JJ3j9rJ2OroJ3k3J6jn
-74a0mlK1qK0J3j0k0P%olj0K2j1KJ5k0lJ9j1nNqJ1%jPj9%j4K5nlllJ8K7l6RJ5l3lOK1oJ3j5
-26Cj8L4K1l7lpJ9pLj3J6J9k5mmK1l6JJ5LOM%qLqj8K4L9l0k5%JJ1Pk3LK2Nk1JoJ9NoJ1j7%
21@kK0rMj2pJ3pJ2qRj5PRj0J6k3J7qrKLjnKQl8K2MPPj1J2jj1NJJ1m%j5rJ8Lj2JrK8j0%J4o
73A3nqRj7K4k7J5l5L8pJ2j6n%J2Nj3J8k1J3rJ8j2j2Rk5J7J3QMj1J6j8j0MpJ4
110D
##PAGE=	F1=20572.451957036832027
##FIRST=	23001.711907285582129,	6426.5682307747556479,	-6607.75
##DATATABLE=	(F2++(Y..Y)), PROFILE
-912a6MLRj2qJ1qnJ%kJ4Mj5K6LNj1LJ5j0j2rJ0nOL0k5k6L3rj4J2Npk5K3j4lK1lk3QRRLl1J8
-864hJ3lJ2l2M0j3Jj5OLLk6L1mk2J6Mrk3K0QrJKJ4qqpJ6nRPPj6kj1MOJRk3K4kj9NmJ3j1n%
-814a0K4Qj4NJ1k3J7nRnj9J0K8m7j6K6MJ0pQj6JJK4k2KR%Jj4%J5oK3kk6OpmPJ6k1J2kQk1K0
-767A8lk2K9l1J3LqJ1j6K9j2j6M1k7MpJ8qqj6KJ4mj3J2J1LKjk8J7L0nj8j5J0%KMrJ5j4J0m0
-723b3J0J9rj1J9oM0rk7mj0J1J2nMlmOl3M6JJj6OJ3k6J4j3LJ2nj0qK1Nk3J4k1J4j7qM7j5O
-679A8k4kJ0J6jkj3J5J0J04J53J9j55j06j7j0j4J1jPj6Qk9K0Jj0K2J0j5j1PJ1j4kj0J8%qk1
-640b1J7Mopj3oN3kj6j5QQkqO%LPkmqQMj2LJ%J5k0nPl3J9Qok1L2j8JJ0jj1K8j5j3L5l5PJ3
-591cplJ3j6jJJ1kjJ8j0Jj4N%QJ5j5kj4OK3k2lJ1K4nj3Qj9J5rLk4L8mpQnJ6ok1nL4k8Lnk1
-543b4J0L0J6k6K6m0k5L4mkJ0L8m2JQj5Rj1pJ9MrK7Nk2Pj4PJ1Kj4rOJ1Pj7pJ0kjPJ6k7jJk
-497AnJ2J2Jmk2PLl0K3O%mpK5j0J5rj4J2j8J6J4k3RlkjL6n4K8JOomj8K9oj8J0Noj1RoJ4m%
-449Ik5K5j7QNJ0ll8K6RJ1j3QRk2LMj0Olk6L2J7j1l9J8QQJ0j6j6j1K0J5j3K3ooJjj1K8k7J6
-405A5j7jRKj4Rl%kj0K3NRj6j4oRjJ0k4J3J1pjJ6j2NPol6K7J6oNk3J4OrK9k2rj1JL5k6NJ1
-358A6qjjOj2j9J4oj7L7L6k6j4J6j7LJpJ2k0J0Rj2%j3J8JMlk0J6l7L3npNJ0oOLKpK0l5KJ1
-312bKmrJ1%qKj7RJ0J2ljk2J1J3J6rpOO%j3j3NJ2J1rj4K3k5J2Jj3k1jK5J9K1l9rMJ1KJpOJ8
-264B3k9Ork3L6Kjmkj4M0l2Lj3J7J3oJqpM2m2%lJ2j0MljL1j2k3QnjMK1nj6J8j2%J0Jmj3Ok3
-216b3K1J5J0j5KJ1k3K4m2J8QJ4j5J3qJ2qJ3Jl2J6LJ4j9oM2l5kKk4J5%J4qk7L2j1nNj0QJ9
-174A9j2k1QL4Pm1K5j2Kj6K4Oj0nJ4Mk5j6K0PJ8k4%j5%ojOQlJ0Kj2jK5j6L6j6j3r%kNoNlJ3
-127A3ooJ5j1Poj0J3j3K3k0KLjJ7jj3j4nj5K1LJ4j5J3lJ2j5jnJ2k8J4J3j8J9J7l2M0l3KJ3
-85A5k0rJ5MnpJ1j8J1llolK3rK1Rj0k5J6%qjj4K3j1OJ0j7lJ9pqLkRl%Pk0Lj7K6rmJJJ7K1l3
-35dJ0J5l1qOK4j0J7j9j4L2K5l8nmJ1jMj2J4J8k3lnK1l4kRPNP%j0Lok5K8M3l0k5nMJ2Ok2M
10a1K2Ok5KpJ9NkJ5k3joK3j4J5j6qJ2nJ2j1J0j6RQqJ4k1J6rqNJkKlOm1K6MJ0KqRKj0JLJ3l
60A4lj5j1K0Lq%j2K7rJJ1ojj1J0j6K6k9K0l5L2rJ4j3pkJ1LrJ8k1J3j0J3j2oRl0K3J5NPj7J9
105B2j9j1MpJ4
110C
##PAGE=	F1=20548.159357534343144
##FIRST=	23001.711907285582129,	6426.5682307747556479,	-2985.375
##DATATABLE=	(F2++(Y..Y)), PROFILE
-912gKMRj1rQnnJlmJ7Mj7K7NLj2OJ2j1roRqNL1k4k8L1nj9J3Npk7K5j4%J7lk6PJ4QLl0J8RK
-862EJ0l6M8j4jj8OMJj9K5lk2J9%qj9J5PrQkJ1rpqJ5oJ2NQj5kj6PQjPj9K3jj7KmJ2roJK1P
-812A6q%Pj5J9j3Rmk0RK7m6j4K8LJ2rNj5LKK1k0jJ0MLj8jJ7pK0kk9J1j2kJ3J3k0J0kOj7J9
-767A2mk2L0l5J7Mj0J1j8K9j4j3M1k7KmJ8qqj9KJ5mj0J3P%NKl1J7K8kk1j4J4lMPj1J2j6J4
-724A0m1RK2rj2J5nM1ol0lj3J3J5pMmj%k8M5Pmj6ORk8J5j1QJ2j0j0nK2kj9J3k0J7j9rM3j0
-680DNk4JRJ2nNj4RJ0O2N1k4o7k1jqj6J3KMj5Pk5J8Lj1K1Rj4j1OJ2qoqJ0Mrj7J5Moqj1jL2
-633bljj5J1RnlOoKRkqnRKpjL%J4k2kNl0J7Pok2L4j5KOKj5L0j6j3M1l9OJ1moJ1j3kMMKKJ4
-581@rMj6PnJ1J7j4oj3OK4k5%J1K4oj0Mj9J7j0Mk3L6loNnK0ok5lL0k3Jnk0PK9K9l3K4m0k4
-536c9L3mkRL5l2jKj6J2rqK1Lj3K8Nk0Oj2MJ0Pj6j0PJ1Qrj5PJjPJ5k5kJmnJ4J3klj8KJk8K2
-487a0J0jopK8pJ0pj0J1k0J7Qj8QkmjL8n4K7jJ1rlj8L0qj9J2Ooj7J6pJ3mkk6K5j2KRJ0nl9
-441c2K9OJ7j7NJ4j8%Kj1Pmk5L1J9j4m0K5MNRj4j0j1J6J6j0J7nl%nmK2k5J6j3pJ2Kj4J1kk
-397a%rK1MJ3j8j6nRlJ1k5J2J0ljJ9j6KRom1L1J9qNk1J2Pj0K6j5j4rkL8k5PRqjKMj5k0J5k
-350ij9M0L1k2j7J6j7NlnJ4j9PJ1j4kj0J7KKlj9J8l5L1j1jLJ2qNMKoK0l2%J2%Jj4NPpMj7R
-303a2OJ2jnk2J6QJ8pqNPkj1j3NJ7Prj5K1k4J4Nj5k2mK1K6J7l7pJPJ0%oJK7l7Ook8L9Nmo%
-255@j5M3l6Jj2J8J7qLj1mM1m1olJ1oOmMK6ok8OqLLK3lj7J6j3nJ4Kkj4Oj6J8J2Rj9MJ8k6K0
-208B1m0J9J0J1j2J0rJ2jJ1qk4J2%J8j6j0M2l2kKk2J1JJ2pk0K7j0mMj1LK3j1k3QL3Ml4K5j5
-166HLk0L3%j0nJ1J0k5j6J9PJ9k6jj3%mjMMJJ0Jj2LK0j9M3k2qj1MnLnMlJ3omJ1rJ0orJ5j7
-118aJ8j7%PlJ6Kj5j2nj2K0jJ4j0J4j0J4j5loJ6k8J2J6k0J8J9k9L9l8LJ4k1qJ7MnqJ1j3On
-75e%rkK4j0K1Nj0k6K0%rJj9K5rRNj5jJ7lj2LKQnJPk0Nk2K8j2nLNJ8J5l0J0J2k6rMK4j1J8
-27B0k3qK8K6l4nmNKNj2J3J7k1jqK4l5kLRORjj2Lmk7L0M0k5k4j1PJ4Kk0NK2Nk7NrJ8OJJ7k5
20DmqK3j5K1j8qJ0kJ0j2Qj4J0OoJ3j8J4roPkkQn%l8K5MJ3mmONj0kOJ5lpj4j2K0Nokj2K3nJ
71IPnJj1J2j7K7k8K5l4K3j0J5j2plJ0jmJ7k0J2j0Rj2jQl2K7J6LRk1J9j9j1MnJ2
110B
##PAGE=	F1=20523.866758031857898
##FIRST=	23001.711907285582129,	6426.5682307747556479,	-2678.125
##DATATABLE=	(F2++(Y..Y)), PROFILE
-912fJLJ0j0rNlnLooK0Ok0K7OLj4QJ1j3nnJ0j1ML1k1l1L0jk3J3Nok8K9j5LJ1jk8NJ8QLk9J8
-864eNOQl8N6j7kj9NN%j4K0kk2K3lpj5RPqJ1nRj2lrJ4nJ4KJ0j5kk0J0RmNj3K3%j7JnJ3roK
-814a0J7NjmLrK2k2J0jk2J2K5m6j3K8LJ4j0Kj4OJJ9j9lJ2QNk2lJ8oJ8nl1J7j8KJ7J0j8QlO
-769Hj3J8nk3L1l9K1Nj2J1j9L0j6j0M0k7%jJ8qok3JJ7moJ2MkQLl2J7K5Jk3j2J6nNRj4J0j8
-725hJ9m1QK3rj1J1nM0kl2jj4J2J8j0NnJmk1M2J1qj5NOl0J6j1J4J2j3j2jK4rj6J4k1K0k1r
-682b8L8oNk3MPQqJ0j6QJ0L8j1m5k1K9Qoj7J5LLj5Nj8J5LrJ9Qj5j0MJ4mpoJPqj1J0LnqqLJ3
-633a4lRj3J4OoMMj1JJ1mj0jPKkmL%J5k5KJk5J4Omk4L6j4MKLj8L2j6j3M6m1OP%rPj0kOkOO
-582a1QrQj6QrJ2J9j4rj1NK5k8LJ0K3nrLk1J9rLj9L2kpLoK5pk8JK4j8jlj9MK8M0l8K1l9k3
-536c7L1mkPL2k2mjj7J4ppK3jj7K8Oj9Nj0LQJ2j8j3QJ1J0jk4PMmQJ4k3lJomJ5J3njj3nJk5
-488c2K2J3mqoL0mOonRk2J7Kj4QjnkM0n3K7lJ4j2kj9L1j0j9J4Opk3K5qJ2lmk7K5pnJ3J0ql8
-441c3L1LK3k1KJ7j5jJj1Omk2K8J9j5m0L1jKRj3kj2J0J9pJ2nj%j0KJ6k2J6j0j1J4Kj4J2jm
-397@JqK0JJ7j9j5oRmJ0k4J1QJjK1j9jRpm2L3K3j0Ok0J1Oj1K2pk0nnM0k5RPqkOKj7k0J5Lk2
-349b7M2K5j8j9J6j6NnmJ6j8NJ2j6lpJ7Kjlj8K0l1K9j8N%J4j0NMLoK0k9jJ2kOj9jJ4oOj7J0
-303gJJ2%ok5K2MJ9nj0NPmrj2NK2Kqj6K0k3J6Qj8k2oJ6L1J5l4ok%K1jnnL5m3Nkl4M2OopNj7
-254a4M3l8jj0J6K0rMj2%L8l9j1mJ0jQnOK1Kl2Mj0NJK4jj7J4j2j2J9KJj7J0j1J6QOk2OK4k9
-209AJ7l7K0J2OqQj1J3MJ0j7j6QkK1j3j3L9k7jJj8O%J1pj3K3qlLj2nL0j0k5OL2Kk7K5j7Nk6
-164a3M2oj1lQJ3k4j4J7OK1k8lj0%l%KjOJ0Jj2NJ7k2M4k6kj1Pn%nLkJ1okPoJ3pqJ7k0J2j2
-116@lJ0mJ5Mj5j2nrJ9mJ3lJ4j8J5j2mqJ9k8J1J8k3K0K0k9L9m2MJ4k2pK0KmqJ0p%oKrlK5j2
-70cK2Jrk6K3jrMk5K5oJ1%j2%J7%j5KQMpMOk0Ok6L0j3nLQJ8J0k8J0J0j9j1KK4j3J9k5lK3K7
-23D1l1nklPOj3J3J5j8%rK4l3llJ1OJ1lj1Ljl1L1L7k1k3j3QJ4Jj8NK1Nk8Qj0J5PMJ9k7oj0
22a0K3j6K5j9pQ%Qj4Qj2J1MnJ2j4J2j0nRnjJ3onl6K5MJ5j0LJOppJ0J6kj1j3j3K0Pllj5J9j
70IJLmMj1J3j7K9k8L1l3J3j1J7j2plPljJ7j9J1rLj1MRl6L1J7JJ1k5J9j9j1MlJ0
110A
##PAGE=	F1=20499.574158529369015
##FIRST=	23001.711907285582129,	6426.5682307747556479,	-5191.75
##DATATABLE=	(F2++(Y..Y)), PROFILE
-912a2JKJ0qrL%oMpqK3Pk2K7PKj4RQj4%lJ1j3KL2j9l2K6Lk4J2Ljk8K9j5NPJk9KK2QKk4J6L
-863aROl9N9j6mj8LM%rJ5jk0K6poj0LQpJ3pOj4%qJ1kJ4%J0j1kk3J3Rm%qK3Jj7%nJ2onKJ3%
-812A0J0j1%kK3k7RJj9QK4m2j4K9JK0j2jj4QjJ8j8mJ4J3Ok8lK0nJ4ql2K4k2MK1Pj7NjNj1J9
-767B1pk2L0l9K1Oj1J0j9K6j6oL9k7jkK1pnk3kJ7mkJ2JmJ1Nl4J6K2Nk5qJ6qPJ0j7Rj9K4m2
-723b1QK1pqNnM1ml0Kj5J0K1j2OqMqj4L9J4j2j3MLl0J5rJ8J2j7j0JK4j3j3J3j9K1k3j0L3%
-680A4Lj8KQLj2J5j7OJ5K5l8m6j0M7J5lj9J4O%j2Kj1J1MqJ7Oj5qKJ4KrmpRooPJmpnN%nJ6j0
-630a1J3OqJ2Lj7%J2oj1LNKKoK%J5k5Lkk0J1Omk3L5rMlMk0L2j5j1M8m2PKLj2NqkRrJ1QKqR
-579Bj3Rj2J2K0j5j0j0NK5k8KJ0K2no%k0K1r%j2K6jj0LqK9pk9MJ7j1nJk0LK5M9m1J8l6k3K8
-535@mkOL1j4pnj8J6lnK1kk1K6Pj7MrKOJ6j9j4PJ1J2Kk8QNnQJ2k1ljpjJ5Rm%rj0%k0J9J6p
-485CppL3kKnjOk2J7nj0Q%ojL7m7K6pJ8j5%k0L0j1j8J4Ppk8L1qJ0kmk9K5lj1J6J1j0l9L1K
-439BK7k4JJ9j1l%j0Ooj7K4J7j4l8L1l%Oj0Nj1MK0JLoLkj4QQj8J6pj4J5Kj2J3koLpJ8%J7j7
-391A7j7lPnRk2RPOkK2k2nJ0rm0L3K4rPj7PNj1J7Jk4jqL9k5J1LnkPKj8k0J6Nk3M1K0j4k0J6
-344A9j4NpmJ7j5%J6j9nkJ6Jlkj7K0k4K3k3J1mJ4rLPKoJ8k4lJ4nJ2k4qK0mPj7J2mJ1Jqk2K3
-297aJJ7lqKQpoj1OK5lqj5J8k2J7J3j9k4oJ2L2J2k9mooL1llj1M0m6MLl9M3QqrRj7M3m0kj0
-250b2J5K2rMj4ML3l5j5nRNQoJ1J4Ql4Jj2RjK4Kj7Rj1j5K2LJj7J1kJ2MLk4NK9k8J1l2K1J3
-205A4KmNj1J2ROk2rNmK3j0j5L3j8jkj0kJQooJ7mk%j1j1L3j0k4PK7Jk1K5j7Mk9M9j1j3jLJ8
-158B8k3rJ0PK2l0mp%kJ%lRQKj1PJ0k3M4k7Mj3J1nlnK%QqLKmJ6opJ7k1PrmJ1nJ5Oj7j1nmJ8
-106BpJ1MJ1k2J3qmqJ9k5OK1k5J9K1k5L5m3NJ5k4nK1Lnj0J1klqMqoK6j2K0kqk3K0JrPl0K5
-60blJ2lj1KJ4Mj8MJ1JrPMk0Pk9L2j3mJJ0J9Mk4PRj2j0kK3j3J8k5JJ7K7k5nkpRPj4J2J4j6
-13IKj0K4l2jj1J3RJ0nj0M%k9K8L0j5j9j6RJ4jj7NK0Mk6J0j1J4OQJ7k6pj1J9j3K7k0nNKOj6
31fOpJ2%lJ1qQj0lPmjJ4mj1l0K4KJ8j5QlPoj0J4J7kj4j2j3J8J0Jpj4J2M%JmNrJ6j9K7k4L6
80C9l2Mj3J9j1q%LpLJ7j8RqjqOQl7L5J7jJ1k6J7j7j2MjQ
110@
##PAGE=	F1=20475.281559026880132
##FIRST=	23001.711907285582129,	6426.5682307747556479,	-2350.375
##DATATABLE=	(F2++(Y..Y)), PROFILE
-912e%JJ1prJKpOrj1K5Rk4K6P%j6J3Oj6MjJ2j8JL3j7l3K3Pk5RKJk5K9j5OKKk8jK5PKj9J2j
-863cJ3Ml8O2j8nj7JMkkJ0%k0K8j0kpmQoJ5j0Lj4JpJ0%J3lJ0q%k5J4RomlK4%j6joJ1lmKRp
-812@K2j7mMK2k9QMj7OK1l8j5K9%K4j4mj4J2kJ4j5pJ5J6Ql0pK2mJ0j1l2L1k5NK4Nj7KjNpJ9
-767A8qk2K8l9K3Nj1Rj8K3j6lL6k5kjK1pmk2mJ8nKJ1mlJ4Nl4J5J7Qk5nJ6j1RJ1k0Qk1K9m2
-723b6QJ8mmjoL9lk7Nj7RK3j3Oj0Oj3oL4J5j5j1Njk9J6j0K3J1k0rNK3j8rJ2j6K2k5j1K6NL
-679A0j4LPlj3J7j8QJ7J9l9l4k1M4J9jj9J4Plj0JnQOqJ3Nj5pJJ3Oq%j8J3oKJkjpjOroJ9pJ3
-629cMj0K1Jk1kJ2oj3PLKPj0LJJ4k7Noj3QNlk1L4pNpLk2L4j4j0M7m1RlOj4KnkJ2j5J5J0lq
-580a6J2j2J0j3J1J8j2j3qLK5k7KQK2llmj9K1pkpK0jqJj1L2pk9OJ1kj0Nj9JK1N4m3J6l1k1
-536b9K3llMK9oqpj9J7LlJ7nk5K6Pj4Ko%KK1j9j5PJ0J3Ol1QPpPJ0j6l%j2KJ4MmLlj5jj4J5
-487a1J9qrpL4JkmLMk2J7j2mPjoJL3m0K5j2K1j7Kk1K7j0j6J5Nol2L8qPjmk9K3Jj7J9J2j2l9
-441c6L4jK9k6JJ9rlJrMmj3J8J6j4l6L3nkLqJ3j0lK2QooOmj8J4%j4J6lj7J6Jj1J4lpNoJ6k
-393A3J8j4j7jOqRj9QMJ0kK2k5qJ1j2l5L0K6qQj4LMj0J0J0k7Lj1L8k3J1kljJ0Jj8k0J7Ok4
-349b4M0J4j0k0J7j3MqlJ8j3kJ7k0n%J5Jokj6K1j7J9k8J6rJ5rJRLnJ7k0oJ5oJ5k7j3K5jQj7
-304a0J2qJ0Jqk1K4%J4jo%Qj0kj0OK8qpj5J6k1J9J7j9k5oPL2J0k3mrj3M2njj7M0m4MPm2M2
-259DQqj0J3j8M1l9mrJ3K3qMj5RK7l2j7oQRQnJ4OJ4l3jj4J1mK4Nj8Pj0j8K4LKj7J3NQKjk6
-212hNL2k7Ok6K1J5l%Lj2J0J3Lk6jKoK5pj6K6j1%llj0%Om%J1jjjj1j7L8j0k3NK3%j3K3j6N
-165A6l2N4j4j6JkK2k1oMPK3l2mljjKknJ2QKj2J0Nk6M1k6J0j4J5nom%%PqPnjK0qnJ8k2Knn
-115eJ3oJ3Pj8ro%J7qJ0J0Ok6J2kppJ9k3LK3k8K1K1k3L2m3MJ7k5mK3Kpj0J2Loj0NopK6j4K0
-69A9ooj8J6JqJ1l7K4KJ3prKJ3Ok0MJ6kj0J0Jj9Pl1L4j2mkJ1K0%k1LRopoK2j5J8k5NJ1K7j9
-22A5o%j3J2Pj5J2J4j4Jj1K5l1Jj7J5J0RqqOJk8K6K1qj6j6QJ4kj6NJ9Lk3J0j1J2NJ1J5k4r
21ArJ6j3K7j9mLMLj7OmJ2kkJ0lNj0kOlkJ3%j6k5K4%K0k1J6qPmj3J7J8kj6j3j0J5J3Lj1j4P
69CRjkkOpJ7k1K7k0L8l0nj2J9j1rK%j1PJ6j7RpomPRl8L7J6lJ1k7J6j6j2LKN
110b
##PAGE=	F1=20450.988959524394886
##FIRST=	23001.711907285582129,	6426.5682307747556479,	-1839.875
##DATATABLE=	(F2++(Y..Y)), PROFILE
-912dJjRmq%LqPj0j2K5J1k5K4Pkj4J2Nj6OJJ3k0jL3j5l2J9Rk3MLNk2K6j6PlMk5mK7PJj2Nl
-863fJ6Ml7N9j5pj5jLj%Qjj8L0j3JnrJ1oJ3r%j4KoQMJ0oRlJk4J5Omj3MK4Jj8JoQ%j%Nj3L2
-811B4k1nPJ8k8PPj3LJ7l4j5K8%K9j8nj4J3mJ3j1j1J6J9Ql1rK2%Nj4l1L6k6NK6Jj3k%KlK0
-767A8rk1K5l5K2LrQj7J7j2%L2k5jlK2okj8qJ8pNJ3rlJ7Ol4J4J1J2k5%J3j2RJ0j9Mk1L3m1
-723b5PJ1KJopL6oj9Oj5NK5j3Nj2Qj5jK9J6j8qNmk6J3pK5J0k2pPK2k1mRj2K1k6j1K0RKqjJ1
-676A1j1j1J6j8RK0J5l0j4m0L3J8Lj9J1PmqKjNPqJ1Kj4ojJ4J0rJk3J4lPmm%mKMj1qJ7lJ1M
-628@j2L0jk5nJ3pj2RJKJ1j1JKJ3k7Pj1oNNmj7L1lNj1%k0L1j0rM3l7J1qRj5jn%J5k1J9J0q
-581a3nJ2qQj0QJ6j0j4pJK4k4JPJ9%jrj4K0onKJ1%rJj5L4nk9QPNj6J2k2KJ6N5m0J3k5j9J7
-535gklKK9lqqj9J7Q%J2ok9K4Rj1jmk%K3j8j5ORJ5Ol1J0OrPQj1kkj4MJ2jjMKj9%j0J1K1j0
-485aroL5KmmNJj9J6j6jNJrNK7l2K4j6K2j8Mk1K2qj2J3Mpl3M2oM%ll0K1Mk0J9J4j5l8L5lL1
-438B5k8LJ6nlJrNnpJ2J3j3l1L0ojjpK1j0rK3J7j5pJ0pk1J8pj1J7jj7J5Jj0J4moNnJ4lJ5q
-391A8j7%Oj0Qj4NJJ5kK0k6j3J2j4k8K5K6mRj1%Kj0KJ8k7Pj3L3j9J0p%%RLj7j8J5Pk3L6J1
-347B5rj8J8j2Lj0jJ7rpK1k2nMJ1Lr%j6K1j1J3l0K1j4J5rjJ1LlJ5j6oJ4qJ9k9j8K9JQj6J4
-303Gj3PLqj8K4lJ0KklOj1JqNK9j2oj3J2j9K0K1j7k6oLL0Qj7nj1j8N0oJk3L8l9LJ2m5L9Qq
-257BrJ5j6L7l7nrRK4m%j4J2K0k7j7qQJ3QoJ6jJ9l0lj6J4pK2Pj7Mqj9K4LJj5J4J3M%ok7LL5
-210B6k5Jk1K3J5oKJj1QJ5jk7PjqK6mj7J7kKnNk0JLmPMM%lj0k0L9j1k1PJ4KoK0j3Ll2N8j7
-162B5k0LnK5k1%nQK3l3k%kjLnmJ5NLj2J2kk4L4k2J5j5J7lrlkKLrJ2q%K2qnJ7k0jnjJ0oJ1
-112A2Qj8ppMJ6rRJ3Jk7RNppJ7j8kK4k9J9K2j9K8m2LJ9k7kK3Mj2qJ3Qj0j0Nlj0K7j5J8qnj1
-66fJ0JrJ7m3K2QJ1qj0MJ1Pk0OJ8nj1J3jj8Ol2L5rmpJ2K1kj8jPJnj0K0j4J6k3QNK6j3oJj6
-19eJ2Qj7J3J2j1Kj2K4l0Mk1J4J4Pj2pRJk3K1J3lj3j4PJ3kj6OJ7%j7J0j0QOJ3Rk0prJ1j0K4
25A9j7kKNjj8NKJ1mjRKJr%jJjJ0Nj8k2K3jK1k5K2j2Njj5J9J9kj6j3j0J2J6Nj3j3%J4lm%Om
75HK0k4K4j3L7k7j2j2J9j1j0Pnj5RJ8j6OnqjQPl5L7J4lRk6J3j4j1KNJ
110d
##PAGE=	F1=20426.696360021906003
##FIRST=	23001.711907285582129,	6426.5682307747556479,	-2604.375
##DATATABLE=	(F2++(Y..Y)), PROFILE
-912fJkPJqjMrQqj5K4J3k6K2Pmj4J4Lj6QLJ5k3kL3j2l1J5J2k2%JJ0j7K2j7RqNk0qK8Pjlko
-863iK0Ll3N5j5pj3jKmMOjj6K9j3L%j5J3qJ3j0kj2KnPQOpOKMk3J3Mlj9J0K4Jj9JmOLJlLk0
-812a3M3k7oJ2J2k5NJ1j0%J5l0j5K5jL5k1nj5J5pJ1pj3J7K0Rl3rK3KJj8k8M0k5MK6jj2n%K
-769BjK1rk0K1l1K3%qPj5J2rKK8k3jnK3o%j4j1J7oOJ4j2nK2Ol4J4MJ5k4MJ1j4J0Rj9Jk1L8
-724B2m0OMOOrpL2rj2Qj4JK5j1Mj4J2j9MK5J4j9oOok2J0oK7J0k6mRK1k3jQj0K1k6j1J3J3L
-679A5mmJ4j7qJ3j9J1K2Qj5Nn8K1J6Oj7QPpmJMKRrP%j2ojJ2J4rNl0J5jJ2rnJjNJj2pJ5kQM
-628Dj4L8lk8oJ2oj1J0kMJ4j3%JJ4k7Pj5KKNmj3K7%Mj4kj9L0pqL8l3J3j2J1j6mmKJ9k7K2J0
-582Aj3lJ3nPoLJ3rj3ojK4k1jOJ6Njj2j1K0opQLJrKj9L5lk8J0JJ4k1J6k3MRN3l7J3j9j6J1
-535bjm%K8%pqk0J7J4MNql2K1J2rlmllK6j6j4NPJ6Pl2J2Nj2RNnklj7PJ0n%NQk2%mOK2j4op
-483a2L5MomOjj7J6k1JNKj1RK0k4K4k1K3j8Nk0J6nqJ1Kol4M6o%Kkl0J9Qk4J9J6j8l7L6nL1
-438B6k8LJ4klKqNnlQJ0j2k6K5o%nmK7j0j6K4K5k2rJ4qk5K2j3qJ7Jj8J6%qJ3opPkJ1nJ2jj8
-390DLLj1Pj0MkK0mJ7k6j5J2j9j7J9K6kJ1pn%j0lK5k6J0j6K9j7J0j1JKQMj4j6J4Ok2L2Orj5
-345dK1j1Jj1JJ5mj3K5k2nPQLj1%j4J9nRl2K3j8J5plJ4KjJ3j5oJ3qK2l1k0L1KQj5J6j8OLp
-299dj5K4oNNKpNj1LoML0j7lj3J0j7K0K5j5k8n%K7Pj0nj4k2N4pMk8L2l1MJ6m7L5OorJ8j5L2
-253B7l3oqNK4kkj4J6J2k2j5j1PJ6QoJ7qK2k5mj8J7j1K1Rj6Jnj9K3KJj4J3K2j%j0k7jL5k0
-209@kj8K5J4rM%j0NJ6pk3J4mj0K6%j7QOLpJ5l0J%kJ1lR%lj0k1M0j2j9ONPjJ7qjl1O1j9k3
-161CMqK6j9Oj4PK4l3jLmjNolJ6LLj1J3j0k0K5j6J9j8K2jj2mmMKj2J7j2JK4qnJ7j7nlJPnR
-112IPj8oqRJ6j0QJ6nk9QJ1oqJ5j4nK5l1J8K2j5K4m0JK2k9%K3Nj6pJ5J1j3j0Ojj3K8j6J7j0
-68FmlKJrK3m8K0J3Qqj0MRRk2RK0pj2J7oj6Nl2L5mmj2J2K1mj6oRNjj3J7j3J4k0J0%K4qnKk0
-19hJ4Pj9J5J1j0Lj3K3k8Pk5J5J5Mj4nJ0Kj8J6MLrj1MJ2kj6OJ6mj0J0rNNJ4Lj5mpOrK1j5J
27AjPnj8MQJ0ojJ0NlqKoMjMJ1k0j6K2lK2k8K7j7NJj7K2J8jj5j3rPJ9Oj6j1oJ9mnJN%K1k5K0
78B6oL4k6j6j0J9j2j1J1qj8J1J7j4Nlj1KQPl4L8J2nPk3J0j2j1KPk
110f
##PAGE=	F1=20402.403760519417119
##FIRST=	23001.711907285582129,	6426.5682307747556479,	-2157.625
##DATATABLE=	(F2++(Y..Y)), PROFILE
-912eLnOOj0JLj1J0qj5K1J4k5J8Qpj1J3Lj7RNJ4k1mL3j0k8J0J3j8o%J4j1J7j8Rj1Pj6j0K7
-868cOkNrqK2Ml0M7j2pqnJnOQlj5K6j1O%j8J6qRrlr%mPJ3jpKPOj9J2kKk6J3K5%k0LmLQLn%
-813Gk6N0l0oJ5Mj9NJ2okJ1k6j4K0%L9k3mj6J6j0Rlj4J6K1Ql1j1K3Nmj7k6M1k4LK6mqj1JK
-769aKK1rj9J6k3K2mpNj2QnLK2k1%rK7j0Lpj5J6oPJ6j5mK4Ol4J3kJ7k1QPj5J0Pj6lj9L9l7
-723a5LlJ2J0j1pK7j2mRj2mK4pKj5J3j9PJ9J3j9nQqj6NkK5Rk7jRJ8k1JOoJ8k5j1PJ7LJrJ8
-676B5k4jNj7J4K1kkJ9o7J3J3J0j5KPpkKN%J1j0Njj2njJ1J5qPl4J6JJ5j1qKLPlj0oJ1%MMj4
-627a2M4ok8rJ1oqQkMJ6j2lKJ3k5Oj9R%OnqK1LMj6pj5K7moL0k7J7j7J4j7onNK1l1K5Qj6jJ3
-579djN%lRoj3nlK2j5mOJ3Qjj5oJ7mj0J5nJrMk4L6jk6J1lK2k7K2k5PKM7l2J1j1j3MJnjK8j
-530A8mpk0J6J8J0nql4J8J5oommoK7j2j2KNJ8Nl0J3Lj3RM%Joj9J0Oj0LOJ1k1J%JK3j6npL5
-482B3LomOlj3J4k2KMKj4J5J3j6K2k5K3j7Nj9R%lRjol2M7nmM%l0J5J1k4J7J8j9l6L6pL0k7
-437eNJ0%kKpNk%LPj1k1J9nJqjL0rk1K4L0k4j2J7j0k8K5j7oJ7Jj5J5jpJ1poP%RoPPj8NKj2
-387bNmKnK3lJ2k5j7J3k3pJ2K4KJ3lj0kqj0L0k3J3j7K3j3Pj3LLNOrj5J2Mj9K6Lrj2K4j1jj0
-341fKJ3%j7K7k1mRLOj3Jj4J9kNl2K5k1J3nnJ7JJJ1j2nJ0qK2k9k2L2NOj3J5k1MMpj0K1pKO
-294FPj0Lj1NnNK7k1Jj2Qj5J9K7j1k8o%K0Rnoj6k3N6qOl2K3j8KJ9m5K9MmqJ9j2K6k9oqJK3
-248FJnj1J8Nj8j2j4RJ6QnJ6j3K3j9mk0J8j4K1Rj4jmj7K1%%j1J3K7l%j4k5pL6j8mj4K7J2j0
-204IMJrLJ3j2j7K0nj3K6Mj7kJ3MqK3l8Jl%J4j0J6kkrk1L8j3j4NlJ1LJ4mmk7O0k1k6Nj0K7
-158B4j7J1k4PK5l3KNokPpJJ6%LrJ2j8j4J7j1K1j9K4Jj2noN%j2K0j3%K5poJ6j3olLMnPOj8
-110dlj0J5J4j1RJ6j3k5NJ7orJ4rqK4l1J6K1j2K1l6lK5k9LK0Pk2nJ6J5j5rN%j3K7j6J6j1l
-67CLmKj2K8n1J8J9Loj3POQk0J0K2qj4K0qj6Mk9L4jmj6J1K2nj4j2J1RLj6J4j2J3j7RkK2nl
-21A3Kk1J3Pk1J7RqKj3K1k5J1k8J4J8Jj8lJ3Jj3J1kNmp%J1%j9PJ5plQpKNJ3mpjpKqJ7j1Kk
28AQrj8LJ4Qq%J2PopKj3J0kkJ5j8j2K3pK2k8L1k0KKj6K3J7jj2j3j0MK2Nj7rj2K3npLMLK2k6
77HJ7KK6k4j6pJ6j3j2J6j2j8RJ7j2Nlj0LPOl1L8J0oLj9Pj0j0JJ0n
110g
##PAGE=	F1=20378.111161016931874
##FIRST=	23001.711907285582129,	6426.5682307747556479,	-1710.875
##DATATABLE=	(F2++(Y..Y)), PROFILE
-912dMpNJ0j1KKj1J0oj6J7J7k4J3RrrJ2Kj6J0NJ5k1oL4rk5PJ3j4j2%J8nJ1j9Rj4Qj1j1K4O
-867ClJ4j7j0K4Nk6L8qpmqjoRQmj5K3qRJk2J9qNpmplkOJ9qq%J1Qj6J2pOl3J7K4%k2OmJJ1O
-815A7qkl0N5l2pJ9oj1KJ5kmPk2j3J6%M3k4mj6J6j4RJj6J6K0Qk9j3K3Rj0j7k2M1k2KK5pnj6
-771hKJOK2j1j7J2j7K2roNj0LjMJ7j8%j3L0j2N%j9J5pRJ8j8lK6Ol4J2rK1j8J1Lj6ROj3oj8
-725a8M0l3jj1J9J3j2oK2j5LJ0j1qK2kjj6J5j9RJ5J0j8mRqj1JJK4Pk8KJ0J4k0NLkJ5k4j0J
-681hK1LNj3K0k8Omj6J7K0j3NK7o7J1PJ4j2lPrKLNjJ2j0Jkj0njJ0J6pRl8J6MJ9j4j1MOQqp
-633imQJ%Mj5M8pk8j0J0poQmNJ7j1mJJ3k3Nk3J7mQolJ6NMj9j0j2K4jmK2k1K0k1J6j6qpPK4
-585@l5K8Pk1JJ4LLMoMlj3moK3j2pPJ0J1kj8%J4jj5K3j3KrMk7L6%k3J2pL0l3K9k8RmM1k7R
-538A0lj0kKokK8kjpj9J4K2J4j3pl6J6J7mpmorK8qj0%LJ9Lk7J3Kj6J0KPLj0k0J3Kj4OOJ5k1
-490iKMmK3j6onL3KomNmqJ1k3MKLj7K0OpK0k8K3j7Nj8MMJOmml1M8noNKl1J3J3k4J7J8k1l4
-441c8L6rK8k5POK%KqPjJ%Mqj8J4nMj1jL4qk6K3L4k5j3K0j2l0K6k0nJ9%j3J5lmRqqJ0JOpM
-392FJ4j9QJj4N%KrK6lOk3j7J2k6LMK4NJ5jj4lpj5L4k0J7j9J6qMj5MMLQmj3QJj5K0Kj0rK7
-344A5j0lj1NQMk0K9k0kJ0kQj4Kj2J5JLl0K6k5J3mpJ9KKQrnPpK2k7k2L1OOj2J6k3%OpnJ8q
-296clQJ2j4JrPmMK4k4MrOj5J8K8nk9o%J5Q%pj6k3N4rRl4J2nKK0m2K2KjqK1j1K2k6mqlK1N
-247GqqJ7jj4pj7J1J5QoJ4j6K5j3nk2K0j7K0Rj1m%j6J9l%rJ1L1mJj7k2j4L5j4prK8J0j1MK
-202A2pjJ0j7qK5oj6K5Pj5j0J8MqL0m6Ko%J8j6K1ljrj8L6j5j1Nj2J7OJ0Krk1N8k1l0Nj0K7
-158B2j7J6l5J1K3l2MQqkRqMJ6lLqJ2k5pRnK1k0K5Mj3nrOkj1K2j4%K5poJ4qqkOJnMMj7jj0
-108a9J9J3j1J0J4k0k2KK3mj1J3orK4l3J6J8qJ9l3pK8k9NJ9Qk7mJ8J9j8qMLj6K8j7J5j1kR
-66A2j2Lj5L4n3J6K4llj5QNOj8J3K2rj5K3j2j5Mk7L3Lmk1J0K2nj2j7J3J1Pj8J0j0J1j3RnK1
-23A8ljKk2J2Pk3K0PoJj3J8k2J4k9J5J8kk2JJ4%qPpO%mlJ0Jk0RJ3qKNmjNJ2j2JJmkqJ2pMm
28@J1j2j8JJ9Pj0JJ4PrnLk0J5krJ9j5rK4j1K2k5L0k3JLj6K4J7jrj3j1%K5Mj9mj8K7qpNKPK2
76C6k7J4QJ9k3j5lJ4j4j3K0j5j8QJ6rMkj1MOOk7L7OoJj6Nrr%J3q
110h
##PAGE=	F1=20353.81856151444299
##FIRST=	23001.711907285582129,	6426.5682307747556479,	-495.125
##DATATABLE=	(F2++(Y..Y)), PROFILE
-912aMqKJ5j3MJj2J1lj7J3J8k3RJ0j1oRKj5ROJ4j8qL5rk0KJ4j1j6jK0jPj8Qj5Pnj2K1MlK2
-865B1k3j1K4Ok0K7no%j0kqRJ1pj3J6jRJk3K3qkmmmnlQK4j7pmJ6J0j2J2j4J1l8J9K3%k3Ok
-818@kJ5Qj0kl4N7l3oJ9j3l%J6%mMk0j0J0KM4k5kj6J5j7RNj8J6J8Ok5j5K4J1j4j6j8L9j8%
-775cK2qlk1M%RK2j1j4NqK0j1qNq%LMJ1j4Jj7L3j5OQk2J2oJ0J9j8lK6Pl5J2j4K2j3J3kj7J1
-729A4Kpj1j6L9k8mj7K4J3j0nJ5j6RJ0qj3J9Llj6J4j5PJ2Qj7nJ2qnlMK1Mk7MJ0J1j7Q%JJ2
-684B5k2j0lK4MMj6K3l0J5j5j5K0J6k0PK7n9J1MJ7qrPrLMNjJ3j1jkj0oKQJ5oJ1l9J5NJ9j3
-639aj4NJ1Rj5nJP%nNj5M9qk5j1QpkMlNJ7j0nJJ1k1Nk7K3nRpJJ1PMk0j5qK1JjJ5j5K1k3J7
-590@j5rrJ0K4l5K9Mk3LJ5MKJ1j2Jkj2mpK2oj1QNJ5mj8MJ1Kj9K8k0LqNl1L7Kk1J2rL5l6L3
-544A4l1J1rL2k0OOprMolK8nLnj8J1K5J7k1ml7J3K1mqooj1K6lolJJ9Kk6J4kj7J4JROj2k1J5
-496blj6RPJ5j7MMpK3j8loL1%nnLlkPk0KJLk0K6%%J7l0K3j6Nj7kRNLnmk7M5oqPMl0J0J2j9
-445a6J3K0k2l2L4rK5k2QLKK%qRKJjKrj3PlPj4KL4rk8K2L3k0j5K0j2l0K4k1kK0mrJ3klOqq
-397a1J1KLpJJ8j7RKj6NLJj0K6k%k0j7J0k7J1kK2RJ6Jj7mnj9L5j5J8j9J0mKj6LNJQMj3Mjj2
-349a4J5Lj4oK9rmj1PNOk2K9j7KPoJ1j4Lj1J3%Lk8K5k6J1jrK0JNOrlLoK1k3k1K9QMj2J6k3
-302gjOp%J3qoJ0J5j7%oPmMK0k9J0pNj3J5K6Kk9qLJ0J0Jpj5k3M9qJ2l6KPKJ9l6J3KKpK1j1
-254AJ8k1lpqK0Pj0lJ3nj0jk2J2J3RmRj8K6qkk5J9j7J9PqmJj2J4pJnRL2mLj9k0k0L4j2ooK7
-206GQj0KNomOk2JL0pj8K3J0j2j9K2LoL4n1LqJJ9k3K8oJrj3L2j7oKj8K3ORNj3j2N3k2l1Lr
-159fK7j6J7m1J0K4l1QQj0kJ1rRJ4oLnJ1l4LMkJ9k1K6Pj3pj0Qnj0K2j2jK5poJ2lqlRmmLJj5
-110a0%j0K1J4j1J1Rk6j6jK7kj5J3jrK0l1J4J7qK0l1j0L0k8QJ5Ql1kK0K2k0oKLj6K8j6J2r
-68EjJ2j5Jj8L9n3J3K9qjj7J0MKj5J5K2qj7K5j5j5Mk2L0Pmk5QK3nj1k1J5J1J0j6MpJ0j1Ro
-24cK0lJLk2ROk4K3On%j3J4j7J5k8J5J7nk4LJ5%nNj0OKJpJ0Kk1J0J1j0RJJnMRj6ONkorJ0m
26@MmJ2j5j7%K2Oj0JJ8Mj0mLk5J9lj4J9j0oK5j3J9k0K9k5%Kj4K5J3Joj2j2lK6Jj7jk1K7ro
72aO%J1K1k7J1J4Rk2j1KJ0j4j5K4j6j7OJ4nKkqKONk3L4Mojj4MqpjJ3q
110h
##PAGE=	F1=20329.525962011957745
##FIRST=	23001.711907285582129,	6426.5682307747556479,	720.625
##DATATABLE=	(F2++(Y..Y)), PROFILE
-912AOrkK1j7P%j2J1jj7RJ9k1KJ2j2kOLj4QOJ1j4qL4qj6jJ3qj9jK1MKj9Rj6PJj2J6KlK9l0
-864bj0K3Pj6J8llOj4lrRJ4rj4J0NRJk5K7qokm%qlRK7k3orJ9J2oJ1k1J8m2J9K2jk5QJoJ7J1
-815B5j2kl5N7l4mK0k2OlJ7LoJj7qOKM4k4Kj7J4k0QJ0k0J6J4Nk0j6K3J4j9j3j3L4j6jJ9q%
-772A0k6OjJ1K2j2j1JjJ9j4rNqkPMNj0Lk2L6k0QJ6k5J1nRK1j8lK6Ol3J1k0K4rJ5oj7J1kjj4
-726bj3L6k1rk2K9J2rkQj7J5Rpj7J6Roj4J4j3NQPj6nJ5r%oPJ7Kk6OQQj3J1lMQj9pqK7MLk0
-677DK6l1K4k7j2K1J2k6RK3m8J3%K0nj5OqOML%J3j1lkj0nMOJ2lJ1l8J5NJ9j2j5NJ5Rk1lNN
-631@%rOj5M9rk2j2NnJ%lOJ6pp%J0j8Lk9K9oRqONRMk2j7lJ6L%QrK3k5J8j3rj3J3K5l7L1%k4
-581b7OJ5O%J7j7m%j0lrK1jj2RjJ8nj8QQLk3L3k7OqPl3L5Mk0J2j0L9l8L6l3J4j4K5j7NJ4m
-536Gj6PpmK8rQmj7RK6J8k7%l7RK5lrqpj2K4LlokK0Jk4J3lj9J7%J1J0j6k0J7qj6J0OJ6j3N
-489@Oj1K3k0joK8kln%kLLj7JjMk3L2pQJ4l1K2j5Mj5qJ3J1jpmk3M3oj0QOl0QJ2j6J0K3k5k8
-441c5L1rK2k0RJKMjj0J2MjjJqqjkJ0j5ML2ql0K0L1j5j6K1j1l1K2k1jK1npJ2ljLrqJ3KJpk
-392hK3j8J2Kj7NNJj2K7koj7j6Pk7J9pJ9J2J9Jj9mmk0L4j2K0j9M%%j5JNkJ0J1j2%opJ1Lj7
-346a6kK9qmj2RKQk3K7j2LOj0J3j4MrRjMk4K3k7J0%j0K1%QMqjkmJ9j9k0K6J0Lj1J4k1lOpN
-298eQqrJ1J9k0l%NkLJ5l3J8pLj1J1K6Rk9rOMJ2Kpj6j9M3rJ5l5rJ9JJ7k9N%NoK1rJ3j6jnj4
-249b0J8J0j3LQpqOk7J3J1RlOk0K7m%k7J8j8K0MlnKrRj1K%ML2lPk0j7k7L3j1nlK6NqJPno%
-199Ak5RL5pk0K1J2rk6K4LmL5n3Mr%K1k9L3rLqqK7j9k%k1K8MRQj7nM9k3l3LpK5j5J9m7J1K4
-153A2l1J1Rj2kJ3rJ1J4j0LkRm0J3jLJ5k2K5Rj1qj1Qoj0K3j0kK4pqJ1KpnJ2qlJjj4Kj1K5J4
-106A8j1J2Ll2rmL1jj8J3KqJ8l1J2J6pK1k8j5L4k8J0J1Ql3jK1K5k2klNj6K7j5J1pjJ4j8Kk4
-63b0M2n0J1L3j5Lj9J2K%j3J6K1oj9K8j8j5Mj7K7J0mk9PK2mj0k3J6J0J4j6%nJ0rQoJ9lKMk2
-19bQNk4K6Lnjj3J0j2J7k7J5J6pk7OJ5jkLj1OLNj0QMk1J1J0j2J6nNrNOk2J3QjqrOjMlJ3j8
30dj5jK5Mj0JK1Kj3kLl0K5nj9J9mlK5j7J8j4K5k6jKj3K5J1Klj0j3pK8kj7Lk3K7j1nPjJ4K0
76C8k7QJ8%k1oOQj5j7K7j6j4KJ2kKloJNMj9L3Jolj3MqmlJ4r
110i
##PAGE=	F1=20305.233362509468861
##FIRST=	23001.711907285582129,	6426.5682307747556479,	1617.625
##DATATABLE=	(F2++(Y..Y)), PROFILE
-912DNj1mK6j9Qjj1J1Kj7LJ9j8nJ7j4KKLj1NPPqrL3rj0mJ1mk0kK1Okj7Rj6ONj1J1%mL5l3j0
-863a2K1Pj0J0jkJ0j6lrPJ8j4j3MJ3Qjk4K9pj1KlKj0mRL0k7oj2K0J3%J0k6K2m3J8K0kk5QM
-818DqJ9J1j3%l4N3l3kK0k9J2mJ6Mnjj5n%MM1k1Nj8J2k2J0J3k2J5J2Jj3j7K3J5k2j1rL0j4
-776BkJ7rKk9PkJ4K1j2rnPJ9j6j2NokQNknMk5L8k5J1K2k6OlJ0K2j6mK3Pl1J0k5K6mJ3qj7J1
-729A5nOj8qL0j7j0k3L0Qm%Jj5J7Rpk0J1J5qj3J5j0JPNj2qJ7qNrJ1J1kk4J0OKoJ1mNOj6pj0
-681a0K8Okk1K6k9L3l8rK3Pk9RK0l8J3jK0kj9MnOMJJJ2j0mjj1mPNQlJ1l5J5NJ6qj6MK0Ok6
-634a1jRPlj0Nj4M5j0j7j0KoNoJMJ5nokQj5Kk9L3pJ0j1RKQMk1j9KJ1MJKlK3k4J9j3qj6J5K4
-585Cl4K9mk3QJ7NjK3k1rKpnrK0Mj5J1nK0rj4J1MOk6L4l1PpQl4L2Nj6J2j0M0l7L7l5J4j5J7
-540Bj4LK0%k2RpmK7j2J1kj5OK6J4k9Nl5NK8lqj2oj3K2QJrmJ8Lk5J2oj8K0JJ1J4j9j9J6j2
-495a2j5J2NJ5qOPj3K1k0JoK4n%plLNkj1jlMk4L5qJ2J1l2K1j2Jj3j2J6J5mrlj8L8pj0QPk8
-448a9PJ0j0OK3k6k3K7qJ8j7R%LNmj2J5Ql%jqnpJJ2j6NK9j0k8J9K5oj7J9rl0J8j9%K4j1lR
-402@%%jqj0J5LkplK3j6J2Oj9ON%j0K4%j2j4j3Mk6K3j1J7J4K1Jk1mjk0L1qK0j9JKkj3jOnJ0
-354bJ8j1nrmPPk1jL1rmj1J1jRk2K3qPJj4J7j3NqPoPk0J9k5RKj1K1jRNj0JpjJ6j4j9K3J3L
-305A4j3J2j9jLoQLoj1J3K0k1pPKkLJ0l5K3oMj0PK3J6k5j4QJJ5%pj4j7L5pJ7l3j9K9%J3k0
-260gl%OnK1qRj3Klj6J5J0j4QKqnJ0k9J4PJ0kJj8K7kLk9J5j5K0%JmKoMj5NM%K9%Rj9j4l3L0
-210drl%K3KnkJ1npmk8J7L8rk1K0J3nl3K5K%L4n3Mr%K0l2L6j2NpkK1j9Jkk3L2KQJ0k0NM1k2
-162C4l4JlK2j4J9n0J1K3l0J6Qj5jJ5j0J4J2j2JLPm5K1JKRk0K2J2rj0j1QpqJ9n%J9pqJ0Oo
-117A0oJ2j0lJmj2Lj0K6J5j2J4ll7koL2%k1J3NnJ3k8J2J2pK3k6j8L4k5J1QPl3jK3K7k5KoL
-73Fj3K5j3Rn%J1j5%k8M4m6J0L5k0Nj9J2Jkj0J6K1mk1K8k0j6Nj0K4J1nk8MK1lj0k4J9NJ6j3
-30ClmJ2qOoJ8mLNk2QMk4K8Jmlj3OoJ6k4J4J4pl0J0J4k%Kj1NLRj3QMj8RRj2K0j0J0j1MJk4
19a3J7J1%qj2O%LjJ2j9j2kK7Lj2JK5lj2%Jl1K6ok1J7JjK5j8J4mJ8k7j%j0K4PN%rj3j1K9oj4
67FOk3K5j2nJ0lJ6J7k6PJ9pj9kJ1Lj4j7K7j4j1jQMkknkOLj4K9jolj3OrkmJ4r
110i
##PAGE=	F1=20280.940763006983616
##FIRST=	23001.711907285582129,	6426.5682307747556479,	2514.625
##DATATABLE=	(F2++(Y..Y)), PROFILE
-912FPj3oK8k1J0kj0J1Mj7kK0j6j3K2j4NlMpLOK%j2L3j0lpQ%k1jJ8Pnj4Rj6NRrNllM0l6rJ9
-862HOlJJjJ5j9lj0OK2j8j3lK1Olk4L3nj5MjNj3oRL3l2mj6K2J2NJ0l0K6m3J6J7kk4RNj1K1
-816A4J2j5Ml4M9l1%J9l4J8oJ6Molj2kmLL6j6Qj6Rk4J1J6k3J5Qkoj9K2J7k5pnK4j2lJ3pMl2
-771b2QlJ6K0j3oj0J5J7j6j5Np%J0Np%Mk8M0l1J3K8k7LjRK3j3mJ9Pk8Rk9K7JJ1j0j6J1qJ4
-727B1k2nK5j1j4k4L2MJLpj3J8Qok2PK0rj2J4q%MMrj1K0pRj1J5Nnk2J2Kj%J1mOKj2mj4K9P
-679B6pk0K6k8L9m6oK4Kk8J0J5l0J3kK0Jk4LlPLlNJ2j0n%j1nJ1MLkJ0l0J4LJ4lj8NK4Ll0k
-633a6J3J1oj2Nj4M0rj1j0joQj0LLJ4kplPj4Jk7L5pJ0j2J1kRMk0k2OQMLkJK2k3K0j1ok1J6
-586b0K3l1K7pk2J0J8NlK8k3j3MpnqJ8Qj6J3j1K2j0j2J2KRl1L7l6J0oQl4L0Oj4J2j1M0l6L8
-544B4l6J3j4J3j5%K7Lk7J1qlK6j5J3%j3LK5J0k9J0l3KL2lqj7nj2J8J4Oj3pJ7Mk6J2j2j5K4
-502d%J1J7k1j7J7j7j2J3MJ2lQOj4K0k0JnJ9qLqmOQopkmLk6M0j1J6Ol1K3j2jj0j5J8J7prk
-455hj5L3qj0RRk6NPlKK4k7k0K3nJ4j5R%KPpj4J8J1pK%j0jj3LJ5j6OK5j1k7J7J8Mj7J7pk9
-409a6J5j7KK5j8KP%Klqj0J5KlplK4j6J3Rk2POjrK3Jj7j3qjk3K7j4J4J6K0Jk1mLj8K6nK1j8
-362FnOmj1kNpJ0K4j2rj2%MJ0k2kL0qmj0J3mRk0J8lJ0kj9K1j2OoKrJ0j5J5k3QLj2K0kJ2Nj2
-314@Kj2LJ3rj8K0J6Kj4J0j6%KpJ1knj2J4K2k2j1J3%jJOl8K9nMpJJ9K3k2j8J2kJ7kpj1j4K7
-268A2oJ8k9k6L4%Rj3j0JQmK0oNj0Nlj8J3J0j5J3nqkJ5l2J4KJ2%lj6K5jQl1J0j0K1nNkJn%
-221Aj8PQnK6LJ2j8j2l7K8r%LJ9jknJ6pqqk7K1M1rk2J8J4kl8K5KML0n2Pj0kK0l5L8j5PoOJ3
-174B1k0Onk3L4%QJ2k5J6L3k2l4J%J9j4J8n0J1K2l0K0Pj7JJ5j0J6J1j4kQOn0L0KJNk0J9J2
-132A8nj1j2J0qqJ7j%J6prRRnpJ4j2ljoj0MrK7J6j4J6rm1OqL1Jk3J5OlJ0k6J1RpK4k4k0L5
-85A5k3J3MNl2jK3L0k7Oj0Jj1K5j3Qj%Pj1jl4M4l9QL8k5Pk0J4%nqJ6J9jk2K7k1j7QnK0J2o
-40A7k7LK0lj0k2J9JJ7j0pkJ3qOmJ6pOOk2OLk2L1lloj2LjJ4k0J5J0pl1J2J3lKJrLKJ1j5QM
8Hj3QQj3K4j7J5j4Omk6K1J2%pj4OJJKJ2k1qmK8Jj2LK7pj3K%l1K7qk2J4Q%K4k0J2NRk6%lpK3
58A7LQJpj4j3L1j1j2J0k1K1j3mJ1nJ9J3k3MK0j2j7JJ4Jj4j7K7j3noOQmlknPJrK5lpkj3Pr%
107inJ3r
110a0
##PAGE=	F1=20256.648163504494732
##FIRST=	23001.711907285582129,	6426.5682307747556479,	2422.5
##DATATABLE=	(F2++(Y..Y)), PROFILE
-912FPj3qL0k2RkqJ0Pj8nK0j4j9K5j3QqPoKNkNj2L2j1KrNLj8lJ6Moj0Rj4LJ2pJj0%M2l4pJ5
-862FLKk%JJ9k3jj1OK4k0j5qK8Npk2L4lj7OKOj4j0J1L1l1mj7J9J2RJ0l2K8m0J3J3jk3RPj3
-817a0K2J2j5Ol0M2k8JJ7l5K1pJ3LnnrJqNK8j0J0j2Mk4J3J7k3J3Oo%j9K1J6k5mkJ8j0mJ1o
-773COl5J0mJ8J6j1nj3K1J7j6j9NqOPNj2NNk9L9l4J3L2k6%KQK3roJ4Qk5Ql1K7OQj1j5J0j0
-728CK0k3%J7oj6k2L3lPMj3j0J7Rqk3MK2rrJ2lmKMpj2K1nJ1j3K1lrj9J4jmOJ0mNJqkj6K9R
-679B9j6j9K6k5M3n0lK3jk5J1J1k4J0jJ7Lk5JJOKpQJ1j1lKj4lJ4Ll%Rk5J5jJ1Kj8MK7jl1m
-633b1J6J7qj3Lj2L2qmqnpJ0j4PJJ4jomLj2Kk5L6pJ0j4J2lQMk0k1J0NJMmMK0j9J9rmk3J5J9
-585@k5K3rk0J3J8MmL0k2j6MonoJ5J2j7J4j4K1j2pJ4kJ1l3L5l7J2nQl3K8Oj2J1j0L7l1L4l4
-543a0J0j1J0j6kL0Ol0J2qlK5j7J5Jj2KK4Jk4J4l0%L2kpk1mj1J5J7J1j7qJ5Ok6Rj6j0K5KR
-500FJ9k4j2J5k1pJ3KRKJ0Nj6J9k0LoJ3qNqoJ1Rj1kloLk5M0rJ7Kk9K2j0mpj6J8J9rqlj2K8
-453HqrRRk4MKNjK5k9j5J8kJ1j5RJKQrj8K2J4j1M%j0%j5NJ5j5PK1j3k5J5J2J2j6J4mk6Rj3
-407a7LK7k5MPJLpmj1J5%nnkK0j2J1J4k4QMjoJ8Lj9j3mlk0K7j6J2J7J9Kk1nPj4K1mK0j5rP
-360HmrmNpPK8j0j4j2%LJ5k4lK7omj0J5oQj7J4%J3pk2K4j0Pmjj4J4j1J0j9QKj2K0mJ4Pj6M
-313Cj6NJ1oj6J7K0Jj6Pj2LjoJ2omj2J4K1j9j6K0m%%Jl8L3nMnkJ4K8j6k4J6lJ8nprj2K1nJ8
-266B2k5l0L7%Nqj3JRmK0nKqQjj9J0Qj5J8j2pJJ7l3J4kJ3Lpj4K4lJ2l0LlK1rQJ%nlk3J1J1
-218@qK2MJ5j5j0l9K3qKQJ3nKpK0j0pj2k4K3M3j1k1J7J4Jm2K3KJ0K2m6Qj0lJ8l4L7j7QnJ1
-175A2Pj9Rrj9L4mJ0J0k5K4K5k2l2jMJ6j3J5m7J0K1l1K5Nj9KJ8j2J6J1j6mJ3Mn1L5Qjlj7J3
-133BJ2%j2j1RqpJ3MMRqrRJ2mqJ3j3ljqpLpK6J8j5J7j5m3J2qK7Lk4J5OKNk2J0OqK6k3k1L3
-85A1j9J5%%k6jK1L3k9Rj3koK1rNKJjkml5L9l1OL8k7Pj7J3%nqJ5J6Mk4K6k2j9J2%J6J1ok3
-39h%J8kqk2K0nJ7mj1jJ6rM%J4rOPk1NKk0L2nkrj1jNJ0j6J7Mnl0J4RjJKpJJJ2j5PKnNPj2K5
13B4k2K0j6Oqk5K1J2Jnj5PJkNJ1k1nnK7Jj2MK9j2j2Lkk8K6rk3J2J2KK1j9QJ6jk4%noK3jJ1
60B5Knj5j3L1j5qJ0j7J7j4nJ3nK1Qk1MJ7j4j5MJ7lj2j6K4rkqLJ3qljqJ1koK1mp%j5J0j1Ln
108a3J1q
110a0
##PAGE=	F1=20232.355564002005849
##FIRST=	23001.711907285582129,	6426.5682307747556479,	2330.375
##DATATABLE=	(F2++(Y..Y)), PROFILE
-912EQj3j0L1k3RlnRRj7j0K0j1k5K8j2J0j2J0l%LpJ2j4L2j2Pj1LMj4mJ3jmoRj1%J5qlj4LM3
-865C0l3nJ1JQn%KK2k5%j0LK8k5j4j2L3Krk2L7kj8RMOj6j1J1L0l0lj9J7J1J3Rl4L2l7RJ0%
-821Hk2QRj4K1J1j5J1k7L5k5LJ5l6K4rJ2%nnoMj1MK1nJ2q%k3J4J9k4J3KrOj9J8J6k4jJJ2r
-776BmQmPl6J1nJ9J4j1kj8K6J6j3k4OrJ0MOj6J0Ol0L9l7J3L5k4nOOK3npQQk1Ql3K8RMj0j4
-730DJ0j4K7k6MJ0%j8j9L3j1J2Qj9oJ5Rj1k2%K5rpJ2%rKMnj4K2nJ3j3K5rj3j4J4nrJ4J0nN
-685A5jm%j8K8J2k5j7K6k1M4n2%K3nk1J1Rk1Q%J4Nk6%MMJj1J2Rj1jNj7kJ8Kr%Qj8J5oRPj7
-638a4KL0pl0oJ8K3j1j3Lj2K3oLorqJ2j7J0kJ4jkp%j0Kk1L5nRj5J1mONj8k0J3J%OoOJ8j7J9
-590Bpkk6J6J5k1K0j1j8J5J9KmL1k1j8NonmJ3J5j8J6j8K1j4lJ5nJ3l5L3l8J4lOl0K5Pj1J0
-548eqL3k6L0l2QqPj7oL3Ql3J5qlK5k1J7Jj0KK1rj7J9k7kL3knk7jj1J1K1J6k0rJ2Rk8Pk0n
-503c2K7LOK2k6rJ4k4lJ3JMQJ0Lj4J7k0NoPqOrpJ6Rj5%koJk4M1qJ9lk7K2rplj6J7J9j1okr
-454a6K2rqJ1Qk2MmJ3mK6l0j1J3JPj5QMKRj2k1K5J6j5PJj2Lj8QJ4j3OJ6j4k1J3PJ9j7J0%k3
-409a2Nj0NL0l3OMNMj0kj2J6jpm%J5j0J0J8k5J0JljJ3Mj9j5%nj5K6j7J0J8J7Kk0oJ2rJ4lJ9
-363B5j3j2J0nqnNqNL1j1j5j3JLJ8k5nK3mkrJ7rPj3PNJ4j1k5K7rQkkj9J8rOj4QJj3J8nJ5J1
-315A7j9Nk1RRmj5J5K2Jj8NrPmoJ4j2kj1J5K0j5k4K8pjJll9L7nNlpJ0L2j1l0J9mK0qqnrJ4
-268EnJ9j9l4L8%jjj7MPmK0mjoJ1Jj9QMj3K1j9mLJ8l4J3nJ5Nj1rK1oJ7l0mNK1j3J2Lknnk6
-220b6J3J3j0J8OJ5j0qm0J8qNJ1OoNj0K4j2qj2j9K0M4j1k1J6J3Om6K2LJ3J4m0J0j0mJ6l3L5
-179A2k0J0mJ7%j9J2j1j4L1nJ0Rk7L3J7k1l0jPJ2j3J2m2J1J7l2K9Nk1MJ8j2J6Rj7nJ8Jn1M0
-138EJ4nrj5RROj2j1RqoQJ0PKrrRJ5mqJ1j2mjrnLnK5K1j9J7j8m4J8rK4Kk4J6OOJj8RLj1K8
-88A8k1k1L1j6J7nkk1kK1L3l0J2j5pJJ7pMO%rPol6L5k4ML9l0Qj6J4%ppJ4J3Qk5K4k1k2J6N
-43cJ3Rpj9kJ6loj8K0j2J7%j4KJ8j1LMJ1j1PPj9MJj7L3qkj1j0mJ1Nj2J8kjl0J6PjJKnJlJ2
5Gj5Q%MJOj1K6k7K3j7Pj1k4K0J1Jkj6RJoRJ0k1%qK5Jj1ML0j5j1Mmk4K3rk2QJ6LJ8j8NK5j0
53B3k1JrlK1mJ4Jlj4j4L1j9mJ1j3J2j5mJ4nK3Kj7LJ2j3j0LJ7mj0j4K1oLj2jJ9j2lJj1J5om
99dJ9ooJj8J4j3PpRo
110a0
##PAGE=	F1=20208.062964499520604
##FIRST=	23001.711907285582129,	6426.5682307747556479,	3178.625
##DATATABLE=	(F2++(Y..Y)), PROFILE
-912GQj3j1L0k3PlkQJ1j8j1J9rk8L0j1J2j7J2j%%j1J7j3L0j3J1j1jNj0lQpjjQpmJ5ooj9OM2
-865B6k8lOlJ1klLK5k8Kj0KK9k6j4j4L4%rk3L6Jj8J2OMj3j5J1K6k6kk0J3J0J4Pl0L1l0OO%
-821Dk0OJ1j5K0J0j3J3k4K9k1NJ2l4K3rRllolNj2MJ2JJ2knk0J5J8k2J1%rQk0J6J5k2JLQrn
-775fO%Ol5J2oK0Rrjk0K8J6j1k6Oj0J6jPk0J5Ok7L4l7J2L6k1qQNK1Jj0LQj6Ql3K6J0Kqj3Q
-729A1j5L1k5PLMj9j4L1j6J5Rk2lJ1J3j7k0kK5pnJ0Lj2LLlj4K1nJ4j2K8j5j4j2J4pj3K1Ol
-686HMk%Jj7K4J6l4j4K5j9M3m8KK1pj7RPj8PKJ0Nk3lQJ%j4J6Pj1LPk1jK2Jj5JOj0J4j1QRj4
-638a2JL0j1k8rK0K8j2j2Kj2J4lRnj2rJ3j9J4oJ4kLrnrMj5L3nQj6QjKQj8j8J5%lPnPJ4j2J7
-590Cn%k5J2Qj2J4j1j5J8J9jmL1j9j8Noo%J0J7j7J6k0J9j6KJ5oJ4l5K9l7J6jLk6K1PqRrK8
-546A9j9K5k9MkNj8rL2J0l1J4plK3k1J6KrJJ9j7j1K5k4lK9Knl0%j0RK3J9k2rRJ1l0Nk3JK7
-502bMLK3k8kJ1k6JJ3JkJ4J1%j4J6j8NqKpQj0oK0Qj8jKpjk0L8nJ9ok3K0qrJj6J5J8j2mjqJ7
-453Hj0nRRj9Mj1K0oK7l1pPNMj4PNLRj3k3K6J7j7PLj4Oj9J0J3j1OJ1j5j8J2LK1j4PLk0%nO
-406dL0l8OKQOj2Jj2J3kqjKPoQK3k5J1lmKQPj9j6Mpj0K4j7RJ5J6Kk0mJ7pJ0mJ8j1j4J1mrl
-357@KnJL1j1j6rlNK1k4rJ8kJrJ9j0LpJRJ3j4k7K9pQJok1K0nJpP%j4J6oJ6J6k4Nk3J0O%j6
-308a6J6K3Kk1LoJ4j0nJ4j5jrJ4J7pl2L2rj%ol5L7mNjj0ML5nl5K1lK0j1plrJ1mJ8j5l2L5%
-262IoLj8NPnK2ojnJ3Kj7NjqK2k5lOJ7l2J1pJ5Qj3nJ9j1K0k6j2J2K1j7J5Pnopk8J6J5j2J4
-216HOJ6opl8J3qPJ3%pQj2K7j7oj2j4J7M3j3j9J6J2J0m8J9NJ8Ll2J0j0mJ4l0L1k1J0kK0pj8
-173eJ7j5qK7nJ1Nk7M0J0k1k8jJ1Qj2Rl5J1J3l3L1Mk2NK0j4J5Qj6rK3%m9M2J8pj4j3LOJ3j2
-130DrQppLJ6J2oj3oJ1J5lrRj2lkj0kKlK2K5k1J5k0m2K1rJ8Lk2J5NJ1nj3R%j2K6j8j9K6j2
-84iJ9qoj4lJ9L3l0J4j8j0QJ1mKJ1jj7J8j0l4K7j7ML8l1Qj3J2JoqJ1J0J3k7K1j9k5K2QJ0P
-41A7rj2mJ4mnj4J8j7J6Mj5JK3j3LNQj2PQj7K%j2L1rkj3roJ5JqJ7oLk8J6LJ%KkJqJ2j3QmJ8
9A2oNrK4l1K6j8Rj3k2J7QK%j5J1%j0J4Qk0MrK1Kj1OK9j8rNpj9K1j1k0PJ7NJ3j6KL3j9j8Kj2
56a0jK1qJ6kJj4j2K9k0jRqQj6nJ6lK2lj4LOqqLJ6npj2J6lRj5mK3j5lKj4K0j1lJ7pnMk1J8j5
106a4J0qPn
110a0
##PAGE=	F1=20183.77036499703172
##FIRST=	23001.711907285582129,	6426.5682307747556479,	2241.75
##DATATABLE=	(F2++(Y..Y)), PROFILE
-912EQj3j2K9k4PkJNJ2j6j4J9pk8K9rJ4k1J3J%kj4K1j3K8j4J5j1nNknMj4MLQnoJ6nj0k3J0
-866a8M0k3kLrJ6JoLK8l0MrJK9k7j4j4L5lj1k3L7Lj8J6QKj2j8J1K3k3jk0RQJ6Ok7L1k5LLJ
-821Dj7MJ1j5J8Rj2J7k1K1j5ORl1K1rPpjp%Oj1LLPJ2Nj0j8J6J8k3J0jj0J1k0J2J5j9KLOj0
-776anMLOl3J3pK0MqKk2K9J4qk6Nj1K2qRk2J9Pk5L0l8J1L6j9rJ0MJ9Oj2mRj1Pl1K4J1jnj4
-730DQj7L5k4J1nPj9qK8k3J9J1k5%QJ4k1j8kK3olJ0Nj4KMlj3J9nJ4j1L1k0j6rJ4j1j5K8Lj
-686IJjKKj8K2J9m3rK4j7M1m4NJ9j0j2NNj5PNMOk1mJ2m%j8K0Pj2NQk2%K4%k0KMlJ4j6PJ2j1
-638ijL1j7k5j2K1L3j3j0%j0MkJ7lj5j2J2j9J8rJ4mPj0j0rPrK9lPj7N%jJ0j6j6J7lmPmPJ0
-592gpJ5lKk5R%mJ0j1j2K1J9nkK8j6j8NpnMOJ8j6J6k0J6j6OJ5j0J6l5K5l6J9jKk3J8PpQrK2
-546A2j1J8k5KLMj8j2L0J1l1J6qlK3k3J5LpJJ5k3oK9k1kK5Mll5KqOK5K2k4j0OJ4l1Kk5QK6
-502dNjK3k7KQk8OJ3jpJ8J2kj3J5j7OqmoJ0j0nK2Ok1kOplj6L5lJ9j0k0K1qj2Oj5J2J6j1%k
-455brJ2rmJ0Pj5Mj7K7rK8l3lKRKj6NJ0KJ0j3k7K7J9j9PMj4Pk0J3J1j0OPj6j4J1%K3j3KPj7
-409hlkQL1m4PkJ3Oj3Mj2J2mrLKjkOK6k5J3onOKRj6k0QrmK1j6PJ5J2Lj8oK2kMnJ7rj5J1mr
-358ajKlmL0j2j4oqPK4k4j2J5kMrK1j0%knJ2J1j4k9L0oQMok6K4mlkQkj4J5qJ6K1k5Kk4J1O
-310e%j6J5K5Lk4KkJ9j4lJ3j9joJ3J4Jm1L4q%%rl4L8nQ%j2kL7Jm1K4lK1j4ojpPkJ4ql2L1%
-262EpLj8QOpK2nknJ5Lj3KnnK1k9jRJ4k9J0j0J8Qj4%J5j5K2k2j8J8K1k2J9J0qppk9J7J6j2
-217hJ2MJ5jpl5RqQJ7orJ1j5L0k0pj0oJ0M2j4j5J5J0J3n0J8PK2qk4J0rlJ1k6K6k2J1kK3j3
-174Fj6K0j8%K0mJ2%k4M3Mj9k5jJ4Mj1Nk7J1Rl5L5Lk3OK0j3J2Oj4j1K8km6M3K2j0j8j0kKJ8
-131A4j0pQqqkK1J8j5j4mJ1J6lrPj0mjj2Kj%J9K9k4J3k0m0K4qJ1Lk0J6LJ5j0qJ1lj6K5j6j6
-86b3K3j0K1j1j0omJ5L5l0J5k0j4J6N%jJ5jk5K8j3l2J9rKL8l2PqJ0KorQPJ8k8J8j7k7K6J0
-43BQNj1moJ1nmrJ8k3J4Oj4KK6j6KQOj3PPj4JjqK9j0jj5qpJ8mnJ6rQk6J6%KjK%Kj4J2j2J0
7brL2j2MqK1l4L0j8Rj3j9J2OJMj4J2jj4J9Nj8Pj0J8Lj1PK6j8pNj0j3J7j0j8NJ7PPj2jL8k4
53A6j6Mj7KK1j2J7mMj3j1K9k2KPlLj6nJ7kK3rj1LjknKJ3olrJ1jJ3j7nK6k0jLj7K6j8jJ5qn
102cPk4K1j6J4j0Nm
110a0
##PAGE=	F1=20159.477765494542837
##FIRST=	23001.711907285582129,	6426.5682307747556479,	2121.75
##DATATABLE=	(F2++(Y..Y)), PROFILE
-912EPj2j2K5k2NlOMJ1j4j5J8nk6K6qJ4k3J5%Moj5K1j1K6j5J7j1oLOo%k2J0POjrJ5nj1k6J2
-866b1L8j7%kj4J8PqKK9l1OqJK5k5j3j2L2nj1k3L5Mj4J6RJqk1QJ8j6jj8MPJ4Lj9K9j9%JJj5
-820a3MRj3J6OrK0j9J4rONk6J8rPj1jpLOrJmJ1J1J1j4j3J7J5k2RjrRj8QJ3j5LNLj2mJQNl1
-771b5J4qK0jpMk2K7J4ok5Nj0K5j6J1k3K2Pj9K2l4RL2j4rJ0LJ4J1j3qRpQk9K1J0ljj3Nj8L7
-727B9k2J2j0Qj7kK6k9K1J2k6LMJ8k7j5%J6kjRNj4JMjj2J6nJ2qL3k4j5qJ2j3j6L2%Jj%MKj6
-681dJ7K2m9nK5j7L6l6QJ5rqkKj2QR%Kj3oJ4qjj9K2Oj2RQk5KK5jk2LJLJ4k1QJ1pjK9k1j9j6
-633c5K0L6j1j0%rn%K3jj9j3J1j6J9j3J6rJ3j1j4j0RjK5kOj8JLnJ3j5j4J8moRkNOlJ3lMk1
-587b0NrMNrrK4J7q%K4j2j6MqnRLJ8j7J7j9J2j6J0J4j2J7l3K0l3J9Kkj9J6PnNqJ5kRk0%QM
-540Fj7j5K6J2k8J4plK3k3J2Kl%J1k6jL1j7kJ9Rml5LpNK3K4k5rKJ7l2%k5J4K2PnK2k5NOk7
-495b1RJ2jj4K2J2mj1J3j4Orj0kJ0rlK3Mk2oJ2poj0K9KJ7j3j5J8pj3Rj4RJ1qMkj0RrkJ0Mj0
-448gMk4L3j0K7l3%lJ3%j7MJ3KJ0j3k9K6J9j8PMj4Pj7J5Qj0PMj8j0R%K1j2JRj4n%J0K9m5N
-403a2nJ8Nj2Oj0Rnj1QKrLKL0k4J4j1nJ0lJ0j3k3J0qKJ6j6QJ3PNj7oK7%KrJ6pj5J1mj1KJJ
-355BpK6j4j2Kj6J1K5k4j3RjPrK3j0lKpJ2Pj2l0L0oQOok6K5moMPmj4J4j0J7K5k6jk2RO%j6
-308b2J6K5Mk7JJK4j7lJ2k0jlJ3RJ0n0L4o%%j1k8L4mR%j1pL5Pm4K4kK1j7nKpOkJ2mk8K4%r
-261eNj7RNqK3ojoJ6Lokj1jK0l2JJ2Rk4Qj1J8J0j4MJ1k0K4j6k2K1J9k3K0J3rj0pk7J7J6j3
-217gJ2%J5Kol0MpQJ9j1j0J3j5L1k7mpjNL9j6j1J5RJ5m9J5J1K3j9j4QplRk2K0k2J0jK4j6j6
-173a4K3j9PJ3jJ0mk2M6jj7k5LJ5Jj1Jj7J2Ll6L6Lk3NK2j3RMj0j4L2mm0M0K4j1k0qpmK5qn
-129@PqrnK5K1k2j7%J3J4lrNpnjj2Mj%J6L3k5Pj6l7K4oNKj7J5%J9j3nJ3pj5K0j3j1J7pK3j3
-82aj4LoJ1L4k7J3k0j7K3%KkJ8ll1L6j4k7QkJL6k9LjPMnj1MOK0k7J4j6k8L1J1PJj2KpRoln
-34a0J7k6J2Pj3KK8j8LQLj1OOj1%llK5rjj7opK0rkJ3j0J4k5J5lNkK%Mj9J0qQj2M7k0LoJ7l5
14a1L1j7J0j3j6OLKOj0J2kj7K2Lj7J2j2J4Nj2RK1j6nMj1j0J6j0j7PJ4QJplM0k8j2Mk0NK0j4
59eJ6oOj0rK6k2MMLjj7nJ8%K2j3rLqOl%QnJnNJJ6j8mK6k3%Mj8L0k4%J3qnRk5K4j7J5j1Ml
110a0
##PAGE=	F1=20135.185165992057591
##FIRST=	23001.711907285582129,	6426.5682307747556479,	2001.625
##DATATABLE=	(F2++(Y..Y)), PROFILE
-912DPj1j2K1k0LlJ0KJ2j3j7J7lk0J9oJ5k6J7jOpj5K1j1K4j6J9j0qKJ4qlk9J5J0NLj3J4nj2
-868ik8J3L5j0Kpk0K2J2j0JL0l1Pp%K2k2j3rK9pj2k4L5Nj2J8Rkmk3PJ3j0%j7jNJ3Jj1K5j4
-824Aj%%j2KJ0j3J3NpK2j7PjNKk2J5qNj5%oNOojj2J5J0J8j8rJ8J3k2P%qQj7MJ1j0JOLj4lj
-774a1J2Lk8J5qJ9npOk1K5J0lk1Mj0K9k5J6k5K3Qj4J5l0PK9rj0J1%J1J6j5j3RjPk5J8QnLj2
-730FKk0L8j9J4j4Qj6MK4l4K4J1k6O%K1l3j1KJ1%%ROj5JM%j0J3oRoL7k8j5oJ1j6j6L6mMmK
-684DOKj6J4K4n6JK5j8L1k6RJ2rlj0%rRJ2m%ppJ6j2jk2K6Nj2J1J0k9MK7lk5MjJ0J3k5J0Rl
-638dkK7k4j5j9K0L7rpjrj2JK8%k2j4Rj2K0j6J9j5J8j3j6j2J1PK1jNj8nPj0J6j3j2K0opR%
-594a9MK%J0%Nj7%j7J2jnqK7J6rjK2rj5Mj0lJ2%J8j6J7j9J0j6J4J3j5J7l0J5l1K1Klj6J4P
-550BmKpQQJj6kJ4Lj5j7J9J4k5J3qkK3k3QMk%Qk7KL3j5jJ3J4nl5MoLK2K5k4rjJ8l1kk3J9J7
-502cRj0K1k3RLk7J4Q%j9K5J3oj1J2j1Nrj6LRp%K3Jk4j0J9pqlK2OJ5j6j1J7oj5J2j3OPpJ0
-456Glj4OojJ1KoMl1L9j1K6l3KpJ7lj7LJ5LJ1j2l2K4K0j9POj5Qj5J6NrQ%j9oR%J8j1kJ2j0
-409cqLJ1K7m6MrK4Mj3QpNmj2J2Jj6PkL3k3J6j5oJ4rJ2j0k5J1oOJ2j5PJ2KQj6qL2LJj4J4n
-362A7j3J0mj3O%Mj1K1j6pJ0k5J5K6k4j4LJJ0j0K4j0nOrJ2Lj1l0L0nPQok6K5lj0J0Pnj5J3
-318dj1J6L0k7mk1QO%j6J7K5Nl1JMK9k0kJ1k1k%J2NJ7n5K9kJjj1k4L1lJ0Jj2j1L3J3m7K4j
-274BK1k0lMpNjR%k5J9%j1Mj3QOj1K5pjpJ7KKoj6MJ7l3KJ4Mj9Pj1J8J1j4PQk6K7j2k2K1J8
-227A7k4K1J4j0j1pk5J8J4j3J2kJ2Nok4%oOK3j7rJ4j7L2l2jnOjL5j7oJ5NJ8m8J4J3K4k8oP
-184A0nlPj8J4k2J0%K4j8j6K5k0J2PKRrj9M6mj5k3NJ7lrlrJ2jl7L5Ok4MK3j2OJnj7L5nl5L7
-138A5K5j2k0oj1j1L2omPrj0qK8K5l0k0OJ4J4mrMomlj1PlKJ1L8k7Jj1l2K3mlKj3J5mK3j7j
-92gJ5j1j5J7j2oJ0lK4j4j8J2pOL4k5J1k0j9L0pNmK3nl8M5j7k0jK%L6k7%MMOnj3JMK4k7J1
-47Cj5k8L4J1Plj3RqNpk%J6k8QPj0LL0k2MQJrNNqjl%K1r%j9lnK1j5%J0j1K0k3J3nPk%JOk4
4a8PlQj7O2k8KnJ2l5L4j7J1j1j4JlMRqJ4mk0K7kj4J6j4J1Oj3RJ6j2kLj3pJ5rj6RJ1PmjoL9
52C7k8j0Ok4QK0j6J5rQppK3k1NJQmj7oJ9KK0j7oLj4J4kjKlMl%LJ8j7mK7k7KNj9L5l2JJ3rn
102iJ2k7K8j8J7j4Ml
110a0
##PAGE=	F1=20110.892566489568708
##FIRST=	23001.711907285582129,	6426.5682307747556479,	1403.5
##DATATABLE=	(F2++(Y..Y)), PROFILE
-912CPj0j2J7j8JkJ3JJ1j1j8J6kj0RoJ7k7J8nJ1j0j2J8rK0j6K0rqjK1rol3K1J0LOj5J1nj1
-868a1k6J1L2lMj2k6K4J7j2KK8l0RpKJ5j7j2mK1nj2k5L2NqJ8Pjjk4LJ1n%j5mLJ2klK0rk%j
-821aj1MOj0J1KnK3j4jNOkj7J3pLj8LpQLklj7J5J0K4k1mJ6J0k0NKmLj4kJ1ojPLj6klJ5Kk4
-771b2J5qJ8j1mOj8K0Qjj6LoK7l1J7k3K3QqOk3MK4moQjOJ8j5j5QMPj9J2MmPj2kj9L8j6J3j7
-724CQj2PK2l5K2J0k3QmK5l9pNLMJRNj4JKKpQnNlL7k9j3oJ0j7j5L7nLnLPJj3RK5n8PK5k0K6
-674A0j7J0Rq%j5lpRJ6rmLqJ6j7%k1K8Nj3J3Rl0MK7mk5OlJ3J4k8J3LKkK4k6j0k1J7L7mnjr
-627bj9KL3%k6j4OmJ8j8K1k1K2j2k0j2J2J4J6%Mj7rQj2J9j3j0K0poJ0%LjKPKMj1nk3J8okm
-581c3K8J3j1JJ8oj3Mj1lJ6lJ7j4J5j5Nj4J6J1j7J7k5J0k8K1Klj6J5Ol%pLJ6pj2lJ9Kj2j9
-538b0J3J5k0RpkK2k1KO%jNk3JL4j4JOK0ql0MnLJ7K5k4qlK0l0lj8J9J3Rj2J9k0J2jk5J6OJ
-492Ck2K6J2pj0J0pLqk1QPkKK1kk2j8K5nj0MJ4RJ3j7pJ5pj4J4j3NJmJ5mk0NlJJ0%jNl8M2j0
-444bK5l4MrK0nj7KJ6MJ0pl6K2J8j6NOj4Qj0J6Mj1Pkj9kQJJ4j1kJ3qpLJ3K2m3Lj1K5Mj2J1
-398FoKlj4J6jj9RnL4j9J5j9oJ7j4J3ok6J0nJ2Pj4PJ0jJ0j6rL6KLj9J4mj2Rkj8J2%Qj5J5j8
-352dkJ9l6K0K5k4j3lJJ4j0K6rqRj0J1kql0K8mNJ1ok4K4lj1J2Qqj3J0j1J6L3k4j1j6NQlj5
-308b3J9K2Nl1JOL0j9jRk0nMJ2jK3n8K3KK%j1j9K6lJ1Jj0j3K9J5m8K5jK0k0lNpO%OLk1J2J
-262Dj1JrQOj3K7r%qJ7%J1j0k1RJ3l1JJ5%j4Pj2J7J2j1RKk7K6ok0J7J7k3K1J4rj3ok2J6J3
-218Hj2J3oRPnj8lnNK2j9pJ3j6L0l7LlJ2oL0j7kJ5LJ8m4J1J6K4l5JLkkNj4Rk0PJK3k1j3K6
-172Gk0J5KONj1j6M5nj4k4J0J7nrmlJ4pl8L5Qk4KK3j0Ljjj8L6pk8L3K2j2j7nj4j6L6llPj3
-127brpK8K5l4k4J4J5J1lrLnlmj2J0mKQM1k6pnk7K2lrJrJ5pK3k0MJ7j5j2Rj0KL%K3j4j8J8
-80dqJL2k2Qj8k0L6j3QpK7pm2N0j8j3rOkL5k4mQMPmj4mKK5k4Rj5k7L6J1Poj6J6rKqjMJ4k8
-32a9OKlLK9k2MPjoNKnkmMJ6o%k0kkJ9j7JMpK4k1J1pRkk%Qk8NJRk1P3l4KoQl2L4j6J1pj4n
20a4oNJ0kJ4pk1K9nj1J9j5OQj3QRnjMj5oJ5pj6J1QPrOrL5k6pOk6J0J9j6J1j0J0mmJ8j9PjR
69Inj7pK0MJ7j9lJj8K3klllR%nMJ6j4jK3k6LNj8L7l9JJ5j0mJ1k5K9j7J9j7Nm
110i
##PAGE=	F1=20086.599966987079824
##FIRST=	23001.711907285582129,	6426.5682307747556479,	1570.375
##DATATABLE=	(F2++(Y..Y)), PROFILE
-912CPj1j1J3j4%mJ6JQqj8J4%jjoJ8k7J9rJ6j2rJ4pJ7j8K1prmK9rpl7K7QJQj7Qmj1k4QK9M
-864DPj7l2K6K2j5KK8l0J1nKRj3j0JJ4nj2k6L0OnJ8NlNk5%Q%%j3qKJ1nNJ5ml%lqMMpP%lK4
-813A8j2pJ1Nmj3RnLk3OpJ0%Lok1J6QL0k4KJ5Oj8LLJlj1pJ1kmRKj7jnJ9%k0J6rJ7j6lQj5J3
-763iOJj0KlK7l9K0k2K2Ql%j7JJ9KmPmJK1j4j9QROj4QJmJ1j2nk0L8j4J3j8Oj0J2K0l6K0J0
-717B2k0QpK8m4kRnQJRLj2%JLlLnLkL8l1j0nQj9j3L8qNpOO%j0MK6n9J1K5k2K1pJ1NoMk1no
-666b3J0J9j4qJ3qJ5k1Jk1L1Lj2J5Pl2NK5nk3QmJ5J4l0J7lOjK0k7pk3J6L6Knjqk3JL6Jk9j3
-621b5MKJ5j9K4k8K6j2k1j5J4K1J0JLj6j4J1j6K3j2qK0qoJ1JJmMLNMpql1K4j1LkK9J0j1KJ4
-576A1lj0Mj3kK0pJ6j3J4j1Jj2J7Rj9J7k0Mk3K0Kmj4J4OkkplK5j4qmK3Jj0j9NJ7j5OqjK2j9
-530inPLjLj7kL3j3KJK6j1k5LnLJ4K4k4onK0k7lj2J8PRj5J7j5J4mk3J8MKk7K7J3rj0J0nLq
-483@k3J2NLLJ8mk1k4L1nj1J2NJ1J1j8lJ2oj4J6j4MllK1ok4MK%J1lKQm4M4j0K4l4Nj2K4pj7
-437a8JJ7NJ0ll9J8J8j3LOj3QpJ8Jj3Qmk0KRLPj1lJ6ooLJ5J6l9Kj3K7Kj1J3kkmj3K1nk2J2
-390frL4j7J6k2nK0j9J3mk5RlJ5Lj2PRnJ2j5j2L9KOk4J3mj0Qjk2J8jJ2j9Rj9MK9m7K3K3k3
-346@j1p%J7j2K8pj2J3j0J0rlk9K6nLJ4nk2K3nj2J5Rj0j3Rj1J4L6k1j6j1JRnj2J9J8Pl3KQ
-302@L2k0JOj7pNJ1mK5n6J3PM%rj5K0kJ3Jqj6K4K0m8K4kK0k1lPoPJJNj7OKj0%pPOj5K8j0K
-253ErJ7mK1j4k4J4Pk8%J8nrOj1J5J2j0J1jk9K4%j4J1J5k2K0J4qj4nj8J4J1j1J4rOPnj1ol
-209hKK4k1nJ3j7K7m1PjJ7j0K4j7LJ4%K0m0RJ8K3m0PkJJKj1Nj7MJK2k2j2K7j9J7mJ1Kj4j2
-165a2M2oj2k4J5J6proLJ6j3l7L0J3k4JK3rKmKj7L6rk1K7K0j1j4mj5k1L8jjOj6rpK9K6l8k7
-121b9K1J6QlrKllmj2J2mJOM3k6j4%k1K0kj4%mJ4j0K4k4QJ9j8rLrQlLK3j4j9K3qlK9j8Mj6
-74a2k0M1j9J0qL0rm4N3j9oj5QmL5k1qJ2LQmj5qJK6k3Qj4k6L8J0Prj9K2j0%j0JOJ4k6LmLN
-28iK8k4NNlkMjjlnOJ2mJk1JKJ7k0%kkK9k0PpJ3nlkJ1l2LPPk1P8l7%oMl0L5j3Rkj4rj0NJ1
23hLJ3qk1L1j0qK2j6KRj2PKJKKj6oJ7oj5J4LOj1J2j2K8k1nOk7J3J9j8Qj2J2jjJ3j7QnJ2oj6
71a3qJ9PJ4k0jKk4L1kmrkJ2Lj0NJ4j1KK1k8ONj7L8m4JJ5j0mJ2k3K9j6K0j9Nm
110h
##PAGE=	F1=20062.307367484594579
##FIRST=	23001.711907285582129,	6426.5682307747556479,	1405.5
##DATATABLE=	(F2++(Y..Y)), PROFILE
-912CPj1j0J0j3JmJ6%Qpj8J2KPj0pK0k6J9j3K0j3lPmJ4k0K1mrpL4j0ql5K9NkRj7Omj0j6%K8
-865cQRk1l5K6K5j7LK6k7J1mM%oqNPlj1k8K9L%J6%JPk4lOM%j0j1%J0pJ3Qjk%moNJmMk%K4j2
-812Fj3J7Moj2RlKk4QqJ1lPqk3J6PL4k6PJ3Kj5%ONj0pj1J1%oJ0Kj7JqK1jj6J6rJ5j9lJ0j0
-764a8NLKlKJK3m4K2j9J9QKpj1%J4NLKolK0j1k0QJ2OqKljJ3j2rj9L6j1J1j6LqJ4J8l2J6Rj6
-716BQj0K9m5KJ3j3J1%RKrklOJ%ojjL9l0ooOj9j0L6j0OrQN%qKK3n7J6K5k6K0jJ2JlMk2poR
-665a5K2j7j2K2pJ3k5Kk0L3Mj1J1Pl2NK2oj9J0mJ5J3k9K0j1RJJ8k7nk4J5L2Rmjpk5%L8kl0
-622a2j1JJ2Rj8K4l3K7rk3j6J3K6PJMj7j6J2j8K6j2qJ9qlJ2k%nMJOK%j2l4K6j3O%L0Nj0LJ1
-576GlpNj5%K2j0J5j2J1nmrJ7Pk0J4j3Jj9J7Kjj5J4OjoopL2j7qlK5jnk0jK0j2Jp%K1j8j0Q
-528a0PnJopL1j4NnL1j4j6%nOPK3k4lqK1k4knJ4JQj5J5j0J4pk0J8JLk6K6J1j0rRkJok4J5L
-480fPNJ3oj6l2L5lj1J6%J1Rj7%Roj3J7j5MqkK8pl2OOjJ2nNJ0m9M4rK2l3Mj1K5rj6KJ6OJ0
-433A5Km1J4J6j0JOj1OjJ7%j5Pnk0NRN%j1%J5lmJJ7Rl2Jj2K4Kj0J4%nkj3K4qk1J2j2L1j1J3
-386A9k3mK1k1J2kk3N%J7%j1PRqJ4j5j5M2%Rk8J2krP%k6K3jJ4k0Mk2J1L7n8K6K1k2rrkJ9j2
-341a3K9oj2J3qRj5jk6K3n%J7mk0K2pj0J4J0j2j2Qj1J3L6j5k3mnJ1orJ9J4Ol2MPL1j6KMj3
-297Gj2QJ0qK2m8LJ2NJrj0J4%J5%pj6J8K1m4K3nK0k0lPmQKlOj3%LrjnNPj6K9j3NrJ5pK9j6
-248A7k7J8Jk2kJ9rnOj0J2J2oJ0nk9K3NqLJ2j8J8J3nj4mj4J0J0j1J6j2MOnnqjjK4k1kJ1j6
-203a0K3m3J0JJ9j1J7j7PJ3%J9l4OK0K1m3J1pNL%j0Lj3%JK2k4j0K6j8J8oJ5mj4rL8nj0k6K1
-160EJ4rrpRJ7j9l4K3J9k3kK2o%oOj6L3rj5K2J6j1qlj7k3L6MjNk2nmK6K3l8k9K8J5Pkj0Lm
-114Ajoj1J3m%LM6k4k0Mj5J7jj7jjJ3j2K3k6J2J8j9mnqJ4qNK1j3j6K5prK8j5%j4j8M4k4J2
-70@j0L3j1m5N5j9lj6QoL4j7j1J5LPmj4j3JK6k1Rj5k2L6PRj1k1K6j0mj0KQJ4k3%j2J2OK3k2
-26fOJk%NmJmoQQkLk1KPJ3k1kpNL1j9LnJ4onlJ2l4KJ1Pk2Q1l9%j0Lk6L4j2RLj5j4j0MJ0J0
24bJ1j1j7L0j5mK4j8KQj2NmJ0KJj6rK0nj4J5JMj3J8j4K0j5lNk7J7J7j6%j0J3K%Rj4QqJ2mj5
71a2rJ8QJ0j9%Jk3L5jnj6jJ6Nj6OJ0nOJ6k8ROj6L6m7JJ6j1lJ2j9K8j4J8k1Qp
110h
##PAGE=	F1=20038.014767982105695
##FIRST=	23001.711907285582129,	6426.5682307747556479,	1240.625
##DATATABLE=	(F2++(Y..Y)), PROFILE
-912CPj1j0Pj1LnJ6%Omj8RLJ6j8j0K3k5J9j7K4j4K%JRk2K2kqj0L8rql4L1KnJ0j8Mnpj0oK4
-865hJ4J1k5l8K6K8k0MK5k4J2mOr%nQ%jql0K8%MJ4nMRk2oMQJrj4JRj0J9LJjJplOkjJmKK4j1
-812Fj9K2LqrQjKk5J1j0J2pJ2j0k4J5NL7k7J2J1kj3jPJ0j6lj4RLrJ1Kj7Lj1K3kj2J6rJ4k2
-767a7lJ1ok%KNKMJ9m7K3j7J6J0Oj5lkQRJ0lqpK0rk1RJ5NkmqLJ5j1j4j9L6j0J0j6LpJ5J8l0
-719gJ3Qj3Qj2L0m6OJ5k0J5jR%olpJ0Onon%L9k9lpMj8oL3j2Pj0RNjojK3n4J9K4k9J6PJ2lJ
-670INk4ppQK3j9j7L3pJ2l0Mj7L4Mj0QNl1MK0rj4J2mJ4J3k8K5k1J3MJ4k8kk5J3K9J6mjmk7
-626a4jL9ml2pjJ9Kj5K6m0K8ok2j9J1L1KLMj6j9J2k1K9j1qJ9j0JJ3mkoMkP%Pj5l7K9j7RKL1
-580aJj0NQkmNj7KK4j3J3j0Q%poJ7Mk2J3pkj6J6JJj6J4O%rmj2L9k1pkK7mjj8rK3pmqJK0j6
-530gj6J0J0pjNj4L0j4Pj1L6j7rkmPJK1k4%qK1k1jLQlOj5J2mJ3rj7J9kMk6K4J0j1rR%kkk5
-482b5J8JJ2OQpj3l6L6jj1K1pJ1Pj5MNpj1J7j7Nj3%L4ql8PJ1lJ4rPJ3n3M4pJ9l2LrK6j1j5
-437a9KJ5PRPm3J1J4p%MqLNJ7jj8Pnk1RQOmj2KJ5kjkJ9Jk4Kj0J9jqJ4Nq%j3K6j3j8J1j3K9
-388A6qJ0k3lK3k4J2jk1KKJ9lj0QQj1J7j4j8M2lJ4l0J0loOJl0K7jJ7j9lk3J7M3o7L0J7k2n
-345gj2lK1j3L2oj3J3pQk0Lk3J9nmK0kj8K1rj0J2J2j3j0OrJ0L6j0k9Mj0J3rnJ7J0Pl0NOK9
-301B7j3MJqj5RQj1J5l6pJ6OMqoR%J5jlj7J3K2m1K2pK0k0lPkRLpNj0kKoklKRj9L0j5PrJ3r
-250bL5j8k7K0lj7mJ9j1kPrQJ2lQqk7K2Q%oJ0j5J6J1jj5lj1RPrJ5j2JMmJj0%mK5k0JQj7K0
-202Im2J2JK0j0J1j6J1J1kK0k8JK3J7m4J5j2POkqKrnJK1k3qK3j5J5qK0qj4oL3kj0k7K7J1j0
-158HqrJ2J8k2l2J5K5k2mK2l%j0J0j4K9j0rJ5J4j1llj5k3L1PjMk8%jK3K0l8l1L6J4Mjj0Ml
-114@%qj1J5mkJM6j9k8J0j2J6%k1jLJ1j3K0k7J5J8j9Jj2rK0j3QJ8j0j5K6oj2K4j0mj2j6M5
-72A3k8J5j1L4j4m3N4j9Lj7PrL4j3j4J7KPnj3j6KK4j7Qj6j8L4NJ2j4k3K8j0prKRJ4j9kk0K1
-29a2OJ9k1PjmMOqMnpRMJMk1LJ2Rk1lj3J2L3j9jlJ5oqmJ3l6LJ5Ok1P8l8jj2Kk2L4j1PPj5j7
20a7j0LQJ6J0j4j3L0k1%K5j8jQj0Lj1J7LJj6j2K3kj5J6kLj4K4j8J3qkMk6K0J6j6oqJ3MLLj0
66dQj1J1kj4rJ7QOj8L%k1L8lnk1jJ9Pk2QO%RJ3k8J1Qj4L2n0KJ7j1lJ1j4K6j1J6k3Rq
110h
##PAGE=	F1=20013.72216847962045
##FIRST=	23001.711907285582129,	6426.5682307747556479,	1107.625
##DATATABLE=	(F2++(Y..Y)), PROFILE
-912BRj2j0NrNmJ3%Nkj8PMK1k2j3K5k3J8k1K8j5PnLOk4K2Kpj2L8rpk8L0krJ0j8Klojj6K3J7
-864FJ4k9l8K5K6k0OK2k0J2lPj6OlRmJnl1K7mPJ0rQJ0j8qLQKpj5%J0j0K1kK%Lj1jRnKkoMK2
-813A5j0k2K5Kqj0QJLk4J3j2J2j0J5j2k2J3OL6k8J6Roj0lQJ3k1Kj7J0Lj1J2Lj8Oj4K3lpJ5
-770AqJ2k3lJ1Jj0lJJ1MOJ4m7K2j3J2J0Qj9KkMRJ7qqj0J8nk0PJ9KKpj1NJ6j0j9j6L6j0Oj3
-724i%mJ4J8k4QPj0Pj4K9m1OJ7k3J6kRklmj2J2J1rmqjL8k7LrKj7kK8j0Nj1J1L%mlK1n0K2K2
-676Fl1J4J1J3pMLk2ppPK2k0j9M1qJ0l3Oj2L5KpKKk8LJ5j1pJ5lJ1J1k2K6k9J5PJ2k7mk4J2
-632b3K5K2l%kk7kL9ql3%mK5mj1K4m2K4jk1k0QL3%JQj7k0J0k1L1rrJ5qMJ3qjoJlQlJ3j6l6
-585e4K6j7J1LL1noLRknPj7LK4j4J0qNOj0mJ5Kk3J1%mj1J1%Oj8J3Pjj0lj3M3k2j0KK5nJj6
-538dj3K6oqoLJ7j5j9J0J3j1kJ5j9K8j7Rj3L9k1KolJ0oJ8k3LqJ9j6%QLqMj2J0%J2j0j5J9n
-493BMk2K1Qj1rRJmKk4J7KJ6OJoqm0L6jqK3j1QOj2OJorJ5j9Pj5%L8rm2RJ4nJ4j1RJ6n4M0n
-444@J7l1KoK5j2j2KJ1J0PJ0m1OJ2mjNojJ0J6%k0Mlk3J3POpj3OJ4j%mK0oj5LoJ0kqJ6PrJj1
-394bK5j5j2Rj5K4kOk2jK2k3Rkj5kLK0nj1RRj2J8j5k0M2nJ5k9PklNLl4L0kJ7j6qk1K1M5p1
-349b6L0J3k1jj3nK3j3L2oj3J4pRk4Lj9J6npK3kj5K0j2qQJ4j5pNqQL3ll4J1j4J4j0JJ3ONk6
-304a3ONK4rOjkj9J0Pj4Mj9j5J7POplNJJ6ljj5PK1l5K1j0J8j8kOjJ0Nj0MpnLnjmjJ2k0K9j7
-254gQpJ1j2M1k0k6K2qj1pK0j2kRqMJ2jOj0k4J9J1Qj6Qj1J6QLj5lqRNj0J5j1j%mPj1KpK3j8
-206cMOj7J5l9J3KK1rOj5J4PjJ8k1kK2J4m2J7j7J0PkqKnq%K1k4mJ8j1J1rK4j4j2kK6Mj1k7
-161b1L1Qj1qrJ3J9k5k8PL0k2nK1Jjj3J3j1K5j0nRJ2j1Lmj3k1K5RkKl3OMJ8J6l7k9L9J4%J
-117Gj0NmKrj1J6mljM6j5l4J3oJ3Jk2jNQj2J7k8J7J6j9Rj8j0K3j5RJ5qj0K4oj5K2pqrj4M4
-72A3k8J5j2L4j4m1N0j6Mj2Mj2L4j1j5J7LOpj1j9MK1j3J0j8j3K9MJ5j6k6K9rj1oKJ0J3j3m
-31a0l0K9PJ3j7OlmNQj1PppQMJOk1MJ6Ok0oj8K0L3j9nJJ4oj0nJ3l6LJ9Nj8P1l5lj6Lj7L3j0
16AOJ0j6j9pJNK0Rj7oK7k6NK4j8jPrjj6K6K%j4j6K6%j5J6l%j3K8k0Mj%Lk4K2J6j6j3mJ2PM
64FjqPj1Q%j2rJ6Qjj3Nkj7L8lok5jK3Pk7RKPJ0Rk6J3Rj3K8n0JJ9j1kQpK2rJ4k4J2j0
110g
##PAGE=	F1=19989.429568977131566
##FIRST=	23001.711907285582129,	6426.5682307747556479,	974.625
##DATATABLE=	(F2++(Y..Y)), PROFILE
-912BJ0j4rMqQnJ0JM%j7MMK5k4j7K8k1J7k5L1j4J1j0NLk6K3Noj5L9rnk2K7nj4J0j6%knQk5
-866c5K1K0J6l1l8K4K5k2RJ9j7J2kRk5J2JJ0rMll2K6qJ1Oj5J4Rj3j1LPMnj6JJ0j0K1pN%Mj5
-821a1KJ0oNnpMK1rk6K9%pj2J0LLk4J7j5J2j4J8j2k2J2OL6k8J9OropJ0J5k5Pj8RLj3J3Lj7
-776b0Rj7K2llJ4pJ0k5jJ1Oj7n%J5OOJ2m7K1j0QJ1J0k4PjjJ1K4j3rj3J6jk0PK1%Pj2j4RJ6
-731A6qk5j3L5j0Mj1ljJ3J9j9LOoOj7K8l6OJ9k6J8mQkjnj7J5J5j2lj0kL6k5Qj1%j5LK4j1M
-686gj1J1JJkmK0m4K3J9l2J1J5J4j1PJk0oqOK1k0k1M8pOl5PqL6Klnkk4JJ1j4JJ6%OJ1j8K7
-640B0l7J8J0Rk5nk2J1K1K6lJJk5nL8j1l3PnL1j3pK5m7K1Mj8k1LL3kKJ0j7j9Pk2L2qj0J3q
-597b0QJ3j2jojnJ0oJ8j7l4K5j8J2NK9rlKJ0nmRj7LK5j6QoLJ0j3jJ4%k5J1OqoPjJ1k0J3Pj
-549Dj3%j5M7k4j1MK4pMj4j7K9mj2oOJ3j3k3J1J7j5lK5k5K6j9J1j6M1k3J2j0lJ4j3J5k4Qr
-508hJ8j2KJ5mj2JrQOQj1j2J9qMj8J9Nj1j0J0KpPk1J5JJ9Onmlm2L5joK4j4NMrJ0lpoJ3k1J0
-459Bj8%M0rm4J1J7rJ6j3J0J8n5L8lJ3k8%lK4j3j0MPJ2NJ2m0MJ0jkMlnJ5J5%k2Kjk4J5OQj1
-413fj4J0J2JKpK1j3pNjJmpJ7Qj0Lj0K5j8oPj6J9LKk0JK1k3Qlj0oLK1oj1RJ0j3J8j4k3M1q
-366A2J8k9OkjMNl6L2kJ7j4j1k0K3M6p5L2Rj9Lj4qK4j3L2nj1J4qJ0k9Mj4J3oj0K5jj1J7j3
-324fpMJ5j5nLnOK9Ml8J6j8J6j2PJ0JNk3QKK0mPkMk3J0Nj5qkk2J8PPnJJKJ5m%j3LJ9l0K1j4
-274eJ8j7kO%J2Oj2JnpMlJnoJ5k1K8j9J1oJ0j5M4k0k4K2j1nj0K0j1lRnjJ1KKrk1J6J3J5k5
-228bPpJ4NPj3mpJ0Lj0J4j0jmlJ1j3Mj0K2j5PLj8J0l3J4KK0ojj3J7MjJ7j4pK1J2m0J7k0J4
-183CQlqKjj2jK2k2kJ4j0PqK6j7j0%K0J0j2k8L5Nj2qj0J4J9k6k3kL4k0oK0Mkj4J5qJ9rlNJ0
-137A5j2Rnj0j7J7J2n%l8J4QJ2J4l6k8M3J2kLj1OnNj1j1J7lnkM4ql9J4lJ2Jk2jPOj1J3k9J9
-92a1J4j8J5k1j3K5j6J1J1noK0mj7J9mj2oj1M2k8J5j1L3j6l8M7j5Pq%j4L4qj6J6MMqqk3PJ8
-49Ej0J3k0rK4LJ7j7k7K9j0j5lKJ1J3pom0L8QOj4NmnQJ0j4RroOMJQk0MK0Kj7qk2K5L3k0qM
-1cJ4oj2nJ2l6OK1Mj5O1l1lk0Nj4L2qLJ4j7k0lkJK6Oj9JK3l1RK4j8kPqnj8L1JJj2k0K8Kj5
45a1J6n%j3L2k2mMLJk2K3J6j4k0JJ0J0MooPj1NLj1qJ4PorOjj3L7nnk7kK4Pl2J1lJ2J2Ok3J4
94FJ1j1K1m8KK0j2kO%J7nJ0k4J5j2
110f
##PAGE=	F1=19965.136969474642683
##FIRST=	23001.711907285582129,	6426.5682307747556479,	825.75
##DATATABLE=	(F2++(Y..Y)), PROFILE
-912BJ1j5j0NrJ2lNJM%j5JNK5k3j9K8j8J6k7L1j2J4j4PJk9K4Qoj4L7rlj6K2oj8Rj5%jmJ7l3
-866c4J9J9J9l2l5K3K0k2J1J6j3J2jRl0J6LRj2Qjl2K7j4J4Jj8J8Opj2MMOlj7JJ3qJ6rO%Nk0
-821a5OJ3pNoqNJ8qk7K8%oj4J1NMk1J7j7J2j6J9j2k1J3NL3k6K1Lj2lqRJ3k4J3j8Q%j2J2Jj3
-776b0J1k0K0lJJ4oQk3kRJ1k1pkJ7J1KJ1m5J9oMJ2Qk4RJlQK9j4j0j5J5Kk0PK3lRj3j5J1J5
-731A5ol1j0L7j3Krm%J0K0j2jOnMj7K4k8NJ8k5J8nPjjok1J7K0j4jj2nL6k3J1j1kj4QJ7rKj0
-685a9J0jM%nJ9m0K3J5l0QJ8J4j4J0mj5oqPJ8j9k2N1mJl5QlL7jLj6mj9%Nj6RJ8KJQrK5m1J7
-638@J3Pk2rj7J0J8K8kJMk3pL7j3l4J6oL2j8jK0m5J4J1j6k2kL2nLJ2j6j8Kk0L3qj0PoJ3J3
-595Fj7jnnmJ1j0K0j5k8K1j7J1OK7j4J%J1omJ1j5LK3j7PoLJ3j6LJ1kk6J0J1rkLlJ7k1J1Ql
-549Bj3Kj5M8k3j2OK0qLj0j6L0mj6mJ0Pj2k1RJ7j7lL1k8K3k2J5j6L8k3K0j3kJ7j8J0k3J1q
-508hJ6qMJ8j0j4jpPJ1Nj1j0J7rKj0J4Jpj1J1Jj1J5j9J0LK0Oj1kLm2L1kkK2j4%NoJ0oonJ2
-461A2k2J1j7kM1rm6J4J7j0J7j5J0K0n2L3jJ0k4lJK0j4oNMJ4LJ1l5KOKjL%j0K0J3%k1jjk4
-417b5J8MQj3j4J4J0KLj0K1j7jQPj3lqJ8RrMqJ9j7MJj5J4Pmj5KJ9k1Polj1KK1oj1J0J0j2J7
-370A7j3k5L8j0J6k3LkKMOl7L1kJ6rj4j6K3M1p2L1Nj8Qj5rK4j1L0oqJ4j0J2l2LqJ0oj3K8k
-327ArJ6j5mlJ7j5kJkNK3J0l9K0k1J7j2J1PmMj8J0%J2KQmRk5J1Kj6j9J5k6J5QRnM%JJ5oKj1
-279a%J6k3K0j7J7j6jNJJ3Oj4%mqMkOrqJ7k1K5k0J2kOj5M4k0k0K0j2%j3K0roJ1lpJ1Mkrj7
-232b1J5J2K1l2OkJ2MJ0j4loJ1Kj1J1ojqmJ4j3Nj1K1j4J0Jk0Qk6J2KJ9morJ6J%J6oj2J9Rl6
-186hJ7k3J7Pkj0NMj6lK4k3KRpJnK6k1oJJ5J7j5k7L8%j2qrJ3J8k5j9rL6j8oJ8Pjj7J6mJ4r
-140B%%J0j3J3opj3RJ4plm0K0J1QJ0l3k3M2RlNj0OqRj3j0J7kolM1lm0J2JJ0Kk1%OLqQk7J9
-92a2J1j6K2k4j5K3j5J3N%kJ6lj8J8kj4nqL7k5J4j0L0j6l4M2j1Njmj5L3pj5J4OJj0mk6J1J3
-49BoJ6k3kJ6MJ9j9k7K6qj9J%J2J3lnm8M3Q%rMnmPJ5j8J0j0oMMJRj9NK2Kj6j1k3L0L1k0j2
-2iRJ1nj4nJ1l5J0K1Lj0M8k6lk3Pj1L1qKJ3j4k1LpjK8Nk2QJ9l4J3K3j8jNpqj8L4jJqk4L0L
44Ej5J4mlrL1k3qPN%j8K3J6j3k6PQJ0MrmOj0%PrqJ2Nj1mQkoL2nmk7nK5Ol6J4pJ6J1Nj9J4J2
95A8qJ3m4LK0j3%LOJ3kNk2J6j2
110d
##PAGE=	F1=19940.844369972157438
##FIRST=	23001.711907285582129,	6426.5682307747556479,	1441.875
##DATATABLE=	(F2++(Y..Y)), PROFILE
-912CJ4j7j1PrJ5k%JNJj4kNK3j9k1L0j6J4k8L2j1J6j6Rkl2K5J2oj3L5j0jj1J8pk2Pj2%JlK2
-867A0l7J5K0K1l1l3K3J4k2J3J2qJ2%J0l6J9NRj5J4%l2K6j7J5mk0K3Llj2NJQkj7KJ5oJ2j2
-825@Q%Mk3QJ6qPj0pNJ6ol0K8Joj4J1PMj8K1k1J1j9J9j0j9J2OK9k4K1Jj5jrJ0J0k4K0j6Ol
-780bj1J2jj0J2k2J7kMJ3nOk0kPJ6k5ooJ7J3%J2m2J7mJJ1Ok3J0LmML5j7j1j4J1Qk0QK3qJ2
-735B3j3j7J4J4ml5pL7j6jomKNK2qnQnMj8J9j9LJ6k3J9pOlJnk6J9K4j5Jj3pL3k1J6j3kj3J1
-689iJ0nJj1QkOKmJ9l6K1J0k7MK1J2j6J3qj0ooOJ4j6k2N3mll4RJL7mJ1k7oj4k%j8J7J8MmQ
-642A1lK2m3J6J7Nk1j2j3J0J4L1kJPk1qL5j5l3K6pL2k5NJ5m3RJ7j4k2qL0pMJ4j6j5mj8L1n
-600cj2LmJ6J3k3%nonJ2j3K2j2k3J7j6RPK5j9OkJ3rmJ2j3KK1j7NmJJ7j7NPlk6RJ5j0MloK4
-553A0k1QPlj4Nj4M9k2j6QJ7rLqj5L2mj9lJ3Lj1k1PJ9k0mL8l2K1k4J6j5L7k5L0j8%K0k3Nk3
-510a6J6qJ3lOJ8j4j4nmOJ7Jj1qJ5j0%kJ0lnj1J1Jj4K1j5MMK1Nj6JRm2K7kjK1j3mLkJ1qol
-462AJ0k3J3j7mM1j0m7J7J7j1J9j7PK4m9K9JPk0oMJ8j5kN%J6%Rk8%LM%KLj5K5J0Jj9njk3K0
-416fJQj5j2J7PKNj3K1k0NJ1J4k6mpJ9QpNoJ3j6J3lj5RJ0qj2NJ7j8Nj0Lj2%K0pj2J3J0j1J5
-370A6j2k7L5j1J4j8LkLMRl9L0mJ5mj7rK1L4o8L2%j5J0j5j0K4rK9pmJ3j4J5l3%kQpj4K9kp
-326fJ5j7krJ9j5J%JLJ6J5m0K6k4J7j2J5MpLj4J1kOPRpJ4k4RJj7l0L1k8J2QRlN%jJ5pLrlJ3
-277A1j6K0k1J6j4jMKJ4Pj4lmqNjJ1j4j0J9k1K3k2J3KMj5M2j8j6J8j4Mj3J9qqJ3mj1J2Oqo
-233ej4J3J3K5l9P%J2KJ3j4loJ4Jj3Qj%j2nJ7j4Nj2K0j2J3jk2Mj6J0KJ6jqoJ5lKJ5%j7J6Q
-187B7l2J5k2J8O%j2PQj9nK6k2NKkokK6k4jKRK5j8k7M0mj2qpJ0J7k4j2j5L5j5nJ5J0jj8J6
-143FjRqKnJ1j5J8qmokJ6rom1K8J4JRl0k0M1QpQrPj0J2j5rJ5%pkL6Mm2J0KJ0Kj9JN%lLk5J9
-92fOj4L1k6j9K0j2J5jMJJ1%j9J6Jj7jqL3k1J3j0K7j5l0L7rMPrj6L2nj5J1Qjj3Jk9J5J0mJ9
-47B2k4KJ0LK1j9k6K1qk0NkJ4J2Kpn2M6OmmKmoPJ9k0J1j1oKNjJ2j8MK4Jj3j3k4L2K9k0j4J2
-1HPlj4mPl2J3K1KnL4k0lk6J0rK9o%J3j3k0J0j3nL2Kk3J3J6l8J7K1j8%Moj1j7L6mKnk8L1N
44A0j4J1komK9k4j3J0Qlj4K4J6j3l2J5MJ1Mj3lNqmJ1roJ0Lj7KRlJK7pjk7pK6Mm0J7j0J8J0
91ENj5J3J2mNm0LK0j4KjJ1RJKk2J8j3
110c
##PAGE=	F1=19916.551770469668554
##FIRST=	23001.711907285582129,	6426.5682307747556479,	894.5
##DATATABLE=	(F2++(Y..Y)), PROFILE
-912BJ5j8j1Rj1J8KqKMKj0oMK0j2k2K8j3J1k5K8rJ7j7J1nl3K7J4oj2L1j0%nJ0lk6Oj0%KkK7
-867A6m1J3J7K3l0k8K1Rk1J4QmJ2KQl6J9POj5J6Ml1K6k0J4qk0K5lNj2NlJ2kj6JJ8kLj2J0j
-823IMk7J1J8oPj2qNJ3nk8K5Jmj6J3PNj3K1k4J0k0J8rj6J2PK4k3K0%j6Kj0RMk0K4j2MorJ0
-778alnJ3k3J3kPJ2lNj7lMK1k8nqJ3J9qJ6l8J3%kJ1Lk1QPllL7j5j0j3RRj9RK3j1J0j0j7J6
-732A0J2kl8mL8k0llnN%K2krJ2rMj8J4rjJ3j8J9qLjJok8K0K6j4Lj2j0L0k0J9j3kj1J3Nl%j1
-685a1NnJ1LlK1l4J8Nk1%K1J2j7J4j2ommNJ0j3k1N2kpl1QNL7qJ8l6qqmnj9K3K0MpMPJ6m1J4
-638FJ8Nj9j7pRJ4K7KjJ0j7rL1j3l4L7qK7k6J1Ql8JK5j3k4j1K5qOJ5j6j3rj5K9mj1ljJ9J2
-595B0k9KnqlJ1j6K2pj7J2j3OOK3k1RnJ5j0oJ4j0JJ9j7LlJJ8j8POok5QJ7j0RpqK8j9MQoj2
-548a2Qj4M7j9j7QJ3rJmj2L1mk1%J6mj0j5KJ9k2lL9l2J8k5J7j2L1k2L4k1LK3k7kk0J8oJ1J
-506GQJ5j7j4ojNK1lj1nJ2j1lPOqkj0J0Jj7K9j3kOK0Nk0LJ5m1K3mMJ6rj1LJJ0qojJ0k3J1j4
-458a2oL9j1m8K1J4rK0j7KK5m1K4LMj6rQJ5j6JOkJ7mMj7kjPJJOk0K8PJj2j2%k3K2kPj5j1J9
-411dNMMj5K0k0OJ7J9l7mqK1OmNlMj2K1pj5OJ2j3qPJ5j5Mj5J0j5kJ9oj3J5RrJ2rk9K9rJ0j2
-364dKjMNJ1l8K7nJ1Kj9%J6K5o0L0lj4J4j6j0K3nK6r%J3j9J9l4mNOpj5L1nmJ3j7jj5K0j4M
-319a2kLLRJ9l8K7k4J5rJ8%rKrJ1nJJ0J0qJ7k3Qjj8l6M1k5PPRkOJlJ5rMonJ1j0J7k1J4j3j
-271dMKJ4Qj3onoLJJ7j9j1J8k0K1k3J2PJj2L8j7j1J5j4Pj4J8mj3J3jj7J2Pj0nj1J3J0K8m3
-228a0QKJ2JJ4j3moJ7%j5MMLj5qK0j4Nj2K0j3J5kk6KlOKJ3Kj0jJ1nLJ3Nk0J1Qk7J2j9J9KJ
-181A2j4J2J1k2pK9k2Rnjj1KK4k4LLML2k2k5M0pj2pqPJ6k0qj9L2j1mJ3J2jk0J5MNqJqJ4j8
-136dK1r%lpJ6j2j0l8L3J4jQk9j3L5OpJ0j0Qj3J6j6qJ5jpjL1Ql9NMJ0Jj7LLlJjk2J7Lj2L7
-89B2k5k1J3pJ7qQKQJj7J4Kj5kpK8j6J1qK1j3k6L2nJJ5j2j9L0lj4RRkj5Ml1J9O%K1k6OLNK3
-42C8k0k6J7pk2RnJ6J1Oqn3M5Mnj%lnNK3k1J1j3mkQmJ4j6MK3Lj3j3k3L2K6j9j6J5Lkj3lMk8
4b8J6K0KmK4j6mk6J2pK7ojJ1j0j9J5j6rL3Jk3J8J1l9J8K1j8JLmj4j4L5qM%l0K9Nj2Qjo%K4
50B3k3j4RJ2nj1K2J7j2l4J9KJ0Lj5kNorJ6rnQ%k0OJ1lNK2p%k4rK6Jm2K0j1J8POj0J1J1%jl4
98a6KJ9j4LlJ3OMlj9J8j1
110a
##PAGE=	F1=19892.259170967183309
##FIRST=	23001.711907285582129,	6426.5682307747556479,	-417.875
##DATATABLE=	(F2++(Y..Y)), PROFILE
-912aJ6j8j3J2j4K1Nj5KNLqrLJ6nk1K5j1Pk1K5nJ4j5J0ol6L0J5oj0K7j2J%KJk9MpJMkK8m1
-866b8J0J5K4k8k3J9Lj9J5NjJ1LOl5J9QKj4J9Pl1K6k3J4j1k1K9rJ0j3QqJ4jj6KK0Koj2J4l
-823CJk9J4K0nPj2j0PQlk7K3Klj8J2J0Nj0K2k7J0k2J8pj5J3PJ9k0J7kj6Oj2Qkj7L0pKj1pR
-778io%J5k7J0jRJ1%Kj3jjK5l0jj3RK4j5K0l4RMnJ2jj8ORjj0L7j3qj2PJ2j9J0K2j5Rpj6J7
-732CJ0Jm0jL9k3ojnPmK2Mj2J4j0Kj8J0%nJ0j4K0rJ%%nl0K0K7j1Mj1j3K7j8K1j2mqJ4Jjjj1
-685a6KpJ7MjK1l2J4jj5mK2J0j7J5j3jmkMOj1j8M8%j1k6NJ0L5j2K6m5qkoqk1K9J9Oj0JJ5J0
-640B8l8J1J9Mj6k2jRJ4K3NkJ3j4j0K8j1l3M7rK2k9J7Jl2oL2j2k4j4J9rPJ7j5j1j5j1K6lj1
-599fqLK2J0l5Mmj0lJ2j7K0lrPj1KPK0k3J3rJ9j3qJ5o%J6j7KjJJ9j8RLpk5QJ9j2J4j1j0L3
-553A2j8JRqj1J0j3M4j6j8QRqj%j0L0mk2KK0j1qj0lK0k4mM0l3J7k5J8rK5k1L8k4OK6k9pj8
-510b0K0nQNJ0J0j9j2qKMK4ormRj0qJ8jj1Lj0J0%k0L6j1qQJ8Mk2OJ9l9J9oPJ2lj7KLJ0rn%
-462DJ1k3J0j1qL6j2m9K4J1nK0j8mK8l4K0O%rj4J1J2j7MPnJ9qjplnRM%Qk6L1MKnj8jk2K4o
-415fOj3qJ9LMLj6J9k0RJ9K4m8jrK2NkM%npK8j2j2JJ4j8lRJ3j1Kk0J7j7oJ8nj3J7QqJ0pl0
-368b3K4qOpKjPNJ3l7K3oPQk0QJ1J4n2L1pj1J6j7j0K4lK2j0NJ3k6K3l3rJ2Mqj4L2pkJ2j9J
-323gk0K0j3PlNMKK0l5K8k3J4qJ9lrJoJ2qkJ1J0j0K0k1Okj8l8M7k2KNJ0lQMnJ3j0LkoPnJ8
-275A7k3J2j3%LMJ3Qj3pnoLJK3k5j1J9k0J8k3J1J3jj1L3j6nJ1j4J0j6J8%j8J3Jk2J3Qj4lr
-232b3J4QK8m5QOJ1JJ4j5lmJ8jj7JRNj7rK0j5Oj3K0j3J6ll0KQKLQOj0KQqNJ2Rk3OPk2Rj3J7
-183EkKj5J5J3k3qL0k2J4j1Jj8PK2k6QL%L9k7k2L9j0j3mqLJ5j7mk0K8qlJ0J3jk2J6OJoJj1
-138a0J6k0K3rKJj3J6j3j4l5L7J7qJ0k7j0L1Nj0J3pOj7K0j8pJ6jq%K5J4l8KNR%j5NLpPok0
-93c0J6kj0M4k4k4OkK0j6J3MMKj6J3Lj4jpK2j0RpJ5j1k2K8kkK2j5k1K8jj2NJ1mj7Pl2K4JN
-48@K1k5QmOK4k0k4J4ok6J3pJ8J0Rqn3M4JqMkjpMK8k3J1j5kmRpJ7j5MK1Nj0j4k1L1K1j7j6
-2a2J7l%j1kKk4J8J9%JJ1j1mk5J5qK4nkQoj7K1k0j4L5%k4K1Rm0K1J9j7JLlj6j0L2j1OMl1K7
43bLj0PKrMK0k2j5QJ7ppJ8J8j2l5K6kQLj5jLjj6K0rlRmk4J0J3mJ1J6qKk0j2K6jm4K4j1J7M
91ePnRJ0Lok8KJ7j4NnJ5LPpj6J7j0
110a
##PAGE=	F1=19867.966571464694425
##FIRST=	23001.711907285582129,	6426.5682307747556479,	-1011.625
##DATATABLE=	(F2++(Y..Y)), PROFILE
-912bJ7j9j4J5j5K2Qk0jPLlj3KJ3Kj8K0qLj6J9kJ1j1Qol6L1J6qnK2j4JLlNl1LmJOkK7l8PJ0
-864gK5k5j7J8mj5J5%LJ0OLl1J5Rjj3K0Rk9K6k3J2j5j6K7j4J4j1Rj2J5%j5JK2Oj4j1J7ojk9
-821b7J5K1kNj2j0PLJk6K0Kjj7J1J0NnK1k8Pk0J5mj3J3QJ4j8J3lj5Rj2Oj0j2L4kjj4kOrNJ3
-775Ak6PjJ0J0KKrjnK6k9Kj5LK7k4K6l0OPoJ1nj3JJ3Lj8L4qpj0PJ2j9J2K1k1O%j6J8QLl9%
-728b4L8k5qJmQpK1Qj3J8j5Kj7NPqNqK0qlKkml0J8K9qPj0j6K3j6K0j0moJ3lKjj1kpK2M%K3
-679B6l2J1ppqK1Qj6J5j5Mk%KKrj4M2Jj5j8JJ2L3j5L2n0qMqj0k2L2J8Oj1kK1Ml2QJ8Nj4k7
-634a6MJ0J6J6J0nJ3qj1K4ol1N4j0J3k6K1pk4j3L9j3k4j7J5j0QJ7j4rk0pK2jj0j5QK3Pl8O
-593inj1jJ2j9J7LkLrkPJ6k3J6j2K2j5j1J6jkJ2j5%%KJ9j8J0Krk3RJ7j2J9j4j2L4j3mRj0q
-548a5J1j1L9j4j6PMomLnK6mk1NK1j7pkrJ9k4kL5l1J6k4J9pJ8j8L7k3RK6k8j6j2K1nORJ1M
-504B5j9j0pKMK5qqlOqj4K9oj4Qj0Q%k1M0rj2RJ4Nk5RK2l6J6rJ1PKk1JMQpljJ2k1Poj1L6j4
-455Gn0K9KKJ8j8j0K8k3J6Pkmj7J3Rj8PNmK0j2oJkqJ0P%Ql0L2JLLk4kk1K4pLj1mJ7KN%j6J8
-406Hj6PK3K4n2%rK2L%MKj3kL0j2j2%J3k0JRJ2qKk4K1j8rJ6kj3J9NpQml1J9pJjKJQNJ6l5J9
-357ErMJ3k1J8LOm5L1rj0J8j8rK3KJ7j1QJ5l2K4l0j4J8Lqj3L2qkJ1j8%k1J7j0RnPOnK0l0K6
-312Hk0J1nJ9or%jJ2j1nJ2J0j1K0j7Nkj9l6M6j6kLRlQRrJ2j1LJpOlJ7k0Qj2%KMJ3Pj0qpnL
-262gJK8k9j0J6j8J5k1PJ9loK5j4jQj2Rj3J6Lk2J2Mk7J4Qj7jpJ6OK6m4QPJ1KJ2j5lmK1kj8
-217@jJ1Qj8j0K0j5Nj2K0j5J6kl3KJ9kNLQrNLqNJ1J1k4JJ0k0OoJ5pMj6J8J4k3j0L0k1J8j6
-172@Jk2J2J7k4J2KkM4l0j8L6j3j4jr%J3j1kk0K2lkRJ2jk3J4Rjmlj3K0k0K2rMLj5J4j3j6k9
-127e2L7J5j0J0k3nK4Mj2J5mLj9K3j8oJ5jqKK0J6l4kMJ0jj2PJj1J2rj7J5orM7k0k5mMK3k3
-83b4J7JMKj3J1MrkrJ8nOnQqj8K4JmK6j6k2K3Lj1MJ0nj8Ql1K6jPK2k4RrQK4k1k1Rmk6J5j0
-35b6K0RJ1rm9L9kpOlJqKL2k3Rj6%nJ0rJ8j4NJ7Rj0j3j8K6J6j3j5J7qKrJjk0K0J6%KKpmk1
12b0J4qK1ojNlj3K4k3j7L4%k1K0Pm0K3J7j8KLlj4pK7j4PJ1l2K3JoMLrRJ2k0j4OK0pnJ4K0j3
59A3l3K9mMMj6jKLj9K3rkPpk4J2J4lJ3J0pMj7j3K5mm3K5qJ3jJ0%NROrk2KJ4j4PqJ5%J0j0j3
108hJ5q
110a
##PAGE=	F1=19843.673971962205542
##FIRST=	23001.711907285582129,	6426.5682307747556479,	-2880.25
##DATATABLE=	(F2++(Y..Y)), PROFILE
-912gJ9j8j5J8j9K4J1k4mQNJj6JJ0Pj4J6olrJ5JOpPol5L2J5rkJ8j6JOqJ0l2KkLQlK5l4LOK7
-863A6k2j2J6rj0J3mOJ0Rkk5J1Rnj0K0J2k8K5k2J0j7j1K6k1J8rRj5J6Jj5KK2J1k4qK1rnk8
-821b8J8K1JLj4qO%Lk3J6JKj6RJ1NkK1l0Pk0J3jj1J3QJ0j6J0nj3J1j1Lj7pL8Lmj7KMj3J0J4
-775Gk8M%J0RNJoJj0K8k9Oj6lL0l3L2k6KJ0oJ0rqlJ5Pk6L0mmpNJ3j8J3J9k7OMj4J8ONl7JL8
-727B1k7j0LmJ0j0J9J2j5K3k2Lj5JJ1j0JlK0qnMnkk9J6K8mRqj8J9j5K0rllJ0pNjj0oqK7NJ
-680A1K4l2Rj5Kj3K1Oj5J5j6RkJLkoj3L6Lj8j0mJ4L0j8L5n1pPpj0k3L3J7Nj1nK7lk5OJ5Nj1
-635A7l1RRJ9QJ6qJ3lj1J9Jk9N9j3Pk2K3j4j5j9M4j6k3j8J1j3J1J6j2qk6kJ8Jj1k0J3K4Nm2
-594a3Qoj0jJ2j8J2RMjooNJ3k1J6j5K6j7j3J7LnJ0j3lKLJ8j7J1%j0k1RJ5j2K5j8j3L2qoRj4
-549hmJ2j0L4j2j3N%moM%K2nj9QK3k4nNj5J8k3kL2l0J6k3K0mJ0j5L5k4J2K8k7k3oK0nNJ2J2
-505B6mj7qoJMK6rokKpk0M0j3j6J5j0Okk0M4pj8J2J0Mk5RK6l5J4j1J5KQk6%MOlkkJ4j9Lkj0
-457iL6j3m7K9j0RJ4j7j7K8j3J3PlKk1J4Pk0J1MmK1j6j1J0lj0J1RjRl4L4lLJ3l2jj9K4j0J
-414erJJ3JOkj6J6j2MK6K3n4Mj0K2%LLLj9KL2j4j0kJ3k2MJ0J0mKk9K6j8j2J4jj3K1KoNjl1
-368b4J4mmMLJRPJ8l3J4j1JJ6k1K7mkl7L0j1pJ8k0oK3OJ1j3J2J6l8K6k8j9K5Jpj1L2j0kJ0
-325A2j9Kk1J4rJ1pRPj1K0k5K3j6QkJ7rp%LJ1j3qJ3Rj2K1j4Lkj8l0M0j0oJQkQJ4j4J1j0JM
-279EqMJJ6j9Nj2KJLJ2QqrqlKjL4l3qJ4j9J5k0MK3mkJ8j3NMj2Rj2J7Nk7J1Ol0J6Rj9%oJ8K
-230dK6m3PQJ2KJ0j6kmK4nj7mJ4Rj7j1K0j5Mj1K0j9J7jl5KK9pP%RqJ0lrPRJ3k6kJ1j8LMJ2
-183A2j2Nj8K1J3k1j1K9k1K2j9Kk6J6J3k3J6KmM7l4j4L3j4j4%qnJ3okj7J6JjPJ1jk4J2J1k
-141Ekmj6K4k1K1j0PLj6J3j2j8k4L7J3j2J2k0kJ6Nj3J7lKk3K6j9mJ5jqMJ4J8l0oMJ0kj0R%
-97aj4J7j2j3J2rqN0j7k5j3RK4k7K0jLLj2J0Nmmj0J4jMlKpj3K1LpL0j6k4J9Nj0LJ0nj9J0l1
-51c2K9nRK3k3J1j6J1K3k0j8Nlk6J8j5K3RJ1rm3L2ooRmLr%L5k2Pj6JnJ1j3J9j1NJ3J3j1j0
-7cj5K0J1qj5J8j4OrNnj5K0J4JLpmlj7J4j0J8njJJj1K7k4k0L2%j9J9Nl7K3J5j8KLkj2mK3j8
39a5QJ6l1J8jlKOj0J2Pj9j2LK4qlQK3j4l1L2oJOj7jJPk3K6j0%Pj0k3J4J3mJ6NqOj3j4K4nm3
87c9K8pRoJ5KKOJ0j0j6%J3j6RrJ3jJ1j2j0J2n
110a
##PAGE=	F1=19819.381372459720296
##FIRST=	23001.711907285582129,	6426.5682307747556479,	-3697.125
##DATATABLE=	(F2++(Y..Y)), PROFILE
-912iJ9j7j5K0k2K4J3k6qRQMj8%J0RrJ0krkROjkNnl2L1J3j1LJ5j9%OqJ2l0jKKJ1mK1k8J%K7
-863A2j7pJ2j1mRpPJ2J0pj7MRoqJ9J3k5K3k0Qj7oK3k6K0pJ0j7J5Kj4JK2J5l0oK4j3ok6J7K1
-819A1MJj3qNmPk1J2JMj3PROJJ9k9Nj7RKj0J2QQj6Rpj2J6j1jk2lL9Rrj7O%j4J4J2k7JJRQP
-769HLmLj5K7k7Rj5qK9l9L7k3jJ3oQj1lqJ7J0l1K5JlnNJ2j8J6J6l3NJ0j2J8MOl1jL6k7j1M
-724a0lJ1j2J6J4j5K7k7Lj2kJ2j0ljK3prOq%k6J3K7KQnj8J3j4J7mmjQrP%j1j0pL1NKK4l2O
-677A5k2J0j5K0Lj2J4j5J1%MJnoqK8Mk1kqJ5K4j8L7n0mJ1rrk2L0J6LrqL2rj8MJ2Mql4J4RK2
-631C1jK2j1J2Kj2J7Qk6N9j6Kj7K3j9rj9M6j9k4j5Oj4J2J4j0qk7%J3Lrk6J9K3Jm4J1qqlJ3
-589hj6PJ3QllrLRj7J6j6K7j7j5J6OoPj1nNNJ4j5J2kj1j9J1J2j4L0j9j4K9kj0Qj5jJ2rK9j0
-544A2rKlkqOLJ7lj7J0K2k8lJ2k0J7k2jK4k6J5j8K0mMj2L1k4J5K7k2l1JJ9oNJ3J2j0j6mm%
-500fLK4rm%kok5M8j8j5J9qLlj9M5nk0J2NNk5RK7l1J2j3J6%J3k8lLMJ%mJ8j9JKrL9ql9K5k8
-452a3J3J0j6k3K7kRQmQk5J4Nk0J1MlK1j9j4J7kj3J2J0%Ql6L4oKK2l5mj6K3j1lnOOJPnj4J4
-406CqJK8J9n0NrK2lNLLk4NK9j1j0kJ2k3PJ0RjJl0K8j9j3J3kj0K2lpOJl0QjpONKJ0QJ9l0R
-357Fj2mK1k1L4j1ol4L1j2nJ9k3lK2J1Mj2J4J7m3K7k6k1K8%pqL0j0jQj7jj6QoJ1oQQj4J7j8
-313a3K0j1L%J4j0o%OJ1j5qJ1Rj1J9j1Ljj9k2L2npkOkQJ9j9J1j1JPqLKJ5j7Lj1J%LJ1Pnpj2
-264hjLkL5l4oJ0j8J4j7%K8oKJ1j1QKj0OqJ6Nk9J0Pl2J6J0j9JoJ9%K5m0OQJ1MNj5jlK4qj4
-217bpJ6J1j7j0J9j6MrK1k3J6%l5KL4qRnJ1oJ3rpQPJ3k6pJ6j8%J4Qj7Oj7K2J1k0rK5k1K6k1
-172BKk7K0Pk0J7JlM7l5j1L0j4j6MrrJ3kjj4RN%OJ0kk5J1J3kjrj5K8k1J8rPKj3J0qj9j9L3
-126iJ1j3J2j6%J0Nj3J8Jlk4K7j9kJ4joNRJ8k5qJJ0lpJ0kj4J9j1j2J0qj0N0j3k5k1J3K6l2
-83b8K4pQJrQMLmj5J1LJ%mnrJ9NrL2j6k5J3J0j0KPlj9Rk7K8oJ1K2k0Rj9J4K1k0j5Kjk5J9j8
-35b8K5QJ0j0l4K3rlJ0mNj0kL6k0Nj7MlQj4J9j0QPJ6j1rj0J2Okj1J5j9RpPprJ7J3%Lj1llr
12iJ0j1J4oKkKnK6k4k3L0Jj5J4Ml3K2J5j9jPlpnJ9k1RK1k9J2mKJPrJ5%j8rJK6r%JK5j5k6L1
61A4pnJ2j8k%J2k6K8j0JPj2k1J2J4lJ4JoPj1j2K2om1K8lLj0J8OlLJ3j0j0kJ1j6J0j0RjJ3j3
107@pQl
110b
##PAGE=	F1=19795.088772957231413
##FIRST=	23001.711907285582129,	6426.5682307747556479,	-3748.875
##DATATABLE=	(F2++(Y..Y)), PROFILE
-912iK0j8j4K1k4K4J4k6j4RJ3Ok0jJ0J2mMjj3OLJ0pKKlk8L0Rj3RJ0k1JMrJ5k7kLLJ2nJ7k2
-866a2knK7j2lQj2KOj2J0J2J2j2rkRroJ7J5k4K2j5Mj6%J8l0K2nJ1k1J4Mj3%J9K0l4mK7j6r
-822dk2J6J9Pjj2pMrJ2k0R%Qj1MQOMJ6k9Nj4PMrJ1QOj5Npj1K0j0mk8KL8J5j3j8J0kj7J7J2
-775A0k7jKQPRLjNk1K7k7J3j3j1K8m6M1k1lJ5nOj3Lj3J8J5l6J7OjlNJ2j9J8J4l8MJ6j2J7L
-731A1Qk6kL4k6j4PlJ1j2J3J5j4L1l2LqlPrnJK3mj3Qj0Jk0PK5QOjj8Qj3J4%mKMj2RKj1j3q
-683b3L6NKK3l1Lk7J9k0K0%rJ3j3J2%PJqnoK1Nk4Rj5J5J9j8L6m6jJ3qqj9K5J5Joj1L4j3j1
-639A2LPMnl7J7J1K5j0K8j5J1Oj1J3J5k2N6j9lqK1k4kk0M5k0k5j1Kj4J3J0pqk9LQMol1K4K2
-596C3km6J3qplJ2j4KJ8J2ojj1KNj3J4j7K8j7j7J7J0qMrpPOJ2j4J2lj2j6J3Pj4L5k1j4K2O
-552A0j2Pj8MJ1rK3pmjoKrMPJ1kj3J2K1l2jJ9k6J6k0%J7k3J4j3K1mkrK5k4J8K6j7l9J0J8q
-508cNJ3J4j7j3kjlMK0qjKpll3N7k4j5K6pjlj7M5nk0J2%Ok5RK8k9J2j5J8mJ9l1lJKMKnK1j7
-460HlPrM6%j8J4n5J8Kj4l0K5QORnJ4k9J4Mk2J3L%J9k1j6K3kj5J4RjQl7L3q%L1l8oj3K2j1
-415cpjJ0J%Ppj3J3nkL0J2m4RrK1nOKLk9J0K5j0qlJ2k2QQQLJl2L0j8j5J0JpK2qqOLl0MLj0
-365b8QPKJ0J0J9k8Oj4qK5k3M1j7ol3L2j3lJ8k4jK2J5lj1J6J7m7K7k3k4L2jpnK9j0jOj6jj1
-322a6KlJ0pPJ1j8J5j2J6nlLJ0j0mjJ1Rj6rJ0Qj0J7qLjj9j3K3jpmMlPK5k4J1j1JRqKMJ4j5
-274D%j1KjKJ0Pkoj4%KkL5l4kNj8J4j4lL0pONrJ1jj0LlJ5Ol1PRl2J7J1j9%oK0jK4l7MPJ2N
-224A0Jj5jkK6j3j0qJ6J1j5rJ9j7LpK2k8J7%l3JM0j2J2j0J2kJ4j3nPNJ2k4rJ8j8lK5Lk3Qj7
-180a2K4Pj5rK0k2L1k1Jk8K3Lj7J8JmM7l7oK5j4j8Rrj2J2Llj0MQJNQlk6J0J3kJj2j5L2k1J4
-135DqP%qQnj8j6L0Pj2J2j2JLPj3J8Mok7K8j8%J3jnPMJ7k1rjJ1mnJ1kj4K1j3j0Qqj1M9rk3
-87ik8J7K6l6K6j1J1%pONRoj8ROkKqmnJ7Oj0L1j4k5QJ3rJNjj9Qk4K7pJ4K0j8Rk2J6J7j8j2
-40d%Jk3K0k2K6PQj0k5J5j3%J1lOj1mL8j8Kj7OkPj5J9rJ0KJ9j3ooMJLpJ2k3J1mRrmJ4J1%L
8A7j5jjlPj4J1pNoNjK4k2k4K6Lj1PNk9K1J4k1lJ1njnJ5k2QK5k6OrR%QrJ7oj6nkK7qJoK7j6
59Ek0K9pj0J7j8ljJ6k7K9j2KPj2j8J0J3kJ1jnQrj1K0ol8K8%kj4K0RpJJ5qolRj7J2j0NjJ3j2
107anNj
110b
##PAGE=	F1=19770.796173454742529
##FIRST=	23001.711907285582129,	6426.5682307747556479,	-4223.125
##DATATABLE=	(F2++(Y..Y)), PROFILE
-912a0K0j6j4K0k4K2J4k3k0J0J5J0k1kJ1J2jJJj9J4lJ4j2Ojkk0K7Mj6J5Ok3%NqJ4k1mMMJ2
-869AoJ5j8mqK4p%LqPJj4RJ3J3j5kqQj0mJ4J7k2J8rKj4LJ6l3K0kJ1k0J0Lj0jJ6K4l6kK9j9
-823Ej1j6J3J7J0mj0pNj4J5j7OlJ1njPOOJ2k6Mj1OMpQPPj5Mj0rK5j0pk9ML4K1j8j6J5oj7J7
-776@J2k6kKONJ1N%Qk5K3k5J5rj1K2m8M2k0nJ8lKj2Pj7J8J9l9J1QJjOJ0j9K1J0m2NJ8rJ6K
-731A0Qj8nK9k3j4RmJ2j1PJ7j3L4l6Lmk%po%K4Jj7Rj2Lj5KK2J5%Lj6Lj2ROlMjj3J0Mj2j5n
-683b0L7NKK0k9Kl3K5k1J8jnRqJ0JRJrooJ7Nk4J8k2J4J3j5L2l8KJ4ppj5J9J2jlj2L4j5nLK
-637B2Kkl7K0J2K6j8L3j8RJ1j1RK3j8M9k2njJ8k5%j5L9k0k6o%j5J4Pnj0k8OKOml5L0J8nm5
-594a5J4rmpJ3j0lK1J5p%j2jJpJ1j6K9j7j8J6J3j2LpqRQPj1J3mj4j3J5Kj4L9k1j4J4J3j3N
-550Dj9QRqJ8oKopNqJJ0N%rJ4J7l3%K5l0J4j6%J0j8J2oK0qmpK0k3J9K1rm4J8J4j0PJ2J4k1
-504Gj2KKoMJ6pJNj2%l9O0k6j1K9nokj5M2lj7RnQk4OK8k5J1j5J8nK2l1mj%PMqK5j5oJ0nN2
-456F3J5J6nr0J7pj2l3K1J7MQlJ8l1J0Ok3J3JMJ7k3j5K5jj6J5Q%Ml4L1j1%L6l7rj0K0rj3M
-413iJ4pJQj0j0J1jpL1Ol6J1oJ9pNL%k7QK0nrkJ0j9QPPNKl1L0j9j4PKlK2j4j1J0Kk8JOj0O
-364b3J0KJ1J0J9k5Kj5j1K6k1M2k1kl6L5j4kJ8k6JK3J8j0qJ5J6m7K6k2k2L3kplK7plNj5km
-322injJ0pNJ3j9J3qJ3%qONj2%kJ5Oj6rJ0PrJ6qLKk0nJ4Jnn%lPK9k8J1j2KJ1qLLJ3j2kj1L
-271cl%RP%lj5%KkL3l2%Jj8J6j1pL1pQJqJ3lr%JJ6Ml2MJ2l1J8J1j7lnK0kK2l2JOJ2Nmj4JJ
-220fK4j7npJ4Rj2pJ8j7KnK2l0J6%k8jM1j3J4j5J3KJ4j7%NLJ1k3j0K2k2mL6lk6Qj6K4Lj0p
-176@J2k1L4j9kk6K4%j3J8%lM3l6lK2j4j9J3j0j5J2OmnjJ0KNNmk6QJ5kLj6j4L4j8RpOkmOJ
-129Dj6j4K5Lj1J3rJkPj0J6Qj1k7K7j7LJ1jlP%J6j9pmJ2nmJ3kj1J8j1rNmj6M7nk1l2J8K7l8
-83b8K7j6J6koNMJ6nk3PPlJrmjJ5Qj0K8j1k6KJ9j1L%Kj8Nj7K3pJ5J8j4Ok3J7J3j5qkKk1K0
-36ak5K7PNrj6Nj5MJ0%Mj1nL7j6%j7QLLj4J6qJ5mJ9j4jnklQmQk4J3lJ1j0KRJ0%Jj6j%NLj7
14hQj0J0pNLK1k0k4K2MnJLk4J9J5k3pJ5nOrJ3k3QK6k2Jj3J4JOoJ8j1j5lkK7qJj2K9j7j4K5
61A3oj5K4k0mjJ9k7L0j3JPrj6OJ2jQllRqrJ8nl5K6Lnj8K2J1j1jJ5ojoRj7J1r%%J4j0n%J
110e
##PAGE=	F1=19746.503573952257284
##FIRST=	23001.711907285582129,	6426.5682307747556479,	-3932.25
##DATATABLE=	(F2++(Y..Y)), PROFILE
-912iK0j5j2J9k5K0J3j9k6J1J9J2k2mJ3J1MlLk4K0qJ7j8J1nJj3K4lj8K0Kk4%MnJ4j6nMMJ3
-869EoJ0j3oj2K2jJ%oJ1lj5RJ3J4j9Pj5Pj1lJ1J9k0J5lkj0OJ3l5J8%J2k1PMplJ1K8l6jL0k2
-823Cj1rRJ5J0nrnNj8J8j5LnJ4jmNNRQk4LpMNoOOPj5Mj3oK9qj1l1OL0K4k2j3K0rj8J8J1k6
-774a4lMLLJ3Q%J0l0K2k6J6jj0J6n0M3j9qK0jjj1J1k0J7K2l9LJ0KKOOj7K3Pm6PK1j0J6KQr
-729Fj1K5j9j5J3oJ3j1MJ6j2L7m0LKkrmnkK5Mj9J0j4MqnK0K1j0Rj1kj2NJ1lPmj5J1Nj3j5l
-683a9L6NJJ7k6Jl7L0k2J8mjPmPJJ2Jj1omJ2Ok6K7k8J3Pj2K7l0QJ1nmj3J3Rk%j4L3j6%Nm%
-636A9Jl6K3J1K6k2L6k0OJ4j0PK7j2M1k7lNJ4k4Jj0L0j8k7%kj4J3Lkj2k6QlPjl8L4J5pm5J6
-593bj0jj1J3nqK4J6rLj4kljRj7K8j4k0J6J4j4Kmj0J1RMqJ2nj4j1J8lj6M4k2j4NK1j4Mk0J3
-548fOqJ3mPrrQpjJ1%KnJ5J3l4LK7l2J4j2jLj4J1%K1j1poJ4k1J9J7km7K4J2j3RJ1J4k5j0N
-502eNrMJ1oMQj7Km3O3k9qL3lj0kj2L9kj5PrJ0k4NK6k3J2j5J8pK6l1nmjJ0OrK8j4j0J4%N8
-456G6L4O3l2j30J3j6j1l3J5K5JQlK1l2QPk4J4kQJ5k4j2K5jj6J7NjLl2K9j3jM0l5j2oJ8qj6
-414a5PJ8j7LJ0j3pJ0Kj1L1jk7J5nJ6qNLkk6PJ4kplJ0j6QMPPJk9K9j8j3NLKJ9j8j5J3Mk8j
-367b9Rj1NJ3KJ0J2J7k1jj6j4K8k1M2k4Mm1L7j2jJ7k7KK4J9j6nJ4J6m7K4k1j9L4mr%K4llL
-325A1j3mNj2JQoKJ4j9J1lJ0Nj4Q%j2MmJ9Mj7pQOoJ3qMMk0JNNmnmkNL2l1J2j2JJ4rMJJ3rm
-273Ej0LnjQQ%Jj6%KlK9k8Mnj7J7qj0L2qRkpJ6nrmOJ6Kl1JJ4k8J8J1j4omJ8kK1k7kNJ1Mrj2
-222a2LLK2k1%oJ2Oj0kJ8j8JlK2l3J5%k2lM1j5J7j9J3NJ5j9ML%Rk1j0K6k5oM4qk8Qj3K2kl
-177A0oMk1L6j6lk4K6mj1J9jjL8l5%J8j3k0J8j2j8J3Rp%mJ2KNJmk5OJ5jMk0j1L6j6MnMm%N
-130CQj4j5J8KrJ2n%qJ0pJ3J1j4k8K5j5NJ0kjQmJ4j5noJ2olJ4kpJ4j1qL%j8M2lj8l4K0K5l8
-83b7K8k0K1omLNK0lk8QPoLj1nKJ4QrK5rk5mK5j3MlMj6Jj1J8oJ6J6j1Lk3J9Rj3nlNj8J8k8
-35b5K7PKj0pkj6PRJMj2mL5j4kj7RQjj2J3pK0j0J9j6Kjj0pJ4JKk5J6kJ2j0NNQ%%j5jJJ2jk0
14hOj3J5j0OQJ6j5k5J9LJpMj8J6J5k6j0K0pJ2j3J3k1NK7j7oj5J9JOmJ8j5j3jkK5oJj9L2j8
59aqJ9nk0L3k2ojK2k6K9j5KPpj2KJ2kLl%QqnJ5ll1K3Oqk0K2J2j3mJ7mLpPj8J2qn%J6rmnL
110g
##PAGE=	F1=19722.210974449768401
##FIRST=	23001.711907285582129,	6426.5682307747556479,	-3426.125
##DATATABLE=	(F2++(Y..Y)), PROFILE
-912hK0j4j0J6k4J7J0j2l1J1K2J4k3nJ5RNmMk6K4j0J8k1J3pKnK0rk0K4jk4%J%J2qqLNJ4qJ0
-867A1j3nj5J9LKnJJ4oj7PJ5J3k1J3j9Nj1jQJ7j7J1LloOJ2l5J4LJ1j8jNlmOL1l2kL0k4j1j
-821a0LJ3J0opmOk1J9j4KqJ7MqLOQNk1LlLOoLNRj7Pj7mL2nj5k9OK5K6k6j0K3rj9J7J1k5lO
-772i%JJ2J2jJ1l0J7k5J6OqPm7M0j7rK1%moJ2k3J7K4l8kQMKPMj7K5Mm7J0K1j0J5LP%j5J8j4
-726Bj4J4pJ3qkJ6rL6m0LQkk1KmmK3J0k1J0j4Mjj2J8K6k2J5nnj3%J5lJ2qj6J1Oj3j4%L4M%
-680B4J1k1Jl9L2k1J7oLLM%KJ3Jj0pmRPk7L5l4J1KoK1k3J3PklrPOkJj3K9j4KPpmNl5K4J2K4
-631D6k3L5k1MJ6rOL0pL3l2jJ2Rk2jkJ7j2l0Ojj3J2k%j4k2RqQKm0L8J2j0m2J6j1Lj7J3Jj2
-587b4K4J6rLj1nqONj4K6j2j9J4J5j6Klj1J3J0%nJ2nj6qK0pj6M6k1j4mK6j2Kj9J5MrR%J0j3
-542cj0J2mnJ1mLkJ6Ql3NK8l1J2qjmrQRK1j8ooRj8J8J0Mm5K8J0j7J2QJ4k5j0PPrLNlNJ1k1
-494hLm5O2k9kL3jj4lqL4Kj1Kj3J2k2%K5j8J0j2J6rK8k8oqjJ2Qj2L0j1j2J5OO3N5J20o4j69
-452C0Lk6j0k9RL0kO%K0l1NRk3J4nJ2J1k3pK2Jj6J8%%%k7K5j3kM0l0j5lJ7lk3J2J9k5MJ1j5
-408a0kPLj2K9pj6J5kJ3rMNok1KRJplJ0j1OKNRJk6K8j7j2LNOJ7k5j7J6Mk6%Rj1MJ5JJ1J2J5
-359B7j8mj5j8L1k1L8k2J0m7L9j1JJ4k6KK4K0k1%J0J4m3K1j9j4L1orJK2JmJj0oJ2j6KNnjJ5
-316Ej6Q%QJ1k0J0oj3PlK2%j6pRNlJ0j0OOk0N%MjmqkLL4l3J3j1KJ5j0N%J2pnrKnlQPJNj6%
-263eJmK3k3Prj7K1pj1L0rQjpJ6mj0qJ1J6%k9kJ5k1J5J2j1j2jJ4%J9k2nLJ1Kj3rMOK0k6Ol
-216iPKrMJ8j7%kK3l4J4lj1rL9j6K0k2J1RJ3k0J0%lQj7j0K8k8oM8j1k8Pj2K0pNmpj8L6j1n
-171Ck0K6oqJ6kKL0l2LJ4j1k0K2j3j9J2J2j0LnJ3JNknk2MJ5kOk2rL6j3jkJpMOJ4j3j6J4ko
-124fJ1lkrJ3nRJ4j7k7K2j5QRk%PoJ2j3jqJ4qlJ4j%Pqj0JMk1L7Jj6l4K0K3l6K8k3K6rnKMK2
-75B0Ll3QOqMrqNJ3QqK1pk4qL2j7OrPj3knJ2lJ4J5j0Jk1J8OrmkPj6J9l2K5O%qjrj5RPOjrn
-22a8L1j0lj8J0J1lrRoK6j5J5j7OJj6rJ8Ook2J8jJ0rQJOJkj3jLJ8ok1Lj7K1j1NJ2J3j1k4J4
24bLOj4Nj3J2J7k9j4K5qJ9j9J5k1KK7j2j0j8K2MMlJ7j5j2JkK2m%k4L2j8kJ3lk4M2k5qJK2k3
69a2K8j7KO%j2kJ1jljKOpkJ3jk8K1Pj0k0K1J2j6nJ6%NrQj9J2prJJ6onpL
110i
##PAGE=	F1=19697.918374947279517
##FIRST=	23001.711907285582129,	6426.5682307747556479,	-2537.625
##DATATABLE=	(F2++(Y..Y)), PROFILE
-912fJ9j3pJ2k2J3Qml6J3K2J4k2nJ5OQnNk8K8j5K1k4J5j0LMJ6j6k2L0nk4%%MQ%qJNJ4qRj3
-866@nj6J5QJj0PJ7rj7MJ6J3k3K0k3Mj1%MJ7j5PRo%OJ1l6J2MJ2j7pNKo%L5k8lK8k5j0PkRJ0
-818A4pmlQk5K0j2%j1K0Rj2JPPJj6K%KOoKKJ2j9Rk0kL6lj8k8QJ7K8k9nK6j1j8J5J1k4lRn%
-770iJ2J4lJ3l1J4k5J5J3mjm4L7j6j0K2KqjJ2k4J5K6l4qONLPKj7K7Jm7J3J9j0J5MOQk0J2q
-726Cj4J8j2J3mpJ5qL8m0LJ3jl3QjqK2J5k3J1j3KMj7J6K9l6K3%oj3oK0lJ5rj8J0Pj3j1KL0
-682B1MlPj6Jm0L3j9J5pP%J1oJJ5Jrj0lPQk5L9l8Rl%J6j8J9J%jnJLkLj2K4j0KJ0j1oQl3K3
-633A2J2K2k2L4k0%J7oML0jK5l7MJ5Nj9mNLnl1J1%j2J1pMj7j8Rj2RNm1M0Rj2l9J7j1Nk3J3
-589a6Pj5K4J6j1Nj0oj2J3Jj2K4j0j9J2J5j6J%j2J4J1mjJ2pj7pK3j0j7M9k0j4j4L3j1jj7J8
-548aJj0PJJ3j7rJ4%rJ1j0PJJ7Kl1PK7l0J2mkj0nOJ5K2k4nnMj5J5MRm1L1Pk1J6NJ5k6rQJ0
-501Cj1MjkPJ4k6Nm6O1l1NL2Kj8lnK9Nolj5J4k1oK5j5RrJ5j1K9k6oj0jJ3J0j6L2rj3J7J0O4
-456I5P6J80r7k03j0l4qk6ML2oOJJ9k9KJ3k3J3pJ5Qk1kJ7Kj5K0oJlk1K2j4kL7k3j9KJ4Lk9
-414a6J6J9l3OJ2j6JNMj2K8j3qJ6JRqJPj0j5mNNqkJ0oK%MJ0%k0K6j8q%QJ1J2l0k0K0Mk5JJ0
-366a9j1LJ7%J0J3J2j6oj2k2L2k1L4k1J9n5M3j0JJ2k5KK5J9k4LPJ3l9J8j8j0K9rrLK0MnJq
-324@qK0k1LJknJ4j3PLOJ6k6J2rj6J0lK5lj5oRM%Qj2PPj9OlMKlj2lKL6l4J4j2LJ7j1OkJ1m
-274A1oqKpmOQKQj5%%mJ6j7Rj4j6K5nj3K7qP%qJ7nj0j1J6J5lk7lJ6j6J4J2rj6JJ0LJ6j7qK
-226gRJj8nORJ6l0J2%KkpJ0J7j6k%K4l3J2pjj3L5j5K1k5J0J1J2j9J6lpPj4rL0l2oN1j3k7N
-181ErJ7j1J1jj7j7L6npj6K6rnJ5lNK2k9NJ0rk0K5j4j9J2J3j3QoJ2JNmpj8JJ5kQk6nL5qpj
-134a%j0POK2j2j9J1nlR%lj3J6lOJ7k0k7J9j4J2PkKOrJ1j1Jj0J6rlJ5%Pjnj1kJ0k5L1Kj1l3
-86b9K0K0l5K9k7L2j2njNK2Ql7J0LqLprPJ2QoJ5lk4j3L9k0Pj4J0roJN%J4J2plj8J7KnjkQj3
-37eJ9l5K3OkrOj3j4J0MJ0mqmK7pnj8J0J7qmMnL1j8J0j7RLk1j0K1Rj2k0K0jJ0rJ1nNKkj1k
10bNK3j0k4Kk0K6j1KJ8Qok4J0LJ2k1NqRJ7l1j7K9j0K6k6J8j7lK6rj3j9K4OKjJ6j6j0LkJ8k
55F%k8L1j7LOjk5M9k7j1KK3k0K6j8KNPj3nJ1kqJLOp%J1Kk5J8Pj1j9K0J1j8oJ6LOrQj9J0nj3
104a4JJ8nmj0M
110a0
##PAGE=	F1=19673.625775444794272
##FIRST=	23001.711907285582129,	6426.5682307747556479,	-2006.75
##DATATABLE=	(F2++(Y..Y)), PROFILE
-912eJ8j3lQk0J0MNl9J3K2J3k0oJ7JQlNk7K8j5J9k3J3j0NJ1J2k3k3L3qk1jkROPj0jMJ5qJ0
-867A5j6mj6RJ3%j4J5J6j0j7JJ7J0k0K1k4Mj1JjJ6j1OJ0oOKJ2l3NPJ0j3j5OOopL8k1oK5k5
-823epJ3oNQpjlJ0k6J9j1jj3K3J2j6%POjj3JMKNoJ%J3k0J3k3kL9jj9k5OJ2K7l2%K9j1j7J2
-776AJ0k3kJ3rlJ1J6nJ4k9J0k6J4K0%rl8L3j5j2K2Lj1NJ2k4J4K4k8j2LNLOJj5K8km5J5J7j1
-733a9J6LPJ4k5Okj2K1j6J2jj1J4oL5l6LJ8jm3J3KrJ8J9k3J1rkPk1J4L3n1L1Llj6rK1mK1r
-689A4j9QOrj0NK4LmJj0Km0L1j5J3qJ2mJ7j2JJ5Jqj1lPQk2M1m0NmMJ2j5K5oK%jljJJj0J9n
-640A8%J4j3j0J2l2K1J4J9j8K8j7kJ6mMK7OJ9m2PJ7Kj4qJ1j3Ol2J3KrQj1Pk0j3J0j5J0Nm0
-598a7M0Pj3l7J8rOl0J3J4j6K4J2j1Mmqj7J8loJ9pj8J1J3j6%Kj2J6J0oJJ2qj8nK5j2j7M9j9
-555Ej3k2L6pmj5J9jj0NMJ3k0pJ5Kj0Rj1PLJ7mk7QK4k6J1jlj4%MK0K2k9kpJj1J1mJ3l4L0P
-509Dk4K0%J5k5pQJ0j0MpjRJ8l0Om4N5k9J1K9Mk1mjK5Qkpj7J6k0j1K3j0OmJ2j0K7k3nj4JJ3
-464bRj6L2qj3J7J5O1R3K34j25k28k4m0pj9%L0qMMJ5k5jJ6k1J1rJ9Lj8KJ3Lj2K0j2Jnj3J6
-423A2j2mL2j5k0NJ1Rl4J9J9m0QJ3j7NLLj0K5j5kJ5ONrjJ0j4rj1LPqmJ2jjlNRjj4K3j8mkJ0
-375@J5Ql5k0K3Kk4LJ0j1KJ9kJ1J3Pj2qj0k5L3j9K6j8K8o0M3qKJ0k4JK5J8k7PMJ1l3J5j9j
-333b0K3j1j0LJ8J0ojorK6k3LkjqJ2rONOJ8k9J1j1j6J2mK8qj2oJ1LNLj4QRj8NmKM%j5mKL4
-284B0l4J5j1LJ8j1OkRlmojpnMRJJ2j3JllQj0Rj6j4K7oj1K2pLMrJ6mj0j5K1J3mk4nJ7pQJ3
-235A4mk3MMNJ5j3j0KPjk2%PJ1J2l1J7KmopJ6J8j5lJK4k9Rj1Rj7K8j4K3k6QJ3J0j7K0oj1R
-190A8j1pK9l4mM8j5k3MpJ3j4J8Jk8j3L3Jqj0K2rmJ4nRJ3k5OOoj9K6j4j9J3J3j4J0oJ2JLo
-146A2pj3lJ6nRk5kL2mj2%jj0OQK9j1k3Qo%OJlj5J8JJK0k2k5J4j3J4OkLLj1J3j0Mj0J7rnJ5
-98IJJ5j0%j5nJ5k6K5Lrk9J9J6k9K7k6L4j5pkOJ5J7l8J0%qLkj2QJ1PlRjk1j6M3k2Qj8J2oq
-52a5OkLJ3J1qnj4J5%jjjJ0j3K1l8K0NlqJ0j6j1RJJ6j0nlK2lqj6RK1j1%JnL5k1Lj4J0Mk4q
-4a9K0J3j8j6K1jPpJ2j0OKkqkOK6j4k4Jk5L2j2JK0Olk2PKJ5k4LlOJ9l4j9L2j1K8l0K2j4qK3
41Dmj5j8K4R%%J4j6pLJJ2%jk9K8j5OJJk7N4k8j2LK2j6K2j8KLJ6j4qJ0lj3MNLoLQNk2J5Pj1
90Bj7J8Qj8oJ5NOrRj8Qlj4JJ7jpj1M
110a1
##PAGE=	F1=19649.333175942305388
##FIRST=	23001.711907285582129,	6426.5682307747556479,	-710.75
##DATATABLE=	(F2++(Y..Y)), PROFILE
-912aJ5j1kNj8PJJ4m0J5J9J0j7nJ7lPkOk5K8j7J8k1J1rOJ7Qk9k4L6j1j7jnJ4LJ4j3kLJ7qJ1
-867B1k1%j6MJ8kj9K2J5j0j6lJ9Pj9K3k4LrJnJ5qLJ2oJ2kJ3k9%RQj0k1NJ1oj4M2j4rK1k4m
-822gJ8j1KPpJkJ3k7J6rjj7K4J7j8lRMmrJOLMpjjJ5k3J9k6jM0Kk2k1ONK7l4NL0j0j6QJ1k2
-774fjJ6j2nQJ8qJ5k6Qk8J2K7Mj7l0K5j0j5K1Mj3J0J3k4J3K2k2j5jNMNjj4K9mm1J6J3j2J7
-732@MNK1l0JLj1K4j9J1Mj6J3nL4l3KK3jn2J9LqJ3K4k5J2opJ1k5J3L5o3L7N%j7j1K2oK6qk2
-688@QMooNJ8LomlLl9K9j2J1qJ5qK5k0JJ5Jpj2mRRj8M0m2KnRRj4L0j4NkMolM%j0J4%kJ7j3
-637B6j3J5l1J9J5J5j2K1j3nJ5kMK3J2J6m6RJ8jj0j3J7k8J8l4J5MoMj4J0k1rJ0j8J0Om0M1
-597B7Nj3l4J8qPl7J3K1j8K2J0j2NJj0k0K2pkJ5nj5RJ2j5%Lj4J8RrMJ2rj8oK8j3j7M8j6j3
-554bk8L7mnj3J9mrLOJ3k0qJ6Pj3Oj2QMJ8rk4RK0k1J0Kmj6LJK5K0l4KqjoPj3J7k7K8Qk9K3
-507BlJ5k3oRRpKj2jJ1K1l2Pm2N0k7J6K5Ok4oMK1J0Kj1k0K0j9j6K0nNjJ1j3K7j9oj4JJ2Rj7
-462iL1pj2J8J8N3J03K71j43k37l6m3pj1lK6j2KPJ1k1mK1j9J0j2K1jj5PPNrK0j9LqoJ2j2m
-421dK7pk2OJ0J5l7K2J5m6J0J4j6RJJqK2j8LJ4J1%qlJ3j7mj7KQqoJ4MnmKJ0lpK0j8%lJ1J9
-374B2Ll8j9K4Jk2NRj2KK0lJ0J2Mrrok9L4j9J9j3L3o4M3nKQk1kK6J5k7J1jJ0k6J2j9NJ7j4
-331a1j0MJ6J4olkj2K9k3MoJj1J0nNOOK1l2J1j3j7J4mL0j2j1nJ2LRjj6J0J0j7LlkPLj8nJL3
-284A7l4J7j1MJ8j0OmQklnjqoKJ0%J5j0KnmKnJ0j8j2K7mj0J8qJPrJ5mj1j7K5J2pk0oJ8%NJ3
-235A8jk9QmJ0J1qj1%Olk7NJ0J2Rl3K1Oj0j0qK2J9j3nKK4k5Pj6J8k0K1j2K5k8OJ2Rj2K4rj5
-191FRppK9l6lM4j5j8KmRj7K5Ll9rL0PrmJ9j0lJ3qJ4Nk2OLlj9K9j5j8J3J2j4J3oR%LpqppJ7
-142EqJ0k5KK9Jj7Jlj1PJ0L3j1k6PqMLLlj8K1MmK2k3k3Rj2J7MjM%j4J5rPj0J8j0oJ5KK3k0
-95A4Nj9oJ8k7K0Lok6K0J1k4K6k6L6j8qlORK4l8J2lqKLj5RJ0PkLKj9j8M8k5Rk3J4lj0J1qP
-49fJ0J1j0nj1J2jLj%J2j3K4m1J6MmpJ5j9oPlK1j6kkJ7%rj5PK6j5PnnL9k3lj2J2Nk6oJ9J5
-2A6k5j0K2jLnJ3j3MLjnlQK8j8k4Jk9L6j1jK2N%k1LJK0k8JKLK0l7j9L2j0K7l2K7rj5K0Jj8
43a7j6K5RkKJ1j4lMJPJkk9K6j4QnNk8N8k9j5OK0j2J9j9KJK5j6j0Rlj7NQ%oOMJ0k0J2Oqj7J6
92DOj8oJ4ONqJ1j8Okj5JJ8Jqj3M
110a2
##PAGE=	F1=19625.040576439820143
##FIRST=	23001.711907285582129,	6426.5682307747556479,	864.125
##DATATABLE=	(F2++(Y..Y)), PROFILE
-912BJ3rJJj6NlK3m0J6J6Oj5mJ6pO%Ok0K4j5J4j7NnOK2Nl5k2L6j3j3koJ7%K2j7lKJ7oJ1k4
-866@%j2lK3ok0K8J0qj5nJ9Mj5K0k1MrJrJ4nKJ1pK0rJ6k6nJ1Ppk8NJ6ok0M4pj2J6k3JK0j4
-820@%LmLkJ5k6J1pjj9K6J8j9mQKlp%QMLpklJ4k4K5k7kM0Lk1j9NKK3l4RL1rj4NJ0k0%J9j5
-771bpNJ8j0J4j9Mk8J0L1Ok2k3K1qj7J9Pj7J5J2k3J4J7j7j3oOLKjj3K9ol4J4J1j3J7NMK2k9
-728bmOqK6k3RQj9J3oL1k6JK7mn6K3OqPK8k3J2jj2Rk5J3L4o9M0KPj9j1J9oL0ok3NLkmOJ2K
-681B2qoJMl5K5qQqJ9j2L0k5jJ6%oj3lJ0RrL3m0kmJ3Qj6L3k1OmRqoRkpPNmJ8j1j6J9l0J6J6
-632C1J0mJ0opJ3JLJ7J7K0n3J0J8kpj6J9m0L0l6J4PlJj6J1k1nJ0j9QOl7L8Mj1l2J8nNm3J4
-589b8K7j8K0Pj2MOj0k4K5j0MRjj4PJ0j3jMj3J8Qj2QJ2j1j9nL1j5j5M5j4j3l2L8jqqJ8nrK
-545hQJ0k0nJ5Rj3Mj2OOJ7j2k1RJ7j6RLnj7NJK6K0l8NqkkKk0J6j4K3Rl1K5pJ5k0oRPlJj6j
-497b0J1K4l2Nl4M3k5J9K0Pk4rPK0J1Mj2k1K2j9k0J8%KNPj4K5j7lj5LRQj6K7nj0J7K0M0J06
-455A84K85j46k29m4m3oolJ8j3%J0Nj6qK6j6J0j4K1mj2J1KOmJ8k5Lr%QrmJ9jk1ROK1l9K4J1
-412B5m8J0J4j3J2jkmJ9j9NJ1J6mooJ6k0Jk1JRqrJ6QpoJJ0mkJ7j7LmJ4K1jm1j6K3jj9QPj3
-365b5KK0nJ2J0%oj0kl1L3j7J1qL6o3M1kKOj8nK6J2k6J4mPj9Rj8J1J1j7rMJ4J7omJj2K7j9
-321@JpKj3OJNOQK0l3J0j3j7J4mL1j6qmJ4KJ4oj8J1J1j6%jmOQk0pKK9l2J8j0NJ5qOmPlJmm
-271App%J0%J6nNj2koJJ0j8j0K7nmJ0plJ2j0J4lj2j7K7Rqj6oJ7OLJ2Ll5J1j0J3Rmj2jMml0
-223c4J0J2J2Mk9K1Qj5j1j0K7J8j1mKK2j8Ok1K4k2J5j1K5k8MJ0QoK6j0j9RkoK5l5jL7j4j2
-182FjkNj8L0Nm6nK6J1j1JJ7rjJ0j0J8lj8N%%j7K7j3j6J1J1j3J5oP%%oqkj1J7j0J0k3NK6M
-136A8k1LnrLJ4L5j1k8PrOJMjk1K2PqK3k3k1Mj1K0J%Nnj6K0j0J1j1K0j2pJ5MK8k6J0k5qK0
-91A3k5J6Knk0J9Oj7K4k4L4j8j1lOJK9l4J3po%Rj6PROJkKj5j7M8k5Qk5J5jj0J3j3J0QJ0j2
-46CooRjOkKJ4j5K7m2J1%%pJ8j9lMoK8k3KkJ2Lj0j4NK9j7J2qnL9k3j0qJ1Ok6lJ5J7l0lK3l
1DjjRj5MOjkmRK8j9k5Kl2L9j0lK2NKj9JjK0k6kNJK2l9j8L0j0K4l0L1ok1J8Mj8j4K2J3oMQj2
50bJM%LKkk6K1j1QrOk5N8k8j7QJ6pJ4j8KJL1j8j2Rmk1J0RmnQJJ3j9J1Oqj4J4Kj6oJ2PKoJ3
100A4j7L%j3%J8Lj1j1L
110a1
##PAGE=	F1=19600.747976937331259
##FIRST=	23001.711907285582129,	6426.5682307747556479,	2439
##DATATABLE=	(F2++(Y..Y)), PROFILE
-912FRoLlj2KoL1m0J8J1Jj1lJ5j2NLNj6K2j4J1j3%jNK4Ll8k2L7j4qlqJ9lK9j9oLJ6nJ2k7K
-865Brj0K7rk0L1Noj2rK0Jj1J7j8MqLj3J3j%QnK4j5J9k1j1J2Nkl3MK0pk4M6jj5J0k1OK1j5
-820Bk%mOkJ7k4Pojk1K6K0j9oR%lojJ1NJpkoJ4k5L1k8lL8Ok0j6MlK0l4J3L2pj4LRj8%K2j8
-771@pJJ7j1J3j3Kk8QL3Qk6j7J8lk1J8Qk0J9J1k2J5J3j1j3j0OL%kj1K9pk9J3Qj3J6NMK3k9
-728brJ1pK7k6QJ2k1J1nK7j9%K8mn9K7QpKL1k2J3Mj8Rk3J1L2o9M0mJ4k1rJ5rL6nk3LjMjNO
-682B0Jj0qPNl3K2nNpK2j5L4l1jJ5%mj4kJ1RJK6l8pkJ6Oj6L5k9PoJ2pqJ3nnKRoK0rj9K3l0
-634DJ5J7LLKJqQNLRK4K3n5PJ8mmj8J7m7L9l3J0Qjkj7J3k0lJ0k0QNl4L4Mj0l0J9kMm9J3L1
-588@j6J8Mj4OJ1j1k7K7j2RLKj2NQj1JMj5J8Pj3J1J1j2k0nL4j5j3M2j2j3l4L5MroJ7ppJJ1
-544EOk0lJ4J0j2%rMOJ8j5j8RJ4j3QMnj6PkK6J9m0J0rmMkk8J7mJ6J2l3K7j3J6j6nRMK%k0j
-497b1J1K7l2Lk6L5k2K2J3Qk3j2J0J8J2Oj3k3K5j8k4J6NjJ0Nj6K2j5Jj5LOPj5K4mqJ5K1K6
-456F3J00K74j35k05m8m1njkJ1j7jJ4jj1j2L1j4J0j6K2qqJ3lRkJ6l0NqNMrlJ2Mj8J0LK6m1
-414gK5Om9J1J5j1J5knJJ5k1PPK1qnqK0k3Ok6KJ0pj2J6J2j0p%J1pLJ4j7QnJ6K2nm1j3K3mj7
-368b4J1Mj4LJ9oJ3Plmj0Ll2L1j5LmL8n9L6JKNj6pK6Qk5J8pNj3Oj7J7Ok1qNJ0K0ooOj3K4j4
-321C%j1Nj5KNNORK0l3Rj2j7J3mL1j8olJ6%J9j0k1J3J1j4lKqOJ2k2rLK5l0J9j0OJ4oNmOlL
-273IloopkJ0jJ8jQj7kj2ORj7pK6p%NoqJ7j0J2mj2j7K9Prj3nJ7J2jJ2Nm0J6j8J6Pjj2jLol4
-223d1J5J5J1Jk5K1Rj9j1j4L0J9qoKK1j1Nk7K9k3QpK3k7JRP%K7j2k2J1JoK2l3JK7j3nlKJj9
-178a4L5Nn2jK0J5rNJ3r%Rj3K2rj4LkKj5K5j3j3J1Rj0J5pNJlnpKj4J8j4Rj9QK1Pk4MnqjJ7
-130@L7j2k9Pj0J0lNJk3K3J0j3K4k1j9jrK0kJOrj8K6j0J2j0K0j2qJ4NL1l0J5k8j2K1k2J2J
-88@lj6J9Jj1K1k0L2j9j3lPj0L4k9J5j1nkJ6j9PQMMpMj2j6M7k4Pk7J5Lj1J5j8J4ORj4qjNJ
-42eRmMJ4j5L0m4QkJoJ9j9L%j0L4l0OkRNj1j2KL0j8J8j2nL8k3j5mJ0Pk5JJ2J6l5MK4lnJOj7
5a1NOJJmRK7k1k5Nl5M2j0nK2OMj8%mK2k4pP%K4m1j4K6rJ8k6L5mk7J5Rj9j1K1J4rONj1NOjm
54AL%k3J7rQj1Pk4N7k7j9J0J3lRj6KjL9k0j3Qnk3J3J0qlJ0kJ5j7QPoj2J1jj4nJ0P%lJ4j6J
102aJj2%J7Nj2j0L
110i
##PAGE=	F1=19576.455377434842376
##FIRST=	23001.711907285582129,	6426.5682307747556479,	2902.125
##DATATABLE=	(F2++(Y..Y)), PROFILE
-912GNlNoj0JqL8l7J8Ono%J1j6NLOqJ6j2OorOMK4%l8k0L6j3lprK2nL2j9qLJ6mJ2l0Noj6L2
-862A5j4j7L1jlj1rK0jqJ2j4PqJj3J2J%NnK7j9K2j6j7J4KLl5LK3qk7M6Lj6Mj9J0K0j3nkkP
-816EkJ9k2Kmjk2K5K0j8oRlkmjJ1Ojp%qRk3L6k6nL4Qj8j4KkJ5l2J5L1nj2%Pj6KK4j8rlJ4j0
-767@J2p%k7OL2Qk7j0J4%k2J5Qk0K1J1k1J6Qoj1j4PMmkj0K7qk1RPj4J6MMK1k6j0J0kK3k6Q
-722CJ4k0QpK4j0kK8on5K7RnlL1j9J6Qk2Rk0QL0o3L5j3K2k4lPj0M0mk3jlJ2jLKjj0pQNk8J8
-675GlKoK3j6L5l4jJ5%oj4JJ3QJ3J6l4j2JJ6Oj8L6l4NqJ3lj1J9qllJ1pK0mk1K4k8J2K0lRq
-629D0QqMPKNK7L0n8KK0plj5J0m9M7l2NQKoj6J2j6lJ1j8NLl1K9Nqk7J9JJn3J3L5j6J6Kj5N
-583gJ7j1l0K8j4J4lNj1MQr%Lj4J8Mj3J3J1j3k1nL6j5j0L6j0j2l3L2Pj1kJ5poJJ2Jj8jJ1J0
-539A0qkojPJ7j7j5QJ1qONoj3OlK6J5l9J4j0mQol2J4OJ0J4l4K8j8J7j2lPjRjk1lJ0K8l0Jj7
-492c3K8k0K3PQk1j5J2K0J1Mj0k5K6j8k4J2J0lJ4Lj9K0j2Mj5MKOj3J8knJ3K0J1Q7K40j11j70
-452H7m5l8mM%Kk0lJ7mpj5L4rRj7K0j1mJ3mQLJ3l3NpJ0jolONj3J0JK8l8K3Lm8J0J5pJ7lj0
-405gPJ1k0MMK7j1nrK3k4Pk8NRnj7J6J5j1pkJ0qQJ0j5J1nJ8K0pm0qJ9nj4J3Kj7LJ8nJ4Moj
-358Aj2Ql1K7j3lJL6n1L0LKLj2j0K4Ok1J8qMqJj3J8Lk3pOOK1noQj3J9olj3Oj5lQOPJ0J8l2
-310hPrj5J0mL0k1klJ9lK4j6k0J3J1j1nMj2OJ4k0j2MK0k7J8pOJ1kLlNmOjqnqlRkJ8NJ2k4j
-261aj7RRj6lK2qNJpj1K1j1J1mj1j6K9LqrmJ6J4kJ2Om4K1k5J9NJj1kKol5J7J8Rjk0J8J1k4
-215a7qj7K9J9loJK0mLl2L1k2NpK2k5lPPOK6j1k5J2OqJ7k8KJ8j2KnOnj7L8Mn4KJ4J7pRQo%
-167IPj4K5j4j0%lLj3K3j1j1J1NoJ5qLJnmpRj8J7j7J0j6J0J7J0k7NonmJ9L5j4k7QrJ2nNMk6
-120a7K2J2j6K5j9j6opK0nLOj4k0L2rJ2rK2j2j0J3OK9k9J8l1j3J9j8J0%lj1J9lnJ7j5K8k0
-79Ej4jNj8L4k0J6j5jmK1k0ONMNj0Mqj4M1j9Nk6J3NqJ4k0J5NQj8pM%MJ1oNJ5j7L3m4MoNmJ9
-30A1j8Pmj2L7l4RkOPj1j0%K8j7K2j4nL4k1k0JPRk2MPJ4l7J0K4lj0LLj6NQKKmJ1K4k2k4Pl5
16c9M0rnK0PMj6%oJ9j8rPjK4m0j0J9oQj7L7jl3J3J0j6qJ7J6j1PJrRQmqLJj8J0mOj1Pk1N2k4
65Ak0J1RLLj4JkM2k0j1Nok3J6J1j4KQnJ9j7POmrQnj1lQOkkJ6j5kKqjJ6Nj3pM
110e
##PAGE=	F1=19552.16277793235713
##FIRST=	23001.711907285582129,	6426.5682307747556479,	4130.375
##DATATABLE=	(F2++(Y..Y)), PROFILE
-912A0JjPqqjqM2l4J9%j2%LPk0MNN%J0rJ%j6J2JK4jl8j7L5j5Kqj0K3pL5k1rLJ5kJ2l0Nlk2
-863a9L6j6j4L0q%rj0J9knPj0J0rKj4J0NjKpL1k5K6j1k1J4%Pl6KK4qk9M6Oj7jj8J4J8j2nn
-818c%QlK0j7nk%k3K5J8j5pRnjllJ3OkpKj1Ok2M3k5rK9J0j5j3J%J0l0J6L0lj0kOj5MK5j8j2
-770@oJ1j0J1Jkk5NK9Pk9lJ2Nk6J4Qk1K2J0j9J8Llrj5PMplqK6qj6NPj5J7LMJ8k2j3J1JK0k6
-723gPJ8k0NqK0jnK8qn0K7RjqL2j8J8J3k3J1j4%K7n1K7k2K6k4Kkj0M1kk4loJ9%jkkj0oJ1M
-677A7k3J4%lmK5j8L5l5kJ5%pj4LJ5OK6Ok9j8MJ6Oj8L4l8Nj2J5%j4K4rlpJ3oJ9%k2K6k8J0
-633B4K3rJ2j6J7rjJ1%KL0L7n9mK1rlj1Jm7N0k8%PLqj6J2j2kJ0j6LJk8K5Mmk6K0Lkn6J3L8
-588Aj6J6jj6OK0j0l1K5j4J9j0QqKOnJKj5J8Kj5J6J1j4k3mL8j5pL0pj1l0K6J1j3KJ2pljJ3
-544Ilj6%J0OkmkpPJ8j7j3PJ0oNLnj0NmK4J2l8J9j0oJ4rl7J2J6JJ8l5K9k4J7okOpJ6jk2nR
-496a8K9k6kqK1j8K2KRj9j8J3K2QMqk6K8j8k5J0J4nJ7Jk0J7j2Rj3K%Mj0J4jnJ3J6%P0J88p9
-453B02j27m0l2lPLpk2nK2pmj9L6nRj6J7j3jJ2nRPQl5PpJ5olkJNrJ0jL0l6K1jm5J0J4lJ9n
-406Ej4J2Rk1LkL4j5lj0K6k4Pk9PRlk2J6J6j0plRj1J3Qj4J2mJ9J8pl9mJ7pj0J3jj9MJ6mJ5
-361EJp%j3J3l0K4j0rML2m1K3NKKrj2K2Mj7J8rKmkj0K1kk5nPLK1mrJ2j2J2Lnj6Pj4pJ1OOJ1
-312EJ6k9Nnj4OmK9k3KkK0nK7k0j8J2J1rrJ0j6KJ8k0j3OJ6k5J7nPQ%KkLlQ%j0mqmQlJ8RJ7
-263C1l0jk0J2Pj3%J8j1J2moj5K5j1J0oj0j4K9%qokJ3J6mJ2Qm7K6l2K1LMj0lJnl7K0K1Omj3
-218a7J5J2k7lk2K8J8KpJJ7KLl6L0k0JmK1k4pMRJ2K4j0k9J4J0j1J3k2LQj0OmRrj5M0Ln4NQ
-173a3J8pJ4LmJNj6K9j8pkoMj0K0j1qJ1LkJ4j0KKqjqJ3k0J8k1J0j2J1J3J1k9PnlrK1L3j5k5
-127gJ0rJ3qNQk7K0J3j8K6j8j3j0mJ9rNOj9j9L6qJ2rK4j2j3J3PK4k5K2l4j5J7j4QJmoJ9rK
-83@J3j1K4j9j5JNk9L4j1J7j9LpK6j9LLLPj4Nmj2L6j4Lk6J2NnJ5k3J7LPk2oQmQJ3qOJ4j7L5
-36D1m3krJ0lJ9j7Rnj5M1m0J4mMRj0j0kK7j7K5j4oK9k0k3QMJ0k0QKJ2l9J6K4mj3M%j5NJ0M
8DLmJ1K2k3k3Rl5L9qoJ8PNj4%qJ7j4j1PjK5m0nJ1klqL8Jl7J1J2j5nJ4J7j3QkpJ3J0pj2KMj4
57iM%Mj0Pj8M5k1k0J3MOjj3KlM5k1j0Lpk2J9J0j8POqK1j7OQlrQqrkPNmjJ8j4nLmkJ5Oj5nN
110b
##PAGE=	F1=19527.870178429868247
##FIRST=	23001.711907285582129,	6426.5682307747556479,	6203.25
##DATATABLE=	(F2++(Y..Y)), PROFILE
-912A5mKPqpjqM3l1K1oj8OO%k1MMOPMqjNk6K2kK0ll4j4L3j4Pj3j0K4rL4j9j0LJ3%J0k7MJk6
-863a9L9k0qK4j3Loj0J6%l%pJ4rKj5J0QkkpL1k6K6ok5J3%Rl3JK2pl1M6Pj6oj6J7J2qnpKQl
-815@J9j2j0%Jk3K3J6j2pQpJklJ2PmoMj5Jj8M7k1j1K1J1j0j3jLNk7J6K8jpmLj2NK5j5j4j0
-769iPqJ0Okk3MK4Ok9KJ3Pk8J2Qk1K1J0j7J9jjoj7RMj0lpK4qj2JRj4J5KMJ4j6j3POJ2k1PJ8
-721A5j7Lj1J6QoK6j1m1K5QJj0L0j5K0J6k0J8rj2K6l6J6l1K8k3Qj2rM0mk3ooK5knkoomJ2J
-677A5j8J3jojK3j6L1l3jJ3Jrj2NJ5NL8lk6k2PJ4Oj8L2m0Lj4J6Lj4K6rlj0J2kJ7Kk1K6k8Q
-633B4K6j2J3k1K2qoJ4j%L3M3n9j0K3j2mmj3m0N2k3nKMj0j3J0omJ0j3Jkk5K0Njk4K0Oon6J3
-589c7L9j6J7lj8PK2j0l0K1j3K1j4J0pKOkKjj5J7jj3J6J0j5k3kL8j4mK3mrk5J9J4j2LRpj%
-545@J2pj3JPKNn%j2PK0j8j0OJ0nLJmoLmK1Pl2K0roJ7j1l8RK2oK2l3K5k8J8%kNj2K4nj9oO
-496a8K9k1o%J7j7K1lQj6k0J3K6MJlk6K7j8k2PJ7oJ7Jk1J3j1J3j0JlJpQKmJ2J3rN1J29m4q5
-452F1l1k7jQPj5k4nK4pjk3L6%J0j5J2j4LPkQRNl5PnJ7r%kkKkRmK9l0J6ll9PJ3KK0oj7J6N
-403A4j8knL8j8jj2K9k4Pk7RRjk8J5J7qqnRj1J4Oj1J1kJ9J6pl5%J1opJ2kk2OJ2jJ4kpJj3J5
-356Ak4J8rj1OK7k9J5OJLpj4K0Lj2J5rKknnK0nk6kQ%J8lj0J5j0NRnk0Qj2j0J1POJ2J4k6JJ
-308dj2JlK7k4N%J9pK9k2j7J2Roj0J2j8jJ9j7j6RJ1k1J4kOLN%%LmRKj2jroOlJ7J5K0l5kk0
-260a9J2OqKJ1j2J8poj7K6j1Rqpj4K9mpk%J1J4lJ1Qm8L0l6K2KNrm%kl9K2K4%noJ2J2k8Mk7
-213c9K3J7OpJJ5NMl8K7j6kkJ8k1r%J1J6K0pl0J3J4j4Qj5LJj0RkJ4j5j1M0%m9NLJ7mJ6kjJ
-167A3Lj5K9j9mnpMpJ6rpJ1JMJ0j3LLj1%qJ8k2J7k2PnJ0J0J0k8Qn%j2K2K7j5k1J0pJ5j2MJ2
-121A3k9J8J4j8K4j5j0j4%J7j4PPk4j9M1oJ0qK5j2j4J2OJ6j6K3l3j8J5j0P%mkJ8j4RJ0rK0
-80B3j8j5LKl2K7kJ9k2PqK7j7JJMOj6N%rK6njk3RPjJ1k1J7KMk5mJ1rJ2J5j0OJ3j6L4m0nj4
-33b1J6jJ7j6J2qj7M1m0J6pNJ0qrmK1j3K6j3oK2j8k3J2KJ0j6J0jPl8K0K3lj5Mlj3MJ4KMkR
11A2K0k3k2J1l3L6qmJ4POj3Kj1J4oj5O%K4l7jLJj3ML5Lm0J0J3j2nJ2J6j1QmpJ5J4j0j6JOr
57gkNJoNj6L7j5k1J3%J0nj2LlM3j7rJqk0K1Rk2J3Kj0K2j6NJ0lpPj0pjNNojK0j2qMjkJ4Nj6
108c%O
110C
##PAGE=	F1=19503.577578927383001
##FIRST=	23001.711907285582129,	6426.5682307747556479,	1391
##DATATABLE=	(F2++(Y..Y)), PROFILE
-912CpMPpnkrM3k6K0j0k4J2Rnk3NLQJ2jolQl5L1lJ5nl0rL0j3J2j8j0K7j1L3j9rLJ1JRk3ML
-864@l1M2k1lJ8j7NnrJ5J%pnJ8qJj5RJ2knj0L0k6K6%k9J3jJ2l0JK0pl2M5Oj3j2j3K1OmnrM
-817a4RmJ7nj7LKk3K0J4oqQj0LjnJ2QnnPj9oj2N1j8j4J4J1oj2kOJk4J5K7%nmjrPK3j1j5j4
-769a7LpJ2Rjk1LJ9Lk9QJ3J0l0J0J0k2K0Qj5K0m%jj8RMj2loK2rrkJ2j4J5jOQrj2KJ0Nj6PK0
-721A0j5Jj4J3J5qK4j2l2K2OMj1K7j2K1J8j2K9pk6K6k1Ml6K7k2J3k1nL4ok3poK9lj0kpmjJ1
-678A1%j3J0%rJK1j6K8l0%J1Kj1j1QJ4MM7rk3k6RJ2Oj6K8l8Jj6J6Nj4K8qnj2J0LJ5Nk0K4k9
-634A3PK9j2J0k3K8qj1J7l%L5M7n8j6K7j6nLk6l0M8j5j0mLj0j0Q%pJ0rknk2J6OJk3K1Prn4
-590e2J2M0j6J8mj9PK3qk9J6j1K3k1J3nJOJMnj4J5mj2J8Qj5k3%L8j5JJ6knk3J3J7j3NOnLl
-545@J1j1rKOmJ2oMj9PK1j8pLJ4o%JmkJnK0Jk7K1oqK0j2l7PK5j2K5l2K4l4J8OjMj7L1oj7p
-497b3LK8j5j0PJ4j6J8pQj2k3J2L0jjJk6K6j7j8LJ9oJ7%k2J1j2J7okmjlJNlJ0J1j4L4P1j3
-453I1m7k1k3JQJ1k2k6mK6o%k6L6LJ1j4Pj5OM%PJ2%l4J0mJ7j1LjnlNQnK6k5J1ll3OJ0OK2p
-406A2k1K0Lj7pqM3k1%j3L1k1Nk5J0RJl2J4J6oopQj2J6KqJ1JJ8J2ol0NNomJ2mk4NJ0JJ4nn
-359dJj3J9j9J1oj4PK0j6RPjKmj6J8KpJ2qJJr%J8ok7JRlJ5kj1J6okJ6nk4Qrj3J0OOJ3J3k3
-310gjOrnlK6k5R%K0j0L0k5j3J0Qlj2J6k1mJ9j3j7J1Oj8J1JNjJ0jJJmJ1Lj4KqpMmJ5J8K4l8
-262Dkk0J2LlNLj2K3j0oj8K7j2J0j1mj2K8oqKJPJ2lJ2Qm7L4m0K2JPqn%jm0K3K6lpJPJ1k7J2
-214dl2J8J6J1qJJ2QNl9K3j4lJJ5j8j2lJ2K2J4ll2J3J9j8MqLoj2J4jJ8k0oM0lm4OmJ7kJ7o
-169A1JK%j3L0k0%j0qLmJ3qmRjJ1Oj6LNj3LrK1k4J6k2OjROJ1k9RmMj6K2K2j5j6J1pJ6j4MJ6
-121A6l1J5J4j8K5j4pj7NJ2j6ROk7j8M4nRpK4j2j5J2NPoK4l2j9J1nO%nJJ9j9J5MnJ5j6j5P
-77d%l6J9QK0k4J1j0K7j3jkLPj8NMoJ6Lnj8OPKJ0k0J7JKk8kJ2j2J7J6j3PJ1j5L4l8pj8K2j
-31dJ4j3J3j0j8M2m0J6rNJ3ronJ5j1K6j1nJ5j7k3J7jJ1j1J1nLl8K5K2kj8Mpj0NJ6JM%RJ8k3
13Ik1J2l0L2pmJ0QOj1Mj3J0%j7MJK3l3KmMk0J3L3Lm3J1J2j0mJ0J6rOpoJ7J8j4j9%RnpJ0kj
61dLj5L0j1k0J2nJ3qj0MlM0j4qjqj8K3Qk6J8kj0K1j5NJ1koOj2m%LNq%K0j0j1NKkJ3Lj5LQ
110H
##PAGE=	F1=19479.284979424894118
##FIRST=	23001.711907285582129,	6426.5682307747556479,	1836.25
##DATATABLE=	(F2++(Y..Y)), PROFILE
-912Dj0NPnmloL9k2J9j3l0J8J4j3k2NKRJ6nmmJ0m3M0nRok3pK8j2J3k0rK7j2K9j6qLPMNj6K
-865cNl2M3k2LRk0PmoJ1N%j2lK1qKj6J1J3moj1K6k4K7Kl0J0jJ4k3%J4ol0M3Krj6j0K2Jjnq
-818a9NQmJ4Jk1MNk3J7J2jrPj2NjoJ2RooJ0k0j3oN3j5j6OJ0%j3jQlj9J3K4JknlrJ0K0oj7j5
-769a7mlJ2J2jj6KJ3%k9J2J6Rl1J0Rk0J7Rj5J9m%Jj7J1Lj3nmJ9qqnJ5j3J4lONlrnJ4oqRJ8
-721Hj1kj5QK2rK1j3k3J9MNrK2j0K5J6%M5om4K6rpl6K2j8J5k7%K4qk3rmL1nj3krJ%J0lrJ0
-675A0jj3MJ8j2K1k4KQKj3j0J1J1ON3j4j9l0J0RNj2K4l5%j7J5Oj3K6mpj3ORJ5Mj8K2l0LL4
-632D9j0Nk3L2qj5J9nLL5M8n6j8K9j9pJ1l9j9M2pj3j2KrpMQj1J0mopk0J3NMk2K3Oj1n1J2L7
-588bj6K2oj9PK1ok7J2j0K4k5J4mJPNLqj3J3prJ6Pj4k2LL5j5NQKkj9OJ8j0NKkNlOj1pLMj1
-539a4K1nOk5OK2j6nJJ6pjklLlnK0oj9K0mj0K2j1l4NK5j7K7k9J9l6J7J4kKk0L7pj4j0JK5q
-494dj3J1J5j8J5j0Qrk3J0L3nmNk4K3j7j2JJ8lJ3Jk3Qj1J9kmol%lQlRPj5K2K1J2j9j1j8JO
-448FJ5k7k6lK4jKl0L3QJ0j1Kj5Q%NMJ2kl2J1kJ6j4Pjmj1J3OqK4j8Ljk4JQJ1K1pk2K2%j4j1
-401a2j3M6k1%j3L2j9Lk0J0QNl7J1J5lnpOj1J4JmRMJ6Rnk4NLo%Rmk6ONNJ4pm%j1J9j3Nmj4
-352b3OJ6oMPlLmj6J5KkQpKKj3OJ4ok7MJ1oJ0%j2J6lpK0mk8Rnj6QOOJ3J3k1mJ2mj3kK4k5J2
-302hLJ7j2K9k5rQNjj0J7k0qJ6pj8J2Lj5ONMnJ4lKJmJ2Mj5MpqJlJ4J9K3l7jj8RKLMmj2K8j0
-252Epj7K4j0Rj4Jj3K9j0pNKMPkJ5Nm4L6m1J9LRrojLm0K2K9rpOOQk5J9l4J1J3J5oJRQOl8J9
-203Hj1lJJ4j5j5oJ3K5J1jl2J2K1k1KkLj1j2J3LK3k5kL8ol6NpJ3KJ5rMLkj1K9j8Jj3j0K%J0
-157CrkJ0kJ7Kj9MNj5NrK1k2J3k1MMQMQk7RkPj6J9J6j4j2J1nJ6j6NJ7l0J1J3j7K5j3lk0J0
-112gQk0J0Ok9j5M2%NnK3j2j5J1MjMK3k9j9PkO%nLJ9k3K0jlJ3j7j3J1ml6RJ7J9k3J4j1K5r
-67@knLPj9NPmQJ1qj3JQONj6J6Jkk9%J2j3K0J6j4OJ0j3L1l5pk1K6%J1j2J4j1j9M1l8J6j1O
-21eJ4nqnRpK3qmPj6k1K1nJ4qJ1okl5K6J9%j7KrpNJ8jNKPJ6k3j9J4k8K7pjPNPj0Oj4OOj7%
29a1MK1k8Lj0Qk5K2K6Mm3J1J2qnRJ5nMj0oJ8K1j8k0jJ2lj0J3lM%j4K3oj9J1j0J6j1qMjL4r
75A1onrj3K3Qk8K0oj0K1j4NJ3lmMj3j%LMqjJ9pj2LOlJ3Jj4OJ0
110A3
##PAGE=	F1=19454.992379922405235
##FIRST=	23001.711907285582129,	6426.5682307747556479,	8656.75
##DATATABLE=	(F2++(Y..Y)), PROFILE
-912B1j5QOkmmnL6j8J8j5l5K2J7j8k0N%RJ9qknJ0m8M7rOqj7mK6j3J6k3qK7j3K5j4qMNMMj1
-866HJPl5M5k4RJk1QmlPQjj6kK5j0Kj3J0J6mrj3K1k1K6Nl1PjJ6j6%Pnk8M0jpj7qK2nLmqPO
-816@nJ1Qk6POk2J3RMqMj2PjpJ1J0rmJ3k3j9JN4j2j7mJ1Lj3%J0oj5J2K1J%nqoJ2J7jj9j5j0
-768b2%J4J3kj1JOlk8J7J6Rl1J0Rj9J3Qj3J8lkNj7J2Lj3omJ6qpqJ9j1J2oPJMoj2J8j8JJ0J7
-721Iqlj6LK7j0K0j4j4J5JNpJ9qK6J5J3O4ro0K4kj3l1J4j4J4l0NJ2j1k2j0jL2qj6jj0OJPn
-677ImRlj5NJ6rJ5j7LNLj5j0J4RNN6j5j8l0RPNrK0l0kj5J2Oj1K3%rj4KJ5J4Nj7J9l3JL8ml
-630D2k1L5qj9K2qOL6M5n2j9L1k3qJ7m8j0L5Lj6k0%pm%J5j4J0%j0j0j8J1ONk1K3Nj2m5J1L4
-588aj8K6pj7PJ7lk4OqK4k9J5l%RQNj3j3J3j1pJ5Oj3k0NL2j6J1JM%j4%J9rNjJQnKj2lLKj8
-539b1K9lPl0NK4j6kjJ9qmmlQplJ9j1j3J8jj2K4j0l0LK3k0K8k6J5l8J7J9j%k3M1qj0j1kK3
-495Dlj6J4J6j8J2j3Rok4QL6j1pJ1k3J9j6nkJ8kJ0Kk3Oj2K2KqnoMpRkPOj4J3j1K6klj7KOJ7
-447B3l1k6%K3MLl4K8J2J0qlj4J0nRKJ3nk9J2%J3j5QJlj7J9Nj0K0j2mLj7jLJ5K2pk4K3kj1
-402Cj4j6M9k5Lj5L4j6%j5J0PQm1RJ1KmpNj1J2%jPOJ4Okj9OjnLQnk7OJQJ5j0jjrJ9pjlj3N
-351a2J0LJPnLlj7J3M%Mm%Mj8J1J3ok6PJ1qNJj3J6Jj0K2ll1J0kj7NOOJ3J2j8pJ6%j9kK3k5
-303a9J6LJ6j6K9k4nNLKj0J9k0j1J3kj7J3kj1KQMrJ7oN%lJ2Mj6QqqjmJ1K1K3l6%j6Q%QMj1
-255aj1L1j1qj4K1j0J0j6Lj3K9j2pRK%L%J6Lm0L7m0J6LJ1j0p%Om1K3L0j5pJ1MOk3K8l7MJ0
-211gJ8lJMPQl6J4qkMJ0j1j7qJ2K8OKl2J1K3k4JMKj4j4J2PK9k9JL5rk7KrJ1NJ2j2PLmpK6j6
-163A6Nj7j1%LQrjRlK4lk2NQj8OrK1k1J1j8KPOKOk5J1jQj6J6J1j1qJ0lJ4j7NJ9l0QJ1j4K4
-116A9j2Jk2J5Mk4J1Nl1j1L9MLnK2j2j4J1JqJ2K2k3k0N%NJoOJ7k6K4okJ0j5j1J4pl4kK4K0
-72Dk3J7j2K1lmpKPj9MJ0jkJ9j2pkPJ0Jj2J5Jol0LJ2j5K2J7j5NRj1K7l0qk4L1jPrJ3rk0L9
-25B1l5J5j5PJ7kqmJmJ9ll%j6j7K3pJ5mJ0opl3K7J7Kj7Jj0nNK1nMONJ5k4j7J5k5K3qKMJQr
23@Rj4LJ0j7mOJ9k2Kj4J1k5K6K0Lm1J3RooQJ3jLj3nJ7K5k2k0jJ4kj2J5lRlj4J5jj7Rj5J9j2
70a2nMJK7nnpj1pK4Nl0K4j1qJ9j3NJ5mlMj4J%LLplJ8lj5LPjJ3kj4J0J3
110A9
##PAGE=	F1=19430.699780419919989
##FIRST=	23001.711907285582129,	6426.5682307747556479,	2248.75
##DATATABLE=	(F2++(Y..Y)), PROFILE
-912Ej5QNJlmlK9j4J6j5l8K7K0k2j9MkJ4J7qkkPn1N2j0Krj2jK5j1J3k3oK7j4K0j1nLKNJkj
-865@Pl4M4k2J3qk0RnJLJ2jk0lK8j0Mj3J3J5ooj6J5j6K4Pk9JKJ6qKjmk7L8nlj9nK2j0MlnQ
-817a1NoQJ3k8RRk2RQRrKj2RkpQJ3rnJ5k4k5QN3qj8j3J1Qj5LJ1j0j0J0J9%Mnj1pJ6J3Mk0j4
-769a4j5LJ4J2JojJok7J9K0Mk8J1Pj7J1Oj0J5%mPj7J4Jj1qkJ2ppj0K2rJ0oN%Rlj9K2k8QJ3
-722hJ4mmj7jL0rJ9j6oJ1kLjJ4oK7J1K9Q2j6p2K2jj6k1Pj1J1l0J0jj3k3j0NK8rj6kj2J4jM
-678A3nkRnj6OJ4pRrOJLj6j0J7MPN4j3j6l0ONOmJ5k3kj5J2KpJ8Nj3j4jK0J5Lj5J4l2lM3Kj3
-630C8j5L6j0k0K2rRL5M1m8j6K9k3j0K2n4kK5J1j4k9llklK0j8ROj4j1j7J1MOk0K4Lj3l8J1
-589c0K8j9L0pj4PJ1jk0JpK3l1J4j%J1J0Pj7j3J1j2oJ2Mrj8J0K6j7J4oRLj1nJ8pMmNRolj0
-543gkLKk5L6%Ol2LK5j4jlK3j1nomJ2rkK0j8nJ4Lj5K4rk4MJ7k1K7k1Rl8J7K3k%k4M3qoj2n
-496a8J9Lj9J5J8j8Qj4J0mk2ML7j4qJ2j9J4j5KnJ6LNJk1Lj1K2Pj2moPj2J2lNOj2Rl0L0PKj5
-450eMMJ6l2k5MJ9J1Ml8K3J5J0mqj4J2rJ3%J1nk6J3JQj4J2%kk3K5Lj2J8qj2Rj0m%J8J9ok3
-405hK1loj6j9M9k7Oj7L4j3jj1RPJ0m3NROmpMj0J0jLLJ0J0Njj2KkmONmk8OjJ1J2j1LlnJ7l
-355Cojj1KPRJOrMlj5PPL%j%Mk2J6Rnk4RJ1rLjj2J5Mj1K0Jl4J0Jj8KNOJ3J1j5rK1Mk6kK2k3
-303b1J8NJ2j7K5k2jLJMqJ8j7j3RKj6J4nqmJ2Lj2J9qP%kJ0Nj6J1prknRJ9K1l0jj2MJJ2Kj7
-255gqL0pqj2J5qJ0j8Pj6L1j4oJ0Ll%kJ8Jl6L8l7J0OJ2rrjRl9K1L0j9nJ3MKj9L5l9kOK1%J
-208I%NQl1RpJNQqj9rJ0K9NLl1J0K3k5KP%j5j5RJ3L4l3KL2j0k0%rQQPj3RMokK2j4Qj9j3lO
-158fQj1%RkK8rk3PRj8Pj0J9j8Pj3jJ0MKKk3J3jJ1j5J1OrlRkJ4j8OJ8k9NJ0j3K4j1Nk4K1k
-111Dk5J1Lk9qL4QJmJ8j0j4J1jj4K0J9j6k0M%MJmOJ6k8K5j0kJ0j4rJ8j2l1rK8J9j9J8j2J5
-68BKmqJPj8KJ3kqK5j3mmPJ3lpJ2Kj1k8OQj4K4J6j4LQpK1k6ok7L4JJqJ3pk0L6l0J2j7PJ9K
-19A1rkpjJ5Jjpj5j3K4rJ5%J0nj3l0K8J2Oj4lj1lQK1qLQMJ3k3j5J4k1J9pLLlPpJ1j3jJ3j5
28gpQJ6j6Jj7J3k0K6J1Ml8J4PmqRJ0N%j5mJ3K8k4k0%J5kj1J7mJ3oj4J0Jj3Oj9K1j3mMMK0j
75Ilj0j2kK3Lk9K5j5nJ6j1MJ7nlMj4KKKKmnJ5jj5KRkJ3nj2J3J4
110B2
##PAGE=	F1=19406.407180917431106
##FIRST=	23001.711907285582129,	6426.5682307747556479,	7826
##DATATABLE=	(F2++(Y..Y)), PROFILE
-912A9j8RNLkojK2j1J5j4m0K9K2k6j4LmJ4J6r%jNn1N3j2jj0oJK2j1J2k1oK7j4J3rkLlPjPl
-865A1Ol3M4k3J7j5j9J0pNkJ7mk1kK9j3Nj1J4J5qlj8Pj0K2Rk8mMJ6jKqlk3L3r%j8kJ9j3Nk
-819a0mJ1KqNJ9l1J1J0j9MPJ5j1jj1J1lqOJ5j1mJ9k7k9J4N1oj8j9QJ2j6PJ0j2nQJ6jPnj4q
-774a3K0RQk1j1k0MJ6J0Llkmpk6K2K1kk5J3Pj6POpRLnJ0j6J5jj0r%Pnqj2K5pRqNkJ4%k5K4
-725Bl7J6J5J1joj5oL2qJ9j8jQl%LJ0mK7PM3R6k5p8K0oj5q%qOk6J3j2j5k4rJ1K4j2j5lj3K2
-680A7ljm%Qpj6OJ2lK%PlMj5j2J8JQM9rj6k7LLOJJ1j5kj3J1klJ1J0j5j4oK5J6%j2Rl0oM6Q
-631E8k2rL5j1k1K3j1J2L4L5m4j1K6k2j1K2n4LJ5K1j2l8oJ%pK5k1RJ1j9j3j5J2KQk0K4jj2
-591dk9J0K2k0L4pj0NMKj5loK1l3J3JjJ4J2Qk0j3Rj4mRKnj5J4J8j8J8j1J3Oj0rJ8oMpQJ0p
-545Hqq%KKl2M3MMl4LK5j2%mK6j3qqlJ6j2jK1k3JJ0Oj7K4qj6MJ1k1K5j7Ml7J7K6kjk4M3rk
-498Ej1rJ6Rk2J4K2k0Oj4J0lj8%L7j6j1J5j7Rj4J0rJ5QjKk1Lj0J9J2j6kpRj3J3lLOrOl5L0
-453bPOj7OMJ4l1k3QJ4J7Ml9J5J8J0Jj4j3J3j1J7nJ1mk4J4KLj3J4%%k8L2jj3J5lk0J3kpmK0
-408DJ8ok2K1mkj7k2M9l0Qj7L4j1koOPJ2m4LMJ1loLrOjPjJ3OMJokkmRKjk9NkJ3J0j2NlkJ4
-356ILj2JqjMJ3NLj4Nlj3LRNmKkNk6K2Nmk1J0J2j1Jjj2J2Rj2J8Ll6J1Mj9jMPJ1J2j3j2K6Q
-307A7l2lK1k0J9ORj9K2j9LJjNoJ8j6j2KOj3J2nmj0J4Kj3K0j0Q%jRLj4J5prmoOJ7J8k3%qJ
-259a%J6%k3nK9mrqRoJ0k0J1j9L2j5nJ1MplkJ9%l2L8l3MQJ5j2rjRl6K1L0k4mJ3Pkj5L9l9p
-212a6LK2LKnKRk7PoLMPmk0rOL0LMk9PK4k6LJ1kj5j5MJ8L8l6LK9j1j2lrNJ1Jj4J2NqLJ9j3
-163A8J1k2j5mQQj2%Q%L1j4k4RJ1j8Oj0J6j5LplJ1KJJk2J6kJ2j3PKqLPjJ3j9PJ7k7KRj1K3
-116A5j1J0k6K6pk5J0Jk8mK8J1%mJ5rj4J2lj7K5J5qj8K%KKmOJ6l0K6j4jRj3pK1j7k6j6L1J8
-72aj6J9j1RPoq%Qj8JJ4jj5L1j5JpOJ5olJ0Lj5k6RNj4K5J5j5LPkJ3k0ml0L8%npJ3mj9L3k6
-24iRk1RK1Oj0jj4LJ0Njj0j6qK3j0J7LPkj8k7K7QQj0nj1kRK2j3LJ0LJ3k3j3J3j9J6pNLrOm
23dJ3j1nJ5j3j1J1J3rlj9J6j2K2LMl3J5Mkj0RPJ1lj7lJ1K9k7j7KJ4lrJ8mJ8j0j4NLj0Lk3K3
69cj2kKQJ3Kkj2j3LK3Jk9K4j8jJ4j1NJ8nlLj3LKJK%rJ3Kj5JJ0lJ4rj0J6J5
110B5
##PAGE=	F1=19382.114581414942222
##FIRST=	23001.711907285582129,	6426.5682307747556479,	6773.125
##DATATABLE=	(F2++(Y..Y)), PROFILE
-912A6j6PNPkpjJ5pJ3j2m0L1K2k8q%nJ6J0oJKJm9N2j4kj0lLK0j1Rj7nK7j5PoKKoNjJ4lLl0
-863a4M3k1J7k0j6J0rRoK0mk3lK8j2OrJ5J4j0Jj9jmJ9Qk4rOJ6NMj4lk0K9j1Jj6JJ6j6NkkJ3
-817b%qJK2l1J3J1j8%QJ8j1lrJ0mpMJ8j3nK1k7l1J9M7mj9k3OJ5j6J1Pj3%PJ3mJ2oj6j0K4N
-772A2J1k0j0k3PJ6PNKnpqk5K3K4rk2J5Oj4OLmMPnRj5J6loj1JLlrj2K6mOpKkJ8Ll1K6m3K0
-723b0J8QKnj4j1L2pJ9j8KMlnRPlK7JN4J04l3p8J5j1j0Nonjk0J4k0j5k6pJ8J5j0j2pj5L0o
-679A6nkJNqj3OJ1kkOJ0pMj4j3J8lJ0M2mj7k2kKQMRqkrRpKKJ5j6j3j1K9J6%j2Nk7qM9J4l2
-630C4kL2j3k1K3j1J4L1L1m1nK1j9j1J9m9MOK9rm4j0OKj2K8k1PJ4k2j3j3J4jPj8K3nj0k0J0
-589a5J3k1L8noMnMrpnJ7l2J1L%J5J4Qk3j3Pj4jMJkj1J9Rj8J9j4J6Rj0j0J5lKj0J2Rqj3lJ
-542h%Ll6M6R%l3KK4rJoK7j4qj0lJ8j4%K3k5NOQj9K3qqMNj9K3j4jl2J6K7llk1M0rJj0j0J3
-495AJ1k2J1K5j9Lj3J0kj4lL2j5j2J5j2Mj3J5j3J5J2m%j9JpJ5J7j9%qJ1j5J5lJOpOl1K3NP
-451A0j6NNRk7k0J2PK3Nm1RJ9J0Nj8j2J4j4K0pQ%k2J3K%j3J6jLl1L4lj3J3kk5J8NrrK3J4m
-406A5k0J9oMj5k6M6l1J0j8L3qkkMNJ3m3JJJ3knLj0LKRmJ4JNKKrkkJ0jKk9OlJ2Qj1QmKROj5
-354@LmnLJ4J0jj8Pnj0kJ3MoMkOl0K5Lkj7QJ3j1Knj2RJ4j1J3Ol7J2Ok0lKRRJ1j0j2K7J1l7
-306a6lK1j6K0NNk0J9j5NjjMkJ6j2j2nRqJ0p%j6J6Lj3J8j2J0JJMMj3J8oj1mqNJ3J5j5JnlJ
-258@J8kk5lK5%rmLnJ0k0J2k2L5j5nJ2Mj1mnK2kk7L6k6mJ1J6j4rjRl1J9K6k6jJ3RprM1l9r
-212a4jK2PLj0jPk1PpNNNjj9qJK9LKk5MK2k5OJ3mj5j5JK1M3l5jK6j1onqLJ2oj1J3MrJ0J3j0
-163A9J4k3j8oJ0J0j5jJ0%L3j7k3RJ2j8NrJ1j1j%nJ0JJjj9J8nJ4j0LkoQMjJ2j7PJ4k5%Rj0
-117iK1j1J5k7K9j1k3PJk5jK1J5klJ0pj3J3pj4K4J2jj6Lk%J%MJ5l0K4j7jJ0j2nK4k2k3j8L0
-73b1J8j1J9j2LJ1nrkRj4kJ5jk0L1j3MpOJ5q%PMj7k3J0Jj2K4J4j2jQKNj4kl0L9%rrJ4kj7L0
-25A6k2Mk0PK2J2j2Lk2OOP%j3j7lK1rJ7PMJk2k5K6MJ0opj0lJ2K1j8LJ1MJ2k3j1J2j8J4oQL
20Fj6PnJ6rpJ4rj4J2J0loj9J7jJ6nLk6J5Kjj1QNJ7pj7lPK9k6j6NJ2nnJ8kJ8j2j4KLnkk4K3
69erj%J2QKjj4j3PK1jk4J9j9KJ0qNK0qkLj2JO%KKj0QNj4jJ1mJ5j2qJ8J5
110B6
##PAGE=	F1=19357.821981912456977
##FIRST=	23001.711907285582129,	6426.5682307747556479,	1895.125
##DATATABLE=	(F2++(Y..Y)), PROFILE
-912Dj3OLJ0kq%QmJ1rl7L1K0k7llmJ6MkJNmm2M6j3kj0%LJ9j0Nj3lK5j5LlNJj0M%J9k%k7M2
-862B5k0J6k2j3J2j3J2j0K4ok2lK6j4QpJ7J1j1Oj9rKJ6Qk1j4RJ4J1Oj9lj6K4j4Lj3LJ3j8N
-820a6j%J5lqlK5l0J4J3j7mQK2j3mqJ2pnKK0j4nK2k6l2K3M2lj7k6LJ7j6J5Nj5MPRnJ6qj7j2
-774b1K7LJ2k0ok4PJ5MRNprqk4K5K4j7j8J9Mj2NJjlJ3oQj3J6okj3L%kj0j1K5jMnjkK2Ml5K8
-725Fm7K3J8OLlj0j7L0mJ9k0P%lrJ1OjK5mO0J03m1o8J0j8lJ7rnoj4J3k4j4k6pK5Prrj0j7L9
-680C0j0j0%LKqj1MJ1%nJ2J2j2Mj0j5J7oJ1L3Jj8j6oJRQO%joPj2PoJ9j7j2j5L1J7jj0%k2j1
-633EN0J9l8LK9j5k0K2j2J6K6K8l7KJ4j4j2J3l9KkL4mm9j1J0Kj4K7k1PJ8k6j4j0J5lPj8K4
-593A4j1pj1RNk1L9kjLj5PmroJ5l1QN%J6J5Rk6j2Nj3%%jLqK3%j8K0j7K0J1j1j1J3j%j1J5Q
-546A6qj9JJjOm0M7J4ml2LK3qKpK9j7rrnK1j6KK5k8R%J0j9K1q%Mjj6J9j0nk7J5K6njj9L7j0
-499GNrj1RJ4k4J0K7j9%j1J0kqqK8j4j3J5qjj3K1j7J4J9qkj7jlJ0K0k0%pJ2j5J7lkOpPk3J5
-453@KPj5MOMk3j8J6%K8Om1LJ9J0Rk2j1J4j4K3j2ONk0J2Koj1J9kNl3L7nj5J3jl0K2J0j1j2
-409b0K3J1lj7J9rRj3k7M2l3J3j9L2okJLKJ4m1jkJ5klKr%LJ1oJ6lNLPj5%lJ1lOk9OlJ2Oj0
-360gJ0nNNRj8NlpLJ2J8nk2QoppJ6MqOmQl3K8Kkj3OJ4j2Nrj1LK0qORl7J3Pk0nJJ0PJ0pj4L0
-308A0J3m2kK1j3K0NKk2J7j1PklMKJ2pj1j1J1lQrLk2J9Lj2J6j4J2JLjMj1K0nj2kj0LRJ0pK
-261EjoJK0mk7%K0Nj0%llJ0k0J4k6L7j3pJ3Mj4mpK4mk3L4j9j0J4J7j6rlJ0k8K0K1k7%J1J2
-217HqpM2l7j0nK0J2Mj5lOj6PrRMMLk0noK7M%k1KK0k3QJ4oj3j4kK2M6l5lK2rkqoKJ4j3qJ4
-168A0Mj1J7PrJ7k4k0oJ0J4j8lJ0KL3k0k0RJ4j8Mj0QpoQqJ0j%kj7K0oJ6rjmnJ2JJJ1j6QJ0
-121A5k3kJ0j0J9j0K0k8L2j4k2N%k3MJ3J7mkNmj3J3pj0K1PQj6Oml%KMJ4l0K2k0%J2j3kK6k6
-76a1k0j8K7J6mJ8j2mJ4kj0kRj0pJ5%k2L0j3QrPJ5j0LMNj9j8J2mj1K3J3j1kROlr%l0L8Jj5
-30crJ4Kj4K7j8jk0NK2J7j4Qk8QJJ0Jj5j7KJ8rJ9R%Ok7k2K5jJ3kj0qmJ5K0k4MJ1NJ2k3rJ0
15Fj6J2nJ0Nk3NlJ7pqJ2nj6J4PKj0j8J8J0Qj2Mk0J4j%j1RJK2rj8jJK9k5j2PJ0q%J8jJ7j5j4
63@%Ljmk6K3o%kJ4NKjj5j3J1J7jk0J4j9OOoNK0rkLj2%Q%LNj3NOj2lJ0mJ5j3oJ8J5
110B6
##PAGE=	F1=19333.529382409968093
##FIRST=	23001.711907285582129,	6426.5682307747556479,	4077.625
##DATATABLE=	(F2++(Y..Y)), PROFILE
-912A0j0LLJ2lplLkJ0nl4K8J9k5JolJ6mKKQrl3L8j4%j0%MJ7j1KpkK4j5ljQ%j2KJK3klk1L8
-862B9j9J3k2qJ1j3J2j1K2mk0mK0j5J1nJ7Rj3J1j8j5OJ4Nj6j8J1J3J4Nk1lj2J9j5LrNRj8M
-820a6lKJ7nppK5k6J4J3j5qJ1K3j4pnJ3rn%K3j5oK2k6k9K4L7lj6k5jJ8j5J9%j4PPPqK1j1j7
-775a0j5L0JJ1j7mk5QJ4JJ2Pqj1qk2K5K5k6j3K2Kj0NjLj0J5nPj1J4qKj4Omjj0j0K4JKlnjK3
-728HNl6K9m8K3K1JMjok1K5%J9k0Qkmj2J3NJK3j1O1R5m4n4Mk2LK6rpj0oQk2j0k9nL0kolj6
-682Fj8M5j4j4MKjqoKJ2kmJ5J5j7Mnj9J5rJ3K5Oj9j0j0%J1J0OMJkNj6J2j5K2j6j2j8L1J7J
-637D9j0mj6j6N0K5m1PK5j7k0K2j2J6K1K7l4QOpj1Lk7jpL6Jn0j4J5Kj7K4j8NK1k9j3rK0oN
-595Ij7K2j4mlPlk0M0JO%k4QKj0qJ2k8LQLJ4J6Rk6j2Lj3KmlPlK6j0j7K1j9K4J1j3rJ0%jj3
-548a0J8Prk2OJmRm2M7J8j0k6LK0oMrK8j8pj0oK1j5MK4k6RkRj8J9rQMpj2J5qqk0J6K3pjj5
-501a4L1qPrj1OJ5k3PK7j6kj0RjmrK1j1j3J3nnj0K3k2J7K1qoj4kKLK3k1KoJ2j5J7kmPpNj4
-454dQ%Oj3JJ0lj7j5J7oL3Ml9kJ8J1J2k4j2J5j3K2j4NJ1k0J0Jj1qK0lRl2L5oj6J4ll0K3J3
-411Grj7K3P%j4J8j2J4rl0L8l4J5j8K9lkLJJJ1l6joJ5JkKj1kPJ0nJ5pOLJ2k3LjJ0nRk7OjR
-362@LpJ0oJ1jQj8P%j0LJ1K6j1k5J0qlj3K0JqPmRl4K9KlqKJ5j2J2j7j0%K3njJ1l5J5Nj8ol
-314b6J3NRmj4K8J5m3lK2j0K0Mlk1J4oPllLOQkj0j6J1KOj0Nk6K1KpJ1j6J3KMnLoK0lj4jj1
-266iJMRkMKrJK0ok4JJ4RrLrkJ0j8J4l0L9j2nJ1Lj5kj0K4mk0L0j1j6J5J8j7rmRk2J9J4k5K
-219a4QJ5j0kL9l6roJ6J5Pk1kKj1Qj0J0MLOj8lj3K3Qmj7KJ5j9J0J3pj2j2kK1M6l0j1K1nlq
-174GlJJ4j9oJ5Lj2K3LqJ8k3k3nJ0J7k0nJ0LL1k1j5PJ5j7Lj0Llj0J5j0Q%jmj4K3rJ5omnlJ5
-127CjKPj4ROk1lJ1j0J6j0K6l0L2j5j7%%j8OOJ7lkJmj1J4rlJ5MJ4j4QnpjOKJ2k8J8k2JJ4j1
-79ilK7k9j9j5K4J4LJ6j3j0J6Jj0mJ1oj0J4%k3K7j0RrQJ3j1MJOj9j4J3pqK1RqnJ1Rj0nNl0
-33b5L7%k1j0J7Lj0K5j6pj6KK2K1j5J1l2RkJ0Kj5j6NJ3oJ9J0kRk8k1K3oJ5Lj2opJ9J8k8OR
10GOJ2k2pPj5J1nJ2Qk9LjJ7lj1J1jj7J4MPj2j9J9K1%j7Lj2J2lJj2QjK6j1j7jlK7k3rJ1Pj2
57iOJ7JJ4j6j3%JLpk6K1kJnJ8Ml%j5j2J4J2%j4Oj8J0LmNK0j0kKj1mJ3%LRj5%Rj0nJ0oJ7j5
107cnK0J3
110B5
##PAGE=	F1=19309.236782907482848
##FIRST=	23001.711907285582129,	6426.5682307747556479,	2945
##DATATABLE=	(F2++(Y..Y)), PROFILE
-912GpKLJ3lqmkJRkl0K6J6k3OrjJ5j1NKJ1j3k4K8j2KrjMJ4j1jjjK2j4pJJ0jj4JJK6%oj7L5
-862B8j8J0k1mJ2j6J4j3K1lj7nJ4j5J3mJ7Oj5J6j4k1RJ2Lj2k1J2J2J5Pk2mpJ3j6LnPNj7Km
-819b3KK1poj0K3k2J3J3j2j1J2K5j5j0kJ4j2kkK5j7pK3k5k7K5L1nj2k3nJ9j5K3nj3J1OMrK5
-777A8j5j6j8L4kJ0j5jk4QJ1kJ5J0j1j2nk1K6K4l4rK4JpOlOj7J9nNrJ1j1Rj7RpJj1qK2K%J
-731hqkK4Nl7L1m6K1K1kMKkk5K1LJ9k1Rmlj7J5OMJ9j6N6P9m2l7kk1PL1rpj2jMj8ol0nL5j0
-685B5kJk2j8N0j7j7OKmol%J3kmJ8J7k3MJk2J2j0J3J7J0k0lj4%J1J4NQK%Mj9J6k1K2j4j0k0
-640@K8J5Nj0nj4k1M8L2l9RJ9j8j9K3j3J5J6K7k9J1kJj2pj2oj2L8Mm9j5J9Kk0K0j4KK4l2j2
-599coK4qKj7K2j9%MPj2j9L9OJ2ll3QJ0j3qRk4jRMJ3J6Qk5j0%j1LpnJ2JK8k0j6K1j9K6J1j4
-553BqPKlj3K0Mrk5J2%pJ3m3M7K1j6k0MJ6mOj2K7j9oj0oK1j5OK4k4QnRj7J7j0J6Kj0qJ1pj0
-507a2j2J5J9qjj1K5qRpj0KJ6k2MK7j4mqRjJj1J4qj3J1%rrK3k6K0K5rrj2kOmK5k1LnJ2j4J7
-460A3%oNpMqNkOj1kJ2rj0j3J8j1L5Ml6pJ6J2J4k5j2J5j2K1j5KJ9k1R%j7nK2mJ1l0L4qj6J5
-415Enk9K3J7j0k0K2LKj1J9j6J9nl2L3l5J8j8K8ljNkkJ0l0%qJ2L%Jj1mJ0J0nJ4j1RKJ6l0N
-370bjRoJ4k6OLNjlRoJ5oQj9J0Kj2NOL4j6k8J2j0Kj9K3kpPmJ0l4K8MmnjJ6j2J9k3rnK7krJ4
-320A6l3J6Mj7ooJ5MPjj5K7J6m4lK2oJ9Mqj9J2mQllJRMLpk0RPLj1Rl1K2MnOj6J3LOj0LmK1
-270B1jj6Kj3j%QKPMj3KK0ok2KPJ2qOj5JRj5J4l4M1j0oJ0Kj5%j3K4mj7K7lk3J7J9k0ppOj3
-223a9J8Pk4MOJ8j2JL5l3orJ3J7J0k5kjpRj0J0MKRj7%k0K0J1rj3KJ2j6J2J2qj1r%J6M5k4j7
-178AJ9kmp%%J3k5lJ6Kj1K7kqK0k2k5mJ0K1k3qJ1MK9k1rMJ6j6%rkKj5K1j1OJjmj3K5j2J5o
-131@mqjJ9mLMj1RJj7mJ3j1J2rL1l1L1j6j2mjj4RjJ7kkmkj0J5rONJK0j2J0oj1lJ1%J1k6J2
-83Ek4MJ6j0lK8l4j6j1K1J2RJ3j4j3J7KrmJ3kj6J2Kk3K3qJ0rRJ0j0MlPj6j0J4j1oJ8OnpJ3
-38DJ4j8%Ok9L5Jk5j1J8NpK3j4j1j3kK1K5j6J5l5J0mRJj3j5QQnK0J2nJ3l0k0K1j0J7Pj3mj0
5a7K2J5l2QPQJ2k1nLj3J0mJ4J1l6K%J7%j2RLj8J4KJ2j5j9J8L2qk3NmJ0oKj2PmL0j3j7KpK3
52A2k1mJ3Mj5J1J7JJ2j9j1jJQj2k5K0L%qK1MqKj6j1J7P%qkj5J2%kNK0j1kLj1qJ7%MJ2j7mJ0
101EoqJ0qJ8j6lK0J2
110B4
##PAGE=	F1=19284.944183404993964
##FIRST=	23001.711907285582129,	6426.5682307747556479,	1975.75
##DATATABLE=	(F2++(Y..Y)), PROFILE
-912Dk%LJ3moqlKPKk5K3J2j9Rj2JJ4j9J0KJ2j5j4J8j2NpkNJ0j3lO%K0j4j0LJ1jj5jKK6Lj0
-864Hj1L1j7Nj7%J2j5J1j2J6Jj4nPj7J7kJ4Nj7J9rk5J1J1%qk3J3J1J4Ok0mjOj5J%PKj6JoL
-818b2K3qnj2K1j8J2J1j0j2J5K3j6j1KJ4j4%nK7j7qK2k2k3K3K5pqk0rJ9j3K4j0j0J3PJj1K8
-777A9j7j3k3L5jPj2%k2QQmJ9J0j2j3lj8K6K1m0mK5jnRoRk1J8j%nPj3J3j7J2j0Lj1pJ9NmO
-731dj1lK3Ml4L0m1J7K2oLOLk8J5PJ8k0Rpkj8J3OPJ7k2M7O1l6k0qj7J1L1pqj3L%j2jl1lL5
-686C6j4JNk8j8N2j9j9J0JpnJkJ6n%J9J6k7MQk6Rj1J3J2J1k0Kj5jJ1J6ORLKLj9J6k5K1rj0
-641B3k1K5J2Rroj2l2M9L9l2PJ5k0j6K1j3J5QL1k6J3rQj1j8Lj3j3L6Pm5j4K1Jk2J4r%K4l4
-600FrnK9rjj7K0k2MQPj8j8L6J1J8nm3J0J5j2j2Rk0pJ2PQJ7Ok2j0krMj0oJ6MK9k7j5J9j7K7
-555FJ0j5nMJkj4K1%pk7J6jrJ7m2M3K4k1j4NJ3lRj4K3j9kj0qK0j3PK2k0PoMj3J5j3K5jj2m
-510cOormJ4J3r%qJ8oRnj0JJ5k1LK4j0mqOJOj3Pmj2RLj2pK1l1K6K5oj3rnJ2j1K6k0MnJ2j2
-461bJ6KqMqKlK%MqoJ6j6lj1J7j4L4Kl0pJ1J3J5k5j6J9rJ7j6JK6k2O%k2jK2nJ2k5L0rj5J5
-415Eok6K1J7pk4K1jMoK0j9K1jl3K8l5J9j6K5j%NloQk4Kj0QOJKj3oJ5QlJ2j4J0JK0l8R%Nm
-367cJ6k5PPKn%PnJ9j1Nj7J3Lj4QKL9k1k7J2j1Pk6K5omOlJ1l2K6Oo%nJ6j2K6l0pqK8Jj5J5
-320A4l0J7Lj7nqJ6MMKj5K5J5m3lK3kJ7Kj1j8J1jOjkjJ0JQnk2OJ2%j1J0l4K2PkJj7J4NOj4
-273aK%J8Kj7Oj5lnJ0LRNj5MJ6mj6J%J4pPj8LPj0J3l5L8nqQKj3Kj4K2kj8K3Nk8J9J7k0nj0
-225a3LnJ6%j9NKK0j2LL2l2kqOJ9J3l0%mmJ0j0J1LKJ2j6Lk6J5J3j0j1MQj3J2J1pj1pNRM1j4
-179B4k6J9KrmJKJ1l0KJ5Jj1L1nrJ9j8k8kRK3k1j2J2MK5j9k%J6j6jqnNj7K5j3LNmkj1K5j5
-133iJ4nlqkK1oMJqJ0mj4nJ5j3J1rL5l2K7j4pq%j0J0oJ5jjpjj0J6qJ2l%K2j0J2oj5oJ7lJ0
-85A8k2Nk2PJ5ooK6l4j7oJ9RJ5J1j7j3J5NqnJ5Kk0RNk3J8nRqJ0Pq%lOj1oJ3j2nJ3NmrJ7J5
-37A9k2LQk8L2Kk8j1J8PlK0j2j6ppJ8K7j5J9l7RmPJj1j3J0LmK1J3pJ5l0k0K0j3J9Pj1kj4K5
6HJ2l4RMJ1J2k1lJj1PkJ5J4m0J%J7Kj4PQj8J2JJ5j4k1J8L9j4k7OJRqLj0NoL1j4j6LrJ8j7j
54a1J7jj7J6J6LOj9rk%J1j3k3J7OJj1K3Nj5Mj4j1J9K%%j2j0J3kjOJ9j1lKj0j4K3%NJ3j7qJ2
101Emj0J0j0J9j6jJ8R
110B0
##PAGE=	F1=19260.651583902505081
##FIRST=	23001.711907285582129,	6426.5682307747556479,	1006.5
##DATATABLE=	(F2++(Y..Y)), PROFILE
-912BK%JJ4nnj0oMPNk0K0Qj7J2j4LJ4k8J4LJ3j7nQj0QnnONj3mJ2%J8j3j3NJ2kj5kLK4Oj2q
-863@K7j6Kj3LJ3j6J0j1J0Oj2n%j8K1kJ2Lj6K0lk7J1Rllk4J3RJ3Nj6oM%j2jLQjj4%qKK6j0
-816gkj3J6j3J1Rqj4J8K1j7j3PJ5j7KoK9j9rK2k0j9K2J9j0nj4j3J8j2K7j5oJ3Pjj2L1k2qk7
-774c5L6jLqJk0QLmK2J1j4j4Jj7K5K0m5jK6kkRoJ3k7J7JllMj6J9j8J5j0Mj3mJ5OoJ1j4oK2
-728CLl0L0l5J3K1j0KJ0Ql1RJ1J6j9J0rjk0J1QJ0J4k6L6M0k5pj1j0J1K9orj2NmlLk9nL5j8
-685A8NRl2k0N4k0k1J4kpnOoK0rMJ9J6l1LJ6l1Pj1J3PJ3k1Pj6jJ0J7QPMNKj9J5k5J8mrk1J9
-639B5QJ4qlj3m3M8M7k4NRj9j5K1j3J3KL4k1J2j4J5j2k6J5j9j2L2Ql8j4K2Kk4QnkK4l5qlL3
-597B6rmj7J7k2NJ2Pk5j4L0J8K2pn0J1J9j0j5Qj6j2J4J0LJ6Mj8rmpOj2qK0OK9l5j2J7j4K8
-555HPj5lKJmj2K0lok7K0kj3K1l8L7K6k5oNRkJ2j6J9j9Jj0rJ9j1J0J8j7OoJj0J3j6L1mj2%
-510@JoqNJ2Qj0JnJ1mRlj0%J4j9JK0omoJLJ1j3jJj2OQj5nJ7l5L2K5lj7poJ8k0K7j9OnJ1j0
-461aJ5NrKr%jJJMmj0J9k3Nj0J3j5L4%k5qQJ4J6k5j9K1oJ4j6kL5k4LJk7JK3oJ3k0K7j0j5J6
-415Fj0k0J9J7ok6K0nNkK4k6K4Ll3K2l4K0j4K4kJMlrNj6Mj1LQLKj5pK0N%Rj6J1%K3m4J2%J
-368dmK0k3PJ2lrMMkK2j6Jj5J6Lj4J0jM1k4k7J3j1J1l1K7j0kNjJ1l0K4Rj0NrJ6j2L2l4oj1
-324a6L0Mk2J5k5J7Jj6lj2J9KKMj4K3J4m1lK3JJ4Jj3j6J1KL%%nJ2lJ3jk4LJ5lj1J2l7K2J0
-280HJmj8J5OOj8MKJ6Mj8J1j7nqJ0MJ0Nj6NJ4lj1jnJ5nRk2NOoJ1l6L7krOKj1Lj4J9%j7J8J3
-231A9l2J9J5j9kj4jMJ6qj6PkK3j2NK7k9JpkK1J7l4Mj0jJ3j1J1KKJ5j4Nl2J0J6j4pQLj1J2
-187cRoj0mJ2%L5nl3J9Oj5%LLQl4PJ5%j2L5rrJ8j5l0%RK4k0j5J2OK0j8OmJ7j7jpj0J0k1K9
-141Ej4%Rp%rK6j8J2mkrjK2pLjnJ0qj2nJ8j5PpM0l4K3j2kj1JpJ2j1J3%kj0%qJ6pK0j3jK3p
-92A1J4oj8j0K3oJ0j8lk1J0J6mqK5l6j6jJ6PK1Pj8j4J3QpoJ7Ok4ORk3J1jQpJ2KojpQomJ2j2
-44a1lQMlj2K2J4k5OJ0k8L0Kl0j1J8R%J8j0k0jj2J4L0j5K2l7RnLLj0rJ0kkK1J3rJ8l0j9J8
0bj5J9Qj0%j7K8Ql5J1jJ4J2k0k%j0O%J4J8m3jKJ4Oj7NJ3j8J1jJ8j5k1J7M4j9k9PQNrMrLqL2
47B5j5j4Nj1J3j3KJ9nj8K1J4M%j9olkJ6j6j9J4QJj3K4Pk0Mj3rK0mLNk0oJ5n%PJ8j2lJj0j9
94b9K9%OJ4j7j1J3jj2Rj2J9j5JJ6P
110A7
##PAGE=	F1=19236.358984400019835
##FIRST=	23001.711907285582129,	6426.5682307747556479,	-34.375
##DATATABLE=	(F2++(Y..Y)), PROFILE
-912@NkKJ2olj3oMQQj6J9Kj3J3j6OJ2l3J7LJ3j7JJqJ1mpP%j5kJ7%J6j1j7QJ0jj5kLK0J0j5
-864FlK3j6%j0QJ0j2NpKJ1qrmj9K5kRKj6K1Lk6PJ0n%k2J0RJ0Lj1oQorkNOkj1%j1%K9r%j3R
-813hpROoj3J9J8j7j4J1J7k1NpK9k1rK1j7j4J9J3j3kpj6J6qK6j9kJ2Rmj1L1k3ml0L4j%l%j7
-768a9QklK3J1j4j5Mj4K4J6m6JK5lJJ1qJ7k9J2MoJkj6K2j8J7qNj5jJ0QqJ5j4j0K0%k5K9k9
-724b1J0K0j4%J5J2l1KJ4J4j7Rj0kj7PRJ4J1l0K5K2j2%j1kRK5orqKlKQk7oL1j7PJ1l6j7N1
-680C4k1k0J5kpnRpK1j2RJ8J3l0JK1l2Mj0J0PJ2k1J0j6jQK0RMNMJj5J3k5J5Jqk0J5JJ9njj2
-634B9n1M6M9j3JMj7j5K1j4J2mL9j6Qj7J9j2l1K2k2rK7Ok9j2K2Kk6K%lK1l5o%L3ppj8J5k0
-592fNJ4Pl0j0K0K8K5j0n5J1K3pk0Rj1j7J5J3mJ7Jj3ppmOj3qK2PK8l9rJ3j1K7Nj5%jJmj1J9
-547Dmpk5K2lj5K4l4L1K7l0KPNkJ6j9J4j9Nj0rJ6pJ1J4j4NnnmJ0j8L7qj2K%rmJ1J1Lj0KmM
-500F%O%rJJ1j8KJ5kmnmNJ6j3pMj1LJ0j4lJ1l7L6K3Lk2lrK3k4K4j6OmRrJ5Pj0jqlLjJMKj6
-449gK3k9J2rQj3L1mj6pLJ6J5k5k2K3kRj6jM0k5%Kl2NK3pJ2j4K2j0j3J6j2j4J5J5lk7J7pP
-406a%K7l0K5Ml1J7l3K1j0K0kKLmj3Nj0Oj1lJ1MLj8pK4JMOj7J2jK5m9J5%mlK3k0PJ6pj3PJ
-359BJK4j9lj4J9Mj4J1lM0k7k4J4j1J4l6K9j4JMjJ2k6K0J1j1Qj1J4j2L5l4qrL0Nk7J4k0J7
-318Ejj5%j5K0LkPj5K0J3l8lK4LJ2%j6j3J0M%LJpJ1nJ8%k3jJ8nj2J2l7J9J4Nqj8J5QMk0MN
-271DJ1Pj9J6j9oj1J4JJ2Lj7OJ1Jnlj0J3kQk2OMkQl3L2KrKLoMj4J6Kj8J4J9l5K0J2j7%j6o
-224a9J3J4j6j1J0nK2rMK4k9Nlj0K0K1l9Qj1%J5j1J0%LJ7j2Ol5MJ6j2oJ2%rQRlj1jJ8rK7O
-179C1m0K1J0k2NKNMl5J2J4kj0L5rj1J6j1l1MOK2j5j8J3NJ5j4J3rJ6j7knj2J2k1K9j5lJ5j0
-137gLqK6k1J0nKrlK2oLmlJ1j1rpK2j8MmM1l4J7rLj4KlJ0j2J0J%j2%pJ6lK1j9kK2mJ4nk0j5
-88a4L0qJ0j6j0j7J3J4%j1K2l4j7MJ4MK5Mk1j0RRnoJ9Rk7MJ3k4PKMnJ5mmnpPKkJ1j0mLLjj5
-39b0K7J2k7QJ1k7K6Lk9rJ6QMJ3nk3Mj4QK9j2K3l5QkmMnqRnlK2J3rJ8k9j9J7j5J8PqKj9K8
6A1Nl4J4pJ7J2j8klnKKJ4K0m3kLJ1Qk1OJ6j6QjJ9j2k5J6M7k2k9QJ2Kj1OpJrL0j5j0Oj1Pj1
53a1OK1j0j5K2J3Lmk0kmmJ9j6j6J0J0Kj4K4Ok4Oj1pK0j0NJ1k7kJ3mJPJ7j3lJj1k3L4JNJ5j6
99Ej4J3Lj5Rj2J8j4KJ4M
110A3
##PAGE=	F1=19212.066384897530952
##FIRST=	23001.711907285582129,	6426.5682307747556479,	199.75
##DATATABLE=	(F2++(Y..Y)), PROFILE
-912@RlKJ1q%j6nMPJ1j2J7lrJ2j7QJ1l9K0LJ2j7PnnJ3mrJ0nj7%J9KJ3qk0RRjj4jJJ5J4j6J
-863FJ7j5%pJ0RrJkpJ4mj1rj9K9lMLj6K0Rk4NJ0qLk0QQPJnrJ3j0plQLlrJj4kL2qKj4K%OJj
-809gj3K0J3j5j6J6J8k4QqK9k1j2K2j5rJ6Qj5j%j9J4mK6k4LJ0Rnj0L0k4jl2L3%lJkj5QokK5
-764FJ1j5j7Rj2K3J2m7MK2lNJ2rK0l1PPj0Npj7K5j7K1oLj6%PRj0K0j5j4J8kk0K8k3OJ9j7l
-720a2K0J4k9mJ7J1j6J0j1jj5LJ0J6J0l4J5QKKj1OPJ9opp%jOJ0k2qK6j6J0J2l7j6M6j9j8J6
-677FlqkJ1j0K3j5J2J7J1l1%K7l3JrPPJ2k1J2j4jNK2J0jNN%rOk0J0Pqj7J0oK4lMrn5M2M5m
-630F2kjj5j4K2j6J2qM2j2Lj7K2j3l3K6k4oK2Lk0j0K1Kk7lMmK0l5mJL1lrj9J2j5KJ5Pl4mR
-586a0L7K6j1n9J1K6nk2J0ok3J6J7j1J6kqnrkQj4qK4PK4m1nJ0pK4Lj4LmjlqJ6qmk2K2lj7K6
-540fk9K5K7l3RQKkK0k2Rj9Rj0j0J4jJ3Pj1Lkj2KQk0M0j2rNlj1jJ6J1kj0KjmMMKqJJ0j6JJ0
-491HKmnrQK0j1j2Oj1%J4j5jLl5M0J9Qk4jj1K8l0K2j3OmQoJ3Rj1lpmMjJMOk1K6l3J8qJj0K8
-442A2pqnjJ6J4k3k6K5JNj5kM6k5mLl5PK3rJ2qJ8j0j1J5j5oJ2J1Jk8J4j0RMK9l5K5Pl0J2l0
-398b2K1pJ7kKKmj6MlPrrJ4NMk1qK7jPLj8J3kK6n3J9jrkK6j9PK1j1j8J2kMK4k1pj3K2Mj3J2
-350A2lL4k7k1J6j1J7m0L0j9NKJJ2k2J7J3j4J2j4J3j3L4l0qrL0Ol2J4j6J8mj4Lj7K1LnRj4
-309a1J7J2l5lK3PQjj7j1J1NlMLj0J1qK2Lk1pK1qj1J3l7J5J9Pj2j7J5RLk3MROJ1k1K1k1pj1
-264a6J5lJ5Jj7OQNKoj6J1JQk2QKJPl0K6OrlNjMj3J2Nk1J0K5l6J9Rj5Mk0j0K1J3k3mJ0rK3
-217HqNK0k9J0kj7K0K5m3J4j5%J8j1RkMJ9rOl7jJ6j3lJ6lqMR%j2KK6k0J9J7m7K3J3k7J0JO
-172A3Jl5J6J2lj0L6rj3J3ol2PMJ9rk1J3MJ1j0K0j4J6j9klj3J4k0K8j7nK0j3OpK6k3PpOqn
-128a2K2nLp%J0j2qqK6k2KjM3l5J1oPj6MjJ1j5OM%j2JqJ6%K4k6%J8kJ4lk2j9L6j0Rj2j8j2
-82b5J6J2Nj6K0l3j7PJ4JK9%k4oNJ1moK1J1l0KJ8k5KNJmJ8qkj0qQJ0jRqnjK%j7L2J0k8J0J0
-34A1k5K2Mk7qJ4PRQkk5J0j8KK9j0K4l2OJrNkoQrlK4J2rJ8k9j7J4j3J6NnMk2K9Jl1J6j3K0
11DJ2j8%n%kMJ2K3m3lMQRk3OK0j5NkK1rk9J6M7k4k9RJ7kj2Qnjj0K9j7pRj1JqRK1j4j2K3J1
59B7Mrk0JmnK1j7j1OJ1Lj7K3Pk8RrnK1j8QJ8l4KJ1nKQJ6j3nJj0k9M0KNJ4j5j6J3Pj8J0j4J8
106Fj2LJ1K
110A0
##PAGE=	F1=19187.773785395045707
##FIRST=	23001.711907285582129,	6426.5682307747556479,	31.375
##DATATABLE=	(F2++(Y..Y)), PROFILE
-912@J0lLRrKj7nLPJ5j0J6pqJ2j7RRm0J9NRj4J0qkJ3mj0J3j1j8LK0LJ0ok2J1O%j2JjRJ6j6
-864CMJ2j5KnJ3NlnNj6J8lj3j1j9L2mjMj5J8J4k0JRqNj7MRKJ%j0J6j5llQjjqLj7kL2oKj2m
-813a5LNmJrJ9Qj4j6J9K0k6J0pK7k2j3K3j3oJ5Kj7JOk0J1%K4k5PPRpoK5k3Ll3L0JpPoj2Rj0
-766a9jK7Rj5j8J2j0K3Pm4NJ8mRJ2pK1l1JQj2Rj2j6K7j6K3lLj9KMJ0j3K5j5j9J6oj4K8j8N
-723hJ5j8pK6J4k6qJ8Qj4J0j1lj0%QJ9Rl7J0jJ3jj0J3MJ4pmnnNNJ2j6j1K1j3J0J2l6j4M0j6
-679Ej4J4nnjJ1j1K2j5J4J5Ok6kL0l0kqLJ0Rj9J3j1lKK3J2oNMjlkj2OJ2qj4Nj3K6JRmn2L7
-632B7L3Monj0j4K2j8J3j2M4pnj3K2j4l1K4k3jJ8lj0qJ8Lk7oOmJ6l1nKK8Kj0k0QqlJ5Ol4K
-587a5mM7K5j3o0J2K6kk6J3kk7J5K2j9J6oklj1JPj1qK3PK0m0jNkJ9%j1NoljoJ4j0lk0K2lj8
-541c4K8k4K0K4l4J5RjjK3k5Nj8J2j1rJ1LJ6%j0LKj9QMk1M3j6oPmj6NK0QnrKJj1Q%OrMQj5
-493cLLNjpj5J4K2j2j4Pj0kJ5j1%pl2M2J6J2k5%j3L1l0J7rNnPmJ1J2j1onoPkJLJ1k5K7l4K2
-446DrnnK4rkjoJ7J2k1k9K6M%j4%M8k5qOl8J0K1rJ1kJ3j0rJ3j5%QRLk8J2j0PPL2l8K4Ok6R
-399Gk8J9jJ4lJKmk0NKQpj5J8LPk4qK9mJ1%j7J3lK5n3K0jj6JK8j7PK4j4k1J5oQK3k1j0j3K4
-353HMj2J2kK6k5j6J7j2J9m2L0k2PJLJ1j6J3J2j4J3j2J0j4K7k1rnK7Ol4J2j0J5nj3Pj9K0M
-312ApJ1j5J5J1l1lK2QN%j9pRPoPMj4J1rK4Nj8j1K1rj1J0l3J2K2Oj2j6J6J0jk2NJ0JJ3k1K6
-267B7k0j0j0J4pJ8lj6PNJ0Oqj8ONOk0Q%NMk3J7RqpOPKj1PQk2OK6l4J8Oj2Qk4j2K5J3k8JJ1
-219bj1K0nMJ9k9J1Nk5J6K8m4J9j7%J9j0QmLK1pNl4pJ5j0mK2oqkJ0Nj4ML3l0J0K7n1K6J4l2
-175hJ5kRml1J9J0mrL3oj5J0ll1RMJ2jk3J3LPpK6j9J6k2j%j3J4j7K5j9pK8j8RoK4k3MrJ1p
-129dpK0lLrKRj3nrK9k6%MM0l5OkQj5NJJ0j7MNJj1KqJ4MK2k9KJ3%J3%k3k2M0j2Rpk6oJ8QJ0
-79A3k0J7l0j7RJ4jK8jk7%JJ0kmK1J2l1jK4k6%OklK0j3Jj5qQJ7%QnooLJj9L5Nk5J1Qk4K0L
-31Ik2nJ0MJ4%Lk3J3j9lK4nK3k9OLj5OLnOj0pK7J0pJ5k6j7J2rJ4JjNk3K6%k8J8j8K2J2j8%
14dnNpOJ1K3l9lNLJ0k7RK2j4KjK1nl3J5M4k2k7RJ8mj2RknqK7k0lJ1rnnJ0K1j7pK0J1Lj1k0
62@KnnK2j5qLJ0Mj7K1Mk8J2qkK1k5J1K3l8NPk%RJ5j2o%j0l0M2LMJ3j4j6J2J1k1J0j4J7rMP
109G%
110G
##PAGE=	F1=19163.481185892556823
##FIRST=	23001.711907285582129,	6426.5682307747556479,	245.5
##DATATABLE=	(F2++(Y..Y)), PROFILE
-912@J1lMPj0Mj8kJPJ7qJ6j1pRj6J0Qm0J8NQj2Rp%J4lj1J5j7j9QJ9MPlk4J2M%j0MlLJ7j7O
-863FPj3OmJ4KJrJ2k7K2%j7j1j8L4noOj4J4J8j7%RrPj3%QjjPj2J7j8JlPnJoNk0lL3nNj1j2
-813a8PMj0MoJ7Lj1j6K3K1k8J2pK4k2j3K5j2lJ3lj9JJ3k0QLK3k7J2MQqlK0k2Ql3K5KrJ2rj0
-768a7Rj4KK7Pj4k0J6j0K3Ll9MJ4lJ2J2oK3l0pJ0j5J4j7j5K8j4K5K%k1LKJ1j5K8j5k2J4j1
-727a6pK5j2MJ2j9rK9J3k2j1J9Mj1J0j2mmkNK0Rl8OnK1pqJ7KJ0r%mqRMJ0pj3J5j1RJ3l5j0
-681a8L2j3rJ1ml%J1j2K0j5J4J2Kk0mL2k6mpJJ1Oj7J3onjK3J3j1NKkMrmKJ6qj1Kk0K6OJ2J
-634D8m3L2J7Rqrmj5K3k0J4j4M3lj1pJ9j4k6J8k1MJ5rkoJ5Nk8rPkJ4k8nJK2J0j1k1NkpJ4O
-589A6l5J0j6N3K1j2o0J2K6Jk9J6Ll1J4K5k6J6rLjj2LOrpK2OJ5l8MJKJ4lqPpoJlJ1j3kj5K0
-543a4kj9K8j9J5K1l2J9J0mjK7k9Kj7J5j2qRPJ7oj0MOk7J4Jk0M5k0nRnj9J1K1OpqKKj7J3m
-498aQqOPj5LjQ%pk2J9K4j1j7QqnJ7rKj6k5M1J2J3k4Lj5L3l1J3oMoOjQJ5j1rlpJ0m%KJ5k8
-449a3K9l6K6rj2JJ9j1O%qJ7J0j9l1K5Plj2jN0k3j2Rm0J2J9rRKJ0j0oJ0j6PNNOk6RrOQL3m0
-403fK3Ok4Ok5J8LJ1ljKmk2OPQnk0K0LRk7pL0pJ6mj7J4mK5n4K3kk2LK9j5OK7j7k4J9j0J1K3
-357B8k1j3j3K7Kj0J2%J6k4j0J8j2K1m2K9k4Q%MJ0j1RJ2j6J5rPj4J6qj2jK5Nl5J0nJ3oj2J0
-315ak0J9Oj0J2j4J2J1k7mK1J0J%k0lRPqRMj6Rj0K6Qj5j6K2j1j0Qk9PK6Oj2j6J8Rlk2NJ1m
-270EJ6k0K9j9j2qJ5j4K1pj5QKJ5Rrk1LQMj8J0kPJj7J0J2qj2RJ5kqKJ1k4KK9l2J6KrJ3k7j6
-224b6L1J1l3PJ1j2J7jKJ8l0J3J1l3J4L0m6K6j9kK1j0PoMK3oKl0j1J2omK6qpqJ0J0j6OL8l8
-181bKL3n0K8J4l7K1oJ1rk6K1RnqL1lj8P%l0J2LMQk5J3KMmL0k2J5k4%Kj2J4j4K0k0qL5k3J3
-136FoK2k2Jj2J6orJ7JKj1LQj3kj1L2l0%QL7l5KjRj3PJRj8KPKrJqJ3QJ8l1NQJJ1Kk2k5M4j3
-86FRll2%K0LJ4k3J5k8j7J2J3mK9mk8OlPJlK2J1l0lK9k7kQpjK1j7Mj9qJ0K4mRkqj0N%k0L8
-38A3Jk3J3Nk3J7Lj6kOJJ8qQk1J8k3qK1jK2k6NOk0QOlLj2j0K8RnJ4k5j7J2oJ2lKPk5K5jk5
8b0K0k3K3J2j8%nJ0j1PRK4l5kNjRk9J1K4j2jjK1jl7J4M2k2k4QK0pj3J1KqqK5k0jJ2qrkJ1J8
55B0j9jJ7J0Lj2j9KomK1j3m%RNj9K0%k5J3oJK2l2J4K7m0OMjjJ0J4j1pjj0l2M5NJJ3j3j6J1
101AJ4k3J1j4J5oMLk
110C
##PAGE=	F1=19139.18858639006794
##FIRST=	23001.711907285582129,	6426.5682307747556479,	1121.125
##DATATABLE=	(F2++(Y..Y)), PROFILE
-912BRkNMj0Oj8j%PJ9oJ5j3qPj4RPl7J6NOrOnNJ1mj1J9k3j8J1J7NN%k6J4%JqPolJ7j5PKj1
-861dJ1nJ6mOj1J7l4K2Kk0rj6L6pj2Rj2J1J9j3kRqPrmRm%Rj3J6k0N%Lj2PnPk1mL1%Mj0j6Q
-812a1Nj6NjJ4jrj5K5K2k8J4pK1k4j2K7j1kJ3pk1KJ5j7MQK0k7J5KOr%J5j9J1l1K0Lj2J9j5
-769iqJ0j7OK6Nj4k1J8j0K5ll3LRkJ6J0lK2k8j2J0j6J8k0j3K6j1K6Qmk3LKJ1j7K9j1k7J1j3
-727b1lK4rOPj8j2L2Rj5j3J9%qJ0j3oLlJK0Rl8NnK6j4nJ9%Pj1Nnj1J5jQJj5J1rQJ0l0oK4r
-679alOm%KPj1J6j2J1Rjj3nL1k0oolJ4Mj5J2%qlK2J5j6M%kRj7M%J9qokk5K2J3J4%l0K5OJ1
-630E9pj1%j5K3k2J8j6L9kj5JJ3j4j6Qj7RJ3j6NmJ0Qk9qNJJ0k2p%J5J7j0k3LOj4J4Nl3J8j9
-586b0M9J5j3n6J2K4Ml1K1Nl4J1L0l2J5j3PKj3NNnpK0NQl2QjMPkoQrpLjPj3jj0J5Kk0K6j4
-539b2J2J7l0K1J1nkK9l0jj5J7j4pPJ1K0j3j2PQl2J9lj8M5k3kRnk2J7K1Joo%Lk1J6pJ1j0J1
-495GOj5MpJ0Jqk6K3K6j1j7PqmJ5nMk6j5L9OJ5k2Mj7L4k7PmKnN%PJ5j0j1kpJ3okNJ3k7K8l4
-447b0K8j0j7NJ5j0RMj1J6J0j8l2K3Rnj1JM9k2j4J1m0J3J7rRMOj0kOj5J0NKOk3PoKJ1L0l8
-403eK0Mk0Mk2J7QPkmLnk4RRQmk1K1KJ2l1oK8pJ8nj6J3lK3n1K2kk6OK7j4OK6j5k7K1j2J4K1
-357B7k1j4j3K7KqJ0LNj9nJ7j1K1m0K9k7J0kPPoPPj3J3kKj5NNj5NK2Ml6Q%J0nj3J3k1J8Qj1
-311eJ1j4J1J2k4mJ9J0jJk0jRPj0J0Nj8Pj0K7J0j3j8K0j0j0Nk4NK6Kpj5J9Rqj8NJ1qJ7j9L1
-267C2j7j5lJ2j7K2j1j3OLJ7J0qk1lJ2Jj4J0lQjj0LJ2oj8J3K3onmJ3k4kK8k7J3jmJ7l0j8L4
-223HQl2RJ3j5J4MjJ8l0J2J7l8J0L1m4K8j9lK1rPrMK4nkk2j4PjnL0pj0j4J1J5j9QL9m1nL7
-179C0m9L1J1l7K4j0J3j3j9K1QmrK7Kk1P%k9J5KlJ6k7J3jMkL2k5J4k6KMj0J3rJ2k0qM0k6J7
-136A0qK1k0lj3J9mj1J3NJj2NNj1Kj5L4l3JJ4L1l5j%PrQLPk0LPMpKj0J1J1J3k9OLKPOk0k6
-88b6M5j4J0jl6PJ8jJ9k5J3k5j7J3J2nK6nk9J3oJNjK1Rk8mL4k9%Or%K2k1Nk2oJ1K8mPMj1j4
-42a0Q%k1L9nk0J4Kk1J6%qJJkK1j6J4j8K0k3j3J5MJ9k1MRk5J1PkJj2j5L1N%J1k3j6R%RqOQ
4Fk5K0Jk2K1k5K2J1j6jnJ3j3RPK3l0jNmQl3J6K3j0m%K1Lm0J3L7k1j9PJ9qj4J3Nj1oK2k1KJ3
50A1mj4jJ1J6k0NJ2J0Kj1j8JomJ9j0JlOOj7J7pk1J5mMK1l5J4L0l9O%JkJ1J3rrjj0l1M3QjJ2
98A8j3j4J0J6k4J1j4J3lNjl
110A
##PAGE=	F1=19114.895986887582694
##FIRST=	23001.711907285582129,	6426.5682307747556479,	-2338.375
##DATATABLE=	(F2++(Y..Y)), PROFILE
-912eNjOLj0Pj7KlQK0nJ5j4rMj0PPl4J3ONpLkJ1Omj0K1k7j7J5J3PKKk6J6lJoJ1rqJ6j3Qkj0
-861a2J8oJ6rJ1j4K4m3K3Mk3nj3L6rj7J3j1OK0rkQoOnqJ0n%J2j5J5k0PL%j8J3mQk1lK8LMj0
-814@k0ROk0OMJ1npj4K6K3k8J6pJ8k5j1L0j2%J3j1k1KJ7j4JJ1J8k6J7%LrNPj4J4l0J5Kj1K5
-770A4k0qJ1j8QK5Kj4k0K0j1K5pk5KLjK1O%K2k5j9J0j7K4k4j2K5qK6J5qk5KJJ3j9L0rl0J1
-728dj8JK2oQMj7j3L2Mqj4J8lnJ0j2j0J0knJ9J1l7OlK6k0mK1jMj1J0oj4J9oNQj4OpNRk5jJ4
-680FoKKlLLNj1J2j1J0MmlpK9j3pnpJ7Jj3J2Oj1oK2J6k2NkmJ6k6J3jK0rkmk9J8J8J2rk2K5
-632D0OJ0lj4Oj5K3k6K2j5L2jj9J1Pj5qjj2J2J4k1RnPRl0oMLPj6rlPK6rk3%J3k0J3Mk9K6r
-586BL1Pj2n2J2K1Ol1K4Ql6QL2l6J4j7J2Mj3PKjoJ8MJk7J3mOKmlJ0j1rOKLj4%oJ1Nk0K3rJ1
-538fJ0k6K2J2pkL2l2lj3J7j5oOJ3K2j9j3J0J0l7K4oj7M4k7KJ0ok3K1J9lmn%Lk4K0j2J4j2
-496gJ6Mj5Oj2J2Kj0k9K7K7j2j7PpnJ4jOl4nL3LJ3j9Pk0L4k2Jj%oLLNJ6j0j4KrJ5pkMJ4k6
-449a6K8l3K9j0k2J0J1j0J4Oj5J6Qj5l2K0J1qqJM6j9j6J5m1J3J5rQOMr%Kj3J3M%Nj9NlkJ3
-405CK6l6J8Kj6Lj9J4J3LjpMnk5J1J2Okk3K3%J4l2nK6qJ9oj4J1lK2m9K4ll1RK6j3MK6j4k9
-361b2K3j4J7J9j9j5j4K7JoQPoj7KJ7j0K1l7K8k9J0kQMkOLj0RNjj6pJ8j8J1J8Ll4OMNlj4J6
-315@k1J6J0j3J1j4J1J3k2mJ7J0lKj9JPQj0J0Nk0Nj0K7J2j1j8J6rqKj9KK6jlj4K0Qj1j5NJ0
-271Ij1J9j7L2j6j6jJ0k1K4j5j0NKJ9J1pk0rJ5jj0J1pRkknJ3nk3J8K9j0kj0J5k3nK6k3J2m
-228D%K0l1j9L4Ol1J1J5j8J1PmK0l1J1K3m2NL3m3L1j9mK2qNj0LK4loj5j4KNpL2pj2k0J3K0
-185A3k1PL8m1j0L8m3L2Pl8L0j5J3j5j2K0OlrK3Qk4OJk7J6Jj1K3k6J3mM%L1k6J3k8MPqJ1m
-142@Ok0rM5l0K0rJ9j6oj7K2jj2J0Rjj2NLqLj7L5l5KJ7K5l4kJOoJ0LMk1MQNnKj0RJ4Nk6J0
-94ElLMRj8k8M6j4J1Jl8J3J7pK3k7J2k2j8J6J1qK3ok9K0qnQJK0Pk5nL7k9%Oj3KK2k3Pk4oJ3
-48a9L2pPQj4j7J1%k1L9j1j4J4lk0J5%jMloK4k5K0j5K2k2j7RJ0J5j7KJ1k7J4P%kj1k1L4JN
-4A1Qk2j5PPNj2RRk4J7Jj8K2k8K0J2j6kmJ7j6J0MK3k5%NoOl5J9K3j0n%K1Om1J1L3j9j6OJ8
40A6rj4J4Rj5mK0k2MJ3%j8JJ1J2k2J4OQLrj8jnlJ6qMnLPj5J4j1j6J6lPK1m0J6L2l7NnMlJ2
88EJ1pj0lrl0M1J1lJ1j2j3RJ7k4J1j4J1%Ook
110@
##PAGE=	F1=19090.603387385093811
##FIRST=	23001.711907285582129,	6426.5682307747556479,	-1386.625
##DATATABLE=	(F2++(Y..Y)), PROFILE
-912cK%OJrRj5KoRK0mJ4j3j3LpONk8ROLlkLJ6%nrK1k7j5J7PR%Nk7J8n%oJ7j4j1J4j2RnrK5
-860HqJ5j2J4j3K5m6K0Nk5%j0L6j1k3J7rKJ7o%PlNjj2J0pKJ2j4J1j9ROlk4J8lRk0kK4QKrk1
-813a9OQk4OROqkj5K8K2k6J6oJ5k7rL2j2%J3j3k1JJ7rkJ3J5k2J8l%pRjrJ4k6RLj2L0k2j1J2
-767dj7J0K3%j3j8J8j2K6j2j6jkKK3KNJ9k0k4Rj7K7k5j2K2lK6K0j3k4jLJ3j9K7ml2J0k1KK2
-725anJ1Jj5j5L2kkj1J5okRj1j2J4Jj0J5J3l4RkK4k5kK0jMj2J5qj5K0j0JJ5j4MpLPj9NNnR
-678FmkPLJqMnPmlMoK3lrmj0K0kj2J3J1j3pJ9J6k3LmnK1l2J9%J8rLol1J2K3Ql1k1L1K2QMj7
-628C5J0j3K2l0K7j4K4lj9K0jj3%j2nJ2J7k5J1pNRl0kjPNj0j1p%L2ok2lK0k7J3Mk5L7J8rj
-584C2j3m4J2J7Pl0K9Rl6ML3l8J3j9J3Pj3QjMnJ6%lk1J8pQoljJ2j2j2RM%j4KlOQj8J9oJ0N
-537@k0K0J2omL2k9nj1J6j7lNJ5K2k3j4J4Rl9K6rj3M0k7LJ1ok3K4J6qkjkKk4K0j4J8j6K3J
-494A3j5Pj6J2Mj1l0K8K9j4j6NnnJ4KQm1OK5JJ0j6J0k1L1j4pJkmJOMJ4j0j6NrJ6rkMJ2k1K4
-448Hk9K9j0k4J2QqJ6Oj4J2Rj3k9J5J1roKM2j6j8J7l9J3J2qOQKj0LJj5J4OjLj4LLrJ6J8k9
-403fJ3Jj3Lj6J1J9k%j0Ppk5J5J0NJk2K2kJ7l3nK1oJ9oj3J1lK0m4K3nl3J2K4j2KK2j0l0K5
-360@j4J8J6j7j4j6K7JnNJ1j2j7QJ5rJ8k8K4k9RkRK%OnmNJ4nj7j8K9k2J8J5Kl3MR%lj4J9j9
-314a9J2J1j1Pj3J2J5k0nJ5RmLj7LNNqJ0Mk0LrK5J3rj7J3qp%j4LK0nMj4K2Oj3j1MQj3J9j4
-268@L2j3j9KPk3K5k0nKMJ9Qlj9j2J6kpJ0pQkMj1J2mk7K2L4j3%j4J6k0j0K4j8RnMK2l2j9L3
-223HLk7J1J8k0PRoK1l0QK7m2%L3l8K9j7oK2oMj2LK4nrnj5lJ0rL3nj5k2J2K5k2OL3l7j4L6
-179A7l6L3Jl4L2k1J3j6mJ8NJj1J8J4k7O%k5J7Jj8K9k5J2pP%K9k6J1k8MJ0pJ0Llk0qM8l2K2
-136A3j2J8j1rj9K0Oj4PJ2lj1MKnOk0L4l5MK0J8l5%jLJJ1KJk3QQOlLj1NJ6%k3J3oKjJ2j6k6
-88b9M3j3J2Kl6J8J2rK3k6J1j9j8J8RrJ7ok8K5pj4J1MJ8Lj9oL8k7KMj5LK0k4Qk4nJ5L1pPJ2
-44B5j6j9J3Jk0L6j6rJ2oj8J5lPOqrK5l0K4j0K2k3j6KJ3J3j4JJ3k9J7Q%mj1k6L6kROk3j2N
0a5J2Lj6J0J0k1J0Oj5K3k8J5J1j4lkJ9j7RLK1j9JMpLl6K2K3j0o%K1Qm1J0K7j7j2NJ6rj5J5
43DJ3j7lJ8k3PJ2Lj9%J0Qk1K0%PNoj8mmJJ0nPpJOj2J2j9qJ7mRK1l9J5L2l3LrOmJ3J0nj1mq
93a3k8L7J5nRj1j1PJ7k2J0j4J1KOrk
110a
##PAGE=	F1=19066.310787882604927
##FIRST=	23001.711907285582129,	6426.5682307747556479,	3900.25
##DATATABLE=	(F2++(Y..Y)), PROFILE
-912IkjR%j0J0j4MqQK1mJ2j1j6JnNMk2NNJJpPK2poj0K5k9j3J8KJ1lQk8J9qJoK1j7j3J0j1R
-863cqoL1j2J6j8J7j2K7n0J8Pk6MpL6j5k6K1qkJ5pLPkMLj6J1pKJ3j4Oj7J0J1ql0K3kRj9%K1
-817@J1jqk3NJ1k8OJ3Kj1Kj4K7K2k4J6oJ2l0nL4j2%J3j4k2%J5mmJ6J2k0J8nlmJ1qnJ5k3NM
-772dj2L3k5j2J3j6J1K2lj3j6J7j3K5j4rlpMK6lRJ7j5k8Pj7L1k5j3J9KK5K3j6k4mOJ3k0K5
-731A6kl0Rk3JK0lJ4kj2j4L0rNj0J2p%Qj1j5K1Lj6J1J5k9J1%K0k7jJ9kMj0J7rj5K1j4nK1j2
-687@LqJMj3J0knJ5qjRNmojjMj1%RpJ8Nrkj2K0mrJ2J7j6qJ7J6k4KooK5l5K1LJ6j0Prk9OK6
-636B5Jo3k8M9N2KJ0j9J3rK1l5L3j3J4pj6K9qj4Qk0JJ0K2k7J1rJRk9LoJ2%lj4j0qL8lk1nK5
-592B2l2J4Nk0M8O6p2j0j3l6J2J4Pk8L2Rl6%L4l6J0j9J3Qj2RoJ0nJ5kpj4K1rQj1lKJ3j4j2
-550b5J1Omj2KjKJ2j7J4kJ0jj3J7J2omL0k6nqJ4j9jNJ6K2k7j4J9Pm1K8j2j0L7k8OJ1nk2K5
-507CJ2j3KJmMk4K1j8K2k1L0%j5Pj9J2Mj2k8K9K9j7j4MlmJ1NJ1m7J6J8%Nj1J1k2K8oj4Mml
-463a0jQLJ3j0j8QrJ5rjMQj6K2k5K7rk6J6MnJ8Oj6RJ0j0k7J0J0qmLL6j3j8K0l8J3RqOQJj1
-417eN%j5J4P%Jr%Qj3J8Rk3RJj0Kj2QK3pKj3J1j0k4J8J0KLk1K2lJ8l3mJ5mK0pj2J1kJ9m0K3
-370A2pl4J5K0j1%J9ol1K6j3J8J4j5j3j8K5JmKJ6j7j7J2J6j0J7k0K2l0PjRlLQj2%%K2qj5k8
-327b9L8k6K4J2Jl1LJ2p%j3K1j8RJ2j0Mj2J2J8k0nJ4PnNj5LLNpRMk0JqK3J4pj6J0oqjqLJ5
-280A0j0J0j2K3Lj5pNNj4J9j3L3j2j9MMk4K5k4j%NJ8NKj8j5J7mkJ0j0PkJ1j6J2ml1K5L9j6
-237B3Lj9J7j8j3K0j3PpRK3l2j8L1jk1J0K0k2LJ2j0K4k9NK9l9nL4l4K6j6pK2mLj5LK4oj2N
-195A2j5qJ4j1L2kj6k6J3K8k3LK8l0j5L0k8L3nk9L3k6J3j7LJ7LMj4J5K0k9Okk2J8Kk7L5k4
-155gJ0qQJK6k6J1k9NJ2mORj0j8qM8l3K4j5J7mj4k0J8J3j6LJ6nj0MkkJ1k3L2l5OK2J0l3Ll
-111a0%PJ0Jjk5J1PJ0jLj2JJ7oj8J6j0JlJ4j3k4L9j2J2Ml5K2Qj4K5k5J1j6j9K1Oj0J1mk7K8
-68@nk2J3QJ4%j4oL9k7NLj7KK0k6J0k3oJ8K9pOJ5j8k0J7Lk0L3k3mJ2j0j6J4nJ6Pj2j3K6l5
-25a9K7nK1k3j5mJ7J0j1jJ3k8J9Rknrl1L8pJ5Lk3j0KJ9%j9J1J1j8MJ0j3K3k7J1J1j3njK1j7
17a1R%K0j4LKqJl7K5K1rp%K1Rl9QK2j6qNJ3j0j5J7J6k0kJ7k4J1J0Ok0%QNk1K7oNO%j9qlNM
66alJ1qmQj0Rk5%J6lJ0K2l9J3L3k9%j2RoJ4Qkj2onk6L3J7pQj0qNJ5j9Rj3J0NNj2k
110b
##PAGE=	F1=19042.018188380119682
##FIRST=	23001.711907285582129,	6426.5682307747556479,	4047.25
##DATATABLE=	(F2++(Y..Y)), PROFILE
-912A0p%RjrJ1j0LrPK1lRqj9%jKKj5LM%Lj1J1K7j4orK3k5j0J7mJ4nRk7J8o%qK5j9j4NqQrm
-861b0L6j4J4j9J5oK3m7J0Qk3QkL2j6k9K4pmJ0qPPJLNj8J2qMJ2j3%j4J0J6j2l2K5jRj8LJ6
-817aJ6oqj9kJ6l0NJ8mj1Pj4K6J9k1J6oRl1kL5j2%J3j5k1%J2KpJ5J3j7J5nnjJ2j3kJ3j9MK
-772dj1L4k2j7J3j3J2K0nj2j2J2j3K4j7joj0OK7oJ2J5j1l0Mj5L3k4j4J6OK5K4j9k1qQJ4k1
-732gK2Jk8Rk5%J8kJ6mqj3K7j4QpRqKOrj7K4Pk0MJ8k4J4%J5k5jJ7kLqK1j0j4J8j7j0K4rMj0
-685ejMj0J5qnK0j3KJ0OqlqMLj8MJ1qJ3J3rjj2K0qqJ4K1j8oJ2J6k4KroK7l5K1QJ0j0J1j1k4
-638alK9or7l1P1Q4j0J7k2J3mJ9l7L7j1Lj3qL5j5j2J0k4PNK7k4Qj4JOk8Rj1J8mKj7j5j4M2
-596B2Jk0pK8l6J7Pj7O1J34j57j8j4k7J2J0Pk5L4Ql3oL3l0Oj8J1Rj2J1j0J3lJ3mj1qK6j0O
-556Cj6kLJ5j5j2J3OprKJlJ5j4QJJ1pnJ2J2omK7k1nmRj9JNJ5K0k7j4K4Jl8K7j3oL1k6NJ3o
-509Aj7K2Rj7OLoLk0J9j9K4k5L7mj5Rk1J1Lj1k4K6K9j9j3LJnQQJ3n0K5J0%jpJ4k3K4Lk2Oo
-464hjlJ1KJ0j0j8J0j0J5rjMMqJ7k1K6rk4J4KJJ6Mj4NJ1qk2MQnmLL1j0j7K0l4J3MoNP%j1P
-416Ajj5J2J0JmljJ4j9K0kj4MJpKj0OK6j2Nj6J4j2k3K1RkPj8K0pK1l2mQ%J9nj1Q%J7l4K2j0
-369Fl3J7J7j2kJ5jl0K6j1J6J3j4rk0K2KnJJ8j7k0J6J4rJ5j1J9k9M%RpMJ0j9NmK8rj5l2M1
-326Ik9K9R%k8JJ7j4Kj3K1j5OJ2qJj1J3K0k0nJ2OoQj1K%LlNLj8joJ9J4oj1NmpjmOPj3J5j1
-277@K4jj6jLKj3J8rL1j1j8N%k2K2k5LkNJ6JQj8j4J5l%Rj1M%J4j6J0nl3K8M2j8Mk3J7j2j8
-232hJ5pOpJ1K3l2j5K7mj2NK2k4JJ4j3K5k7JK9l3rL3k7J9j4oK1mMj8MK3qj4J3j4rJ6j3L0%
-189B4j7k5J1K9k2%K1k1j6K4j9L0rk3L2k9J2j7QJ5LRj8J1K6l2Plj9J9%l0L5k0Rj0J1kK3k4
-149CJ0k7LJ3kMJ6j7j7qM7l2K3j8J7Lj5k1J0K1j5%J8poJmKJ2k4K8l3J0K0Ll0PolJ1J1%mk6
-105b2J6MJ3jOj6%J6qj5J9j2%qJ7j0k1L4j0J2Lk8K4%j6K4k1J1j4j9K3Lj1Pnk4L1ll0J5J0J2
-63FlqpL6k3PJj8MJ6k5J0k1nK1K3oQJ5j9k1K1Nj9K7k5jJ0j2j4J4pK3Nj3j5K4l5K7jK0k3j2
-20a0rJ9QrkJ1k5K2Ojorl2L7j3K1Lk5qJK2jk0J0J3j6%J2j1K3k3MJ0j0pJK0j5QkJ9j0LKpkl6
26c4K6J9rpjK1J0l5NJ6j2oMJ0qj5J6J8k1%J4k1J0QQj8jP%k0L1j0MRMj8j4%RmjJ3roQpPk9P
75b2J5mJ1K3l6RL1k4kj4J0oJ3Q%j3omk3K7K1rPrpMJ2j4Oj1RPMj4k
110c
##PAGE=	F1=19017.725588877630798
##FIRST=	23001.711907285582129,	6426.5682307747556479,	4959.125
##DATATABLE=	(F2++(Y..Y)), PROFILE
-912A2j2JR%qJ0pKj1RJ9lOlk2kLJjq%L%Oj6J4L3k1pqK1k1pJ7j0J5pJ1k6J8o%j0K9k2j3%oQ
-863a0j0lM2j8J3k1J4jK0m5MJ1k1J1JL0j7l2K7nqNqJ0PMKPk1J2oNJ1j3oj0RK2j7l2K5jRj6
-819b0QRK0j1oj7pK0l0LK1pj2J1j4K5J5j6J5oOl2KL6j3%J3j5k1jQRrJ5J1j3J3nqKJ3j8JJ1
-775Fj4KJj1L6k1j9J2j0J2J8pj1pPj4K4k0Npj4QK8j0J6J3pl0%j2L3k2j5J2J2K3K2k0j8j2J0
-734aJ5k1J8Mk4Rk5mJ7jJ7nmj1K3k0J2mOqLMqj9K6J1k4kK1j9J5%J0k0kJ5kKoK4j1j1J4j9j6
-689b1K8oNj3kKnK1j5nK4j7LJ2Oj2Kj5PNk3ROqJ1J9j0Jj1J8j0oJ4K5j9nQJ5k2Jj0pK9l3J7
-644A3J4Mj0J5j4j9pL0j3j14j5R5R1l3K3k6J2LJ5m1M1rok2KM1k2j0Rk3J0kL3j7Lj9jNk7J5
-604B4j5K4rQk0k2j7M2Oj9pK8l8K2Pj4P5K13k56k4j5j9J1PPk2L6Ol0j0L0k2Kj5PJ0j2J3j7
-565b5J8lJ4nj4lK9j1Mk0%LJ6j5j2J4OroJKpJ8j1KLJ3j3LPJ1nmK3j5mkNj9LNJ4J8k6j2K7n
-518A3l6K8j5mK6k4OJ3nj2J9Lk0J1MpLj5J6k0K6l0M3pj4Rk2RMj2j9K4K9k3j2LLlMJ1J5n2L1
-475AMjnmJ6k3J9J2k8PpJnJ3KPj1j9J2rJ3qJLjjJ3j7K3pk2J3%OJ5Jj4KJ4oj8%NllLK4oj6K0
-425A6l1J3JnNNJj3J0kj5RJ2LqKlK1k5K1j1o%KoKpLK7j5Qj9J9j4k2K2QnJ0j6J8j0K3l0mKK
-378bJ9mj0PJJ5k8K0j1l1J9J3j3lJ0Mk9K6rJ4J1j2pk1K0KojK3j7k3J9J2qJ1JJ6l0JJJ0j1M
-335CJ2k6J0rL3rj3l4M1l2L4OJk6jK2k1Nj4K1j2LJ1nmqJ4K2k0oJ1MoJ0oJmKjKKj5knJ6J3n
-288A5oJkp%jJ1nj6K1j0K5nj6NKkj2J8pK9rj9Nkj9K0k8QmNJ3lJ4j6j4J3kLOj2LJJ8j8Rnl4
-240b9K9M2j7Mk6J7ok2J0kMqJ5K3l1j3K3qmLK3k5kJ5j5K6k5jK5k5j1L2k1J2j2oK0lMk1MK2
-198B0j0j3J9j2j2J9j6K7Lj7k4RL0k1kJ2j1j4J7j2K8j3j7L0l3J3j8J3J4JJ5k1OL1l3Olj7K0
-159A4jl4L6j7Rj2J5nJ9k3Rk4KJ3%KK2k2j4rM3l0K2k1J7J0j7k1KL0j6kK0rkjoMJ4k4K4l2J3
-116bJ8kk9J1onJ4R%pk7K0LJ6jPj7mJ6j1j1K2j4%j3J9qj6K7pJ3Jk2K6pj8K4j9J2j3j8K6jj1
-72e%mk0L3kl6J6J3RnmoL3k0R%j9MJ3k3Rj8nK5J6nRJ4j9k1K4Rj9K1k9MPj3j3J4qL1Lj5j8K3
-26A2l5K7MJ7k3pj5K0QrlRk2K6Mlnrl3L6j8K7Jk6njK6mk0J0J4j2oJ5rK2j9lJ0qrLK0j3OnJ9
20A4pM%oll5K6J8j0okK2Rl0KJ0j0kKPoj4J6K0k3KJ0j8J3LJ0j7%Nmj9L5j4JJ3Qj7k0LJ3j1%
67hJ6j0rRmOl4J4J4oJ2K3l3OL0j9nj5J0oJ2PLj4pkk1K2K4j1QrnKRrMj0PRMj6j
110c
##PAGE=	F1=18993.432989375141915
##FIRST=	23001.711907285582129,	6426.5682307747556479,	4771.375
##DATATABLE=	(F2++(Y..Y)), PROFILE
-912A1j3%PJoRmJj1QJ8lKKk4%N%lm%%JQj9J6L4k5prK0j5nJ6j5J8rJ1k3J5kjj4L2k2j2moRj1
-862b3%M3j9J1k2J2NJ4l9nJ3j4J1NK4j6l1K8oq%j1J5PPJPk2J3nNJ0j1j3nOK6j8l1K4%Oj3J1
-818hNK2j7nj2j2K4k9JK3j0j1J5j5K5Rj1J4pNl2NL4j1kJ3j4j9jKJ6j0J2J2j1Rlj1OJ3k0KQ
-775Dj2M%j1L4j5k4J3oJ1J6rj1J%j5K2k1J0rj5J1K5j2J9J2nk8lrL2j9j9J0J7K2J8k0j3j6J0
-734aJ7k0J4Nj9J0k6pJ4%J9o%oJ6k2J0%LqNKpk0K6J4k3j1K4j3J6jNj5lJ3jJnK7j0j1J0j9j9
-689b2K7lQj6kJkK4j8pK6j8LJ2Qj6Nj8QJ1k5J3npPK3pJj0J9j4mJ3K9k0jLJ3j7kj2nK9l0J2
-644A4K0lqJ8j8j1j0L2j6r4M3J06M7p2K2k9QJ2J1m3M2pj4l1J3M3k4qLj8J0j0M0pnk3%Jk3J6
-604B7j7L2j4J4k3k9j8L8J2j7qK4l4K5Rj5R3K91l58k9j7j0J0NNj6L5Mk6j4K5j2jj1KQrJ3k1
-565b7J9kJ5qj4JL2j2Kk1JKJ6j4j2J5Nj0lJ%j0K2rlMJ4j8J1LJ0olJ8qkJjj8MNJ3J4k3rK9j1
-518A3l0K4j4lJ9j9NJ4onJ3Jk4J5MrNqJ0j8K6l4M9j2j2Pk0PKj0j2K0K5k3j3MPlKJ0J6m9L3
-475Gj%j0kJ7k1J3K1l3PpMqJ7JKj2j9J5qJ1pJKnORj4K0mj9J0%RJ4kj3jJ6lj5lJ%kLJ8nj2J7
-425A5k6J2klMMJj5J1%j6OJ3Pj2PmK4k8K2k0%kKmJnLK6j9J0j9K2j7k0K2QoJ1j3J6j4K5k7l
-380coOJ8kj0NKJ5k5K0j3k8K1J0j5mORk7K4pJ2J0j1lk2J6KqjK4j1k7K1RqRJ0J4l1jKRj3LJ4
-334A5l1J5j4L5oj1l3L7l3L5MKk4jK6k8Oj3J9pKPkqoJ6K2k0oJ1JnJ2%kq%LlKj1mkJ1J2njk
-286G%oJKJ6j6j9K6rK5j0j4J0JorJ7nK7j0j7Llj4J6k9J3oMRmJ9j8pPjOLj2%LJ9j5Pql2K9M0
-238D0j5Mk8J7jk4NKKpJ7K0k8j1J9j1NkK4k6kJ3j6K5k1lK0j5j3L3j7Lj0nJ9lNk4NK1j4rK3
-195A7j1j1J6j7K4Nj4k0OK6j7mLJj4J1oK5j6j2K7l3J1j6J4J3JK0k5ML3l3M%j6K1ll3L1j3J0
-154Ij3J7qJ6k1Qj8kJ2J%K6k5j0j0L8k7J9k5K0J5j8j9rL8j4kJ9j0KmqPJ3k2K0l0J5J3mk6J6
-112armJ4P%pk9K3%K0lJ0j9qJ6rj0K4j2mj5K0oj1K0nJ3jj4K6j5j8K2j4J1j2j7K8lj2mmj7L3
-68DJm0J6J5OpKpK7j4Rjj7MRk2J0j4oK6QjJ2Rj7k1K7J2j8J4l0QLj4j0J4rL5%j5j9K0l0K3P
-23IJ5k4kj6J9QrmMj6K9%mlrk9K9k1L1Lk9llK7mj8RJ4qj0J6oJ9j4rRnj1MJ8rLnJ9nLljol2
26c0K4J5rnlK2Qk4jNq%LLlj4J4K2k4LQj3J3jJ1j7JMoj9L5j4jJ5J2j6k4MK0k0jK0j0j2RjMl5
74c6K0J2qJ2K2k7KK7j4qj4QmJ0NOj3q%k0J9K3j0OonJMk%qQRKj5j
110c
##PAGE=	F1=18969.140389872656669
##FIRST=	23001.711907285582129,	6426.5682307747556479,	4201.125
##DATATABLE=	(F2++(Y..Y)), PROFILE
-912A0j5kQKlOjjj0QJ5lkQk7KPJp%%jJJ0k2J7L7k9pj0J8rkJ3j9K1j1J2k2J3Jjj8L4k2rqnR
-863a3j0JM4k2J0k2RJ2Pl2j2J3oJ0QJ8j5k9K9nrmj5J8OJ1%Pk2J3nPQrj9jLL1k0k6J9JLj1J6
-818cJK3k2noj8K8k6kK5j3rJ9j6K3MpJ4rMl2RL1rlJ3j4j8%lK1j0RJ3qMjj2J0J1k2KOrOkj0
-771a3K9ok8J2lRJ6j1j0Poj5K0k2J4j0j5J3K1j3K2J0kk7noL0j5k3PK3J9J3j9ok0RJ8j9J1P
-730A6j6J2k5j1J2JJ8pMkJ1k2QKKpM%nk0K4J7k2j8K6pJ7l%rmJ0jJkK7rqMj8k2K8jRj7kjjK9
-681B2k2qK7j9MJ2Rj9Qk2J0J8k0J2j9pOK6pMpJ6j7kJ2L2k0LkJ1j2mj4lK8k3LK6j0pK1k2jr
-637A4L2j1j8J61J00q1j29J5l3MK2Om6M3pj7m1K5M2k3qorQk0M4Rj4k5%mj7J2j6L8j6J9k4l6
-598gj6L0J9j5j0J5k4K9Rj6J07L59m47l3k0kRLKj0L5Jk1j8K1knnnPqJ5k7K0jJ6rj2LL3j2j
-556Gk0KjJ8j4j1J5Mj1J%jj3K4oqNJ5k2J8kRnlJ3j%Lpj6NNJ2Qj9mL0j9k4K2j4kJ4j6NJ5oJ
-508FPkk6J8Nj1OkMj5K6l8N4j7rOj9MLj0nJ5K3k5j2LJ1kkJ1J6m5L4oJj3jJ9k0RK5l5QqPrJ9
-461H%lj3j8J7qJ0pLJrJ3Nj2J8kj6PjJ4J1oroJ9jj1olLjLJ3nqJ4k1J1njLLJj6J2Kj7KJ3J2
-411A3j7J3pK9l1K3k9PoNnKmKK5k2J2j9K5j9j8K2PqJ4j0J2j8K8k3mj4J0J7%j0NKJ5k1J9j5
-369Gk4K1Pj6oKJ4k5K3nRJ0j0Jk3J3Kj0lK8ol1K1PrOK0J3l0nMQj6LJ4l3J8j7L4lrk9L1l4L6
-324HLKk2%L0l6Pj1J7l%NJj3mJ8K3k1pJ2llJ3Pmj2mOqMpn%PJ0mMoKoNKK1k6k0K8pK5j6j0J4
-273A6%j0oJ6mK6j0j6jkrJ2l0J8pJOpK5j8kKJRkj2kOK0j2Lql1K8L5j1Nk9J5Ok8%OJoJ9J7k5
-225EqJ5j4J3rK5k4mJ2j7K5j9lJ2kj5L3j3oqnJ9kNk6OJ9j6oK6rj2J5j9K1Pj2j6LK4j4qkJ0
-181Fj4PjK2j9oK3l4J1j4J4J3jK7k9JL4l3JLj3K2nl3K8j0J1j4K0j3J4k0Qj2pJ2KjK9k6pj1
-139a5L1k3J6k8K2K0j8j9j8M5j2lJ8j1Poj1J0J3k1J5k7J8Pok3J9qkJ2M%rk9K7mK4oJ2k0j2
-98a1J6orK6j1oj9K2nnJ3lJ3lnK4k1j9K0rJ1j2j6L1pj1j0kj4L2Mm4J7J6LqQrK2rRkj6MNj9
-52a5Rj0pK9kLJ5Lj5j8K8J7j8Pl1J2kj3rJ5j0L9mj4k0J7k5J9J0J2k3Kj7J9OrnKj3L2kojj0
-8ck5K4k4L5Ll0jnK8nj6RJ3nj3J8mJ6j0j4Qkj3NJ7pLqK0mKoLpk9K2J3rmnK2Rj9mJpKLJkj3
42a7J2K4k5NMpJ4pJ1j5JLrj7L5j3lJ7J5j4k9OK5k9jK3j0j4RKKl4K4J0j0J1K2k1lK5j0j1j2
85a1OkQMQj3qJj8J5K4j0Nmn%%NnoQJ0%j5%
110c
##PAGE=	F1=18944.847790370167786
##FIRST=	23001.711907285582129,	6426.5682307747556479,	4212.5
##DATATABLE=	(F2++(Y..Y)), PROFILE
-912A0j5lPK%N%lqPJ2koJ1k7MJ0Jj1KLmKJ1k2J6L4k8pj1J5kkJ1k1K2j1J1j9J0Okk3L5k0oj2
-865a8mJ0j0KM1k0Pk1OJ7jk3j8J3LQQJ0rk7K8nqpj8J9OJ3%Nk1J4nPOok5LJL3k0k0J2M%qJ8
-818@lK2k6m%k1K9k2mK4j3qK2j6K2kmJ4j0Lk9J0K6olJ2j3j8KqK5j0NJ4mj%j1J5Ok1jOrJ0l
-772cj1K4Ml2J1JPJ5j3j0J5j3j3J7k2J5j0j5J5J7j3K3J1lk3plK7j4k4LK8J9Nj6jk2OK0j7Q
-731FOrJ2k3j5RLJ6nOLMj9KN%nNmkj9K0J8j8k5K9lJ7nmmmQkJJK8qojj7k3K6jJ2j8jjjL0k1
-680Cj0K5j6KRJ2k1J0k1QK7j0Ql7oOK5mNjJ2k0JJ0L3k0QpQnoj6%K6j5nL0j7lK2k6QlL1KJ27
-634A89L55O0l05k04%l7%L1jm5M0nj8m8L5L8k0pj8LJk6M5K5k4k2lpj2Lj2M1j6K3k2m4oJ7K4
-595B8rj1lqL2Rj7J19L99n08l4k4NPLjmL3jj7k0J6PpKj1LpJ7l1J9jJ9rj1ML3j1mj7JmJ9j2
-551gj1J6Kj1Mjlj3K4mj2PJ6k6K5oPp%QNKLj0j4ONRLj4KK7k4j6J8j2kOj0MJ6qJ1mjk6K0Lj2
-502eQMkj1K4m0N6k1nMj7JJoKQJ8k3j4OJ3jlQJ6l8L1q%j4%J9j8NK9l7RpQj0K2jqj4j6J7pJ0
-454goMjrJ6Jj1J6Kj3L%J5RrppK1jqooM%LQnmJ0j6J1p%KL%j7J2Pj8kJ3J5k1J8qK7l1K4l4J2
-403BrOnKkKK2k3J2j7K6j9j6K0OoJ4rJ0k1K8j8nj9J2J8Kj1LLJ5j6J6j7j9K2Nj8pkJ8k2K1m
-359@PJ1j1Mk2J0Kj3kK9Jl3J8MrMK6J4l0qOPj9KJ6l4K0j9L0Kok5K4l3L4KLk0JL2m1PrJ3LJ
-313akNj8%K0K1k2oJ2nkJ4J2nj6oQj2MjoKJPkQpLoJ0%K6l5j9K8nK3k1nJ7%j5kJ5nK7j2j5m
-264HjkOk8K1plMqK8k0NlMJ0oj2kPJ8o%j0k7K4L1oNl1J5J0k8nQJnJ8J5k2oJ2j6K0j6K6k3m
-217aJ0j6K3j6mNJ0j5L3j1j4pmJ9kNk8PJ8j9JK5qj0J1k0J9Ppj1%J8rj1pJ9j4M%J9j8lJ9l0
-173a3Qj1RJ4jL1l1jL3l0nRj2K4rk9K1oJ2j4K2j7J3j9Qoj1RK%L0k5lj2K2j8J1l0K6K3j8j6
-131a0k8M9omJ4j2J2pj5J3J1j7J1k3J9knj8K1qKPK%j0k9K8pK8j0J5k0j5J4jj0K7qqk0K2n%
-88cP%J2nMK1k8j9K1oQj0j4L2rj2j1kj2L0Nm1J4J6KqJ1rJ5mPkj3MJj7RopL0j1PJ8mj2j7K8
-41B0K3j9%k9J6rrrJ6rL8pj3k0J5j9J4J1J0k4Qj7J8PrqlqL5nqLj1j8J5k3L4Ol2%nK5nj2QJ3
4Dlj4J7kJ3nj8NKj2MJ5mJj0K2mjqRrk5J7J1qkoK2Qj3plnKNjjj1RK4k4NJjJ4j2J1j3KLj1j6
56b3L1rpK0J7j3l1QL0l6mK6rj5QLKl0K4Qj1QK3j6pK2pj2rLJOKRj1qKj7J1K3qMjojnJ4j0nQ
106BR%j3J
110a
##PAGE=	F1=18920.555190867682541
##FIRST=	23001.711907285582129,	6426.5682307747556479,	4224
##DATATABLE=	(F2++(Y..Y)), PROFILE
-912A0j4lNLLKKooOJ0kj0J4k6OJ2Lj7MNoMJ0k2J5L2k6qj2J2NkRk2K4j2J0j7QRjk8L6j9lj5
-865a8lJ1j0ML7k0Nj9KK2qj4k3J2J1NRKkk6K8oqpk1J8NJ6%Lk0J5nONkl0PlL3j7j2MNkoJ8m
-817cK0k9lOk5L0j9nK3j2pK4j7K2rJJ3j2Lk6J2J9klJ0j1j8Mj2K8r%J6kpKj0K0Lk2lNrJ4mj1
-771a5J7J5l4QNMJ5j5qK2k0j2J3k1J7j0j4J6J1j1K3J3mj9rJK2j1k7JL2J8lj2Mk4KK3j5NOl
-729FJ2k1j9PLJ5mQQlj3nO%lMp%j7J5J8j1l2L1JJ7qpKnOlJMK7pnmj6k2K4jJ3j8JkkL1k0j2
-679gK3j3JPJ4k3J2k1PL6NJn6oPK2jONQk2MOL5j9J3j1NJrj7MK4pj5L4k3JK3l0J6PL2K3L35
-634D37O17j3o18k94k2l9oM0pm5L6mj5n0M2L1j3pl1J5j0l0M3M2l3j8pj0oj3mL8j1K4j6n2R
-597@LK7lj2k6J5L2Pj7J26M08n32l5k6ROMmJL0lj1k1RJ7rQj7%nJ8l5J6JK2j0rML3j0pj3%p
-553a6K0j1rJ4%j1Qjoj4K5kj6QJ6k7K9pMpKJJ2MKj3j0NNOlpQK3k9pJ3rlJoKJ8j0K0j4jk4K1
-504DJj2QJ1qpK1m1N8k6jJj3k%mRLJ2k2j4PJ6jmNJ5l0K8j1Jj4JJ8j6KK8l4RoJ1j2K4kj3j5
-458a5j4J8pJ0nNkrJ8mj0J6Mj1J%J8Nj3lrK3%omj0N%NLoJLj0J1rJKKJj9J1J2j8pJ1K1k5K2
-409A3j0K7l0K5l9J5j2RnKjKJ8k3J2j5K7j9j5J9MmJ5qQk6L0j3ok4J5J7Nj3KLJ5j2J4j8j5K4
-367A3Kj9qnK2j9J9mNJ0j0Pk1QJj6%K9Ol5J8Jj0KK9J7l0j0OPk0jJ8l3K0j7K2Pmk0J7l1L2J
-323FMj9LL4m6PpRQJoRk3LK0K0k2oJ4r%J4J8ok0qQj7QLoNmM%J0rMnJ4%K7m0j7K6mK2k7JJ9
-273B0jj8MJ2oK6j2j4rJRkk6K4qpKqL1k3J3j0QJ1j2j0kQJ6%jj4k3K1K5jMl1J6J4k9qQKmJ7
-227A3J1j9mJ0j7K6k2K4k0lQj6K0j2mkK1j5L5j0k2nmJ8lPk9QJ6k1PK3qpPk1J7OkpkJ3mj5j0
-182a4K8j5JKJ6j7jJ5k7OpNJ5kL6l5kL0k7j0J5j1K6j3k4J5mJ5j6K3k1J3j8RJj7QK%K9k2Kj5
-139fJ4j3Ol1L0K3j7j3l6N1klJ1j3J5pj7J4Rj2Ok0J9qlj5K3pNLk%rk8K8j0L2j5J7j9j8J5J
-96bj0K8nj0k1K2oNKKJ1pJ3J6l3j7K0kNrj3L2j0j1j3jj0K6Pl8J3J6%pJ5j2QKNkj0Mlj4Qlp
-49a6K9j9J3K0j2rj3K6K8k0mk8J9j4prJ6oL6rj1k0J1j1QJ1Rk6J4j5J6Prj0qmL7prPj2j1Pk2
-5b7L2Rl5KnK4qoQJ1%j5J6%Rjk1LNj1MJ2jjj1K3nlj0J4j0k1J3Rr%pK2Qpj0pmLQmJj0OK5k4
45fOkLJ5j6Rj1MLj4j5K8mrK1J7j2l1RL3m2oK9rj5PNJk6K4Qj5PK3j1j1J9nj2njNKJJ0j0pKj5
94a9QK1oLJnlj0K2j5lQRjj1J
110@
##PAGE=	F1=18896.262591365193657
##FIRST=	23001.711907285582129,	6426.5682307747556479,	3398.75
##DATATABLE=	(F2++(Y..Y)), PROFILE
-912Hj2mMMNJJpmNQlj1J4k3QJ2Ok0KRpMRj9J1K7k0rj3J0J0lPk1K5j2Rj4LJ4kl0L5j7%j6kJ1
-863grNL1j8Kj6%K4j3pk4RJ9JQoNk1K6rmqk3J5NJ8%Jj7J6pNMKl3QnL2j3mnPlmJ7mJ5l0lJ1
-813gk4K6j3oK0j0oK4j6K3j8NJ4j6Mj9J1J1KkQj0j8Pj5L0rlJ7%j0KqK3kj9qNrJ8lj4J1K5l5
-768a4PPKJ3j5pK6k4qPj8J5qj3J7MpK2J6pj6qMJ7j1k8jL5J8j0rRk4mK5j2LOJJ1j8k1MNJ2m
-722aJ0J3rpj1NJjMj1Mj6J1J6nl5L2KJ6qj0PpMlJPK7qlpj4j9K1lJ5j8KklK9j5j4J9qkMJ7k4
-673CJ2j8MM4K5rp5oRJ8LPJ1Nk6QJL6j8J7j5MPj4j6QK3kk2L4k5NK3l3K1K1L4N1N87R23j18
-632A547r89l88m7m1rM6j4m3L0lpm9M4K2kqm2K6k5k7L5N6l8j1j7j1kl1OK8nK3rn7K9j2K9K
-594C6j4n1M3K7Mj5J28L81n12l4k7J1LPqNK7lpk0NK1qJ5k3mnJ8l5J2KK6j0pKL1rrolj1K1q
-551dqJ2kj0J0jqj2K2kj7J1J3k7L1pLrNmJ7Ojj4pMNLpkJ5J6l1%RomnjKJ7j0K6k4Kk1K0%j2
-502gRJ5j3kJ6l8N6l0Ljj0mk%J2%Nj8j6J0J9jnKJ2k0K2j2jj0%J7j3kK6l0J0oJ3j3K6lj7j7
-458a8j0J7pJ0lNloJ5nj1J6OrkKJ7Lj5%j0K4Jn%j5OJOkpNlmJ0j0LJL%k0RJ8j8j2RK5k7K5j1
-408DK2k5K4m0J6j3RnKjMJ3k1J0j1K4j5j5J6MjJ5qOl0L1pqk6J4J9Pj5K%J7qJ1j9j0K3Jk0q
-364a2pK4j5J4lMJ0j0Rj9Ojj7KK8Rl3J5kj0JK9K1k9j2OPk1lJ8k9J9j3J2J2lj6J1k7K7KMj8
-321a0NL5m8MlMJ3Mj4J2k4OJ9J6k0nJ4j0JJ4K0ok3rOj9J1QoNp%LJ1qLnJ8jK6m1j4K2kJ9l0
-275fOK0jj9QQrK9j4j2j2LJ7rk3K4oj3KoK9k6K3j6J1J1j6rkJ0J3Pmj6j8J6J8NMl1J5J7k8j1
-231a1QLlJ5Rj7kQj8L0k8K3j6jLj1J4j2%rL0j3L7j3k5mmJ7lOl0J1J4k3J5J8qlJk1J6NMknP
-185A2%j7j1L3j7%KJ5j5kJ2k0LmjJ5jL8l5lK4k2j7K2rK7j9j8J0jJ8j6K1k4J3j6J0Ok1NL%K7
-142B7j7Nj7OrLl2L2K3j5j1m0M8MjOj3J5nj9J6NoLj8J9j5%j0K2oJ0mm%qk6K6j3L6j9J7j7k1
-98b3J6Oj2K8kj1k2K2oQjLRpJ8J2l7j5K3jJrj0L2j0j2j2%j0K2Nk9J1J3%nJ7j4KNLjpMnj3Q
-51f%pK7k5J7K3k0prK3L2k1qk4K2k2%j0J6lL2j1j0j8RnKJ1Pk7J8j2J4Ppj3j2jL8qj0J1j4l
-7djj8K7J2l6LnJ8q%RJ0%j3J2MLLk2JQrKJ1%lj2K5ooj2J9j2j6PRqJqK1J0lj3rlKJ0mJqMK3
44A6k2OnRJ4j8Pj2QLj5j4K3Jj1K1J6j0k8QL4m4j0L0nj6ONJj9K0Qj7NK3pj3J5lj3%oR%jJ0q
91AoKj4PJ6kKNqlj4K8k0%PQ%rJ
110A
##PAGE=	F1=18871.969991862708412
##FIRST=	23001.711907285582129,	6426.5682307747556479,	2573.375
##DATATABLE=	(F2++(Y..Y)), PROFILE
-912FqnKNOjJpkMNmj2J4k0J0J3Rk5KJ3j0MRj6QK1j5rj3OJ7nMj9K6j1Oj1JJ6jl3L5j6Kj5kJ2
-863crNK4j4%j3lK5j7%k4OK4kPj6J5j7K3j1jok4J2LK0%kj4J8j0NKPl5RqL1rLj3RmkJ6nJ1l1
-815a8lJ7k5K3qpJ8qnK3j5K4k5QJ3j8Oj3J0LNjOrj8J0j7L0roJ8Mj6MnK6pj8j2Pj0K2mj5LL5
-769B3l5NQJJ3j5qL0k6nJj5J5pj2J8llK2J8j1j3nNJ1rk8mL6J9j6pJ4k3j1K8j1LNNJ0j4k3K
-725a2ORlJ0J6j4Kj8MKJLj4Pj4NJ5Ll8L2LJ5j0j1J0qMm%J1K6rlrj0j6J8oJ5j5MkoK7j1j6J5
-678A4km%K0k4J2j5JN1M2j8r0pJ3J2OQJ6Kk8J1mL6j7K1j8LJ2j7j7J3K1Mk7L2k7J0K2l4K3L7
-637I3L7Q3Q47J233k40j366m76p4l9j0M6j9l9K3jKm1M3J1J0qm7L0m0k0K6O2m0%l0j2Jm6J4
-603A3J0%J8jn9N2k5L0Lj6p4P1J5Jj0J25L26m52l4k7J2jJ2j1QK4mlj8KK3rK3k7qnK0l5PKK9
-562Gj0m%K8pj1jmj5K1noJ1prJ3jj1rK0kj8J2J1k6L2oJj1PpK0Qmj4lLM%j0LK0Rl1ONjqrLK
-511dJ7j2L2l3Oj8K0kj2RJ8j6MJ0l6N4l3OlpmmLJ5mkj4j6J1K1%okRrJ5j2kokJ6j0mK1k4J0
-465@mJ4j4K7mk1j8oJ5nJ0kOnjJ2qj2J6QqmMJ6Jj7KrK4JnOj9NKPnrRr%J1j1NjNjk1PK3j6j8
-413a7PK9l0K8j2J6j8K3m0J6j5J1oK%OPj8PpK0j1j4J3LLJ6rMl4L3lrk8J4K0J0j8J%J7oJ0k1
-369@oK4%k0pj1K7j2J0kKRrJ0j6Olk0NK6Rk9J5oj1%K7K5k8j3OQk1oJ8k3J6q%J8kj4Qk3K1M
-323DMj8PL6n0KJkJ7Qk0J5k7RJ8J3k1kJ4j2LJ2K2nk4j1Mk1J5J3qQj0nOJ1qLoK3kK2l8j2J8
-278F%J5l3J3K0jk1J1Nj1L0j4j1j6OK5j5j9K3nj9LlK8l0L1k2J4J1k0p%J0J0J2oj8j2J0J2J0
-237B2Ml1J5J9k5j3QJkJ3Pj6JPj8L3l5K1j1%JpRj1Kj5L8j1L8j6k8lmJ6lOk9J4J0k3K1J3rJ
-193A0nj9J5LRKo%Mj9j1L8k0%KJ3j1nRj3JjpJ6lM0l5lJ7j6k4K9pK8k4j2N%K2j7K0k6J3j6J2
-148HJ2k6KKLK4j3Rj9%ojl1L3K2j3pm4M4J0Jjj2J6lk2J7K%jj4J8k2MnJ9lJ3rpJok5K2j5M0
-102A7k4J8j5k1J5J0j4K8%j0k3K2qJ2nNPqK4Pl8j3K4jlorL2j1j2j1Lj2J8Lj9QJ1jjJ9j8lP
-58DJ%mMrj0PLoK5l2K2K5k7loJ9L5k2j0k1K4k8Oj2J7jK8j2rj6Q%mJ0Ok7K0pJ2Ooj4j6KL8r
-11A1j1J5j5Lqj4K2J5l7MmJ2rPRQJj1PQkPk3kJ2qJRKmj3K5pqj4K4j3j2KPoKrK1J0Jj5j1jJ
38a1J2oLoJK1j9NqJ5J3k1Nj1J0Nj6j4J8Pj2K0J4qk5PL3m4j2L1lj7NN%j1J5Rj8KK3lj6J2kj3
84eNj1J3kmJ0moJj1MJ2JKQrmj8L4k5LPP%oJ
110C
##PAGE=	F1=18847.677392360219528
##FIRST=	23001.711907285582129,	6426.5682307747556479,	2752.25
##DATATABLE=	(F2++(Y..Y)), PROFILE
-912FnnJMQjjqJKMoj2J2j6J2J2J3k8kJ6j0NQj2LJ5qj0j3MK0qLj5K5j0MrkJ8jl2L2j3Lj4%J1
-863ArNJ7j0mqmK1j8Nk1MK7oMk2K2j2K0j2Jmk4PKK0Kmj2K1j5NJJ0l4Qj0K8mQj7RlLJ0nOk9
-815b0mJ9k1J6koJ4pmK1j4K7l2J0J4k1PnPnR%Mqj9J3j7K8qrJ9Oj9M%K6j1j7j5J0j3K5lj7n
-770b3M3l2LR%J1j5oK9k5joj1J4nj1J7rKJ9K1j5rlPOj0k7nL5K0j9mJ5k1j8L0qKNORrk4%OP
-723@lQJ9j7J1k2%MMjj6J0j1JJ3Ql7L1%J5j1j1J2pKmJJ3K2j0kqqj3J6rJ4j1NkqK2oj7J2Ko
-676ElK3k3J1j2jN5N7k7r9qJ7NQRK1jk9J4j0L6j6K2j8LJ6k1j7J7K2Nk7K5k4J5J9l5K3N2M2
-636A51J16J073J496l63j686n43r7l6pM2k2l6J8JJ3k8L7JK2nm7K8n1rJ5N8l5Rm7qKn7K2j2
-602A5%PQn9P3l3K8%j8q7Q8%lkJ16K55l66l2k3RmJ6j3J0K0k%j5JK1qK9l1j0oK0l3KKL2j0k
-560elK4nj1Opj8K0jnJ0j0qJ4jj2oJ6lj7J4Qk4L1lkj4J2j3K4Rqj2%JMkj4PK5Kl0J1MLj2j3
-513a4PJJ6j1L5m2J1j3J9nj0QJ8j7J0Kl0M8l3RnmnnOJ6pqrj8J4K1JooO%J0j1qLlJ2pmJ3j7
-466a2J1lJ4j3K7ok4j8kJ4nJ1jOoMPrj4J8QpnNJ3%j7LnK1JnJ3k3MLRqj1J1j4LJ1rOmQlk1M
-416a0K9j3k3LL2l0K8j2J0j2K0l6J4j5J2pLjQLj4KkJ4mj5J1LPJ5j0Kl6L3%rk6J1K0J2j9Jl
-373dJ8lPj9nK4jj9pj1K8qMkKQqJ1j4Qqk1QK5Ok2J3qj3jK2K9k5j3NQj9pJ6j6J2kj2K1%j3O
-326@j8J7MMj7QL3m7jMoK1J0k5J6k6J0J7Qj9JJ3j3MJ1K0jk5j2jj9J7J8j0J0j2rRRoKpK6jJ6
-281C3l3qJ1LJ0l3J8J8jk0J4jj2L1j3j1j7QL1k1j5K1kk5O%K3l2L6k5J8Rk2nKROJ7qj8qOOJ4
-237B0Lk8J3J9k0j4OJ%QPj5JRj7L2m0J9nKjkKj4Pj8M0pL9k1k6knJ5mNk6J5Rk3K6Qj1Mj1j6
-191a6J6%J3MomPk1rL8k1%JJ2pqOnjJj1J4kL9l4lJ1j2k8L3nK9k9oJJK5j8J7k7J4j3J2J5k8
-146e%JPK0rJ2k1nlok8L3J9j1nm4L7J6Mpj2J4Kk5J8%Nlj1J5k4NJJ5jJ5j4qKmk2J7j6M1k6J5
-100Dj1k1J5J3j4K6%qk3K2qJ2oOLoK5Nl8j2K7jrmpL1j0j2rNj4J3JrPQ%JJ9k1oQkKjMj1j0Q
-51hOpK1l4K5K5l1kkJ4L6k2j0j7K6l5J1j3J8LK2j2qj4PLpQMk7K3lJ0Lkj7j8ML6qj2K0j6Qj4
-6fqJ4J8l7NmOj1J4J1PjqLJ2oOk0mJ4ojRKoj4K7pj1j5K6j4qkNlJqK1J1Kj6j0%kJ5oKmjJ9j6
45eMj0J8J0j9Kj2J4Oj6j4J2J4j1J7J1qj8ML0l9j6L1Jj9NMJmQJ1k0KK2kj7J0jj3J0j6J8noR
90ClkjqLON%J2rpj8L5k7ONOLnJ
110E
##PAGE=	F1=18823.384792857730645
##FIRST=	23001.711907285582129,	6426.5682307747556479,	2166
##DATATABLE=	(F2++(Y..Y)), PROFILE
-912EknjLJ0kkpKJKoj3J0j1J2J1J7l1mJ9j1NPr%R%j1j3KK3j1Kj2K4qKpoK2kl2L1j1Lj2JJ2
-863FrLJ0nonnJ8j9J0j7JK8rJk7K8oJ5j3Mkk1J%K1Lnj0K3k0M%J4l2Qj2K5%J4k3J0jOMlJk6
-815a8pK3j7QJmJ0mmJ9j3K9l8J2J5k3QLKj2J2JLqj9J7j8K6qj0J9Rk2KNK7j5j5j9J3j4K7lj8
-771a8j2N0k8jRjJ1j5nK6k1Lj2pJ3lj0J7j6OJ6K5j9ojRjrk4pL2K2k1lJ6j7k5L1nJOOOmk3j
-725a0PMlOJ9j9K0k6mPOlj7J3j0lJ0J6l7L1lJ3j1j2J4qLoJJ6K0j2loopJ4j4J3oNkj1J8%j9
-679bQQrnK6k1RqoN7O7l0j04j0K0jJ1RK5lk9J5j5L4j4K1j6MJ8k4j7K2K1Nk5J8k2K0J6l2J9
-638F0O5M7J42J227J665m64j893n78j12l0jL2k2l2J4MK4j0K7mL1Jm0J8n6PKM5k6J7o2nKn2
-604D3K4l4qpJ0n4Q4l4K6j0k1q5R0j8rQJ04J80k67k9j9OpK1j8J1J8jMj1%J6nL2l3j2pK0k9
-565b1mKL6j2jnJ9lrJ2j2j9J9JlJ0j5pJ6kj3jJ2nj5J4Mk0K7Jlj6J5j5K3J1j3rNkKkj7RK9n
-519A8k6J5JQj6j6J0JJ6j3L7m8J5oJ7qpNJ7j6J5ok4M2l4J2nkmpQJ7j1j3lj9J6K1KqqKJ0Mj2
-474cj1J1nJ0nmNj0J2kJ5j4K8rk6j7KJ1mJ3%MnQKj0j6J9RqmOJ1jj9MjK0jnK0k5JMJ1j0j4J3
-426A0k0QJ0pPpJ2nk1JL5rl0JL3l0K9j2LnJ7l2J3j6J2pKjJ1kqnMPKj4PKJ3J4j0Jl9L3Lj0k4
-379b4QK1J4k1JoJ8%Ok0lK4jj8oj2K9p%lKPoJ1j0Rj1k2J1K1Jj3J2j1j3jJ6L3k4j2MRj7rJ4
-334ArQMk2K5jj3Pj4J2NLj6RL1m6lQj1K4J2k9J8k5J2J4Mj9NJ2j4OQJ7Lk5j2nj6J9K2j2J2j2
-290cj4J1Pn%oK6%Rk5mMNOl3K2J8kj9J6nj6L4j3j0j8RL7k6j0J8Jl0RLJ8l6M2k7K0Rk6lNQK
-244HK1rj8mJJJ7Lk5J1J9j4j5LJ%OOj3JRj6L2m5J8%LlKlj6J1k1M3mL8k5k3joJ3nNk4J8Qk3
-197a5L0Kj2Pj6j3J5kJ7OoqRk3pM0k3jKJ1mj1MLnMj6J4kL7l1mMnl3L7mL0l4%lJK9j9J5k9J5
-150Fj0J3J7k9l%J2J6oJ5k2rkj0k6L4J5rkm2K7K1Qj3j1J1Ok7K0kRnqJ1k5PPJ0KJ6j9rLkj9
-105b4J1j7M3k9J5qk0J5J3j4K4%nk2K0qJ2nOjlK6Kl8j0L1mj3mlK8qj2oQj7PjJONKKJ9k4j0
-59a0J0lLKLj4rRQpJ8l8K9K6l6%KRL7k3j0j2K7m1J8j5J7PJ5j1pj2POj1ONk9K4LPJKj9k0OL3
-12A3pj2K4j8J4k0lPK0l6Ol%j2K0J3Mlo%J5j0Pj7oJ5mjQKqj4K8qj4j4K8j6noN%jpK1J1Mj8
35dqJnJ9qLllJ7j3Lj1K0Nj6Jj4J8Qj6j3NK1j1J4Poj1%K5l3j8L0Mk0NKKLJJ3k0%K2lj6P%j3
84iJ6k2K2pqQ%jlmJjJ0%J5j0qj9L5k9J0MLOk%
110G
##PAGE=	F1=18799.092193355245399
##FIRST=	23001.711907285582129,	6426.5682307747556479,	2974.375
##DATATABLE=	(F2++(Y..Y)), PROFILE
-912G%mkLRklpMjLj0j0NoJ3RK1l3pJ9j0ONloOMj2j1%K4j5LrK3o%opK2kk9K8j0Lj0LJ1j0LL
-860F%qkmJ0j5J2j3KK5j1lk9L0%J1j5Q%j8mkK1MnrK5k5MkJ8k8Mj1K0NJ6k5J1%J2n%mk3qK3
-813bj2jNlQlmJ5j0L1m1J1J6k4RRjj8J5JKrj9K0j7K2qqJ7J2k4JRK5j6j5k0J6j5K6%k0j8N1
-769A3k1lJ0mJ0j5lK2j7Qj9kJ3kj0J5j9J0J3K6k2lLPnj1j9qK9K2j8nJ6j3l2L3k%OOL%k1kO
-724eNoMJ6j5K4k4j1J1Qpj7J6roOK1l3K9pJ1j0j2J5pLrKK0J6j5mkmmJ3j7J0%Nkj2J3Nj9MJ1
-677A1j0pK7j7QppN4P1l1j00j2K2qJ4RK7mk8J5j9L3j4J8j3PJ8k6j7K5K2Kj9Rj6K4J0k7J1P6
-637A31N1J60J279J707n27j946n74j18k0OJ9j8k9J2RL2J1J8oL8Rk4Kn2K2j1K6j3K0p4JNl2
-604A14K1n1k3k3Nm8Q1k8K4k6k4o5O9l6j8J8Q9J14j72k7j1Jj1K3j8PJ7KOqKQjL2l3j2qJ9k4
-565a5qLL5j1jqJ2%oJ7j7j9J8NmJ0j8pJ7jj4LRqj3J5Jj7K2Poj8J9j8K3J1j7oRmJkj9J0L1j1
-519A0k3J7JJ2j8j8J1KJ3j3L7n2K1kJ6qoKJ3j3J8j1j8L3l2J6pjkpRJ5j2j7Jj8J6K0Mqj2%J7
-476Fjj1j7K1nOnkklJ2%J2j3K7j0k7j5OQmJ5JLnJ3mj1j7K0RqmOQkj7LOJ4jmK4k5kNJ2j1j7
-427fJ5k4J0RlQj0J5qj9kL8ll6jL2k7K7j1lJJ4k6J0j6J2qLjJ2njj4R%J0j4N%J7J4rkm0L3M
-381Irk2OK0J7k4JqJ7LLj9kK4kj5mj4L0lqjKMmJ1oJ1j6k1J3J8nnJ2j3j3jJ1L2k0j0JJ0j2j1
-335a3J2lLJ0k9K5jj4QqPOJj4J0K5l9oJ1j5K6J3l1J9k1J0J1%j7J1Qj4POJ1Pk2j2j1rJ9K3j2
-292bJ2j0j7J2NmlpK6LKj7jjP%k8K3J5kj6J6j1j5L3rj1j6RL8k7pJ5Ml3J3LJ3l6M2k7K2Pk6
-248f%OPjK2rj7kkjJ7Lk1QJ7pj4jKJ%Rj3JJ1j5K9m8J8LOoRj1j9J5j9L9%L8l0j8%pJ2oLj8J9
-199DPk2L0jj3Pj9rJ5oK0Omj0J0k4mL6k1lKJ1%j5LJ1qOj7RjL3k7mjjl5L7kK9l6NmjL2k0J1
-152A6k8J5oJ5J5k9kkJ6J3mJ5k2j1jj3k1L2J0q%l7J6K6J0j5j1PQk7K1mJ2noQk3QJ0MOJ5k2
-109ArLJj5Mj6M1k8J2mj8J4J3j3K1lJk2J9qJ1mOoKK3Jl5rL4pj7l%K6oj3kRj8JmJ1OLLMJ5k4
-60Aj1QmNNJj5rJ1QoJ2l5L0K3l6JMNL4k1rqK7m4K3j7J6J1Qqpj0POj0LLk8K5QMmQk1k2J0K7
-12Inj2K7j8J6k2%JK2l4Oknj4K5J5KnllJ7j3Pj4pJ4%lRjqj5K9qj6j2K6j7jrMNomK0J1Nj8n
36a0JqK0qMknJ3p%j1K1%j1kj5K2Rj5j4JK7j0RMnmmJ9k5j9K9Ok2PkLJ0oJ5j9jK2nj4MKj4J9
85Ik6K7qj2PJKmjjoJ2%J9j1rj7L1k8J3%LRj%
110I
##PAGE=	F1=18774.799593852756516
##FIRST=	23001.711907285582129,	6426.5682307747556479,	3782.75
##DATATABLE=	(F2++(Y..Y)), PROFILE
-912ILmkJRkmoNlLj2q%%J1QK4l3j1K0rOLKrJJ0j3rlK5k0MmK1njnrK3mk4K6rKqMJ2j1KlNj1
-858cKnNj3J3pJK1j2pk9L2MPj6J2Kj5qnK2MnqK7l1MlK2k4Kj1J5RJ7k7J2MJ7j5Lqj9j0K4qj0
-811a8P%NjmJ0pL2m4J2J8k6RJ7ok3J7KJj0j9K2j6K0j0pJ8J4k5kJ2K5j9j3k0J9j7K6Jk1k3N2
-769Hj6nRlPj3kJ5j0J1k3KJ3jj0J4k2J3QK9k5kQOj0j1j4j0K3K4j5oJ5ql8L3JjQNjMj9kONr
-722iJJ4j4L0k3j7J5J0rj8J8qqMK5k9K7j3Rpj3J5oMj1LK2J1j8nLlJJ1k0RNMkj4RRj9JJ5j2
-676crK9j2Poj0M8O9k6r2j3K3j5J7PL0ok5J4k3L1j3J3rJ2J6k8j5K6K3mqjj0K6Mk0LQ1N5J64
-635C50J222J615n43j836n30j14rJ5Nj2k6J2J6L7L3RlM1K1lj7m0L6j8jLJ8p8J1J2LJ3n5m4
-601A43m0pm4O0j7K2m3k6l5L0n2l0K2P4O6r6k7mlj4K2k0NJ6MQnPlJL2l2j2rJ7j7j2LL5j3%
-560Fj0NKkK2k2k0J8PmJ1k1pJ7jj4RNj1j1J6lj3J6J2pk1K4j9J9J2j9nJ3pJkj9RL0j4j9J8J
-516BJ6k1j9J2KJ1j4L7n3K3LJ4pllRrK2j8j1K4k9J8pJkpRJ5j4k2Pj8J7J8Npj5mK4nj0k2L0
-472aoLm%j0LJ3%J1j2K6j2k7j4J1MlJ8JKoJ7j0rj8K1Qj0kPMkj7KJ2J0kmK9k6mNJ4j1k0J5k7
-425b1J3QJQj4K0j1j8nM1Lm1lL0k3K4rpOJ0k0Nj5J3qLkJ4qOk2J4qJ8j4LkK1J4qnm1L3Mrj7
-379a9KJ9J9k5Kj2J6PJj8lK3lj1jj6L1%j4kMJkJ0lJ4k0k0J5J5j2MJ2j5j3jNL1j6qJJ0rj3R
-334eMkJ7l7K6kj5J0lKQ%j4J1K0l4qJ5j9K8J3l1J8j7RRmj6J7Mj4QLMJ2j9j1j6jJ8K3j4J5p
-290Ek1J3JkopK4Omq%oQlk4K5J2lj3J6j5j7L3nj1j6RL8k8jJ0Pl6J8LQl7M4k7K3Nk6MPOnK2
-243B6qj5kmlJ7Lj7MJ6%j3mKJmJ1j3JJ2j2K4n0J7PQqJ6j8k2J8j8L7LL6l4j2KqRoJj3K1Ok1
-197gL0mj4Ok1nJ5rK2Njj2J1k4lL2j9nMJ0Lj9MJ7j0Qj8NjK9k3loKl5L6%K8m0J1okL5k2Qk7
-151a5J5kJ6J3k7llK0J1nJ6k0j1mj5j6L0NpLl3OK9J3j9rJJ2k7K2nJ5olLk0QJ3%QJ3k3rMMj3
-105a5kj5L9k7RJj5J2J1j0J7nOk2J7pJ0lOrOJ9Jl4qL9j1k0lLK4mj4JJ2k0npK0OJNOJ2k5j3
-59a1PnOQ%j5j0J2RnPl3L0K1l6JP%L2j9ooK7m8K7j7J4J6JnpqQOj1JKk8K6J3%qJ4k2k3J2K1
-12Elj2L1j8J6k3LnK4l2Ojrj5K8J7%q%oK0j6Pj1qJ4LmQlqj5K9qj7qK2j9Lj3MJ0j0%J7J1Oj9
35gjLj2K0pLjnRljj1K0onkj7K4J1j4j3mL1j0P%nNj0J2j5j9K6Rk4QmLJ6j4J8j7jK1pj2KLj4
84a0K1k9L0rj4MJPmJlj2J7%K1j2j1j4K7k6J5lLJ0K%
110A2
##PAGE=	F1=18750.506994350267632
##FIRST=	23001.711907285582129,	6426.5682307747556479,	1674.5
##DATATABLE=	(F2++(Y..Y)), PROFILE
-912DJjjlR%nlMmLj5mmNJ1NK7l3j3J8oNKPj2JJ0j2onK4k3NjJ8kkmj1K4pj7K4pjoOJ2j0kpR
-859Gj2MklrJ4lLJ5j2j0k6K8J0Lj6J4Lj0j0rK2MmoK6l3MoK5j8jj0J1J4J4k5J3NK3k3Oj1j6
-815gj2K3mj6QLMlkMmL3m5J2J9k4PK1qk4J5LJj1j9K4j5J6j0lJ4J8k6mJ4K3j8j3j7K1j7J9M
-772Dj9k6M8qpPjNj4JQkJ3k7NJ4jj0J1k0J3ML0k7jJ4Kj2j2qj0J6K5j2nJ2nl9L1MlJ0LmPj6
-726bjMPj1kRj0L2j8k3J7J2j3j5K0qrKK6k2K3j9Rmj3J2mLj1MK4Qk2oRlMJ0k1PQMlj4OJ1j9
-679bjJ6j2pK7oPrj1M2O0j6q1j2K1j9J9NK9nk1J1k4K7j3PlJ8J2k8j4K5K5j1Mj1lK7jj4nQ0
-637A33N6J57J070J402n09j586m53r9KK3rkk5J5K5L8N0ONM0L6K0l5j9M4k1k5J6J3p3K5K4N0
-604C94Mm7o4n3k6m2J9%J9n8k7Kk5o5m5J7N8L7m7k9Lrj6J8k1JJ5NRjJ0j1LK8l2pj3J6j1j3
-564dKL3j3kj2kOKK3k7j7J6RlJ2k5pJ7Jj5J3Mj5j0J6mj0QJ8rk1K7k0J4J2k0kJ5j0Jjj8PK7
-520A6j4j7J7MJ7k2j8J1LQj4L4n0K1RJ3n%qLmK5k3oJ5k5J9qK%nQJ3j6k2Qj5J6J5Ppj5pK7p
-475Cj0k5L6mknLj5PJ4kJ1j1K4j3k7j1J3KlK0KJpJ9j4qj8K0Pj1JOKkj5jJ9NmlL0k3oNJ3rk1
-427gJ3k7J4PMQj6K3j5j6oM1Rm4mK6j8K0orQOj5Kj4J3qNlJ4j0J2l0J8j4K4j2JmK2J5nrm0L2
-382EKpj4jJ8K0k5Kj4J4R%j7mK3on%j5L0Kk1%MjjJ1jJ6k4j5J5J1j9J1J3j6j1k%K7j1ojJ1o
-336Aj2NPnK1l8K4lj7J3%JQkj2J0J4k7qJ5j9K6J1k7J8j2PMoj6K4jj3R%lJ3j3rk0QJ5K1j3J4
-291A3jk3J1kjj0nJ8J2rJ%j1J0oj7K1J0lj0J5k0j5L1jj3j0PL3k5JQQl6K1LMl5M0k3K2Lk4Q
-247@PMrK1pj1mnmJ7Lj3%J4Pj1rMJj0J5j3%J4j1J9m7J5J0Rj0K1k4k4K0j3L1OL3l6pNrPp%p
-200hK1Nk0K8nj3Kk1%J1rK2KLj0J0k4kK6j5qOJ0Mk1NK4j3Qj7%jK6k0loJl1L1KK6m0J3nmL8
-154B8k5Nk4J4KJ7Rk5jnK2J2pJ5j7j0oj7j1K5LoMk7lL0J4j9qnJ4k6K3nJ6o%jj6PJ6nJ0J0k4
-109cpMOrpj3L4k3MOj2J0OoJ4rJ4k4J6mO%Oj5J2J3Ll0pM0j4k3kNK2jj5LJ5k1j1pK4P%PPOk3
-60Dj3MnQJ1kj6j1J5J0pKk8K8J6l2KQnL0j4pkK6m8K9j8J2J9mkqnJ0KrjJk7K6J7lj3K0k3k4
-14b7J7J3jj1L2j6J4k3KpK5k8N%j1j7L1J7jj1KqK1j6PrpJ1OlQpqj6K9oj7mJ5j9Oj4MJ4j6M
31b0J5J0Oj7KMj4J9qL%mN%krJ6j1Kmj8K7J1j2j3pL3pMnmJ3j7Poj8K3J0k5QoMK0j9J8j4jK1
79B0j0j0%Nj4K1l0L1qj7KJJ0lKlj6J8JK2j2j2j1K0k2J6oMJ2K%
110A3
##PAGE=	F1=18726.214394847782387
##FIRST=	23001.711907285582129,	6426.5682307747556479,	4411.25
##DATATABLE=	(F2++(Y..Y)), PROFILE
-912A1%JJpQJojMpNj7kqRRKK9l2j5J7mMJJ2j5jJ1j2lpK3k6NKJ6%lkj3K4j0j0K1oloRJ2j1m
-861Fj1J4j3M%j1lJ3%NQj2j3j9K0J7lj4J6Mpj1j1K1LloK7l6MpK7j2mrPJ6J1k3J3QK6l0Rj2
-816Ij3j3K2kk3ROLm%ljL4m5J2J9k2NK5j1k4J3M%j3j7K4j4J3j1JJ2K1k6pJ6K0j8j2j4K2j7
-774b0J5Oj8k8M3jqN%Mj5M%MJ7l1QJ5%j2J1k0J3jL1k7%J7kj2j4krQK5opJ0km0L0QqJ3%oRj2
-726e%MPj3oNoL2j1l0K1J1j4j5K3rr%K6j5K0k6RJj4J0lNj3NK5Mk5rJ6kOQk1OJ2Kmj2LJ1j8
-679hkJ8j3pK5JPj2rL1M8mo7j1K0k4K0LK8nj6Rk5K2j3JLK3Qk6j1K3K4j7J6j9LK8qoj2P3N5
-636A74J38Q54J109m36j244l55p9J3L0k0Qk2J8L6L4O4OJ7L7N1M2m8OM7j8m3K6Mn5M0M4J00
-604E78kk4p7n8m8m8l4J7J5o5k6L4q4p2o6NL7K2k5l3Pj4k0J2k4kJ4LRKJ6j9KK2l0jj6J3kj5
-564CjL1j4kj4pQOK4l2j4J6RlJ4k7qJ6Lj7J8Ok1qJ4lqjK4j1k0K9k1J1Rj8%J6j3L%j7MK3j3
-519fj5J5OJ9k1j8J0MOj5L2m5J8J3J0jMj3l%K6k3lNk0K0oJKnOJ2j5k4J0j4J7J1Rpj5rK8oj1
-474a1k9M3lonOk0J1J4kQj1K3j5k4rJ7jlK2KJqJ9j8oj8K3Lj3MPjkj4mK7jo%K9k1qOJ3pk4J2
-426@k6J4PPQk0K7j7j4pM0J3m5mK1j3J6lj1J0Kj0kj1J2pOmJ4j1J9l9K2j9K9j0joK3J4%j3l9
-383b8L2%prlJ5K1k5Lj7J3J1jj6pK2o%Kj6L0Mk8KNnJJ2JJ9k6j3J4Rk4J6J3j5j1jnK3plmJ3
-337Dkj3%J2j0K6l9K2mj9J6MkQlj0J0Qk2qJ7k1K6Qk3J7oMJrj4L0pj1J0lj0J4rnk3J6J2J9j4
-292cJ4Ok5RnJj4mJ3J6j0Ojj5J2rrJ8PmoJ3k5j2K8Nj5oNK7k2NMJ0l5K5Kjl3L5j9K2Jk2J1P
-246GKj1J9oqmomJ4MrmJ1J4qj2LKj6K0j3jJ5rJ4m5J4J3Rj1K6k9k8K2rK5RL0l7jQj0Mqk%K0
-199A4Nk0K5mj2jk1NRj2K2jPqRk5%K0j1j2J1POk3NL0j5Rj4o%K0j5lpKk9K7MK3m0J6mpL9k5
-153@Jk1J2QJ7Mk1joK4J3j0J3j4orj9nK1joOk2j1L0J5j9oj2J5k3K4mJ5nKoj0OJ8j0J1Pk3n
-108a3LRoj2j1K9j9JJ0rPJ%J0j4K1k5J6lLKNj8J7QNk8pM3j7k5jPK0Jj7OJ6k0j6rK8QjJ0OJ
-61B2k1j1JoJ0J3nj5j3J8J0q%k5K7J1k7KRj0K7rp%K5m7L0j8J0K1rKqlJ1knmKk8K7K0oj8K5
-16A8k3k4K1OKj2L4j5J1k2Kj0K5k4NJj2j7L1J7kj3LrK1j4NooPQkPrqj5K9oj7LQk2Rj5MJ9k1
30b8QJ2ROj6OOj8J7pN%mJMmpJ3j8J1nk0K9J0qj3rL4m%qmJ9k2KLj7J9J1k6J0rMK4k5K0j1%K1
79B1j4pjOj4K0l1L3pj9j%J5kLmk0J9JK5j2j3pJ2j8J8rLJ4Lj
110A3
##PAGE=	F1=18701.921795345293503
##FIRST=	23001.711907285582129,	6426.5682307747556479,	2662.625
##DATATABLE=	(F2++(Y..Y)), PROFILE
-912FjLMj1OKnKKqOj8%j0J2PKK8l0j6J4kMJJ5j7JRj1%rK1k6OMJ3Jkkj3K5j4mK0npmJ0J2j0
-862A1pj3J8j3N%j6KJ1KJ0%j1j5j1J0K1nj3J7Nlj0j5K0L%pK3l3MqK7pooLJ8Oj9J3RK9l5J2
-817B6j1j3j1K0jk6ORLoLrKL3m4J2K1j9LK5j3k0J0KKj4j6K3j2Rj1NRK4k6rJ4K0j6j3pK0j4
-774a0QJ0j7k9L6MqMK%j4PoJ0J7l0QJ8kj3Rj5J1oL1k6%K1qj2j3LpJK3knOJl7K6J0j1J5kqR
-727IqJKJ2j7p%jK8ll5K3J1j5j2K4j1okK3qJ7l2QOj4P%Lj3PK5%k8j1K3jOOj8LJ6Joj2LJ0j5
-679amJ8j3mK1QQj7qK3L4Pn0rJ6k8K2JK5mj0Lk1J7j5lQK9Kk2pJ6K5k2K7k4OK7j3Kj8O2N0J11
-635B75O16P83l39q71k49n4K1L4k7J8k0K4M7K6P0J3L0L1O7N7n2L2M4rn1K9lk6N6O9J44lRp6
-601G15n4o8o1q9L1J0o1k2M8j32p3q9j7J1J3k7l9Oj8k3%k5mR%QMJ9k3%J4k8Pj8RNj5kK5j4
-561C2kj5j5J3RK2l6j0J6QlJ6k9qJ5Nj8K1Rk7pJ2%qrK6rj9L0k0LQj4%J8j6MJj6JJ9rj5J1J1
-516EJ7k0j5RMKj3K8l6J1J7PONj8rOK5k2ljj6K1oJNnMJ1j8k0Rj1J6PJ0pj3qK4oj0k9M4jrp
-469iJ0k1J1J5oQrK0j4k4oJ8kkK4J%pJ4j6oj5K1Jj4POklj0rL4pp%K7j6rNJ2mk5Rk2J3OJ1O
-421A4k2L0k1j1oL7J7m5lJ4pJ2jqQjpnrJ3oPnJ2j1K4m5K4k1L1rjpK0J5Nj8l6L1kpokJ1K1k4
-375@Kj7J1J3kj4j0K2rMNj6K9Ol4NNqJJ5JJ8k6qJ2Ok6J9J3j5qjpJ5kknJ4Lj4mJ4j3K8l5J9
-329Dqj9J8OjOmqJ0Lj7nJ4j9K2Mj6J6kJjqj4L4j2j0J2pj5J3mjk5K4QJ4j3J3J3k5Pq%j5lOK1
-282Ij0J1mj6J2j0%J1NnlJ2k9qK5J0j7jKK0k0RKJ0l0K6klk9K9j5K1jj7J4MJj3J4lmpnlJ2M
-236HorJ1J9nj6MKk0K4j2lJ6qRm1J4J3Rj2K8l0l0K1lK0RK6l4JJ1j1Lj0kNJ9Nk1K3kj0oj8R
-191@Nj3K0lJ1oQk5%J4oj5J3OPk3OL2j6J1j1j4KJ6j1mmkk3K1NK0l7J6jrL7k7Jj7PJ3J8jj8
-146CJoK3J6j3J0rlj2k1%J8noQj7j6K6J6j5nj8J2j7K4lJ4oMqnNJ8j3J1Nk2j%Rlj4pK0j3jJ4
-99bnJnOQj9K7k5J4JjNMk2K2LPk5oM0j7k5kRJ8Lj8OK0j9k2oK6J0%J0Nmj8rlmJ1J5pj6j4K1
-51bJ0j0lj9K4Nk1MRj4K3lpJK3m3K9j8PK2j1MqkJ3ojo%k7L0K0qk2K9k3k5K6%Kj0L3j2Pk0k
-5brK5j9MJj1j8K9J8lj5LqJ9j2OplLJ0%Oj2qj4K9nj5Qlj9J0j6MK3k5J3QPPj5QRk0J1nOJml
44cPmoRk3J8ok0K9Qlj2j1L2jkj1lK3k7%Qj3J6Rk6J2j2MK4k7J9oJK0j6nkPj3J7k9L1nk1klJ9
92AJJmk1J7LK5j0j4lMj2J7j1LJ5Lj
110A4
##PAGE=	F1=18677.62919584280462
##FIRST=	23001.711907285582129,	6426.5682307747556479,	3209
##DATATABLE=	(F2++(Y..Y)), PROFILE
-912HnOPj5MNnM%rPk0Lj2J5M%K8k8j6J1jM%K0j9KOj0Nj2J9k6OORLkjj3K5j7KJ8lj0nJ1J3j0
[truncated: 1,566,467 more chars]
