# Supplementary material for: Possible dissolution mechanism of alkali lignin in lactic acid-choline chloride under mild conditions
Source: RSC Adv. 2020 Nov 9;10(67):40649–57. doi: 10.1039/d0ra07808e (PMC9057700; doi:10.1039/d0ra07808e)
Supplement: RA-010-D0RA07808E-s013 [file RA-010-D0RA07808E-s013.txt]

<Administrative_Information>
Results File	D:\Cirrus Workbooks\2018-THF25min\thf_2019-12-24_17-07-31-0021.rst
Injection Filename	D:\Cirrus Workbooks\2018-THF25min\thf_2019-12-24_17-07-31-0021.cgrm
Decimal Separator	.
Results Generated	2019/12/25 10:58:29
Workbook	2017_1_11 2017-01-11 22-05-42
Created On	2017/1/12 15:12:50
Analyst	hg
Analysis Type	Single Channel
Analysed As	Unknown
Software Version	Cirrus 3.4.1
</Administrative_Information>
<Sample_Information>
Sample Type	Unknown
Sample Name	019-0901.D RID1 A, Refractive Index Signal
K * 10e5 Used	14.1
Alpha Used	0.7
Conc (mg/ml)	1
Injection Volume (ul)	10
</Sample_Information>
<Sample_GLP_Information>
Prep Procedure
History	2019/12/25 10:58:14 - Imported CGram c:\users\hg\appdata\local\temp\cs2pl12.cgrm
LIMS ID
Origin
Urgency	0
</Sample_GLP_Information>
<Collection_Information>
Date Collected	2019/12/25 10:58:14
Run Length (mins)	24
Sampling Interval (Hz)	2.31481
Collected By	hg
Autosampler Position	19
Vial Number	1
Bar Code
</Collection_Information>
<Analysis_Conditions>
Eluent	THF
Eluent RI	1
Set Flow Rate (ml/min)	1
Set Temperature
Column Set Name
Column Set Length (mm)	0
Detector Name	Detector
</Analysis_Conditions>
<Processing_Method_Information>
Method Name	Manual Analysis
Created On	2001/5/10 15:15:40
Method Created By	GeoffC
Last Modified	2019/12/25 10:25:22
Last Calibrated	2017/1/12 15:35:12
Method Comments	This method has processing switched on and is set so that you have to select the Peaks for Calibrants & Unknowns.
</Processing_Method_Information>
<Flowrate_Information>
FRM Name
FRM Peak Number	#IND
RT (mins)	#IND
FRCF	1
</Flowrate_Information>
<Processed_Peak_Information>
No of Processed Peaks	1
Peak No	Name	Start RT (mins)	Max RT (mins)	End RT (mins)	Height (mV)	% Height	Area (mV.secs)	% Area
1	Unknown	9.7992	13.5936	15.7752	506.562	100	119567	100
</Processed_Peak_Information>
<Peak_Detection_Information>
No of Detected Peaks	1
Peak No	Type	St Detect Code	End Detect Code	Is St Mod	Is Max Mod	Is End Mod
1	0	0	0	No	No	No
</Peak_Detection_Information>
<Baseline_Information>
No of Baselines	1
No	Start RT (mins)	End RT (mins)	Start Height	End Height	Is St Mod	Is End Mod
1	9.7992	15.7752	22.0014	365.588	No	No
</Baseline_Information>
<Calibration_Used>
Calibration Type	Narrow Standard
Created On	2017/1/12 15:34:51
Last Modified	2017/1/12 15:35:12
Version Number	3
Calibration Created By	hg
High Limit RT (mins)	10.044
Low Limit RT (mins)	16.2792
High Limit MW	42436
Low Limit MW	485
K Calibration	14.1
Alpha Calibration	0.7
Calibration Flow Marker Name
Calibration Flow Marker RT (mins)	0
Calibration Comments
</Calibration_Used>
<Calibration_Curve_Details>
Number Of Regions	1
Region No	Polynomial Order	Coeff a	Coeff bx	Coeff cx^2	Coeff dx^3	Coeff ex^4	Coeff fx^5
1	1	7.75585	-0.311441	0	0	0	0
</Calibration_Curve_Details>
<Calibration_Curve_Statistics>
Residual Sum Of Squares	0.0126481
Corrected Sum Of Squares	3.61554
Coefficient Of Determination	0.996502
Standard Y Error Estimate	0.0459132
Linear Correlation Coefficient	-0.998249
</Calibration_Curve_Statistics>
<MW_Averages>
No of GPC Peaks	1
Peak No	Mp	Mn	Mw	Mz	Mz+1	Mv	PD
1	4655	3233	7200	14039	21211	6401	2.22703
</MW_Averages>
<MW_Ranges>
Peak No	1
Range No	High Limit	Low Limit	%Area
1	50580	10000	23.8789
2	10000	8000	7.44801
3	8000	6000	10.176
4	6000	4000	14.6899
5	4000	2000	23.5528
6	2000	696	20.2544
</MW_Ranges>
<Slice_Table>
Peak No	1
RT (mins)	Response (mV)	Norm Ht	Cum Ht	MW	logMW	dw_dlogM	W(M)	Conc	Outside Calib
9.7992	17.1086	6.18105e-005	6.18105e-005	50580	4.70398	0.0275647	0	0	Yes
9.8064	17.1447	6.19407e-005	0.000123751	50320	4.70174	0.0276228	0	0	Yes
9.8136	17.1807	6.20709e-005	0.000185822	50060	4.69949	0.0276809	0	0	Yes
9.8208	17.2168	6.22011e-005	0.000248023	49803	4.69726	0.0277389	0	0	Yes
9.828	17.3628	6.27287e-005	0.000310752	49546	4.69501	0.0279742	0	0	Yes
9.8352	17.5088	6.32563e-005	0.000374008	49291	4.69277	0.0282095	0	0	Yes
9.8424	17.7149	6.40007e-005	0.000438009	49037	4.69052	0.0285415	0	0	Yes
9.8496	17.9809	6.49619e-005	0.000502971	48785	4.68829	0.0289701	0	0	Yes
9.8568	18.177	6.56701e-005	0.000568641	48533	4.68604	0.029286	0	0	Yes
9.864	18.443	6.66313e-005	0.000635272	48283	4.68379	0.0297146	0	0	Yes
9.8712	18.649	6.73757e-005	0.000702648	48035	4.68156	0.0300466	0	0	Yes
9.8784	18.8451	6.80839e-005	0.000770732	47787	4.67931	0.0303624	0	0	Yes
9.8856	19.0011	6.86477e-005	0.000839379	47541	4.67707	0.0306138	0	0	Yes
9.8928	19.1972	6.93559e-005	0.000908735	47296	4.67482	0.0309297	0	0	Yes
9.9	19.3532	6.99197e-005	0.000978655	47053	4.67259	0.0311811	0	0	Yes
9.9072	19.4992	7.04473e-005	0.0010491	46811	4.67035	0.0314164	0	0	Yes
9.9144	19.7053	7.11917e-005	0.00112029	46569	4.6681	0.0317484	0	0	Yes
9.9216	19.9613	7.21167e-005	0.00119241	46330	4.66586	0.0321609	0	0	Yes
9.9288	20.1674	7.28611e-005	0.00126527	46091	4.66362	0.0324928	0	0	Yes
9.936	20.4834	7.40029e-005	0.00133927	45854	4.66138	0.033002	0	0	Yes
9.9432	20.7395	7.49279e-005	0.0014142	45618	4.65914	0.0334146	0	0	Yes
9.9504	21.0655	7.61058e-005	0.00149031	45383	4.65689	0.0339399	0	0	Yes
9.9576	21.3815	7.72476e-005	0.00156756	45149	4.65465	0.0344491	0	0	Yes
9.9648	21.6976	7.83894e-005	0.00164595	44916	4.6524	0.0349583	0	0	Yes
9.972	22.0136	7.95312e-005	0.00172548	44685	4.65016	0.0354674	0	0	Yes
9.9792	22.3297	8.0673e-005	0.00180615	44455	4.64792	0.0359766	0	0	Yes
9.9864	22.6457	8.18148e-005	0.00188796	44226	4.64568	0.0364858	0	0	Yes
9.9936	22.9617	8.29566e-005	0.00197092	43998	4.64343	0.036995	0	0	Yes
10.0008	23.2778	8.40984e-005	0.00205502	43772	4.6412	0.0375042	0	0	Yes
10.008	23.6538	8.5457e-005	0.00214048	43546	4.63895	0.0381101	0	0	Yes
10.0152	24.1899	8.73936e-005	0.00222787	43322	4.63671	0.0389737	0	0	Yes
10.0224	24.7859	8.9547e-005	0.00231742	43099	4.63447	0.039934	0	0	Yes
10.0296	25.3819	9.17004e-005	0.00240912	42877	4.63222	0.0408944	0	0	Yes
10.0368	26.208	9.46847e-005	0.0025038	42656	4.62998	0.0422252	0	0	Yes
10.044	26.974	9.74523e-005	0.00260125	42436	4.62773	0.0434594	0	0	No
10.0512	27.7401	0.00010022	0.00270147	42218	4.6255	0.0446937	0	0	No
10.0584	28.5661	0.000103204	0.00280468	42000	4.62325	0.0460245	0	0	No
10.0656	29.3321	0.000105972	0.00291065	41784	4.62101	0.0472588	0	0	No
10.0728	29.9282	0.000108125	0.00301878	41569	4.61877	0.0482191	0	0	No
10.08	30.6342	0.000110676	0.00312945	41355	4.61653	0.0493566	0	0	No
10.0872	31.2403	0.000112865	0.00324232	41142	4.61429	0.0503331	0	0	No
10.0944	31.8363	0.000115019	0.00335734	40930	4.61204	0.0512934	0	0	No
10.1016	32.4823	0.000117353	0.00347469	40719	4.6098	0.0523342	0	0	No
10.1088	33.2584	0.000120157	0.00359485	40509	4.60755	0.0535846	0	0	No
10.116	34.0244	0.000122924	0.00371777	40301	4.60532	0.0548188	0	0	No
10.1232	34.8405	0.000125872	0.00384364	40093	4.60307	0.0561335	0	0	No
10.1304	35.7765	0.000129254	0.0039729	39887	4.60083	0.0576417	0	0	No
10.1376	36.7726	0.000132853	0.00410575	39681	4.59858	0.0592464	0	0	No
10.1448	37.7586	0.000136415	0.00424216	39477	4.59634	0.0608351	0	0	No
10.152	38.8046	0.000140194	0.00438236	39274	4.59411	0.0625204	0	0	No
10.1592	39.8507	0.000143973	0.00452633	39071	4.59185	0.0642058	0	0	No
10.1664	40.8967	0.000147752	0.00467408	38870	4.58961	0.0658911	0	0	No
10.1736	41.8328	0.000151134	0.00482522	38670	4.58737	0.0673992	0	0	No
10.1808	42.8788	0.000154913	0.00498013	38471	4.58513	0.0690846	0	0	No
10.188	43.8148	0.000158295	0.00513843	38273	4.58289	0.0705927	0	0	No
10.1952	44.7509	0.000161677	0.0053001	38076	4.58065	0.0721008	0	0	No
10.2024	45.6269	0.000164842	0.00546494	37880	4.57841	0.0735122	0	0	No
10.2096	46.563	0.000168224	0.00563317	37685	4.57617	0.0750203	0	0	No
10.2168	47.389	0.000171208	0.00580438	37490	4.57392	0.0763512	0	0	No
10.224	48.375	0.00017477	0.00597915	37297	4.57167	0.0779399	0	0	No
10.2312	49.3111	0.000178152	0.0061573	37105	4.56943	0.079448	0	0	No
10.2384	50.3571	0.000181931	0.00633923	36914	4.56719	0.0811333	0	0	No
10.2456	51.4632	0.000185927	0.00652516	36724	4.56495	0.0829153	0	0	No
10.2528	52.6792	0.00019032	0.00671548	36535	4.56271	0.0848746	0	0	No
10.26	53.8952	0.000194714	0.00691019	36347	4.56047	0.0868338	0	0	No
10.2672	55.2813	0.000199721	0.00710991	36160	4.55823	0.089067	0	0	No
10.2744	56.6073	0.000204512	0.00731442	35973	4.55598	0.0912034	0	0	No
10.2816	58.0534	0.000209736	0.00752416	35788	4.55374	0.0935332	0	0	No
10.2888	59.3794	0.000214527	0.00773869	35604	4.5515	0.0956697	0	0	No
10.296	60.7054	0.000219318	0.00795801	35420	4.54925	0.0978061	0	0	No
10.3032	61.9815	0.000223928	0.00818193	35238	4.54701	0.099862	0	0	No
10.3104	63.1975	0.000228321	0.00841026	35057	4.54477	0.101821	0	0	No
10.3176	64.2936	0.000232281	0.00864254	34876	4.54253	0.103587	0	0	No
10.3248	65.3996	0.000236277	0.00887881	34696	4.54028	0.105369	0	0	No
10.332	66.3956	0.000239876	0.00911869	34518	4.53805	0.106974	0	0	No
10.3392	67.4417	0.000243655	0.00936234	34340	4.5358	0.108659	0	0	No
10.3464	68.4877	0.000247434	0.00960978	34163	4.53356	0.110345	0	0	No
10.3536	69.4738	0.000250996	0.00986077	33987	4.53131	0.111933	0	0	No
10.3608	70.6398	0.000255209	0.010116	33812	4.52907	0.113812	0	0	No
10.368	71.7458	0.000259205	0.0103752	33638	4.52683	0.115594	0	0	No
10.3752	72.8419	0.000263165	0.0106384	33465	4.52459	0.11736	0	0	No
10.3824	74.0079	0.000267377	0.0109057	33292	4.52234	0.119239	0	0	No
10.3896	75.104	0.000271337	0.0111771	33121	4.5201	0.121004	0	0	No
10.3968	76.27	0.00027555	0.0114526	32950	4.51786	0.122883	0	0	No
10.404	77.316	0.000279329	0.0117319	32781	4.51562	0.124568	0	0	No
10.4112	78.4221	0.000283325	0.0120153	32612	4.51338	0.12635	0	0	No
10.4184	79.4681	0.000287104	0.0123024	32444	4.51113	0.128036	0	0	No
10.4256	80.5142	0.000290883	0.0125933	32277	4.50889	0.129721	0	0	No
10.4328	81.5602	0.000294662	0.0128879	32111	4.50665	0.131407	0	0	No
10.44	82.6063	0.000298442	0.0131864	31945	4.5044	0.133092	0	0	No
10.4472	83.6523	0.000302221	0.0134886	31781	4.50217	0.134777	0	0	No
10.4544	84.7583	0.000306217	0.0137948	31617	4.49992	0.136559	0	0	No
10.4616	85.8044	0.000309996	0.0141048	31454	4.49768	0.138245	0	0	No
10.4688	86.8004	0.000313594	0.0144184	31292	4.49543	0.139849	0	0	No
10.476	87.8965	0.000317554	0.0147359	31131	4.49319	0.141615	0	0	No
10.4832	88.8925	0.000321153	0.0150571	30971	4.49096	0.14322	0	0	No
10.4904	89.9385	0.000324932	0.015382	30811	4.48871	0.144905	0	0	No
10.4976	90.9846	0.000328711	0.0157107	30653	4.48647	0.146591	0	0	No
10.5048	92.0906	0.000332707	0.0160434	30495	4.48423	0.148373	0	0	No
10.512	93.1367	0.000336486	0.0163799	30338	4.48199	0.150058	0	0	No
10.5192	94.2927	0.000340663	0.0167206	30181	4.47973	0.151921	0	0	No
10.5264	95.3987	0.000344659	0.0170653	30026	4.4775	0.153703	0	0	No
10.5336	96.5048	0.000348654	0.0174139	29871	4.47525	0.155485	0	0	No
10.5408	97.6608	0.000352831	0.0177667	29718	4.47302	0.157347	0	0	No
10.548	98.7069	0.00035661	0.0181233	29564	4.47076	0.159032	0	0	No
10.5552	99.9229	0.000361003	0.0184844	29412	4.46852	0.160992	0	0	No
10.5624	101.029	0.000364999	0.0188494	29261	4.46629	0.162774	0	0	No
10.5696	102.185	0.000369176	0.0192185	29110	4.46404	0.164636	0	0	No
10.5768	103.351	0.000373389	0.0195919	28960	4.4618	0.166515	0	0	No
10.584	104.507	0.000377565	0.0199695	28811	4.45956	0.168378	0	0	No
10.5912	105.663	0.000381742	0.0203512	28663	4.45732	0.17024	0	0	No
10.5984	106.829	0.000385955	0.0207372	28515	4.45507	0.172119	0	0	No
10.6056	107.985	0.000390131	0.0211273	28368	4.45283	0.173981	0	0	No
10.6128	109.201	0.000394524	0.0215218	28222	4.45059	0.175941	0	0	No
10.62	110.307	0.00039852	0.0219204	28077	4.44835	0.177723	0	0	No
10.6272	111.413	0.000402516	0.0223229	27932	4.4461	0.179505	0	0	No
10.6344	112.569	0.000406693	0.0227296	27788	4.44386	0.181367	0	0	No
10.6416	113.725	0.000410869	0.0231404	27645	4.44162	0.18323	0	0	No
10.6488	114.891	0.000415082	0.0235555	27503	4.43938	0.185108	0	0	No
10.656	116.047	0.000419259	0.0239748	27361	4.43713	0.186971	0	0	No
10.6632	117.204	0.000423435	0.0243982	27220	4.43489	0.188834	0	0	No
10.6704	118.42	0.000427829	0.024826	27080	4.43265	0.190793	0	0	No
10.6776	119.756	0.000432655	0.0252587	26941	4.43041	0.192945	0	0	No
10.6848	121.132	0.000437627	0.0256963	26802	4.42817	0.195162	0	0	No
10.692	122.518	0.000442634	0.026139	26664	4.42593	0.197396	0	0	No
10.6992	123.904	0.000447642	0.0265866	26526	4.42367	0.199629	0	0	No
10.7064	125.46	0.000453264	0.0270399	26390	4.42144	0.202136	0	0	No
10.7136	126.956	0.000458668	0.0274985	26254	4.4192	0.204546	0	0	No
10.7208	128.512	0.00046429	0.0279628	26119	4.41696	0.207053	0	0	No
10.728	130.118	0.000470093	0.0284329	25984	4.41471	0.209641	0	0	No
10.7352	131.784	0.000476112	0.028909	25850	4.41246	0.212325	0	0	No
10.7424	133.39	0.000481914	0.0293909	25717	4.41022	0.214912	0	0	No
10.7496	135.056	0.000487933	0.0298789	25585	4.40799	0.217597	0	0	No
10.7568	136.662	0.000493735	0.0303726	25453	4.40574	0.220184	0	0	No
10.764	138.328	0.000499755	0.0308724	25322	4.4035	0.222869	0	0	No
10.7712	139.994	0.000505774	0.0313781	25192	4.40126	0.225553	0	0	No
10.7784	141.66	0.000511793	0.0318899	25062	4.39902	0.228237	0	0	No
10.7856	143.326	0.000517812	0.0324077	24933	4.39677	0.230921	0	0	No
10.7928	144.932	0.000523614	0.0329314	24804	4.39452	0.233509	0	0	No
10.8	146.658	0.00052985	0.0334612	24677	4.39229	0.23629	0	0	No
10.8072	148.384	0.000536086	0.0339973	24550	4.39005	0.239071	0	0	No
10.8144	150.16	0.000542502	0.0345398	24423	4.3878	0.241932	0	0	No
10.8216	151.936	0.000548919	0.0350887	24297	4.38555	0.244794	0	0	No
10.8288	153.772	0.000555552	0.0356443	24172	4.38331	0.247752	0	0	No
10.836	155.658	0.000562366	0.0362066	24048	4.38108	0.250791	0	0	No
10.8432	157.495	0.000568999	0.0367756	23924	4.37883	0.253749	0	0	No
10.8504	159.501	0.000576247	0.0373519	23801	4.3766	0.256981	0	0	No
10.8576	161.447	0.000583278	0.0379351	23678	4.37435	0.260116	0	0	No
10.8648	163.503	0.000590706	0.0385259	23556	4.3721	0.263429	0	0	No
10.872	165.619	0.000598351	0.0391242	23435	4.36986	0.266838	0	0	No
10.8792	167.785	0.000606176	0.0397304	23314	4.36762	0.270328	0	0	No
10.8864	169.961	0.000614038	0.0403444	23194	4.36538	0.273834	0	0	No
10.8936	172.187	0.00062208	0.0409665	23075	4.36314	0.27742	0	0	No
10.9008	174.413	0.000630122	0.0415966	22956	4.3609	0.281007	0	0	No
10.908	176.639	0.000638165	0.0422348	22838	4.35866	0.284593	0	0	No
10.9152	178.925	0.000646424	0.0428812	22720	4.35641	0.288277	0	0	No
10.9224	181.101	0.000654285	0.0435355	22603	4.35417	0.291783	0	0	No
10.9296	183.327	0.000662328	0.0441978	22486	4.35191	0.295369	0	0	No
10.9368	185.553	0.00067037	0.0448682	22371	4.34969	0.298956	0	0	No
10.944	187.719	0.000678195	0.0455464	22255	4.34743	0.302445	0	0	No
10.9512	189.895	0.000686057	0.0462324	22141	4.3452	0.305951	0	0	No
10.9584	192.121	0.000694099	0.0469265	22027	4.34296	0.309538	0	0	No
10.9656	194.297	0.000701961	0.0476285	21913	4.3407	0.313044	0	0	No
10.9728	196.573	0.000710184	0.0483387	21801	4.33848	0.316711	0	0	No
10.98	198.859	0.000718443	0.0490571	21688	4.33622	0.320394	0	0	No
10.9872	201.085	0.000726485	0.0497836	21577	4.33399	0.323981	0	0	No
10.9944	203.431	0.000734961	0.0505186	21465	4.33173	0.32776	0	0	No
11.0016	205.767	0.000743401	0.051262	21355	4.3295	0.331524	0	0	No
11.0088	208.103	0.00075184	0.0520138	21245	4.32726	0.335288	0	0	No
11.016	210.45	0.000760316	0.0527741	21136	4.32502	0.339068	0	0	No
11.0232	212.786	0.000768756	0.0535429	21027	4.32278	0.342831	0	0	No
11.0304	215.122	0.000777196	0.0543201	20918	4.32052	0.346595	0	0	No
11.0376	217.468	0.000785671	0.0551058	20811	4.31829	0.350375	0	0	No
11.0448	219.914	0.000794509	0.0559003	20703	4.31603	0.354316	0	0	No
11.052	222.26	0.000802984	0.0567033	20597	4.3138	0.358096	0	0	No
11.0592	224.656	0.000811641	0.0575149	20491	4.31156	0.361956	0	0	No
11.0664	227.102	0.000820478	0.0583354	20385	4.30931	0.365897	0	0	No
11.0736	229.558	0.000829351	0.0591647	20280	4.30707	0.369854	0	0	No
11.0808	232.014	0.000838224	0.0600029	20176	4.30484	0.373811	0	0	No
11.088	234.46	0.000847062	0.06085	20072	4.30259	0.377752	0	0	No
11.0952	236.916	0.000855935	0.0617059	19969	4.30036	0.381709	0	0	No
11.1024	239.422	0.000864989	0.0625709	19866	4.29811	0.385747	0	0	No
11.1096	241.878	0.000873862	0.0634448	19763	4.29585	0.389704	0	0	No
11.1168	244.384	0.000882916	0.0643277	19662	4.29363	0.393742	0	0	No
11.124	246.84	0.000891789	0.0652195	19560	4.29137	0.397699	0	0	No
11.1312	249.406	0.00090106	0.0661206	19460	4.28914	0.401833	0	0	No
11.1384	251.962	0.000910294	0.0670309	19359	4.28688	0.405951	0	0	No
11.1456	254.528	0.000919565	0.0679504	19260	4.28466	0.410086	0	0	No
11.1528	257.154	0.000929052	0.0688795	19160	4.2824	0.414317	0	0	No
11.16	259.72	0.000938323	0.0698178	19062	4.28017	0.418451	0	0	No
11.1672	262.226	0.000947377	0.0707652	18964	4.27793	0.422488	0	0	No
11.1744	264.732	0.000956431	0.0717216	18866	4.27568	0.426526	0	0	No
11.1816	267.128	0.000965087	0.0726867	18769	4.27344	0.430386	0	0	No
11.1888	269.414	0.000973346	0.07366	18672	4.27119	0.43407	0	0	No
11.196	271.641	0.000981388	0.0746414	18576	4.26895	0.437656	0	0	No
11.2032	273.757	0.000989033	0.0756305	18480	4.2667	0.441065	0	0	No
11.2104	275.873	0.000996678	0.0766271	18385	4.26446	0.444475	0	0	No
11.2176	277.929	0.00100411	0.0776312	18290	4.26221	0.447787	0	0	No
11.2248	280.105	0.00101197	0.0786432	18196	4.25998	0.451293	0	0	No
11.232	282.271	0.00101979	0.079663	18103	4.25775	0.454783	0	0	No
11.2392	284.497	0.00102784	0.0806908	18009	4.25549	0.45837	0	0	No
11.2464	286.723	0.00103588	0.0817267	17917	4.25327	0.461956	0	0	No
11.2536	288.959	0.00104396	0.0827707	17824	4.25101	0.465559	0	0	No
11.2608	291.185	0.001052	0.0838227	17733	4.24878	0.469145	0	0	No
11.268	293.411	0.00106004	0.0848827	17641	4.24652	0.472732	0	0	No
11.2752	295.577	0.00106787	0.0859506	17550	4.24428	0.476222	0	0	No
11.2824	297.693	0.00107551	0.0870261	17460	4.24204	0.479631	0	0	No
11.2896	299.759	0.00108298	0.0881091	17370	4.2398	0.48296	0	0	No
11.2968	301.755	0.00109019	0.0891992	17281	4.23757	0.486176	0	0	No
11.304	303.761	0.00109743	0.0902967	17192	4.23533	0.489408	0	0	No
11.3112	305.707	0.00110447	0.0914011	17103	4.23307	0.492543	0	0	No
11.3184	307.713	0.00111171	0.0925129	17015	4.23083	0.495775	0	0	No
11.3256	309.709	0.00111892	0.0936318	16927	4.22858	0.498991	0	0	No
11.3328	311.655	0.00112595	0.0947577	16840	4.22634	0.502126	0	0	No
11.34	313.661	0.0011332	0.0958909	16753	4.22409	0.505358	0	0	No
11.3472	315.667	0.00114045	0.0970314	16667	4.22186	0.50859	0	0	No
11.3544	317.613	0.00114748	0.0981789	16581	4.21961	0.511726	0	0	No
11.3616	319.499	0.00115429	0.0993332	16496	4.21738	0.514765	0	0	No
11.3688	321.335	0.00116093	0.100494	16411	4.21514	0.517723	0	0	No
11.376	323.222	0.00116774	0.101662	16326	4.21288	0.520761	0	0	No
11.3832	325.058	0.00117437	0.102836	16242	4.21064	0.52372	0	0	No
11.3904	326.834	0.00118079	0.104017	16159	4.20841	0.526581	0	0	No
11.3976	328.61	0.00118721	0.105204	16075	4.20615	0.529443	0	0	No
11.4048	330.396	0.00119366	0.106398	15993	4.20393	0.53232	0	0	No
11.412	332.172	0.00120008	0.107598	15910	4.20167	0.535182	0	0	No
11.4192	334.008	0.00120671	0.108805	15828	4.19943	0.53814	0	0	No
11.4264	335.834	0.00121331	0.110018	15747	4.1972	0.541082	0	0	No
11.4336	337.73	0.00122016	0.111238	15666	4.19496	0.544137	0	0	No
11.4408	339.676	0.00122719	0.112465	15585	4.19271	0.547272	0	0	No
11.448	341.562	0.001234	0.113699	15505	4.19047	0.550311	0	0	No
11.4552	343.508	0.00124103	0.11494	15425	4.18823	0.553446	0	0	No
11.4624	345.344	0.00124767	0.116188	15346	4.186	0.556404	0	0	No
11.4696	347.18	0.0012543	0.117442	15266	4.18373	0.559362	0	0	No
11.4768	349.016	0.00126093	0.118703	15188	4.1815	0.562321	0	0	No
11.484	350.682	0.00126695	0.11997	15110	4.17926	0.565005	0	0	No
11.4912	352.398	0.00127315	0.121243	15032	4.17702	0.56777	0	0	No
11.4984	354.124	0.00127939	0.122523	14954	4.17476	0.570551	0	0	No
11.5056	355.9	0.0012858	0.123809	14877	4.17252	0.573412	0	0	No
11.5128	357.676	0.00129222	0.125101	14801	4.17029	0.576274	0	0	No
11.52	359.512	0.00129885	0.1264	14725	4.16806	0.579232	0	0	No
11.5272	361.348	0.00130549	0.127705	14649	4.16581	0.58219	0	0	No
11.5344	363.174	0.00131208	0.129017	14573	4.16355	0.585132	0	0	No
11.5416	365.01	0.00131872	0.130336	14498	4.16131	0.58809	0	0	No
11.5488	366.847	0.00132535	0.131661	14424	4.15909	0.591048	0	0	No
11.556	368.573	0.00133159	0.132993	14349	4.15682	0.593829	0	0	No
11.5632	370.289	0.00133779	0.134331	14275	4.15458	0.596594	0	0	No
11.5704	371.955	0.00134381	0.135674	14202	4.15235	0.599278	0	0	No
11.5776	373.561	0.00134961	0.137024	14129	4.15011	0.601866	0	0	No
11.5848	375.177	0.00135545	0.138379	14056	4.14786	0.604469	0	0	No
11.592	376.783	0.00136125	0.139741	13984	4.14563	0.607057	0	0	No
11.5992	378.449	0.00136727	0.141108	13912	4.14339	0.609741	0	0	No
11.6064	380.055	0.00137307	0.142481	13840	4.14114	0.612329	0	0	No
11.6136	381.721	0.00137909	0.14386	13769	4.1389	0.615013	0	0	No
11.6208	383.337	0.00138493	0.145245	13698	4.13666	0.617617	0	0	No
11.628	385.003	0.00139095	0.146636	13627	4.1344	0.620301	0	0	No
11.6352	386.549	0.00139653	0.148033	13557	4.13216	0.622792	0	0	No
11.6424	388.165	0.00140237	0.149435	13487	4.12992	0.625396	0	0	No
11.6496	389.831	0.00140839	0.150843	13418	4.12769	0.62808	0	0	No
11.6568	391.437	0.00141419	0.152258	13349	4.12545	0.630668	0	0	No
11.664	393.043	0.00141999	0.153678	13280	4.1232	0.633255	0	0	No
11.6712	394.649	0.0014258	0.155103	13211	4.12094	0.635843	0	0	No
11.6784	396.265	0.00143164	0.156535	13143	4.11869	0.638446	0	0	No
11.6856	397.871	0.00143744	0.157972	13076	4.11647	0.641034	0	0	No
11.6928	399.367	0.00144284	0.159415	13008	4.11421	0.643444	0	0	No
11.7	400.863	0.00144825	0.160863	12941	4.11197	0.645855	0	0	No
11.7072	402.309	0.00145347	0.162317	12875	4.10975	0.648185	0	0	No
11.7144	403.695	0.00145848	0.163775	12808	4.10748	0.650418	0	0	No
11.7216	404.961	0.00146305	0.165238	12742	4.10524	0.652457	0	0	No
11.7288	406.178	0.00146745	0.166706	12677	4.10302	0.654417	0	0	No
11.736	407.344	0.00147166	0.168178	12612	4.10078	0.656295	0	0	No
11.7432	408.5	0.00147584	0.169653	12547	4.09854	0.658158	0	0	No
11.7504	409.546	0.00147961	0.171133	12482	4.09628	0.659843	0	0	No
11.7576	410.652	0.00148361	0.172617	12418	4.09405	0.661625	0	0	No
11.7648	411.808	0.00148779	0.174104	12354	4.09181	0.663488	0	0	No
11.772	413.024	0.00149218	0.175597	12290	4.08955	0.665447	0	0	No
11.7792	414.35	0.00149697	0.177094	12227	4.08732	0.667584	0	0	No
11.7864	415.626	0.00150158	0.178595	12164	4.08508	0.669639	0	0	No
11.7936	416.952	0.00150637	0.180102	12101	4.08282	0.671776	0	0	No
11.8008	418.338	0.00151138	0.181613	12039	4.08059	0.674009	0	0	No
11.808	419.724	0.00151639	0.183129	11977	4.07835	0.676242	0	0	No
11.8152	421.05	0.00152118	0.18465	11915	4.07609	0.678379	0	0	No
11.8224	422.436	0.00152619	0.186177	11854	4.07386	0.680612	0	0	No
11.8296	423.762	0.00153098	0.187708	11793	4.07162	0.682748	0	0	No
11.8368	425.088	0.00153577	0.189243	11732	4.06937	0.684885	0	0	No
11.844	426.364	0.00154038	0.190784	11672	4.06715	0.686941	0	0	No
11.8512	427.69	0.00154517	0.192329	11612	4.06491	0.689077	0	0	No
11.8584	429.016	0.00154996	0.193879	11552	4.06266	0.691214	0	0	No
11.8656	430.232	0.00155435	0.195433	11492	4.0604	0.693173	0	0	No
11.8728	431.448	0.00155875	0.196992	11433	4.05816	0.695132	0	0	No
11.88	432.664	0.00156314	0.198555	11374	4.05591	0.697091	0	0	No
11.8872	433.88	0.00156753	0.200123	11316	4.05369	0.69905	0	0	No
11.8944	434.986	0.00157153	0.201694	11257	4.05142	0.700833	0	0	No
11.9016	436.203	0.00157592	0.20327	11199	4.04918	0.702792	0	0	No
11.9088	437.309	0.00157992	0.20485	11142	4.04696	0.704574	0	0	No
11.916	438.525	0.00158431	0.206434	11084	4.0447	0.706533	0	0	No
11.9232	439.681	0.00158849	0.208023	11027	4.04246	0.708396	0	0	No
11.9304	440.897	0.00159288	0.209616	10970	4.04021	0.710355	0	0	No
11.9376	442.113	0.00159727	0.211213	10914	4.03798	0.712314	0	0	No
11.9448	443.269	0.00160145	0.212814	10858	4.03575	0.714177	0	0	No
11.952	444.435	0.00160566	0.21442	10802	4.0335	0.716055	0	0	No
11.9592	445.481	0.00160944	0.21603	10746	4.03125	0.717741	0	0	No
11.9664	446.527	0.00161322	0.217643	10691	4.02902	0.719426	0	0	No
11.9736	447.403	0.00161639	0.219259	10636	4.02678	0.720837	0	0	No
11.9808	448.289	0.00161959	0.220879	10581	4.02453	0.722265	0	0	No
11.988	449.055	0.00162236	0.222501	10526	4.02226	0.723499	0	0	No
11.9952	449.701	0.00162469	0.224126	10472	4.02003	0.72454	0	0	No
12.0024	450.467	0.00162746	0.225753	10418	4.01778	0.725774	0	0	No
12.0096	451.183	0.00163004	0.227383	10365	4.01557	0.726928	0	0	No
12.0168	451.999	0.00163299	0.229016	10311	4.0133	0.728243	0	0	No
12.024	452.885	0.00163619	0.230652	10258	4.01106	0.72967	0	0	No
12.0312	453.701	0.00163914	0.232292	10205	4.00881	0.730985	0	0	No
12.0384	454.637	0.00164252	0.233934	10153	4.00659	0.732493	0	0	No
12.0456	455.683	0.0016463	0.23558	10100	4.00432	0.734178	0	0	No
12.0528	456.729	0.00165008	0.237231	10048	4.00208	0.735864	0	0	No
12.06	457.725	0.00165368	0.238884	9997	3.99987	0.737469	0	0	No
12.0672	458.771	0.00165746	0.240542	9945	3.9976	0.739154	0	0	No
12.0744	459.767	0.00166106	0.242203	9894	3.99537	0.740759	0	0	No
12.0816	460.813	0.00166484	0.243868	9843	3.99313	0.742444	0	0	No
12.0888	461.75	0.00166822	0.245536	9792	3.99087	0.743952	0	0	No
12.096	462.736	0.00167178	0.247208	9742	3.98865	0.745541	0	0	No
12.1032	463.612	0.00167495	0.248882	9692	3.98641	0.746952	0	0	No
12.1104	464.548	0.00167833	0.250561	9642	3.98417	0.74846	0	0	No
12.1176	465.424	0.00168149	0.252242	9592	3.98191	0.749872	0	0	No
12.1248	466.36	0.00168487	0.253927	9543	3.97968	0.75138	0	0	No
12.132	467.296	0.00168826	0.255615	9494	3.97745	0.752888	0	0	No
12.1392	468.292	0.00169185	0.257307	9445	3.9752	0.754493	0	0	No
12.1464	469.228	0.00169524	0.259003	9396	3.97294	0.756001	0	0	No
12.1536	470.154	0.00169858	0.260701	9348	3.97072	0.757493	0	0	No
12.1608	471.09	0.00170196	0.262403	9300	3.96848	0.759001	0	0	No
12.168	471.916	0.00170495	0.264108	9252	3.96624	0.760332	0	0	No
12.1752	472.742	0.00170793	0.265816	9204	3.96398	0.761663	0	0	No
12.1824	473.558	0.00171088	0.267527	9157	3.96175	0.762978	0	0	No
12.1896	474.384	0.00171386	0.269241	9109	3.95947	0.764308	0	0	No
12.1968	475.15	0.00171663	0.270957	9063	3.95727	0.765543	0	0	No
12.204	475.976	0.00171962	0.272677	9016	3.95501	0.766873	0	0	No
12.2112	476.792	0.00172256	0.2744	8969	3.95274	0.768188	0	0	No
12.2184	477.558	0.00172533	0.276125	8923	3.95051	0.769423	0	0	No
12.2256	478.384	0.00172832	0.277853	8877	3.94827	0.770753	0	0	No
12.2328	479.15	0.00173108	0.279584	8832	3.94606	0.771988	0	0	No
12.24	479.966	0.00173403	0.281318	8786	3.94379	0.773302	0	0	No
12.2472	480.682	0.00173662	0.283055	8741	3.94156	0.774456	0	0	No
12.2544	481.448	0.00173939	0.284794	8696	3.93932	0.77569	0	0	No
12.2616	482.214	0.00174215	0.286536	8651	3.93707	0.776924	0	0	No
12.2688	482.981	0.00174492	0.288281	8606	3.9348	0.778159	0	0	No
12.276	483.747	0.00174769	0.290029	8562	3.93258	0.779393	0	0	No
12.2832	484.513	0.00175046	0.29178	8518	3.93034	0.780627	0	0	No
12.2904	485.339	0.00175344	0.293533	8474	3.92809	0.781958	0	0	No
12.2976	486.155	0.00175639	0.295289	8431	3.92588	0.783273	0	0	No
12.3048	486.921	0.00175916	0.297048	8387	3.92361	0.784507	0	0	No
12.312	487.747	0.00176214	0.298811	8344	3.92137	0.785838	0	0	No
12.3192	488.573	0.00176513	0.300576	8301	3.91913	0.787169	0	0	No
12.3264	489.389	0.00176807	0.302344	8258	3.91687	0.788483	0	0	No
12.3336	490.215	0.00177106	0.304115	8216	3.91466	0.789814	0	0	No
12.3408	490.981	0.00177383	0.305889	8173	3.91238	0.791049	0	0	No
12.348	491.687	0.00177638	0.307665	8131	3.91014	0.792186	0	0	No
12.3552	492.403	0.00177896	0.309444	8089	3.90789	0.79334	0	0	No
12.3624	493.049	0.0017813	0.311225	8048	3.90569	0.794381	0	0	No
12.3696	493.655	0.00178349	0.313009	8006	3.90342	0.795357	0	0	No
12.3768	494.191	0.00178542	0.314794	7965	3.90119	0.796221	0	0	No
12.384	494.677	0.00178718	0.316581	7924	3.89894	0.797004	0	0	No
12.3912	495.103	0.00178872	0.31837	7883	3.89669	0.79769	0	0	No
12.3984	495.539	0.00179029	0.32016	7843	3.89448	0.798393	0	0	No
12.4056	495.965	0.00179183	0.321952	7802	3.89221	0.799079	0	0	No
12.4128	496.281	0.00179298	0.323745	7762	3.88997	0.799588	0	0	No
12.42	496.657	0.00179433	0.32554	7722	3.88773	0.800194	0	0	No
12.4272	497.023	0.00179566	0.327335	7682	3.88547	0.800784	0	0	No
12.4344	497.399	0.00179701	0.329132	7643	3.88326	0.80139	0	0	No
12.4416	497.776	0.00179837	0.330931	7603	3.88098	0.801996	0	0	No
12.4488	498.202	0.00179991	0.332731	7564	3.87875	0.802682	0	0	No
12.456	498.628	0.00180145	0.334532	7525	3.87651	0.803369	0	0	No
12.4632	499.174	0.00180342	0.336335	7486	3.87425	0.804248	0	0	No
12.4704	499.71	0.00180536	0.338141	7448	3.87204	0.805112	0	0	No
12.4776	500.196	0.00180712	0.339948	7410	3.86982	0.805895	0	0	No
12.4848	500.802	0.00180931	0.341757	7371	3.86753	0.806872	0	0	No
12.492	501.398	0.00181146	0.343569	7333	3.86528	0.807832	0	0	No
12.4992	501.994	0.00181361	0.345382	7296	3.86308	0.808792	0	0	No
12.5064	502.59	0.00181577	0.347198	7258	3.86082	0.809752	0	0	No
12.5136	503.136	0.00181774	0.349016	7221	3.8586	0.810632	0	0	No
12.5208	503.732	0.00181989	0.350836	7184	3.85637	0.811593	0	0	No
12.528	504.268	0.00182183	0.352658	7147	3.85412	0.812456	0	0	No
12.5352	504.814	0.0018238	0.354481	7110	3.85187	0.813336	0	0	No
12.5424	505.24	0.00182534	0.356307	7073	3.8496	0.814022	0	0	No
12.5496	505.616	0.0018267	0.358133	7037	3.84739	0.814628	0	0	No
12.5568	505.982	0.00182802	0.359961	7000	3.8451	0.815218	0	0	No
12.564	506.298	0.00182916	0.361791	6964	3.84286	0.815727	0	0	No
12.5712	506.504	0.00182991	0.36362	6928	3.84061	0.816059	0	0	No
12.5784	506.66	0.00183047	0.365451	6893	3.83841	0.816311	0	0	No
12.5856	506.806	0.001831	0.367282	6857	3.83613	0.816546	0	0	No
12.5928	506.892	0.00183131	0.369113	6822	3.83391	0.816684	0	0	No
12.6	507.038	0.00183184	0.370945	6787	3.83168	0.81692	0	0	No
12.6072	507.244	0.00183258	0.372778	6752	3.82943	0.817252	0	0	No
12.6144	507.451	0.00183333	0.374611	6717	3.82718	0.817584	0	0	No
12.6216	507.767	0.00183447	0.376445	6683	3.82497	0.818093	0	0	No
12.6288	508.083	0.00183561	0.378281	6648	3.82269	0.818602	0	0	No
12.636	508.399	0.00183675	0.380118	6614	3.82046	0.819111	0	0	No
12.6432	508.835	0.00183833	0.381956	6580	3.81823	0.819814	0	0	No
12.6504	509.261	0.00183987	0.383796	6546	3.81598	0.8205	0	0	No
12.6576	509.687	0.00184141	0.385637	6512	3.81371	0.821187	0	0	No
12.6648	510.123	0.00184298	0.38748	6479	3.81151	0.821889	0	0	No
12.672	510.599	0.0018447	0.389325	6445	3.80922	0.822656	0	0	No
12.6792	511.035	0.00184628	0.391171	6412	3.80699	0.823359	0	0	No
12.6864	511.521	0.00184803	0.393019	6379	3.80475	0.824142	0	0	No
12.6936	511.887	0.00184936	0.394869	6346	3.8025	0.824731	0	0	No
12.7008	512.263	0.00185071	0.39672	6314	3.8003	0.825337	0	0	No
12.708	512.579	0.00185186	0.398571	6281	3.79803	0.825847	0	0	No
12.7152	512.785	0.0018526	0.400424	6249	3.79581	0.826178	0	0	No
12.7224	512.991	0.00185334	0.402277	6216	3.79351	0.82651	0	0	No
12.7296	513.137	0.00185387	0.404131	6184	3.79127	0.826746	0	0	No
12.7368	513.283	0.0018544	0.405986	6153	3.78909	0.826981	0	0	No
12.744	513.429	0.00185493	0.407841	6121	3.78682	0.827216	0	0	No
12.7512	513.635	0.00185567	0.409696	6089	3.78455	0.827548	0	0	No
12.7584	513.841	0.00185642	0.411553	6058	3.78233	0.82788	0	0	No
12.7656	514.157	0.00185756	0.41341	6027	3.7801	0.828389	0	0	No
12.7728	514.473	0.0018587	0.415269	5996	3.77786	0.828899	0	0	No
12.78	514.849	0.00186006	0.417129	5965	3.77561	0.829504	0	0	No
12.7872	515.215	0.00186138	0.41899	5934	3.77335	0.830094	0	0	No
12.7944	515.592	0.00186274	0.420853	5904	3.77115	0.8307	0	0	No
12.8016	515.858	0.0018637	0.422717	5873	3.76886	0.831129	0	0	No
12.8088	516.174	0.00186484	0.424582	5843	3.76664	0.831638	0	0	No
12.816	516.43	0.00186577	0.426447	5813	3.7644	0.83205	0	0	No
12.8232	516.686	0.00186669	0.428314	5783	3.76215	0.832463	0	0	No
12.8304	516.842	0.00186726	0.430181	5753	3.75989	0.832714	0	0	No
12.8376	516.988	0.00186778	0.432049	5724	3.7577	0.83295	0	0	No
12.8448	517.134	0.00186831	0.433917	5694	3.75542	0.833185	0	0	No
12.852	517.11	0.00186822	0.435786	5665	3.7532	0.833146	0	0	No
12.8592	517.146	0.00186836	0.437654	5636	3.75097	0.833204	0	0	No
12.8664	517.182	0.00186849	0.439522	5607	3.74873	0.833263	0	0	No
12.8736	517.168	0.00186843	0.441391	5578	3.74648	0.83324	0	0	No
12.8808	517.204	0.00186857	0.443259	5549	3.74421	0.833298	0	0	No
12.888	517.18	0.00186848	0.445128	5520	3.74194	0.83326	0	0	No
12.8952	517.276	0.00186883	0.446997	5492	3.73973	0.833414	0	0	No
12.9024	517.362	0.00186914	0.448866	5464	3.73751	0.833553	0	0	No
12.9096	517.568	0.00186988	0.450736	5435	3.7352	0.833885	0	0	No
12.9168	517.774	0.00187063	0.452606	5407	3.73296	0.834217	0	0	No
12.924	518.09	0.00187177	0.454478	5380	3.73078	0.834726	0	0	No
12.9312	518.406	0.00187291	0.456351	5352	3.72852	0.835235	0	0	No
12.9384	518.722	0.00187405	0.458225	5324	3.72624	0.835744	0	0	No
12.9456	518.928	0.0018748	0.4601	5297	3.72403	0.836076	0	0	No
12.9528	519.134	0.00187554	0.461975	5270	3.72181	0.836408	0	0	No
12.96	519.33	0.00187625	0.463852	5243	3.71958	0.836724	0	0	No
12.9672	519.367	0.00187638	0.465728	5216	3.71734	0.836782	0	0	No
12.9744	519.463	0.00187672	0.467605	5189	3.71508	0.836937	0	0	No
12.9816	519.389	0.00187646	0.469481	5162	3.71282	0.836818	0	0	No
12.9888	519.365	0.00187637	0.471358	5135	3.71054	0.836779	0	0	No
12.996	519.341	0.00187628	0.473234	5109	3.70834	0.836741	0	0	No
13.0032	519.267	0.00187602	0.47511	5083	3.70612	0.836621	0	0	No
13.0104	519.243	0.00187593	0.476986	5056	3.70381	0.836583	0	0	No
13.0176	519.229	0.00187588	0.478862	5030	3.70157	0.83656	0	0	No
13.0248	519.205	0.00187579	0.480738	5004	3.69932	0.836522	0	0	No
13.032	519.241	0.00187592	0.482613	4979	3.69714	0.83658	0	0	No
13.0392	519.337	0.00187627	0.48449	4953	3.69487	0.836735	0	0	No
13.0464	519.373	0.0018764	0.486366	4928	3.69267	0.836793	0	0	No
13.0536	519.409	0.00187653	0.488243	4902	3.69037	0.836851	0	0	No
13.0608	519.495	0.00187684	0.49012	4877	3.68815	0.836989	0	0	No
13.068	519.531	0.00187697	0.491996	4852	3.68592	0.837047	0	0	No
13.0752	519.567	0.0018771	0.493874	4827	3.68368	0.837105	0	0	No
13.0824	519.603	0.00187723	0.495751	4802	3.68142	0.837163	0	0	No
13.0896	519.579	0.00187715	0.497628	4777	3.67916	0.837125	0	0	No
13.0968	519.615	0.00187728	0.499505	4753	3.67697	0.837183	0	0	No
13.104	519.601	0.00187723	0.501382	4728	3.67468	0.83716	0	0	No
13.1112	519.637	0.00187736	0.50326	4704	3.67247	0.837219	0	0	No
13.1184	519.613	0.00187727	0.505137	4680	3.67025	0.83718	0	0	No
13.1256	519.649	0.0018774	0.507014	4655	3.66792	0.837238	0	0	No
13.1328	519.575	0.00187713	0.508892	4631	3.66567	0.837119	0	0	No
13.14	519.551	0.00187705	0.510769	4608	3.66351	0.83708	0	0	No
13.1472	519.528	0.00187696	0.512646	4584	3.66124	0.837042	0	0	No
13.1544	519.394	0.00187648	0.514522	4560	3.65896	0.836826	0	0	No
13.1616	519.32	0.00187621	0.516398	4537	3.65677	0.836707	0	0	No
13.1688	519.186	0.00187572	0.518274	4513	3.65447	0.836491	0	0	No
13.176	519.052	0.00187524	0.520149	4490	3.65225	0.836275	0	0	No
13.1832	518.868	0.00187458	0.522024	4467	3.65002	0.835979	0	0	No
13.1904	518.794	0.00187431	0.523898	4444	3.64777	0.835859	0	0	No
13.1976	518.66	0.00187382	0.525772	4421	3.64552	0.835644	0	0	No
13.2048	518.526	0.00187334	0.527645	4398	3.64326	0.835428	0	0	No
13.212	518.392	0.00187286	0.529518	4376	3.64108	0.835212	0	0	No
13.2192	518.318	0.00187259	0.531391	4353	3.63879	0.835093	0	0	No
13.2264	518.184	0.00187211	0.533263	4331	3.63659	0.834877	0	0	No
13.2336	518.05	0.00187162	0.535135	4308	3.63428	0.834661	0	0	No
13.2408	517.916	0.00187114	0.537006	4286	3.63205	0.834445	0	0	No
13.248	517.722	0.00187044	0.538876	4264	3.62982	0.834133	0	0	No
13.2552	517.538	0.00186977	0.540746	4242	3.62757	0.833836	0	0	No
13.2624	517.294	0.00186889	0.542615	4220	3.62531	0.833443	0	0	No
13.2696	517.16	0.00186841	0.544483	4199	3.62315	0.833228	0	0	No
13.2768	516.966	0.00186771	0.546351	4177	3.62086	0.832915	0	0	No
13.284	516.782	0.00186704	0.548218	4155	3.61857	0.832619	0	0	No
13.2912	516.648	0.00186656	0.550084	4134	3.61637	0.832403	0	0	No
13.2984	516.514	0.00186607	0.551951	4113	3.61416	0.832187	0	0	No
13.3056	516.44	0.00186581	0.553816	4092	3.61194	0.832068	0	0	No
13.3128	516.306	0.00186532	0.555682	4071	3.6097	0.831852	0	0	No
13.32	516.172	0.00186484	0.557546	4050	3.60746	0.831636	0	0	No
13.3272	516.099	0.00186457	0.559411	4029	3.6052	0.831517	0	0	No
13.3344	516.015	0.00186427	0.561275	4008	3.60293	0.831382	0	0	No
13.3416	515.881	0.00186378	0.563139	3987	3.60065	0.831166	0	0	No
13.3488	515.807	0.00186352	0.565003	3967	3.59846	0.831047	0	0	No
13.356	515.673	0.00186303	0.566866	3946	3.59616	0.830831	0	0	No
13.3632	515.539	0.00186255	0.568728	3926	3.59395	0.830615	0	0	No
13.3704	515.465	0.00186228	0.57059	3906	3.59173	0.830496	0	0	No
13.3776	515.331	0.0018618	0.572452	3886	3.5895	0.83028	0	0	No
13.3848	515.147	0.00186113	0.574313	3866	3.58726	0.829984	0	0	No
13.392	514.843	0.00186003	0.576173	3846	3.58501	0.829494	0	0	No
13.3992	514.599	0.00185915	0.578033	3826	3.58274	0.829101	0	0	No
13.4064	514.405	0.00185845	0.579891	3806	3.58047	0.828788	0	0	No
13.4136	514.221	0.00185779	0.581749	3787	3.5783	0.828492	0	0	No
13.4208	514.027	0.00185709	0.583606	3767	3.576	0.82818	0	0	No
13.428	513.843	0.00185642	0.585462	3748	3.5738	0.827883	0	0	No
13.4352	513.709	0.00185594	0.587318	3728	3.57148	0.827667	0	0	No
13.4424	513.515	0.00185524	0.589174	3709	3.56926	0.827355	0	0	No
13.4496	513.381	0.00185475	0.591028	3690	3.56703	0.827139	0	0	No
13.4568	513.137	0.00185387	0.592882	3671	3.56478	0.826746	0	0	No
13.464	512.833	0.00185277	0.594735	3652	3.56253	0.826256	0	0	No
13.4712	512.479	0.0018515	0.596586	3633	3.56027	0.825686	0	0	No
13.4784	512.125	0.00185022	0.598437	3615	3.55811	0.825116	0	0	No
13.4856	511.711	0.00184872	0.600285	3596	3.55582	0.824449	0	0	No
13.4928	511.297	0.00184723	0.602133	3578	3.55364	0.823782	0	0	No
13.5	510.883	0.00184573	0.603978	3559	3.55133	0.823115	0	0	No
13.5072	510.47	0.00184423	0.605823	3541	3.54913	0.822448	0	0	No
13.5144	510.166	0.00184314	0.607666	3523	3.54691	0.821958	0	0	No
13.5216	509.812	0.00184186	0.609508	3504	3.54456	0.821388	0	0	No
13.5288	509.508	0.00184076	0.611348	3486	3.54233	0.820898	0	0	No
13.536	509.204	0.00183966	0.613188	3468	3.54008	0.820408	0	0	No
13.5432	508.9	0.00183856	0.615027	3451	3.53794	0.819919	0	0	No
13.5504	508.596	0.00183747	0.616864	3433	3.53567	0.819429	0	0	No
13.5576	508.302	0.0018364	0.6187	3415	3.53339	0.818955	0	0	No
13.5648	508.058	0.00183552	0.620536	3397	3.5311	0.818562	0	0	No
13.572	507.694	0.00183421	0.62237	3380	3.52892	0.817976	0	0	No
13.5792	507.34	0.00183293	0.624203	3363	3.52673	0.817405	0	0	No
13.5864	506.976	0.00183161	0.626035	3345	3.5244	0.816819	0	0	No
13.5936	506.562	0.00183012	0.627865	3328	3.52218	0.816152	0	0	No
13.6008	506.148	0.00182862	0.629693	3311	3.51996	0.815485	0	0	No
13.608	505.734	0.00182713	0.631521	3294	3.51772	0.814818	0	0	No
13.6152	505.21	0.00182523	0.633346	3277	3.51548	0.813974	0	0	No
13.6224	504.746	0.00182356	0.635169	3260	3.51322	0.813227	0	0	No
13.6296	504.272	0.00182184	0.636991	3243	3.51095	0.812463	0	0	No
13.6368	503.748	0.00181995	0.638811	3227	3.5088	0.811619	0	0	No
13.644	503.274	0.00181824	0.640629	3210	3.50651	0.810855	0	0	No
13.6512	502.8	0.00181653	0.642446	3193	3.5042	0.810092	0	0	No
13.6584	502.386	0.00181503	0.644261	3177	3.50202	0.809425	0	0	No
13.6656	501.922	0.00181336	0.646074	3161	3.49982	0.808677	0	0	No
13.6728	501.508	0.00181186	0.647886	3144	3.49748	0.80801	0	0	No
13.68	501.145	0.00181055	0.649697	3128	3.49527	0.807424	0	0	No
13.6872	500.731	0.00180905	0.651506	3112	3.49304	0.806757	0	0	No
13.6944	500.267	0.00180737	0.653313	3096	3.4908	0.806009	0	0	No
13.7016	499.793	0.00180566	0.655119	3080	3.48855	0.805246	0	0	No
13.7088	499.269	0.00180377	0.656923	3064	3.48629	0.804401	0	0	No
13.716	498.685	0.00180166	0.658724	3048	3.48401	0.803461	0	0	No
13.7232	498.161	0.00179977	0.660524	3033	3.48187	0.802616	0	0	No
13.7304	497.517	0.00179744	0.662321	3017	3.47958	0.801579	0	0	No
13.7376	496.943	0.00179537	0.664117	3001	3.47727	0.800654	0	0	No
13.7448	496.299	0.00179304	0.66591	2986	3.47509	0.799617	0	0	No
13.752	495.715	0.00179093	0.667701	2971	3.4729	0.798676	0	0	No
13.7592	495.131	0.00178882	0.66949	2955	3.47056	0.797735	0	0	No
13.7664	494.607	0.00178693	0.671276	2940	3.46835	0.796891	0	0	No
13.7736	494.023	0.00178482	0.673061	2925	3.46613	0.79595	0	0	No
13.7808	493.499	0.00178292	0.674844	2910	3.46389	0.795106	0	0	No
13.788	492.975	0.00178103	0.676625	2895	3.46165	0.794261	0	0	No
13.7952	492.451	0.00177914	0.678404	2880	3.45939	0.793417	0	0	No
13.8024	491.867	0.00177703	0.680181	2865	3.45712	0.792477	0	0	No
13.8096	491.283	0.00177492	0.681956	2850	3.45484	0.791536	0	0	No
13.8168	490.759	0.00177303	0.683729	2836	3.45271	0.790691	0	0	No
13.824	490.175	0.00177092	0.6855	2821	3.4504	0.789751	0	0	No
13.8312	489.591	0.00176881	0.687269	2807	3.44824	0.78881	0	0	No
13.8384	489.007	0.0017667	0.689036	2792	3.44592	0.787869	0	0	No
13.8456	488.423	0.00176459	0.6908	2778	3.44373	0.786928	0	0	No
13.8528	487.9	0.00176269	0.692563	2763	3.44138	0.786084	0	0	No
13.86	487.426	0.00176098	0.694324	2749	3.43917	0.78532	0	0	No
13.8672	486.842	0.00175887	0.696083	2735	3.43696	0.784379	0	0	No
13.8744	486.378	0.00175719	0.69784	2721	3.43473	0.783632	0	0	No
13.8816	485.854	0.0017553	0.699595	2707	3.43249	0.782788	0	0	No
13.8888	485.27	0.00175319	0.701349	2693	3.43024	0.781847	0	0	No
13.896	484.736	0.00175126	0.7031	2679	3.42797	0.780987	0	0	No
13.9032	484.162	0.00174919	0.704849	2665	3.4257	0.780062	0	0	No
13.9104	483.518	0.00174686	0.706596	2652	3.42357	0.779024	0	0	No
13.9176	482.934	0.00174475	0.708341	2638	3.42127	0.778083	0	0	No
13.9248	482.3	0.00174246	0.710083	2624	3.41896	0.777062	0	0	No
13.932	481.656	0.00174014	0.711823	2611	3.41681	0.776025	0	0	No
13.9392	481.022	0.00173785	0.713561	2597	3.41447	0.775003	0	0	No
13.9464	480.328	0.00173534	0.715296	2584	3.41229	0.773885	0	0	No
13.9536	479.574	0.00173261	0.717029	2571	3.4101	0.77267	0	0	No
13.9608	478.82	0.00172989	0.718759	2557	3.40773	0.771456	0	0	No
13.968	478.016	0.00172699	0.720486	2544	3.40552	0.77016	0	0	No
13.9752	477.212	0.00172408	0.72221	2531	3.40329	0.768865	0	0	No
13.9824	476.288	0.00172074	0.723931	2518	3.40106	0.767376	0	0	No
13.9896	475.424	0.00171762	0.725648	2505	3.39881	0.765984	0	0	No
13.9968	474.45	0.0017141	0.727363	2492	3.39655	0.764415	0	0	No
14.004	473.586	0.00171098	0.729073	2479	3.39428	0.763023	0	0	No
14.0112	472.662	0.00170764	0.730781	2467	3.39217	0.761534	0	0	No
14.0184	471.798	0.00170452	0.732486	2454	3.38987	0.760142	0	0	No
14.0256	470.934	0.0017014	0.734187	2441	3.38757	0.75875	0	0	No
14.0328	470.13	0.0016985	0.735886	2429	3.38543	0.757455	0	0	No
14.04	469.327	0.00169559	0.737581	2416	3.3831	0.75616	0	0	No
14.0472	468.573	0.00169287	0.739274	2404	3.38093	0.754945	0	0	No
14.0544	467.819	0.00169014	0.740964	2391	3.37858	0.75373	0	0	No
14.0616	467.075	0.00168746	0.742652	2379	3.37639	0.752532	0	0	No
14.0688	466.261	0.00168452	0.744336	2367	3.3742	0.75122	0	0	No
14.076	465.457	0.00168161	0.746018	2355	3.37199	0.749925	0	0	No
14.0832	464.653	0.00167871	0.747696	2342	3.36959	0.74863	0	0	No
14.0904	463.669	0.00167515	0.749372	2330	3.36736	0.747044	0	0	No
14.0976	462.755	0.00167185	0.751043	2318	3.36511	0.745572	0	0	No
14.1048	461.831	0.00166851	0.752712	2306	3.36286	0.744083	0	0	No
14.112	460.797	0.00166478	0.754377	2295	3.36078	0.742417	0	0	No
14.1192	459.933	0.00166166	0.756038	2283	3.35851	0.741025	0	0	No
14.1264	458.959	0.00165814	0.757697	2271	3.35622	0.739456	0	0	No
14.1336	458.095	0.00165502	0.759352	2259	3.35392	0.738064	0	0	No
14.1408	457.231	0.00165189	0.761003	2248	3.3518	0.736672	0	0	No
14.148	456.427	0.00164899	0.762652	2236	3.34947	0.735377	0	0	No
14.1552	455.623	0.00164608	0.764299	2225	3.34733	0.734082	0	0	No
14.1624	454.869	0.00164336	0.765942	2213	3.34498	0.732867	0	0	No
14.1696	454.005	0.00164024	0.767582	2202	3.34282	0.731475	0	0	No
14.1768	453.201	0.00163733	0.769219	2190	3.34044	0.73018	0	0	No
14.184	452.337	0.00163421	0.770854	2179	3.33826	0.728788	0	0	No
14.1912	451.473	0.00163109	0.772485	2168	3.33606	0.727396	0	0	No
14.1984	450.489	0.00162754	0.774112	2157	3.33385	0.72581	0	0	No
14.2056	449.515	0.00162402	0.775736	2146	3.33163	0.724241	0	0	No
14.2128	448.542	0.0016205	0.777357	2135	3.3294	0.722672	0	0	No
14.22	447.508	0.00161676	0.778974	2124	3.32715	0.721006	0	0	No
14.2272	446.424	0.00161285	0.780586	2113	3.3249	0.71926	0	0	No
14.2344	445.39	0.00160911	0.782196	2102	3.32263	0.717594	0	0	No
14.2416	444.306	0.0016052	0.783801	2091	3.32035	0.715847	0	0	No
14.2488	443.272	0.00160146	0.785402	2080	3.31806	0.714181	0	0	No
14.256	442.238	0.00159773	0.787	2069	3.31576	0.712515	0	0	No
14.2632	441.204	0.00159399	0.788594	2059	3.31366	0.71085	0	0	No
14.2704	440.17	0.00159025	0.790184	2048	3.31133	0.709184	0	0	No
14.2776	439.196	0.00158674	0.791771	2038	3.3092	0.707615	0	0	No
14.2848	438.222	0.00158322	0.793354	2027	3.30685	0.706045	0	0	No
14.292	437.248	0.0015797	0.794934	2017	3.30471	0.704476	0	0	No
14.2992	436.384	0.00157658	0.79651	2006	3.30233	0.703084	0	0	No
14.3064	435.46	0.00157324	0.798084	1996	3.30016	0.701595	0	0	No
14.3136	434.546	0.00156994	0.799654	1986	3.29798	0.700123	0	0	No
14.3208	433.732	0.001567	0.801221	1975	3.29557	0.698812	0	0	No
14.328	432.818	0.00156369	0.802784	1965	3.29336	0.697339	0	0	No
14.3352	431.954	0.00156057	0.804345	1955	3.29115	0.695947	0	0	No
14.3424	431.09	0.00155745	0.805902	1945	3.28892	0.694555	0	0	No
14.3496	430.276	0.00155451	0.807457	1935	3.28668	0.693244	0	0	No
14.3568	429.412	0.00155139	0.809008	1925	3.28443	0.691852	0	0	No
14.364	428.668	0.0015487	0.810557	1915	3.28217	0.690653	0	0	No
14.3712	427.854	0.00154576	0.812103	1905	3.27989	0.689342	0	0	No
14.3784	427.11	0.00154307	0.813646	1895	3.27761	0.688143	0	0	No
14.3856	426.356	0.00154035	0.815186	1886	3.27554	0.686928	0	0	No
14.3928	425.663	0.00153784	0.816724	1876	3.27323	0.68581	0	0	No
14.4	424.969	0.00153534	0.818259	1866	3.27091	0.684692	0	0	No
14.4072	424.325	0.00153301	0.819792	1857	3.26881	0.683655	0	0	No
14.4144	423.741	0.0015309	0.821323	1847	3.26647	0.682714	0	0	No
14.4216	423.107	0.00152861	0.822852	1838	3.26435	0.681692	0	0	No
14.4288	422.583	0.00152672	0.824378	1828	3.26198	0.680848	0	0	No
14.436	422.109	0.001525	0.825903	1819	3.25983	0.680085	0	0	No
14.4432	421.635	0.00152329	0.827427	1809	3.25744	0.679321	0	0	No
14.4504	421.221	0.0015218	0.828949	1800	3.25527	0.678654	0	0	No
14.4576	420.977	0.00152091	0.830469	1791	3.2531	0.678261	0	0	No
14.4648	420.683	0.00151985	0.831989	1782	3.25091	0.677787	0	0	No
14.472	420.489	0.00151915	0.833508	1772	3.24846	0.677475	0	0	No
14.4792	420.355	0.00151867	0.835027	1763	3.24625	0.677259	0	0	No
14.4864	420.221	0.00151818	0.836545	1754	3.24403	0.677043	0	0	No
14.4936	420.087	0.0015177	0.838063	1745	3.2418	0.676827	0	0	No
14.5008	419.953	0.00151722	0.83958	1736	3.23955	0.676611	0	0	No
14.508	419.769	0.00151655	0.841097	1727	3.23729	0.676315	0	0	No
14.5152	419.525	0.00151567	0.842612	1718	3.23502	0.675922	0	0	No
14.5224	419.221	0.00151457	0.844127	1709	3.23274	0.675432	0	0	No
14.5296	418.917	0.00151347	0.845641	1701	3.2307	0.674943	0	0	No
14.5368	418.503	0.00151198	0.847152	1692	3.2284	0.674276	0	0	No
14.544	418.089	0.00151048	0.848663	1683	3.22608	0.673609	0	0	No
14.5512	417.565	0.00150859	0.850172	1675	3.22401	0.672764	0	0	No
14.5584	416.871	0.00150608	0.851678	1666	3.22167	0.671646	0	0	No
14.5656	416.177	0.00150357	0.853181	1657	3.21932	0.670528	0	0	No
14.5728	415.364	0.00150063	0.854682	1649	3.21722	0.669217	0	0	No
14.58	414.45	0.00149733	0.856179	1640	3.21484	0.667744	0	0	No
14.5872	413.356	0.00149338	0.857673	1632	3.21272	0.665982	0	0	No
14.5944	412.272	0.00148946	0.859162	1623	3.21032	0.664235	0	0	No
14.6016	411.018	0.00148493	0.860647	1615	3.20817	0.662215	0	0	No
14.6088	409.594	0.00147979	0.862127	1607	3.20602	0.659921	0	0	No
14.616	408.11	0.00147443	0.863601	1598	3.20358	0.65753	0	0	No
14.6232	406.516	0.00146867	0.86507	1590	3.2014	0.654962	0	0	No
14.6304	404.862	0.00146269	0.866533	1582	3.19921	0.652297	0	0	No
14.6376	403.048	0.00145614	0.867989	1574	3.197	0.649374	0	0	No
14.6448	401.284	0.00144977	0.869438	1566	3.19479	0.646532	0	0	No
14.652	399.41	0.001443	0.870881	1558	3.19257	0.643513	0	0	No
14.6592	397.476	0.00143601	0.872317	1550	3.19033	0.640397	0	0	No
14.6664	395.482	0.00142881	0.873746	1542	3.18808	0.637185	0	0	No
14.6736	393.558	0.00142185	0.875168	1534	3.18583	0.634085	0	0	No
14.6808	391.624	0.00141487	0.876583	1526	3.18355	0.630969	0	0	No
14.688	389.69	0.00140788	0.877991	1518	3.18127	0.627853	0	0	No
14.6952	387.706	0.00140071	0.879392	1510	3.17898	0.624657	0	0	No
14.7024	385.772	0.00139373	0.880785	1502	3.17667	0.621541	0	0	No
14.7096	383.838	0.00138674	0.882172	1495	3.17464	0.618425	0	0	No
14.7168	381.964	0.00137997	0.883552	1487	3.17231	0.615405	0	0	No
14.724	379.98	0.0013728	0.884925	1479	3.16997	0.612209	0	0	No
14.7312	378.046	0.00136581	0.886291	1472	3.16791	0.609093	0	0	No
14.7384	376.113	0.00135883	0.887649	1464	3.16554	0.605977	0	0	No
14.7456	374.129	0.00135166	0.889001	1457	3.16346	0.602781	0	0	No
14.7528	372.085	0.00134427	0.890345	1449	3.16107	0.599488	0	0	No
14.76	370.101	0.00133711	0.891682	1442	3.15897	0.596291	0	0	No
14.7672	367.997	0.00132951	0.893012	1434	3.15655	0.592901	0	0	No
14.7744	365.903	0.00132194	0.894334	1427	3.15442	0.589528	0	0	No
14.7816	363.859	0.00131456	0.895648	1419	3.15198	0.586234	0	0	No
14.7888	361.815	0.00130717	0.896956	1412	3.14983	0.582941	0	0	No
14.796	359.711	0.00129957	0.898255	1405	3.14768	0.579551	0	0	No
14.8032	357.727	0.0012924	0.899548	1398	3.14551	0.576355	0	0	No
14.8104	355.683	0.00128502	0.900833	1390	3.14301	0.573062	0	0	No
14.8176	353.689	0.00127781	0.90211	1383	3.14082	0.569849	0	0	No
14.8248	351.705	0.00127065	0.903381	1376	3.13862	0.566653	0	0	No
14.832	349.661	0.00126326	0.904644	1369	3.1364	0.56336	0	0	No
14.8392	347.677	0.00125609	0.9059	1362	3.13418	0.560163	0	0	No
14.8464	345.683	0.00124889	0.907149	1355	3.13194	0.556951	0	0	No
14.8536	343.589	0.00124133	0.908391	1348	3.12969	0.553577	0	0	No
14.8608	341.595	0.00123412	0.909625	1341	3.12743	0.550364	0	0	No
14.868	339.611	0.00122695	0.910852	1334	3.12516	0.547168	0	0	No
14.8752	337.627	0.00121979	0.912072	1327	3.12287	0.543971	0	0	No
14.8824	335.523	0.00121219	0.913284	1320	3.12057	0.540582	0	0	No
14.8896	333.539	0.00120502	0.914489	1314	3.1186	0.537385	0	0	No
14.8968	331.545	0.00119781	0.915687	1307	3.11628	0.534172	0	0	No
14.904	329.501	0.00119043	0.916877	1300	3.11394	0.530879	0	0	No
14.9112	327.517	0.00118326	0.91806	1293	3.1116	0.527683	0	0	No
14.9184	325.533	0.00117609	0.919236	1287	3.10958	0.524486	0	0	No
14.9256	323.54	0.00116889	0.920405	1280	3.10721	0.521274	0	0	No
14.9328	321.666	0.00116212	0.921567	1274	3.10517	0.518255	0	0	No
14.94	319.852	0.00115557	0.922723	1267	3.10278	0.515332	0	0	No
14.9472	318.028	0.00114898	0.923872	1260	3.10037	0.512393	0	0	No
14.9544	316.324	0.00114282	0.925015	1254	3.0983	0.509648	0	0	No
14.9616	314.67	0.00113685	0.926152	1247	3.09587	0.506983	0	0	No
14.9688	312.906	0.00113047	0.927282	1241	3.09377	0.504141	0	0	No
14.976	311.202	0.00112432	0.928406	1235	3.09167	0.501396	0	0	No
14.9832	309.438	0.00111794	0.929524	1228	3.0892	0.498554	0	0	No
14.9904	307.504	0.00111096	0.930635	1222	3.08707	0.495438	0	0	No
14.9976	305.58	0.00110401	0.931739	1216	3.08493	0.492338	0	0	No
15.0048	303.536	0.00109662	0.932836	1209	3.08243	0.489045	0	0	No
15.012	301.492	0.00108924	0.933925	1203	3.08027	0.485752	0	0	No
15.0192	299.388	0.00108164	0.935007	1197	3.07809	0.482362	0	0	No
15.0264	297.284	0.00107403	0.936081	1191	3.07591	0.478972	0	0	No
15.0336	295.25	0.00106669	0.937147	1185	3.07372	0.475695	0	0	No
15.0408	293.316	0.0010597	0.938207	1179	3.07151	0.472579	0	0	No
15.048	291.322	0.00105249	0.93926	1172	3.06893	0.469366	0	0	No
15.0552	289.398	0.00104554	0.940305	1166	3.0667	0.466267	0	0	No
15.0624	287.524	0.00103877	0.941344	1160	3.06446	0.463247	0	0	No
15.0696	285.53	0.00103157	0.942376	1154	3.06221	0.460035	0	0	No
15.0768	283.596	0.00102458	0.9434	1149	3.06032	0.456919	0	0	No
15.084	281.612	0.00101742	0.944418	1143	3.05805	0.453723	0	0	No
15.0912	279.568	0.00101003	0.945428	1137	3.05576	0.450429	0	0	No
15.0984	277.475	0.00100247	0.94643	1131	3.05346	0.447056	0	0	No
15.1056	275.261	0.000994467	0.947425	1125	3.05115	0.443489	0	0	No
15.1128	273.097	0.000986649	0.948411	1119	3.04883	0.440002	0	0	No
15.12	270.833	0.00097847	0.94939	1113	3.0465	0.436355	0	0	No
15.1272	268.619	0.000970471	0.95036	1108	3.04454	0.432788	0	0	No
15.1344	266.355	0.000962292	0.951322	1102	3.04218	0.42914	0	0	No
15.1416	264.031	0.000953896	0.952276	1096	3.03981	0.425396	0	0	No
15.1488	261.707	0.0009455	0.953222	1091	3.03782	0.421651	0	0	No
15.156	259.373	0.000937067	0.954159	1085	3.03543	0.417891	0	0	No
15.1632	257.049	0.000928671	0.955088	1079	3.03302	0.414147	0	0	No
15.1704	254.615	0.000919878	0.956007	1074	3.031	0.410225	0	0	No
15.1776	252.121	0.000910868	0.956918	1068	3.02857	0.406207	0	0	No
15.1848	249.577	0.000901677	0.95782	1063	3.02653	0.402108	0	0	No
15.192	246.963	0.000892233	0.958712	1057	3.02407	0.397897	0	0	No
15.1992	244.249	0.000882428	0.959595	1052	3.02202	0.393524	0	0	No
15.2064	241.535	0.000872623	0.960467	1047	3.01995	0.389152	0	0	No
15.2136	238.751	0.000862565	0.96133	1041	3.01745	0.384666	0	0	No
15.2208	235.977	0.000852543	0.962182	1036	3.01536	0.380197	0	0	No
15.228	233.203	0.000842521	0.963025	1030	3.01284	0.375728	0	0	No
15.2352	230.429	0.000832499	0.963857	1025	3.01072	0.371258	0	0	No
15.2424	227.775	0.000822911	0.96468	1020	3.0086	0.366982	0	0	No
15.2496	225.051	0.00081307	0.965493	1015	3.00647	0.362594	0	0	No
15.2568	222.387	0.000803446	0.966297	1009	3.00389	0.358302	0	0	No
15.264	219.733	0.000793857	0.967091	1004	3.00173	0.354026	0	0	No
15.2712	217.119	0.000784414	0.967875	999	2.99957	0.349814	0	0	No
15.2784	214.516	0.000775006	0.96865	994	2.99739	0.345619	0	0	No
15.2856	211.852	0.000765382	0.969415	989	2.9952	0.341327	0	0	No
15.2928	209.198	0.000755793	0.970171	984	2.993	0.337051	0	0	No
15.3	206.534	0.000746169	0.970917	979	2.99078	0.332759	0	0	No
15.3072	203.87	0.000736544	0.971654	974	2.98856	0.328467	0	0	No
15.3144	201.206	0.00072692	0.972381	969	2.98632	0.324174	0	0	No
15.3216	198.602	0.000717512	0.973098	964	2.98408	0.319979	0	0	No
15.3288	195.938	0.000707888	0.973806	959	2.98182	0.315687	0	0	No
15.336	193.334	0.00069848	0.974505	954	2.97955	0.311492	0	0	No
15.3432	190.73	0.000689073	0.975194	949	2.97727	0.307296	0	0	No
15.3504	188.126	0.000679665	0.975874	944	2.97497	0.303101	0	0	No
15.3576	185.572	0.000670438	0.976544	939	2.97267	0.298986	0	0	No
15.3648	183.028	0.000661247	0.977205	934	2.97035	0.294887	0	0	No
15.372	180.474	0.00065202	0.977857	929	2.96802	0.290772	0	0	No
15.3792	177.92	0.000642793	0.9785	925	2.96614	0.286658	0	0	No
15.3864	175.376	0.000633602	0.979134	920	2.96379	0.282559	0	0	No
15.3936	172.882	0.000624592	0.979758	915	2.96142	0.278541	0	0	No
15.4008	170.388	0.000615582	0.980374	910	2.95904	0.274523	0	0	No
15.408	167.894	0.000606572	0.98098	906	2.95713	0.270504	0	0	No
15.4152	165.51	0.000597959	0.981578	901	2.95472	0.266663	0	0	No
15.4224	163.186	0.000589563	0.982168	896	2.95231	0.262919	0	0	No
15.4296	160.812	0.000580986	0.982749	892	2.95036	0.259094	0	0	No
15.4368	158.538	0.000572771	0.983322	887	2.94792	0.255431	0	0	No
15.444	156.324	0.000564772	0.983886	883	2.94596	0.251864	0	0	No
15.4512	154.171	0.00055699	0.984443	878	2.94349	0.248393	0	0	No
15.4584	151.957	0.000548992	0.984992	873	2.94101	0.244826	0	0	No
15.4656	149.743	0.000540993	0.985533	869	2.93902	0.241259	0	0	No
15.4728	147.539	0.00053303	0.986066	864	2.93651	0.237708	0	0	No
15.48	145.325	0.000525032	0.986591	860	2.9345	0.234141	0	0	No
15.4872	143.001	0.000516636	0.987108	856	2.93247	0.230397	0	0	No
15.4944	140.677	0.00050824	0.987616	851	2.92993	0.226653	0	0	No
15.5016	138.293	0.000499627	0.988116	847	2.92788	0.222812	0	0	No
15.5088	135.799	0.000490617	0.988607	842	2.92531	0.218794	0	0	No
15.516	133.365	0.000481823	0.989088	838	2.92324	0.214872	0	0	No
15.5232	130.811	0.000472596	0.989561	834	2.92117	0.210757	0	0	No
15.5304	128.207	0.000463189	0.990024	829	2.91855	0.206562	0	0	No
15.5376	125.543	0.000453564	0.990478	825	2.91645	0.20227	0	0	No
15.5448	122.769	0.000443542	0.990921	821	2.91434	0.1978	0	0	No
15.552	119.935	0.000433304	0.991355	817	2.91222	0.193235	0	0	No
15.5592	116.991	0.000422668	0.991777	812	2.90956	0.188491	0	0	No
15.5664	114.057	0.000412068	0.992189	808	2.90741	0.183764	0	0	No
15.5736	111.053	0.000401215	0.992591	804	2.90526	0.178924	0	0	No
15.5808	108.049	0.000390362	0.992981	800	2.90309	0.174085	0	0	No
15.588	104.995	0.000379329	0.99336	796	2.90091	0.169164	0	0	No
15.5952	102.001	0.000368512	0.993729	792	2.89873	0.16434	0	0	No
15.6024	98.9973	0.00035766	0.994086	788	2.89653	0.1595	0	0	No
15.6096	96.0534	0.000347024	0.994433	784	2.89432	0.154757	0	0	No
15.6168	93.1694	0.000336604	0.99477	780	2.89209	0.150111	0	0	No
15.624	90.2255	0.000325968	0.995096	776	2.88986	0.145368	0	0	No
15.6312	87.3415	0.000315549	0.995412	772	2.88762	0.140721	0	0	No
15.6384	84.4575	0.00030513	0.995717	768	2.88536	0.136075	0	0	No
15.6456	81.6836	0.000295108	0.996012	764	2.88309	0.131605	0	0	No
15.6528	78.8496	0.00028487	0.996297	760	2.88081	0.127039	0	0	No
15.66	76.0757	0.000274848	0.996571	756	2.87852	0.12257	0	0	No
15.6672	73.4717	0.00026544	0.996837	752	2.87622	0.118375	0	0	No
15.6744	70.8678	0.000256032	0.997093	748	2.8739	0.114179	0	0	No
15.6816	68.3738	0.000247022	0.99734	744	2.87157	0.110161	0	0	No
15.6888	65.9298	0.000238193	0.997578	740	2.86923	0.106223	0	0	No
15.696	63.7159	0.000230194	0.997808	737	2.86747	0.102656	0	0	No
15.7032	61.6719	0.00022281	0.998031	733	2.8651	0.0993633	0	0	No
15.7104	59.6879	0.000215642	0.998247	729	2.86273	0.0961668	0	0	No
15.7176	57.924	0.000209269	0.998456	725	2.86034	0.0933248	0	0	No
15.7248	56.33	0.00020351	0.99866	721	2.85794	0.0907567	0	0	No
15.732	54.9661	0.000198583	0.998858	718	2.85612	0.0885591	0	0	No
15.7392	53.8221	0.00019445	0.999053	714	2.8537	0.086716	0	0	No
15.7464	52.9582	0.000191328	0.999244	710	2.85126	0.0853241	0	0	No
15.7536	52.3142	0.000189002	0.999433	707	2.84942	0.0842865	0	0	No
15.7608	52.1303	0.000188337	0.999621	703	2.84696	0.0839902	0	0	No
15.768	52.1663	0.000188467	0.99981	699	2.84448	0.0840482	0	0	No
15.7752	52.6523	0.000190223	1	696	2.84261	0.0848313	0	0	No
</Slice_Table>
