# Supplementary material for: Possible dissolution mechanism of alkali lignin in lactic acid-choline chloride under mild conditions
Source: RSC Adv. 2020 Nov 9;10(67):40649–57. doi: 10.1039/d0ra07808e (PMC9057700; doi:10.1039/d0ra07808e)
Supplement: RA-010-D0RA07808E-s014 [file RA-010-D0RA07808E-s014.txt]

<Administrative_Information>
Results File	D:\Cirrus Workbooks\2018-THF25min\thf_2019-12-24_17-07-31-0033.rst
Injection Filename	D:\Cirrus Workbooks\2018-THF25min\thf_2019-12-24_17-07-31-0033.cgrm
Decimal Separator	.
Results Generated	2019/12/25 11:25:26
Workbook	2017_1_11 2017-01-11 22-05-42
Created On	2017/1/12 15:12:50
Analyst	hg
Analysis Type	Single Channel
Analysed As	Unknown
Software Version	Cirrus 3.4.1
</Administrative_Information>
<Sample_Information>
Sample Type	Unknown
Sample Name	028-1801.D RID1 A, Refractive Index Signal
K * 10e5 Used	14.1
Alpha Used	0.7
Conc (mg/ml)	1
Injection Volume (ul)	10
</Sample_Information>
<Sample_GLP_Information>
Prep Procedure
History	2019/12/25 11:24:45 - Imported CGram c:\users\hg\appdata\local\temp\cs2pl745.cgrm
LIMS ID
Origin
Urgency	0
</Sample_GLP_Information>
<Collection_Information>
Date Collected	2019/12/25 11:24:45
Run Length (mins)	24
Sampling Interval (Hz)	2.31481
Collected By	hg
Autosampler Position	28
Vial Number	1
Bar Code
</Collection_Information>
<Analysis_Conditions>
Eluent	THF
Eluent RI	1
Set Flow Rate (ml/min)	1
Set Temperature
Column Set Name
Column Set Length (mm)	0
Detector Name	Detector
</Analysis_Conditions>
<Processing_Method_Information>
Method Name	Manual Analysis
Created On	2001/5/10 15:15:40
Method Created By	GeoffC
Last Modified	2019/12/25 10:25:22
Last Calibrated	2017/1/12 15:35:12
Method Comments	This method has processing switched on and is set so that you have to select the Peaks for Calibrants & Unknowns.
</Processing_Method_Information>
<Flowrate_Information>
FRM Name
FRM Peak Number	#IND
RT (mins)	#IND
FRCF	1
</Flowrate_Information>
<Processed_Peak_Information>
No of Processed Peaks	1
Peak No	Name	Start RT (mins)	Max RT (mins)	End RT (mins)	Height (mV)	% Height	Area (mV.secs)	% Area
1	Unknown	10.2096	14.5728	15.9984	539.775	100	129658	100
</Processed_Peak_Information>
<Peak_Detection_Information>
No of Detected Peaks	1
Peak No	Type	St Detect Code	End Detect Code	Is St Mod	Is Max Mod	Is End Mod
1	0	0	0	No	No	No
</Peak_Detection_Information>
<Baseline_Information>
No of Baselines	1
No	Start RT (mins)	End RT (mins)	Start Height	End Height	Is St Mod	Is End Mod
1	10.2096	15.9984	35.988	378.374	No	No
</Baseline_Information>
<Calibration_Used>
Calibration Type	Narrow Standard
Created On	2017/1/12 15:34:51
Last Modified	2017/1/12 15:35:12
Version Number	3
Calibration Created By	hg
High Limit RT (mins)	10.044
Low Limit RT (mins)	16.2792
High Limit MW	42436
Low Limit MW	485
K Calibration	14.1
Alpha Calibration	0.7
Calibration Flow Marker Name
Calibration Flow Marker RT (mins)	0
Calibration Comments
</Calibration_Used>
<Calibration_Curve_Details>
Number Of Regions	1
Region No	Polynomial Order	Coeff a	Coeff bx	Coeff cx^2	Coeff dx^3	Coeff ex^4	Coeff fx^5
1	1	7.75585	-0.311441	0	0	0	0
</Calibration_Curve_Details>
<Calibration_Curve_Statistics>
Residual Sum Of Squares	0.0126481
Corrected Sum Of Squares	3.61554
Coefficient Of Determination	0.996502
Standard Y Error Estimate	0.0459132
Linear Correlation Coefficient	-0.998249
</Calibration_Curve_Statistics>
<MW_Averages>
No of GPC Peaks	1
Peak No	Mp	Mn	Mw	Mz	Mz+1	Mv	PD
1	3886	2710	5823	11159	16653	5195	2.14871
</MW_Averages>
<MW_Ranges>
Peak No	1
Range No	High Limit	Low Limit	%Area
1	37685	10000	17.3206
2	10000	8000	6.80165
3	8000	6000	9.78077
4	6000	4000	14.7595
5	4000	2000	24.8895
6	2000	593	26.448
</MW_Ranges>
<Slice_Table>
Peak No	1
RT (mins)	Response (mV)	Norm Ht	Cum Ht	MW	logMW	dw_dlogM	W(M)	Conc	Outside Calib
10.2096	23.752	7.91316e-005	7.91316e-005	37685	4.57617	0.0352892	0	0	No
10.2168	24.2761	8.08779e-005	0.000160009	37490	4.57392	0.036068	0	0	No
10.224	24.8603	8.2824e-005	0.000242833	37297	4.57167	0.0369359	0	0	No
10.2312	25.3944	8.46035e-005	0.000327437	37105	4.56943	0.0377295	0	0	No
10.2384	25.9186	8.63498e-005	0.000413787	36914	4.56719	0.0385082	0	0	No
10.2456	26.4527	8.81293e-005	0.000501916	36724	4.56495	0.0393018	0	0	No
10.2528	26.9769	8.98756e-005	0.000591792	36535	4.56271	0.0400806	0	0	No
10.26	27.451	9.14552e-005	0.000683247	36347	4.56047	0.040785	0	0	No
10.2672	27.9852	9.32348e-005	0.000776482	36160	4.55823	0.0415786	0	0	No
10.2744	28.5093	9.4981e-005	0.000871463	35973	4.55598	0.0423574	0	0	No
10.2816	29.0434	9.67606e-005	0.000968223	35788	4.55374	0.043151	0	0	No
10.2888	29.6276	9.87067e-005	0.00106693	35604	4.5515	0.0440189	0	0	No
10.296	30.3317	0.000101053	0.00116798	35420	4.54925	0.045065	0	0	No
10.3032	30.9659	0.000103165	0.00127115	35238	4.54701	0.0460072	0	0	No
10.3104	31.67	0.000105511	0.00137666	35057	4.54477	0.0470534	0	0	No
10.3176	32.3042	0.000107624	0.00148428	34876	4.54253	0.0479956	0	0	No
10.3248	33.0683	0.00011017	0.00159445	34696	4.54028	0.0491309	0	0	No
10.332	33.7625	0.000112482	0.00170694	34518	4.53805	0.0501622	0	0	No
10.3392	34.4566	0.000114795	0.00182173	34340	4.5358	0.0511935	0	0	No
10.3464	35.1008	0.000116941	0.00193867	34163	4.53356	0.0521506	0	0	No
10.3536	35.7449	0.000119087	0.00205776	33987	4.53131	0.0531076	0	0	No
10.3608	36.3291	0.000121033	0.00217879	33812	4.52907	0.0539755	0	0	No
10.368	36.9732	0.000123179	0.00230197	33638	4.52683	0.0549325	0	0	No
10.3752	37.5573	0.000125125	0.0024271	33465	4.52459	0.0558004	0	0	No
10.3824	38.1415	0.000127071	0.00255417	33292	4.52234	0.0566683	0	0	No
10.3896	38.7856	0.000129217	0.00268338	33121	4.5201	0.0576253	0	0	No
10.3968	39.3698	0.000131164	0.00281455	32950	4.51786	0.0584932	0	0	No
10.404	40.0139	0.00013331	0.00294786	32781	4.51562	0.0594502	0	0	No
10.4112	40.7081	0.000135622	0.00308348	32612	4.51338	0.0604816	0	0	No
10.4184	41.4122	0.000137968	0.00322145	32444	4.51113	0.0615277	0	0	No
10.4256	42.1064	0.000140281	0.00336173	32277	4.50889	0.0625591	0	0	No
10.4328	42.8605	0.000142793	0.00350452	32111	4.50665	0.0636795	0	0	No
10.44	43.6747	0.000145506	0.00365003	31945	4.5044	0.0648891	0	0	No
10.4472	44.4288	0.000148018	0.00379805	31781	4.50217	0.0660096	0	0	No
10.4544	45.123	0.000150331	0.00394838	31617	4.49992	0.0670409	0	0	No
10.4616	45.8771	0.000152843	0.00410122	31454	4.49768	0.0681614	0	0	No
10.4688	46.5813	0.000155189	0.00425641	31292	4.49543	0.0692076	0	0	No
10.476	47.2754	0.000157502	0.00441391	31131	4.49319	0.0702389	0	0	No
10.4832	48.0295	0.000160014	0.00457392	30971	4.49096	0.0713593	0	0	No
10.4904	48.6737	0.00016216	0.00473609	30811	4.48871	0.0723164	0	0	No
10.4976	49.3678	0.000164473	0.00490056	30653	4.48647	0.0733477	0	0	No
10.5048	50.122	0.000166985	0.00506754	30495	4.48423	0.0744681	0	0	No
10.512	50.8261	0.000169331	0.00523687	30338	4.48199	0.0755143	0	0	No
10.5192	51.5803	0.000171844	0.00540872	30181	4.47973	0.0766348	0	0	No
10.5264	52.3344	0.000174356	0.00558307	30026	4.4775	0.0777553	0	0	No
10.5336	53.1386	0.000177035	0.00576011	29871	4.47525	0.07895	0	0	No
10.5408	53.8927	0.000179548	0.00593966	29718	4.47302	0.0800705	0	0	No
10.548	54.6469	0.00018206	0.00612172	29564	4.47076	0.0811909	0	0	No
10.5552	55.351	0.000184406	0.00630612	29412	4.46852	0.0822371	0	0	No
10.5624	56.0452	0.000186719	0.00649284	29261	4.46629	0.0832684	0	0	No
10.5696	56.7393	0.000189031	0.00668187	29110	4.46404	0.0842997	0	0	No
10.5768	57.5034	0.000191577	0.00687345	28960	4.4618	0.0854351	0	0	No
10.584	58.3076	0.000194256	0.00706771	28811	4.45956	0.0866298	0	0	No
10.5912	59.1217	0.000196969	0.00726468	28663	4.45732	0.0878394	0	0	No
10.5984	59.9859	0.000199848	0.00746453	28515	4.45507	0.0891233	0	0	No
10.6056	60.97	0.000203126	0.00766765	28368	4.45283	0.0905855	0	0	No
10.6128	61.9442	0.000206372	0.00787402	28222	4.45059	0.0920328	0	0	No
10.62	62.9783	0.000209817	0.00808384	28077	4.44835	0.0935693	0	0	No
10.6272	64.0125	0.000213263	0.0082971	27932	4.4461	0.0951058	0	0	No
10.6344	65.1066	0.000216908	0.00851401	27788	4.44386	0.0967314	0	0	No
10.6416	66.0908	0.000220187	0.0087342	27645	4.44162	0.0981936	0	0	No
10.6488	67.1249	0.000223632	0.00895783	27503	4.43938	0.09973	0	0	No
10.656	68.1591	0.000227077	0.00918491	27361	4.43713	0.101267	0	0	No
10.6632	69.1932	0.000230523	0.00941543	27220	4.43489	0.102803	0	0	No
10.6704	70.2273	0.000233968	0.0096494	27080	4.43265	0.104339	0	0	No
10.6776	71.2615	0.000237413	0.00988681	26941	4.43041	0.105876	0	0	No
10.6848	72.2956	0.000240859	0.0101277	26802	4.42817	0.107412	0	0	No
10.692	73.3298	0.000244304	0.010372	26664	4.42593	0.108949	0	0	No
10.6992	74.3139	0.000247583	0.0106196	26526	4.42367	0.110411	0	0	No
10.7064	75.4081	0.000251228	0.0108708	26390	4.42144	0.112037	0	0	No
10.7136	76.4422	0.000254673	0.0111255	26254	4.4192	0.113573	0	0	No
10.7208	77.4764	0.000258119	0.0113836	26119	4.41696	0.11511	0	0	No
10.728	78.5705	0.000261764	0.0116453	25984	4.41471	0.116735	0	0	No
10.7352	79.6547	0.000265376	0.0119107	25850	4.41246	0.118346	0	0	No
10.7424	80.8588	0.000269388	0.0121801	25717	4.41022	0.120135	0	0	No
10.7496	82.063	0.000273399	0.0124535	25585	4.40799	0.121924	0	0	No
10.7568	83.4371	0.000277977	0.0127315	25453	4.40574	0.123966	0	0	No
10.764	84.8712	0.000282755	0.0130142	25322	4.4035	0.126096	0	0	No
10.7712	86.3554	0.0002877	0.0133019	25192	4.40126	0.128302	0	0	No
10.7784	87.8395	0.000292644	0.0135946	25062	4.39902	0.130507	0	0	No
10.7856	89.3237	0.000297589	0.0138922	24933	4.39677	0.132712	0	0	No
10.7928	90.8678	0.000302733	0.0141949	24804	4.39452	0.135006	0	0	No
10.8	92.292	0.000307478	0.0145024	24677	4.39229	0.137122	0	0	No
10.8072	93.7161	0.000312223	0.0148146	24550	4.39005	0.139238	0	0	No
10.8144	95.2103	0.000317201	0.0151318	24423	4.3878	0.141458	0	0	No
10.8216	96.6344	0.000321945	0.0154537	24297	4.38555	0.143573	0	0	No
10.8288	98.0586	0.00032669	0.0157804	24172	4.38331	0.145689	0	0	No
10.836	99.5527	0.000331668	0.0161121	24048	4.38108	0.147909	0	0	No
10.8432	101.037	0.000336612	0.0164487	23924	4.37883	0.150114	0	0	No
10.8504	102.521	0.000341557	0.0167903	23801	4.3766	0.152319	0	0	No
10.8576	104.115	0.000346868	0.0171371	23678	4.37435	0.154688	0	0	No
10.8648	105.659	0.000352012	0.0174892	23556	4.3721	0.156982	0	0	No
10.872	107.253	0.000357323	0.0178465	23435	4.36986	0.159351	0	0	No
10.8792	108.908	0.000362834	0.0182093	23314	4.36762	0.161808	0	0	No
10.8864	110.562	0.000368345	0.0185777	23194	4.36538	0.164266	0	0	No
10.8936	112.216	0.000373856	0.0189515	23075	4.36314	0.166723	0	0	No
10.9008	113.98	0.000379734	0.0193312	22956	4.3609	0.169344	0	0	No
10.908	115.744	0.000385611	0.0197169	22838	4.35866	0.171966	0	0	No
10.9152	117.508	0.000391488	0.0201083	22720	4.35641	0.174587	0	0	No
10.9224	119.442	0.000397932	0.0205063	22603	4.35417	0.17746	0	0	No
10.9296	121.327	0.000404209	0.0209105	22486	4.35191	0.18026	0	0	No
10.9368	123.371	0.000411019	0.0213215	22371	4.34969	0.183297	0	0	No
10.944	125.365	0.000417663	0.0217392	22255	4.34743	0.186259	0	0	No
10.9512	127.409	0.000424473	0.0221636	22141	4.3452	0.189296	0	0	No
10.9584	129.453	0.000431284	0.0225949	22027	4.34296	0.192334	0	0	No
10.9656	131.557	0.000438294	0.0230332	21913	4.3407	0.19546	0	0	No
10.9728	133.611	0.000445137	0.0234784	21801	4.33848	0.198512	0	0	No
10.98	135.656	0.000451948	0.0239303	21688	4.33622	0.201549	0	0	No
10.9872	137.7	0.000458758	0.0243891	21577	4.33399	0.204586	0	0	No
10.9944	139.694	0.000465401	0.0248545	21465	4.33173	0.207549	0	0	No
11.0016	141.798	0.000472412	0.0253269	21355	4.3295	0.210675	0	0	No
11.0088	143.782	0.000479022	0.0258059	21245	4.32726	0.213623	0	0	No
11.016	145.836	0.000485865	0.0262918	21136	4.32502	0.216675	0	0	No
11.0232	147.931	0.000492842	0.0267846	21027	4.32278	0.219786	0	0	No
11.0304	150.095	0.000500052	0.0272847	20918	4.32052	0.223001	0	0	No
11.0376	152.259	0.000507262	0.0277919	20811	4.31829	0.226217	0	0	No
11.0448	154.523	0.000514806	0.0283067	20703	4.31603	0.229581	0	0	No
11.052	156.737	0.000522182	0.0288289	20597	4.3138	0.23287	0	0	No
11.0592	159.011	0.000529759	0.0293587	20491	4.31156	0.236249	0	0	No
11.0664	161.175	0.000536969	0.0298956	20385	4.30931	0.239464	0	0	No
11.0736	163.39	0.000544345	0.03044	20280	4.30707	0.242754	0	0	No
11.0808	165.604	0.000551722	0.0309917	20176	4.30484	0.246044	0	0	No
11.088	167.768	0.000558932	0.0315506	20072	4.30259	0.249259	0	0	No
11.0952	169.922	0.000566109	0.0321167	19969	4.30036	0.25246	0	0	No
11.1024	172.086	0.000573319	0.0326901	19866	4.29811	0.255675	0	0	No
11.1096	174.3	0.000580695	0.0332708	19763	4.29585	0.258965	0	0	No
11.1168	176.454	0.000587872	0.0338586	19662	4.29363	0.262165	0	0	No
11.124	178.669	0.000595248	0.0344539	19560	4.29137	0.265455	0	0	No
11.1312	180.943	0.000602825	0.0350567	19460	4.28914	0.268834	0	0	No
11.1384	183.267	0.000610568	0.0356673	19359	4.28688	0.272287	0	0	No
11.1456	185.601	0.000618345	0.0362856	19260	4.28466	0.275755	0	0	No
11.1528	187.925	0.000626088	0.0369117	19160	4.2824	0.279208	0	0	No
11.16	190.309	0.000634031	0.0375457	19062	4.28017	0.28275	0	0	No
11.1672	192.753	0.000642173	0.0381879	18964	4.27793	0.286381	0	0	No
11.1744	195.138	0.000650116	0.038838	18866	4.27568	0.289923	0	0	No
11.1816	197.522	0.000658059	0.0394961	18769	4.27344	0.293466	0	0	No
11.1888	199.906	0.000666002	0.0401621	18672	4.27119	0.297008	0	0	No
11.196	202.23	0.000673745	0.0408358	18576	4.26895	0.300461	0	0	No
11.2032	204.564	0.000681522	0.0415174	18480	4.2667	0.303929	0	0	No
11.2104	206.888	0.000689265	0.0422066	18385	4.26446	0.307382	0	0	No
11.2176	209.212	0.000697008	0.0429036	18290	4.26221	0.310835	0	0	No
11.2248	211.547	0.000704784	0.0436084	18196	4.25998	0.314303	0	0	No
11.232	213.931	0.000712727	0.0443211	18103	4.25775	0.317845	0	0	No
11.2392	216.315	0.00072067	0.0450418	18009	4.25549	0.321387	0	0	No
11.2464	218.639	0.000728413	0.0457702	17917	4.25327	0.32484	0	0	No
11.2536	221.023	0.000736356	0.0465066	17824	4.25101	0.328383	0	0	No
11.2608	223.407	0.000744299	0.0472509	17733	4.24878	0.331925	0	0	No
11.268	225.851	0.000752442	0.0480033	17641	4.24652	0.335556	0	0	No
11.2752	228.286	0.000760552	0.0487639	17550	4.24428	0.339173	0	0	No
11.2824	230.73	0.000768695	0.0495326	17460	4.24204	0.342804	0	0	No
11.2896	233.054	0.000776438	0.050309	17370	4.2398	0.346257	0	0	No
11.2968	235.438	0.000784381	0.0510934	17281	4.23757	0.349799	0	0	No
11.304	237.882	0.000792524	0.0518859	17192	4.23533	0.353431	0	0	No
11.3112	240.206	0.000800267	0.0526862	17103	4.23307	0.356884	0	0	No
11.3184	242.48	0.000807843	0.053494	17015	4.23083	0.360263	0	0	No
11.3256	244.755	0.00081542	0.0543094	16927	4.22858	0.363641	0	0	No
11.3328	246.909	0.000822596	0.055132	16840	4.22634	0.366842	0	0	No
11.34	249.073	0.000829806	0.0559618	16753	4.22409	0.370057	0	0	No
11.3472	251.287	0.000837183	0.056799	16667	4.22186	0.373347	0	0	No
11.3544	253.391	0.000844193	0.0576432	16581	4.21961	0.376473	0	0	No
11.3616	255.555	0.000851403	0.0584946	16496	4.21738	0.379688	0	0	No
11.3688	257.71	0.00085858	0.0593532	16411	4.21514	0.382889	0	0	No
11.376	259.924	0.000865956	0.0602192	16326	4.21288	0.386179	0	0	No
11.3832	262.138	0.000873333	0.0610925	16242	4.21064	0.389468	0	0	No
11.3904	264.352	0.00088071	0.0619732	16159	4.20841	0.392758	0	0	No
11.3976	266.576	0.000888119	0.0628613	16075	4.20615	0.396062	0	0	No
11.4048	268.84	0.000895663	0.063757	15993	4.20393	0.399426	0	0	No
11.412	271.114	0.000903239	0.0646602	15910	4.20167	0.402805	0	0	No
11.4192	273.329	0.000910616	0.0655708	15828	4.19943	0.406095	0	0	No
11.4264	275.543	0.000917992	0.0664888	15747	4.1972	0.409384	0	0	No
11.4336	277.647	0.000925003	0.0674138	15666	4.19496	0.412511	0	0	No
11.4408	279.861	0.000932379	0.0683462	15585	4.19271	0.4158	0	0	No
11.448	281.965	0.000939389	0.0692856	15505	4.19047	0.418926	0	0	No
11.4552	284.069	0.000946399	0.070232	15425	4.18823	0.422053	0	0	No
11.4624	286.173	0.00095341	0.0711854	15346	4.186	0.425179	0	0	No
11.4696	288.278	0.00096042	0.0721458	15266	4.18373	0.428305	0	0	No
11.4768	290.382	0.00096743	0.0731133	15188	4.1815	0.431431	0	0	No
11.484	292.426	0.00097424	0.0740875	15110	4.17926	0.434468	0	0	No
11.4912	294.53	0.00098125	0.0750687	15032	4.17702	0.437595	0	0	No
11.4984	296.574	0.00098806	0.0760568	14954	4.17476	0.440632	0	0	No
11.5056	298.738	0.00099527	0.0770521	14877	4.17252	0.443847	0	0	No
11.5128	300.842	0.00100228	0.0780544	14801	4.17029	0.446973	0	0	No
11.52	302.997	0.00100946	0.0790638	14725	4.16806	0.450174	0	0	No
11.5272	305.161	0.00101667	0.0800805	14649	4.16581	0.453389	0	0	No
11.5344	307.315	0.00102384	0.0811043	14573	4.16355	0.45659	0	0	No
11.5416	309.419	0.00103085	0.0821352	14498	4.16131	0.459716	0	0	No
11.5488	311.583	0.00103806	0.0831732	14424	4.15909	0.462931	0	0	No
11.556	313.627	0.00104487	0.0842181	14349	4.15682	0.465968	0	0	No
11.5632	315.731	0.00105188	0.08527	14275	4.15458	0.469094	0	0	No
11.5704	317.726	0.00105853	0.0863285	14202	4.15235	0.472057	0	0	No
11.5776	319.77	0.00106534	0.0873939	14129	4.15011	0.475094	0	0	No
11.5848	321.704	0.00107178	0.0884657	14056	4.14786	0.477968	0	0	No
11.592	323.808	0.00107879	0.0895444	13984	4.14563	0.481094	0	0	No
11.5992	325.742	0.00108524	0.0906297	13912	4.14339	0.483968	0	0	No
11.6064	327.846	0.00109225	0.0917219	13840	4.14114	0.487094	0	0	No
11.6136	329.891	0.00109906	0.092821	13769	4.1389	0.490131	0	0	No
11.6208	331.995	0.00110607	0.0939271	13698	4.13666	0.493257	0	0	No
11.628	334.039	0.00111288	0.0950399	13627	4.1344	0.496294	0	0	No
11.6352	336.143	0.00111989	0.0961598	13557	4.13216	0.49942	0	0	No
11.6424	338.307	0.0011271	0.0972869	13487	4.12992	0.502636	0	0	No
11.6496	340.411	0.00113411	0.098421	13418	4.12769	0.505762	0	0	No
11.6568	342.505	0.00114108	0.0995621	13349	4.12545	0.508873	0	0	No
11.664	344.67	0.00114829	0.10071	13280	4.1232	0.512089	0	0	No
11.6712	346.834	0.0011555	0.101866	13211	4.12094	0.515304	0	0	No
11.6784	348.988	0.00116268	0.103029	13143	4.11869	0.518505	0	0	No
11.6856	351.032	0.00116949	0.104198	13076	4.11647	0.521542	0	0	No
11.6928	353.136	0.0011765	0.105375	13008	4.11421	0.524668	0	0	No
11.7	355.18	0.00118331	0.106558	12941	4.11197	0.527705	0	0	No
11.7072	357.174	0.00118995	0.107748	12875	4.10975	0.530668	0	0	No
11.7144	359.109	0.0011964	0.108944	12808	4.10748	0.533541	0	0	No
11.7216	361.103	0.00120304	0.110147	12742	4.10524	0.536504	0	0	No
11.7288	363.037	0.00120949	0.111357	12677	4.10302	0.539378	0	0	No
11.736	364.911	0.00121573	0.112572	12612	4.10078	0.542162	0	0	No
11.7432	366.795	0.00122201	0.113795	12547	4.09854	0.544962	0	0	No
11.7504	368.619	0.00122808	0.115023	12482	4.09628	0.547672	0	0	No
11.7576	370.493	0.00123433	0.116257	12418	4.09405	0.550456	0	0	No
11.7648	372.368	0.00124057	0.117497	12354	4.09181	0.553241	0	0	No
11.772	374.142	0.00124648	0.118744	12290	4.08955	0.555877	0	0	No
11.7792	375.956	0.00125253	0.119996	12227	4.08732	0.558572	0	0	No
11.7864	377.73	0.00125844	0.121255	12164	4.08508	0.561208	0	0	No
11.7936	379.544	0.00126448	0.122519	12101	4.08282	0.563903	0	0	No
11.8008	381.318	0.00127039	0.12379	12039	4.08059	0.566539	0	0	No
11.808	383.022	0.00127607	0.125066	11977	4.07835	0.569071	0	0	No
11.8152	384.787	0.00128195	0.126348	11915	4.07609	0.571692	0	0	No
11.8224	386.501	0.00128766	0.127635	11854	4.07386	0.574239	0	0	No
11.8296	388.205	0.00129334	0.128929	11793	4.07162	0.576771	0	0	No
11.8368	389.859	0.00129885	0.130228	11732	4.06937	0.579229	0	0	No
11.844	391.573	0.00130456	0.131532	11672	4.06715	0.581775	0	0	No
11.8512	393.227	0.00131007	0.132842	11612	4.06491	0.584233	0	0	No
11.8584	394.881	0.00131558	0.134158	11552	4.06266	0.586691	0	0	No
11.8656	396.586	0.00132126	0.135479	11492	4.0604	0.589222	0	0	No
11.8728	398.35	0.00132713	0.136806	11433	4.05816	0.591844	0	0	No
11.88	400.174	0.00133321	0.138139	11374	4.05591	0.594554	0	0	No
11.8872	401.938	0.00133909	0.139479	11316	4.05369	0.597175	0	0	No
11.8944	403.822	0.00134537	0.140824	11257	4.05142	0.599974	0	0	No
11.9016	405.586	0.00135124	0.142175	11199	4.04918	0.602595	0	0	No
11.9088	407.411	0.00135732	0.143532	11142	4.04696	0.605305	0	0	No
11.916	409.235	0.0013634	0.144896	11084	4.0447	0.608016	0	0	No
11.9232	410.889	0.00136891	0.146265	11027	4.04246	0.610473	0	0	No
11.9304	412.543	0.00137442	0.147639	10970	4.04021	0.612931	0	0	No
11.9376	414.137	0.00137973	0.149019	10914	4.03798	0.615299	0	0	No
11.9448	415.681	0.00138488	0.150404	10858	4.03575	0.617594	0	0	No
11.952	417.215	0.00138999	0.151794	10802	4.0335	0.619873	0	0	No
11.9592	418.76	0.00139513	0.153189	10746	4.03125	0.622167	0	0	No
11.9664	420.354	0.00140044	0.154589	10691	4.02902	0.624536	0	0	No
11.9736	422.008	0.00140595	0.155995	10636	4.02678	0.626993	0	0	No
11.9808	423.722	0.00141166	0.157407	10581	4.02453	0.62954	0	0	No
11.988	425.376	0.00141717	0.158824	10526	4.02226	0.631998	0	0	No
11.9952	427.08	0.00142285	0.160247	10472	4.02003	0.634529	0	0	No
12.0024	428.794	0.00142856	0.161676	10418	4.01778	0.637076	0	0	No
12.0096	430.449	0.00143407	0.16311	10365	4.01557	0.639534	0	0	No
12.0168	432.103	0.00143958	0.164549	10311	4.0133	0.641991	0	0	No
12.024	433.637	0.0014447	0.165994	10258	4.01106	0.644271	0	0	No
12.0312	435.131	0.00144967	0.167444	10205	4.00881	0.646491	0	0	No
12.0384	436.555	0.00145442	0.168898	10153	4.00659	0.648607	0	0	No
12.0456	438.039	0.00145936	0.170357	10100	4.00432	0.650812	0	0	No
12.0528	439.473	0.00146414	0.171822	10048	4.00208	0.652942	0	0	No
12.06	440.958	0.00146909	0.173291	9997	3.99987	0.655148	0	0	No
12.0672	442.442	0.00147403	0.174765	9945	3.9976	0.657353	0	0	No
12.0744	443.926	0.00147897	0.176244	9894	3.99537	0.659558	0	0	No
12.0816	445.46	0.00148409	0.177728	9843	3.99313	0.661837	0	0	No
12.0888	447.004	0.00148923	0.179217	9792	3.99087	0.664131	0	0	No
12.096	448.598	0.00149454	0.180711	9742	3.98865	0.6665	0	0	No
12.1032	450.142	0.00149969	0.182211	9692	3.98641	0.668794	0	0	No
12.1104	451.687	0.00150483	0.183716	9642	3.98417	0.671088	0	0	No
12.1176	453.171	0.00150977	0.185226	9592	3.98191	0.673293	0	0	No
12.1248	454.655	0.00151472	0.18674	9543	3.97968	0.675498	0	0	No
12.132	456.139	0.00151966	0.18826	9494	3.97745	0.677703	0	0	No
12.1392	457.623	0.00152461	0.189785	9445	3.9752	0.679908	0	0	No
12.1464	458.997	0.00152919	0.191314	9396	3.97294	0.68195	0	0	No
12.1536	460.372	0.00153376	0.192848	9348	3.97072	0.683992	0	0	No
12.1608	461.796	0.00153851	0.194386	9300	3.96848	0.686107	0	0	No
12.168	463.17	0.00154309	0.195929	9252	3.96624	0.688149	0	0	No
12.1752	464.654	0.00154803	0.197477	9204	3.96398	0.690354	0	0	No
12.1824	466.138	0.00155298	0.19903	9157	3.96175	0.692559	0	0	No
12.1896	467.682	0.00155812	0.200588	9109	3.95947	0.694853	0	0	No
12.1968	469.226	0.00156326	0.202152	9063	3.95727	0.697148	0	0	No
12.204	470.761	0.00156838	0.20372	9016	3.95501	0.699427	0	0	No
12.2112	472.365	0.00157372	0.205294	8969	3.95274	0.70181	0	0	No
12.2184	473.849	0.00157866	0.206872	8923	3.95051	0.704015	0	0	No
12.2256	475.223	0.00158324	0.208456	8877	3.94827	0.706057	0	0	No
12.2328	476.597	0.00158782	0.210044	8832	3.94606	0.708099	0	0	No
12.24	477.911	0.0015922	0.211636	8786	3.94379	0.710051	0	0	No
12.2472	479.115	0.00159621	0.213232	8741	3.94156	0.71184	0	0	No
12.2544	480.32	0.00160022	0.214832	8696	3.93932	0.713629	0	0	No
12.2616	481.524	0.00160423	0.216436	8651	3.93707	0.715418	0	0	No
12.2688	482.778	0.00160841	0.218045	8606	3.9348	0.717281	0	0	No
12.276	484.042	0.00161262	0.219657	8562	3.93258	0.71916	0	0	No
12.2832	485.246	0.00161664	0.221274	8518	3.93034	0.720949	0	0	No
12.2904	486.5	0.00162081	0.222895	8474	3.92809	0.722812	0	0	No
12.2976	487.704	0.00162483	0.22452	8431	3.92588	0.724601	0	0	No
12.3048	488.969	0.00162904	0.226149	8387	3.92361	0.726479	0	0	No
12.312	490.113	0.00163285	0.227782	8344	3.92137	0.728179	0	0	No
12.3192	491.267	0.00163669	0.229418	8301	3.91913	0.729894	0	0	No
12.3264	492.411	0.00164051	0.231059	8258	3.91687	0.731594	0	0	No
12.3336	493.555	0.00164432	0.232703	8216	3.91466	0.733294	0	0	No
12.3408	494.709	0.00164816	0.234351	8173	3.91238	0.735009	0	0	No
12.348	495.803	0.00165181	0.236003	8131	3.91014	0.736634	0	0	No
12.3552	496.948	0.00165562	0.237659	8089	3.90789	0.738334	0	0	No
12.3624	498.092	0.00165943	0.239318	8048	3.90569	0.740034	0	0	No
12.3696	499.296	0.00166344	0.240982	8006	3.90342	0.741823	0	0	No
12.3768	500.56	0.00166766	0.242649	7965	3.90119	0.743701	0	0	No
12.384	501.814	0.00167183	0.244321	7924	3.89894	0.745564	0	0	No
12.3912	503.138	0.00167625	0.245997	7883	3.89669	0.747532	0	0	No
12.3984	504.512	0.00168082	0.247678	7843	3.89448	0.749573	0	0	No
12.4056	505.877	0.00168537	0.249364	7802	3.89221	0.7516	0	0	No
12.4128	507.081	0.00168938	0.251053	7762	3.88997	0.753389	0	0	No
12.42	508.345	0.00169359	0.252746	7722	3.88773	0.755267	0	0	No
12.4272	509.549	0.0016976	0.254444	7682	3.88547	0.757057	0	0	No
12.4344	510.583	0.00170105	0.256145	7643	3.88326	0.758593	0	0	No
12.4416	511.567	0.00170433	0.257849	7603	3.88098	0.760055	0	0	No
12.4488	512.481	0.00170737	0.259557	7564	3.87875	0.761413	0	0	No
12.456	513.356	0.00171029	0.261267	7525	3.87651	0.762712	0	0	No
12.4632	514.16	0.00171296	0.26298	7486	3.87425	0.763907	0	0	No
12.4704	515.034	0.00171588	0.264696	7448	3.87204	0.765206	0	0	No
12.4776	515.898	0.00171876	0.266415	7410	3.86982	0.76649	0	0	No
12.4848	516.762	0.00172163	0.268136	7371	3.86753	0.767773	0	0	No
12.492	517.746	0.00172491	0.269861	7333	3.86528	0.769236	0	0	No
12.4992	518.661	0.00172796	0.271589	7296	3.86308	0.770594	0	0	No
12.5064	519.585	0.00173104	0.27332	7258	3.86082	0.771967	0	0	No
12.5136	520.619	0.00173448	0.275055	7221	3.8586	0.773503	0	0	No
12.5208	521.543	0.00173756	0.276792	7184	3.85637	0.774876	0	0	No
12.528	522.467	0.00174064	0.278533	7147	3.85412	0.776249	0	0	No
12.5352	523.391	0.00174372	0.280277	7110	3.85187	0.777622	0	0	No
12.5424	524.315	0.0017468	0.282023	7073	3.8496	0.778995	0	0	No
12.5496	525.18	0.00174968	0.283773	7037	3.84739	0.780279	0	0	No
12.5568	525.994	0.00175239	0.285526	7000	3.8451	0.781489	0	0	No
12.564	526.858	0.00175527	0.287281	6964	3.84286	0.782773	0	0	No
12.5712	527.722	0.00175815	0.289039	6928	3.84061	0.784057	0	0	No
12.5784	528.476	0.00176066	0.2908	6893	3.83841	0.785177	0	0	No
12.5856	529.35	0.00176357	0.292563	6857	3.83613	0.786476	0	0	No
12.5928	530.154	0.00176625	0.294329	6822	3.83391	0.787671	0	0	No
12.6	530.909	0.00176876	0.296098	6787	3.83168	0.788791	0	0	No
12.6072	531.783	0.00177168	0.29787	6752	3.82943	0.79009	0	0	No
12.6144	532.537	0.00177419	0.299644	6717	3.82718	0.79121	0	0	No
12.6216	533.341	0.00177687	0.301421	6683	3.82497	0.792405	0	0	No
12.6288	534.095	0.00177938	0.3032	6648	3.82269	0.793526	0	0	No
12.636	534.799	0.00178173	0.304982	6614	3.82046	0.794572	0	0	No
12.6432	535.493	0.00178404	0.306766	6580	3.81823	0.795603	0	0	No
12.6504	536.198	0.00178638	0.308552	6546	3.81598	0.796649	0	0	No
12.6576	536.832	0.0017885	0.310341	6512	3.81371	0.797591	0	0	No
12.6648	537.476	0.00179064	0.312132	6479	3.81151	0.798548	0	0	No
12.672	538.12	0.00179279	0.313924	6445	3.80922	0.799505	0	0	No
12.6792	538.814	0.0017951	0.315719	6412	3.80699	0.800537	0	0	No
12.6864	539.518	0.00179745	0.317517	6379	3.80475	0.801583	0	0	No
12.6936	540.212	0.00179976	0.319317	6346	3.8025	0.802614	0	0	No
12.7008	541.027	0.00180247	0.321119	6314	3.8003	0.803824	0	0	No
12.708	541.721	0.00180479	0.322924	6281	3.79803	0.804855	0	0	No
12.7152	542.535	0.0018075	0.324731	6249	3.79581	0.806065	0	0	No
12.7224	543.179	0.00180964	0.326541	6216	3.79351	0.807022	0	0	No
12.7296	543.873	0.00181196	0.328353	6184	3.79127	0.808053	0	0	No
12.7368	544.517	0.0018141	0.330167	6153	3.78909	0.80901	0	0	No
12.744	545.101	0.00181605	0.331983	6121	3.78682	0.809878	0	0	No
12.7512	545.686	0.00181799	0.333801	6089	3.78455	0.810746	0	0	No
12.7584	546.22	0.00181977	0.335621	6058	3.78233	0.81154	0	0	No
12.7656	546.684	0.00182132	0.337442	6027	3.7801	0.812229	0	0	No
12.7728	547.158	0.0018229	0.339265	5996	3.77786	0.812934	0	0	No
12.78	547.752	0.00182488	0.34109	5965	3.77561	0.813816	0	0	No
12.7872	548.216	0.00182643	0.342916	5934	3.77335	0.814506	0	0	No
12.7944	548.75	0.00182821	0.344745	5904	3.77115	0.8153	0	0	No
12.8016	549.335	0.00183015	0.346575	5873	3.76886	0.816168	0	0	No
12.8088	549.919	0.0018321	0.348407	5843	3.76664	0.817035	0	0	No
12.816	550.503	0.00183404	0.350241	5813	3.7644	0.817903	0	0	No
12.8232	551.147	0.00183619	0.352077	5783	3.76215	0.81886	0	0	No
12.8304	551.731	0.00183814	0.353915	5753	3.75989	0.819728	0	0	No
12.8376	552.325	0.00184012	0.355755	5724	3.7577	0.820611	0	0	No
12.8448	552.91	0.00184206	0.357598	5694	3.75542	0.821479	0	0	No
12.852	553.494	0.00184401	0.359442	5665	3.7532	0.822347	0	0	No
12.8592	554.078	0.00184595	0.361287	5636	3.75097	0.823215	0	0	No
12.8664	554.662	0.0018479	0.363135	5607	3.74873	0.824082	0	0	No
12.8736	555.246	0.00184985	0.364985	5578	3.74648	0.82495	0	0	No
12.8808	555.78	0.00185163	0.366837	5549	3.74421	0.825744	0	0	No
12.888	556.364	0.00185357	0.36869	5520	3.74194	0.826612	0	0	No
12.8952	556.949	0.00185552	0.370546	5492	3.73973	0.82748	0	0	No
12.9024	557.533	0.00185746	0.372403	5464	3.73751	0.828348	0	0	No
12.9096	558.067	0.00185924	0.374263	5435	3.7352	0.829141	0	0	No
12.9168	558.591	0.00186099	0.376124	5407	3.73296	0.82992	0	0	No
12.924	559.015	0.0018624	0.377986	5380	3.73078	0.83055	0	0	No
12.9312	559.489	0.00186398	0.37985	5352	3.72852	0.831255	0	0	No
12.9384	559.903	0.00186536	0.381715	5324	3.72624	0.83187	0	0	No
12.9456	560.268	0.00186658	0.383582	5297	3.72403	0.832411	0	0	No
12.9528	560.682	0.00186796	0.38545	5270	3.72181	0.833026	0	0	No
12.96	561.046	0.00186917	0.387319	5243	3.71958	0.833567	0	0	No
12.9672	561.46	0.00187055	0.38919	5216	3.71734	0.834183	0	0	No
12.9744	561.824	0.00187176	0.391061	5189	3.71508	0.834724	0	0	No
12.9816	562.238	0.00187314	0.392935	5162	3.71282	0.835339	0	0	No
12.9888	562.652	0.00187452	0.394809	5135	3.71054	0.835954	0	0	No
12.996	563.077	0.00187593	0.396685	5109	3.70834	0.836584	0	0	No
13.0032	563.491	0.00187731	0.398562	5083	3.70612	0.8372	0	0	No
13.0104	563.905	0.00187869	0.400441	5056	3.70381	0.837815	0	0	No
13.0176	564.319	0.00188007	0.402321	5030	3.70157	0.83843	0	0	No
13.0248	564.683	0.00188129	0.404202	5004	3.69932	0.838971	0	0	No
13.032	564.987	0.0018823	0.406085	4979	3.69714	0.839423	0	0	No
13.0392	565.351	0.00188351	0.407968	4953	3.69487	0.839964	0	0	No
13.0464	565.656	0.00188453	0.409853	4928	3.69267	0.840416	0	0	No
13.0536	565.96	0.00188554	0.411738	4902	3.69037	0.840868	0	0	No
13.0608	566.204	0.00188635	0.413625	4877	3.68815	0.841231	0	0	No
13.068	566.508	0.00188737	0.415512	4852	3.68592	0.841683	0	0	No
13.0752	566.822	0.00188841	0.4174	4827	3.68368	0.842149	0	0	No
13.0824	567.066	0.00188923	0.41929	4802	3.68142	0.842512	0	0	No
13.0896	567.311	0.00189004	0.42118	4777	3.67916	0.842875	0	0	No
13.0968	567.565	0.00189089	0.423071	4753	3.67697	0.843253	0	0	No
13.104	567.809	0.0018917	0.424962	4728	3.67468	0.843615	0	0	No
13.1112	568.113	0.00189271	0.426855	4704	3.67247	0.844067	0	0	No
13.1184	568.417	0.00189373	0.428749	4680	3.67025	0.844519	0	0	No
13.1256	568.781	0.00189494	0.430644	4655	3.66792	0.84506	0	0	No
13.1328	569.145	0.00189615	0.43254	4631	3.66567	0.845601	0	0	No
13.14	569.62	0.00189773	0.434437	4608	3.66351	0.846306	0	0	No
13.1472	570.094	0.00189931	0.436337	4584	3.66124	0.84701	0	0	No
13.1544	570.568	0.00190089	0.438238	4560	3.65896	0.847714	0	0	No
13.1616	571.032	0.00190244	0.44014	4537	3.65677	0.848404	0	0	No
13.1688	571.396	0.00190365	0.442044	4513	3.65447	0.848945	0	0	No
13.176	571.76	0.00190486	0.443949	4490	3.65225	0.849486	0	0	No
13.1832	572.004	0.00190568	0.445854	4467	3.65002	0.849849	0	0	No
13.1904	572.199	0.00190632	0.447761	4444	3.64777	0.850137	0	0	No
13.1976	572.283	0.00190661	0.449667	4421	3.64552	0.850262	0	0	No
13.2048	572.307	0.00190669	0.451574	4398	3.64326	0.850298	0	0	No
13.212	572.211	0.00190637	0.45348	4376	3.64108	0.850156	0	0	No
13.2192	572.125	0.00190608	0.455386	4353	3.63879	0.850028	0	0	No
13.2264	572.089	0.00190596	0.457292	4331	3.63659	0.849975	0	0	No
13.2336	572.063	0.00190587	0.459198	4308	3.63428	0.849936	0	0	No
13.2408	572.138	0.00190612	0.461104	4286	3.63205	0.850047	0	0	No
13.248	572.222	0.0019064	0.463011	4264	3.62982	0.850172	0	0	No
13.2552	572.466	0.00190722	0.464918	4242	3.62757	0.850534	0	0	No
13.2624	572.72	0.00190806	0.466826	4220	3.62531	0.850912	0	0	No
13.2696	573.074	0.00190924	0.468735	4199	3.62315	0.851438	0	0	No
13.2768	573.498	0.00191066	0.470646	4177	3.62086	0.852068	0	0	No
13.284	573.802	0.00191167	0.472558	4155	3.61857	0.85252	0	0	No
13.2912	574.107	0.00191268	0.47447	4134	3.61637	0.852972	0	0	No
13.2984	574.351	0.0019135	0.476384	4113	3.61416	0.853335	0	0	No
13.3056	574.495	0.00191398	0.478298	4092	3.61194	0.853549	0	0	No
13.3128	574.629	0.00191442	0.480212	4071	3.6097	0.853748	0	0	No
13.32	574.593	0.0019143	0.482126	4050	3.60746	0.853695	0	0	No
13.3272	574.557	0.00191418	0.484041	4029	3.6052	0.853642	0	0	No
13.3344	574.581	0.00191426	0.485955	4008	3.60293	0.853678	0	0	No
13.3416	574.556	0.00191418	0.487869	3987	3.60065	0.853639	0	0	No
13.3488	574.58	0.00191426	0.489783	3967	3.59846	0.853675	0	0	No
13.356	574.604	0.00191434	0.491698	3946	3.59616	0.853711	0	0	No
13.3632	574.678	0.00191459	0.493612	3926	3.59395	0.853821	0	0	No
13.3704	574.762	0.00191487	0.495527	3906	3.59173	0.853946	0	0	No
13.3776	574.836	0.00191511	0.497442	3886	3.5895	0.854056	0	0	No
13.3848	574.81	0.00191503	0.499357	3866	3.58726	0.854018	0	0	No
13.392	574.775	0.00191491	0.501272	3846	3.58501	0.853965	0	0	No
13.3992	574.739	0.00191479	0.503187	3826	3.58274	0.853911	0	0	No
13.4064	574.593	0.0019143	0.505101	3806	3.58047	0.853695	0	0	No
13.4136	574.457	0.00191385	0.507015	3787	3.5783	0.853493	0	0	No
13.4208	574.311	0.00191336	0.508928	3767	3.576	0.853276	0	0	No
13.428	574.165	0.00191288	0.510841	3748	3.5738	0.853059	0	0	No
13.4352	574.079	0.00191259	0.512754	3728	3.57148	0.852932	0	0	No
13.4424	573.984	0.00191227	0.514666	3709	3.56926	0.852789	0	0	No
13.4496	573.838	0.00191179	0.516578	3690	3.56703	0.852573	0	0	No
13.4568	573.752	0.0019115	0.51849	3671	3.56478	0.852445	0	0	No
13.464	573.666	0.00191121	0.520401	3652	3.56253	0.852318	0	0	No
13.4712	573.57	0.00191089	0.522312	3633	3.56027	0.852175	0	0	No
13.4784	573.434	0.00191044	0.524222	3615	3.55811	0.851973	0	0	No
13.4856	573.339	0.00191012	0.526132	3596	3.55582	0.851831	0	0	No
13.4928	573.193	0.00190964	0.528042	3578	3.55364	0.851614	0	0	No
13.5	573.057	0.00190918	0.529951	3559	3.55133	0.851412	0	0	No
13.5072	573.021	0.00190906	0.53186	3541	3.54913	0.851359	0	0	No
13.5144	572.935	0.00190878	0.533769	3523	3.54691	0.851232	0	0	No
13.5216	572.789	0.00190829	0.535677	3504	3.54456	0.851015	0	0	No
13.5288	572.753	0.00190817	0.537585	3486	3.54233	0.850962	0	0	No
13.536	572.608	0.00190769	0.539493	3468	3.54008	0.850745	0	0	No
13.5432	572.462	0.0019072	0.5414	3451	3.53794	0.850528	0	0	No
13.5504	572.316	0.00190672	0.543307	3433	3.53567	0.850312	0	0	No
13.5576	572.12	0.00190606	0.545213	3415	3.53339	0.850021	0	0	No
13.5648	571.864	0.00190521	0.547118	3397	3.5311	0.84964	0	0	No
13.572	571.548	0.00190416	0.549022	3380	3.52892	0.849171	0	0	No
13.5792	571.292	0.00190331	0.550926	3363	3.52673	0.848791	0	0	No
13.5864	570.867	0.00190189	0.552828	3345	3.5244	0.848158	0	0	No
13.5936	570.491	0.00190064	0.554728	3328	3.52218	0.8476	0	0	No
13.6008	570.125	0.00189942	0.556628	3311	3.51996	0.847056	0	0	No
13.608	569.809	0.00189836	0.558526	3294	3.51772	0.846587	0	0	No
13.6152	569.553	0.00189751	0.560423	3277	3.51548	0.846207	0	0	No
13.6224	569.297	0.00189666	0.56232	3260	3.51322	0.845827	0	0	No
13.6296	569.091	0.00189597	0.564216	3243	3.51095	0.845521	0	0	No
13.6368	568.896	0.00189532	0.566111	3227	3.5088	0.84523	0	0	No
13.644	568.69	0.00189464	0.568006	3210	3.50651	0.844924	0	0	No
13.6512	568.434	0.00189378	0.5699	3193	3.5042	0.844544	0	0	No
13.6584	568.118	0.00189273	0.571793	3177	3.50202	0.844075	0	0	No
13.6656	567.812	0.00189171	0.573684	3161	3.49982	0.84362	0	0	No
13.6728	567.436	0.00189046	0.575575	3144	3.49748	0.843062	0	0	No
13.68	566.961	0.00188887	0.577464	3128	3.49527	0.842355	0	0	No
13.6872	566.415	0.00188706	0.579351	3112	3.49304	0.841544	0	0	No
13.6944	565.939	0.00188547	0.581236	3096	3.4908	0.840837	0	0	No
13.7016	565.453	0.00188385	0.58312	3080	3.48855	0.840115	0	0	No
13.7088	565.027	0.00188243	0.585002	3064	3.48629	0.839482	0	0	No
13.716	564.661	0.00188121	0.586884	3048	3.48401	0.838939	0	0	No
13.7232	564.285	0.00187996	0.588764	3033	3.48187	0.83838	0	0	No
13.7304	564.03	0.00187911	0.590643	3017	3.47958	0.838	0	0	No
13.7376	563.724	0.00187809	0.592521	3001	3.47727	0.837546	0	0	No
13.7448	563.458	0.0018772	0.594398	2986	3.47509	0.837151	0	0	No
13.752	563.202	0.00187635	0.596274	2971	3.4729	0.836771	0	0	No
13.7592	562.896	0.00187533	0.59815	2955	3.47056	0.836316	0	0	No
13.7664	562.52	0.00187408	0.600024	2940	3.46835	0.835758	0	0	No
13.7736	562.264	0.00187323	0.601897	2925	3.46613	0.835378	0	0	No
13.7808	561.839	0.00187181	0.603769	2910	3.46389	0.834745	0	0	No
13.788	561.473	0.00187059	0.605639	2895	3.46165	0.834201	0	0	No
13.7952	561.097	0.00186934	0.607509	2880	3.45939	0.833643	0	0	No
13.8024	560.621	0.00186775	0.609377	2865	3.45712	0.832936	0	0	No
13.8096	560.245	0.0018665	0.611243	2850	3.45484	0.832378	0	0	No
13.8168	559.769	0.00186492	0.613108	2836	3.45271	0.831671	0	0	No
13.824	559.343	0.0018635	0.614971	2821	3.4504	0.831038	0	0	No
13.8312	558.858	0.00186188	0.616833	2807	3.44824	0.830316	0	0	No
13.8384	558.372	0.00186026	0.618694	2792	3.44592	0.829594	0	0	No
13.8456	557.896	0.00185867	0.620552	2778	3.44373	0.828887	0	0	No
13.8528	557.41	0.00185706	0.622409	2763	3.44138	0.828165	0	0	No
13.86	556.984	0.00185564	0.624265	2749	3.43917	0.827533	0	0	No
13.8672	556.558	0.00185422	0.626119	2735	3.43696	0.8269	0	0	No
13.8744	556.132	0.0018528	0.627972	2721	3.43473	0.826267	0	0	No
13.8816	555.767	0.00185158	0.629824	2707	3.43249	0.825724	0	0	No
13.8888	555.341	0.00185016	0.631674	2693	3.43024	0.825091	0	0	No
13.896	554.965	0.00184891	0.633523	2679	3.42797	0.824533	0	0	No
13.9032	554.489	0.00184732	0.63537	2665	3.4257	0.823826	0	0	No
13.9104	554.003	0.00184571	0.637216	2652	3.42357	0.823104	0	0	No
13.9176	553.467	0.00184392	0.63906	2638	3.42127	0.822308	0	0	No
13.9248	552.981	0.0018423	0.640902	2624	3.41896	0.821586	0	0	No
13.932	552.386	0.00184032	0.642742	2611	3.41681	0.8207	0	0	No
13.9392	551.8	0.00183836	0.644581	2597	3.41447	0.81983	0	0	No
13.9464	551.254	0.00183655	0.646417	2584	3.41229	0.819019	0	0	No
13.9536	550.608	0.00183439	0.648251	2571	3.4101	0.818059	0	0	No
13.9608	550.012	0.00183241	0.650084	2557	3.40773	0.817174	0	0	No
13.968	549.306	0.00183006	0.651914	2544	3.40552	0.816125	0	0	No
13.9752	548.71	0.00182807	0.653742	2531	3.40329	0.81524	0	0	No
13.9824	548.065	0.00182592	0.655568	2518	3.40106	0.814281	0	0	No
13.9896	547.469	0.00182394	0.657392	2505	3.39881	0.813395	0	0	No
13.9968	546.813	0.00182175	0.659214	2492	3.39655	0.812421	0	0	No
14.004	546.217	0.00181977	0.661033	2479	3.39428	0.811536	0	0	No
14.0112	545.631	0.00181781	0.662851	2467	3.39217	0.810665	0	0	No
14.0184	545.035	0.00181583	0.664667	2454	3.38987	0.80978	0	0	No
14.0256	544.44	0.00181384	0.666481	2441	3.38757	0.808895	0	0	No
14.0328	543.784	0.00181166	0.668293	2429	3.38543	0.80792	0	0	No
14.04	543.248	0.00180987	0.670102	2416	3.3831	0.807124	0	0	No
14.0472	542.652	0.00180789	0.67191	2404	3.38093	0.806239	0	0	No
14.0544	542.056	0.0018059	0.673716	2391	3.37858	0.805354	0	0	No
14.0616	541.46	0.00180392	0.67552	2379	3.37639	0.804468	0	0	No
14.0688	540.874	0.00180197	0.677322	2367	3.3742	0.803598	0	0	No
14.076	540.389	0.00180035	0.679122	2355	3.37199	0.802876	0	0	No
14.0832	539.853	0.00179856	0.680921	2342	3.36959	0.80208	0	0	No
14.0904	539.367	0.00179694	0.682718	2330	3.36736	0.801358	0	0	No
14.0976	538.941	0.00179552	0.684513	2318	3.36511	0.800725	0	0	No
14.1048	538.575	0.00179431	0.686308	2306	3.36286	0.800182	0	0	No
14.112	538.199	0.00179305	0.688101	2295	3.36078	0.799623	0	0	No
14.1192	537.893	0.00179203	0.689893	2283	3.35851	0.799169	0	0	No
14.1264	537.578	0.00179098	0.691684	2271	3.35622	0.7987	0	0	No
14.1336	537.322	0.00179013	0.693474	2259	3.35392	0.798319	0	0	No
14.1408	537.116	0.00178944	0.695263	2248	3.3518	0.798014	0	0	No
14.148	537.03	0.00178916	0.697053	2236	3.34947	0.797886	0	0	No
14.1552	536.884	0.00178867	0.698841	2225	3.34733	0.797669	0	0	No
14.1624	536.798	0.00178839	0.70063	2213	3.34498	0.797542	0	0	No
14.1696	536.762	0.00178827	0.702418	2202	3.34282	0.797488	0	0	No
14.1768	536.677	0.00178798	0.704206	2190	3.34044	0.797361	0	0	No
14.184	536.591	0.00178769	0.705994	2179	3.33826	0.797233	0	0	No
14.1912	536.445	0.00178721	0.707781	2168	3.33606	0.797017	0	0	No
14.1984	536.239	0.00178652	0.709567	2157	3.33385	0.796711	0	0	No
14.2056	536.043	0.00178587	0.711353	2146	3.33163	0.79642	0	0	No
14.2128	535.837	0.00178518	0.713138	2135	3.3294	0.796114	0	0	No
14.22	535.521	0.00178413	0.714922	2124	3.32715	0.795645	0	0	No
14.2272	535.156	0.00178291	0.716705	2113	3.3249	0.795101	0	0	No
14.2344	534.9	0.00178206	0.718487	2102	3.32263	0.794721	0	0	No
14.2416	534.474	0.00178064	0.720268	2091	3.32035	0.794088	0	0	No
14.2488	534.098	0.00177939	0.722047	2080	3.31806	0.79353	0	0	No
14.256	533.672	0.00177797	0.723825	2069	3.31576	0.792897	0	0	No
14.2632	533.246	0.00177655	0.725602	2059	3.31366	0.792264	0	0	No
14.2704	532.71	0.00177477	0.727377	2048	3.31133	0.791468	0	0	No
14.2776	532.285	0.00177335	0.72915	2038	3.3092	0.790836	0	0	No
14.2848	531.749	0.00177156	0.730922	2027	3.30685	0.79004	0	0	No
14.292	531.213	0.00176978	0.732691	2017	3.30471	0.789243	0	0	No
14.2992	530.667	0.00176796	0.734459	2006	3.30233	0.788432	0	0	No
14.3064	530.131	0.00176617	0.736226	1996	3.30016	0.787636	0	0	No
14.3136	529.655	0.00176459	0.73799	1986	3.29798	0.786929	0	0	No
14.3208	529.11	0.00176277	0.739753	1975	3.29557	0.786118	0	0	No
14.328	528.634	0.00176119	0.741514	1965	3.29336	0.785411	0	0	No
14.3352	528.208	0.00175977	0.743274	1955	3.29115	0.784779	0	0	No
14.3424	527.722	0.00175815	0.745032	1945	3.28892	0.784057	0	0	No
14.3496	527.356	0.00175693	0.746789	1935	3.28668	0.783513	0	0	No
14.3568	527.1	0.00175608	0.748545	1925	3.28443	0.783133	0	0	No
14.364	526.834	0.00175519	0.7503	1915	3.28217	0.782738	0	0	No
14.3712	526.639	0.00175454	0.752055	1905	3.27989	0.782447	0	0	No
14.3784	526.603	0.00175442	0.753809	1895	3.27761	0.782394	0	0	No
14.3856	526.627	0.0017545	0.755564	1886	3.27554	0.78243	0	0	No
14.3928	526.821	0.00175515	0.757319	1876	3.27323	0.782718	0	0	No
14.4	527.065	0.00175596	0.759075	1866	3.27091	0.783081	0	0	No
14.4072	527.379	0.00175701	0.760832	1857	3.26881	0.783548	0	0	No
14.4144	527.733	0.00175819	0.76259	1847	3.26647	0.784074	0	0	No
14.4216	528.268	0.00175997	0.76435	1838	3.26435	0.784867	0	0	No
14.4288	528.742	0.00176155	0.766112	1828	3.26198	0.785572	0	0	No
14.436	529.326	0.00176349	0.767875	1819	3.25983	0.78644	0	0	No
14.4432	529.91	0.00176544	0.76964	1809	3.25744	0.787308	0	0	No
14.4504	530.604	0.00176775	0.771408	1800	3.25527	0.788339	0	0	No
14.4576	531.308	0.0017701	0.773178	1791	3.2531	0.789385	0	0	No
14.4648	532.062	0.00177261	0.774951	1782	3.25091	0.790505	0	0	No
14.472	532.867	0.00177529	0.776726	1772	3.24846	0.7917	0	0	No
14.4792	533.741	0.0017782	0.778504	1763	3.24625	0.792999	0	0	No
14.4864	534.545	0.00178088	0.780285	1754	3.24403	0.794194	0	0	No
14.4936	535.469	0.00178396	0.782069	1745	3.2418	0.795567	0	0	No
14.5008	536.283	0.00178667	0.783856	1736	3.23955	0.796776	0	0	No
14.508	537.037	0.00178918	0.785645	1727	3.23729	0.797897	0	0	No
14.5152	537.791	0.00179169	0.787437	1718	3.23502	0.799017	0	0	No
14.5224	538.436	0.00179384	0.789231	1709	3.23274	0.799974	0	0	No
14.5296	539.02	0.00179579	0.791026	1701	3.2307	0.800842	0	0	No
14.5368	539.494	0.00179737	0.792824	1692	3.2284	0.801547	0	0	No
14.544	539.848	0.00179855	0.794622	1683	3.22608	0.802073	0	0	No
14.5512	540.102	0.00179939	0.796422	1675	3.22401	0.80245	0	0	No
14.5584	540.126	0.00179947	0.798221	1666	3.22167	0.802486	0	0	No
14.5656	540.04	0.00179919	0.80002	1657	3.21932	0.802359	0	0	No
14.5728	539.775	0.0017983	0.801819	1649	3.21722	0.801964	0	0	No
14.58	539.299	0.00179672	0.803615	1640	3.21484	0.801257	0	0	No
14.5872	538.643	0.00179453	0.80541	1632	3.21272	0.800282	0	0	No
14.5944	537.887	0.00179201	0.807202	1623	3.21032	0.799159	0	0	No
14.6016	536.841	0.00178853	0.80899	1615	3.20817	0.797605	0	0	No
14.6088	535.735	0.00178484	0.810775	1607	3.20602	0.795962	0	0	No
14.616	534.359	0.00178026	0.812556	1598	3.20358	0.793918	0	0	No
14.6232	532.864	0.00177528	0.814331	1590	3.2014	0.791696	0	0	No
14.6304	531.148	0.00176956	0.8161	1582	3.19921	0.789147	0	0	No
14.6376	529.312	0.00176344	0.817864	1574	3.197	0.786419	0	0	No
14.6448	527.256	0.0017566	0.81962	1566	3.19479	0.783365	0	0	No
14.652	525.03	0.00174918	0.82137	1558	3.19257	0.780058	0	0	No
14.6592	522.694	0.0017414	0.823111	1550	3.19033	0.776587	0	0	No
14.6664	520.249	0.00173325	0.824844	1542	3.18808	0.772953	0	0	No
14.6736	517.743	0.0017249	0.826569	1534	3.18583	0.76923	0	0	No
14.6808	515.127	0.00171619	0.828285	1526	3.18355	0.765344	0	0	No
14.688	512.451	0.00170727	0.829993	1518	3.18127	0.761368	0	0	No
14.6952	509.835	0.00169856	0.831691	1510	3.17898	0.757482	0	0	No
14.7024	507.109	0.00168947	0.833381	1502	3.17667	0.753432	0	0	No
14.7096	504.323	0.00168019	0.835061	1495	3.17464	0.749293	0	0	No
14.7168	501.528	0.00167088	0.836732	1487	3.17231	0.745139	0	0	No
14.724	498.692	0.00166143	0.838393	1479	3.16997	0.740925	0	0	No
14.7312	495.846	0.00165195	0.840045	1472	3.16791	0.736697	0	0	No
14.7384	492.89	0.0016421	0.841687	1464	3.16554	0.732306	0	0	No
14.7456	489.934	0.00163225	0.843319	1457	3.16346	0.727914	0	0	No
14.7528	486.978	0.00162241	0.844942	1449	3.16107	0.723522	0	0	No
14.76	484.142	0.00161296	0.846555	1442	3.15897	0.719309	0	0	No
14.7672	481.357	0.00160368	0.848159	1434	3.15655	0.71517	0	0	No
14.7744	478.741	0.00159496	0.849753	1427	3.15442	0.711283	0	0	No
14.7816	476.235	0.00158661	0.85134	1419	3.15198	0.70756	0	0	No
14.7888	473.899	0.00157883	0.852919	1412	3.14983	0.70409	0	0	No
14.796	471.673	0.00157142	0.85449	1405	3.14768	0.700783	0	0	No
14.8032	469.497	0.00156417	0.856055	1398	3.14551	0.69755	0	0	No
14.8104	467.451	0.00155735	0.857612	1390	3.14301	0.694511	0	0	No
14.8176	465.396	0.0015505	0.859162	1383	3.14082	0.691456	0	0	No
14.8248	463.34	0.00154365	0.860706	1376	3.13862	0.688402	0	0	No
14.832	461.284	0.0015368	0.862243	1369	3.1364	0.685347	0	0	No
14.8392	459.228	0.00152995	0.863773	1362	3.13418	0.682293	0	0	No
14.8464	457.172	0.00152311	0.865296	1355	3.13194	0.679238	0	0	No
14.8536	455.056	0.00151606	0.866812	1348	3.12969	0.676095	0	0	No
14.8608	453.06	0.00150941	0.868321	1341	3.12743	0.673129	0	0	No
14.868	451.055	0.00150272	0.869824	1334	3.12516	0.670149	0	0	No
14.8752	449.059	0.00149607	0.87132	1327	3.12287	0.667184	0	0	No
14.8824	447.173	0.00148979	0.87281	1320	3.12057	0.664382	0	0	No
14.8896	445.227	0.00148331	0.874293	1314	3.1186	0.661491	0	0	No
14.8968	443.341	0.00147703	0.87577	1307	3.11628	0.658689	0	0	No
14.904	441.505	0.00147091	0.877241	1300	3.11394	0.655961	0	0	No
14.9112	439.739	0.00146503	0.878706	1293	3.1116	0.653338	0	0	No
14.9184	437.964	0.00145911	0.880165	1287	3.10958	0.650699	0	0	No
14.9256	436.298	0.00145356	0.881619	1280	3.10721	0.648224	0	0	No
14.9328	434.582	0.00144784	0.883067	1274	3.10517	0.645675	0	0	No
14.94	432.976	0.00144249	0.884509	1267	3.10278	0.643289	0	0	No
14.9472	431.31	0.00143694	0.885946	1260	3.10037	0.640814	0	0	No
14.9544	429.704	0.00143159	0.887378	1254	3.0983	0.638428	0	0	No
14.9616	428.039	0.00142604	0.888804	1247	3.09587	0.635953	0	0	No
14.9688	426.323	0.00142033	0.890224	1241	3.09377	0.633404	0	0	No
14.976	424.607	0.00141461	0.891639	1235	3.09167	0.630855	0	0	No
14.9832	422.891	0.00140889	0.893048	1228	3.0892	0.628305	0	0	No
14.9904	421.115	0.00140298	0.894451	1222	3.08707	0.625667	0	0	No
14.9976	419.279	0.00139686	0.895847	1216	3.08493	0.622939	0	0	No
15.0048	417.503	0.00139095	0.897238	1209	3.08243	0.620301	0	0	No
15.012	415.678	0.00138486	0.898623	1203	3.08027	0.617588	0	0	No
15.0192	413.902	0.00137895	0.900002	1197	3.07809	0.61495	0	0	No
15.0264	412.016	0.00137266	0.901375	1191	3.07591	0.612148	0	0	No
15.0336	410.24	0.00136675	0.902742	1185	3.07372	0.609509	0	0	No
15.0408	408.354	0.00136046	0.904102	1179	3.07151	0.606707	0	0	No
15.048	406.518	0.00135435	0.905456	1172	3.06893	0.60398	0	0	No
15.0552	404.582	0.0013479	0.906804	1166	3.0667	0.601104	0	0	No
15.0624	402.747	0.00134178	0.908146	1160	3.06446	0.598376	0	0	No
15.0696	400.801	0.0013353	0.909481	1154	3.06221	0.595485	0	0	No
15.0768	398.915	0.00132902	0.91081	1149	3.06032	0.592683	0	0	No
15.084	396.919	0.00132237	0.912133	1143	3.05805	0.589718	0	0	No
15.0912	394.973	0.00131588	0.913449	1137	3.05576	0.586827	0	0	No
15.0984	392.977	0.00130924	0.914758	1131	3.05346	0.583861	0	0	No
15.1056	390.921	0.00130239	0.91606	1125	3.05115	0.580807	0	0	No
15.1128	388.806	0.00129534	0.917356	1119	3.04883	0.577663	0	0	No
15.12	386.58	0.00128792	0.918644	1113	3.0465	0.574356	0	0	No
15.1272	384.304	0.00128034	0.919924	1108	3.04454	0.570975	0	0	No
15.1344	381.968	0.00127256	0.921196	1102	3.04218	0.567505	0	0	No
15.1416	379.572	0.00126457	0.922461	1096	3.03981	0.563945	0	0	No
15.1488	377.126	0.00125643	0.923717	1091	3.03782	0.560311	0	0	No
15.156	374.56	0.00124788	0.924965	1085	3.03543	0.556499	0	0	No
15.1632	371.945	0.00123916	0.926205	1079	3.03302	0.552612	0	0	No
15.1704	369.329	0.00123045	0.927435	1074	3.031	0.548726	0	0	No
15.1776	366.653	0.00122153	0.928656	1068	3.02857	0.54475	0	0	No
15.1848	363.867	0.00121225	0.929869	1063	3.02653	0.540611	0	0	No
15.192	361.021	0.00120277	0.931072	1057	3.02407	0.536383	0	0	No
15.1992	358.125	0.00119312	0.932265	1052	3.02202	0.532081	0	0	No
15.2064	355.17	0.00118328	0.933448	1047	3.01995	0.527689	0	0	No
15.2136	352.164	0.00117326	0.934621	1041	3.01745	0.523223	0	0	No
15.2208	349.038	0.00116285	0.935784	1036	3.01536	0.518579	0	0	No
15.228	345.862	0.00115227	0.936936	1030	3.01284	0.51386	0	0	No
15.2352	342.626	0.00114149	0.938078	1025	3.01072	0.509053	0	0	No
15.2424	339.33	0.00113051	0.939208	1020	3.0086	0.504156	0	0	No
15.2496	336.034	0.00111953	0.940328	1015	3.00647	0.499259	0	0	No
15.2568	332.689	0.00110838	0.941436	1009	3.00389	0.494288	0	0	No
15.264	329.343	0.00109723	0.942533	1004	3.00173	0.489317	0	0	No
15.2712	325.937	0.00108588	0.943619	999	2.99957	0.484257	0	0	No
15.2784	322.591	0.00107474	0.944694	994	2.99739	0.479286	0	0	No
15.2856	319.185	0.00106339	0.945757	989	2.9952	0.474226	0	0	No
15.2928	315.719	0.00105184	0.946809	984	2.993	0.469076	0	0	No
15.3	312.263	0.00104033	0.94785	979	2.99078	0.463942	0	0	No
15.3072	308.748	0.00102862	0.948878	974	2.98856	0.458718	0	0	No
15.3144	305.232	0.0010169	0.949895	969	2.98632	0.453494	0	0	No
15.3216	301.716	0.00100519	0.9509	964	2.98408	0.448271	0	0	No
15.3288	298.2	0.000993477	0.951894	959	2.98182	0.443047	0	0	No
15.336	294.734	0.00098193	0.952876	954	2.97955	0.437898	0	0	No
15.3432	291.278	0.000970417	0.953846	949	2.97727	0.432763	0	0	No
15.3504	287.872	0.00095907	0.954805	944	2.97497	0.427703	0	0	No
15.3576	284.527	0.000947923	0.955753	939	2.97267	0.422732	0	0	No
15.3648	281.231	0.000936942	0.95669	934	2.97035	0.417835	0	0	No
15.372	277.935	0.000925962	0.957616	929	2.96802	0.412938	0	0	No
15.3792	274.759	0.000915381	0.958531	925	2.96614	0.40822	0	0	No
15.3864	271.583	0.000904801	0.959436	920	2.96379	0.403501	0	0	No
15.3936	268.507	0.000894553	0.960331	915	2.96142	0.398932	0	0	No
15.4008	265.501	0.000884539	0.961215	910	2.95904	0.394466	0	0	No
15.408	262.546	0.000874691	0.96209	906	2.95713	0.390074	0	0	No
15.4152	259.65	0.000865044	0.962955	901	2.95472	0.385772	0	0	No
15.4224	256.914	0.000855929	0.963811	896	2.95231	0.381707	0	0	No
15.4296	254.238	0.000847014	0.964658	892	2.95036	0.377731	0	0	No
15.4368	251.622	0.000838299	0.965496	887	2.94792	0.373845	0	0	No
15.444	249.066	0.000829784	0.966326	883	2.94596	0.370047	0	0	No
15.4512	246.56	0.000821436	0.967148	878	2.94349	0.366324	0	0	No
15.4584	243.995	0.000812887	0.96796	873	2.94101	0.362512	0	0	No
15.4656	241.379	0.000804172	0.968765	869	2.93902	0.358626	0	0	No
15.4728	238.703	0.000795258	0.96956	864	2.93651	0.35465	0	0	No
15.48	235.917	0.000785976	0.970346	860	2.9345	0.350511	0	0	No
15.4872	232.961	0.000776129	0.971122	856	2.93247	0.346119	0	0	No
15.4944	229.845	0.000765748	0.971888	851	2.92993	0.34149	0	0	No
15.5016	226.609	0.000754967	0.972643	847	2.92788	0.336682	0	0	No
15.5088	223.204	0.000743621	0.973386	842	2.92531	0.331622	0	0	No
15.516	219.688	0.000731907	0.974118	838	2.92324	0.326399	0	0	No
15.5232	216.052	0.000719794	0.974838	834	2.92117	0.320997	0	0	No
15.5304	212.316	0.000707348	0.975545	829	2.91855	0.315446	0	0	No
15.5376	208.46	0.000694502	0.97624	825	2.91645	0.309717	0	0	No
15.5448	204.494	0.000681289	0.976921	821	2.91434	0.303825	0	0	No
15.552	200.578	0.000668243	0.977589	817	2.91222	0.298007	0	0	No
15.5592	196.613	0.000655031	0.978244	812	2.90956	0.292115	0	0	No
15.5664	192.647	0.000641818	0.978886	808	2.90741	0.286223	0	0	No
15.5736	188.741	0.000628805	0.979515	804	2.90526	0.28042	0	0	No
15.5808	184.885	0.000615959	0.980131	800	2.90309	0.274691	0	0	No
15.588	181.089	0.000603313	0.980734	796	2.90091	0.269051	0	0	No
15.5952	177.343	0.000590834	0.981325	792	2.89873	0.263486	0	0	No
15.6024	173.718	0.000578754	0.981904	788	2.89653	0.258099	0	0	No
15.6096	170.092	0.000566674	0.982471	784	2.89432	0.252712	0	0	No
15.6168	166.516	0.000554761	0.983025	780	2.89209	0.247399	0	0	No
15.624	162.94	0.000542847	0.983568	776	2.88986	0.242086	0	0	No
15.6312	159.424	0.000531134	0.984099	772	2.88762	0.236863	0	0	No
15.6384	155.908	0.000519421	0.984619	768	2.88536	0.231639	0	0	No
15.6456	152.502	0.000508074	0.985127	764	2.88309	0.226579	0	0	No
15.6528	149.097	0.000496727	0.985623	760	2.88081	0.221518	0	0	No
15.66	145.751	0.00048558	0.986109	756	2.87852	0.216547	0	0	No
15.6672	142.455	0.0004746	0.986584	752	2.87622	0.211651	0	0	No
15.6744	139.279	0.000464019	0.987048	748	2.8739	0.206932	0	0	No
15.6816	136.263	0.000453971	0.987502	744	2.87157	0.202451	0	0	No
15.6888	133.257	0.000443957	0.987946	740	2.86923	0.197985	0	0	No
15.696	130.361	0.00043431	0.98838	737	2.86747	0.193683	0	0	No
15.7032	127.456	0.000424628	0.988805	733	2.8651	0.189366	0	0	No
15.7104	124.67	0.000415347	0.98922	729	2.86273	0.185227	0	0	No
15.7176	121.834	0.000405899	0.989626	725	2.86034	0.181013	0	0	No
15.7248	119.048	0.000396618	0.990022	721	2.85794	0.176874	0	0	No
15.732	116.262	0.000387337	0.99041	718	2.85612	0.172735	0	0	No
15.7392	113.466	0.000378022	0.990788	714	2.8537	0.168581	0	0	No
15.7464	110.8	0.000369141	0.991157	710	2.85126	0.16462	0	0	No
15.7536	108.065	0.000360026	0.991517	707	2.84942	0.160556	0	0	No
15.7608	105.559	0.000351677	0.991869	703	2.84696	0.156833	0	0	No
15.768	103.003	0.000343162	0.992212	699	2.84448	0.153035	0	0	No
15.7752	100.607	0.00033518	0.992547	696	2.84261	0.149476	0	0	No
15.7824	98.2712	0.000327398	0.992874	692	2.84011	0.146005	0	0	No
15.7896	95.9953	0.000319816	0.993194	689	2.83822	0.142624	0	0	No
15.7968	93.8795	0.000312767	0.993507	685	2.83569	0.13948	0	0	No
15.804	91.8236	0.000305918	0.993813	682	2.83378	0.136426	0	0	No
15.8112	89.7678	0.000299069	0.994112	678	2.83123	0.133371	0	0	No
15.8184	87.8819	0.000292786	0.994405	675	2.8293	0.13057	0	0	No
15.8256	86.0461	0.000286669	0.994691	671	2.82672	0.127842	0	0	No
15.8328	84.3302	0.000280953	0.994972	668	2.82478	0.125293	0	0	No
15.84	82.6644	0.000275403	0.995248	664	2.82217	0.122818	0	0	No
15.8472	81.0585	0.000270053	0.995518	661	2.8202	0.120432	0	0	No
15.8544	79.5126	0.000264903	0.995783	657	2.81757	0.118135	0	0	No
15.8616	78.0168	0.000259919	0.996043	654	2.81558	0.115913	0	0	No
15.8688	76.581	0.000255136	0.996298	651	2.81358	0.113779	0	0	No
15.876	75.1451	0.000250352	0.996548	647	2.8109	0.111646	0	0	No
15.8832	73.6492	0.000245368	0.996793	644	2.80889	0.109423	0	0	No
15.8904	72.2134	0.000240585	0.997034	641	2.80686	0.10729	0	0	No
15.8976	70.7175	0.000235601	0.99727	637	2.80414	0.105068	0	0	No
15.9048	69.2217	0.000230618	0.9975	634	2.80209	0.102845	0	0	No
15.912	67.6158	0.000225268	0.997726	631	2.80003	0.100459	0	0	No
15.9192	65.96	0.000219751	0.997945	628	2.79796	0.0979992	0	0	No
15.9264	64.3541	0.000214401	0.99816	624	2.79518	0.0956134	0	0	No
15.9336	62.6883	0.000208851	0.998369	621	2.79309	0.0931384	0	0	No
15.9408	60.9724	0.000203134	0.998572	618	2.79099	0.090589	0	0	No
15.948	59.3666	0.000197784	0.998769	615	2.78888	0.0882032	0	0	No
15.9552	57.6507	0.000192068	0.998962	612	2.78675	0.0856539	0	0	No
15.9624	55.9849	0.000186518	0.999148	608	2.7839	0.0831788	0	0	No
15.9696	54.379	0.000181168	0.999329	605	2.78176	0.0807929	0	0	No
15.9768	52.7131	0.000175618	0.999505	602	2.7796	0.0783179	0	0	No
15.984	51.1073	0.000170268	0.999675	599	2.77743	0.0759321	0	0	No
15.9912	49.5614	0.000165118	0.99984	596	2.77525	0.0736353	0	0	No
15.9984	47.9556	0.000159768	1	593	2.77305	0.0712494	0	0	No
</Slice_Table>
