# Supplementary material for: Possible dissolution mechanism of alkali lignin in lactic acid-choline chloride under mild conditions
Source: RSC Adv. 2020 Nov 9;10(67):40649–57. doi: 10.1039/d0ra07808e (PMC9057700; doi:10.1039/d0ra07808e)
Supplement: RA-010-D0RA07808E-s015 [file RA-010-D0RA07808E-s015.txt]

<Administrative_Information>
Results File	D:\Cirrus Workbooks\2018-THF25min\thf_2019-12-24_17-07-31-0010.rst
Injection Filename	D:\Cirrus Workbooks\2018-THF25min\thf_2019-12-24_17-07-31-0010.cgrm
Decimal Separator	.
Results Generated	2019/12/25 10:34:08
Workbook	2017_1_11 2017-01-11 22-05-42
Created On	2017/1/12 15:12:50
Analyst	hg
Analysis Type	Single Channel
Analysed As	Unknown
Software Version	Cirrus 3.4.1
</Administrative_Information>
<Sample_Information>
Sample Type	Unknown
Sample Name	013-0301.D RID1 A, Refractive Index Signal
K * 10e5 Used	14.1
Alpha Used	0.7
Conc (mg/ml)	1
Injection Volume (ul)	10
</Sample_Information>
<Sample_GLP_Information>
Prep Procedure
History	2019/12/25 10:33:55 - Imported CGram c:\users\hg\appdata\local\temp\cs2pl87.cgrm
LIMS ID
Origin
Urgency	0
</Sample_GLP_Information>
<Collection_Information>
Date Collected	2019/12/25 10:33:55
Run Length (mins)	24
Sampling Interval (Hz)	2.31481
Collected By	hg
Autosampler Position	13
Vial Number	1
Bar Code
</Collection_Information>
<Analysis_Conditions>
Eluent	THF
Eluent RI	1
Set Flow Rate (ml/min)	1
Set Temperature
Column Set Name
Column Set Length (mm)	0
Detector Name	Detector
</Analysis_Conditions>
<Processing_Method_Information>
Method Name	Manual Analysis
Created On	2001/5/10 15:15:40
Method Created By	GeoffC
Last Modified	2019/12/25 10:25:22
Last Calibrated	2017/1/12 15:35:12
Method Comments	This method has processing switched on and is set so that you have to select the Peaks for Calibrants & Unknowns.
</Processing_Method_Information>
<Flowrate_Information>
FRM Name
FRM Peak Number	#IND
RT (mins)	#IND
FRCF	1
</Flowrate_Information>
<Processed_Peak_Information>
No of Processed Peaks	1
Peak No	Name	Start RT (mins)	Max RT (mins)	End RT (mins)	Height (mV)	% Height	Area (mV.secs)	% Area
1	Unknown	9.8064	12.276	14.3928	718.219	100	109778	100
</Processed_Peak_Information>
<Peak_Detection_Information>
No of Detected Peaks	1
Peak No	Type	St Detect Code	End Detect Code	Is St Mod	Is Max Mod	Is End Mod
1	0	0	0	No	No	No
</Peak_Detection_Information>
<Baseline_Information>
No of Baselines	1
No	Start RT (mins)	End RT (mins)	Start Height	End Height	Is St Mod	Is End Mod
1	9.8064	14.3928	51.8757	291.94	No	No
</Baseline_Information>
<Calibration_Used>
Calibration Type	Narrow Standard
Created On	2017/1/12 15:34:51
Last Modified	2017/1/12 15:35:12
Version Number	3
Calibration Created By	hg
High Limit RT (mins)	10.044
Low Limit RT (mins)	16.2792
High Limit MW	42436
Low Limit MW	485
K Calibration	14.1
Alpha Calibration	0.7
Calibration Flow Marker Name
Calibration Flow Marker RT (mins)	0
Calibration Comments
</Calibration_Used>
<Calibration_Curve_Details>
Number Of Regions	1
Region No	Polynomial Order	Coeff a	Coeff bx	Coeff cx^2	Coeff dx^3	Coeff ex^4	Coeff fx^5
1	1	7.75585	-0.311441	0	0	0	0
</Calibration_Curve_Details>
<Calibration_Curve_Statistics>
Residual Sum Of Squares	0.0126481
Corrected Sum Of Squares	3.61554
Coefficient Of Determination	0.996502
Standard Y Error Estimate	0.0459132
Linear Correlation Coefficient	-0.998249
</Calibration_Curve_Statistics>
<MW_Averages>
No of GPC Peaks	1
Peak No	Mp	Mn	Mw	Mz	Mz+1	Mv	PD
1	8969	7780	12053	17716	23449	11310	1.54923
</MW_Averages>
<MW_Ranges>
Peak No	1
Range No	High Limit	Low Limit	%Area
1	50320	10000	48.3241
2	10000	8000	12.2044
3	8000	6000	14.5599
4	6000	4000	14.8761
5	4000	2000	9.76344
6	2000	1876	0.272059
</MW_Ranges>
<Slice_Table>
Peak No	1
RT (mins)	Response (mV)	Norm Ht	Cum Ht	MW	logMW	dw_dlogM	W(M)	Conc	Outside Calib
9.8064	9.37428	3.68886e-005	3.68886e-005	50320	4.70174	0.0164507	0	0	Yes
9.8136	10.4074	4.0954e-005	7.78426e-005	50060	4.69949	0.0182637	0	0	Yes
9.8208	11.4906	4.52162e-005	0.000123059	49803	4.69726	0.0201645	0	0	Yes
9.828	12.6337	4.97145e-005	0.000172773	49546	4.69501	0.0221705	0	0	Yes
9.8352	13.8268	5.44096e-005	0.000227183	49291	4.69277	0.0242643	0	0	Yes
9.8424	15.0199	5.91047e-005	0.000286288	49037	4.69052	0.0263581	0	0	Yes
9.8496	16.3931	6.45081e-005	0.000350796	48785	4.68829	0.0287678	0	0	Yes
9.8568	17.7562	6.98721e-005	0.000420668	48533	4.68604	0.0311599	0	0	Yes
9.864	19.1193	7.52362e-005	0.000495904	48283	4.68379	0.033552	0	0	Yes
9.8712	20.5425	8.08363e-005	0.00057674	48035	4.68156	0.0360494	0	0	Yes
9.8784	22.0156	8.66332e-005	0.000663373	47787	4.67931	0.0386346	0	0	Yes
9.8856	23.4387	9.22333e-005	0.000755607	47541	4.67707	0.041132	0	0	Yes
9.8928	24.8619	9.78335e-005	0.00085344	47296	4.67482	0.0436294	0	0	Yes
9.9	26.335	0.00010363	0.000957071	47053	4.67259	0.0462146	0	0	Yes
9.9072	27.8781	0.000109703	0.00106677	46811	4.67035	0.0489226	0	0	Yes
9.9144	29.4613	0.000115932	0.00118271	46569	4.6681	0.0517008	0	0	Yes
9.9216	31.0544	0.000122202	0.00130491	46330	4.66586	0.0544965	0	0	Yes
9.9288	32.6975	0.000128667	0.00143357	46091	4.66362	0.05738	0	0	Yes
9.936	34.4007	0.000135369	0.00156894	45854	4.66138	0.0603688	0	0	Yes
9.9432	36.2138	0.000142504	0.00171145	45618	4.65914	0.0635506	0	0	Yes
9.9504	38.1969	0.000150308	0.00186176	45383	4.65689	0.0670308	0	0	Yes
9.9576	40.2401	0.000158348	0.0020201	45149	4.65465	0.0706162	0	0	Yes
9.9648	42.4532	0.000167057	0.00218716	44916	4.6524	0.0745	0	0	Yes
9.972	44.7163	0.000175962	0.00236312	44685	4.65016	0.0784715	0	0	Yes
9.9792	46.9795	0.000184868	0.00254799	44455	4.64792	0.082443	0	0	Yes
9.9864	49.3526	0.000194206	0.0027422	44226	4.64568	0.0866075	0	0	Yes
9.9936	51.6757	0.000203348	0.00294555	43998	4.64343	0.0906843	0	0	Yes
10.0008	54.0489	0.000212687	0.00315823	43772	4.6412	0.0948489	0	0	Yes
10.008	56.372	0.000221828	0.00338006	43546	4.63895	0.0989257	0	0	Yes
10.0152	58.6351	0.000230734	0.00361079	43322	4.63671	0.102897	0	0	Yes
10.0224	60.9582	0.000239876	0.00385067	43099	4.63447	0.106974	0	0	Yes
10.0296	63.2214	0.000248781	0.00409945	42877	4.63222	0.110946	0	0	Yes
10.0368	65.5445	0.000257923	0.00435737	42656	4.62998	0.115022	0	0	Yes
10.044	67.9176	0.000267261	0.00462464	42436	4.62773	0.119187	0	0	No
10.0512	70.4108	0.000277072	0.00490171	42218	4.6255	0.123562	0	0	No
10.0584	72.9039	0.000286883	0.00518859	42000	4.62325	0.127937	0	0	No
10.0656	75.557	0.000297323	0.00548591	41784	4.62101	0.132593	0	0	No
10.0728	78.2702	0.000307999	0.00579391	41569	4.61877	0.137354	0	0	No
10.08	81.1033	0.000319148	0.00611306	41355	4.61653	0.142326	0	0	No
10.0872	83.9264	0.000330257	0.00644332	41142	4.61429	0.14728	0	0	No
10.0944	86.8596	0.000341799	0.00678512	40930	4.61204	0.152428	0	0	No
10.1016	89.8027	0.000353381	0.0071385	40719	4.6098	0.157592	0	0	No
10.1088	92.8558	0.000365395	0.00750389	40509	4.60755	0.16295	0	0	No
10.116	95.849	0.000377173	0.00788107	40301	4.60532	0.168203	0	0	No
10.1232	98.9521	0.000389385	0.00827045	40093	4.60307	0.173648	0	0	No
10.1304	102.005	0.000401399	0.00867185	39887	4.60083	0.179006	0	0	No
10.1376	105.118	0.000413649	0.0090855	39681	4.59858	0.184469	0	0	No
10.1448	108.221	0.00042586	0.00951136	39477	4.59634	0.189915	0	0	No
10.152	111.385	0.000438308	0.00994967	39274	4.59411	0.195466	0	0	No
10.1592	114.438	0.000450322	0.0104	39071	4.59185	0.200824	0	0	No
10.1664	117.551	0.000462572	0.0108626	38870	4.58961	0.206287	0	0	No
10.1736	120.544	0.00047435	0.0113369	38670	4.58737	0.211539	0	0	No
10.1808	123.597	0.000486365	0.0118233	38471	4.58513	0.216897	0	0	No
10.188	126.59	0.000498143	0.0123214	38273	4.58289	0.22215	0	0	No
10.1952	129.583	0.000509921	0.0128313	38076	4.58065	0.227402	0	0	No
10.2024	132.577	0.000521699	0.013353	37880	4.57841	0.232655	0	0	No
10.2096	135.63	0.000533714	0.0138868	37685	4.57617	0.238013	0	0	No
10.2168	138.683	0.000545728	0.0144325	37490	4.57392	0.243371	0	0	No
10.224	141.736	0.000557742	0.0149902	37297	4.57167	0.248729	0	0	No
10.2312	144.899	0.00057019	0.0155604	37105	4.56943	0.25428	0	0	No
10.2384	148.062	0.000582637	0.0161431	36914	4.56719	0.25983	0	0	No
10.2456	151.165	0.000594848	0.0167379	36724	4.56495	0.265276	0	0	No
10.2528	154.388	0.000607531	0.0173454	36535	4.56271	0.270932	0	0	No
10.26	157.492	0.000619742	0.0179652	36347	4.56047	0.276378	0	0	No
10.2672	160.715	0.000632426	0.0185976	36160	4.55823	0.282034	0	0	No
10.2744	163.818	0.000644637	0.0192422	35973	4.55598	0.28748	0	0	No
10.2816	166.931	0.000656887	0.0198991	35788	4.55374	0.292943	0	0	No
10.2888	170.034	0.000669098	0.0205682	35604	4.5515	0.298388	0	0	No
10.296	173.147	0.000681348	0.0212496	35420	4.54925	0.303852	0	0	No
10.3032	176.2	0.000693363	0.0219429	35238	4.54701	0.309209	0	0	No
10.3104	179.134	0.000704905	0.0226478	35057	4.54477	0.314357	0	0	No
10.3176	182.017	0.00071625	0.0233641	34876	4.54253	0.319416	0	0	No
10.3248	184.84	0.00072736	0.0240914	34696	4.54028	0.32437	0	0	No
10.332	187.563	0.000738075	0.0248295	34518	4.53805	0.329149	0	0	No
10.3392	190.156	0.00074828	0.0255778	34340	4.5358	0.3337	0	0	No
10.3464	192.649	0.00075809	0.0263359	34163	4.53356	0.338075	0	0	No
10.3536	195.082	0.000767665	0.0271036	33987	4.53131	0.342345	0	0	No
10.3608	197.455	0.000777003	0.0278806	33812	4.52907	0.346509	0	0	No
10.368	199.779	0.000786145	0.0286667	33638	4.52683	0.350586	0	0	No
10.3752	202.102	0.000795287	0.029462	33465	4.52459	0.354663	0	0	No
10.3824	204.365	0.000804192	0.0302662	33292	4.52234	0.358634	0	0	No
10.3896	206.578	0.000812901	0.0310791	33121	4.5201	0.362518	0	0	No
10.3968	208.841	0.000821807	0.0319009	32950	4.51786	0.36649	0	0	No
10.404	210.994	0.000830279	0.0327312	32781	4.51562	0.370268	0	0	No
10.4112	213.137	0.000838713	0.0335699	32612	4.51338	0.374029	0	0	No
10.4184	215.241	0.000846989	0.0344169	32444	4.51113	0.37772	0	0	No
10.4256	217.274	0.000854989	0.0352719	32277	4.50889	0.381288	0	0	No
10.4328	219.257	0.000862793	0.0361347	32111	4.50665	0.384768	0	0	No
10.44	221.3	0.000870833	0.0370055	31945	4.5044	0.388353	0	0	No
10.4472	223.283	0.000878637	0.0378841	31781	4.50217	0.391833	0	0	No
10.4544	225.326	0.000886677	0.0387708	31617	4.49992	0.395419	0	0	No
10.4616	227.309	0.000894481	0.0396653	31454	4.49768	0.398899	0	0	No
10.4688	229.292	0.000902284	0.0405676	31292	4.49543	0.402379	0	0	No
10.476	231.276	0.000910088	0.0414777	31131	4.49319	0.405859	0	0	No
10.4832	233.259	0.000917892	0.0423955	30971	4.49096	0.409339	0	0	No
10.4904	235.132	0.000925263	0.0433208	30811	4.48871	0.412627	0	0	No
10.4976	237.005	0.000932634	0.0442534	30653	4.48647	0.415914	0	0	No
10.5048	238.818	0.000939769	0.0451932	30495	4.48423	0.419096	0	0	No
10.512	240.631	0.000946903	0.0461401	30338	4.48199	0.422277	0	0	No
10.5192	242.334	0.000953605	0.0470937	30181	4.47973	0.425266	0	0	No
10.5264	244.038	0.000960307	0.048054	30026	4.4775	0.428255	0	0	No
10.5336	245.741	0.000967009	0.049021	29871	4.47525	0.431244	0	0	No
10.5408	247.554	0.000974144	0.0499952	29718	4.47302	0.434425	0	0	No
10.548	249.257	0.000980846	0.050976	29564	4.47076	0.437414	0	0	No
10.5552	251.07	0.000987981	0.051964	29412	4.46852	0.440596	0	0	No
10.5624	252.943	0.000995352	0.0529594	29261	4.46629	0.443883	0	0	No
10.5696	254.926	0.00100316	0.0539625	29110	4.46404	0.447363	0	0	No
10.5768	256.909	0.00101096	0.0549735	28960	4.4618	0.450843	0	0	No
10.584	258.953	0.001019	0.0559925	28811	4.45956	0.454429	0	0	No
10.5912	260.986	0.001027	0.0570195	28663	4.45732	0.457997	0	0	No
10.5984	262.969	0.0010348	0.0580543	28515	4.45507	0.461477	0	0	No
10.6056	265.072	0.00104308	0.0590974	28368	4.45283	0.465168	0	0	No
10.6128	267.165	0.00105132	0.0601487	28222	4.45059	0.468841	0	0	No
10.62	269.208	0.00105936	0.061208	28077	4.44835	0.472426	0	0	No
10.6272	271.241	0.00106736	0.0622754	27932	4.4461	0.475994	0	0	No
10.6344	273.284	0.0010754	0.0633508	27788	4.44386	0.47958	0	0	No
10.6416	275.268	0.0010832	0.064434	27645	4.44162	0.48306	0	0	No
10.6488	277.361	0.00109144	0.0655254	27503	4.43938	0.486733	0	0	No
10.656	279.404	0.00109948	0.0666249	27361	4.43713	0.490318	0	0	No
10.6632	281.607	0.00110815	0.067733	27220	4.43489	0.494185	0	0	No
10.6704	283.71	0.00111642	0.0688495	27080	4.43265	0.497875	0	0	No
10.6776	285.913	0.00112509	0.0699746	26941	4.43041	0.501742	0	0	No
10.6848	288.176	0.001134	0.0711086	26802	4.42817	0.505713	0	0	No
10.692	290.5	0.00114314	0.0722517	26664	4.42593	0.50979	0	0	No
10.6992	292.873	0.00115248	0.0734042	26526	4.42367	0.513954	0	0	No
10.7064	295.256	0.00116186	0.074566	26390	4.42144	0.518137	0	0	No
10.7136	297.629	0.00117119	0.0757372	26254	4.4192	0.522301	0	0	No
10.7208	300.122	0.001181	0.0769182	26119	4.41696	0.526676	0	0	No
10.728	302.605	0.00119078	0.078109	25984	4.41471	0.531034	0	0	No
10.7352	305.098	0.00120059	0.0793096	25850	4.41246	0.535409	0	0	No
10.7424	307.641	0.00121059	0.0805202	25717	4.41022	0.539872	0	0	No
10.7496	310.245	0.00122084	0.081741	25585	4.40799	0.54444	0	0	No
10.7568	312.848	0.00123108	0.0829721	25453	4.40574	0.549008	0	0	No
10.764	315.561	0.00124176	0.0842139	25322	4.4035	0.553769	0	0	No
10.7712	318.274	0.00125243	0.0854663	25192	4.40126	0.558531	0	0	No
10.7784	321.047	0.00126335	0.0867296	25062	4.39902	0.563397	0	0	No
10.7856	323.87	0.00127446	0.0880041	24933	4.39677	0.568351	0	0	No
10.7928	326.753	0.0012858	0.0892899	24804	4.39452	0.573411	0	0	No
10.8	329.587	0.00129695	0.0905868	24677	4.39229	0.578383	0	0	No
10.8072	332.52	0.00130849	0.0918953	24550	4.39005	0.58353	0	0	No
10.8144	335.463	0.00132007	0.0932154	24423	4.3878	0.588695	0	0	No
10.8216	338.346	0.00133142	0.0945468	24297	4.38555	0.593754	0	0	No
10.8288	341.279	0.00134296	0.0958898	24172	4.38331	0.598902	0	0	No
10.836	344.162	0.00135431	0.0972441	24048	4.38108	0.603961	0	0	No
10.8432	347.105	0.00136589	0.09861	23924	4.37883	0.609126	0	0	No
10.8504	350.038	0.00137743	0.0999874	23801	4.3766	0.614273	0	0	No
10.8576	352.922	0.00138877	0.101376	23678	4.37435	0.619333	0	0	No
10.8648	355.865	0.00140036	0.102777	23556	4.3721	0.624498	0	0	No
10.872	358.858	0.00141213	0.104189	23435	4.36986	0.62975	0	0	No
10.8792	361.851	0.00142391	0.105613	23314	4.36762	0.635003	0	0	No
10.8864	364.964	0.00143616	0.107049	23194	4.36538	0.640466	0	0	No
10.8936	368.127	0.00144861	0.108497	23075	4.36314	0.646017	0	0	No
10.9008	371.35	0.00146129	0.109959	22956	4.3609	0.651673	0	0	No
10.908	374.674	0.00147437	0.111433	22838	4.35866	0.657505	0	0	No
10.9152	378.067	0.00148772	0.112921	22720	4.35641	0.663459	0	0	No
10.9224	381.57	0.00150151	0.114422	22603	4.35417	0.669607	0	0	No
10.9296	385.073	0.00151529	0.115938	22486	4.35191	0.675754	0	0	No
10.9368	388.566	0.00152904	0.117467	22371	4.34969	0.681884	0	0	No
10.944	392.129	0.00154306	0.11901	22255	4.34743	0.688137	0	0	No
10.9512	395.572	0.00155661	0.120566	22141	4.3452	0.694179	0	0	No
10.9584	399.075	0.00157039	0.122137	22027	4.34296	0.700327	0	0	No
10.9656	402.519	0.00158394	0.123721	21913	4.3407	0.706369	0	0	No
10.9728	405.962	0.00159749	0.125318	21801	4.33848	0.712411	0	0	No
10.98	409.405	0.00161104	0.126929	21688	4.33622	0.718454	0	0	No
10.9872	412.848	0.00162459	0.128554	21577	4.33399	0.724496	0	0	No
10.9944	416.351	0.00163838	0.130192	21465	4.33173	0.730643	0	0	No
11.0016	419.744	0.00165173	0.131844	21355	4.3295	0.736598	0	0	No
11.0088	423.187	0.00166528	0.133509	21245	4.32726	0.74264	0	0	No
11.016	426.521	0.00167839	0.135187	21136	4.32502	0.748489	0	0	No
11.0232	429.854	0.00169151	0.136879	21027	4.32278	0.754339	0	0	No
11.0304	433.237	0.00170482	0.138584	20918	4.32052	0.760276	0	0	No
11.0376	436.63	0.00171817	0.140302	20811	4.31829	0.76623	0	0	No
11.0448	439.963	0.00173129	0.142033	20703	4.31603	0.772079	0	0	No
11.052	443.406	0.00174484	0.143778	20597	4.3138	0.778122	0	0	No
11.0592	446.849	0.00175839	0.145537	20491	4.31156	0.784164	0	0	No
11.0664	450.352	0.00177217	0.147309	20385	4.30931	0.790311	0	0	No
11.0736	453.846	0.00178592	0.149095	20280	4.30707	0.796441	0	0	No
11.0808	457.409	0.00179994	0.150895	20176	4.30484	0.802694	0	0	No
11.088	460.962	0.00181392	0.152708	20072	4.30259	0.80893	0	0	No
11.0952	464.465	0.00182771	0.154536	19969	4.30036	0.815077	0	0	No
11.1024	467.968	0.00184149	0.156378	19866	4.29811	0.821225	0	0	No
11.1096	471.471	0.00185528	0.158233	19763	4.29585	0.827372	0	0	No
11.1168	474.914	0.00186883	0.160102	19662	4.29363	0.833415	0	0	No
11.124	478.417	0.00188261	0.161984	19560	4.29137	0.839562	0	0	No
11.1312	481.911	0.00189636	0.163881	19460	4.28914	0.845692	0	0	No
11.1384	485.364	0.00190995	0.165791	19359	4.28688	0.851752	0	0	No
11.1456	488.857	0.00192369	0.167714	19260	4.28466	0.857882	0	0	No
11.1528	492.3	0.00193724	0.169652	19160	4.2824	0.863924	0	0	No
11.16	495.693	0.00195059	0.171602	19062	4.28017	0.869879	0	0	No
11.1672	499.086	0.00196394	0.173566	18964	4.27793	0.875833	0	0	No
11.1744	502.409	0.00197702	0.175543	18866	4.27568	0.881665	0	0	No
11.1816	505.633	0.0019897	0.177533	18769	4.27344	0.887321	0	0	No
11.1888	508.906	0.00200258	0.179535	18672	4.27119	0.893065	0	0	No
11.196	512.129	0.00201527	0.181551	18576	4.26895	0.898721	0	0	No
11.2032	515.352	0.00202795	0.183579	18480	4.2667	0.904377	0	0	No
11.2104	518.515	0.0020404	0.185619	18385	4.26446	0.909928	0	0	No
11.2176	521.678	0.00205285	0.187672	18290	4.26221	0.915479	0	0	No
11.2248	524.671	0.00206462	0.189737	18196	4.25998	0.920732	0	0	No
11.232	527.724	0.00207664	0.191813	18103	4.25775	0.92609	0	0	No
11.2392	530.608	0.00208798	0.193901	18009	4.25549	0.931149	0	0	No
11.2464	533.491	0.00209933	0.196	17917	4.25327	0.936209	0	0	No
11.2536	536.264	0.00211024	0.198111	17824	4.25101	0.941075	0	0	No
11.2608	538.977	0.00212092	0.200232	17733	4.24878	0.945836	0	0	No
11.268	541.74	0.00213179	0.202363	17641	4.24652	0.950685	0	0	No
11.2752	544.453	0.00214247	0.204506	17550	4.24428	0.955447	0	0	No
11.2824	547.116	0.00215295	0.206659	17460	4.24204	0.96012	0	0	No
11.2896	549.83	0.00216362	0.208822	17370	4.2398	0.964881	0	0	No
11.2968	552.433	0.00217387	0.210996	17281	4.23757	0.969449	0	0	No
11.304	554.976	0.00218387	0.21318	17192	4.23533	0.973912	0	0	No
11.3112	557.519	0.00219388	0.215374	17103	4.23307	0.978375	0	0	No
11.3184	560.012	0.00220369	0.217578	17015	4.23083	0.98275	0	0	No
11.3256	562.505	0.0022135	0.219791	16927	4.22858	0.987125	0	0	No
11.3328	564.878	0.00222284	0.222014	16840	4.22634	0.99129	0	0	No
11.34	567.311	0.00223242	0.224247	16753	4.22409	0.99556	0	0	No
11.3472	569.635	0.00224156	0.226488	16667	4.22186	0.999636	0	0	No
11.3544	572.008	0.0022509	0.228739	16581	4.21961	1.0038	0	0	No
11.3616	574.391	0.00226027	0.230999	16496	4.21738	1.00798	0	0	No
11.3688	576.704	0.00226938	0.233269	16411	4.21514	1.01204	0	0	No
11.376	579.027	0.00227852	0.235547	16326	4.21288	1.01612	0	0	No
11.3832	581.24	0.00228723	0.237834	16242	4.21064	1.02	0	0	No
11.3904	583.503	0.00229613	0.240131	16159	4.20841	1.02397	0	0	No
11.3976	585.766	0.00230504	0.242436	16075	4.20615	1.02795	0	0	No
11.4048	587.97	0.00231371	0.244749	15993	4.20393	1.03181	0	0	No
11.412	590.183	0.00232242	0.247072	15910	4.20167	1.0357	0	0	No
11.4192	592.336	0.00233089	0.249403	15828	4.19943	1.03947	0	0	No
11.4264	594.599	0.0023398	0.251742	15747	4.1972	1.04345	0	0	No
11.4336	596.752	0.00234827	0.254091	15666	4.19496	1.04722	0	0	No
11.4408	598.955	0.00235694	0.256448	15585	4.19271	1.05109	0	0	No
11.448	601.168	0.00236565	0.258813	15505	4.19047	1.05497	0	0	No
11.4552	603.432	0.00237455	0.261188	15425	4.18823	1.05895	0	0	No
11.4624	605.585	0.00238302	0.263571	15346	4.186	1.06272	0	0	No
11.4696	607.738	0.0023915	0.265962	15266	4.18373	1.0665	0	0	No
11.4768	609.891	0.00239997	0.268362	15188	4.1815	1.07028	0	0	No
11.484	612.044	0.00240844	0.270771	15110	4.17926	1.07406	0	0	No
11.4912	614.197	0.00241692	0.273188	15032	4.17702	1.07784	0	0	No
11.4984	616.29	0.00242515	0.275613	14954	4.17476	1.08151	0	0	No
11.5056	618.443	0.00243363	0.278046	14877	4.17252	1.08529	0	0	No
11.5128	620.537	0.00244186	0.280488	14801	4.17029	1.08896	0	0	No
11.52	622.63	0.0024501	0.282938	14725	4.16806	1.09264	0	0	No
11.5272	624.673	0.00245814	0.285397	14649	4.16581	1.09622	0	0	No
11.5344	626.716	0.00246618	0.287863	14573	4.16355	1.09981	0	0	No
11.5416	628.749	0.00247418	0.290337	14498	4.16131	1.10338	0	0	No
11.5488	630.682	0.00248179	0.292819	14424	4.15909	1.10677	0	0	No
11.556	632.665	0.00248959	0.295308	14349	4.15682	1.11025	0	0	No
11.5632	634.539	0.00249696	0.297805	14275	4.15458	1.11353	0	0	No
11.5704	636.402	0.00250429	0.30031	14202	4.15235	1.1168	0	0	No
11.5776	638.215	0.00251143	0.302821	14129	4.15011	1.11999	0	0	No
11.5848	640.038	0.0025186	0.30534	14056	4.14786	1.12319	0	0	No
11.592	641.791	0.0025255	0.307865	13984	4.14563	1.12626	0	0	No
11.5992	643.494	0.0025322	0.310397	13912	4.14339	1.12925	0	0	No
11.6064	645.197	0.0025389	0.312936	13840	4.14114	1.13224	0	0	No
11.6136	646.9	0.00254561	0.315482	13769	4.1389	1.13523	0	0	No
11.6208	648.494	0.00255187	0.318034	13698	4.13666	1.13802	0	0	No
11.628	650.137	0.00255834	0.320592	13627	4.1344	1.14091	0	0	No
11.6352	651.73	0.00256461	0.323157	13557	4.13216	1.1437	0	0	No
11.6424	653.373	0.00257108	0.325728	13487	4.12992	1.14659	0	0	No
11.6496	655.016	0.00257754	0.328305	13418	4.12769	1.14947	0	0	No
11.6568	656.609	0.00258381	0.330889	13349	4.12545	1.15227	0	0	No
11.664	658.252	0.00259028	0.333479	13280	4.1232	1.15515	0	0	No
11.6712	659.846	0.00259655	0.336076	13211	4.12094	1.15795	0	0	No
11.6784	661.439	0.00260281	0.338679	13143	4.11869	1.16074	0	0	No
11.6856	663.032	0.00260908	0.341288	13076	4.11647	1.16354	0	0	No
11.6928	664.565	0.00261512	0.343903	13008	4.11421	1.16623	0	0	No
11.7	666.148	0.00262135	0.346524	12941	4.11197	1.16901	0	0	No
11.7072	667.681	0.00262738	0.349152	12875	4.10975	1.1717	0	0	No
11.7144	669.164	0.00263322	0.351785	12808	4.10748	1.1743	0	0	No
11.7216	670.637	0.00263901	0.354424	12742	4.10524	1.17688	0	0	No
11.7288	672.121	0.00264485	0.357069	12677	4.10302	1.17949	0	0	No
11.736	673.594	0.00265065	0.359719	12612	4.10078	1.18207	0	0	No
11.7432	674.957	0.00265601	0.362375	12547	4.09854	1.18446	0	0	No
11.7504	676.33	0.00266141	0.365037	12482	4.09628	1.18687	0	0	No
11.7576	677.523	0.00266611	0.367703	12418	4.09405	1.18897	0	0	No
11.7648	678.776	0.00267104	0.370374	12354	4.09181	1.19117	0	0	No
11.772	680.029	0.00267597	0.37305	12290	4.08955	1.19337	0	0	No
11.7792	681.222	0.00268067	0.37573	12227	4.08732	1.19546	0	0	No
11.7864	682.366	0.00268516	0.378416	12164	4.08508	1.19747	0	0	No
11.7936	683.509	0.00268966	0.381105	12101	4.08282	1.19947	0	0	No
11.8008	684.652	0.00269416	0.383799	12039	4.08059	1.20148	0	0	No
11.808	685.785	0.00269862	0.386498	11977	4.07835	1.20347	0	0	No
11.8152	686.928	0.00270312	0.389201	11915	4.07609	1.20547	0	0	No
11.8224	688.011	0.00270738	0.391909	11854	4.07386	1.20737	0	0	No
11.8296	689.154	0.00271188	0.39462	11793	4.07162	1.20938	0	0	No
11.8368	690.298	0.00271638	0.397337	11732	4.06937	1.21138	0	0	No
11.844	691.381	0.00272064	0.400057	11672	4.06715	1.21329	0	0	No
11.8512	692.464	0.0027249	0.402782	11612	4.06491	1.21519	0	0	No
11.8584	693.547	0.00272916	0.405512	11552	4.06266	1.21709	0	0	No
11.8656	694.63	0.00273343	0.408245	11492	4.0604	1.21899	0	0	No
11.8728	695.713	0.00273769	0.410983	11433	4.05816	1.22089	0	0	No
11.88	696.746	0.00274175	0.413724	11374	4.05591	1.2227	0	0	No
11.8872	697.879	0.00274621	0.416471	11316	4.05369	1.22469	0	0	No
11.8944	698.913	0.00275028	0.419221	11257	4.05142	1.2265	0	0	No
11.9016	699.936	0.0027543	0.421975	11199	4.04918	1.2283	0	0	No
11.9088	701.029	0.00275861	0.424734	11142	4.04696	1.23022	0	0	No
11.916	702.052	0.00276263	0.427496	11084	4.0447	1.23201	0	0	No
11.9232	703.025	0.00276646	0.430263	11027	4.04246	1.23372	0	0	No
11.9304	703.998	0.00277029	0.433033	10970	4.04021	1.23543	0	0	No
11.9376	704.911	0.00277388	0.435807	10914	4.03798	1.23703	0	0	No
11.9448	705.775	0.00277728	0.438584	10858	4.03575	1.23854	0	0	No
11.952	706.518	0.0027802	0.441365	10802	4.0335	1.23985	0	0	No
11.9592	707.271	0.00278317	0.444148	10746	4.03125	1.24117	0	0	No
11.9664	707.904	0.00278566	0.446933	10691	4.02902	1.24228	0	0	No
11.9736	708.597	0.00278839	0.449722	10636	4.02678	1.2435	0	0	No
11.9808	709.23	0.00279088	0.452513	10581	4.02453	1.24461	0	0	No
11.988	709.913	0.00279357	0.455306	10526	4.02226	1.24581	0	0	No
11.9952	710.556	0.0027961	0.458102	10472	4.02003	1.24694	0	0	No
12.0024	711.3	0.00279902	0.460901	10418	4.01778	1.24824	0	0	No
12.0096	712.043	0.00280195	0.463703	10365	4.01557	1.24954	0	0	No
12.0168	712.846	0.00280511	0.466508	10311	4.0133	1.25095	0	0	No
12.024	713.649	0.00280827	0.469317	10258	4.01106	1.25236	0	0	No
12.0312	714.452	0.00281143	0.472128	10205	4.00881	1.25377	0	0	No
12.0384	715.255	0.00281459	0.474943	10153	4.00659	1.25518	0	0	No
12.0456	716.068	0.00281779	0.47776	10100	4.00432	1.25661	0	0	No
12.0528	716.752	0.00282048	0.480581	10048	4.00208	1.25781	0	0	No
12.06	717.385	0.00282297	0.483404	9997	3.99987	1.25892	0	0	No
12.0672	717.968	0.00282526	0.486229	9945	3.9976	1.25994	0	0	No
12.0744	718.381	0.00282689	0.489056	9894	3.99537	1.26067	0	0	No
12.0816	718.784	0.00282847	0.491885	9843	3.99313	1.26137	0	0	No
12.0888	719.087	0.00282967	0.494714	9792	3.99087	1.26191	0	0	No
12.096	719.33	0.00283062	0.497545	9742	3.98865	1.26233	0	0	No
12.1032	719.453	0.00283111	0.500376	9692	3.98641	1.26255	0	0	No
12.1104	719.527	0.0028314	0.503207	9642	3.98417	1.26268	0	0	No
12.1176	719.6	0.00283168	0.506039	9592	3.98191	1.26281	0	0	No
12.1248	719.613	0.00283173	0.508871	9543	3.97968	1.26283	0	0	No
12.132	719.636	0.00283183	0.511703	9494	3.97745	1.26287	0	0	No
12.1392	719.599	0.00283168	0.514534	9445	3.9752	1.26281	0	0	No
12.1464	719.612	0.00283173	0.517366	9396	3.97294	1.26283	0	0	No
12.1536	719.625	0.00283178	0.520198	9348	3.97072	1.26285	0	0	No
12.1608	719.649	0.00283187	0.52303	9300	3.96848	1.26289	0	0	No
12.168	719.712	0.00283212	0.525862	9252	3.96624	1.263	0	0	No
12.1752	719.785	0.00283241	0.528694	9204	3.96398	1.26313	0	0	No
12.1824	719.918	0.00283293	0.531527	9157	3.96175	1.26336	0	0	No
12.1896	719.931	0.00283299	0.53436	9109	3.95947	1.26339	0	0	No
12.1968	720.004	0.00283327	0.537193	9063	3.95727	1.26352	0	0	No
12.204	720.027	0.00283337	0.540027	9016	3.95501	1.26356	0	0	No
12.2112	720.04	0.00283342	0.54286	8969	3.95274	1.26358	0	0	No
12.2184	720.004	0.00283327	0.545693	8923	3.95051	1.26352	0	0	No
12.2256	719.847	0.00283265	0.548526	8877	3.94827	1.26324	0	0	No
12.2328	719.7	0.00283208	0.551358	8832	3.94606	1.26298	0	0	No
12.24	719.543	0.00283146	0.55419	8786	3.94379	1.26271	0	0	No
12.2472	719.336	0.00283065	0.55702	8741	3.94156	1.26234	0	0	No
12.2544	719.069	0.0028296	0.55985	8696	3.93932	1.26188	0	0	No
12.2616	718.862	0.00282878	0.562679	8651	3.93707	1.26151	0	0	No
12.2688	718.546	0.00282753	0.565506	8606	3.9348	1.26096	0	0	No
12.276	718.219	0.00282625	0.568332	8562	3.93258	1.26038	0	0	No
12.2832	717.842	0.00282477	0.571157	8518	3.93034	1.25972	0	0	No
12.2904	717.415	0.00282309	0.57398	8474	3.92809	1.25897	0	0	No
12.2976	716.978	0.00282137	0.576802	8431	3.92588	1.25821	0	0	No
12.3048	716.431	0.00281921	0.579621	8387	3.92361	1.25725	0	0	No
12.312	715.884	0.00281706	0.582438	8344	3.92137	1.25629	0	0	No
12.3192	715.287	0.00281471	0.585253	8301	3.91913	1.25524	0	0	No
12.3264	714.631	0.00281213	0.588065	8258	3.91687	1.25409	0	0	No
12.3336	713.914	0.00280931	0.590874	8216	3.91466	1.25283	0	0	No
12.3408	713.147	0.00280629	0.59368	8173	3.91238	1.25148	0	0	No
12.348	712.37	0.00280323	0.596484	8131	3.91014	1.25012	0	0	No
12.3552	711.543	0.00279998	0.599284	8089	3.90789	1.24867	0	0	No
12.3624	710.726	0.00279677	0.60208	8048	3.90569	1.24723	0	0	No
12.3696	709.729	0.00279284	0.604873	8006	3.90342	1.24549	0	0	No
12.3768	708.733	0.00278892	0.607662	7965	3.90119	1.24374	0	0	No
12.384	707.736	0.002785	0.610447	7924	3.89894	1.24199	0	0	No
12.3912	706.629	0.00278064	0.613228	7883	3.89669	1.24004	0	0	No
12.3984	705.462	0.00277605	0.616004	7843	3.89448	1.238	0	0	No
12.4056	704.245	0.00277126	0.618775	7802	3.89221	1.23586	0	0	No
12.4128	703.028	0.00276647	0.621542	7762	3.88997	1.23373	0	0	No
12.42	701.691	0.00276121	0.624303	7722	3.88773	1.23138	0	0	No
12.4272	700.364	0.00275599	0.627059	7682	3.88547	1.22905	0	0	No
12.4344	699.028	0.00275073	0.629809	7643	3.88326	1.2267	0	0	No
12.4416	697.751	0.00274571	0.632555	7603	3.88098	1.22446	0	0	No
12.4488	696.304	0.00274001	0.635295	7564	3.87875	1.22192	0	0	No
12.456	694.977	0.00273479	0.63803	7525	3.87651	1.2196	0	0	No
12.4632	693.53	0.0027291	0.640759	7486	3.87425	1.21706	0	0	No
12.4704	692.083	0.0027234	0.643482	7448	3.87204	1.21452	0	0	No
12.4776	690.586	0.00271751	0.6462	7410	3.86982	1.21189	0	0	No
12.4848	689.079	0.00271158	0.648912	7371	3.86753	1.20925	0	0	No
12.492	687.583	0.00270569	0.651617	7333	3.86528	1.20662	0	0	No
12.4992	685.966	0.00269933	0.654317	7296	3.86308	1.20378	0	0	No
12.5064	684.469	0.00269344	0.65701	7258	3.86082	1.20116	0	0	No
12.5136	682.972	0.00268755	0.659698	7221	3.8586	1.19853	0	0	No
12.5208	681.465	0.00268162	0.662379	7184	3.85637	1.19588	0	0	No
12.528	679.908	0.00267549	0.665055	7147	3.85412	1.19315	0	0	No
12.5352	678.411	0.0026696	0.667724	7110	3.85187	1.19053	0	0	No
12.5424	676.905	0.00266367	0.670388	7073	3.8496	1.18788	0	0	No
12.5496	675.298	0.00265735	0.673045	7037	3.84739	1.18506	0	0	No
12.5568	673.681	0.00265099	0.675696	7000	3.8451	1.18222	0	0	No
12.564	672.014	0.00264443	0.678341	6964	3.84286	1.1793	0	0	No
12.5712	670.227	0.0026374	0.680978	6928	3.84061	1.17616	0	0	No
12.5784	668.34	0.00262997	0.683608	6893	3.83841	1.17285	0	0	No
12.5856	666.383	0.00262227	0.68623	6857	3.83613	1.16942	0	0	No
12.5928	664.376	0.00261437	0.688845	6822	3.83391	1.1659	0	0	No
12.6	662.32	0.00260628	0.691451	6787	3.83168	1.16229	0	0	No
12.6072	660.143	0.00259771	0.694049	6752	3.82943	1.15847	0	0	No
12.6144	657.906	0.00258891	0.696638	6717	3.82718	1.15454	0	0	No
12.6216	655.619	0.00257991	0.699218	6683	3.82497	1.15053	0	0	No
12.6288	653.332	0.00257091	0.701788	6648	3.82269	1.14652	0	0	No
12.636	650.995	0.00256172	0.70435	6614	3.82046	1.14241	0	0	No
12.6432	648.588	0.00255225	0.706902	6580	3.81823	1.13819	0	0	No
12.6504	646.252	0.00254305	0.709445	6546	3.81598	1.13409	0	0	No
12.6576	643.905	0.00253382	0.711979	6512	3.81371	1.12997	0	0	No
12.6648	641.508	0.00252438	0.714504	6479	3.81151	1.12576	0	0	No
12.672	639.161	0.00251515	0.717019	6445	3.80922	1.12165	0	0	No
12.6792	636.704	0.00250548	0.719524	6412	3.80699	1.11733	0	0	No
12.6864	634.307	0.00249605	0.72202	6379	3.80475	1.11313	0	0	No
12.6936	631.85	0.00248638	0.724507	6346	3.8025	1.10882	0	0	No
12.7008	629.393	0.00247671	0.726983	6314	3.8003	1.10451	0	0	No
12.708	626.937	0.00246705	0.729451	6281	3.79803	1.10019	0	0	No
12.7152	624.37	0.00245695	0.731907	6249	3.79581	1.09569	0	0	No
12.7224	621.853	0.00244704	0.734354	6216	3.79351	1.09127	0	0	No
12.7296	619.286	0.00243694	0.736791	6184	3.79127	1.08677	0	0	No
12.7368	616.599	0.00242637	0.739218	6153	3.78909	1.08205	0	0	No
12.744	613.922	0.00241583	0.741634	6121	3.78682	1.07736	0	0	No
12.7512	611.185	0.00240506	0.744039	6089	3.78455	1.07255	0	0	No
12.7584	608.449	0.00239429	0.746433	6058	3.78233	1.06775	0	0	No
12.7656	605.602	0.00238309	0.748816	6027	3.7801	1.06275	0	0	No
12.7728	602.805	0.00237209	0.751188	5996	3.77786	1.05785	0	0	No
12.78	599.958	0.00236088	0.753549	5965	3.77561	1.05285	0	0	No
12.7872	597.101	0.00234964	0.755899	5934	3.77335	1.04784	0	0	No
12.7944	594.194	0.0023382	0.758237	5904	3.77115	1.04274	0	0	No
12.8016	591.347	0.002327	0.760564	5873	3.76886	1.03774	0	0	No
12.8088	588.44	0.00231556	0.762879	5843	3.76664	1.03264	0	0	No
12.816	585.594	0.00230436	0.765184	5813	3.7644	1.02764	0	0	No
12.8232	582.687	0.00229292	0.767477	5783	3.76215	1.02254	0	0	No
12.8304	579.78	0.00228148	0.769758	5753	3.75989	1.01744	0	0	No
12.8376	576.823	0.00226984	0.772028	5724	3.7577	1.01225	0	0	No
12.8448	573.856	0.00225817	0.774286	5694	3.75542	1.00704	0	0	No
12.852	570.779	0.00224606	0.776532	5665	3.7532	1.00165	0	0	No
12.8592	567.762	0.00223419	0.778766	5636	3.75097	0.996351	0	0	No
12.8664	564.695	0.00222212	0.780989	5607	3.74873	0.990969	0	0	No
12.8736	561.669	0.00221021	0.783199	5578	3.74648	0.985657	0	0	No
12.8808	558.602	0.00219814	0.785397	5549	3.74421	0.980275	0	0	No
12.888	555.525	0.00218604	0.787583	5520	3.74194	0.974876	0	0	No
12.8952	552.388	0.00217369	0.789757	5492	3.73973	0.969371	0	0	No
12.9024	549.261	0.00216139	0.791918	5464	3.73751	0.963884	0	0	No
12.9096	546.134	0.00214908	0.794067	5435	3.7352	0.958396	0	0	No
12.9168	542.947	0.00213654	0.796204	5407	3.73296	0.952804	0	0	No
12.924	539.701	0.00212377	0.798327	5380	3.73078	0.947106	0	0	No
12.9312	536.454	0.00211099	0.800438	5352	3.72852	0.941408	0	0	No
12.9384	533.157	0.00209801	0.802536	5324	3.72624	0.935623	0	0	No
12.9456	529.86	0.00208504	0.804622	5297	3.72403	0.929837	0	0	No
12.9528	526.613	0.00207226	0.806694	5270	3.72181	0.924139	0	0	No
12.96	523.376	0.00205953	0.808753	5243	3.71958	0.918459	0	0	No
12.9672	520.189	0.00204699	0.8108	5216	3.71734	0.912866	0	0	No
12.9744	517.002	0.00203445	0.812835	5189	3.71508	0.907274	0	0	No
12.9816	513.986	0.00202257	0.814857	5162	3.71282	0.90198	0	0	No
12.9888	510.909	0.00201047	0.816868	5135	3.71054	0.89658	0	0	No
12.996	507.892	0.0019986	0.818866	5109	3.70834	0.891286	0	0	No
13.0032	504.925	0.00198692	0.820853	5083	3.70612	0.886079	0	0	No
13.0104	502.018	0.00197548	0.822829	5056	3.70381	0.880978	0	0	No
13.0176	499.111	0.00196404	0.824793	5030	3.70157	0.875877	0	0	No
13.0248	496.214	0.00195264	0.826745	5004	3.69932	0.870793	0	0	No
13.032	493.188	0.00194073	0.828686	4979	3.69714	0.865482	0	0	No
13.0392	490.281	0.00192929	0.830615	4953	3.69487	0.86038	0	0	No
13.0464	487.264	0.00191742	0.832533	4928	3.69267	0.855086	0	0	No
13.0536	484.247	0.00190555	0.834438	4902	3.69037	0.849792	0	0	No
13.0608	481.34	0.00189411	0.836333	4877	3.68815	0.844691	0	0	No
13.068	478.383	0.00188248	0.838215	4852	3.68592	0.839502	0	0	No
13.0752	475.366	0.0018706	0.840086	4827	3.68368	0.834208	0	0	No
13.0824	472.339	0.00185869	0.841944	4802	3.68142	0.828896	0	0	No
13.0896	469.383	0.00184706	0.843791	4777	3.67916	0.823707	0	0	No
13.0968	466.416	0.00183538	0.845627	4753	3.67697	0.818501	0	0	No
13.104	463.349	0.00182332	0.84745	4728	3.67468	0.813119	0	0	No
13.1112	460.272	0.00181121	0.849261	4704	3.67247	0.807719	0	0	No
13.1184	457.145	0.0017989	0.85106	4680	3.67025	0.802232	0	0	No
13.1256	453.958	0.00178636	0.852847	4655	3.66792	0.796639	0	0	No
13.1328	450.711	0.00177359	0.85462	4631	3.66567	0.790941	0	0	No
13.14	447.465	0.00176081	0.856381	4608	3.66351	0.785244	0	0	No
13.1472	444.278	0.00174827	0.858129	4584	3.66124	0.779651	0	0	No
13.1544	441.041	0.00173553	0.859865	4560	3.65896	0.773971	0	0	No
13.1616	437.854	0.00172299	0.861588	4537	3.65677	0.768378	0	0	No
13.1688	434.717	0.00171065	0.863298	4513	3.65447	0.762873	0	0	No
13.176	431.59	0.00169834	0.864997	4490	3.65225	0.757386	0	0	No
13.1832	428.403	0.0016858	0.866683	4467	3.65002	0.751794	0	0	No
13.1904	425.326	0.00167369	0.868356	4444	3.64777	0.746394	0	0	No
13.1976	422.14	0.00166115	0.870017	4421	3.64552	0.740801	0	0	No
13.2048	418.903	0.00164842	0.871666	4398	3.64326	0.735121	0	0	No
13.212	415.656	0.00163564	0.873301	4376	3.64108	0.729423	0	0	No
13.2192	412.409	0.00162286	0.874924	4353	3.63879	0.723725	0	0	No
13.2264	409.052	0.00160965	0.876534	4331	3.63659	0.717835	0	0	No
13.2336	405.705	0.00159648	0.87813	4308	3.63428	0.711961	0	0	No
13.2408	402.398	0.00158347	0.879714	4286	3.63205	0.706158	0	0	No
13.248	399.101	0.0015705	0.881284	4264	3.62982	0.700373	0	0	No
13.2552	395.805	0.00155752	0.882842	4242	3.62757	0.694587	0	0	No
13.2624	392.558	0.00154475	0.884387	4220	3.62531	0.688889	0	0	No
13.2696	389.261	0.00153177	0.885918	4199	3.62315	0.683103	0	0	No
13.2768	386.074	0.00151923	0.887438	4177	3.62086	0.677511	0	0	No
13.284	382.827	0.00150646	0.888944	4155	3.61857	0.671813	0	0	No
13.2912	379.64	0.00149392	0.890438	4134	3.61637	0.666221	0	0	No
13.2984	376.513	0.00148161	0.89192	4113	3.61416	0.660733	0	0	No
13.3056	373.327	0.00146907	0.893389	4092	3.61194	0.655141	0	0	No
13.3128	370.25	0.00145696	0.894846	4071	3.6097	0.649741	0	0	No
13.32	367.173	0.00144485	0.896291	4050	3.60746	0.644342	0	0	No
13.3272	364.106	0.00143279	0.897723	4029	3.6052	0.63896	0	0	No
13.3344	361.029	0.00142068	0.899144	4008	3.60293	0.63356	0	0	No
13.3416	357.952	0.00140857	0.900553	3987	3.60065	0.628161	0	0	No
13.3488	354.825	0.00139627	0.901949	3967	3.59846	0.622674	0	0	No
13.356	351.688	0.00138392	0.903333	3946	3.59616	0.617169	0	0	No
13.3632	348.452	0.00137119	0.904704	3926	3.59395	0.611488	0	0	No
13.3704	345.205	0.00135841	0.906062	3906	3.59173	0.605791	0	0	No
13.3776	341.968	0.00134567	0.907408	3886	3.5895	0.60011	0	0	No
13.3848	338.721	0.00133289	0.908741	3866	3.58726	0.594412	0	0	No
13.392	335.474	0.00132012	0.910061	3846	3.58501	0.588715	0	0	No
13.3992	332.177	0.00130714	0.911368	3826	3.58274	0.582929	0	0	No
13.4064	328.99	0.0012946	0.912663	3806	3.58047	0.577336	0	0	No
13.4136	325.744	0.00128183	0.913945	3787	3.5783	0.571639	0	0	No
13.4208	322.557	0.00126929	0.915214	3767	3.576	0.566046	0	0	No
13.428	319.43	0.00125698	0.916471	3748	3.5738	0.560559	0	0	No
13.4352	316.183	0.00124421	0.917715	3728	3.57148	0.554861	0	0	No
13.4424	313.056	0.0012319	0.918947	3709	3.56926	0.549374	0	0	No
13.4496	309.979	0.00121979	0.920167	3690	3.56703	0.543974	0	0	No
13.4568	306.912	0.00120772	0.921375	3671	3.56478	0.538592	0	0	No
13.464	303.885	0.00119581	0.92257	3652	3.56253	0.533281	0	0	No
13.4712	300.989	0.00118441	0.923755	3633	3.56027	0.528197	0	0	No
13.4784	298.132	0.00117317	0.924928	3615	3.55811	0.523183	0	0	No
13.4856	295.395	0.0011624	0.92609	3596	3.55582	0.51838	0	0	No
13.4928	292.718	0.00115187	0.927242	3578	3.55364	0.513683	0	0	No
13.5	290.031	0.0011413	0.928383	3559	3.55133	0.508968	0	0	No
13.5072	287.294	0.00113053	0.929514	3541	3.54913	0.504165	0	0	No
13.5144	284.617	0.00111999	0.930634	3523	3.54691	0.499467	0	0	No
13.5216	281.82	0.00110899	0.931743	3504	3.54456	0.494559	0	0	No
13.5288	279.084	0.00109822	0.932841	3486	3.54233	0.489756	0	0	No
13.536	276.237	0.00108701	0.933928	3468	3.54008	0.484761	0	0	No
13.5432	273.39	0.00107581	0.935004	3451	3.53794	0.479765	0	0	No
13.5504	270.483	0.00106437	0.936068	3433	3.53567	0.474664	0	0	No
13.5576	267.626	0.00105313	0.937122	3415	3.53339	0.46965	0	0	No
13.5648	264.669	0.0010415	0.938163	3397	3.5311	0.464461	0	0	No
13.572	261.762	0.00103006	0.939193	3380	3.52892	0.45936	0	0	No
13.5792	258.856	0.00101862	0.940212	3363	3.52673	0.454259	0	0	No
13.5864	255.949	0.00100718	0.941219	3345	3.5244	0.449158	0	0	No
13.5936	253.042	0.00099574	0.942215	3328	3.52218	0.444056	0	0	No
13.6008	250.195	0.000984537	0.943199	3311	3.51996	0.43906	0	0	No
13.608	247.348	0.000973335	0.944172	3294	3.51772	0.434065	0	0	No
13.6152	244.611	0.000962565	0.945135	3277	3.51548	0.429262	0	0	No
13.6224	241.814	0.000951559	0.946087	3260	3.51322	0.424354	0	0	No
13.6296	239.137	0.000941025	0.947028	3243	3.51095	0.419656	0	0	No
13.6368	236.511	0.000930688	0.947958	3227	3.5088	0.415046	0	0	No
13.644	233.884	0.000920351	0.948879	3210	3.50651	0.410436	0	0	No
13.6512	231.317	0.000910251	0.949789	3193	3.5042	0.405932	0	0	No
13.6584	228.75	0.00090015	0.950689	3177	3.50202	0.401427	0	0	No
13.6656	226.183	0.000890049	0.951579	3161	3.49982	0.396923	0	0	No
13.6728	223.606	0.000879909	0.952459	3144	3.49748	0.392401	0	0	No
13.68	221.039	0.000869808	0.953329	3128	3.49527	0.387896	0	0	No
13.6872	218.533	0.000859943	0.954189	3112	3.49304	0.383497	0	0	No
13.6944	215.956	0.000849803	0.955039	3096	3.4908	0.378975	0	0	No
13.7016	213.389	0.000839702	0.955878	3080	3.48855	0.37447	0	0	No
13.7088	210.932	0.000830034	0.956708	3064	3.48629	0.370159	0	0	No
13.716	208.365	0.000819933	0.957528	3048	3.48401	0.365654	0	0	No
13.7232	205.908	0.000810265	0.958339	3033	3.48187	0.361343	0	0	No
13.7304	203.401	0.000800401	0.959139	3017	3.47958	0.356944	0	0	No
13.7376	200.944	0.000790733	0.95993	3001	3.47727	0.352632	0	0	No
13.7448	198.428	0.000780829	0.96071	2986	3.47509	0.348215	0	0	No
13.752	195.921	0.000770964	0.961481	2971	3.4729	0.343816	0	0	No
13.7592	193.404	0.00076106	0.962243	2955	3.47056	0.339399	0	0	No
13.7664	190.887	0.000751156	0.962994	2940	3.46835	0.334983	0	0	No
13.7736	188.32	0.000741055	0.963735	2925	3.46613	0.330478	0	0	No
13.7808	185.813	0.00073119	0.964466	2910	3.46389	0.326079	0	0	No
13.788	183.356	0.000721522	0.965187	2895	3.46165	0.321767	0	0	No
13.7952	180.9	0.000711854	0.965899	2880	3.45939	0.317456	0	0	No
13.8024	178.553	0.000702619	0.966602	2865	3.45712	0.313337	0	0	No
13.8096	176.266	0.00069362	0.967296	2850	3.45484	0.309324	0	0	No
13.8168	173.979	0.000684621	0.96798	2836	3.45271	0.305311	0	0	No
13.824	171.862	0.000676291	0.968656	2821	3.4504	0.301596	0	0	No
13.8312	169.685	0.000667725	0.969324	2807	3.44824	0.297776	0	0	No
13.8384	167.618	0.000659592	0.969984	2792	3.44592	0.294149	0	0	No
13.8456	165.561	0.000651498	0.970635	2778	3.44373	0.290539	0	0	No
13.8528	163.495	0.000643364	0.971279	2763	3.44138	0.286912	0	0	No
13.86	161.438	0.00063527	0.971914	2749	3.43917	0.283303	0	0	No
13.8672	159.371	0.000627137	0.972541	2735	3.43696	0.279676	0	0	No
13.8744	157.254	0.000618807	0.97316	2721	3.43473	0.275961	0	0	No
13.8816	155.127	0.000610438	0.97377	2707	3.43249	0.272228	0	0	No
13.8888	153.01	0.000602108	0.974372	2693	3.43024	0.268514	0	0	No
13.896	150.953	0.000594014	0.974966	2679	3.42797	0.264904	0	0	No
13.9032	148.827	0.000585644	0.975552	2665	3.4257	0.261172	0	0	No
13.9104	146.77	0.00057755	0.97613	2652	3.42357	0.257562	0	0	No
13.9176	144.703	0.000569417	0.976699	2638	3.42127	0.253935	0	0	No
13.9248	142.696	0.00056152	0.977261	2624	3.41896	0.250413	0	0	No
13.932	140.689	0.000553623	0.977814	2611	3.41681	0.246891	0	0	No
13.9392	138.632	0.000545529	0.97836	2597	3.41447	0.243282	0	0	No
13.9464	136.505	0.000537159	0.978897	2584	3.41229	0.23955	0	0	No
13.9536	134.388	0.000528829	0.979426	2571	3.4101	0.235835	0	0	No
13.9608	132.272	0.000520499	0.979946	2557	3.40773	0.23212	0	0	No
13.968	130.045	0.000511736	0.980458	2544	3.40552	0.228212	0	0	No
13.9752	127.868	0.00050317	0.980961	2531	3.40329	0.224392	0	0	No
13.9824	125.751	0.00049484	0.981456	2518	3.40106	0.220677	0	0	No
13.9896	123.574	0.000486274	0.981942	2505	3.39881	0.216857	0	0	No
13.9968	121.567	0.000478377	0.982421	2492	3.39655	0.213335	0	0	No
14.004	119.61	0.000470676	0.982891	2479	3.39428	0.209901	0	0	No
14.0112	117.724	0.000463251	0.983354	2467	3.39217	0.20659	0	0	No
14.0184	115.877	0.000455984	0.98381	2454	3.38987	0.203349	0	0	No
14.0256	114.21	0.000449425	0.98426	2441	3.38757	0.200424	0	0	No
14.0328	112.543	0.000442865	0.984703	2429	3.38543	0.197499	0	0	No
14.04	110.926	0.000436503	0.985139	2416	3.3831	0.194661	0	0	No
14.0472	109.319	0.00043018	0.985569	2404	3.38093	0.191841	0	0	No
14.0544	107.812	0.00042425	0.985994	2391	3.37858	0.189197	0	0	No
14.0616	106.255	0.000418124	0.986412	2379	3.37639	0.186465	0	0	No
14.0688	104.759	0.000412233	0.986824	2367	3.3742	0.183838	0	0	No
14.076	103.252	0.000406304	0.98723	2355	3.37199	0.181194	0	0	No
14.0832	101.755	0.000400413	0.987631	2342	3.36959	0.178567	0	0	No
14.0904	100.258	0.000394523	0.988025	2330	3.36736	0.17594	0	0	No
14.0976	98.7011	0.000388397	0.988414	2318	3.36511	0.173208	0	0	No
14.1048	97.1942	0.000382467	0.988796	2306	3.36286	0.170564	0	0	No
14.112	95.6374	0.000376341	0.989173	2295	3.36078	0.167831	0	0	No
14.1192	94.0805	0.000370214	0.989543	2283	3.35851	0.165099	0	0	No
14.1264	92.5236	0.000364088	0.989907	2271	3.35622	0.162367	0	0	No
14.1336	91.0267	0.000358198	0.990265	2259	3.35392	0.15974	0	0	No
14.1408	89.5799	0.000352504	0.990618	2248	3.3518	0.157201	0	0	No
14.148	88.083	0.000346614	0.990964	2236	3.34947	0.154575	0	0	No
14.1552	86.6861	0.000341117	0.991305	2225	3.34733	0.152123	0	0	No
14.1624	85.3593	0.000335896	0.991641	2213	3.34498	0.149795	0	0	No
14.1696	84.0824	0.000330871	0.991972	2202	3.34282	0.147554	0	0	No
14.1768	82.8655	0.000326083	0.992298	2190	3.34044	0.145419	0	0	No
14.184	81.6987	0.000321491	0.99262	2179	3.33826	0.143371	0	0	No
14.1912	80.5918	0.000317135	0.992937	2168	3.33606	0.141428	0	0	No
14.1984	79.4249	0.000312544	0.993249	2157	3.33385	0.139381	0	0	No
14.2056	78.2681	0.000307991	0.993557	2146	3.33163	0.137351	0	0	No
14.2128	77.1612	0.000303636	0.993861	2135	3.3294	0.135408	0	0	No
14.22	75.9944	0.000299044	0.99416	2124	3.32715	0.13336	0	0	No
14.2272	74.7775	0.000294255	0.994454	2113	3.3249	0.131225	0	0	No
14.2344	73.5506	0.000289428	0.994744	2102	3.32263	0.129072	0	0	No
14.2416	72.3937	0.000284875	0.995028	2091	3.32035	0.127042	0	0	No
14.2488	71.1169	0.000279851	0.995308	2080	3.31806	0.124801	0	0	No
14.256	69.89	0.000275023	0.995583	2069	3.31576	0.122648	0	0	No
14.2632	68.6731	0.000270234	0.995854	2059	3.31366	0.120513	0	0	No
14.2704	67.3963	0.00026521	0.996119	2048	3.31133	0.118272	0	0	No
14.2776	66.2294	0.000260618	0.996379	2038	3.3092	0.116224	0	0	No
14.2848	64.9625	0.000255633	0.996635	2027	3.30685	0.114001	0	0	No
14.292	63.7956	0.000251041	0.996886	2017	3.30471	0.111953	0	0	No
14.2992	62.6288	0.000246449	0.997133	2006	3.30233	0.109906	0	0	No
14.3064	61.4619	0.000241858	0.997374	1996	3.30016	0.107858	0	0	No
14.3136	60.355	0.000237502	0.997612	1986	3.29798	0.105915	0	0	No
14.3208	59.3082	0.000233383	0.997845	1975	3.29557	0.104078	0	0	No
14.328	58.3113	0.00022946	0.998075	1965	3.29336	0.102329	0	0	No
14.3352	57.4344	0.000226009	0.998301	1955	3.29115	0.10079	0	0	No
14.3424	56.6076	0.000222755	0.998524	1945	3.28892	0.0993391	0	0	No
14.3496	55.7807	0.000219502	0.998743	1935	3.28668	0.0978881	0	0	No
14.3568	55.0638	0.000216681	0.99896	1925	3.28443	0.0966301	0	0	No
14.364	54.347	0.00021386	0.999174	1915	3.28217	0.0953721	0	0	No
14.3712	53.6301	0.000211039	0.999385	1905	3.27989	0.0941141	0	0	No
14.3784	52.8632	0.000208021	0.999593	1895	3.27761	0.0927683	0	0	No
14.3856	52.1464	0.0002052	0.999798	1886	3.27554	0.0915103	0	0	No
14.3928	51.3795	0.000202183	1	1876	3.27323	0.0901645	0	0	No
</Slice_Table>
