# Supplementary material for: Possible dissolution mechanism of alkali lignin in lactic acid-choline chloride under mild conditions
Source: RSC Adv. 2020 Nov 9;10(67):40649–57. doi: 10.1039/d0ra07808e (PMC9057700; doi:10.1039/d0ra07808e)
Supplement: RA-010-D0RA07808E-s016 [file RA-010-D0RA07808E-s016.txt]

<Administrative_Information>
Results File	D:\Cirrus Workbooks\2018-THF25min\thf_2019-12-24_17-07-31-0027.rst
Injection Filename	D:\Cirrus Workbooks\2018-THF25min\thf_2019-12-24_17-07-31-0027.cgrm
Decimal Separator	.
Results Generated	2019/12/25 11:12:33
Workbook	2017_1_11 2017-01-11 22-05-42
Created On	2017/1/12 15:12:50
Analyst	hg
Analysis Type	Single Channel
Analysed As	Unknown
Software Version	Cirrus 3.4.1
</Administrative_Information>
<Sample_Information>
Sample Type	Unknown
Sample Name	023-1301.D RID1 A, Refractive Index Signal
K * 10e5 Used	14.1
Alpha Used	0.7
Conc (mg/ml)	1
Injection Volume (ul)	10
</Sample_Information>
<Sample_GLP_Information>
Prep Procedure
History	2019/12/25 11:12:20 - Imported CGram c:\users\hg\appdata\local\temp\cs2pl774.cgrm
LIMS ID
Origin
Urgency	0
</Sample_GLP_Information>
<Collection_Information>
Date Collected	2019/12/25 11:12:20
Run Length (mins)	24
Sampling Interval (Hz)	2.31481
Collected By	hg
Autosampler Position	23
Vial Number	1
Bar Code
</Collection_Information>
<Analysis_Conditions>
Eluent	THF
Eluent RI	1
Set Flow Rate (ml/min)	1
Set Temperature
Column Set Name
Column Set Length (mm)	0
Detector Name	Detector
</Analysis_Conditions>
<Processing_Method_Information>
Method Name	Manual Analysis
Created On	2001/5/10 15:15:40
Method Created By	GeoffC
Last Modified	2019/12/25 10:25:22
Last Calibrated	2017/1/12 15:35:12
Method Comments	This method has processing switched on and is set so that you have to select the Peaks for Calibrants & Unknowns.
</Processing_Method_Information>
<Flowrate_Information>
FRM Name
FRM Peak Number	#IND
RT (mins)	#IND
FRCF	1
</Flowrate_Information>
<Processed_Peak_Information>
No of Processed Peaks	1
Peak No	Name	Start RT (mins)	Max RT (mins)	End RT (mins)	Height (mV)	% Height	Area (mV.secs)	% Area
1	Unknown	9.8064	13.8456	16.0128	671.848	100	156328	100
</Processed_Peak_Information>
<Peak_Detection_Information>
No of Detected Peaks	1
Peak No	Type	St Detect Code	End Detect Code	Is St Mod	Is Max Mod	Is End Mod
1	0	0	0	No	No	No
</Peak_Detection_Information>
<Baseline_Information>
No of Baselines	1
No	Start RT (mins)	End RT (mins)	Start Height	End Height	Is St Mod	Is End Mod
1	9.8064	16.0128	-49.7826	246.423	No	No
</Baseline_Information>
<Calibration_Used>
Calibration Type	Narrow Standard
Created On	2017/1/12 15:34:51
Last Modified	2017/1/12 15:35:12
Version Number	3
Calibration Created By	hg
High Limit RT (mins)	10.044
Low Limit RT (mins)	16.2792
High Limit MW	42436
Low Limit MW	485
K Calibration	14.1
Alpha Calibration	0.7
Calibration Flow Marker Name
Calibration Flow Marker RT (mins)	0
Calibration Comments
</Calibration_Used>
<Calibration_Curve_Details>
Number Of Regions	1
Region No	Polynomial Order	Coeff a	Coeff bx	Coeff cx^2	Coeff dx^3	Coeff ex^4	Coeff fx^5
1	1	7.75585	-0.311441	0	0	0	0
</Calibration_Curve_Details>
<Calibration_Curve_Statistics>
Residual Sum Of Squares	0.0126481
Corrected Sum Of Squares	3.61554
Coefficient Of Determination	0.996502
Standard Y Error Estimate	0.0459132
Linear Correlation Coefficient	-0.998249
</Calibration_Curve_Statistics>
<MW_Averages>
No of GPC Peaks	1
Peak No	Mp	Mn	Mw	Mz	Mz+1	Mv	PD
1	3541	2917	6879	14642	22990	6028	2.35824
</MW_Averages>
<MW_Ranges>
Peak No	1
Range No	High Limit	Low Limit	%Area
1	50320	10000	21.5606
2	10000	8000	6.59549
3	8000	6000	9.34829
4	6000	4000	14.216
5	4000	2000	24.6449
6	2000	587	23.6347
</MW_Ranges>
<Slice_Table>
Peak No	1
RT (mins)	Response (mV)	Norm Ht	Cum Ht	MW	logMW	dw_dlogM	W(M)	Conc	Outside Calib
9.8064	32.0326	8.85116e-005	8.85116e-005	50320	4.70174	0.0394723	0	0	Yes
9.8136	32.529	8.98832e-005	0.000178395	50060	4.69949	0.040084	0	0	Yes
9.8208	33.0253	9.12547e-005	0.00026965	49803	4.69726	0.0406956	0	0	Yes
9.828	33.4717	9.24881e-005	0.000362138	49546	4.69501	0.0412457	0	0	Yes
9.8352	33.8581	9.35558e-005	0.000455693	49291	4.69277	0.0417218	0	0	Yes
9.8424	34.1845	9.44576e-005	0.000550151	49037	4.69052	0.0421239	0	0	Yes
9.8496	34.5708	9.55252e-005	0.000645676	48785	4.68829	0.0426001	0	0	Yes
9.8568	35.0172	9.67586e-005	0.000742435	48533	4.68604	0.0431501	0	0	Yes
9.864	35.4636	9.7992e-005	0.000840427	48283	4.68379	0.0437001	0	0	Yes
9.8712	35.96	9.93636e-005	0.00093979	48035	4.68156	0.0443118	0	0	Yes
9.8784	36.5163	0.000100901	0.00104069	47787	4.67931	0.0449974	0	0	Yes
9.8856	37.1327	0.000102604	0.0011433	47541	4.67707	0.0457569	0	0	Yes
9.8928	37.8491	0.000104584	0.00124788	47296	4.67482	0.0466397	0	0	Yes
9.9	38.5155	0.000106425	0.0013543	47053	4.67259	0.0474608	0	0	Yes
9.9072	39.3518	0.000108736	0.00146304	46811	4.67035	0.0484914	0	0	Yes
9.9144	40.0782	0.000110743	0.00157378	46569	4.6681	0.0493865	0	0	Yes
9.9216	40.8646	0.000112916	0.0016867	46330	4.66586	0.0503555	0	0	Yes
9.9288	41.5309	0.000114757	0.00180146	46091	4.66362	0.0511767	0	0	Yes
9.936	42.2573	0.000116764	0.00191822	45854	4.66138	0.0520718	0	0	Yes
9.9432	42.9237	0.000118606	0.00203683	45618	4.65914	0.0528929	0	0	Yes
9.9504	43.6401	0.000120585	0.00215741	45383	4.65689	0.0537757	0	0	Yes
9.9576	44.3564	0.000122565	0.00227998	45149	4.65465	0.0546584	0	0	Yes
9.9648	45.0828	0.000124572	0.00240455	44916	4.6524	0.0555535	0	0	Yes
9.972	45.8692	0.000126745	0.00253129	44685	4.65016	0.0565225	0	0	Yes
9.9792	46.7056	0.000129056	0.00266035	44455	4.64792	0.0575531	0	0	Yes
9.9864	47.5419	0.000131367	0.00279171	44226	4.64568	0.0585837	0	0	Yes
9.9936	48.4283	0.000133816	0.00292553	43998	4.64343	0.059676	0	0	Yes
10.0008	49.4347	0.000136597	0.00306213	43772	4.6412	0.0609161	0	0	Yes
10.008	50.3811	0.000139212	0.00320134	43546	4.63895	0.0620823	0	0	Yes
10.0152	51.3874	0.000141992	0.00334333	43322	4.63671	0.0633224	0	0	Yes
10.0224	52.4538	0.000144939	0.00348827	43099	4.63447	0.0646364	0	0	Yes
10.0296	53.5102	0.000147858	0.00363613	42877	4.63222	0.0659381	0	0	Yes
10.0368	54.6266	0.000150943	0.00378707	42656	4.62998	0.0673138	0	0	Yes
10.044	55.7429	0.000154027	0.0039411	42436	4.62773	0.0686894	0	0	No
10.0512	56.8693	0.00015714	0.00409824	42218	4.6255	0.0700774	0	0	No
10.0584	58.0357	0.000160363	0.0042586	42000	4.62325	0.0715147	0	0	No
10.0656	59.152	0.000163447	0.00442205	41784	4.62101	0.0728904	0	0	No
10.0728	60.3284	0.000166698	0.00458874	41569	4.61877	0.0743399	0	0	No
10.08	61.4448	0.000169783	0.00475853	41355	4.61653	0.0757156	0	0	No
10.0872	62.6212	0.000173033	0.00493156	41142	4.61429	0.0771652	0	0	No
10.0944	63.7375	0.000176118	0.00510768	40930	4.61204	0.0785408	0	0	No
10.1016	64.8539	0.000179203	0.00528688	40719	4.6098	0.0799165	0	0	No
10.1088	65.8603	0.000181983	0.00546886	40509	4.60755	0.0811566	0	0	No
10.116	66.9767	0.000185068	0.00565393	40301	4.60532	0.0825323	0	0	No
10.1232	68.043	0.000188015	0.00584195	40093	4.60307	0.0838463	0	0	No
10.1304	69.1594	0.000191099	0.00603305	39887	4.60083	0.085222	0	0	No
10.1376	70.2158	0.000194018	0.00622707	39681	4.59858	0.0865237	0	0	No
10.1448	71.3422	0.000197131	0.0064242	39477	4.59634	0.0879117	0	0	No
10.152	72.4585	0.000200215	0.00662441	39274	4.59411	0.0892873	0	0	No
10.1592	73.6249	0.000203438	0.00682785	39071	4.59185	0.0907246	0	0	No
10.1664	74.8013	0.000206689	0.00703454	38870	4.58961	0.0921742	0	0	No
10.1736	75.9777	0.000209939	0.00724448	38670	4.58737	0.0936238	0	0	No
10.1808	77.154	0.00021319	0.00745767	38471	4.58513	0.0950734	0	0	No
10.188	78.3204	0.000216413	0.00767408	38273	4.58289	0.0965106	0	0	No
10.1952	79.5568	0.000219829	0.00789391	38076	4.58065	0.0980342	0	0	No
10.2024	80.8432	0.000223384	0.00811729	37880	4.57841	0.0996193	0	0	No
10.2096	82.0695	0.000226772	0.00834407	37685	4.57617	0.101131	0	0	No
10.2168	83.3559	0.000230327	0.00857439	37490	4.57392	0.102716	0	0	No
10.224	84.7023	0.000234047	0.00880844	37297	4.57167	0.104375	0	0	No
10.2312	86.0386	0.00023774	0.00904618	37105	4.56943	0.106021	0	0	No
10.2384	87.275	0.000241156	0.00928734	36914	4.56719	0.107545	0	0	No
10.2456	88.5614	0.00024471	0.00953205	36724	4.56495	0.10913	0	0	No
10.2528	89.7878	0.000248099	0.00978015	36535	4.56271	0.110641	0	0	No
10.26	90.9641	0.00025135	0.0100315	36347	4.56047	0.112091	0	0	No
10.2672	92.1305	0.000254573	0.0102861	36160	4.55823	0.113528	0	0	No
10.2744	93.1969	0.000257519	0.0105436	35973	4.55598	0.114842	0	0	No
10.2816	94.2033	0.0002603	0.0108039	35788	4.55374	0.116082	0	0	No
10.2888	95.2596	0.000263219	0.0110671	35604	4.5515	0.117384	0	0	No
10.296	96.266	0.000266	0.0113331	35420	4.54925	0.118624	0	0	No
10.3032	97.2724	0.00026878	0.0116019	35238	4.54701	0.119864	0	0	No
10.3104	98.2788	0.000271561	0.0118734	35057	4.54477	0.121104	0	0	No
10.3176	99.3951	0.000274646	0.0121481	34876	4.54253	0.12248	0	0	No
10.3248	100.462	0.000277593	0.0124257	34696	4.54028	0.123794	0	0	No
10.332	101.458	0.000280346	0.012706	34518	4.53805	0.125022	0	0	No
10.3392	102.634	0.000283596	0.0129896	34340	4.5358	0.126471	0	0	No
10.3464	103.701	0.000286543	0.0132762	34163	4.53356	0.127786	0	0	No
10.3536	104.867	0.000289766	0.0135659	33987	4.53131	0.129223	0	0	No
10.3608	106.043	0.000293016	0.013859	33812	4.52907	0.130672	0	0	No
10.368	107.16	0.000296101	0.0141551	33638	4.52683	0.132048	0	0	No
10.3752	108.276	0.000299186	0.0144542	33465	4.52459	0.133424	0	0	No
10.3824	109.342	0.000302132	0.0147564	33292	4.52234	0.134738	0	0	No
10.3896	110.399	0.000305051	0.0150614	33121	4.5201	0.136039	0	0	No
10.3968	111.405	0.000307832	0.0153693	32950	4.51786	0.13728	0	0	No
10.404	112.412	0.000310613	0.0156799	32781	4.51562	0.13852	0	0	No
10.4112	113.358	0.000313228	0.0159931	32612	4.51338	0.139686	0	0	No
10.4184	114.314	0.00031587	0.016309	32444	4.51113	0.140864	0	0	No
10.4256	115.201	0.00031832	0.0166273	32277	4.50889	0.141957	0	0	No
10.4328	116.207	0.0003211	0.0169484	32111	4.50665	0.143197	0	0	No
10.44	117.213	0.000323881	0.0172723	31945	4.5044	0.144437	0	0	No
10.4472	118.28	0.000326828	0.0175991	31781	4.50217	0.145751	0	0	No
10.4544	119.276	0.000329581	0.0179287	31617	4.49992	0.146979	0	0	No
10.4616	120.233	0.000332224	0.0182609	31454	4.49768	0.148157	0	0	No
10.4688	121.119	0.000334673	0.0185956	31292	4.49543	0.149249	0	0	No
10.476	122.075	0.000337315	0.0189329	31131	4.49319	0.150428	0	0	No
10.4832	122.962	0.000339765	0.0192727	30971	4.49096	0.15152	0	0	No
10.4904	123.748	0.000341937	0.0196146	30811	4.48871	0.152489	0	0	No
10.4976	124.634	0.000344387	0.019959	30653	4.48647	0.153581	0	0	No
10.5048	125.531	0.000346863	0.0203058	30495	4.48423	0.154686	0	0	No
10.512	126.367	0.000349175	0.020655	30338	4.48199	0.155717	0	0	No
10.5192	127.314	0.00035179	0.0210068	30181	4.47973	0.156883	0	0	No
10.5264	128.26	0.000354405	0.0213612	30026	4.4775	0.158049	0	0	No
10.5336	129.216	0.000357047	0.0217183	29871	4.47525	0.159227	0	0	No
10.5408	130.273	0.000359966	0.0220782	29718	4.47302	0.160529	0	0	No
10.548	131.279	0.000362747	0.022441	29564	4.47076	0.161769	0	0	No
10.5552	132.395	0.000365832	0.0228068	29412	4.46852	0.163145	0	0	No
10.5624	133.462	0.000368778	0.0231756	29261	4.46629	0.164459	0	0	No
10.5696	134.578	0.000371863	0.0235474	29110	4.46404	0.165835	0	0	No
10.5768	135.695	0.000374948	0.0239224	28960	4.4618	0.16721	0	0	No
10.584	136.871	0.000378198	0.0243006	28811	4.45956	0.16866	0	0	No
10.5912	138.037	0.000381421	0.024682	28663	4.45732	0.170097	0	0	No
10.5984	139.324	0.000384976	0.025067	28515	4.45507	0.171682	0	0	No
10.6056	140.61	0.00038853	0.0254555	28368	4.45283	0.173267	0	0	No
10.6128	141.956	0.00039225	0.0258478	28222	4.45059	0.174926	0	0	No
10.62	143.303	0.000395971	0.0262437	28077	4.44835	0.176586	0	0	No
10.6272	144.809	0.000400133	0.0266439	27932	4.4461	0.178442	0	0	No
10.6344	146.266	0.000404157	0.027048	27788	4.44386	0.180236	0	0	No
10.6416	147.832	0.000408485	0.0274565	27645	4.44162	0.182167	0	0	No
10.6488	149.398	0.000412813	0.0278693	27503	4.43938	0.184097	0	0	No
10.656	151.025	0.000417307	0.0282866	27361	4.43713	0.186101	0	0	No
10.6632	152.591	0.000421636	0.0287083	27220	4.43489	0.188031	0	0	No
10.6704	154.157	0.000425964	0.0291342	27080	4.43265	0.189961	0	0	No
10.6776	155.724	0.000430292	0.0295645	26941	4.43041	0.191891	0	0	No
10.6848	157.29	0.00043462	0.0299991	26802	4.42817	0.193821	0	0	No
10.692	158.857	0.000438948	0.0304381	26664	4.42593	0.195752	0	0	No
10.6992	160.423	0.000443276	0.0308814	26526	4.42367	0.197682	0	0	No
10.7064	161.939	0.000447466	0.0313288	26390	4.42144	0.19955	0	0	No
10.7136	163.506	0.000451795	0.0317806	26254	4.4192	0.201481	0	0	No
10.7208	165.072	0.000456123	0.0322367	26119	4.41696	0.203411	0	0	No
10.728	166.638	0.000460451	0.0326972	25984	4.41471	0.205341	0	0	No
10.7352	168.265	0.000464945	0.0331621	25850	4.41246	0.207345	0	0	No
10.7424	169.771	0.000469107	0.0336313	25717	4.41022	0.209201	0	0	No
10.7496	171.398	0.000473601	0.0341049	25585	4.40799	0.211205	0	0	No
10.7568	173.024	0.000478095	0.0345829	25453	4.40574	0.213209	0	0	No
10.764	174.59	0.000482423	0.0350654	25322	4.4035	0.21514	0	0	No
10.7712	176.377	0.000487359	0.0355527	25192	4.40126	0.217341	0	0	No
10.7784	178.113	0.000492157	0.0360449	25062	4.39902	0.219481	0	0	No
10.7856	179.909	0.000497121	0.036542	24933	4.39677	0.221694	0	0	No
10.7928	181.756	0.000502223	0.0370442	24804	4.39452	0.223969	0	0	No
10.8	183.712	0.000507629	0.0375519	24677	4.39229	0.22638	0	0	No
10.8072	185.679	0.000513062	0.0380649	24550	4.39005	0.228803	0	0	No
10.8144	187.635	0.000518468	0.0385834	24423	4.3878	0.231214	0	0	No
10.8216	189.711	0.000524205	0.0391076	24297	4.38555	0.233773	0	0	No
10.8288	191.668	0.000529611	0.0396372	24172	4.38331	0.236183	0	0	No
10.836	193.744	0.000535348	0.0401726	24048	4.38108	0.238742	0	0	No
10.8432	195.65	0.000540616	0.0407132	23924	4.37883	0.241091	0	0	No
10.8504	197.667	0.000546188	0.0412594	23801	4.3766	0.243576	0	0	No
10.8576	199.623	0.000551593	0.041811	23678	4.37435	0.245986	0	0	No
10.8648	201.59	0.000557027	0.042368	23556	4.3721	0.24841	0	0	No
10.872	203.606	0.000562598	0.0429306	23435	4.36986	0.250894	0	0	No
10.8792	205.622	0.00056817	0.0434987	23314	4.36762	0.253379	0	0	No
10.8864	207.749	0.000574046	0.0440728	23194	4.36538	0.255999	0	0	No
10.8936	209.985	0.000580225	0.044653	23075	4.36314	0.258755	0	0	No
10.9008	212.171	0.000586266	0.0452393	22956	4.3609	0.261449	0	0	No
10.908	214.468	0.000592612	0.0458319	22838	4.35866	0.264279	0	0	No
10.9152	216.774	0.000598985	0.0464309	22720	4.35641	0.267121	0	0	No
10.9224	219.181	0.000605634	0.0470365	22603	4.35417	0.270086	0	0	No
10.9296	221.537	0.000612145	0.0476487	22486	4.35191	0.27299	0	0	No
10.9368	223.773	0.000618324	0.048267	22371	4.34969	0.275746	0	0	No
10.944	226.13	0.000624835	0.0488918	22255	4.34743	0.278649	0	0	No
10.9512	228.486	0.000631346	0.0495232	22141	4.3452	0.281553	0	0	No
10.9584	230.722	0.000637526	0.0501607	22027	4.34296	0.284309	0	0	No
10.9656	233.019	0.000643871	0.0508046	21913	4.3407	0.287138	0	0	No
10.9728	235.325	0.000650244	0.0514548	21801	4.33848	0.28998	0	0	No
10.98	237.672	0.000656728	0.0521115	21688	4.33622	0.292872	0	0	No
10.9872	240.028	0.000663239	0.0527748	21577	4.33399	0.295775	0	0	No
10.9944	242.434	0.000669888	0.0534447	21465	4.33173	0.298741	0	0	No
11.0016	244.901	0.000676703	0.0541214	21355	4.3295	0.30178	0	0	No
11.0088	247.427	0.000683684	0.054805	21245	4.32726	0.304893	0	0	No
11.016	249.953	0.000690665	0.0554957	21136	4.32502	0.308006	0	0	No
11.0232	252.53	0.000697784	0.0561935	21027	4.32278	0.311181	0	0	No
11.0304	255.056	0.000704764	0.0568983	20918	4.32052	0.314294	0	0	No
11.0376	257.632	0.000711883	0.0576101	20811	4.31829	0.317469	0	0	No
11.0448	260.149	0.000718836	0.058329	20703	4.31603	0.32057	0	0	No
11.052	262.675	0.000725817	0.0590548	20597	4.3138	0.323683	0	0	No
11.0592	265.202	0.000732798	0.0597876	20491	4.31156	0.326796	0	0	No
11.0664	267.718	0.000739751	0.0605273	20385	4.30931	0.329897	0	0	No
11.0736	270.184	0.000746566	0.0612739	20280	4.30707	0.332936	0	0	No
11.0808	272.711	0.000753547	0.0620275	20176	4.30484	0.336049	0	0	No
11.088	275.177	0.000760362	0.0627878	20072	4.30259	0.339088	0	0	No
11.0952	277.643	0.000767177	0.063555	19969	4.30036	0.342127	0	0	No
11.1024	280.11	0.000773992	0.064329	19866	4.29811	0.345167	0	0	No
11.1096	282.576	0.000780807	0.0651098	19763	4.29585	0.348206	0	0	No
11.1168	285.043	0.000787622	0.0658974	19662	4.29363	0.351245	0	0	No
11.124	287.569	0.000794603	0.066692	19560	4.29137	0.354358	0	0	No
11.1312	289.975	0.000801252	0.0674933	19460	4.28914	0.357323	0	0	No
11.1384	292.442	0.000808067	0.0683013	19359	4.28688	0.360363	0	0	No
11.1456	294.848	0.000814716	0.0691161	19260	4.28466	0.363328	0	0	No
11.1528	297.204	0.000821227	0.0699373	19160	4.2824	0.366231	0	0	No
11.16	299.501	0.000827573	0.0707649	19062	4.28017	0.369061	0	0	No
11.1672	301.747	0.00083378	0.0715986	18964	4.27793	0.371829	0	0	No
11.1744	303.934	0.000839821	0.0724385	18866	4.27568	0.374523	0	0	No
11.1816	306.11	0.000845835	0.0732843	18769	4.27344	0.377205	0	0	No
11.1888	308.356	0.000852042	0.0741363	18672	4.27119	0.379973	0	0	No
11.196	310.483	0.000857918	0.0749943	18576	4.26895	0.382594	0	0	No
11.2032	312.669	0.000863959	0.0758582	18480	4.2667	0.385288	0	0	No
11.2104	314.855	0.00087	0.0767282	18385	4.26446	0.387982	0	0	No
11.2176	317.102	0.000876207	0.0776044	18290	4.26221	0.39075	0	0	No
11.2248	319.338	0.000882387	0.0784868	18196	4.25998	0.393506	0	0	No
11.232	321.635	0.000888732	0.0793755	18103	4.25775	0.396336	0	0	No
11.2392	323.931	0.000895077	0.0802706	18009	4.25549	0.399165	0	0	No
11.2464	326.177	0.000901285	0.0811719	17917	4.25327	0.401933	0	0	No
11.2536	328.414	0.000907464	0.0820794	17824	4.25101	0.404689	0	0	No
11.2608	330.6	0.000913505	0.0829929	17733	4.24878	0.407383	0	0	No
11.268	332.736	0.000919409	0.0839123	17641	4.24652	0.410016	0	0	No
11.2752	334.863	0.000925284	0.0848376	17550	4.24428	0.412636	0	0	No
11.2824	336.879	0.000930856	0.0857684	17460	4.24204	0.415121	0	0	No
11.2896	338.896	0.000936427	0.0867048	17370	4.2398	0.417605	0	0	No
11.2968	340.852	0.000941833	0.0876467	17281	4.23757	0.420016	0	0	No
11.304	342.818	0.000947267	0.0885939	17192	4.23533	0.422439	0	0	No
11.3112	344.775	0.000952672	0.0895466	17103	4.23307	0.42485	0	0	No
11.3184	346.681	0.00095794	0.0905046	17015	4.23083	0.427199	0	0	No
11.3256	348.697	0.000963512	0.0914681	16927	4.22858	0.429684	0	0	No
11.3328	350.604	0.000968779	0.0924368	16840	4.22634	0.432033	0	0	No
11.34	352.62	0.000974351	0.0934112	16753	4.22409	0.434518	0	0	No
11.3472	354.467	0.000979453	0.0943907	16667	4.22186	0.436793	0	0	No
11.3544	356.433	0.000984886	0.0953755	16581	4.21961	0.439216	0	0	No
11.3616	358.329	0.000990126	0.0963657	16496	4.21738	0.441553	0	0	No
11.3688	360.186	0.000995256	0.0973609	16411	4.21514	0.44384	0	0	No
11.376	362.082	0.0010005	0.0983614	16326	4.21288	0.446177	0	0	No
11.3832	363.878	0.00100546	0.0993669	16242	4.21064	0.448391	0	0	No
11.3904	365.665	0.0010104	0.100377	16159	4.20841	0.450592	0	0	No
11.3976	367.461	0.00101536	0.101393	16075	4.20615	0.452806	0	0	No
11.4048	369.258	0.00102032	0.102413	15993	4.20393	0.455019	0	0	No
11.412	370.984	0.00102509	0.103438	15910	4.20167	0.457146	0	0	No
11.4192	372.84	0.00103022	0.104468	15828	4.19943	0.459434	0	0	No
11.4264	374.627	0.00103516	0.105503	15747	4.1972	0.461635	0	0	No
11.4336	376.423	0.00104012	0.106544	15666	4.19496	0.463849	0	0	No
11.4408	378.269	0.00104522	0.107589	15585	4.19271	0.466124	0	0	No
11.448	380.226	0.00105063	0.108639	15505	4.19047	0.468535	0	0	No
11.4552	382.192	0.00105606	0.109695	15425	4.18823	0.470958	0	0	No
11.4624	384.209	0.00106163	0.110757	15346	4.186	0.473443	0	0	No
11.4696	386.225	0.00106721	0.111824	15266	4.18373	0.475927	0	0	No
11.4768	388.301	0.00107294	0.112897	15188	4.1815	0.478486	0	0	No
11.484	390.368	0.00107865	0.113976	15110	4.17926	0.481032	0	0	No
11.4912	392.444	0.00108439	0.11506	15032	4.17702	0.483591	0	0	No
11.4984	394.52	0.00109013	0.11615	14954	4.17476	0.486149	0	0	No
11.5056	396.537	0.0010957	0.117246	14877	4.17252	0.488634	0	0	No
11.5128	398.493	0.00110111	0.118347	14801	4.17029	0.491045	0	0	No
11.52	400.51	0.00110668	0.119454	14725	4.16806	0.49353	0	0	No
11.5272	402.356	0.00111178	0.120566	14649	4.16581	0.495805	0	0	No
11.5344	404.262	0.00111705	0.121683	14573	4.16355	0.498154	0	0	No
11.5416	406.109	0.00112215	0.122805	14498	4.16131	0.500429	0	0	No
11.5488	407.905	0.00112711	0.123932	14424	4.15909	0.502643	0	0	No
11.556	409.691	0.00113205	0.125064	14349	4.15682	0.504844	0	0	No
11.5632	411.428	0.00113685	0.126201	14275	4.15458	0.506984	0	0	No
11.5704	413.164	0.00114164	0.127343	14202	4.15235	0.509123	0	0	No
11.5776	414.901	0.00114644	0.128489	14129	4.15011	0.511263	0	0	No
11.5848	416.577	0.00115107	0.12964	14056	4.14786	0.513329	0	0	No
11.592	418.313	0.00115587	0.130796	13984	4.14563	0.515468	0	0	No
11.5992	420.11	0.00116084	0.131957	13912	4.14339	0.517682	0	0	No
11.6064	421.786	0.00116547	0.133122	13840	4.14114	0.519748	0	0	No
11.6136	423.522	0.00117027	0.134292	13769	4.1389	0.521887	0	0	No
11.6208	425.259	0.00117506	0.135468	13698	4.13666	0.524027	0	0	No
11.628	426.935	0.0011797	0.136647	13627	4.1344	0.526093	0	0	No
11.6352	428.672	0.00118449	0.137832	13557	4.13216	0.528232	0	0	No
11.6424	430.298	0.00118899	0.139021	13487	4.12992	0.530236	0	0	No
11.6496	431.974	0.00119362	0.140214	13418	4.12769	0.532302	0	0	No
11.6568	433.711	0.00119842	0.141413	13349	4.12545	0.534442	0	0	No
11.664	435.397	0.00120308	0.142616	13280	4.1232	0.53652	0	0	No
11.6712	437.183	0.00120801	0.143824	13211	4.12094	0.538721	0	0	No
11.6784	438.92	0.00121281	0.145037	13143	4.11869	0.540861	0	0	No
11.6856	440.766	0.00121791	0.146255	13076	4.11647	0.543136	0	0	No
11.6928	442.563	0.00122288	0.147477	13008	4.11421	0.545349	0	0	No
11.7	444.409	0.00122798	0.148705	12941	4.11197	0.547625	0	0	No
11.7072	446.145	0.00123278	0.149938	12875	4.10975	0.549764	0	0	No
11.7144	447.882	0.00123757	0.151176	12808	4.10748	0.551904	0	0	No
11.7216	449.618	0.00124237	0.152418	12742	4.10524	0.554044	0	0	No
11.7288	451.244	0.00124687	0.153665	12677	4.10302	0.556048	0	0	No
11.736	452.861	0.00125133	0.154916	12612	4.10078	0.55804	0	0	No
11.7432	454.427	0.00125566	0.156172	12547	4.09854	0.55997	0	0	No
11.7504	455.944	0.00125985	0.157432	12482	4.09628	0.561838	0	0	No
11.7576	457.51	0.00126418	0.158696	12418	4.09405	0.563768	0	0	No
11.7648	459.016	0.00126834	0.159964	12354	4.09181	0.565625	0	0	No
11.772	460.533	0.00127253	0.161237	12290	4.08955	0.567493	0	0	No
11.7792	462.039	0.00127669	0.162514	12227	4.08732	0.569349	0	0	No
11.7864	463.555	0.00128088	0.163795	12164	4.08508	0.571218	0	0	No
11.7936	465.172	0.00128535	0.16508	12101	4.08282	0.57321	0	0	No
11.8008	466.748	0.00128971	0.16637	12039	4.08059	0.575152	0	0	No
11.808	468.364	0.00129417	0.167664	11977	4.07835	0.577144	0	0	No
11.8152	470.051	0.00129883	0.168963	11915	4.07609	0.579222	0	0	No
11.8224	471.617	0.00130316	0.170266	11854	4.07386	0.581152	0	0	No
11.8296	473.294	0.00130779	0.171574	11793	4.07162	0.583218	0	0	No
11.8368	474.92	0.00131229	0.172886	11732	4.06937	0.585222	0	0	No
11.844	476.536	0.00131675	0.174203	11672	4.06715	0.587214	0	0	No
11.8512	478.103	0.00132108	0.175524	11612	4.06491	0.589144	0	0	No
11.8584	479.619	0.00132527	0.176849	11552	4.06266	0.591013	0	0	No
11.8656	481.245	0.00132976	0.178179	11492	4.0604	0.593017	0	0	No
11.8728	482.752	0.00133393	0.179513	11433	4.05816	0.594873	0	0	No
11.88	484.318	0.00133826	0.180851	11374	4.05591	0.596803	0	0	No
11.8872	485.995	0.00134289	0.182194	11316	4.05369	0.598869	0	0	No
11.8944	487.571	0.00134724	0.183541	11257	4.05142	0.600811	0	0	No
11.9016	489.137	0.00135157	0.184893	11199	4.04918	0.602741	0	0	No
11.9088	490.704	0.0013559	0.186248	11142	4.04696	0.604672	0	0	No
11.916	492.27	0.00136023	0.187609	11084	4.0447	0.606602	0	0	No
11.9232	493.777	0.00136439	0.188973	11027	4.04246	0.608458	0	0	No
11.9304	495.293	0.00136858	0.190342	10970	4.04021	0.610327	0	0	No
11.9376	496.749	0.0013726	0.191714	10914	4.03798	0.612121	0	0	No
11.9448	498.256	0.00137677	0.193091	10858	4.03575	0.613978	0	0	No
11.952	499.712	0.00138079	0.194472	10802	4.0335	0.615772	0	0	No
11.9592	501.218	0.00138495	0.195857	10746	4.03125	0.617628	0	0	No
11.9664	502.675	0.00138898	0.197246	10691	4.02902	0.619423	0	0	No
11.9736	504.191	0.00139317	0.198639	10636	4.02678	0.621292	0	0	No
11.9808	505.697	0.00139733	0.200036	10581	4.02453	0.623148	0	0	No
11.988	507.214	0.00140152	0.201438	10526	4.02226	0.625016	0	0	No
11.9952	508.78	0.00140585	0.202844	10472	4.02003	0.626947	0	0	No
12.0024	510.347	0.00141018	0.204254	10418	4.01778	0.628877	0	0	No
12.0096	511.913	0.0014145	0.205668	10365	4.01557	0.630807	0	0	No
12.0168	513.479	0.00141883	0.207087	10311	4.0133	0.632737	0	0	No
12.024	515.046	0.00142316	0.20851	10258	4.01106	0.634667	0	0	No
12.0312	516.612	0.00142749	0.209938	10205	4.00881	0.636597	0	0	No
12.0384	518.178	0.00143182	0.21137	10153	4.00659	0.638527	0	0	No
12.0456	519.695	0.00143601	0.212806	10100	4.00432	0.640396	0	0	No
12.0528	521.201	0.00144017	0.214246	10048	4.00208	0.642252	0	0	No
12.06	522.658	0.00144419	0.21569	9997	3.99987	0.644047	0	0	No
12.0672	524.054	0.00144805	0.217138	9945	3.9976	0.645768	0	0	No
12.0744	525.45	0.00145191	0.21859	9894	3.99537	0.647488	0	0	No
12.0816	526.797	0.00145563	0.220046	9843	3.99313	0.649147	0	0	No
12.0888	528.143	0.00145935	0.221505	9792	3.99087	0.650806	0	0	No
12.096	529.479	0.00146304	0.222968	9742	3.98865	0.652453	0	0	No
12.1032	530.876	0.0014669	0.224435	9692	3.98641	0.654174	0	0	No
12.1104	532.282	0.00147079	0.225906	9642	3.98417	0.655907	0	0	No
12.1176	533.729	0.00147478	0.22738	9592	3.98191	0.657689	0	0	No
12.1248	535.295	0.00147911	0.22886	9543	3.97968	0.659619	0	0	No
12.132	536.751	0.00148314	0.230343	9494	3.97745	0.661414	0	0	No
12.1392	538.318	0.00148747	0.23183	9445	3.9752	0.663344	0	0	No
12.1464	539.834	0.00149166	0.233322	9396	3.97294	0.665213	0	0	No
12.1536	541.34	0.00149582	0.234818	9348	3.97072	0.667069	0	0	No
12.1608	542.857	0.00150001	0.236318	9300	3.96848	0.668938	0	0	No
12.168	544.193	0.0015037	0.237821	9252	3.96624	0.670584	0	0	No
12.1752	545.6	0.00150759	0.239329	9204	3.96398	0.672317	0	0	No
12.1824	546.886	0.00151114	0.24084	9157	3.96175	0.673902	0	0	No
12.1896	548.222	0.00151483	0.242355	9109	3.95947	0.675549	0	0	No
12.1968	549.569	0.00151855	0.243873	9063	3.95727	0.677208	0	0	No
12.204	550.855	0.00152211	0.245396	9016	3.95501	0.678793	0	0	No
12.2112	552.191	0.0015258	0.246921	8969	3.95274	0.68044	0	0	No
12.2184	553.598	0.00152969	0.248451	8923	3.95051	0.682173	0	0	No
12.2256	554.934	0.00153338	0.249984	8877	3.94827	0.68382	0	0	No
12.2328	556.281	0.0015371	0.251522	8832	3.94606	0.685479	0	0	No
12.24	557.617	0.00154079	0.253062	8786	3.94379	0.687126	0	0	No
12.2472	558.903	0.00154435	0.254607	8741	3.94156	0.688711	0	0	No
12.2544	560.19	0.0015479	0.256155	8696	3.93932	0.690296	0	0	No
12.2616	561.426	0.00155132	0.257706	8651	3.93707	0.69182	0	0	No
12.2688	562.712	0.00155487	0.259261	8606	3.9348	0.693405	0	0	No
12.276	563.829	0.00155796	0.260819	8562	3.93258	0.69478	0	0	No
12.2832	564.945	0.00156104	0.26238	8518	3.93034	0.696156	0	0	No
12.2904	565.952	0.00156382	0.263944	8474	3.92809	0.697396	0	0	No
12.2976	566.958	0.0015666	0.26551	8431	3.92588	0.698636	0	0	No
12.3048	567.964	0.00156938	0.26708	8387	3.92361	0.699876	0	0	No
12.312	568.961	0.00157214	0.268652	8344	3.92137	0.701104	0	0	No
12.3192	569.857	0.00157461	0.270226	8301	3.91913	0.702209	0	0	No
12.3264	570.863	0.00157739	0.271804	8258	3.91687	0.703449	0	0	No
12.3336	571.87	0.00158018	0.273384	8216	3.91466	0.704689	0	0	No
12.3408	572.876	0.00158296	0.274967	8173	3.91238	0.705929	0	0	No
12.348	573.993	0.00158604	0.276553	8131	3.91014	0.707305	0	0	No
12.3552	575.109	0.00158913	0.278142	8089	3.90789	0.70868	0	0	No
12.3624	576.335	0.00159251	0.279734	8048	3.90569	0.710191	0	0	No
12.3696	577.572	0.00159593	0.28133	8006	3.90342	0.711715	0	0	No
12.3768	578.798	0.00159932	0.28293	7965	3.90119	0.713226	0	0	No
12.384	580.144	0.00160304	0.284533	7924	3.89894	0.714885	0	0	No
12.3912	581.431	0.00160659	0.286139	7883	3.89669	0.71647	0	0	No
12.3984	582.717	0.00161015	0.28775	7843	3.89448	0.718056	0	0	No
12.4056	584.004	0.0016137	0.289363	7802	3.89221	0.719641	0	0	No
12.4128	585.29	0.00161726	0.29098	7762	3.88997	0.721226	0	0	No
12.42	586.456	0.00162048	0.292601	7722	3.88773	0.722663	0	0	No
12.4272	587.523	0.00162343	0.294224	7682	3.88547	0.723977	0	0	No
12.4344	588.529	0.00162621	0.295851	7643	3.88326	0.725217	0	0	No
12.4416	589.535	0.00162899	0.29748	7603	3.88098	0.726457	0	0	No
12.4488	590.372	0.0016313	0.299111	7564	3.87875	0.727488	0	0	No
12.456	591.318	0.00163391	0.300745	7525	3.87651	0.728654	0	0	No
12.4632	592.204	0.00163636	0.302381	7486	3.87425	0.729746	0	0	No
12.4704	593.161	0.00163901	0.30402	7448	3.87204	0.730925	0	0	No
12.4776	594.217	0.00164193	0.305662	7410	3.86982	0.732227	0	0	No
12.4848	595.284	0.00164487	0.307307	7371	3.86753	0.733541	0	0	No
12.492	596.34	0.00164779	0.308955	7333	3.86528	0.734842	0	0	No
12.4992	597.576	0.00165121	0.310606	7296	3.86308	0.736366	0	0	No
12.5064	598.743	0.00165443	0.31226	7258	3.86082	0.737803	0	0	No
12.5136	599.919	0.00165768	0.313918	7221	3.8586	0.739253	0	0	No
12.5208	600.986	0.00166063	0.315579	7184	3.85637	0.740567	0	0	No
12.528	602.042	0.00166355	0.317242	7147	3.85412	0.741869	0	0	No
12.5352	603.108	0.00166649	0.318909	7110	3.85187	0.743183	0	0	No
12.5424	603.995	0.00166894	0.320578	7073	3.8496	0.744275	0	0	No
12.5496	604.891	0.00167142	0.322249	7037	3.84739	0.745379	0	0	No
12.5568	605.777	0.00167387	0.323923	7000	3.8451	0.746472	0	0	No
12.564	606.564	0.00167604	0.325599	6964	3.84286	0.747441	0	0	No
12.5712	607.46	0.00167852	0.327278	6928	3.84061	0.748545	0	0	No
12.5784	608.237	0.00168066	0.328958	6893	3.83841	0.749502	0	0	No
12.5856	609.133	0.00168314	0.330641	6857	3.83613	0.750606	0	0	No
12.5928	610.019	0.00168559	0.332327	6822	3.83391	0.751699	0	0	No
12.6	610.916	0.00168807	0.334015	6787	3.83168	0.752803	0	0	No
12.6072	611.862	0.00169068	0.335706	6752	3.82943	0.753969	0	0	No
12.6144	612.868	0.00169346	0.337399	6717	3.82718	0.75521	0	0	No
12.6216	613.875	0.00169624	0.339095	6683	3.82497	0.75645	0	0	No
12.6288	614.931	0.00169916	0.340795	6648	3.82269	0.757751	0	0	No
12.636	615.938	0.00170194	0.342496	6614	3.82046	0.758991	0	0	No
12.6432	617.004	0.00170489	0.344201	6580	3.81823	0.760306	0	0	No
12.6504	617.95	0.0017075	0.345909	6546	3.81598	0.761472	0	0	No
12.6576	618.897	0.00171012	0.347619	6512	3.81371	0.762638	0	0	No
12.6648	619.733	0.00171243	0.349331	6479	3.81151	0.763668	0	0	No
12.672	620.569	0.00171474	0.351046	6445	3.80922	0.764699	0	0	No
12.6792	621.356	0.00171691	0.352763	6412	3.80699	0.765668	0	0	No
12.6864	622.022	0.00171875	0.354482	6379	3.80475	0.766489	0	0	No
12.6936	622.688	0.0017206	0.356202	6346	3.8025	0.76731	0	0	No
12.7008	623.415	0.0017226	0.357925	6314	3.8003	0.768206	0	0	No
12.708	624.141	0.00172461	0.35965	6281	3.79803	0.769101	0	0	No
12.7152	624.858	0.00172659	0.361376	6249	3.79581	0.769983	0	0	No
12.7224	625.644	0.00172876	0.363105	6216	3.79351	0.770952	0	0	No
12.7296	626.42	0.00173091	0.364836	6184	3.79127	0.771909	0	0	No
12.7368	627.257	0.00173322	0.366569	6153	3.78909	0.77294	0	0	No
12.744	628.093	0.00173553	0.368305	6121	3.78682	0.77397	0	0	No
12.7512	628.929	0.00173784	0.370042	6089	3.78455	0.775001	0	0	No
12.7584	629.766	0.00174015	0.371783	6058	3.78233	0.776032	0	0	No
12.7656	630.602	0.00174246	0.373525	6027	3.7801	0.777062	0	0	No
12.7728	631.329	0.00174447	0.37527	5996	3.77786	0.777957	0	0	No
12.78	632.105	0.00174662	0.377016	5965	3.77561	0.778914	0	0	No
12.7872	632.831	0.00174862	0.378765	5934	3.77335	0.779809	0	0	No
12.7944	633.498	0.00175046	0.380515	5904	3.77115	0.78063	0	0	No
12.8016	634.224	0.00175247	0.382268	5873	3.76886	0.781525	0	0	No
12.8088	634.84	0.00175417	0.384022	5843	3.76664	0.782285	0	0	No
12.816	635.557	0.00175615	0.385778	5813	3.7644	0.783167	0	0	No
12.8232	636.173	0.00175786	0.387536	5783	3.76215	0.783927	0	0	No
12.8304	636.9	0.00175986	0.389296	5753	3.75989	0.784822	0	0	No
12.8376	637.506	0.00176154	0.391057	5724	3.7577	0.785569	0	0	No
12.8448	638.232	0.00176355	0.392821	5694	3.75542	0.786464	0	0	No
12.852	638.899	0.00176539	0.394586	5665	3.7532	0.787285	0	0	No
12.8592	639.565	0.00176723	0.396353	5636	3.75097	0.788107	0	0	No
12.8664	640.241	0.0017691	0.398123	5607	3.74873	0.78894	0	0	No
12.8736	640.958	0.00177108	0.399894	5578	3.74648	0.789823	0	0	No
12.8808	641.634	0.00177295	0.401667	5549	3.74421	0.790656	0	0	No
12.888	642.411	0.00177509	0.403442	5520	3.74194	0.791613	0	0	No
12.8952	643.187	0.00177724	0.405219	5492	3.73973	0.79257	0	0	No
12.9024	643.973	0.00177941	0.406998	5464	3.73751	0.793539	0	0	No
12.9096	644.81	0.00178172	0.40878	5435	3.7352	0.794569	0	0	No
12.9168	645.646	0.00178403	0.410564	5407	3.73296	0.7956	0	0	No
12.924	646.532	0.00178648	0.412351	5380	3.73078	0.796692	0	0	No
12.9312	647.429	0.00178896	0.41414	5352	3.72852	0.797797	0	0	No
12.9384	648.205	0.0017911	0.415931	5324	3.72624	0.798754	0	0	No
12.9456	649.042	0.00179341	0.417724	5297	3.72403	0.799784	0	0	No
12.9528	649.768	0.00179542	0.419519	5270	3.72181	0.800679	0	0	No
12.96	650.434	0.00179726	0.421317	5243	3.71958	0.8015	0	0	No
12.9672	651.051	0.00179897	0.423116	5216	3.71734	0.80226	0	0	No
12.9744	651.547	0.00180034	0.424916	5189	3.71508	0.802872	0	0	No
12.9816	651.993	0.00180157	0.426718	5162	3.71282	0.803422	0	0	No
12.9888	652.44	0.0018028	0.42852	5135	3.71054	0.803972	0	0	No
12.996	652.766	0.00180371	0.430324	5109	3.70834	0.804374	0	0	No
13.0032	653.153	0.00180477	0.432129	5083	3.70612	0.80485	0	0	No
13.0104	653.489	0.0018057	0.433935	5056	3.70381	0.805264	0	0	No
13.0176	653.925	0.00180691	0.435742	5030	3.70157	0.805802	0	0	No
13.0248	654.372	0.00180814	0.43755	5004	3.69932	0.806352	0	0	No
13.032	654.868	0.00180951	0.439359	4979	3.69714	0.806964	0	0	No
13.0392	655.424	0.00181105	0.44117	4953	3.69487	0.807649	0	0	No
13.0464	655.981	0.00181259	0.442983	4928	3.69267	0.808335	0	0	No
13.0536	656.537	0.00181413	0.444797	4902	3.69037	0.809021	0	0	No
13.0608	657.094	0.00181566	0.446613	4877	3.68815	0.809706	0	0	No
13.068	657.59	0.00181703	0.44843	4852	3.68592	0.810318	0	0	No
13.0752	658.096	0.00181843	0.450248	4827	3.68368	0.810942	0	0	No
13.0824	658.533	0.00181964	0.452068	4802	3.68142	0.81148	0	0	No
13.0896	658.979	0.00182087	0.453889	4777	3.67916	0.81203	0	0	No
13.0968	659.425	0.00182211	0.455711	4753	3.67697	0.81258	0	0	No
13.104	659.862	0.00182331	0.457534	4728	3.67468	0.813117	0	0	No
13.1112	660.308	0.00182455	0.459359	4704	3.67247	0.813667	0	0	No
13.1184	660.805	0.00182592	0.461184	4680	3.67025	0.814279	0	0	No
13.1256	661.311	0.00182732	0.463012	4655	3.66792	0.814903	0	0	No
13.1328	661.857	0.00182883	0.464841	4631	3.66567	0.815576	0	0	No
13.14	662.414	0.00183036	0.466671	4608	3.66351	0.816262	0	0	No
13.1472	662.92	0.00183176	0.468503	4584	3.66124	0.816886	0	0	No
13.1544	663.416	0.00183313	0.470336	4560	3.65896	0.817498	0	0	No
13.1616	663.863	0.00183437	0.47217	4537	3.65677	0.818048	0	0	No
13.1688	664.359	0.00183574	0.474006	4513	3.65447	0.818659	0	0	No
13.176	664.806	0.00183697	0.475843	4490	3.65225	0.819209	0	0	No
13.1832	665.242	0.00183818	0.477681	4467	3.65002	0.819747	0	0	No
13.1904	665.688	0.00183941	0.479521	4444	3.64777	0.820297	0	0	No
13.1976	666.135	0.00184065	0.481361	4421	3.64552	0.820847	0	0	No
13.2048	666.571	0.00184185	0.483203	4398	3.64326	0.821385	0	0	No
13.212	667.077	0.00184325	0.485046	4376	3.64108	0.822009	0	0	No
13.2192	667.574	0.00184462	0.486891	4353	3.63879	0.82262	0	0	No
13.2264	668.13	0.00184616	0.488737	4331	3.63659	0.823306	0	0	No
13.2336	668.626	0.00184753	0.490585	4308	3.63428	0.823918	0	0	No
13.2408	669.123	0.0018489	0.492434	4286	3.63205	0.824529	0	0	No
13.248	669.629	0.0018503	0.494284	4264	3.62982	0.825153	0	0	No
13.2552	670.016	0.00185137	0.496135	4242	3.62757	0.82563	0	0	No
13.2624	670.402	0.00185244	0.497988	4220	3.62531	0.826106	0	0	No
13.2696	670.678	0.0018532	0.499841	4199	3.62315	0.826446	0	0	No
13.2768	670.955	0.00185396	0.501695	4177	3.62086	0.826787	0	0	No
13.284	671.111	0.0018544	0.503549	4155	3.61857	0.826979	0	0	No
13.2912	671.387	0.00185516	0.505404	4134	3.61637	0.82732	0	0	No
13.2984	671.664	0.00185592	0.50726	4113	3.61416	0.827661	0	0	No
13.3056	671.94	0.00185669	0.509117	4092	3.61194	0.828001	0	0	No
13.3128	672.207	0.00185742	0.510974	4071	3.6097	0.828329	0	0	No
13.32	672.593	0.00185849	0.512833	4050	3.60746	0.828805	0	0	No
13.3272	672.979	0.00185956	0.514692	4029	3.6052	0.829282	0	0	No
13.3344	673.426	0.00186079	0.516553	4008	3.60293	0.829832	0	0	No
13.3416	673.872	0.00186203	0.518415	3987	3.60065	0.830382	0	0	No
13.3488	674.258	0.00186309	0.520278	3967	3.59846	0.830858	0	0	No
13.356	674.705	0.00186433	0.522143	3946	3.59616	0.831408	0	0	No
13.3632	675.091	0.00186539	0.524008	3926	3.59395	0.831884	0	0	No
13.3704	675.418	0.0018663	0.525874	3906	3.59173	0.832286	0	0	No
13.3776	675.754	0.00186723	0.527742	3886	3.5895	0.832701	0	0	No
13.3848	676.02	0.00186796	0.52961	3866	3.58726	0.833029	0	0	No
13.392	676.247	0.00186859	0.531478	3846	3.58501	0.833308	0	0	No
13.3992	676.513	0.00186932	0.533347	3826	3.58274	0.833636	0	0	No
13.4064	676.789	0.00187009	0.535218	3806	3.58047	0.833977	0	0	No
13.4136	677.006	0.00187068	0.537088	3787	3.5783	0.834243	0	0	No
13.4208	677.282	0.00187145	0.53896	3767	3.576	0.834584	0	0	No
13.428	677.499	0.00187205	0.540832	3748	3.5738	0.83485	0	0	No
13.4352	677.775	0.00187281	0.542705	3728	3.57148	0.835191	0	0	No
13.4424	678.051	0.00187357	0.544578	3709	3.56926	0.835532	0	0	No
13.4496	678.328	0.00187434	0.546452	3690	3.56703	0.835872	0	0	No
13.4568	678.544	0.00187493	0.548327	3671	3.56478	0.836139	0	0	No
13.464	678.82	0.0018757	0.550203	3652	3.56253	0.836479	0	0	No
13.4712	679.097	0.00187646	0.55208	3633	3.56027	0.83682	0	0	No
13.4784	679.313	0.00187706	0.553957	3615	3.55811	0.837087	0	0	No
13.4856	679.47	0.00187749	0.555834	3596	3.55582	0.837279	0	0	No
13.4928	679.636	0.00187795	0.557712	3578	3.55364	0.837484	0	0	No
13.5	679.682	0.00187808	0.55959	3559	3.55133	0.837541	0	0	No
13.5072	679.789	0.00187837	0.561468	3541	3.54913	0.837672	0	0	No
13.5144	679.785	0.00187836	0.563347	3523	3.54691	0.837668	0	0	No
13.5216	679.781	0.00187835	0.565225	3504	3.54456	0.837663	0	0	No
13.5288	679.718	0.00187818	0.567103	3486	3.54233	0.837585	0	0	No
13.536	679.714	0.00187817	0.568982	3468	3.54008	0.837581	0	0	No
13.5432	679.651	0.00187799	0.57086	3451	3.53794	0.837502	0	0	No
13.5504	679.637	0.00187795	0.572737	3433	3.53567	0.837485	0	0	No
13.5576	679.633	0.00187794	0.574615	3415	3.53339	0.837481	0	0	No
13.5648	679.57	0.00187777	0.576493	3397	3.5311	0.837403	0	0	No
13.572	679.506	0.00187759	0.578371	3380	3.52892	0.837324	0	0	No
13.5792	679.392	0.00187728	0.580248	3363	3.52673	0.837184	0	0	No
13.5864	679.329	0.0018771	0.582125	3345	3.5244	0.837106	0	0	No
13.5936	679.265	0.00187693	0.584002	3328	3.52218	0.837027	0	0	No
13.6008	679.202	0.00187675	0.585879	3311	3.51996	0.836949	0	0	No
13.608	679.088	0.00187644	0.587755	3294	3.51772	0.836809	0	0	No
13.6152	679.024	0.00187626	0.589632	3277	3.51548	0.836731	0	0	No
13.6224	678.901	0.00187592	0.591507	3260	3.51322	0.836578	0	0	No
13.6296	678.787	0.00187561	0.593383	3243	3.51095	0.836438	0	0	No
13.6368	678.663	0.00187526	0.595258	3227	3.5088	0.836286	0	0	No
13.644	678.55	0.00187495	0.597133	3210	3.50651	0.836146	0	0	No
13.6512	678.376	0.00187447	0.599008	3193	3.5042	0.835932	0	0	No
13.6584	678.253	0.00187413	0.600882	3177	3.50202	0.835779	0	0	No
13.6656	678.019	0.00187348	0.602755	3161	3.49982	0.835492	0	0	No
13.6728	677.735	0.0018727	0.604628	3144	3.49748	0.835142	0	0	No
13.68	677.502	0.00187205	0.6065	3128	3.49527	0.834854	0	0	No
13.6872	677.268	0.00187141	0.608372	3112	3.49304	0.834566	0	0	No
13.6944	677.044	0.00187079	0.610242	3096	3.4908	0.834291	0	0	No
13.7016	676.751	0.00186998	0.612112	3080	3.48855	0.833929	0	0	No
13.7088	676.517	0.00186933	0.613982	3064	3.48629	0.833641	0	0	No
13.716	676.344	0.00186885	0.615851	3048	3.48401	0.833427	0	0	No
13.7232	676.17	0.00186837	0.617719	3033	3.48187	0.833213	0	0	No
13.7304	675.996	0.00186789	0.619587	3017	3.47958	0.832999	0	0	No
13.7376	675.823	0.00186742	0.621454	3001	3.47727	0.832785	0	0	No
13.7448	675.649	0.00186694	0.623321	2986	3.47509	0.832571	0	0	No
13.752	675.475	0.00186646	0.625188	2971	3.4729	0.832357	0	0	No
13.7592	675.242	0.00186581	0.627053	2955	3.47056	0.832069	0	0	No
13.7664	674.948	0.001865	0.628918	2940	3.46835	0.831708	0	0	No
13.7736	674.725	0.00186438	0.630783	2925	3.46613	0.831432	0	0	No
13.7808	674.381	0.00186343	0.632646	2910	3.46389	0.831009	0	0	No
13.788	674.037	0.00186248	0.634509	2895	3.46165	0.830585	0	0	No
13.7952	673.694	0.00186153	0.63637	2880	3.45939	0.830162	0	0	No
13.8024	673.4	0.00186072	0.638231	2865	3.45712	0.8298	0	0	No
13.8096	673.116	0.00185994	0.640091	2850	3.45484	0.82945	0	0	No
13.8168	672.883	0.00185929	0.64195	2836	3.45271	0.829163	0	0	No
13.824	672.649	0.00185865	0.643809	2821	3.4504	0.828875	0	0	No
13.8312	672.476	0.00185817	0.645667	2807	3.44824	0.828661	0	0	No
13.8384	672.192	0.00185738	0.647524	2792	3.44592	0.828311	0	0	No
13.8456	671.848	0.00185643	0.649381	2778	3.44373	0.827888	0	0	No
13.8528	671.565	0.00185565	0.651236	2763	3.44138	0.827538	0	0	No
13.86	671.221	0.0018547	0.653091	2749	3.43917	0.827115	0	0	No
13.8672	670.707	0.00185328	0.654944	2735	3.43696	0.826482	0	0	No
13.8744	670.244	0.001852	0.656796	2721	3.43473	0.825911	0	0	No
13.8816	669.79	0.00185075	0.658647	2707	3.43249	0.825352	0	0	No
13.8888	669.277	0.00184933	0.660497	2693	3.43024	0.824719	0	0	No
13.896	668.713	0.00184777	0.662344	2679	3.42797	0.824024	0	0	No
13.9032	668.259	0.00184652	0.664191	2665	3.4257	0.823465	0	0	No
13.9104	667.686	0.00184493	0.666036	2652	3.42357	0.822758	0	0	No
13.9176	667.172	0.00184351	0.667879	2638	3.42127	0.822125	0	0	No
13.9248	666.658	0.00184209	0.669721	2624	3.41896	0.821493	0	0	No
13.932	666.095	0.00184054	0.671562	2611	3.41681	0.820798	0	0	No
13.9392	665.521	0.00183895	0.673401	2597	3.41447	0.820091	0	0	No
13.9464	664.898	0.00183723	0.675238	2584	3.41229	0.819323	0	0	No
13.9536	664.224	0.00183537	0.677073	2571	3.4101	0.818493	0	0	No
13.9608	663.6	0.00183364	0.678907	2557	3.40773	0.817724	0	0	No
13.968	662.857	0.00183159	0.680739	2544	3.40552	0.816808	0	0	No
13.9752	662.123	0.00182956	0.682568	2531	3.40329	0.815904	0	0	No
13.9824	661.379	0.00182751	0.684396	2518	3.40106	0.814987	0	0	No
13.9896	660.646	0.00182548	0.686221	2505	3.39881	0.814083	0	0	No
13.9968	659.912	0.00182345	0.688045	2492	3.39655	0.813179	0	0	No
14.004	659.168	0.0018214	0.689866	2479	3.39428	0.812263	0	0	No
14.0112	658.435	0.00181937	0.691685	2467	3.39217	0.811359	0	0	No
14.0184	657.641	0.00181718	0.693503	2454	3.38987	0.810381	0	0	No
14.0256	656.908	0.00181515	0.695318	2441	3.38757	0.809477	0	0	No
14.0328	656.114	0.00181296	0.697131	2429	3.38543	0.808499	0	0	No
14.04	655.38	0.00181093	0.698942	2416	3.3831	0.807595	0	0	No
14.0472	654.637	0.00180887	0.70075	2404	3.38093	0.806679	0	0	No
14.0544	653.793	0.00180654	0.702557	2391	3.37858	0.805639	0	0	No
14.0616	653.049	0.00180449	0.704362	2379	3.37639	0.804723	0	0	No
14.0688	652.316	0.00180246	0.706164	2367	3.3742	0.803819	0	0	No
14.076	651.462	0.0018001	0.707964	2355	3.37199	0.802767	0	0	No
14.0832	650.729	0.00179808	0.709762	2342	3.36959	0.801863	0	0	No
14.0904	650.045	0.00179619	0.711558	2330	3.36736	0.801021	0	0	No
14.0976	649.251	0.00179399	0.713352	2318	3.36511	0.800043	0	0	No
14.1048	648.578	0.00179213	0.715144	2306	3.36286	0.799213	0	0	No
14.112	647.784	0.00178994	0.716934	2295	3.36078	0.798235	0	0	No
14.1192	647.041	0.00178789	0.718722	2283	3.35851	0.797318	0	0	No
14.1264	646.367	0.00178602	0.720508	2271	3.35622	0.796488	0	0	No
14.1336	645.573	0.00178383	0.722292	2259	3.35392	0.79551	0	0	No
14.1408	644.78	0.00178164	0.724074	2248	3.3518	0.794532	0	0	No
14.148	643.986	0.00177944	0.725853	2236	3.34947	0.793554	0	0	No
14.1552	643.192	0.00177725	0.72763	2225	3.34733	0.792576	0	0	No
14.1624	642.339	0.00177489	0.729405	2213	3.34498	0.791525	0	0	No
14.1696	641.495	0.00177256	0.731178	2202	3.34282	0.790485	0	0	No
14.1768	640.581	0.00177004	0.732948	2190	3.34044	0.789359	0	0	No
14.184	639.678	0.00176754	0.734716	2179	3.33826	0.788246	0	0	No
14.1912	638.714	0.00176488	0.73648	2168	3.33606	0.787058	0	0	No
14.1984	637.761	0.00176224	0.738243	2157	3.33385	0.785883	0	0	No
14.2056	636.737	0.00175941	0.740002	2146	3.33163	0.784622	0	0	No
14.2128	635.723	0.00175661	0.741759	2135	3.3294	0.783373	0	0	No
14.22	634.7	0.00175379	0.743512	2124	3.32715	0.782111	0	0	No
14.2272	633.686	0.00175098	0.745263	2113	3.3249	0.780862	0	0	No
14.2344	632.662	0.00174816	0.747012	2102	3.32263	0.779601	0	0	No
14.2416	631.649	0.00174536	0.748757	2091	3.32035	0.778352	0	0	No
14.2488	630.685	0.00174269	0.7505	2080	3.31806	0.777164	0	0	No
14.256	629.722	0.00174003	0.75224	2069	3.31576	0.775977	0	0	No
14.2632	628.758	0.00173737	0.753977	2059	3.31366	0.77479	0	0	No
14.2704	627.744	0.00173457	0.755712	2048	3.31133	0.773541	0	0	No
14.2776	626.731	0.00173177	0.757443	2038	3.3092	0.772292	0	0	No
14.2848	625.597	0.00172863	0.759172	2027	3.30685	0.770895	0	0	No
14.292	624.463	0.0017255	0.760898	2017	3.30471	0.769498	0	0	No
14.2992	623.39	0.00172253	0.76262	2006	3.30233	0.768175	0	0	No
14.3064	622.316	0.00171957	0.76434	1996	3.30016	0.766852	0	0	No
14.3136	621.303	0.00171677	0.766056	1986	3.29798	0.765603	0	0	No
14.3208	620.339	0.0017141	0.76777	1975	3.29557	0.764415	0	0	No
14.328	619.435	0.00171161	0.769482	1965	3.29336	0.763302	0	0	No
14.3352	618.642	0.00170941	0.771192	1955	3.29115	0.762324	0	0	No
14.3424	617.898	0.00170736	0.772899	1945	3.28892	0.761407	0	0	No
14.3496	617.104	0.00170517	0.774604	1935	3.28668	0.760429	0	0	No
14.3568	616.481	0.00170344	0.776307	1925	3.28443	0.759661	0	0	No
14.364	615.747	0.00170142	0.778009	1915	3.28217	0.758757	0	0	No
14.3712	615.064	0.00169953	0.779708	1905	3.27989	0.757915	0	0	No
14.3784	614.38	0.00169764	0.781406	1895	3.27761	0.757072	0	0	No
14.3856	613.646	0.00169561	0.783102	1886	3.27554	0.756168	0	0	No
14.3928	613.083	0.00169405	0.784796	1876	3.27323	0.755474	0	0	No
14.4	612.459	0.00169233	0.786488	1866	3.27091	0.754705	0	0	No
14.4072	611.945	0.00169091	0.788179	1857	3.26881	0.754072	0	0	No
14.4144	611.372	0.00168933	0.789868	1847	3.26647	0.753365	0	0	No
14.4216	610.858	0.00168791	0.791556	1838	3.26435	0.752733	0	0	No
14.4288	610.295	0.00168635	0.793243	1828	3.26198	0.752038	0	0	No
14.436	609.841	0.0016851	0.794928	1819	3.25983	0.751479	0	0	No
14.4432	609.377	0.00168382	0.796611	1809	3.25744	0.750908	0	0	No
14.4504	608.924	0.00168256	0.798294	1800	3.25527	0.750349	0	0	No
14.4576	608.47	0.00168131	0.799975	1791	3.2531	0.74979	0	0	No
14.4648	608.066	0.00168019	0.801656	1782	3.25091	0.749292	0	0	No
14.472	607.673	0.00167911	0.803335	1772	3.24846	0.748807	0	0	No
14.4792	607.269	0.00167799	0.805013	1763	3.24625	0.74831	0	0	No
14.4864	606.866	0.00167687	0.806689	1754	3.24403	0.747813	0	0	No
14.4936	606.362	0.00167548	0.808365	1745	3.2418	0.747192	0	0	No
14.5008	605.788	0.0016739	0.810039	1736	3.23955	0.746485	0	0	No
14.508	605.105	0.00167201	0.811711	1727	3.23729	0.745643	0	0	No
14.5152	604.371	0.00166998	0.813381	1718	3.23502	0.744739	0	0	No
14.5224	603.467	0.00166749	0.815048	1709	3.23274	0.743625	0	0	No
14.5296	602.444	0.00166466	0.816713	1701	3.2307	0.742364	0	0	No
14.5368	601.32	0.00166155	0.818375	1692	3.2284	0.740979	0	0	No
14.544	600.127	0.00165825	0.820033	1683	3.22608	0.739508	0	0	No
14.5512	598.773	0.00165451	0.821687	1675	3.22401	0.73784	0	0	No
14.5584	597.419	0.00165077	0.823338	1666	3.22167	0.736172	0	0	No
14.5656	595.896	0.00164656	0.824985	1657	3.21932	0.734295	0	0	No
14.5728	594.312	0.00164219	0.826627	1649	3.21722	0.732343	0	0	No
14.58	592.678	0.00163767	0.828265	1640	3.21484	0.73033	0	0	No
14.5872	590.935	0.00163286	0.829897	1632	3.21272	0.728182	0	0	No
14.5944	589.071	0.00162771	0.831525	1623	3.21032	0.725885	0	0	No
14.6016	587.098	0.00162225	0.833147	1615	3.20817	0.723453	0	0	No
14.6088	585.014	0.00161649	0.834764	1607	3.20602	0.720886	0	0	No
14.616	582.87	0.00161057	0.836374	1598	3.20358	0.718244	0	0	No
14.6232	580.557	0.00160418	0.837979	1590	3.2014	0.715393	0	0	No
14.6304	578.083	0.00159734	0.839576	1582	3.19921	0.712345	0	0	No
14.6376	575.539	0.00159032	0.841166	1574	3.197	0.709211	0	0	No
14.6448	573.006	0.00158331	0.84275	1566	3.19479	0.706089	0	0	No
14.652	570.362	0.00157601	0.844326	1558	3.19257	0.702831	0	0	No
14.6592	567.709	0.00156868	0.845894	1550	3.19033	0.699561	0	0	No
14.6664	565.005	0.00156121	0.847455	1542	3.18808	0.69623	0	0	No
14.6736	562.301	0.00155374	0.849009	1534	3.18583	0.692898	0	0	No
14.6808	559.598	0.00154627	0.850555	1526	3.18355	0.689566	0	0	No
14.688	556.844	0.00153866	0.852094	1518	3.18127	0.686173	0	0	No
14.6952	554.08	0.00153102	0.853625	1510	3.17898	0.682768	0	0	No
14.7024	551.267	0.00152325	0.855148	1502	3.17667	0.679301	0	0	No
14.7096	548.443	0.00151544	0.856664	1495	3.17464	0.675821	0	0	No
14.7168	545.58	0.00150753	0.858171	1487	3.17231	0.672293	0	0	No
14.724	542.646	0.00149942	0.859671	1479	3.16997	0.668678	0	0	No
14.7312	539.772	0.00149148	0.861162	1472	3.16791	0.665137	0	0	No
14.7384	536.959	0.00148371	0.862646	1464	3.16554	0.661669	0	0	No
14.7456	534.145	0.00147594	0.864122	1457	3.16346	0.658202	0	0	No
14.7528	531.381	0.0014683	0.86559	1449	3.16107	0.654797	0	0	No
14.76	528.618	0.00146066	0.867051	1442	3.15897	0.651391	0	0	No
14.7672	525.914	0.00145319	0.868504	1434	3.15655	0.64806	0	0	No
14.7744	523.211	0.00144572	0.86995	1427	3.15442	0.644728	0	0	No
14.7816	520.567	0.00143842	0.871388	1419	3.15198	0.641471	0	0	No
14.7888	517.913	0.00143108	0.872819	1412	3.14983	0.638201	0	0	No
14.796	515.33	0.00142395	0.874243	1405	3.14768	0.635017	0	0	No
14.8032	512.736	0.00141678	0.87566	1398	3.14551	0.631821	0	0	No
14.8104	510.142	0.00140961	0.87707	1390	3.14301	0.628625	0	0	No
14.8176	507.609	0.00140261	0.878472	1383	3.14082	0.625503	0	0	No
14.8248	505.075	0.00139561	0.879868	1376	3.13862	0.622381	0	0	No
14.832	502.591	0.00138875	0.881257	1369	3.1364	0.61932	0	0	No
14.8392	500.108	0.00138188	0.882638	1362	3.13418	0.61626	0	0	No
14.8464	497.634	0.00137505	0.884014	1355	3.13194	0.613212	0	0	No
14.8536	495.151	0.00136819	0.885382	1348	3.12969	0.610151	0	0	No
14.8608	492.677	0.00136135	0.886743	1341	3.12743	0.607103	0	0	No
14.868	490.143	0.00135435	0.888097	1334	3.12516	0.603981	0	0	No
14.8752	487.66	0.00134749	0.889445	1327	3.12287	0.600921	0	0	No
14.8824	485.066	0.00134032	0.890785	1320	3.12057	0.597725	0	0	No
14.8896	482.422	0.00133302	0.892118	1314	3.1186	0.594467	0	0	No
14.8968	479.769	0.00132568	0.893444	1307	3.11628	0.591197	0	0	No
14.904	477.065	0.00131821	0.894762	1300	3.11394	0.587866	0	0	No
14.9112	474.362	0.00131074	0.896073	1293	3.1116	0.584534	0	0	No
14.9184	471.658	0.00130327	0.897376	1287	3.10958	0.581202	0	0	No
14.9256	468.954	0.0012958	0.898672	1280	3.10721	0.577871	0	0	No
14.9328	466.361	0.00128864	0.899961	1274	3.10517	0.574675	0	0	No
14.94	463.777	0.0012815	0.901242	1267	3.10278	0.571491	0	0	No
14.9472	461.233	0.00127447	0.902517	1260	3.10037	0.568357	0	0	No
14.9544	458.76	0.00126763	0.903784	1254	3.0983	0.565309	0	0	No
14.9616	456.336	0.00126094	0.905045	1247	3.09587	0.562322	0	0	No
14.9688	454.023	0.00125454	0.9063	1241	3.09377	0.559471	0	0	No
14.976	451.599	0.00124785	0.907547	1235	3.09167	0.556485	0	0	No
14.9832	449.235	0.00124132	0.908789	1228	3.0892	0.553572	0	0	No
14.9904	446.922	0.00123492	0.910024	1222	3.08707	0.550721	0	0	No
14.9976	444.498	0.00122823	0.911252	1216	3.08493	0.547735	0	0	No
15.0048	442.134	0.00122169	0.912474	1209	3.08243	0.544822	0	0	No
15.012	439.711	0.001215	0.913689	1203	3.08027	0.541835	0	0	No
15.0192	437.347	0.00120847	0.914897	1197	3.07809	0.538923	0	0	No
15.0264	434.924	0.00120177	0.916099	1191	3.07591	0.535936	0	0	No
15.0336	432.44	0.00119491	0.917294	1185	3.07372	0.532876	0	0	No
15.0408	430.016	0.00118821	0.918482	1179	3.07151	0.529889	0	0	No
15.048	427.653	0.00118168	0.919664	1172	3.06893	0.526977	0	0	No
15.0552	425.119	0.00117468	0.920838	1166	3.0667	0.523855	0	0	No
15.0624	422.585	0.00116768	0.922006	1160	3.06446	0.520733	0	0	No
15.0696	419.992	0.00116051	0.923167	1154	3.06221	0.517537	0	0	No
15.0768	417.338	0.00115318	0.92432	1149	3.06032	0.514267	0	0	No
15.084	414.635	0.00114571	0.925465	1143	3.05805	0.510935	0	0	No
15.0912	411.881	0.0011381	0.926604	1137	3.05576	0.507542	0	0	No
15.0984	409.007	0.00113016	0.927734	1131	3.05346	0.504001	0	0	No
15.1056	406.194	0.00112238	0.928856	1125	3.05115	0.500534	0	0	No
15.1128	403.26	0.00111428	0.92997	1119	3.04883	0.496919	0	0	No
15.12	400.276	0.00110603	0.931076	1113	3.0465	0.493242	0	0	No
15.1272	397.233	0.00109762	0.932174	1108	3.04454	0.489492	0	0	No
15.1344	394.189	0.00108921	0.933263	1102	3.04218	0.485741	0	0	No
15.1416	391.096	0.00108066	0.934344	1096	3.03981	0.481929	0	0	No
15.1488	387.942	0.00107195	0.935416	1091	3.03782	0.478043	0	0	No
15.156	384.848	0.0010634	0.936479	1085	3.03543	0.474231	0	0	No
15.1632	381.695	0.00105469	0.937534	1079	3.03302	0.470345	0	0	No
15.1704	378.481	0.00104581	0.93858	1074	3.031	0.466385	0	0	No
15.1776	375.217	0.00103679	0.939617	1068	3.02857	0.462363	0	0	No
15.1848	372.004	0.00102791	0.940644	1063	3.02653	0.458403	0	0	No
15.192	368.74	0.00101889	0.941663	1057	3.02407	0.454382	0	0	No
15.1992	365.357	0.00100954	0.942673	1052	3.02202	0.450212	0	0	No
15.2064	362.093	0.00100053	0.943673	1047	3.01995	0.446191	0	0	No
15.2136	358.719	0.000991204	0.944665	1041	3.01745	0.442033	0	0	No
15.2208	355.286	0.000981716	0.945646	1036	3.01536	0.437802	0	0	No
15.228	351.842	0.000972201	0.946619	1030	3.01284	0.433559	0	0	No
15.2352	348.468	0.000962879	0.947581	1025	3.01072	0.429402	0	0	No
15.2424	345.095	0.000953557	0.948535	1020	3.0086	0.425244	0	0	No
15.2496	341.771	0.000944373	0.949479	1015	3.00647	0.421149	0	0	No
15.2568	338.388	0.000935023	0.950414	1009	3.00389	0.416979	0	0	No
15.264	335.064	0.00092584	0.95134	1004	3.00173	0.412884	0	0	No
15.2712	331.69	0.000916518	0.952257	999	2.99957	0.408727	0	0	No
15.2784	328.257	0.00090703	0.953164	994	2.99739	0.404496	0	0	No
15.2856	324.763	0.000897377	0.954061	989	2.9952	0.400191	0	0	No
15.2928	321.269	0.000887723	0.954949	984	2.993	0.395886	0	0	No
15.3	317.666	0.000877766	0.955827	979	2.99078	0.391445	0	0	No
15.3072	314.012	0.00086767	0.956694	974	2.98856	0.386943	0	0	No
15.3144	310.409	0.000857713	0.957552	969	2.98632	0.382502	0	0	No
15.3216	306.695	0.000847451	0.958399	964	2.98408	0.377926	0	0	No
15.3288	303.031	0.000837328	0.959237	959	2.98182	0.373412	0	0	No
15.336	299.368	0.000827205	0.960064	954	2.97955	0.368897	0	0	No
15.3432	295.764	0.000817247	0.960881	949	2.97727	0.364456	0	0	No
15.3504	292.22	0.000807456	0.961689	944	2.97497	0.36009	0	0	No
15.3576	288.677	0.000797664	0.962486	939	2.97267	0.355723	0	0	No
15.3648	285.123	0.000787845	0.963274	934	2.97035	0.351344	0	0	No
15.372	281.69	0.000778357	0.964053	929	2.96802	0.347113	0	0	No
15.3792	278.206	0.000768731	0.964821	925	2.96614	0.34282	0	0	No
15.3864	274.882	0.000759547	0.965581	920	2.96379	0.338725	0	0	No
15.3936	271.499	0.000750198	0.966331	915	2.96142	0.334555	0	0	No
15.4008	268.175	0.000741014	0.967072	910	2.95904	0.33046	0	0	No
15.408	264.911	0.000731996	0.967804	906	2.95713	0.326438	0	0	No
15.4152	261.708	0.000723144	0.968527	901	2.95472	0.32249	0	0	No
15.4224	258.604	0.000714568	0.969242	896	2.95231	0.318666	0	0	No
15.4296	255.511	0.00070602	0.969948	892	2.95036	0.314854	0	0	No
15.4368	252.467	0.00069761	0.970645	887	2.94792	0.311103	0	0	No
15.444	249.543	0.000689531	0.971335	883	2.94596	0.307501	0	0	No
15.4512	246.5	0.000681121	0.972016	878	2.94349	0.30375	0	0	No
15.4584	243.566	0.000673015	0.972689	873	2.94101	0.300135	0	0	No
15.4656	240.752	0.000665241	0.973354	869	2.93902	0.296668	0	0	No
15.4728	237.819	0.000657134	0.974011	864	2.93651	0.293053	0	0	No
15.48	234.835	0.00064889	0.97466	860	2.9345	0.289377	0	0	No
15.4872	231.852	0.000640646	0.975301	856	2.93247	0.2857	0	0	No
15.4944	228.808	0.000632236	0.975933	851	2.92993	0.281949	0	0	No
15.5016	225.654	0.000623522	0.976557	847	2.92788	0.278063	0	0	No
15.5088	222.451	0.00061467	0.977171	842	2.92531	0.274116	0	0	No
15.516	219.187	0.000605652	0.977777	838	2.92324	0.270094	0	0	No
15.5232	215.863	0.000596468	0.978373	834	2.92117	0.265999	0	0	No
15.5304	212.48	0.000587118	0.978961	829	2.91855	0.261829	0	0	No
15.5376	209.106	0.000577796	0.979538	825	2.91645	0.257672	0	0	No
15.5448	205.722	0.000568447	0.980107	821	2.91434	0.253502	0	0	No
15.552	202.289	0.000558959	0.980666	817	2.91222	0.249271	0	0	No
15.5592	198.915	0.000549637	0.981215	812	2.90956	0.245114	0	0	No
15.5664	195.482	0.00054015	0.981756	808	2.90741	0.240883	0	0	No
15.5736	191.988	0.000530496	0.982286	804	2.90526	0.236578	0	0	No
15.5808	188.494	0.000520843	0.982807	800	2.90309	0.232273	0	0	No
15.588	185.001	0.000511189	0.983318	796	2.90091	0.227968	0	0	No
15.5952	181.457	0.000501397	0.98382	792	2.89873	0.223601	0	0	No
15.6024	177.913	0.000491606	0.984311	788	2.89653	0.219235	0	0	No
15.6096	174.36	0.000481787	0.984793	784	2.89432	0.214856	0	0	No
15.6168	170.876	0.000472161	0.985265	780	2.89209	0.210563	0	0	No
15.624	167.443	0.000462673	0.985728	776	2.88986	0.206332	0	0	No
15.6312	164.059	0.000453323	0.986181	772	2.88762	0.202162	0	0	No
15.6384	160.795	0.000444305	0.986625	768	2.88536	0.198141	0	0	No
15.6456	157.582	0.000435426	0.987061	764	2.88309	0.194181	0	0	No
15.6528	154.378	0.000426573	0.987487	760	2.88081	0.190233	0	0	No
15.66	151.274	0.000417998	0.987905	756	2.87852	0.186409	0	0	No
15.6672	148.231	0.000409588	0.988315	752	2.87622	0.182658	0	0	No
15.6744	145.247	0.000401343	0.988716	748	2.8739	0.178981	0	0	No
15.6816	142.214	0.000392961	0.989109	744	2.87157	0.175243	0	0	No
15.6888	139.22	0.000384689	0.989494	740	2.86923	0.171554	0	0	No
15.696	136.296	0.00037661	0.989871	737	2.86747	0.167952	0	0	No
15.7032	133.363	0.000368504	0.990239	733	2.8651	0.164337	0	0	No
15.7104	130.499	0.000360592	0.9906	729	2.86273	0.160808	0	0	No
15.7176	127.625	0.000352651	0.990952	725	2.86034	0.157267	0	0	No
15.7248	124.862	0.000345015	0.991297	721	2.85794	0.153862	0	0	No
15.732	122.098	0.000337379	0.991635	718	2.85612	0.150456	0	0	No
15.7392	119.455	0.000330074	0.991965	714	2.8537	0.147198	0	0	No
15.7464	116.801	0.000322741	0.992288	710	2.85126	0.143928	0	0	No
15.7536	114.217	0.000315602	0.992603	707	2.84942	0.140745	0	0	No
15.7608	111.734	0.00030874	0.992912	703	2.84696	0.137684	0	0	No
15.768	109.31	0.000302043	0.993214	699	2.84448	0.134698	0	0	No
15.7752	106.836	0.000295208	0.993509	696	2.84261	0.13165	0	0	No
15.7824	104.463	0.000288649	0.993798	692	2.84011	0.128725	0	0	No
15.7896	102.159	0.000282284	0.99408	689	2.83822	0.125886	0	0	No
15.7968	99.8956	0.000276029	0.994356	685	2.83569	0.123097	0	0	No
15.804	97.702	0.000269967	0.994626	682	2.83378	0.120394	0	0	No
15.8112	95.5583	0.000264044	0.99489	678	2.83123	0.117752	0	0	No
15.8184	93.5347	0.000258453	0.995149	675	2.8293	0.115259	0	0	No
15.8256	91.5611	0.000252999	0.995402	671	2.82672	0.112826	0	0	No
15.8328	89.6375	0.000247684	0.995649	668	2.82478	0.110456	0	0	No
15.84	87.7238	0.000242396	0.995892	664	2.82217	0.108098	0	0	No
15.8472	85.9202	0.000237412	0.996129	661	2.8202	0.105876	0	0	No
15.8544	83.9466	0.000231959	0.996361	657	2.81757	0.103444	0	0	No
15.8616	82.083	0.000226809	0.996588	654	2.81558	0.101147	0	0	No
15.8688	80.0493	0.00022119	0.996809	651	2.81358	0.0986411	0	0	No
15.876	78.0257	0.000215599	0.997025	647	2.8109	0.0961475	0	0	No
15.8832	75.9921	0.000209979	0.997235	644	2.80889	0.0936415	0	0	No
15.8904	73.8484	0.000204056	0.997439	641	2.80686	0.091	0	0	No
15.8976	71.7148	0.000198161	0.997637	637	2.80414	0.0883709	0	0	No
15.9048	69.5712	0.000192237	0.997829	634	2.80209	0.0857294	0	0	No
15.912	67.4276	0.000186314	0.998015	631	2.80003	0.0830879	0	0	No
15.9192	65.2239	0.000180225	0.998196	628	2.79796	0.0803725	0	0	No
15.9264	63.0303	0.000174164	0.99837	624	2.79518	0.0776693	0	0	No
15.9336	60.8867	0.00016824	0.998538	621	2.79309	0.0750279	0	0	No
15.9408	58.6931	0.000162179	0.9987	618	2.79099	0.0723248	0	0	No
15.948	56.4894	0.00015609	0.998856	615	2.78888	0.0696093	0	0	No
15.9552	54.2358	0.000149863	0.999006	612	2.78675	0.0668323	0	0	No
15.9624	52.0422	0.000143802	0.99915	608	2.7839	0.0641292	0	0	No
15.9696	49.8386	0.000137713	0.999288	605	2.78176	0.0614138	0	0	No
15.9768	47.7549	0.000131955	0.99942	602	2.7796	0.0588462	0	0	No
15.984	45.7213	0.000126336	0.999546	599	2.77743	0.0563402	0	0	No
15.9912	43.7477	0.000120882	0.999667	596	2.77525	0.0539083	0	0	No
15.9984	41.944	0.000115899	0.999783	593	2.77305	0.0516857	0	0	No
16.0056	40.1404	0.000110915	0.999894	590	2.77085	0.0494632	0	0	No
16.0128	38.5068	0.000106401	1	587	2.76864	0.0474501	0	0	No
</Slice_Table>
