# Supplementary material for: Possible dissolution mechanism of alkali lignin in lactic acid-choline chloride under mild conditions
Source: RSC Adv. 2020 Nov 9;10(67):40649–57. doi: 10.1039/d0ra07808e (PMC9057700; doi:10.1039/d0ra07808e)
Supplement: RA-010-D0RA07808E-s017 [file RA-010-D0RA07808E-s017.txt]

<Administrative_Information>
Results File	D:\Cirrus Workbooks\2018-THF25min\thf_2019-12-24_17-07-31-0028.rst
Injection Filename	D:\Cirrus Workbooks\2018-THF25min\thf_2019-12-24_17-07-31-0028.cgrm
Decimal Separator	.
Results Generated	2019/12/25 11:14:07
Workbook	2017_1_11 2017-01-11 22-05-42
Created On	2017/1/12 15:12:50
Analyst	hg
Analysis Type	Single Channel
Analysed As	Unknown
Software Version	Cirrus 3.4.1
</Administrative_Information>
<Sample_Information>
Sample Type	Unknown
Sample Name	024-1401.D RID1 A, Refractive Index Signal
K * 10e5 Used	14.1
Alpha Used	0.7
Conc (mg/ml)	1
Injection Volume (ul)	10
</Sample_Information>
<Sample_GLP_Information>
Prep Procedure
History	2019/12/25 11:13:52 - Imported CGram c:\users\hg\appdata\local\temp\cs2pl34.cgrm
LIMS ID
Origin
Urgency	0
</Sample_GLP_Information>
<Collection_Information>
Date Collected	2019/12/25 11:13:52
Run Length (mins)	24
Sampling Interval (Hz)	2.31481
Collected By	hg
Autosampler Position	24
Vial Number	1
Bar Code
</Collection_Information>
<Analysis_Conditions>
Eluent	THF
Eluent RI	1
Set Flow Rate (ml/min)	1
Set Temperature
Column Set Name
Column Set Length (mm)	0
Detector Name	Detector
</Analysis_Conditions>
<Processing_Method_Information>
Method Name	Manual Analysis
Created On	2001/5/10 15:15:40
Method Created By	GeoffC
Last Modified	2019/12/25 10:25:22
Last Calibrated	2017/1/12 15:35:12
Method Comments	This method has processing switched on and is set so that you have to select the Peaks for Calibrants & Unknowns.
</Processing_Method_Information>
<Flowrate_Information>
FRM Name
FRM Peak Number	#IND
RT (mins)	#IND
FRCF	1
</Flowrate_Information>
<Processed_Peak_Information>
No of Processed Peaks	1
Peak No	Name	Start RT (mins)	Max RT (mins)	End RT (mins)	Height (mV)	% Height	Area (mV.secs)	% Area
1	Unknown	9.8064	13.3992	15.9984	574.717	100	123573	100
</Processed_Peak_Information>
<Peak_Detection_Information>
No of Detected Peaks	1
Peak No	Type	St Detect Code	End Detect Code	Is St Mod	Is Max Mod	Is End Mod
1	0	0	0	No	No	No
</Peak_Detection_Information>
<Baseline_Information>
No of Baselines	1
No	Start RT (mins)	End RT (mins)	Start Height	End Height	Is St Mod	Is End Mod
1	9.8064	15.9984	0.60664	270.337	No	No
</Baseline_Information>
<Calibration_Used>
Calibration Type	Narrow Standard
Created On	2017/1/12 15:34:51
Last Modified	2017/1/12 15:35:12
Version Number	3
Calibration Created By	hg
High Limit RT (mins)	10.044
Low Limit RT (mins)	16.2792
High Limit MW	42436
Low Limit MW	485
K Calibration	14.1
Alpha Calibration	0.7
Calibration Flow Marker Name
Calibration Flow Marker RT (mins)	0
Calibration Comments
</Calibration_Used>
<Calibration_Curve_Details>
Number Of Regions	1
Region No	Polynomial Order	Coeff a	Coeff bx	Coeff cx^2	Coeff dx^3	Coeff ex^4	Coeff fx^5
1	1	7.75585	-0.311441	0	0	0	0
</Calibration_Curve_Details>
<Calibration_Curve_Statistics>
Residual Sum Of Squares	0.0126481
Corrected Sum Of Squares	3.61554
Coefficient Of Determination	0.996502
Standard Y Error Estimate	0.0459132
Linear Correlation Coefficient	-0.998249
</Calibration_Curve_Statistics>
<MW_Averages>
No of GPC Peaks	1
Peak No	Mp	Mn	Mw	Mz	Mz+1	Mv	PD
1	4376	3200	6842	13150	20156	6115	2.13813
</MW_Averages>
<MW_Ranges>
Peak No	1
Range No	High Limit	Low Limit	%Area
1	50320	10000	21.6055
2	10000	8000	7.50981
3	8000	6000	10.6654
4	6000	4000	15.8217
5	4000	2000	24.7066
6	2000	593	19.691
</MW_Ranges>
<Slice_Table>
Peak No	1
RT (mins)	Response (mV)	Norm Ht	Cum Ht	MW	logMW	dw_dlogM	W(M)	Conc	Outside Calib
9.8064	9.84336	3.44103e-005	3.44103e-005	50320	4.70174	0.0153455	0	0	Yes
9.8136	10.0897	3.52715e-005	6.96818e-005	50060	4.69949	0.0157295	0	0	Yes
9.8208	10.3361	3.61327e-005	0.000105815	49803	4.69726	0.0161136	0	0	Yes
9.828	10.6424	3.72037e-005	0.000143018	49546	4.69501	0.0165912	0	0	Yes
9.8352	10.8888	3.80649e-005	0.000181083	49291	4.69277	0.0169753	0	0	Yes
9.8424	11.0852	3.87514e-005	0.000219835	49037	4.69052	0.0172814	0	0	Yes
9.8496	11.2715	3.94028e-005	0.000259237	48785	4.68829	0.0175719	0	0	Yes
9.8568	11.4079	3.98795e-005	0.000299117	48533	4.68604	0.0177845	0	0	Yes
9.864	11.6642	4.07757e-005	0.000339893	48283	4.68379	0.0181842	0	0	Yes
9.8712	11.8506	4.14272e-005	0.00038132	48035	4.68156	0.0184747	0	0	Yes
9.8784	12.097	4.22884e-005	0.000423608	47787	4.67931	0.0188588	0	0	Yes
9.8856	12.4633	4.35691e-005	0.000467177	47541	4.67707	0.0194299	0	0	Yes
9.8928	12.7697	4.46401e-005	0.000511817	47296	4.67482	0.0199075	0	0	Yes
9.9	13.186	4.60956e-005	0.000557913	47053	4.67259	0.0205566	0	0	Yes
9.9072	13.6024	4.75511e-005	0.000605464	46811	4.67035	0.0212057	0	0	Yes
9.9144	14.0688	4.91814e-005	0.000654646	46569	4.6681	0.0219328	0	0	Yes
9.9216	14.4851	5.06369e-005	0.000705282	46330	4.66586	0.0225818	0	0	Yes
9.9288	14.9115	5.21274e-005	0.00075741	46091	4.66362	0.0232465	0	0	Yes
9.936	15.3778	5.37577e-005	0.000811168	45854	4.66138	0.0239736	0	0	Yes
9.9432	15.7942	5.52132e-005	0.000866381	45618	4.65914	0.0246227	0	0	Yes
9.9504	16.1606	5.64939e-005	0.000922875	45383	4.65689	0.0251938	0	0	Yes
9.9576	16.5769	5.79494e-005	0.000980824	45149	4.65465	0.0258429	0	0	Yes
9.9648	17.0433	5.95797e-005	0.0010404	44916	4.6524	0.0265699	0	0	Yes
9.972	17.4697	6.10702e-005	0.00110147	44685	4.65016	0.0272346	0	0	Yes
9.9792	17.936	6.27005e-005	0.00116417	44455	4.64792	0.0279617	0	0	Yes
9.9864	18.4624	6.45405e-005	0.00122871	44226	4.64568	0.0287822	0	0	Yes
9.9936	18.9987	6.64155e-005	0.00129513	43998	4.64343	0.0296184	0	0	Yes
10.0008	19.5251	6.82556e-005	0.00136339	43772	4.6412	0.030439	0	0	Yes
10.008	20.1115	7.03054e-005	0.00143369	43546	4.63895	0.0313531	0	0	Yes
10.0152	20.6978	7.23551e-005	0.00150605	43322	4.63671	0.0322672	0	0	Yes
10.0224	21.3342	7.45797e-005	0.00158063	43099	4.63447	0.0332593	0	0	Yes
10.0296	21.9205	7.66295e-005	0.00165726	42877	4.63222	0.0341734	0	0	Yes
10.0368	22.5669	7.88891e-005	0.00173614	42656	4.62998	0.0351811	0	0	Yes
10.044	23.2633	8.13234e-005	0.00181747	42436	4.62773	0.0362667	0	0	No
10.0512	23.9096	8.35829e-005	0.00190105	42218	4.6255	0.0372743	0	0	No
10.0584	24.546	8.58075e-005	0.00198686	42000	4.62325	0.0382664	0	0	No
10.0656	25.1923	8.8067e-005	0.00207493	41784	4.62101	0.039274	0	0	No
10.0728	25.8887	9.05014e-005	0.00216543	41569	4.61877	0.0403596	0	0	No
10.08	26.5851	9.29357e-005	0.00225836	41355	4.61653	0.0414452	0	0	No
10.0872	27.2814	9.537e-005	0.00235373	41142	4.61429	0.0425308	0	0	No
10.0944	27.9778	9.78044e-005	0.00245154	40930	4.61204	0.0436165	0	0	No
10.1016	28.7341	0.000100448	0.00255199	40719	4.6098	0.0447956	0	0	No
10.1088	29.5505	0.000103302	0.00265529	40509	4.60755	0.0460683	0	0	No
10.116	30.3569	0.000106121	0.00276141	40301	4.60532	0.0473254	0	0	No
10.1232	31.2832	0.000109359	0.00287077	40093	4.60307	0.0487695	0	0	No
10.1304	32.1996	0.000112563	0.00298333	39887	4.60083	0.0501981	0	0	No
10.1376	33.2359	0.000116186	0.00309952	39681	4.59858	0.0518138	0	0	No
10.1448	34.2123	0.000119599	0.00321912	39477	4.59634	0.0533359	0	0	No
10.152	35.2487	0.000123222	0.00334234	39274	4.59411	0.0549515	0	0	No
10.1592	36.225	0.000126635	0.00346897	39071	4.59185	0.0564736	0	0	No
10.1664	37.2114	0.000130083	0.00359906	38870	4.58961	0.0580113	0	0	No
10.1736	38.1877	0.000133496	0.00373255	38670	4.58737	0.0595335	0	0	No
10.1808	39.1141	0.000136735	0.00386929	38471	4.58513	0.0609776	0	0	No
10.188	40.1505	0.000140357	0.00400964	38273	4.58289	0.0625933	0	0	No
10.1952	41.0668	0.000143561	0.00415321	38076	4.58065	0.0640219	0	0	No
10.2024	41.9932	0.000146799	0.0043	37880	4.57841	0.065466	0	0	No
10.2096	42.9096	0.000150003	0.00445001	37685	4.57617	0.0668946	0	0	No
10.2168	43.8359	0.000153241	0.00460325	37490	4.57392	0.0683388	0	0	No
10.224	44.7023	0.00015627	0.00475952	37297	4.57167	0.0696894	0	0	No
10.2312	45.5686	0.000159298	0.00491882	37105	4.56943	0.07104	0	0	No
10.2384	46.385	0.000162152	0.00508097	36914	4.56719	0.0723127	0	0	No
10.2456	47.1914	0.000164971	0.00524594	36724	4.56495	0.0735698	0	0	No
10.2528	47.9477	0.000167615	0.00541355	36535	4.56271	0.0747489	0	0	No
10.26	48.6941	0.000170224	0.00558378	36347	4.56047	0.0759125	0	0	No
10.2672	49.4004	0.000172693	0.00575647	36160	4.55823	0.0770137	0	0	No
10.2744	50.2068	0.000175512	0.00593198	35973	4.55598	0.0782708	0	0	No
10.2816	50.9632	0.000178156	0.00611014	35788	4.55374	0.0794499	0	0	No
10.2888	51.7695	0.000180975	0.00629111	35604	4.5515	0.080707	0	0	No
10.296	52.5859	0.000183829	0.00647494	35420	4.54925	0.0819797	0	0	No
10.3032	53.3922	0.000186648	0.00666159	35238	4.54701	0.0832368	0	0	No
10.3104	54.1986	0.000189467	0.00685106	35057	4.54477	0.0844939	0	0	No
10.3176	55.015	0.000192321	0.00704338	34876	4.54253	0.0857665	0	0	No
10.3248	55.7713	0.000194965	0.00723834	34696	4.54028	0.0869457	0	0	No
10.332	56.5777	0.000197784	0.00743613	34518	4.53805	0.0882028	0	0	No
10.3392	57.274	0.000200218	0.00763634	34340	4.5358	0.0892884	0	0	No
10.3464	58.0304	0.000202862	0.00783921	34163	4.53356	0.0904675	0	0	No
10.3536	58.8968	0.00020589	0.0080451	33987	4.53131	0.0918181	0	0	No
10.3608	59.7031	0.000208709	0.00825381	33812	4.52907	0.0930752	0	0	No
10.368	60.5195	0.000211563	0.00846537	33638	4.52683	0.0943479	0	0	No
10.3752	61.4358	0.000214767	0.00868014	33465	4.52459	0.0957765	0	0	No
10.3824	62.3022	0.000217795	0.00889793	33292	4.52234	0.0971271	0	0	No
10.3896	63.1686	0.000220824	0.00911876	33121	4.5201	0.0984777	0	0	No
10.3968	64.0349	0.000223852	0.00934261	32950	4.51786	0.0998284	0	0	No
10.404	64.8513	0.000226706	0.00956931	32781	4.51562	0.101101	0	0	No
10.4112	65.6076	0.00022935	0.00979866	32612	4.51338	0.10228	0	0	No
10.4184	66.354	0.000231959	0.0100306	32444	4.51113	0.103444	0	0	No
10.4256	67.0004	0.000234219	0.0102648	32277	4.50889	0.104451	0	0	No
10.4328	67.6467	0.000236479	0.0105013	32111	4.50665	0.105459	0	0	No
10.44	68.2231	0.000238493	0.0107398	31945	4.5044	0.106358	0	0	No
10.4472	68.8094	0.000240543	0.0109804	31781	4.50217	0.107272	0	0	No
10.4544	69.3958	0.000242593	0.011223	31617	4.49992	0.108186	0	0	No
10.4616	70.0422	0.000244852	0.0114678	31454	4.49768	0.109193	0	0	No
10.4688	70.6285	0.000246902	0.0117147	31292	4.49543	0.110108	0	0	No
10.476	71.3249	0.000249337	0.011964	31131	4.49319	0.111193	0	0	No
10.4832	72.0812	0.000251981	0.012216	30971	4.49096	0.112372	0	0	No
10.4904	72.8276	0.00025459	0.0124706	30811	4.48871	0.113536	0	0	No
10.4976	73.584	0.000257234	0.0127278	30653	4.48647	0.114715	0	0	No
10.5048	74.4003	0.000260088	0.0129879	30495	4.48423	0.115988	0	0	No
10.512	75.2067	0.000262907	0.0132508	30338	4.48199	0.117245	0	0	No
10.5192	76.0131	0.000265725	0.0135166	30181	4.47973	0.118502	0	0	No
10.5264	76.8294	0.000268579	0.0137851	30026	4.4775	0.119775	0	0	No
10.5336	77.6358	0.000271398	0.0140565	29871	4.47525	0.121032	0	0	No
10.5408	78.3921	0.000274042	0.0143306	29718	4.47302	0.122211	0	0	No
10.548	79.1985	0.000276861	0.0146074	29564	4.47076	0.123468	0	0	No
10.5552	80.0649	0.00027989	0.0148873	29412	4.46852	0.124819	0	0	No
10.5624	80.9312	0.000282918	0.0151703	29261	4.46629	0.126169	0	0	No
10.5696	81.9176	0.000286366	0.0154566	29110	4.46404	0.127707	0	0	No
10.5768	82.9539	0.000289989	0.0157466	28960	4.4618	0.129322	0	0	No
10.584	84.0403	0.000293787	0.0160404	28811	4.45956	0.131016	0	0	No
10.5912	85.2467	0.000298004	0.0163384	28663	4.45732	0.132897	0	0	No
10.5984	86.503	0.000302396	0.0166408	28515	4.45507	0.134855	0	0	No
10.6056	87.7694	0.000306823	0.0169476	28368	4.45283	0.13683	0	0	No
10.6128	89.0857	0.000311425	0.017259	28222	4.45059	0.138882	0	0	No
10.62	90.4521	0.000316201	0.0175752	28077	4.44835	0.141012	0	0	No
10.6272	91.8785	0.000321188	0.0178964	27932	4.4461	0.143236	0	0	No
10.6344	93.1448	0.000325614	0.018222	27788	4.44386	0.14521	0	0	No
10.6416	94.4012	0.000330006	0.0185521	27645	4.44162	0.147168	0	0	No
10.6488	95.7175	0.000334608	0.0188867	27503	4.43938	0.149221	0	0	No
10.656	96.9239	0.000338825	0.0192255	27361	4.43713	0.151101	0	0	No
10.6632	98.1303	0.000343042	0.0195685	27220	4.43489	0.152982	0	0	No
10.6704	99.3266	0.000347225	0.0199158	27080	4.43265	0.154847	0	0	No
10.6776	100.593	0.000351652	0.0202674	26941	4.43041	0.156821	0	0	No
10.6848	101.849	0.000356044	0.0206235	26802	4.42817	0.15878	0	0	No
10.692	103.226	0.000360855	0.0209843	26664	4.42593	0.160926	0	0	No
10.6992	104.592	0.000365632	0.0213499	26526	4.42367	0.163056	0	0	No
10.7064	106.078	0.000370828	0.0217208	26390	4.42144	0.165373	0	0	No
10.7136	107.615	0.000376198	0.022097	26254	4.4192	0.167768	0	0	No
10.7208	109.161	0.000381604	0.0224786	26119	4.41696	0.170179	0	0	No
10.728	110.818	0.000387394	0.022866	25984	4.41471	0.172761	0	0	No
10.7352	112.414	0.000392975	0.0232589	25850	4.41246	0.17525	0	0	No
10.7424	114.06	0.00039873	0.0236577	25717	4.41022	0.177816	0	0	No
10.7496	115.717	0.000404521	0.0240622	25585	4.40799	0.180398	0	0	No
10.7568	117.423	0.000410486	0.0244727	25453	4.40574	0.183059	0	0	No
10.764	119.079	0.000416276	0.0248889	25322	4.4035	0.185641	0	0	No
10.7712	120.846	0.000422451	0.0253114	25192	4.40126	0.188394	0	0	No
10.7784	122.552	0.000428416	0.0257398	25062	4.39902	0.191055	0	0	No
10.7856	124.318	0.000434591	0.0261744	24933	4.39677	0.193808	0	0	No
10.7928	126.085	0.000440765	0.0266152	24804	4.39452	0.196562	0	0	No
10.8	127.911	0.00044715	0.0270623	24677	4.39229	0.199409	0	0	No
10.8072	129.847	0.000453919	0.0275162	24550	4.39005	0.202428	0	0	No
10.8144	131.774	0.000460653	0.0279769	24423	4.3878	0.205431	0	0	No
10.8216	133.71	0.000467422	0.0284443	24297	4.38555	0.20845	0	0	No
10.8288	135.647	0.000474191	0.0289185	24172	4.38331	0.211469	0	0	No
10.836	137.633	0.000481135	0.0293996	24048	4.38108	0.214565	0	0	No
10.8432	139.519	0.00048773	0.0298874	23924	4.37883	0.217506	0	0	No
10.8504	141.506	0.000494674	0.030382	23801	4.3766	0.220603	0	0	No
10.8576	143.442	0.000501443	0.0308835	23678	4.37435	0.223621	0	0	No
10.8648	145.318	0.000508002	0.0313915	23556	4.3721	0.226547	0	0	No
10.872	147.255	0.000514771	0.0319063	23435	4.36986	0.229565	0	0	No
10.8792	149.131	0.00052133	0.0324276	23314	4.36762	0.232491	0	0	No
10.8864	151.117	0.000528274	0.0329559	23194	4.36538	0.235587	0	0	No
10.8936	153.054	0.000535043	0.0334909	23075	4.36314	0.238606	0	0	No
10.9008	155.05	0.000542022	0.0340329	22956	4.3609	0.241718	0	0	No
10.908	157.097	0.000549176	0.0345821	22838	4.35866	0.244908	0	0	No
10.9152	159.253	0.000556714	0.0351388	22720	4.35641	0.24827	0	0	No
10.9224	161.409	0.000564252	0.0357031	22603	4.35417	0.251632	0	0	No
10.9296	163.686	0.00057221	0.0362753	22486	4.35191	0.255181	0	0	No
10.9368	165.952	0.000580133	0.0368554	22371	4.34969	0.258714	0	0	No
10.944	168.228	0.00058809	0.0374435	22255	4.34743	0.262262	0	0	No
10.9512	170.495	0.000596013	0.0380395	22141	4.3452	0.265796	0	0	No
10.9584	172.711	0.000603761	0.0386433	22027	4.34296	0.269251	0	0	No
10.9656	174.987	0.000611719	0.039255	21913	4.3407	0.2728	0	0	No
10.9728	177.144	0.000619257	0.0398743	21801	4.33848	0.276161	0	0	No
10.98	179.25	0.00062662	0.0405009	21688	4.33622	0.279445	0	0	No
10.9872	181.346	0.000633949	0.0411348	21577	4.33399	0.282713	0	0	No
10.9944	183.393	0.000641102	0.0417759	21465	4.33173	0.285903	0	0	No
11.0016	185.439	0.000648256	0.0424242	21355	4.3295	0.289094	0	0	No
11.0088	187.486	0.00065541	0.0430796	21245	4.32726	0.292284	0	0	No
11.016	189.482	0.000662388	0.043742	21136	4.32502	0.295396	0	0	No
11.0232	191.528	0.000669542	0.0444115	21027	4.32278	0.298586	0	0	No
11.0304	193.575	0.000676696	0.0450882	20918	4.32052	0.301777	0	0	No
11.0376	195.681	0.000684059	0.0457723	20811	4.31829	0.30506	0	0	No
11.0448	197.777	0.000691388	0.0464637	20703	4.31603	0.308328	0	0	No
11.052	199.994	0.000699135	0.0471628	20597	4.3138	0.311784	0	0	No
11.0592	202.27	0.000707093	0.0478699	20491	4.31156	0.315333	0	0	No
11.0664	204.536	0.000715016	0.0485849	20385	4.30931	0.318866	0	0	No
11.0736	206.923	0.000723358	0.0493083	20280	4.30707	0.322586	0	0	No
11.0808	209.359	0.000731875	0.0500401	20176	4.30484	0.326384	0	0	No
11.088	211.696	0.000740042	0.0507802	20072	4.30259	0.330026	0	0	No
11.0952	214.072	0.00074835	0.0515285	19969	4.30036	0.333731	0	0	No
11.1024	216.458	0.000756692	0.0522852	19866	4.29811	0.337451	0	0	No
11.1096	218.735	0.00076465	0.0530499	19763	4.29585	0.341	0	0	No
11.1168	221.001	0.000772572	0.0538224	19662	4.29363	0.344533	0	0	No
11.124	223.217	0.00078032	0.0546028	19560	4.29137	0.347989	0	0	No
11.1312	225.434	0.000788068	0.0553908	19460	4.28914	0.351444	0	0	No
11.1384	227.65	0.000795816	0.0561867	19359	4.28688	0.354899	0	0	No
11.1456	229.866	0.000803564	0.0569902	19260	4.28466	0.358354	0	0	No
11.1528	232.083	0.000811312	0.0578015	19160	4.2824	0.36181	0	0	No
11.16	234.349	0.000819235	0.0586208	19062	4.28017	0.365343	0	0	No
11.1672	236.566	0.000826983	0.0594477	18964	4.27793	0.368798	0	0	No
11.1744	238.782	0.00083473	0.0602825	18866	4.27568	0.372253	0	0	No
11.1816	240.998	0.000842478	0.061125	18769	4.27344	0.375708	0	0	No
11.1888	243.265	0.000850401	0.0619754	18672	4.27119	0.379242	0	0	No
11.196	245.431	0.000857974	0.0628333	18576	4.26895	0.382619	0	0	No
11.2032	247.697	0.000865897	0.0636992	18480	4.2667	0.386152	0	0	No
11.2104	249.914	0.000873645	0.0645729	18385	4.26446	0.389607	0	0	No
11.2176	252.13	0.000881393	0.0654543	18290	4.26221	0.393063	0	0	No
11.2248	254.346	0.000889141	0.0663434	18196	4.25998	0.396518	0	0	No
11.232	256.673	0.000897273	0.0672407	18103	4.25775	0.400144	0	0	No
11.2392	258.999	0.000905406	0.0681461	18009	4.25549	0.403771	0	0	No
11.2464	261.385	0.000913748	0.0690598	17917	4.25327	0.407491	0	0	No
11.2536	263.772	0.00092209	0.0699819	17824	4.25101	0.411212	0	0	No
11.2608	266.148	0.000930397	0.0709123	17733	4.24878	0.414916	0	0	No
11.268	268.595	0.000938949	0.0718513	17641	4.24652	0.41873	0	0	No
11.2752	270.981	0.000947291	0.0727986	17550	4.24428	0.42245	0	0	No
11.2824	273.247	0.000955214	0.0737538	17460	4.24204	0.425984	0	0	No
11.2896	275.574	0.000963347	0.0747171	17370	4.2398	0.42961	0	0	No
11.2968	277.85	0.000971304	0.0756884	17281	4.23757	0.433159	0	0	No
11.304	280.066	0.000979052	0.0766675	17192	4.23533	0.436614	0	0	No
11.3112	282.223	0.00098659	0.0776541	17103	4.23307	0.439976	0	0	No
11.3184	284.439	0.000994338	0.0786484	17015	4.23083	0.443431	0	0	No
11.3256	286.535	0.00100167	0.0796501	16927	4.22858	0.446699	0	0	No
11.3328	288.752	0.00100941	0.0806595	16840	4.22634	0.450155	0	0	No
11.34	290.918	0.00101699	0.0816765	16753	4.22409	0.453532	0	0	No
11.3472	293.185	0.00102491	0.0827014	16667	4.22186	0.457065	0	0	No
11.3544	295.461	0.00103287	0.0837343	16581	4.21961	0.460614	0	0	No
11.3616	297.727	0.00104079	0.084775	16496	4.21738	0.464147	0	0	No
11.3688	299.884	0.00104833	0.0858234	16411	4.21514	0.467509	0	0	No
11.376	302.1	0.00105608	0.0868795	16326	4.21288	0.470964	0	0	No
11.3832	304.206	0.00106344	0.0879429	16242	4.21064	0.474248	0	0	No
11.3904	306.193	0.00107038	0.0890133	16159	4.20841	0.477344	0	0	No
11.3976	308.239	0.00107754	0.0900908	16075	4.20615	0.480535	0	0	No
11.4048	310.175	0.00108431	0.0911751	15993	4.20393	0.483553	0	0	No
11.412	312.052	0.00109087	0.092266	15910	4.20167	0.486479	0	0	No
11.4192	313.938	0.00109746	0.0933634	15828	4.19943	0.489419	0	0	No
11.4264	315.704	0.00110364	0.0944671	15747	4.1972	0.492173	0	0	No
11.4336	317.581	0.00111019	0.0955773	15666	4.19496	0.495098	0	0	No
11.4408	319.457	0.00111675	0.096694	15585	4.19271	0.498023	0	0	No
11.448	321.224	0.00112293	0.097817	15505	4.19047	0.500777	0	0	No
11.4552	323.1	0.00112949	0.0989465	15425	4.18823	0.503702	0	0	No
11.4624	324.976	0.00113605	0.100082	15346	4.186	0.506627	0	0	No
11.4696	326.853	0.00114261	0.101225	15266	4.18373	0.509553	0	0	No
11.4768	328.789	0.00114938	0.102374	15188	4.1815	0.512571	0	0	No
11.484	330.665	0.00115594	0.10353	15110	4.17926	0.515497	0	0	No
11.4912	332.602	0.0011627	0.104693	15032	4.17702	0.518515	0	0	No
11.4984	334.648	0.00116986	0.105863	14954	4.17476	0.521705	0	0	No
11.5056	336.584	0.00117663	0.10704	14877	4.17252	0.524724	0	0	No
11.5128	338.521	0.0011834	0.108223	14801	4.17029	0.527743	0	0	No
11.52	340.457	0.00119017	0.109413	14725	4.16806	0.530762	0	0	No
11.5272	342.384	0.0011969	0.11061	14649	4.16581	0.533765	0	0	No
11.5344	344.27	0.00120349	0.111814	14573	4.16355	0.536706	0	0	No
11.5416	346.146	0.00121005	0.113024	14498	4.16131	0.539631	0	0	No
11.5488	347.853	0.00121602	0.11424	14424	4.15909	0.542291	0	0	No
11.556	349.619	0.00122219	0.115462	14349	4.15682	0.545045	0	0	No
11.5632	351.325	0.00122816	0.11669	14275	4.15458	0.547705	0	0	No
11.5704	353.042	0.00123416	0.117924	14202	4.15235	0.550381	0	0	No
11.5776	354.748	0.00124012	0.119164	14129	4.15011	0.553041	0	0	No
11.5848	356.514	0.0012463	0.120411	14056	4.14786	0.555794	0	0	No
11.592	358.391	0.00125286	0.121663	13984	4.14563	0.55872	0	0	No
11.5992	360.267	0.00125942	0.122923	13912	4.14339	0.561645	0	0	No
11.6064	362.203	0.00126619	0.124189	13840	4.14114	0.564663	0	0	No
11.6136	364.14	0.00127296	0.125462	13769	4.1389	0.567682	0	0	No
11.6208	366.076	0.00127972	0.126742	13698	4.13666	0.570701	0	0	No
11.628	368.013	0.00128649	0.128028	13627	4.1344	0.57372	0	0	No
11.6352	369.889	0.00129305	0.129321	13557	4.13216	0.576645	0	0	No
11.6424	371.765	0.00129961	0.130621	13487	4.12992	0.57957	0	0	No
11.6496	373.582	0.00130596	0.131927	13418	4.12769	0.582402	0	0	No
11.6568	375.348	0.00131214	0.133239	13349	4.12545	0.585155	0	0	No
11.664	377.114	0.00131831	0.134557	13280	4.1232	0.587909	0	0	No
11.6712	378.771	0.0013241	0.135881	13211	4.12094	0.590491	0	0	No
11.6784	380.427	0.00132989	0.137211	13143	4.11869	0.593073	0	0	No
11.6856	382.073	0.00133565	0.138547	13076	4.11647	0.59564	0	0	No
11.6928	383.73	0.00134144	0.139888	13008	4.11421	0.598222	0	0	No
11.7	385.326	0.00134702	0.141235	12941	4.11197	0.600711	0	0	No
11.7072	387.043	0.00135302	0.142588	12875	4.10975	0.603387	0	0	No
11.7144	388.689	0.00135877	0.143947	12808	4.10748	0.605953	0	0	No
11.7216	390.455	0.00136495	0.145312	12742	4.10524	0.608707	0	0	No
11.7288	392.222	0.00137112	0.146683	12677	4.10302	0.611461	0	0	No
11.736	394.048	0.00137751	0.148061	12612	4.10078	0.614308	0	0	No
11.7432	395.864	0.00138386	0.149445	12547	4.09854	0.61714	0	0	No
11.7504	397.691	0.00139024	0.150835	12482	4.09628	0.619987	0	0	No
11.7576	399.567	0.0013968	0.152232	12418	4.09405	0.622912	0	0	No
11.7648	401.443	0.00140336	0.153635	12354	4.09181	0.625837	0	0	No
11.772	403.21	0.00140954	0.155045	12290	4.08955	0.628591	0	0	No
11.7792	404.976	0.00141571	0.15646	12227	4.08732	0.631345	0	0	No
11.7864	406.683	0.00142168	0.157882	12164	4.08508	0.634005	0	0	No
11.7936	408.399	0.00142768	0.15931	12101	4.08282	0.636681	0	0	No
11.8008	410.045	0.00143343	0.160743	12039	4.08059	0.639247	0	0	No
11.808	411.762	0.00143943	0.162182	11977	4.07835	0.641923	0	0	No
11.8152	413.408	0.00144519	0.163628	11915	4.07609	0.64449	0	0	No
11.8224	415.064	0.00145098	0.165079	11854	4.07386	0.647072	0	0	No
11.8296	416.771	0.00145694	0.166536	11793	4.07162	0.649732	0	0	No
11.8368	418.367	0.00146252	0.167998	11732	4.06937	0.652221	0	0	No
11.844	420.083	0.00146852	0.169467	11672	4.06715	0.654896	0	0	No
11.8512	421.79	0.00147449	0.170941	11612	4.06491	0.657557	0	0	No
11.8584	423.446	0.00148028	0.172421	11552	4.06266	0.660139	0	0	No
11.8656	425.152	0.00148624	0.173908	11492	4.0604	0.662799	0	0	No
11.8728	426.809	0.00149203	0.1754	11433	4.05816	0.665381	0	0	No
11.88	428.465	0.00149782	0.176897	11374	4.05591	0.667963	0	0	No
11.8872	430.172	0.00150379	0.178401	11316	4.05369	0.670623	0	0	No
11.8944	431.768	0.00150937	0.179911	11257	4.05142	0.673112	0	0	No
11.9016	433.364	0.00151495	0.181426	11199	4.04918	0.675601	0	0	No
11.9088	435.021	0.00152074	0.182946	11142	4.04696	0.678183	0	0	No
11.916	436.557	0.00152611	0.184472	11084	4.0447	0.680578	0	0	No
11.9232	438.103	0.00153152	0.186004	11027	4.04246	0.682989	0	0	No
11.9304	439.75	0.00153727	0.187541	10970	4.04021	0.685556	0	0	No
11.9376	441.296	0.00154268	0.189084	10914	4.03798	0.687966	0	0	No
11.9448	442.952	0.00154847	0.190632	10858	4.03575	0.690548	0	0	No
11.952	444.489	0.00155384	0.192186	10802	4.0335	0.692944	0	0	No
11.9592	446.085	0.00155942	0.193746	10746	4.03125	0.695432	0	0	No
11.9664	447.742	0.00156521	0.195311	10691	4.02902	0.698014	0	0	No
11.9736	449.278	0.00157058	0.196881	10636	4.02678	0.70041	0	0	No
11.9808	450.824	0.00157599	0.198457	10581	4.02453	0.70282	0	0	No
11.988	452.361	0.00158136	0.200039	10526	4.02226	0.705215	0	0	No
11.9952	453.907	0.00158676	0.201626	10472	4.02003	0.707626	0	0	No
12.0024	455.443	0.00159213	0.203218	10418	4.01778	0.710021	0	0	No
12.0096	456.99	0.00159754	0.204815	10365	4.01557	0.712432	0	0	No
12.0168	458.586	0.00160312	0.206418	10311	4.0133	0.714921	0	0	No
12.024	460.122	0.00160849	0.208027	10258	4.01106	0.717316	0	0	No
12.0312	461.669	0.0016139	0.209641	10205	4.00881	0.719727	0	0	No
12.0384	463.145	0.00161906	0.21126	10153	4.00659	0.722028	0	0	No
12.0456	464.742	0.00162464	0.212884	10100	4.00432	0.724517	0	0	No
12.0528	466.288	0.00163004	0.214514	10048	4.00208	0.726928	0	0	No
12.06	467.714	0.00163503	0.216149	9997	3.99987	0.729151	0	0	No
12.0672	469.261	0.00164043	0.21779	9945	3.9976	0.731562	0	0	No
12.0744	470.687	0.00164542	0.219435	9894	3.99537	0.733786	0	0	No
12.0816	472.113	0.00165041	0.221086	9843	3.99313	0.736009	0	0	No
12.0888	473.54	0.00165539	0.222741	9792	3.99087	0.738233	0	0	No
12.096	474.966	0.00166038	0.224401	9742	3.98865	0.740457	0	0	No
12.1032	476.282	0.00166498	0.226066	9692	3.98641	0.742509	0	0	No
12.1104	477.659	0.00166979	0.227736	9642	3.98417	0.744654	0	0	No
12.1176	479.035	0.0016746	0.229411	9592	3.98191	0.7468	0	0	No
12.1248	480.401	0.00167938	0.23109	9543	3.97968	0.74893	0	0	No
12.132	481.778	0.00168419	0.232774	9494	3.97745	0.751076	0	0	No
12.1392	483.144	0.00168897	0.234463	9445	3.9752	0.753206	0	0	No
12.1464	484.461	0.00169357	0.236157	9396	3.97294	0.755258	0	0	No
12.1536	485.837	0.00169838	0.237855	9348	3.97072	0.757404	0	0	No
12.1608	487.213	0.00170319	0.239559	9300	3.96848	0.75955	0	0	No
12.168	488.64	0.00170818	0.241267	9252	3.96624	0.761773	0	0	No
12.1752	490.006	0.00171296	0.24298	9204	3.96398	0.763903	0	0	No
12.1824	491.382	0.00171777	0.244697	9157	3.96175	0.766049	0	0	No
12.1896	492.759	0.00172258	0.24642	9109	3.95947	0.768195	0	0	No
12.1968	494.125	0.00172736	0.248147	9063	3.95727	0.770325	0	0	No
12.204	495.441	0.00173196	0.249879	9016	3.95501	0.772377	0	0	No
12.2112	496.708	0.00173638	0.251616	8969	3.95274	0.774351	0	0	No
12.2184	497.964	0.00174078	0.253357	8923	3.95051	0.77631	0	0	No
12.2256	499.17	0.00174499	0.255102	8877	3.94827	0.778191	0	0	No
12.2328	500.427	0.00174939	0.256851	8832	3.94606	0.780149	0	0	No
12.24	501.683	0.00175378	0.258605	8786	3.94379	0.782108	0	0	No
12.2472	502.89	0.00175799	0.260363	8741	3.94156	0.783989	0	0	No
12.2544	504.146	0.00176239	0.262125	8696	3.93932	0.785947	0	0	No
12.2616	505.412	0.00176681	0.263892	8651	3.93707	0.787921	0	0	No
12.2688	506.619	0.00177103	0.265663	8606	3.9348	0.789802	0	0	No
12.276	507.875	0.00177542	0.267438	8562	3.93258	0.791761	0	0	No
12.2832	509.081	0.00177964	0.269218	8518	3.93034	0.793641	0	0	No
12.2904	510.278	0.00178382	0.271002	8474	3.92809	0.795506	0	0	No
12.2976	511.434	0.00178786	0.27279	8431	3.92588	0.797309	0	0	No
12.3048	512.58	0.00179187	0.274582	8387	3.92361	0.799096	0	0	No
12.312	513.667	0.00179567	0.276377	8344	3.92137	0.80079	0	0	No
12.3192	514.813	0.00179968	0.278177	8301	3.91913	0.802577	0	0	No
12.3264	515.96	0.00180368	0.279981	8258	3.91687	0.804364	0	0	No
12.3336	517.116	0.00180773	0.281788	8216	3.91466	0.806167	0	0	No
12.3408	518.312	0.00181191	0.2836	8173	3.91238	0.808032	0	0	No
12.348	519.459	0.00181592	0.285416	8131	3.91014	0.809819	0	0	No
12.3552	520.615	0.00181996	0.287236	8089	3.90789	0.811622	0	0	No
12.3624	521.811	0.00182414	0.28906	8048	3.90569	0.813487	0	0	No
12.3696	522.848	0.00182776	0.290888	8006	3.90342	0.815103	0	0	No
12.3768	523.944	0.0018316	0.29272	7965	3.90119	0.816812	0	0	No
12.384	524.98	0.00183522	0.294555	7924	3.89894	0.818427	0	0	No
12.3912	525.957	0.00183863	0.296393	7883	3.89669	0.81995	0	0	No
12.3984	526.933	0.00184205	0.298235	7843	3.89448	0.821472	0	0	No
12.4056	527.86	0.00184528	0.300081	7802	3.89221	0.822916	0	0	No
12.4128	528.896	0.00184891	0.30193	7762	3.88997	0.824531	0	0	No
12.42	529.872	0.00185232	0.303782	7722	3.88773	0.826054	0	0	No
12.4272	530.909	0.00185594	0.305638	7682	3.88547	0.827669	0	0	No
12.4344	531.995	0.00185974	0.307498	7643	3.88326	0.829363	0	0	No
12.4416	533.031	0.00186336	0.309361	7603	3.88098	0.830978	0	0	No
12.4488	534.068	0.00186699	0.311228	7564	3.87875	0.832594	0	0	No
12.456	535.044	0.0018704	0.313098	7525	3.87651	0.834116	0	0	No
12.4632	535.97	0.00187364	0.314972	7486	3.87425	0.83556	0	0	No
12.4704	536.947	0.00187705	0.316849	7448	3.87204	0.837083	0	0	No
12.4776	537.763	0.00187991	0.318729	7410	3.86982	0.838355	0	0	No
12.4848	538.569	0.00188272	0.320612	7371	3.86753	0.839612	0	0	No
12.492	539.376	0.00188554	0.322497	7333	3.86528	0.840869	0	0	No
12.4992	540.132	0.00188819	0.324385	7296	3.86308	0.842049	0	0	No
12.5064	540.939	0.00189101	0.326276	7258	3.86082	0.843306	0	0	No
12.5136	541.695	0.00189365	0.32817	7221	3.8586	0.844485	0	0	No
12.5208	542.511	0.0018965	0.330067	7184	3.85637	0.845757	0	0	No
12.528	543.318	0.00189932	0.331966	7147	3.85412	0.847015	0	0	No
12.5352	544.124	0.00190214	0.333868	7110	3.85187	0.848272	0	0	No
12.5424	544.88	0.00190479	0.335773	7073	3.8496	0.849451	0	0	No
12.5496	545.637	0.00190743	0.33768	7037	3.84739	0.85063	0	0	No
12.5568	546.393	0.00191007	0.33959	7000	3.8451	0.851809	0	0	No
12.564	547.089	0.00191251	0.341503	6964	3.84286	0.852895	0	0	No
12.5712	547.786	0.00191494	0.343418	6928	3.84061	0.85398	0	0	No
12.5784	548.542	0.00191759	0.345335	6893	3.83841	0.855159	0	0	No
12.5856	549.298	0.00192023	0.347256	6857	3.83613	0.856339	0	0	No
12.5928	550.105	0.00192305	0.349179	6822	3.83391	0.857596	0	0	No
12.6	550.911	0.00192587	0.351105	6787	3.83168	0.858853	0	0	No
12.6072	551.838	0.00192911	0.353034	6752	3.82943	0.860297	0	0	No
12.6144	552.704	0.00193214	0.354966	6717	3.82718	0.861648	0	0	No
12.6216	553.63	0.00193537	0.356901	6683	3.82497	0.863092	0	0	No
12.6288	554.437	0.00193819	0.358839	6648	3.82269	0.864349	0	0	No
12.636	555.303	0.00194122	0.360781	6614	3.82046	0.865699	0	0	No
12.6432	556.059	0.00194387	0.362724	6580	3.81823	0.866879	0	0	No
12.6504	556.816	0.00194651	0.364671	6546	3.81598	0.868058	0	0	No
12.6576	557.452	0.00194873	0.36662	6512	3.81371	0.86905	0	0	No
12.6648	558.209	0.00195138	0.368571	6479	3.81151	0.870229	0	0	No
12.672	558.795	0.00195343	0.370524	6445	3.80922	0.871143	0	0	No
12.6792	559.321	0.00195527	0.37248	6412	3.80699	0.871964	0	0	No
12.6864	559.858	0.00195714	0.374437	6379	3.80475	0.8728	0	0	No
12.6936	560.324	0.00195877	0.376396	6346	3.8025	0.873527	0	0	No
12.7008	560.8	0.00196044	0.378356	6314	3.8003	0.874269	0	0	No
12.708	561.277	0.0019621	0.380318	6281	3.79803	0.875012	0	0	No
12.7152	561.803	0.00196394	0.382282	6249	3.79581	0.875833	0	0	No
12.7224	562.329	0.00196578	0.384248	6216	3.79351	0.876653	0	0	No
12.7296	562.916	0.00196783	0.386216	6184	3.79127	0.877567	0	0	No
12.7368	563.442	0.00196967	0.388185	6153	3.78909	0.878388	0	0	No
12.744	564.028	0.00197172	0.390157	6121	3.78682	0.879302	0	0	No
12.7512	564.615	0.00197377	0.392131	6089	3.78455	0.880216	0	0	No
12.7584	565.151	0.00197565	0.394107	6058	3.78233	0.881052	0	0	No
12.7656	565.568	0.0019771	0.396084	6027	3.7801	0.881701	0	0	No
12.7728	565.984	0.00197856	0.398062	5996	3.77786	0.882351	0	0	No
12.78	566.4	0.00198001	0.400042	5965	3.77561	0.883	0	0	No
12.7872	566.757	0.00198126	0.402024	5934	3.77335	0.883555	0	0	No
12.7944	567.173	0.00198272	0.404006	5904	3.77115	0.884204	0	0	No
12.8016	567.649	0.00198438	0.405991	5873	3.76886	0.884947	0	0	No
12.8088	568.126	0.00198605	0.407977	5843	3.76664	0.88569	0	0	No
12.816	568.712	0.0019881	0.409965	5813	3.7644	0.886604	0	0	No
12.8232	569.288	0.00199011	0.411955	5783	3.76215	0.887502	0	0	No
12.8304	569.875	0.00199216	0.413947	5753	3.75989	0.888416	0	0	No
12.8376	570.521	0.00199442	0.415941	5724	3.7577	0.889424	0	0	No
12.8448	571.158	0.00199664	0.417938	5694	3.75542	0.890416	0	0	No
12.852	571.694	0.00199852	0.419937	5665	3.7532	0.891252	0	0	No
12.8592	572.22	0.00200036	0.421937	5636	3.75097	0.892073	0	0	No
12.8664	572.637	0.00200182	0.423939	5607	3.74873	0.892722	0	0	No
12.8736	573.113	0.00200348	0.425942	5578	3.74648	0.893464	0	0	No
12.8808	573.419	0.00200455	0.427947	5549	3.74421	0.893942	0	0	No
12.888	573.716	0.00200559	0.429952	5520	3.74194	0.894404	0	0	No
12.8952	574.022	0.00200666	0.431959	5492	3.73973	0.894882	0	0	No
12.9024	574.268	0.00200752	0.433967	5464	3.73751	0.895266	0	0	No
12.9096	574.525	0.00200842	0.435975	5435	3.7352	0.895665	0	0	No
12.9168	574.771	0.00200928	0.437984	5407	3.73296	0.896049	0	0	No
12.924	574.957	0.00200993	0.439994	5380	3.73078	0.89634	0	0	No
12.9312	575.264	0.002011	0.442005	5352	3.72852	0.896818	0	0	No
12.9384	575.46	0.00201169	0.444017	5324	3.72624	0.897124	0	0	No
12.9456	575.767	0.00201276	0.44603	5297	3.72403	0.897601	0	0	No
12.9528	576.013	0.00201362	0.448043	5270	3.72181	0.897985	0	0	No
12.96	576.259	0.00201448	0.450058	5243	3.71958	0.898369	0	0	No
12.9672	576.566	0.00201555	0.452073	5216	3.71734	0.898847	0	0	No
12.9744	576.812	0.00201641	0.45409	5189	3.71508	0.899231	0	0	No
12.9816	577.058	0.00201727	0.456107	5162	3.71282	0.899615	0	0	No
12.9888	577.365	0.00201834	0.458125	5135	3.71054	0.900093	0	0	No
12.996	577.561	0.00201903	0.460144	5109	3.70834	0.900399	0	0	No
13.0032	577.747	0.00201968	0.462164	5083	3.70612	0.900689	0	0	No
13.0104	577.944	0.00202037	0.464184	5056	3.70381	0.900996	0	0	No
13.0176	578.08	0.00202084	0.466205	5030	3.70157	0.901208	0	0	No
13.0248	578.157	0.00202111	0.468226	5004	3.69932	0.901327	0	0	No
13.032	578.183	0.0020212	0.470248	4979	3.69714	0.901368	0	0	No
13.0392	578.259	0.00202147	0.472269	4953	3.69487	0.901487	0	0	No
13.0464	578.286	0.00202156	0.474291	4928	3.69267	0.901529	0	0	No
13.0536	578.362	0.00202183	0.476312	4902	3.69037	0.901647	0	0	No
13.0608	578.388	0.00202192	0.478334	4877	3.68815	0.901689	0	0	No
13.068	578.585	0.00202261	0.480357	4852	3.68592	0.901995	0	0	No
13.0752	578.721	0.00202309	0.48238	4827	3.68368	0.902207	0	0	No
13.0824	578.967	0.00202395	0.484404	4802	3.68142	0.902591	0	0	No
13.0896	579.104	0.00202442	0.486428	4777	3.67916	0.902804	0	0	No
13.0968	579.35	0.00202528	0.488454	4753	3.67697	0.903188	0	0	No
13.104	579.596	0.00202615	0.49048	4728	3.67468	0.903572	0	0	No
13.1112	579.793	0.00202683	0.492507	4704	3.67247	0.903878	0	0	No
13.1184	579.929	0.00202731	0.494534	4680	3.67025	0.904091	0	0	No
13.1256	580.006	0.00202758	0.496562	4655	3.66792	0.90421	0	0	No
13.1328	580.082	0.00202784	0.498589	4631	3.66567	0.904329	0	0	No
13.14	580.108	0.00202793	0.500617	4608	3.66351	0.90437	0	0	No
13.1472	580.185	0.0020282	0.502646	4584	3.66124	0.904489	0	0	No
13.1544	580.211	0.00202829	0.504674	4560	3.65896	0.90453	0	0	No
13.1616	580.237	0.00202839	0.506702	4537	3.65677	0.904571	0	0	No
13.1688	580.374	0.00202886	0.508731	4513	3.65447	0.904784	0	0	No
13.176	580.45	0.00202913	0.51076	4490	3.65225	0.904903	0	0	No
13.1832	580.586	0.00202961	0.51279	4467	3.65002	0.905115	0	0	No
13.1904	580.663	0.00202987	0.51482	4444	3.64777	0.905234	0	0	No
13.1976	580.749	0.00203018	0.51685	4421	3.64552	0.905369	0	0	No
13.2048	580.766	0.00203023	0.51888	4398	3.64326	0.905395	0	0	No
13.212	580.792	0.00203032	0.52091	4376	3.64108	0.905436	0	0	No
13.2192	580.708	0.00203003	0.52294	4353	3.63879	0.905305	0	0	No
13.2264	580.615	0.0020297	0.52497	4331	3.63659	0.905159	0	0	No
13.2336	580.471	0.0020292	0.526999	4308	3.63428	0.904935	0	0	No
13.2408	580.267	0.00202849	0.529028	4286	3.63205	0.904618	0	0	No
13.248	580.184	0.0020282	0.531056	4264	3.62982	0.904488	0	0	No
13.2552	579.92	0.00202728	0.533083	4242	3.62757	0.904077	0	0	No
13.2624	579.726	0.0020266	0.53511	4220	3.62531	0.903775	0	0	No
13.2696	579.413	0.0020255	0.537135	4199	3.62315	0.903286	0	0	No
13.2768	579.209	0.00202479	0.53916	4177	3.62086	0.902968	0	0	No
13.284	578.895	0.0020237	0.541184	4155	3.61857	0.902479	0	0	No
13.2912	578.522	0.00202239	0.543206	4134	3.61637	0.901897	0	0	No
13.2984	578.208	0.00202129	0.545228	4113	3.61416	0.901408	0	0	No
13.3056	577.845	0.00202002	0.547248	4092	3.61194	0.900841	0	0	No
13.3128	577.581	0.0020191	0.549267	4071	3.6097	0.90043	0	0	No
13.32	577.267	0.002018	0.551285	4050	3.60746	0.899941	0	0	No
13.3272	577.014	0.00201712	0.553302	4029	3.6052	0.899546	0	0	No
13.3344	576.75	0.00201619	0.555318	4008	3.60293	0.899135	0	0	No
13.3416	576.556	0.00201552	0.557334	3987	3.60065	0.898833	0	0	No
13.3488	576.293	0.0020146	0.559348	3967	3.59846	0.898422	0	0	No
13.356	576.149	0.00201409	0.561362	3946	3.59616	0.898198	0	0	No
13.3632	575.945	0.00201338	0.563376	3926	3.59395	0.89788	0	0	No
13.3704	575.752	0.00201271	0.565388	3906	3.59173	0.897578	0	0	No
13.3776	575.488	0.00201178	0.5674	3886	3.5895	0.897167	0	0	No
13.3848	575.235	0.0020109	0.569411	3866	3.58726	0.896772	0	0	No
13.392	574.981	0.00201001	0.571421	3846	3.58501	0.896377	0	0	No
13.3992	574.717	0.00200909	0.57343	3826	3.58274	0.895966	0	0	No
13.4064	574.404	0.00200799	0.575438	3806	3.58047	0.895477	0	0	No
13.4136	574.04	0.00200672	0.577445	3787	3.5783	0.89491	0	0	No
13.4208	573.666	0.00200542	0.57945	3767	3.576	0.894327	0	0	No
13.428	573.243	0.00200393	0.581454	3748	3.5738	0.893667	0	0	No
13.4352	572.809	0.00200242	0.583457	3728	3.57148	0.892991	0	0	No
13.4424	572.385	0.00200094	0.585458	3709	3.56926	0.89233	0	0	No
13.4496	571.962	0.00199946	0.587457	3690	3.56703	0.89167	0	0	No
13.4568	571.538	0.00199798	0.589455	3671	3.56478	0.891009	0	0	No
13.464	571.055	0.00199628	0.591451	3652	3.56253	0.890255	0	0	No
13.4712	570.681	0.00199498	0.593446	3633	3.56027	0.889673	0	0	No
13.4784	570.317	0.00199371	0.59544	3615	3.55811	0.889106	0	0	No
13.4856	569.944	0.0019924	0.597432	3596	3.55582	0.888524	0	0	No
13.4928	569.57	0.0019911	0.599423	3578	3.55364	0.887941	0	0	No
13.5	569.206	0.00198982	0.601413	3559	3.55133	0.887374	0	0	No
13.5072	568.783	0.00198834	0.603402	3541	3.54913	0.886714	0	0	No
13.5144	568.239	0.00198644	0.605388	3523	3.54691	0.885866	0	0	No
13.5216	567.755	0.00198475	0.607373	3504	3.54456	0.885112	0	0	No
13.5288	567.162	0.00198268	0.609355	3486	3.54233	0.884187	0	0	No
13.536	566.568	0.0019806	0.611336	3468	3.54008	0.883261	0	0	No
13.5432	565.864	0.00197814	0.613314	3451	3.53794	0.882164	0	0	No
13.5504	565.211	0.00197586	0.61529	3433	3.53567	0.881145	0	0	No
13.5576	564.557	0.00197357	0.617264	3415	3.53339	0.880126	0	0	No
13.5648	563.854	0.00197111	0.619235	3397	3.5311	0.879029	0	0	No
13.572	563.2	0.00196883	0.621204	3380	3.52892	0.87801	0	0	No
13.5792	562.606	0.00196675	0.62317	3363	3.52673	0.877085	0	0	No
13.5864	562.013	0.00196468	0.625135	3345	3.5244	0.876159	0	0	No
13.5936	561.419	0.0019626	0.627098	3328	3.52218	0.875234	0	0	No
13.6008	560.825	0.00196053	0.629058	3311	3.51996	0.874308	0	0	No
13.608	560.232	0.00195845	0.631017	3294	3.51772	0.873383	0	0	No
13.6152	559.688	0.00195655	0.632973	3277	3.51548	0.872536	0	0	No
13.6224	559.034	0.00195427	0.634927	3260	3.51322	0.871517	0	0	No
13.6296	558.391	0.00195202	0.636879	3243	3.51095	0.870513	0	0	No
13.6368	557.737	0.00194973	0.638829	3227	3.5088	0.869494	0	0	No
13.644	556.974	0.00194706	0.640776	3210	3.50651	0.868304	0	0	No
13.6512	556.21	0.00194439	0.642721	3193	3.5042	0.867113	0	0	No
13.6584	555.336	0.00194134	0.644662	3177	3.50202	0.865751	0	0	No
13.6656	554.343	0.00193786	0.6466	3161	3.49982	0.864202	0	0	No
13.6728	553.419	0.00193463	0.648534	3144	3.49748	0.862762	0	0	No
13.68	552.425	0.00193116	0.650466	3128	3.49527	0.861213	0	0	No
13.6872	551.442	0.00192772	0.652393	3112	3.49304	0.85968	0	0	No
13.6944	550.448	0.00192425	0.654318	3096	3.4908	0.858131	0	0	No
13.7016	549.634	0.0019214	0.656239	3080	3.48855	0.856862	0	0	No
13.7088	548.761	0.00191835	0.658157	3064	3.48629	0.8555	0	0	No
13.716	547.997	0.00191568	0.660073	3048	3.48401	0.85431	0	0	No
13.7232	547.284	0.00191319	0.661986	3033	3.48187	0.853197	0	0	No
13.7304	546.58	0.00191073	0.663897	3017	3.47958	0.8521	0	0	No
13.7376	545.816	0.00190806	0.665805	3001	3.47727	0.85091	0	0	No
13.7448	544.993	0.00190518	0.66771	2986	3.47509	0.849626	0	0	No
13.752	544.119	0.00190212	0.669612	2971	3.4729	0.848264	0	0	No
13.7592	543.135	0.00189869	0.671511	2955	3.47056	0.84673	0	0	No
13.7664	542.092	0.00189504	0.673406	2940	3.46835	0.845103	0	0	No
13.7736	540.928	0.00189097	0.675297	2925	3.46613	0.843289	0	0	No
13.7808	539.774	0.00188694	0.677184	2910	3.46389	0.841491	0	0	No
13.788	538.561	0.00188269	0.679067	2895	3.46165	0.839599	0	0	No
13.7952	537.347	0.00187845	0.680945	2880	3.45939	0.837707	0	0	No
13.8024	536.303	0.0018748	0.68282	2865	3.45712	0.83608	0	0	No
13.8096	535.2	0.00187094	0.684691	2850	3.45484	0.834359	0	0	No
13.8168	534.156	0.0018673	0.686558	2836	3.45271	0.832732	0	0	No
13.824	533.233	0.00186407	0.688422	2821	3.4504	0.831292	0	0	No
13.8312	532.299	0.0018608	0.690283	2807	3.44824	0.829837	0	0	No
13.8384	531.365	0.00185754	0.692141	2792	3.44592	0.828381	0	0	No
13.8456	530.432	0.00185428	0.693995	2778	3.44373	0.826926	0	0	No
13.8528	529.498	0.00185101	0.695846	2763	3.44138	0.82547	0	0	No
13.86	528.564	0.00184775	0.697694	2749	3.43917	0.824015	0	0	No
13.8672	527.521	0.0018441	0.699538	2735	3.43696	0.822388	0	0	No
13.8744	526.597	0.00184087	0.701379	2721	3.43473	0.820948	0	0	No
13.8816	525.493	0.00183701	0.703216	2707	3.43249	0.819227	0	0	No
13.8888	524.45	0.00183336	0.705049	2693	3.43024	0.8176	0	0	No
13.896	523.406	0.00182972	0.706879	2679	3.42797	0.815973	0	0	No
13.9032	522.243	0.00182565	0.708704	2665	3.4257	0.814159	0	0	No
13.9104	521.089	0.00182162	0.710526	2652	3.42357	0.812361	0	0	No
13.9176	519.875	0.00181737	0.712343	2638	3.42127	0.810469	0	0	No
13.9248	518.722	0.00181334	0.714157	2624	3.41896	0.80867	0	0	No
13.932	517.448	0.00180889	0.715965	2611	3.41681	0.806685	0	0	No
13.9392	516.184	0.00180447	0.71777	2597	3.41447	0.804715	0	0	No
13.9464	514.971	0.00180023	0.71957	2584	3.41229	0.802823	0	0	No
13.9536	513.697	0.00179578	0.721366	2571	3.4101	0.800837	0	0	No
13.9608	512.493	0.00179157	0.723158	2557	3.40773	0.798961	0	0	No
13.968	511.22	0.00178712	0.724945	2544	3.40552	0.796975	0	0	No
13.9752	509.946	0.00178266	0.726727	2531	3.40329	0.794989	0	0	No
13.9824	508.742	0.00177846	0.728506	2518	3.40106	0.793113	0	0	No
13.9896	507.469	0.001774	0.73028	2505	3.39881	0.791127	0	0	No
13.9968	506.195	0.00176955	0.732049	2492	3.39655	0.789142	0	0	No
14.004	504.992	0.00176534	0.733815	2479	3.39428	0.787265	0	0	No
14.0112	503.778	0.0017611	0.735576	2467	3.39217	0.785373	0	0	No
14.0184	502.504	0.00175665	0.737332	2454	3.38987	0.783388	0	0	No
14.0256	501.241	0.00175223	0.739085	2441	3.38757	0.781418	0	0	No
14.0328	500.027	0.00174799	0.740833	2429	3.38543	0.779526	0	0	No
14.04	498.813	0.00174375	0.742576	2416	3.3831	0.777634	0	0	No
14.0472	497.54	0.00173929	0.744316	2404	3.38093	0.775648	0	0	No
14.0544	496.276	0.00173488	0.746051	2391	3.37858	0.773678	0	0	No
14.0616	495.062	0.00173063	0.747781	2379	3.37639	0.771786	0	0	No
14.0688	493.789	0.00172618	0.749507	2367	3.3742	0.769801	0	0	No
14.076	492.525	0.00172176	0.751229	2355	3.37199	0.767831	0	0	No
14.0832	491.251	0.00171731	0.752946	2342	3.36959	0.765845	0	0	No
14.0904	489.988	0.00171289	0.754659	2330	3.36736	0.763875	0	0	No
14.0976	488.714	0.00170844	0.756368	2318	3.36511	0.76189	0	0	No
14.1048	487.331	0.0017036	0.758071	2306	3.36286	0.759733	0	0	No
14.112	485.947	0.00169877	0.75977	2295	3.36078	0.757575	0	0	No
14.1192	484.573	0.00169396	0.761464	2283	3.35851	0.755434	0	0	No
14.1264	483.08	0.00168874	0.763153	2271	3.35622	0.753106	0	0	No
14.1336	481.586	0.00168352	0.764836	2259	3.35392	0.750777	0	0	No
14.1408	480.092	0.0016783	0.766515	2248	3.3518	0.748448	0	0	No
14.148	478.479	0.00167266	0.768187	2236	3.34947	0.745933	0	0	No
14.1552	476.935	0.00166726	0.769855	2225	3.34733	0.743526	0	0	No
14.1624	475.441	0.00166204	0.771517	2213	3.34498	0.741198	0	0	No
14.1696	473.888	0.00165661	0.773173	2202	3.34282	0.738776	0	0	No
14.1768	472.454	0.0016516	0.774825	2190	3.34044	0.736541	0	0	No
14.184	471.071	0.00164676	0.776472	2179	3.33826	0.734384	0	0	No
14.1912	469.627	0.00164172	0.778113	2168	3.33606	0.732133	0	0	No
14.1984	468.193	0.0016367	0.77975	2157	3.33385	0.729898	0	0	No
14.2056	466.76	0.00163169	0.781382	2146	3.33163	0.727663	0	0	No
14.2128	465.316	0.00162665	0.783008	2135	3.3294	0.725413	0	0	No
14.22	463.822	0.00162142	0.78463	2124	3.32715	0.723084	0	0	No
14.2272	462.329	0.0016162	0.786246	2113	3.3249	0.720755	0	0	No
14.2344	460.835	0.00161098	0.787857	2102	3.32263	0.718427	0	0	No
14.2416	459.401	0.00160597	0.789463	2091	3.32035	0.716192	0	0	No
14.2488	457.908	0.00160075	0.791064	2080	3.31806	0.713863	0	0	No
14.256	456.464	0.0015957	0.792659	2069	3.31576	0.711613	0	0	No
14.2632	455.251	0.00159146	0.794251	2059	3.31366	0.709721	0	0	No
14.2704	453.927	0.00158683	0.795838	2048	3.31133	0.707657	0	0	No
14.2776	452.773	0.0015828	0.79742	2038	3.3092	0.705859	0	0	No
14.2848	451.73	0.00157915	0.799	2027	3.30685	0.704232	0	0	No
14.292	450.686	0.0015755	0.800575	2017	3.30471	0.702605	0	0	No
14.2992	449.692	0.00157203	0.802147	2006	3.30233	0.701056	0	0	No
14.3064	448.769	0.0015688	0.803716	1996	3.30016	0.699616	0	0	No
14.3136	447.835	0.00156554	0.805281	1986	3.29798	0.69816	0	0	No
14.3208	446.961	0.00156248	0.806844	1975	3.29557	0.696798	0	0	No
14.328	446.138	0.0015596	0.808404	1965	3.29336	0.695514	0	0	No
14.3352	445.314	0.00155672	0.80996	1955	3.29115	0.69423	0	0	No
14.3424	444.61	0.00155426	0.811515	1945	3.28892	0.693133	0	0	No
14.3496	443.907	0.0015518	0.813066	1935	3.28668	0.692036	0	0	No
14.3568	443.193	0.00154931	0.814616	1925	3.28443	0.690924	0	0	No
14.364	442.6	0.00154723	0.816163	1915	3.28217	0.689998	0	0	No
14.3712	442.006	0.00154516	0.817708	1905	3.27989	0.689073	0	0	No
14.3784	441.522	0.00154347	0.819252	1895	3.27761	0.688319	0	0	No
14.3856	440.989	0.0015416	0.820793	1886	3.27554	0.687487	0	0	No
14.3928	440.445	0.0015397	0.822333	1876	3.27323	0.68664	0	0	No
14.4	439.911	0.00153784	0.823871	1866	3.27091	0.685808	0	0	No
14.4072	439.428	0.00153615	0.825407	1857	3.26881	0.685054	0	0	No
14.4144	438.944	0.00153446	0.826941	1847	3.26647	0.6843	0	0	No
14.4216	438.46	0.00153276	0.828474	1838	3.26435	0.683546	0	0	No
14.4288	437.977	0.00153107	0.830005	1828	3.26198	0.682792	0	0	No
14.436	437.503	0.00152942	0.831535	1819	3.25983	0.682053	0	0	No
14.4432	437.07	0.0015279	0.833062	1809	3.25744	0.681377	0	0	No
14.4504	436.646	0.00152642	0.834589	1800	3.25527	0.680717	0	0	No
14.4576	436.272	0.00152511	0.836114	1791	3.2531	0.680134	0	0	No
14.4648	435.849	0.00152363	0.837638	1782	3.25091	0.679474	0	0	No
14.472	435.485	0.00152236	0.83916	1772	3.24846	0.678907	0	0	No
14.4792	435.051	0.00152085	0.840681	1763	3.24625	0.678231	0	0	No
14.4864	434.628	0.00151937	0.8422	1754	3.24403	0.67757	0	0	No
14.4936	434.144	0.00151768	0.843718	1745	3.2418	0.676816	0	0	No
14.5008	433.61	0.00151581	0.845234	1736	3.23955	0.675985	0	0	No
14.508	432.957	0.00151352	0.846747	1727	3.23729	0.674966	0	0	No
14.5152	432.253	0.00151106	0.848258	1718	3.23502	0.673869	0	0	No
14.5224	431.429	0.00150819	0.849766	1709	3.23274	0.672585	0	0	No
14.5296	430.556	0.00150513	0.851272	1701	3.2307	0.671223	0	0	No
14.5368	429.512	0.00150148	0.852773	1692	3.2284	0.669596	0	0	No
14.544	428.359	0.00149745	0.85427	1683	3.22608	0.667797	0	0	No
14.5512	427.085	0.001493	0.855763	1675	3.22401	0.665812	0	0	No
14.5584	425.761	0.00148837	0.857252	1666	3.22167	0.663748	0	0	No
14.5656	424.328	0.00148336	0.858735	1657	3.21932	0.661513	0	0	No
14.5728	422.774	0.00147793	0.860213	1649	3.21722	0.659091	0	0	No
14.58	421.17	0.00147232	0.861685	1640	3.21484	0.656591	0	0	No
14.5872	419.447	0.0014663	0.863152	1632	3.21272	0.653904	0	0	No
14.5944	417.613	0.00145989	0.864612	1623	3.21032	0.651045	0	0	No
14.6016	415.619	0.00145292	0.866065	1615	3.20817	0.647937	0	0	No
14.6088	413.506	0.00144553	0.86751	1607	3.20602	0.644642	0	0	No
14.616	411.332	0.00143793	0.868948	1598	3.20358	0.641254	0	0	No
14.6232	408.949	0.0014296	0.870378	1590	3.2014	0.637538	0	0	No
14.6304	406.495	0.00142102	0.871799	1582	3.19921	0.633712	0	0	No
14.6376	403.931	0.00141206	0.873211	1574	3.197	0.629716	0	0	No
14.6448	401.318	0.00140292	0.874614	1566	3.19479	0.625641	0	0	No
14.652	398.644	0.00139357	0.876007	1558	3.19257	0.621473	0	0	No
14.6592	395.97	0.00138423	0.877391	1550	3.19033	0.617305	0	0	No
14.6664	393.237	0.00137467	0.878766	1542	3.18808	0.613043	0	0	No
14.6736	390.503	0.00136512	0.880131	1534	3.18583	0.608782	0	0	No
14.6808	387.779	0.00135559	0.881487	1526	3.18355	0.604536	0	0	No
14.688	385.106	0.00134625	0.882833	1518	3.18127	0.600367	0	0	No
14.6952	382.372	0.00133669	0.88417	1510	3.17898	0.596106	0	0	No
14.7024	379.699	0.00132735	0.885497	1502	3.17667	0.591938	0	0	No
14.7096	377.025	0.001318	0.886815	1495	3.17464	0.587769	0	0	No
14.7168	374.351	0.00130865	0.888124	1487	3.17231	0.583601	0	0	No
14.724	371.728	0.00129948	0.889423	1479	3.16997	0.579511	0	0	No
14.7312	369.054	0.00129013	0.890713	1472	3.16791	0.575343	0	0	No
14.7384	366.38	0.00128079	0.891994	1464	3.16554	0.571175	0	0	No
14.7456	363.707	0.00127144	0.893266	1457	3.16346	0.567007	0	0	No
14.7528	360.983	0.00126192	0.894528	1449	3.16107	0.562761	0	0	No
14.76	358.249	0.00125236	0.89578	1442	3.15897	0.558499	0	0	No
14.7672	355.636	0.00124323	0.897023	1434	3.15655	0.554425	0	0	No
14.7744	352.962	0.00123388	0.898257	1427	3.15442	0.550256	0	0	No
14.7816	350.288	0.00122453	0.899482	1419	3.15198	0.546088	0	0	No
14.7888	347.775	0.00121575	0.900697	1412	3.14983	0.54217	0	0	No
14.796	345.381	0.00120738	0.901905	1405	3.14768	0.538438	0	0	No
14.8032	343.048	0.00119922	0.903104	1398	3.14551	0.5348	0	0	No
14.8104	340.824	0.00119145	0.904295	1390	3.14301	0.531333	0	0	No
14.8176	338.6	0.00118367	0.905479	1383	3.14082	0.527867	0	0	No
14.8248	336.487	0.00117629	0.906655	1376	3.13862	0.524572	0	0	No
14.832	334.373	0.0011689	0.907824	1369	3.1364	0.521277	0	0	No
14.8392	332.259	0.00116151	0.908986	1362	3.13418	0.517982	0	0	No
14.8464	330.156	0.00115415	0.91014	1355	3.13194	0.514702	0	0	No
14.8536	328.042	0.00114677	0.911287	1348	3.12969	0.511407	0	0	No
14.8608	325.868	0.00113917	0.912426	1341	3.12743	0.508018	0	0	No
14.868	323.705	0.0011316	0.913557	1334	3.12516	0.504645	0	0	No
14.8752	321.481	0.00112383	0.914681	1327	3.12287	0.501179	0	0	No
14.8824	319.308	0.00111623	0.915797	1320	3.12057	0.49779	0	0	No
14.8896	317.144	0.00110867	0.916906	1314	3.1186	0.494417	0	0	No
14.8968	314.97	0.00110107	0.918007	1307	3.11628	0.491028	0	0	No
14.904	312.857	0.00109368	0.919101	1300	3.11394	0.487733	0	0	No
14.9112	310.753	0.00108633	0.920187	1293	3.1116	0.484454	0	0	No
14.9184	308.689	0.00107911	0.921266	1287	3.10958	0.481237	0	0	No
14.9256	306.746	0.00107232	0.922339	1280	3.10721	0.478207	0	0	No
14.9328	304.922	0.00106594	0.923405	1274	3.10517	0.475364	0	0	No
14.94	303.088	0.00105953	0.924464	1267	3.10278	0.472505	0	0	No
14.9472	301.365	0.00105351	0.925518	1260	3.10037	0.469818	0	0	No
14.9544	299.651	0.00104752	0.926565	1254	3.0983	0.467146	0	0	No
14.9616	297.927	0.00104149	0.927607	1247	3.09587	0.464459	0	0	No
14.9688	296.274	0.00103571	0.928642	1241	3.09377	0.461881	0	0	No
14.976	294.55	0.00102968	0.929672	1235	3.09167	0.459194	0	0	No
14.9832	292.777	0.00102348	0.930695	1228	3.0892	0.456429	0	0	No
14.9904	290.943	0.00101707	0.931713	1222	3.08707	0.453571	0	0	No
14.9976	289.109	0.00101066	0.932723	1216	3.08493	0.450712	0	0	No
15.0048	287.176	0.0010039	0.933727	1209	3.08243	0.447698	0	0	No
15.012	285.282	0.000997285	0.934724	1203	3.08027	0.444745	0	0	No
15.0192	283.228	0.000990106	0.935714	1197	3.07809	0.441544	0	0	No
15.0264	281.285	0.000983311	0.936698	1191	3.07591	0.438514	0	0	No
15.0336	279.281	0.000976307	0.937674	1185	3.07372	0.43539	0	0	No
15.0408	277.397	0.000969722	0.938644	1179	3.07151	0.432454	0	0	No
15.048	275.454	0.000962928	0.939607	1172	3.06893	0.429424	0	0	No
15.0552	273.57	0.000956343	0.940563	1166	3.0667	0.426487	0	0	No
15.0624	271.627	0.000949548	0.941513	1160	3.06446	0.423457	0	0	No
15.0696	269.683	0.000942754	0.942455	1154	3.06221	0.420427	0	0	No
15.0768	267.679	0.00093575	0.943391	1149	3.06032	0.417303	0	0	No
15.084	265.736	0.000928955	0.94432	1143	3.05805	0.414273	0	0	No
15.0912	263.682	0.000921776	0.945242	1137	3.05576	0.411072	0	0	No
15.0984	261.508	0.000914177	0.946156	1131	3.05346	0.407683	0	0	No
15.1056	259.405	0.000906824	0.947063	1125	3.05115	0.404404	0	0	No
15.1128	257.231	0.000899225	0.947962	1119	3.04883	0.401015	0	0	No
15.12	255.007	0.000891452	0.948854	1113	3.0465	0.397548	0	0	No
15.1272	252.844	0.000883888	0.949737	1108	3.04454	0.394175	0	0	No
15.1344	250.73	0.000876499	0.950614	1102	3.04218	0.39088	0	0	No
15.1416	248.507	0.000868726	0.951483	1096	3.03981	0.387414	0	0	No
15.1488	246.393	0.000861337	0.952344	1091	3.03782	0.384118	0	0	No
15.156	244.169	0.000853564	0.953198	1085	3.03543	0.380652	0	0	No
15.1632	242.056	0.000846175	0.954044	1079	3.03302	0.377357	0	0	No
15.1704	239.832	0.000838401	0.954882	1074	3.031	0.37389	0	0	No
15.1776	237.608	0.000830628	0.955713	1068	3.02857	0.370424	0	0	No
15.1848	235.325	0.000822645	0.956535	1063	3.02653	0.366864	0	0	No
15.192	232.991	0.000814487	0.95735	1057	3.02407	0.363225	0	0	No
15.1992	230.647	0.000806294	0.958156	1052	3.02202	0.359572	0	0	No
15.2064	228.314	0.000798136	0.958954	1047	3.01995	0.355934	0	0	No
15.2136	225.92	0.000789769	0.959744	1041	3.01745	0.352202	0	0	No
15.2208	223.586	0.000781611	0.960526	1036	3.01536	0.348564	0	0	No
15.228	221.133	0.000773033	0.961299	1030	3.01284	0.344739	0	0	No
15.2352	218.689	0.000764491	0.962063	1025	3.01072	0.340929	0	0	No
15.2424	216.236	0.000755913	0.962819	1020	3.0086	0.337104	0	0	No
15.2496	213.732	0.000747161	0.963566	1015	3.00647	0.333201	0	0	No
15.2568	211.228	0.000738409	0.964305	1009	3.00389	0.329298	0	0	No
15.264	208.725	0.000729657	0.965034	1004	3.00173	0.325395	0	0	No
15.2712	206.271	0.000721079	0.965755	999	2.99957	0.32157	0	0	No
15.2784	203.707	0.000712117	0.966468	994	2.99739	0.317573	0	0	No
15.2856	201.204	0.000703365	0.967171	989	2.9952	0.31367	0	0	No
15.2928	198.76	0.000694823	0.967866	984	2.993	0.30986	0	0	No
15.3	196.246	0.000686036	0.968552	979	2.99078	0.305942	0	0	No
15.3072	193.803	0.000677493	0.969229	974	2.98856	0.302132	0	0	No
15.3144	191.409	0.000669126	0.969898	969	2.98632	0.298401	0	0	No
15.3216	189.016	0.000660758	0.970559	964	2.98408	0.294669	0	0	No
15.3288	186.622	0.00065239	0.971212	959	2.98182	0.290937	0	0	No
15.336	184.228	0.000644023	0.971856	954	2.97955	0.287206	0	0	No
15.3432	181.945	0.00063604	0.972492	949	2.97727	0.283646	0	0	No
15.3504	179.671	0.000628091	0.97312	944	2.97497	0.280101	0	0	No
15.3576	177.447	0.000620318	0.97374	939	2.97267	0.276635	0	0	No
15.3648	175.164	0.000612335	0.974352	934	2.97035	0.273074	0	0	No
15.372	172.94	0.000604562	0.974957	929	2.96802	0.269608	0	0	No
15.3792	170.826	0.000597173	0.975554	925	2.96614	0.266313	0	0	No
15.3864	168.713	0.000589784	0.976144	920	2.96379	0.263018	0	0	No
15.3936	166.709	0.00058278	0.976727	915	2.96142	0.259894	0	0	No
15.4008	164.715	0.00057581	0.977302	910	2.95904	0.256786	0	0	No
15.408	162.882	0.0005694	0.977872	906	2.95713	0.253928	0	0	No
15.4152	161.048	0.00056299	0.978435	901	2.95472	0.251069	0	0	No
15.4224	159.275	0.00055679	0.978992	896	2.95231	0.248304	0	0	No
15.4296	157.561	0.000550799	0.979542	892	2.95036	0.245632	0	0	No
15.4368	155.727	0.000544389	0.980087	887	2.94792	0.242774	0	0	No
15.444	153.954	0.000538189	0.980625	883	2.94596	0.240009	0	0	No
15.4512	152.12	0.000531779	0.981157	878	2.94349	0.23715	0	0	No
15.4584	150.126	0.00052481	0.981682	873	2.94101	0.234042	0	0	No
15.4656	148.123	0.000517806	0.982199	869	2.93902	0.230919	0	0	No
15.4728	146.179	0.000511011	0.98271	864	2.93651	0.227888	0	0	No
15.48	144.065	0.000503622	0.983214	860	2.9345	0.224593	0	0	No
15.4872	141.952	0.000496233	0.98371	856	2.93247	0.221298	0	0	No
15.4944	139.898	0.000489054	0.984199	851	2.92993	0.218097	0	0	No
15.5016	137.735	0.000481491	0.984681	847	2.92788	0.214724	0	0	No
15.5088	135.671	0.000474277	0.985155	842	2.92531	0.211507	0	0	No
15.516	133.567	0.000466923	0.985622	838	2.92324	0.208227	0	0	No
15.5232	131.394	0.000459324	0.986081	834	2.92117	0.204838	0	0	No
15.5304	129.28	0.000451935	0.986533	829	2.91855	0.201543	0	0	No
15.5376	127.116	0.000444372	0.986978	825	2.91645	0.19817	0	0	No
15.5448	124.893	0.000436598	0.987414	821	2.91434	0.194704	0	0	No
15.552	122.609	0.000428615	0.987843	817	2.91222	0.191144	0	0	No
15.5592	120.275	0.000420457	0.988263	812	2.90956	0.187506	0	0	No
15.5664	117.882	0.00041209	0.988675	808	2.90741	0.183774	0	0	No
15.5736	115.428	0.000403512	0.989079	804	2.90526	0.179949	0	0	No
15.5808	112.865	0.00039455	0.989474	800	2.90309	0.175952	0	0	No
15.588	110.421	0.000386008	0.98986	796	2.90091	0.172143	0	0	No
15.5952	107.797	0.000376836	0.990236	792	2.89873	0.168052	0	0	No
15.6024	105.244	0.000367909	0.990604	788	2.89653	0.164071	0	0	No
15.6096	102.62	0.000358737	0.990963	784	2.89432	0.159981	0	0	No
15.6168	100.006	0.000349601	0.991313	780	2.89209	0.155907	0	0	No
15.624	97.3827	0.000340429	0.991653	776	2.88986	0.151816	0	0	No
15.6312	94.769	0.000331292	0.991984	772	2.88762	0.147742	0	0	No
15.6384	92.0954	0.000321946	0.992306	768	2.88536	0.143574	0	0	No
15.6456	89.4718	0.000312774	0.992619	764	2.88309	0.139484	0	0	No
15.6528	86.7981	0.000303428	0.992922	760	2.88081	0.135315	0	0	No
15.66	84.0745	0.000293906	0.993216	756	2.87852	0.131069	0	0	No
15.6672	81.4008	0.00028456	0.993501	752	2.87622	0.126901	0	0	No
15.6744	78.7272	0.000275214	0.993776	748	2.8739	0.122733	0	0	No
15.6816	76.1036	0.000266042	0.994042	744	2.87157	0.118643	0	0	No
15.6888	73.5399	0.00025708	0.994299	740	2.86923	0.114646	0	0	No
15.696	71.0363	0.000248328	0.994548	737	2.86747	0.110743	0	0	No
15.7032	68.7026	0.00024017	0.994788	733	2.8651	0.107105	0	0	No
15.7104	66.479	0.000232396	0.99502	729	2.86273	0.103639	0	0	No
15.7176	64.3654	0.000225008	0.995245	725	2.86034	0.100344	0	0	No
15.7248	62.3617	0.000218003	0.995463	721	2.85794	0.0972199	0	0	No
15.732	60.4181	0.000211209	0.995674	718	2.85612	0.0941898	0	0	No
15.7392	58.4844	0.000204449	0.995879	714	2.8537	0.0911753	0	0	No
15.7464	56.6508	0.000198039	0.996077	710	2.85126	0.0883168	0	0	No
15.7536	54.8772	0.000191839	0.996269	707	2.84942	0.0855517	0	0	No
15.7608	53.1535	0.000185813	0.996455	703	2.84696	0.0828646	0	0	No
15.768	51.4399	0.000179823	0.996634	699	2.84448	0.0801931	0	0	No
15.7752	49.8262	0.000174182	0.996809	696	2.84261	0.0776775	0	0	No
15.7824	48.2826	0.000168786	0.996977	692	2.84011	0.075271	0	0	No
15.7896	46.729	0.000163355	0.997141	689	2.83822	0.0728489	0	0	No
15.7968	45.3453	0.000158518	0.997299	685	2.83569	0.0706919	0	0	No
15.804	43.9117	0.000153506	0.997453	682	2.83378	0.0684569	0	0	No
15.8112	42.6381	0.000149054	0.997602	678	2.83123	0.0664713	0	0	No
15.8184	41.3144	0.000144426	0.997746	675	2.8293	0.0644078	0	0	No
15.8256	40.0508	0.000140009	0.997886	671	2.82672	0.0624378	0	0	No
15.8328	38.7271	0.000135382	0.998022	668	2.82478	0.0603743	0	0	No
15.84	37.5135	0.000131139	0.998153	664	2.82217	0.0584823	0	0	No
15.8472	36.2398	0.000126687	0.998279	661	2.8202	0.0564967	0	0	No
15.8544	35.0862	0.000122654	0.998402	657	2.81757	0.0546983	0	0	No
15.8616	34.0426	0.000119006	0.998521	654	2.81558	0.0530713	0	0	No
15.8688	32.9989	0.000115357	0.998636	651	2.81358	0.0514443	0	0	No
15.876	31.9553	0.000111709	0.998748	647	2.8109	0.0498172	0	0	No
15.8832	31.0216	0.000108445	0.998857	644	2.80889	0.0483617	0	0	No
15.8904	29.978	0.000104797	0.998961	641	2.80686	0.0467347	0	0	No
15.8976	28.9344	0.000101148	0.999063	637	2.80414	0.0451078	0	0	No
15.9048	27.7707	9.70806e-005	0.99916	634	2.80209	0.0432937	0	0	No
15.912	26.5571	9.2838e-005	0.999252	631	2.80003	0.0414017	0	0	No
15.9192	25.2335	8.82108e-005	0.999341	628	2.79796	0.0393381	0	0	No
15.9264	23.8498	8.33738e-005	0.999424	624	2.79518	0.0371811	0	0	No
15.9336	22.4762	7.85719e-005	0.999503	621	2.79309	0.0350396	0	0	No
15.9408	21.0926	7.37351e-005	0.999576	618	2.79099	0.0328826	0	0	No
15.948	19.6589	6.87233e-005	0.999645	615	2.78888	0.0306476	0	0	No
15.9552	18.3253	6.40612e-005	0.999709	612	2.78675	0.0285685	0	0	No
15.9624	17.0016	5.9434e-005	0.999769	608	2.7839	0.026505	0	0	No
15.9696	15.678	5.48069e-005	0.999823	605	2.78176	0.0244415	0	0	No
15.9768	14.4143	5.03895e-005	0.999874	602	2.7796	0.0224715	0	0	No
15.984	13.2007	4.61468e-005	0.99992	599	2.77743	0.0205795	0	0	No
15.9912	12.0371	4.2079e-005	0.999962	596	2.77525	0.0187654	0	0	No
15.9984	10.8834	3.80461e-005	1	593	2.77305	0.0169669	0	0	No
</Slice_Table>
