# Supplementary material for: Possible dissolution mechanism of alkali lignin in lactic acid-choline chloride under mild conditions
Source: RSC Adv. 2020 Nov 9;10(67):40649–57. doi: 10.1039/d0ra07808e (PMC9057700; doi:10.1039/d0ra07808e)
Supplement: RA-010-D0RA07808E-s018 [file RA-010-D0RA07808E-s018.txt]

<Administrative_Information>
Results File	D:\Cirrus Workbooks\20191018\thf_2019-10-17_15-55-33-0089.rst
Injection Filename	D:\Cirrus Workbooks\20191018\thf_2019-10-17_15-55-33-0089.cgrm
Decimal Separator	.
Results Generated	2019/10/21 16:03:48
Workbook	THF 2019-10-17 15-55-33
Created On	2019/10/18 16:10:22
Analyst	hg
Analysis Type	Single Channel
Analysed As	Unknown
Software Version	Cirrus 3.4.1
</Administrative_Information>
<Sample_Information>
Sample Type	Unknown
Sample Name	051-1501.D RID1 A, Refractive Index Signal
K * 10e5 Used	14.1
Alpha Used	0.7
Conc (mg/ml)	1
Injection Volume (ul)	10
</Sample_Information>
<Sample_GLP_Information>
Prep Procedure
History	2019/10/21 16:03:40 - Imported CGram c:\users\hg\appdata\local\temp\cs2pl792.cgrm
LIMS ID
Origin
Urgency	0
</Sample_GLP_Information>
<Collection_Information>
Date Collected	2019/10/21 16:03:40
Run Length (mins)	24
Sampling Interval (Hz)	2.31481
Collected By	hg
Autosampler Position	51
Vial Number	1
Bar Code
</Collection_Information>
<Analysis_Conditions>
Eluent	THF
Eluent RI	1
Set Flow Rate (ml/min)	1
Set Temperature
Column Set Name
Column Set Length (mm)	0
Detector Name	Detector
</Analysis_Conditions>
<Processing_Method_Information>
Method Name	Manual Analysis
Created On	2001/5/10 15:15:40
Method Created By	GeoffC
Last Modified	2019/10/21 16:03:26
Last Calibrated	2019/10/18 16:12:21
Method Comments	This method has processing switched on and is set so that you have to select the Peaks for Calibrants & Unknowns.
</Processing_Method_Information>
<Flowrate_Information>
FRM Name
FRM Peak Number	#IND
RT (mins)	#IND
FRCF	1
</Flowrate_Information>
<Processed_Peak_Information>
No of Processed Peaks	1
Peak No	Name	Start RT (mins)	Max RT (mins)	End RT (mins)	Height (mV)	% Height	Area (mV.secs)	% Area
1	Unknown	9.4896	12.2688	15.6672	436.827	0	91321	100
</Processed_Peak_Information>
<Peak_Detection_Information>
No of Detected Peaks	1
Peak No	Type	St Detect Code	End Detect Code	Is St Mod	Is Max Mod	Is End Mod
1	0	0	0	No	No	No
</Peak_Detection_Information>
<Baseline_Information>
No of Baselines	1
No	Start RT (mins)	End RT (mins)	Start Height	End Height	Is St Mod	Is End Mod
1	9.4896	15.6672	-91.0334	2.78197	No	No
</Baseline_Information>
<Calibration_Used>
Calibration Type	Narrow Standard
Created On	2019/10/18 16:11:01
Last Modified	2019/10/18 16:12:21
Version Number	1
Calibration Created By	hg
High Limit RT (mins)	9.936
Low Limit RT (mins)	16.0272
High Limit MW	43023
Low Limit MW	517
K Calibration	14.1
Alpha Calibration	0.7
Calibration Flow Marker Name
Calibration Flow Marker RT (mins)	0
Calibration Comments
</Calibration_Used>
<Calibration_Curve_Details>
Number Of Regions	1
Region No	Polynomial Order	Coeff a	Coeff bx	Coeff cx^2	Coeff dx^3	Coeff ex^4	Coeff fx^5
1	1	7.76541	-0.315187	0	0	0	0
</Calibration_Curve_Details>
<Calibration_Curve_Statistics>
Residual Sum Of Squares	0.0110533
Corrected Sum Of Squares	3.60849
Coefficient Of Determination	0.996937
Standard Y Error Estimate	0.042921
Linear Correlation Coefficient	-0.998467
</Calibration_Curve_Statistics>
<MW_Averages>
No of GPC Peaks	1
Peak No	Mp	Mn	Mw	Mz	Mz+1	Mv	PD
1	7914	4328	9819	17867	25615	8811	2.26872
</MW_Averages>
<MW_Ranges>
Peak No	1
Range No	High Limit	Low Limit	%Area
1	59485	10000	35.6675
2	10000	5000	26.9064
3	5000	2000	25.9497
4	2000	671	11.4764
</MW_Ranges>
<Slice_Table>
Peak No	1
RT (mins)	Response (mV)	Norm Ht	Cum Ht	MW	logMW	dw_dlogM	W(M)	Conc	Outside Calib
9.4896	10.5034	4.96847e-005	4.96847e-005	59485	4.77441	0.0218938	0	0	Yes
9.4968	10.6741	5.04919e-005	0.000100177	59175	4.77214	0.0222495	0	0	Yes
9.504	10.7948	5.10627e-005	0.000151239	58866	4.76986	0.022501	0	0	Yes
9.5112	11.0754	5.23903e-005	0.00020363	58559	4.76759	0.0230861	0	0	Yes
9.5184	11.3061	5.34814e-005	0.000257111	58254	4.76533	0.0235668	0	0	Yes
9.5256	11.5867	5.4809e-005	0.00031192	57951	4.76306	0.0241519	0	0	Yes
9.5328	11.9274	5.64204e-005	0.00036834	57649	4.76079	0.0248619	0	0	Yes
9.54	12.268	5.80318e-005	0.000426372	57348	4.75852	0.025572	0	0	Yes
9.5472	12.5487	5.93594e-005	0.000485732	57049	4.75625	0.026157	0	0	Yes
9.5544	12.8894	6.09709e-005	0.000546703	56752	4.75398	0.0268671	0	0	Yes
9.5616	13.12	6.2062e-005	0.000608765	56456	4.75171	0.0273479	0	0	Yes
9.5688	13.4007	6.33896e-005	0.000672154	56162	4.74944	0.0279329	0	0	Yes
9.576	13.5713	6.41968e-005	0.000736351	55869	4.74717	0.0282886	0	0	Yes
9.5832	13.802	6.52879e-005	0.000801639	55578	4.7449	0.0287694	0	0	Yes
9.5904	13.9226	6.58587e-005	0.000867498	55288	4.74263	0.0290209	0	0	Yes
9.5976	14.0933	6.66659e-005	0.000934164	55000	4.74036	0.0293767	0	0	Yes
9.6048	14.264	6.74732e-005	0.00100164	54714	4.7381	0.0297324	0	0	Yes
9.612	14.4346	6.82805e-005	0.00106992	54428	4.73582	0.0300881	0	0	Yes
9.6192	14.6653	6.93716e-005	0.00113929	54145	4.73356	0.0305689	0	0	Yes
9.6264	15.0559	7.12195e-005	0.00121051	53863	4.73129	0.0313832	0	0	Yes
9.6336	15.3966	7.2831e-005	0.00128334	53582	4.72902	0.0320933	0	0	Yes
9.6408	15.8473	7.49627e-005	0.0013583	53303	4.72675	0.0330327	0	0	Yes
9.648	16.3079	7.71418e-005	0.00143544	53025	4.72448	0.0339929	0	0	Yes
9.6552	16.8686	7.97939e-005	0.00151524	52748	4.72221	0.0351616	0	0	Yes
9.6624	17.4292	8.24459e-005	0.00159768	52473	4.71994	0.0363302	0	0	Yes
9.6696	18.0499	8.53819e-005	0.00168307	52200	4.71767	0.0376239	0	0	Yes
9.6768	18.6805	8.83651e-005	0.00177143	51928	4.7154	0.0389385	0	0	Yes
9.684	19.3012	9.1301e-005	0.00186273	51657	4.71313	0.0402322	0	0	Yes
9.6912	19.9219	9.42369e-005	0.00195697	51388	4.71086	0.041526	0	0	Yes
9.6984	20.5925	9.74094e-005	0.00205438	51120	4.70859	0.0429239	0	0	Yes
9.7056	21.2132	0.000100345	0.00215472	50854	4.70633	0.0442176	0	0	Yes
9.7128	21.8338	0.000103281	0.002258	50589	4.70406	0.0455114	0	0	Yes
9.72	22.5145	0.000106501	0.00236451	50325	4.70178	0.0469302	0	0	Yes
9.7272	23.1351	0.000109437	0.00247394	50063	4.69952	0.0482239	0	0	Yes
9.7344	23.7558	0.000112373	0.00258631	49802	4.69725	0.0495176	0	0	Yes
9.7416	24.4365	0.000115592	0.00270191	49542	4.69497	0.0509364	0	0	Yes
9.7488	25.1171	0.000118812	0.00282072	49284	4.69271	0.0523552	0	0	Yes
9.756	25.8478	0.000122268	0.00294299	49027	4.69044	0.0538782	0	0	Yes
9.7632	26.5784	0.000125725	0.00306871	48772	4.68817	0.0554012	0	0	Yes
9.7704	27.3691	0.000129465	0.00319818	48518	4.6859	0.0570493	0	0	Yes
9.7776	28.2198	0.000133489	0.00333167	48265	4.68363	0.0588225	0	0	Yes
9.7848	29.1204	0.000137749	0.00346942	48013	4.68136	0.0606998	0	0	Yes
9.792	30.0211	0.00014201	0.00361142	47763	4.67909	0.0625772	0	0	Yes
9.7992	30.8717	0.000146033	0.00375746	47514	4.67682	0.0643503	0	0	Yes
9.8064	31.8224	0.00015053	0.00390799	47266	4.67455	0.0663319	0	0	Yes
9.8136	32.723	0.000154791	0.00406278	47020	4.67228	0.0682093	0	0	Yes
9.8208	33.6837	0.000159335	0.00422211	46775	4.67001	0.0702117	0	0	Yes
9.828	34.7044	0.000164163	0.00438628	46531	4.66774	0.0723392	0	0	Yes
9.8352	35.775	0.000169228	0.0045555	46289	4.66548	0.074571	0	0	Yes
9.8424	36.8957	0.000174529	0.00473003	46047	4.6632	0.0769069	0	0	Yes
9.8496	38.0263	0.000179877	0.00490991	45807	4.66093	0.0792637	0	0	Yes
9.8568	39.157	0.000185225	0.00509514	45569	4.65867	0.0816205	0	0	Yes
9.864	40.3377	0.00019081	0.00528595	45331	4.6564	0.0840815	0	0	Yes
9.8712	41.5183	0.000196395	0.00548234	45095	4.65413	0.0865425	0	0	Yes
9.8784	42.699	0.00020198	0.00568432	44860	4.65186	0.0890035	0	0	Yes
9.8856	43.9396	0.000207849	0.00589217	44626	4.64959	0.0915896	0	0	Yes
9.8928	45.1803	0.000213718	0.00610589	44394	4.64732	0.0941757	0	0	Yes
9.9	46.4209	0.000219586	0.00632547	44162	4.64505	0.0967618	0	0	Yes
9.9072	47.6616	0.000225455	0.00655093	43932	4.64278	0.0993479	0	0	Yes
9.9144	48.9523	0.00023156	0.00678249	43703	4.64051	0.102038	0	0	Yes
9.9216	50.3129	0.000237997	0.00702049	43475	4.63824	0.104874	0	0	Yes
9.9288	51.6636	0.000244386	0.00726487	43249	4.63598	0.10769	0	0	Yes
9.936	53.0642	0.000251011	0.00751588	43023	4.6337	0.110609	0	0	No
9.9432	54.4749	0.000257684	0.00777357	42799	4.63143	0.11355	0	0	No
9.9504	55.8855	0.000264357	0.00803792	42576	4.62916	0.11649	0	0	No
9.9576	57.2962	0.00027103	0.00830895	42354	4.62689	0.119431	0	0	No
9.9648	58.7569	0.000277939	0.00858689	42133	4.62462	0.122475	0	0	No
9.972	60.1675	0.000284612	0.00887151	41914	4.62236	0.125416	0	0	No
9.9792	61.6882	0.000291805	0.00916331	41695	4.62008	0.128585	0	0	No
9.9864	63.2088	0.000298999	0.00946231	41478	4.61782	0.131755	0	0	No
9.9936	64.7295	0.000306192	0.0097685	41262	4.61555	0.134925	0	0	No
10.0008	66.3602	0.000313905	0.0100824	41047	4.61328	0.138324	0	0	No
10.008	67.9308	0.000321335	0.0104037	40833	4.61101	0.141598	0	0	No
10.0152	69.5715	0.000329096	0.0107328	40620	4.60874	0.145018	0	0	No
10.0224	71.1421	0.000336526	0.0110694	40408	4.60647	0.148292	0	0	No
10.0296	72.7828	0.000344286	0.0114136	40198	4.6042	0.151712	0	0	No
10.0368	74.4634	0.000352237	0.0117659	39988	4.60193	0.155215	0	0	No
10.044	76.1541	0.000360234	0.0121261	39780	4.59966	0.158739	0	0	No
10.0512	77.8448	0.000368231	0.0124944	39573	4.5974	0.162263	0	0	No
10.0584	79.5854	0.000376465	0.0128708	39366	4.59512	0.165891	0	0	No
10.0656	81.3361	0.000384746	0.0132556	39161	4.59285	0.16954	0	0	No
10.0728	83.1267	0.000393217	0.0136488	38957	4.59059	0.173273	0	0	No
10.08	85.0374	0.000402255	0.014051	38754	4.58832	0.177256	0	0	No
10.0872	86.958	0.00041134	0.0144624	38552	4.58605	0.181259	0	0	No
10.0944	88.9287	0.000420662	0.014883	38351	4.58378	0.185367	0	0	No
10.1016	90.9494	0.00043022	0.0153133	38151	4.58151	0.189579	0	0	No
10.1088	92.98	0.000439826	0.0157531	37952	4.57923	0.193811	0	0	No
10.116	94.9507	0.000449148	0.0162022	37755	4.57697	0.197919	0	0	No
10.1232	96.9213	0.00045847	0.0166607	37558	4.5747	0.202027	0	0	No
10.1304	98.892	0.000467792	0.0171285	37362	4.57243	0.206135	0	0	No
10.1376	100.913	0.00047735	0.0176058	37167	4.57016	0.210347	0	0	No
10.1448	102.823	0.000486388	0.0180922	36974	4.5679	0.214329	0	0	No
10.152	104.744	0.000495473	0.0185877	36781	4.56562	0.218333	0	0	No
10.1592	106.595	0.000504228	0.0190919	36589	4.56335	0.22219	0	0	No
10.1664	108.565	0.000513549	0.0196055	36399	4.56109	0.226298	0	0	No
10.1736	110.536	0.000522871	0.0201284	36209	4.55882	0.230406	0	0	No
10.1808	112.567	0.000532477	0.0206608	36020	4.55654	0.234639	0	0	No
10.188	114.587	0.000542035	0.0212029	35832	4.55427	0.238851	0	0	No
10.1952	116.728	0.000552161	0.021755	35646	4.55201	0.243313	0	0	No
10.2024	118.759	0.000561767	0.0223168	35460	4.54974	0.247545	0	0	No
10.2096	120.779	0.000571325	0.0228881	35275	4.54747	0.251757	0	0	No
10.2168	122.81	0.000580931	0.023469	35091	4.5452	0.25599	0	0	No
10.224	124.721	0.000589969	0.024059	34908	4.54292	0.259973	0	0	No
10.2312	126.581	0.000598771	0.0246578	34726	4.54065	0.263851	0	0	No
10.2384	128.382	0.000607288	0.0252651	34545	4.53839	0.267605	0	0	No
10.2456	130.183	0.000615806	0.0258809	34365	4.53612	0.271358	0	0	No
10.2528	131.933	0.000624087	0.026505	34186	4.53385	0.275007	0	0	No
10.26	133.564	0.000631801	0.0271368	34008	4.53158	0.278406	0	0	No
10.2672	135.195	0.000639514	0.0277763	33831	4.52931	0.281805	0	0	No
10.2744	136.775	0.000646991	0.0284233	33654	4.52704	0.2851	0	0	No
10.2816	138.296	0.000654185	0.0290775	33479	4.52477	0.28827	0	0	No
10.2888	139.816	0.000661378	0.0297388	33305	4.52251	0.291439	0	0	No
10.296	141.277	0.000668287	0.0304071	33131	4.52023	0.294484	0	0	No
10.3032	142.688	0.00067496	0.0310821	32958	4.51796	0.297424	0	0	No
10.3104	144.148	0.000681869	0.031764	32787	4.5157	0.300469	0	0	No
10.3176	145.559	0.000688542	0.0324525	32616	4.51343	0.30341	0	0	No
10.3248	146.97	0.000695215	0.0331477	32446	4.51116	0.30635	0	0	No
10.332	148.37	0.000701841	0.0338496	32277	4.50889	0.30927	0	0	No
10.3392	149.721	0.00070823	0.0345578	32108	4.50661	0.312085	0	0	No
10.3464	151.022	0.000714382	0.0352722	31941	4.50435	0.314796	0	0	No
10.3536	152.262	0.000720251	0.0359924	31775	4.50209	0.317382	0	0	No
10.3608	153.443	0.000725836	0.0367183	31609	4.49981	0.319843	0	0	No
10.368	154.574	0.000731184	0.0374494	31444	4.49754	0.3222	0	0	No
10.3752	155.754	0.000736769	0.0381862	31280	4.49527	0.324661	0	0	No
10.3824	156.885	0.000742118	0.0389283	31117	4.493	0.327018	0	0	No
10.3896	158.066	0.000747703	0.039676	30955	4.49073	0.329479	0	0	No
10.3968	159.186	0.000753004	0.040429	30794	4.48847	0.331815	0	0	No
10.404	160.427	0.000758872	0.0411879	30633	4.48619	0.334401	0	0	No
10.4112	161.668	0.000764741	0.0419526	30474	4.48393	0.336987	0	0	No
10.4184	162.798	0.000770089	0.0427227	30315	4.48166	0.339344	0	0	No
10.4256	164.039	0.000775958	0.0434987	30157	4.47939	0.34193	0	0	No
10.4328	165.11	0.000781023	0.0442797	30000	4.47712	0.344162	0	0	No
10.44	166.23	0.000786324	0.045066	29843	4.47484	0.346497	0	0	No
10.4472	167.251	0.000791152	0.0458572	29688	4.47258	0.348625	0	0	No
10.4544	168.262	0.000795933	0.0466531	29533	4.47031	0.350732	0	0	No
10.4616	169.222	0.000800477	0.0474536	29379	4.46804	0.352734	0	0	No
10.4688	170.183	0.000805021	0.0482586	29226	4.46577	0.354736	0	0	No
10.476	171.144	0.000809565	0.0490682	29074	4.4635	0.356739	0	0	No
10.4832	172.044	0.000813826	0.049882	28922	4.46123	0.358616	0	0	No
10.4904	172.995	0.000818323	0.0507003	28771	4.45895	0.360598	0	0	No
10.4976	173.906	0.00082263	0.051523	28621	4.45668	0.362496	0	0	No
10.5048	174.856	0.000827127	0.0523501	28472	4.45442	0.364478	0	0	No
10.512	175.817	0.000831672	0.0531818	28324	4.45215	0.36648	0	0	No
10.5192	176.778	0.000836216	0.054018	28176	4.44988	0.368483	0	0	No
10.5264	177.788	0.000840996	0.054859	28029	4.44761	0.370589	0	0	No
10.5336	178.749	0.000845541	0.0557045	27883	4.44534	0.372592	0	0	No
10.5408	179.77	0.000850369	0.0565549	27738	4.44308	0.374719	0	0	No
10.548	180.67	0.000854629	0.0574095	27593	4.4408	0.376597	0	0	No
10.5552	181.631	0.000859173	0.0582687	27450	4.43854	0.378599	0	0	No
10.5624	182.531	0.000863434	0.0591321	27307	4.43627	0.380476	0	0	No
10.5696	183.432	0.000867694	0.0599998	27164	4.43399	0.382354	0	0	No
10.5768	184.333	0.000871955	0.0608718	27023	4.43173	0.384231	0	0	No
10.584	185.183	0.000875978	0.0617477	26882	4.42946	0.386004	0	0	No
10.5912	186.084	0.000880239	0.062628	26742	4.42719	0.387882	0	0	No
10.5984	186.985	0.000884499	0.0635125	26602	4.42491	0.389759	0	0	No
10.6056	187.945	0.000889044	0.0644015	26464	4.42266	0.391761	0	0	No
10.6128	188.956	0.000893824	0.0652954	26326	4.42038	0.393868	0	0	No
10.62	190.027	0.000898889	0.0661942	26189	4.41812	0.3961	0	0	No
10.6272	191.097	0.000903953	0.0670982	26052	4.41584	0.398331	0	0	No
10.6344	192.228	0.000909302	0.0680075	25916	4.41357	0.400688	0	0	No
10.6416	193.469	0.000915171	0.0689227	25781	4.4113	0.403274	0	0	No
10.6488	194.759	0.000921276	0.0698439	25647	4.40904	0.405965	0	0	No
10.656	196.06	0.000927428	0.0707714	25513	4.40676	0.408676	0	0	No
10.6632	197.411	0.000933817	0.0717052	25380	4.40449	0.411491	0	0	No
10.6704	198.811	0.000940443	0.0726456	25248	4.40223	0.414411	0	0	No
10.6776	200.172	0.000946879	0.0735925	25116	4.39995	0.417247	0	0	No
10.6848	201.523	0.000953268	0.0745458	24985	4.39768	0.420062	0	0	No
10.692	202.873	0.000959657	0.0755054	24855	4.39541	0.422878	0	0	No
10.6992	204.164	0.000965763	0.0764712	24726	4.39315	0.425568	0	0	No
10.7064	205.465	0.000971915	0.0774431	24597	4.39088	0.428279	0	0	No
10.7136	206.705	0.000977784	0.0784209	24469	4.38862	0.430865	0	0	No
10.7208	207.996	0.000983889	0.0794048	24341	4.38634	0.433556	0	0	No
10.728	209.237	0.000989758	0.0803945	24214	4.38407	0.436142	0	0	No
10.7352	210.537	0.00099591	0.0813905	24088	4.3818	0.438853	0	0	No
10.7424	211.888	0.0010023	0.0823928	23963	4.37954	0.441668	0	0	No
10.7496	213.289	0.00100893	0.0834017	23838	4.37727	0.444588	0	0	No
10.7568	214.809	0.00101612	0.0844178	23713	4.37499	0.447757	0	0	No
10.764	216.33	0.00102331	0.0854411	23590	4.37273	0.450927	0	0	No
10.7712	218.021	0.00103131	0.0864724	23467	4.37046	0.454451	0	0	No
10.7784	219.771	0.00103959	0.087512	23345	4.36819	0.4581	0	0	No
10.7856	221.572	0.00104811	0.0885601	23223	4.36592	0.461854	0	0	No
10.7928	223.483	0.00105715	0.0896173	23102	4.36365	0.465836	0	0	No
10.8	225.453	0.00106647	0.0906837	22981	4.36137	0.469944	0	0	No
10.8072	227.364	0.00107551	0.0917592	22862	4.35911	0.473927	0	0	No
10.8144	229.395	0.00108511	0.0928443	22743	4.35685	0.47816	0	0	No
10.8216	231.305	0.00109415	0.0939385	22624	4.35457	0.482142	0	0	No
10.8288	233.226	0.00110323	0.0950417	22506	4.3523	0.486146	0	0	No
10.836	235.076	0.00111199	0.0961537	22389	4.35003	0.490003	0	0	No
10.8432	236.937	0.00112079	0.0972745	22272	4.34776	0.493882	0	0	No
10.8504	238.628	0.00112879	0.0984033	22156	4.34549	0.497406	0	0	No
10.8576	240.428	0.00113731	0.0995406	22041	4.34323	0.501159	0	0	No
10.8648	242.169	0.00114554	0.100686	21926	4.34096	0.504788	0	0	No
10.872	243.92	0.00115382	0.10184	21811	4.33868	0.508437	0	0	No
10.8792	245.72	0.00116234	0.103002	21698	4.33642	0.51219	0	0	No
10.8864	247.581	0.00117114	0.104173	21585	4.33415	0.516068	0	0	No
10.8936	249.492	0.00118018	0.105354	21472	4.33187	0.520051	0	0	No
10.9008	251.462	0.0011895	0.106543	21360	4.3296	0.524159	0	0	No
10.908	253.483	0.00119906	0.107742	21249	4.32734	0.528371	0	0	No
10.9152	255.574	0.00120895	0.108951	21138	4.32506	0.532729	0	0	No
10.9224	257.594	0.00121851	0.11017	21028	4.3228	0.536941	0	0	No
10.9296	259.625	0.00122811	0.111398	20918	4.32052	0.541173	0	0	No
10.9368	261.596	0.00123743	0.112635	20809	4.31825	0.545281	0	0	No
10.944	263.616	0.00124699	0.113882	20701	4.31599	0.549493	0	0	No
10.9512	265.587	0.00125631	0.115138	20593	4.31372	0.553601	0	0	No
10.9584	267.498	0.00126535	0.116404	20486	4.31146	0.557583	0	0	No
10.9656	269.418	0.00127444	0.117678	20379	4.30918	0.561587	0	0	No
10.9728	271.389	0.00128376	0.118962	20273	4.30692	0.565695	0	0	No
10.98	273.3	0.0012928	0.120255	20167	4.30464	0.569677	0	0	No
10.9872	275.21	0.00130184	0.121557	20062	4.30237	0.57366	0	0	No
10.9944	277.241	0.00131144	0.122868	19957	4.3001	0.577893	0	0	No
11.0016	279.212	0.00132076	0.124189	19853	4.29783	0.582001	0	0	No
11.0088	281.182	0.00133008	0.125519	19750	4.29557	0.586108	0	0	No
11.016	283.153	0.00133941	0.126858	19647	4.2933	0.590216	0	0	No
11.0232	285.174	0.00134896	0.128207	19545	4.29104	0.594428	0	0	No
11.0304	287.204	0.00135857	0.129566	19443	4.28876	0.598661	0	0	No
11.0376	289.175	0.00136789	0.130934	19341	4.28648	0.602768	0	0	No
11.0448	291.256	0.00137773	0.132312	19241	4.28423	0.607105	0	0	No
11.052	293.286	0.00138734	0.133699	19140	4.28194	0.611338	0	0	No
11.0592	295.247	0.00139661	0.135095	19041	4.27969	0.615425	0	0	No
11.0664	297.338	0.0014065	0.136502	18941	4.2774	0.619783	0	0	No
11.0736	299.358	0.00141606	0.137918	18843	4.27515	0.623995	0	0	No
11.0808	301.329	0.00142538	0.139343	18744	4.27286	0.628103	0	0	No
11.088	303.41	0.00143523	0.140779	18647	4.27061	0.63244	0	0	No
11.0952	305.38	0.00144455	0.142223	18549	4.26832	0.636547	0	0	No
11.1024	307.411	0.00145415	0.143677	18453	4.26607	0.64078	0	0	No
11.1096	309.381	0.00146348	0.145141	18357	4.2638	0.644888	0	0	No
11.1168	311.402	0.00147303	0.146614	18261	4.26152	0.6491	0	0	No
11.124	313.433	0.00148264	0.148097	18166	4.25926	0.653333	0	0	No
11.1312	315.343	0.00149168	0.149588	18071	4.25698	0.657315	0	0	No
11.1384	317.264	0.00150076	0.151089	17977	4.25472	0.661319	0	0	No
11.1456	319.175	0.0015098	0.152599	17883	4.25244	0.665301	0	0	No
11.1528	321.035	0.0015186	0.154117	17790	4.25018	0.66918	0	0	No
11.16	322.836	0.00152712	0.155644	17697	4.2479	0.672933	0	0	No
11.1672	324.577	0.00153535	0.15718	17605	4.24564	0.676561	0	0	No
11.1744	326.327	0.00154364	0.158723	17513	4.24336	0.680211	0	0	No
11.1816	328.008	0.00155159	0.160275	17422	4.2411	0.683714	0	0	No
11.1888	329.759	0.00155987	0.161835	17331	4.23882	0.687363	0	0	No
11.196	331.449	0.00156786	0.163403	17241	4.23656	0.690887	0	0	No
11.2032	333.19	0.0015761	0.164979	17151	4.23429	0.694515	0	0	No
11.2104	334.941	0.00158438	0.166563	17062	4.23203	0.698165	0	0	No
11.2176	336.681	0.00159261	0.168156	16973	4.22976	0.701793	0	0	No
11.2248	338.432	0.00160089	0.169757	16884	4.22748	0.705442	0	0	No
11.232	340.233	0.00160941	0.171366	16796	4.22521	0.709195	0	0	No
11.2392	341.973	0.00161765	0.172984	16709	4.22295	0.712824	0	0	No
11.2464	343.664	0.00162564	0.174609	16622	4.22068	0.716348	0	0	No
11.2536	345.355	0.00163364	0.176243	16535	4.2184	0.719872	0	0	No
11.2608	347.045	0.00164164	0.177885	16449	4.21614	0.723396	0	0	No
11.268	348.616	0.00164907	0.179534	16363	4.21386	0.72667	0	0	No
11.2752	350.307	0.00165707	0.181191	16278	4.2116	0.730194	0	0	No
11.2824	351.827	0.00166426	0.182855	16193	4.20933	0.733364	0	0	No
11.2896	353.408	0.00167174	0.184527	16109	4.20707	0.736658	0	0	No
11.2968	354.929	0.00167893	0.186206	16025	4.2048	0.739828	0	0	No
11.304	356.389	0.00168584	0.187892	15941	4.20252	0.742873	0	0	No
11.3112	357.85	0.00169275	0.189584	15858	4.20025	0.745918	0	0	No
11.3184	359.261	0.00169942	0.191284	15775	4.19797	0.748858	0	0	No
11.3256	360.671	0.00170609	0.19299	15693	4.19571	0.751798	0	0	No
11.3328	362.082	0.00171277	0.194703	15611	4.19343	0.754739	0	0	No
11.34	363.433	0.00171916	0.196422	15530	4.19117	0.757554	0	0	No
11.3472	364.783	0.00172554	0.198147	15449	4.1889	0.76037	0	0	No
11.3544	366.134	0.00173193	0.199879	15369	4.18665	0.763185	0	0	No
11.3616	367.425	0.00173804	0.201617	15288	4.18435	0.765875	0	0	No
11.3688	368.725	0.00174419	0.203362	15209	4.1821	0.768586	0	0	No
11.376	370.076	0.00175058	0.205112	15129	4.17981	0.771402	0	0	No
11.3832	371.377	0.00175673	0.206869	15051	4.17757	0.774113	0	0	No
11.3904	372.727	0.00176312	0.208632	14972	4.17528	0.776928	0	0	No
11.3976	373.968	0.00176899	0.210401	14894	4.17301	0.779514	0	0	No
11.4048	375.258	0.0017751	0.212176	14817	4.17076	0.782205	0	0	No
11.412	376.499	0.00178096	0.213957	14739	4.16847	0.784791	0	0	No
11.4192	377.68	0.00178655	0.215744	14662	4.16619	0.787252	0	0	No
11.4264	378.86	0.00179213	0.217536	14586	4.16394	0.789713	0	0	No
11.4336	379.931	0.0017972	0.219333	14510	4.16167	0.791944	0	0	No
11.4408	380.952	0.00180203	0.221135	14434	4.15939	0.794072	0	0	No
11.448	381.962	0.00180681	0.222942	14359	4.15712	0.796179	0	0	No
11.4552	382.863	0.00181107	0.224753	14284	4.15485	0.798056	0	0	No
11.4624	383.774	0.00181538	0.226568	14210	4.15259	0.799954	0	0	No
11.4696	384.674	0.00181964	0.228388	14136	4.15033	0.801832	0	0	No
11.4768	385.575	0.0018239	0.230212	14062	4.14805	0.803709	0	0	No
11.484	386.416	0.00182787	0.23204	13989	4.14579	0.805461	0	0	No
11.4912	387.326	0.00183218	0.233872	13916	4.14351	0.807359	0	0	No
11.4984	388.277	0.00183668	0.235708	13843	4.14123	0.809341	0	0	No
11.5056	389.188	0.00184099	0.237549	13771	4.13897	0.811239	0	0	No
11.5128	390.198	0.00184577	0.239395	13700	4.13672	0.813346	0	0	No
11.52	391.159	0.00185031	0.241246	13628	4.13443	0.815348	0	0	No
11.5272	392.23	0.00185538	0.243101	13557	4.13216	0.81758	0	0	No
11.5344	393.24	0.00186016	0.244961	13486	4.12988	0.819687	0	0	No
11.5416	394.371	0.0018655	0.246827	13416	4.12762	0.822044	0	0	No
11.5488	395.492	0.00187081	0.248697	13346	4.12535	0.82438	0	0	No
11.556	396.682	0.00187644	0.250574	13277	4.1231	0.826861	0	0	No
11.5632	397.863	0.00188202	0.252456	13207	4.1208	0.829322	0	0	No
11.5704	398.934	0.00188709	0.254343	13139	4.11856	0.831554	0	0	No
11.5776	400.004	0.00189215	0.256235	13070	4.11628	0.833786	0	0	No
11.5848	401.015	0.00189693	0.258132	13002	4.11401	0.835892	0	0	No
11.592	401.866	0.00190096	0.260033	12934	4.11173	0.837666	0	0	No
11.5992	402.596	0.00190441	0.261937	12867	4.10948	0.839189	0	0	No
11.6064	403.217	0.00190735	0.263845	12800	4.10721	0.840482	0	0	No
11.6136	403.838	0.00191028	0.265755	12733	4.10493	0.841776	0	0	No
11.6208	404.298	0.00191246	0.267667	12667	4.10267	0.842736	0	0	No
11.628	404.749	0.0019146	0.269582	12601	4.10041	0.843676	0	0	No
11.6352	405.26	0.00191701	0.271499	12535	4.09812	0.84474	0	0	No
11.6424	405.71	0.00191914	0.273418	12470	4.09587	0.845679	0	0	No
11.6496	406.221	0.00192156	0.27534	12405	4.0936	0.846744	0	0	No
11.6568	406.782	0.00192421	0.277264	12340	4.09132	0.847913	0	0	No
11.664	407.342	0.00192686	0.279191	12276	4.08906	0.849081	0	0	No
11.6712	407.913	0.00192956	0.28112	12212	4.08679	0.850271	0	0	No
11.6784	408.473	0.00193221	0.283053	12148	4.0845	0.851439	0	0	No
11.6856	408.934	0.00193439	0.284987	12085	4.08225	0.8524	0	0	No
11.6928	409.435	0.00193676	0.286924	12022	4.07998	0.853443	0	0	No
11.7	409.895	0.00193894	0.288863	11959	4.07769	0.854403	0	0	No
11.7072	410.396	0.00194131	0.290804	11897	4.07544	0.855447	0	0	No
11.7144	410.907	0.00194372	0.292748	11835	4.07317	0.856511	0	0	No
11.7216	411.477	0.00194642	0.294694	11773	4.07089	0.857701	0	0	No
11.7288	412.098	0.00194936	0.296643	11712	4.06863	0.858995	0	0	No
11.736	412.719	0.0019523	0.298596	11651	4.06636	0.860288	0	0	No
11.7432	413.339	0.00195523	0.300551	11590	4.06408	0.861582	0	0	No
11.7504	413.96	0.00195817	0.302509	11530	4.06183	0.862876	0	0	No
11.7576	414.581	0.0019611	0.30447	11469	4.05953	0.86417	0	0	No
11.7648	415.201	0.00196404	0.306434	11410	4.05729	0.865463	0	0	No
11.772	415.762	0.00196669	0.308401	11350	4.055	0.866632	0	0	No
11.7792	416.273	0.00196911	0.31037	11291	4.05273	0.867696	0	0	No
11.7864	416.723	0.00197124	0.312341	11232	4.05046	0.868636	0	0	No
11.7936	417.234	0.00197365	0.314315	11174	4.04821	0.8697	0	0	No
11.8008	417.635	0.00197555	0.316291	11115	4.04591	0.870535	0	0	No
11.808	418.025	0.0019774	0.318268	11058	4.04368	0.87135	0	0	No
11.8152	418.426	0.00197929	0.320247	11000	4.04139	0.872185	0	0	No
11.8224	418.877	0.00198142	0.322229	10943	4.03914	0.873124	0	0	No
11.8296	419.217	0.00198304	0.324212	10886	4.03687	0.873834	0	0	No
11.8368	419.668	0.00198517	0.326197	10829	4.03459	0.874774	0	0	No
11.844	420.009	0.00198678	0.328184	10772	4.0323	0.875484	0	0	No
11.8512	420.469	0.00198896	0.330173	10716	4.03003	0.876444	0	0	No
11.8584	420.92	0.00199109	0.332164	10660	4.02776	0.877383	0	0	No
11.8656	421.311	0.00199294	0.334157	10605	4.02551	0.878198	0	0	No
11.8728	421.761	0.00199507	0.336152	10550	4.02325	0.879137	0	0	No
11.88	422.222	0.00199725	0.338149	10495	4.02098	0.880097	0	0	No
11.8872	422.613	0.0019991	0.340148	10440	4.0187	0.880911	0	0	No
11.8944	423.123	0.00200151	0.34215	10385	4.01641	0.881976	0	0	No
11.9016	423.464	0.00200312	0.344153	10331	4.01414	0.882686	0	0	No
11.9088	423.865	0.00200502	0.346158	10277	4.01187	0.883521	0	0	No
11.916	424.255	0.00200687	0.348165	10224	4.00962	0.884335	0	0	No
11.9232	424.706	0.002009	0.350174	10171	4.00736	0.885275	0	0	No
11.9304	425.046	0.00201061	0.352184	10118	4.00509	0.885985	0	0	No
11.9376	425.447	0.0020125	0.354197	10065	4.00281	0.88682	0	0	No
11.9448	425.898	0.00201464	0.356211	10012	4.00052	0.887759	0	0	No
11.952	426.298	0.00201653	0.358228	9960	3.99826	0.888595	0	0	No
11.9592	426.749	0.00201866	0.360247	9908	3.99599	0.889534	0	0	No
11.9664	427.15	0.00202056	0.362267	9857	3.99374	0.890369	0	0	No
11.9736	427.54	0.00202241	0.364289	9805	3.99145	0.891183	0	0	No
11.9808	427.941	0.0020243	0.366314	9754	3.98918	0.892019	0	0	No
11.988	428.332	0.00202615	0.36834	9703	3.98691	0.892833	0	0	No
11.9952	428.732	0.00202805	0.370368	9653	3.98466	0.893668	0	0	No
12.0024	429.123	0.00202989	0.372398	9602	3.98236	0.894482	0	0	No
12.0096	429.524	0.00203179	0.37443	9552	3.98009	0.895317	0	0	No
12.0168	429.864	0.0020334	0.376463	9503	3.97786	0.896028	0	0	No
12.024	430.265	0.00203529	0.378498	9453	3.97557	0.896863	0	0	No
12.0312	430.596	0.00203686	0.380535	9404	3.97331	0.897552	0	0	No
12.0384	430.886	0.00203823	0.382573	9355	3.97104	0.898158	0	0	No
12.0456	431.167	0.00203956	0.384613	9306	3.96876	0.898743	0	0	No
12.0528	431.458	0.00204094	0.386654	9258	3.96652	0.899349	0	0	No
12.06	431.678	0.00204198	0.388696	9209	3.96421	0.899809	0	0	No
12.0672	431.849	0.00204279	0.390739	9161	3.96194	0.900164	0	0	No
12.0744	432.02	0.00204359	0.392782	9114	3.95971	0.90052	0	0	No
12.0816	432.25	0.00204469	0.394827	9066	3.95742	0.901001	0	0	No
12.0888	432.481	0.00204578	0.396873	9019	3.95516	0.901482	0	0	No
12.096	432.712	0.00204687	0.39892	8972	3.95289	0.901962	0	0	No
12.1032	432.992	0.0020482	0.400968	8925	3.95061	0.902547	0	0	No
12.1104	433.333	0.00204981	0.403018	8879	3.94836	0.903258	0	0	No
12.1176	433.564	0.0020509	0.405069	8832	3.94606	0.903738	0	0	No
12.1248	433.904	0.00205251	0.407121	8786	3.94379	0.904448	0	0	No
12.132	434.185	0.00205384	0.409175	8740	3.94151	0.905033	0	0	No
12.1392	434.466	0.00205516	0.41123	8695	3.93927	0.905618	0	0	No
12.1464	434.696	0.00205626	0.413286	8650	3.93702	0.906099	0	0	No
12.1536	434.927	0.00205735	0.415344	8604	3.9347	0.90658	0	0	No
12.1608	435.148	0.00205839	0.417402	8560	3.93247	0.90704	0	0	No
12.168	435.378	0.00205948	0.419462	8515	3.93018	0.907521	0	0	No
12.1752	435.499	0.00206005	0.421522	8471	3.92793	0.907772	0	0	No
12.1824	435.67	0.00206086	0.423582	8426	3.92562	0.908128	0	0	No
12.1896	435.84	0.00206167	0.425644	8383	3.9234	0.908484	0	0	No
12.1968	435.951	0.00206219	0.427706	8339	3.92111	0.908714	0	0	No
12.204	436.072	0.00206276	0.429769	8295	3.91882	0.908966	0	0	No
12.2112	436.182	0.00206328	0.431832	8252	3.91656	0.909197	0	0	No
12.2184	436.303	0.00206386	0.433896	8209	3.91429	0.909448	0	0	No
12.2256	436.413	0.00206438	0.435961	8166	3.91201	0.909679	0	0	No
12.2328	436.534	0.00206495	0.438026	8124	3.90977	0.90993	0	0	No
12.24	436.645	0.00206547	0.440091	8081	3.90747	0.910161	0	0	No
12.2472	436.765	0.00206604	0.442157	8039	3.9052	0.910412	0	0	No
12.2544	436.826	0.00206633	0.444223	7997	3.90293	0.910539	0	0	No
12.2616	436.827	0.00206633	0.44629	7956	3.90069	0.91054	0	0	No
12.2688	436.827	0.00206634	0.448356	7914	3.8984	0.910542	0	0	No
12.276	436.718	0.00206582	0.450422	7873	3.89614	0.910314	0	0	No
12.2832	436.609	0.0020653	0.452487	7832	3.89387	0.910086	0	0	No
12.2904	436.389	0.00206427	0.454551	7791	3.89159	0.909629	0	0	No
12.2976	436.28	0.00206375	0.456615	7751	3.88936	0.909401	0	0	No
12.3048	436.111	0.00206295	0.458678	7710	3.88705	0.909048	0	0	No
12.312	435.951	0.00206219	0.46074	7670	3.8848	0.908715	0	0	No
12.3192	435.842	0.00206168	0.462802	7630	3.88252	0.908488	0	0	No
12.3264	435.783	0.0020614	0.464863	7590	3.88024	0.908364	0	0	No
12.3336	435.673	0.00206088	0.466924	7551	3.878	0.908136	0	0	No
12.3408	435.624	0.00206064	0.468985	7511	3.8757	0.908033	0	0	No
12.348	435.515	0.00206013	0.471045	7472	3.87344	0.907805	0	0	No
12.3552	435.405	0.00205961	0.473105	7433	3.87116	0.907577	0	0	No
12.3624	435.296	0.00205909	0.475164	7394	3.86888	0.907349	0	0	No
12.3696	435.187	0.00205858	0.477222	7356	3.86664	0.907121	0	0	No
12.3768	435.017	0.00205777	0.47928	7318	3.86439	0.906768	0	0	No
12.384	434.908	0.00205726	0.481337	7279	3.86207	0.906541	0	0	No
12.3912	434.799	0.00205674	0.483394	7242	3.85986	0.906313	0	0	No
12.3984	434.749	0.00205651	0.485451	7204	3.85757	0.90621	0	0	No
12.4056	434.58	0.00205571	0.487506	7166	3.85528	0.905857	0	0	No
12.4128	434.471	0.00205519	0.489562	7129	3.85303	0.905629	0	0	No
12.42	434.251	0.00205415	0.491616	7092	3.85077	0.905172	0	0	No
12.4272	434.032	0.00205311	0.493669	7055	3.8485	0.904714	0	0	No
12.4344	433.753	0.00205179	0.495721	7018	3.84621	0.904132	0	0	No
12.4416	433.413	0.00205019	0.497771	6981	3.84392	0.903425	0	0	No
12.4488	433.084	0.00204863	0.499819	6945	3.84167	0.902738	0	0	No
12.456	432.745	0.00204702	0.501866	6909	3.83942	0.902031	0	0	No
12.4632	432.465	0.0020457	0.503912	6873	3.83715	0.901449	0	0	No
12.4704	432.196	0.00204443	0.505957	6837	3.83487	0.900887	0	0	No
12.4776	432.027	0.00204363	0.508	6801	3.83257	0.900534	0	0	No
12.4848	431.917	0.00204311	0.510043	6766	3.83033	0.900306	0	0	No
12.492	431.868	0.00204288	0.512086	6731	3.82808	0.900204	0	0	No
12.4992	431.809	0.0020426	0.514129	6696	3.82582	0.90008	0	0	No
12.5064	431.759	0.00204236	0.516171	6661	3.82354	0.899977	0	0	No
12.5136	431.82	0.00204265	0.518214	6626	3.82125	0.900103	0	0	No
12.5208	431.71	0.00204213	0.520256	6591	3.81895	0.899876	0	0	No
12.528	431.651	0.00204185	0.522298	6557	3.81671	0.899752	0	0	No
12.5352	431.492	0.0020411	0.524339	6523	3.81445	0.89942	0	0	No
12.5424	431.262	0.00204001	0.526379	6489	3.81218	0.898942	0	0	No
12.5496	430.993	0.00203874	0.528418	6455	3.8099	0.89838	0	0	No
12.5568	430.654	0.00203713	0.530455	6421	3.8076	0.897673	0	0	No
12.564	430.264	0.00203529	0.53249	6388	3.80536	0.896861	0	0	No
12.5712	429.875	0.00203345	0.534523	6355	3.80312	0.89605	0	0	No
12.5784	429.486	0.00203161	0.536555	6322	3.80085	0.895238	0	0	No
12.5856	429.036	0.00202948	0.538585	6289	3.79858	0.894302	0	0	No
12.5928	428.707	0.00202792	0.540612	6256	3.7963	0.893615	0	0	No
12.6	428.428	0.0020266	0.542639	6223	3.794	0.893033	0	0	No
12.6072	428.148	0.00202528	0.544664	6191	3.79176	0.892451	0	0	No
12.6144	427.929	0.00202424	0.546689	6159	3.78951	0.891993	0	0	No
12.6216	427.7	0.00202316	0.548712	6126	3.78718	0.891515	0	0	No
12.6288	427.48	0.00202212	0.550734	6094	3.7849	0.891058	0	0	No
12.636	427.261	0.00202108	0.552755	6063	3.78269	0.890601	0	0	No
12.6432	426.922	0.00201948	0.554774	6031	3.78039	0.889894	0	0	No
12.6504	426.532	0.00201764	0.556792	6000	3.77815	0.889082	0	0	No
12.6576	426.093	0.00201556	0.558808	5968	3.77583	0.888166	0	0	No
12.6648	425.644	0.00201343	0.560821	5937	3.77357	0.88723	0	0	No
12.672	425.144	0.00201107	0.562832	5906	3.77129	0.886189	0	0	No
12.6792	424.695	0.00200895	0.564841	5876	3.76908	0.885252	0	0	No
12.6864	424.196	0.00200658	0.566848	5845	3.76678	0.884211	0	0	No
12.6936	423.796	0.0020047	0.568852	5814	3.76448	0.883379	0	0	No
12.7008	423.407	0.00200285	0.570855	5784	3.76223	0.882567	0	0	No
12.708	423.018	0.00200101	0.572856	5754	3.75997	0.881756	0	0	No
12.7152	422.628	0.00199917	0.574855	5724	3.7577	0.880944	0	0	No
12.7224	422.299	0.00199761	0.576853	5694	3.75542	0.880258	0	0	No
12.7296	421.91	0.00199577	0.578849	5665	3.7532	0.879446	0	0	No
12.7368	421.51	0.00199388	0.580843	5635	3.75089	0.878614	0	0	No
12.744	421.121	0.00199204	0.582835	5606	3.74865	0.877802	0	0	No
12.7512	420.682	0.00198996	0.584825	5576	3.74632	0.876886	0	0	No
12.7584	420.122	0.00198732	0.586812	5547	3.74406	0.87572	0	0	No
12.7656	419.563	0.00198467	0.588797	5518	3.74178	0.874555	0	0	No
12.7728	418.943	0.00198174	0.590778	5490	3.73957	0.873264	0	0	No
12.78	418.214	0.00197829	0.592757	5461	3.73727	0.871743	0	0	No
12.7872	417.545	0.00197512	0.594732	5433	3.73504	0.870348	0	0	No
12.7944	416.765	0.00197144	0.596703	5404	3.73272	0.868724	0	0	No
12.8016	416.146	0.00196851	0.598672	5376	3.73046	0.867433	0	0	No
12.8088	415.477	0.00196534	0.600637	5348	3.72819	0.866037	0	0	No
12.816	414.857	0.00196241	0.6026	5320	3.72591	0.864746	0	0	No
12.8232	414.358	0.00196005	0.60456	5292	3.72362	0.863706	0	0	No
12.8304	413.909	0.00195792	0.606518	5265	3.7214	0.862769	0	0	No
12.8376	413.469	0.00195585	0.608473	5237	3.71908	0.861853	0	0	No
12.8448	413.02	0.00195372	0.610427	5210	3.71684	0.860917	0	0	No
12.852	412.571	0.0019516	0.612379	5183	3.71458	0.85998	0	0	No
12.8592	412.071	0.00194923	0.614328	5156	3.71231	0.858939	0	0	No
12.8664	411.562	0.00194682	0.616275	5129	3.71003	0.857877	0	0	No
12.8736	410.953	0.00194394	0.618219	5102	3.70774	0.856607	0	0	No
12.8808	410.333	0.00194101	0.62016	5076	3.70552	0.855316	0	0	No
12.888	409.604	0.00193756	0.622097	5049	3.70321	0.853796	0	0	No
12.8952	408.825	0.00193387	0.624031	5023	3.70096	0.852171	0	0	No
12.9024	408.095	0.00193042	0.625962	4997	3.69871	0.850651	0	0	No
12.9096	407.366	0.00192697	0.627889	4971	3.69644	0.849131	0	0	No
12.9168	406.647	0.00192357	0.629812	4945	3.69417	0.847631	0	0	No
12.924	405.917	0.00192012	0.631732	4919	3.69188	0.846111	0	0	No
12.9312	405.298	0.00191719	0.633649	4893	3.68958	0.84482	0	0	No
12.9384	404.689	0.00191431	0.635564	4868	3.68735	0.84355	0	0	No
12.9456	404.129	0.00191166	0.637475	4843	3.68511	0.842384	0	0	No
12.9528	403.51	0.00190873	0.639384	4817	3.68278	0.841093	0	0	No
12.96	402.891	0.0019058	0.64129	4792	3.68052	0.839802	0	0	No
12.9672	402.281	0.00190292	0.643193	4767	3.67825	0.838532	0	0	No
12.9744	401.552	0.00189947	0.645092	4742	3.67596	0.837012	0	0	No
12.9816	400.823	0.00189602	0.646988	4718	3.67376	0.835492	0	0	No
12.9888	399.933	0.00189182	0.64888	4693	3.67145	0.833638	0	0	No
12.996	399.034	0.00188756	0.650768	4669	3.66922	0.831763	0	0	No
13.0032	398.085	0.00188307	0.652651	4644	3.66689	0.829784	0	0	No
13.0104	397.125	0.00187853	0.654529	4620	3.66464	0.827785	0	0	No
13.0176	396.116	0.00187376	0.656403	4596	3.66238	0.825681	0	0	No
13.0248	395.107	0.00186898	0.658272	4572	3.66011	0.823577	0	0	No
13.032	394.157	0.00186449	0.660137	4548	3.65782	0.821598	0	0	No
13.0392	393.148	0.00185972	0.661996	4525	3.65562	0.819494	0	0	No
13.0464	392.258	0.00185551	0.663852	4501	3.65331	0.81764	0	0	No
13.0536	391.359	0.00185126	0.665703	4477	3.65099	0.815766	0	0	No
13.0608	390.46	0.001847	0.66755	4454	3.64875	0.813891	0	0	No
13.068	389.62	0.00184303	0.669393	4431	3.6465	0.812141	0	0	No
13.0752	388.781	0.00183906	0.671232	4408	3.64424	0.810392	0	0	No
13.0824	387.942	0.00183509	0.673067	4385	3.64197	0.808642	0	0	No
13.0896	386.992	0.0018306	0.674898	4362	3.63969	0.806663	0	0	No
13.0968	386.093	0.00182635	0.676724	4339	3.63739	0.804789	0	0	No
13.104	385.144	0.00182186	0.678546	4317	3.63518	0.80281	0	0	No
13.1112	384.134	0.00181708	0.680363	4294	3.63286	0.800706	0	0	No
13.1184	383.175	0.00181254	0.682176	4272	3.63063	0.798706	0	0	No
13.1256	382.116	0.00180753	0.683983	4249	3.62829	0.796498	0	0	No
13.1328	381.046	0.00180247	0.685786	4227	3.62603	0.794269	0	0	No
13.14	380.037	0.0017977	0.687583	4205	3.62377	0.792165	0	0	No
13.1472	379.038	0.00179297	0.689376	4183	3.62149	0.790082	0	0	No
13.1544	378.078	0.00178843	0.691165	4162	3.6193	0.788083	0	0	No
13.1616	377.129	0.00178394	0.692949	4140	3.617	0.786104	0	0	No
13.1688	376.18	0.00177945	0.694728	4118	3.61469	0.784125	0	0	No
13.176	375.22	0.00177492	0.696503	4097	3.61247	0.782125	0	0	No
13.1832	374.381	0.00177095	0.698274	4075	3.61013	0.780376	0	0	No
13.1904	373.492	0.00176674	0.700041	4054	3.60788	0.778522	0	0	No
13.1976	372.532	0.0017622	0.701803	4033	3.60563	0.776522	0	0	No
13.2048	371.643	0.00175799	0.703561	4012	3.60336	0.774668	0	0	No
13.212	370.744	0.00175374	0.705315	3991	3.60108	0.772794	0	0	No
13.2192	369.844	0.00174948	0.707064	3970	3.59879	0.770919	0	0	No
13.2264	368.955	0.00174528	0.708809	3950	3.5966	0.769065	0	0	No
13.2336	368.116	0.00174131	0.710551	3929	3.59428	0.767316	0	0	No
13.2408	367.156	0.00173677	0.712288	3909	3.59207	0.765316	0	0	No
13.248	366.207	0.00173228	0.71402	3888	3.58973	0.763337	0	0	No
13.2552	365.138	0.00172722	0.715747	3868	3.58749	0.761108	0	0	No
13.2624	364.078	0.00172221	0.717469	3848	3.58524	0.7589	0	0	No
13.2696	362.959	0.00171691	0.719186	3828	3.58297	0.756567	0	0	No
13.2768	361.89	0.00171186	0.720898	3808	3.5807	0.754338	0	0	No
13.284	360.66	0.00170604	0.722604	3788	3.57841	0.751775	0	0	No
13.2912	359.481	0.00170046	0.724305	3768	3.57611	0.749317	0	0	No
13.2984	358.252	0.00169465	0.725999	3749	3.57392	0.746755	0	0	No
13.3056	357.012	0.00168878	0.727688	3729	3.57159	0.744171	0	0	No
13.3128	355.783	0.00168297	0.729371	3710	3.56937	0.741609	0	0	No
13.32	354.603	0.00167739	0.731048	3690	3.56703	0.739151	0	0	No
13.3272	353.374	0.00167158	0.73272	3671	3.56478	0.736588	0	0	No
13.3344	352.195	0.001666	0.734386	3652	3.56253	0.73413	0	0	No
13.3416	350.955	0.00166013	0.736046	3633	3.56027	0.731546	0	0	No
13.3488	349.836	0.00165484	0.737701	3614	3.55799	0.729213	0	0	No
13.356	348.607	0.00164902	0.73935	3595	3.5557	0.726651	0	0	No
13.3632	347.427	0.00164345	0.740993	3576	3.5534	0.724192	0	0	No
13.3704	346.248	0.00163787	0.742631	3558	3.55121	0.721734	0	0	No
13.3776	345.129	0.00163257	0.744264	3539	3.54888	0.719401	0	0	No
13.3848	343.949	0.00162699	0.745891	3521	3.54667	0.716943	0	0	No
13.392	342.72	0.00162118	0.747512	3502	3.54432	0.71438	0	0	No
13.3992	341.491	0.00161536	0.749127	3484	3.54208	0.711818	0	0	No
13.4064	340.251	0.0016095	0.750737	3466	3.53983	0.709234	0	0	No
13.4136	338.962	0.0016034	0.75234	3448	3.53757	0.706547	0	0	No
13.4208	337.733	0.00159759	0.753938	3430	3.53529	0.703984	0	0	No
13.428	336.443	0.00159149	0.755529	3412	3.53301	0.701297	0	0	No
13.4352	335.204	0.00158563	0.757115	3394	3.53071	0.698713	0	0	No
13.4424	334.035	0.00158009	0.758695	3377	3.52853	0.696276	0	0	No
13.4496	332.855	0.00157452	0.76027	3359	3.52621	0.693818	0	0	No
13.4568	331.736	0.00156922	0.761839	3341	3.52388	0.691485	0	0	No
13.464	330.667	0.00156416	0.763403	3324	3.52166	0.689256	0	0	No
13.4712	329.487	0.00155858	0.764961	3307	3.51943	0.686797	0	0	No
13.4784	328.368	0.00155329	0.766515	3289	3.51706	0.684464	0	0	No
13.4856	327.189	0.00154771	0.768062	3272	3.51481	0.682006	0	0	No
13.4928	325.849	0.00154137	0.769604	3255	3.51255	0.679214	0	0	No
13.5	324.61	0.00153551	0.771139	3238	3.51028	0.676631	0	0	No
13.5072	323.271	0.00152918	0.772669	3221	3.50799	0.673839	0	0	No
13.5144	321.921	0.00152279	0.774191	3205	3.50583	0.671026	0	0	No
13.5216	320.572	0.00151641	0.775708	3188	3.50352	0.668214	0	0	No
13.5288	319.283	0.00151031	0.777218	3171	3.5012	0.665526	0	0	No
13.536	317.993	0.00150421	0.778722	3155	3.499	0.662839	0	0	No
13.5432	316.764	0.0014984	0.780221	3138	3.49665	0.660276	0	0	No
13.5504	315.535	0.00149258	0.781713	3122	3.49443	0.657714	0	0	No
13.5576	314.295	0.00148672	0.7832	3106	3.4922	0.65513	0	0	No
13.5648	313.066	0.0014809	0.784681	3089	3.48982	0.652568	0	0	No
13.572	311.717	0.00147452	0.786155	3073	3.48756	0.649755	0	0	No
13.5792	310.367	0.00146814	0.787624	3057	3.4853	0.646943	0	0	No
13.5864	308.968	0.00146152	0.789085	3041	3.48302	0.644026	0	0	No
13.5936	307.509	0.00145462	0.79054	3026	3.48087	0.640984	0	0	No
13.6008	305.999	0.00144748	0.791987	3010	3.47857	0.637838	0	0	No
13.608	304.48	0.00144029	0.793427	2994	3.47625	0.634671	0	0	No
13.6152	302.91	0.00143287	0.79486	2979	3.47407	0.631399	0	0	No
13.6224	301.341	0.00142544	0.796286	2963	3.47173	0.628128	0	0	No
13.6296	299.832	0.0014183	0.797704	2948	3.46953	0.624982	0	0	No
13.6368	298.252	0.00141083	0.799115	2932	3.46716	0.62169	0	0	No
13.644	296.683	0.00140341	0.800518	2917	3.46494	0.618419	0	0	No
13.6512	295.114	0.00139599	0.801914	2902	3.4627	0.615148	0	0	No
13.6584	293.544	0.00138856	0.803303	2887	3.46045	0.611876	0	0	No
13.6656	291.975	0.00138114	0.804684	2872	3.45818	0.608605	0	0	No
13.6728	290.406	0.00137371	0.806058	2857	3.45591	0.605334	0	0	No
13.68	288.836	0.00136629	0.807424	2842	3.45362	0.602063	0	0	No
13.6872	287.267	0.00135887	0.808783	2827	3.45133	0.598792	0	0	No
13.6944	285.748	0.00135168	0.810135	2812	3.44902	0.595625	0	0	No
13.7016	284.288	0.00134478	0.811479	2797	3.44669	0.592583	0	0	No
13.7088	282.889	0.00133816	0.812817	2783	3.44451	0.589666	0	0	No
13.716	281.6	0.00133206	0.81415	2768	3.44217	0.586978	0	0	No
13.7232	280.37	0.00132624	0.815476	2754	3.43996	0.584416	0	0	No
13.7304	279.131	0.00132038	0.816796	2740	3.43775	0.581832	0	0	No
13.7376	278.012	0.00131509	0.818111	2725	3.43537	0.579499	0	0	No
13.7448	276.942	0.00131003	0.819421	2711	3.43313	0.57727	0	0	No
13.752	275.943	0.0013053	0.820727	2697	3.43088	0.575187	0	0	No
13.7592	274.934	0.00130053	0.822027	2683	3.42862	0.573083	0	0	No
13.7664	273.864	0.00129547	0.823323	2669	3.42635	0.570854	0	0	No
13.7736	272.855	0.00129069	0.824613	2655	3.42406	0.56875	0	0	No
13.7808	271.796	0.00128568	0.825899	2641	3.42177	0.566542	0	0	No
13.788	270.726	0.00128062	0.82718	2627	3.41946	0.564313	0	0	No
13.7952	269.667	0.00127561	0.828455	2614	3.41731	0.562105	0	0	No
13.8024	268.598	0.00127055	0.829726	2600	3.41497	0.559876	0	0	No
13.8096	267.528	0.0012655	0.830991	2587	3.4128	0.557647	0	0	No
13.8168	266.409	0.0012602	0.832251	2573	3.41044	0.555314	0	0	No
13.824	265.29	0.00125491	0.833506	2560	3.40824	0.552981	0	0	No
13.8312	264.11	0.00124933	0.834756	2546	3.40586	0.550523	0	0	No
13.8384	262.881	0.00124351	0.835999	2533	3.40364	0.54796	0	0	No
13.8456	261.652	0.0012377	0.837237	2520	3.4014	0.545398	0	0	No
13.8528	260.242	0.00123103	0.838468	2507	3.39915	0.54246	0	0	No
13.86	258.843	0.00122441	0.839692	2494	3.3969	0.539543	0	0	No
13.8672	257.384	0.00121751	0.84091	2481	3.39463	0.536501	0	0	No
13.8744	255.874	0.00121037	0.84212	2468	3.39235	0.533355	0	0	No
13.8816	254.415	0.00120347	0.843324	2455	3.39005	0.530313	0	0	No
13.8888	252.895	0.00119628	0.84452	2442	3.38775	0.527146	0	0	No
13.896	251.436	0.00118938	0.845709	2429	3.38543	0.524104	0	0	No
13.9032	250.037	0.00118276	0.846892	2417	3.38328	0.521187	0	0	No
13.9104	248.527	0.00117562	0.848068	2404	3.38093	0.518041	0	0	No
13.9176	247.118	0.00116895	0.849237	2391	3.37858	0.515103	0	0	No
13.9248	245.609	0.00116181	0.850398	2379	3.37639	0.511957	0	0	No
13.932	244.089	0.00115462	0.851553	2367	3.3742	0.50879	0	0	No
13.9392	242.52	0.0011472	0.8527	2354	3.37181	0.505519	0	0	No
13.9464	240.951	0.00113978	0.85384	2342	3.36959	0.502248	0	0	No
13.9536	239.381	0.00113235	0.854972	2330	3.36736	0.498977	0	0	No
13.9608	237.752	0.00112465	0.856097	2318	3.36511	0.49558	0	0	No
13.968	236.183	0.00111722	0.857214	2306	3.36286	0.492309	0	0	No
13.9752	234.613	0.0011098	0.858324	2294	3.36059	0.489038	0	0	No
13.9824	233.044	0.00110237	0.859426	2282	3.35832	0.485767	0	0	No
13.9896	231.525	0.00109519	0.860522	2270	3.35603	0.4826	0	0	No
13.9968	230.125	0.00108857	0.86161	2258	3.35372	0.479683	0	0	No
14.004	228.726	0.00108195	0.862692	2246	3.35141	0.476766	0	0	No
14.0112	227.377	0.00107557	0.863768	2234	3.34908	0.473954	0	0	No
14.0184	226.087	0.00106947	0.864837	2223	3.34694	0.471266	0	0	No
14.0256	224.798	0.00106337	0.865901	2211	3.34459	0.468578	0	0	No
14.0328	223.569	0.00105755	0.866958	2200	3.34242	0.466016	0	0	No
14.04	222.449	0.00105226	0.86801	2188	3.34005	0.463683	0	0	No
14.0472	221.27	0.00104668	0.869057	2177	3.33786	0.461224	0	0	No
14.0544	220.091	0.0010411	0.870098	2165	3.33546	0.458766	0	0	No
14.0616	218.971	0.00103581	0.871134	2154	3.33325	0.456433	0	0	No
14.0688	217.742	0.00102999	0.872164	2143	3.33102	0.453871	0	0	No
14.076	216.453	0.00102389	0.873188	2132	3.32879	0.451183	0	0	No
14.0832	215.163	0.00101779	0.874206	2121	3.32654	0.448495	0	0	No
14.0904	213.754	0.00101113	0.875217	2110	3.32428	0.445558	0	0	No
14.0976	212.355	0.00100451	0.876221	2099	3.32201	0.442641	0	0	No
14.1048	210.955	0.000997887	0.877219	2088	3.31973	0.439724	0	0	No
14.112	209.546	0.000991221	0.87821	2077	3.31744	0.436786	0	0	No
14.1192	208.147	0.000984601	0.879195	2066	3.31513	0.433869	0	0	No
14.1264	206.747	0.000977982	0.880173	2055	3.31281	0.430953	0	0	No
14.1336	205.458	0.000971883	0.881145	2044	3.31048	0.428265	0	0	No
14.1408	204.229	0.000966068	0.882111	2034	3.30835	0.425703	0	0	No
14.148	202.989	0.000960205	0.883071	2023	3.306	0.423119	0	0	No
14.1552	201.76	0.00095439	0.884025	2013	3.30384	0.420557	0	0	No
14.1624	200.58	0.000948812	0.884974	2002	3.30146	0.418098	0	0	No
14.1696	199.351	0.000942996	0.885917	1992	3.29929	0.415536	0	0	No
14.1768	198.112	0.000937134	0.886854	1981	3.29688	0.412953	0	0	No
14.184	196.882	0.000931319	0.887786	1971	3.29469	0.41039	0	0	No
14.1912	195.643	0.000925456	0.888711	1961	3.29248	0.407807	0	0	No
14.1984	194.524	0.000920161	0.889631	1950	3.29003	0.405474	0	0	No
14.2056	193.344	0.000914583	0.890546	1940	3.2878	0.403015	0	0	No
14.2128	192.225	0.000909288	0.891455	1930	3.28556	0.400682	0	0	No
14.22	191.216	0.000904513	0.89236	1920	3.2833	0.398578	0	0	No
14.2272	190.376	0.000900543	0.89326	1910	3.28103	0.396829	0	0	No
14.2344	189.487	0.000896336	0.894157	1900	3.27875	0.394975	0	0	No
14.2416	188.698	0.000892602	0.895049	1890	3.27646	0.39333	0	0	No
14.2488	188.028	0.000889436	0.895939	1880	3.27416	0.391934	0	0	No
14.256	187.359	0.00088627	0.896825	1871	3.27207	0.390539	0	0	No
14.2632	186.8	0.000883624	0.897709	1861	3.26975	0.389373	0	0	No
14.2704	186.24	0.000880978	0.89859	1851	3.26741	0.388207	0	0	No
14.2776	185.731	0.000878569	0.899468	1842	3.26529	0.387146	0	0	No
14.2848	185.232	0.000876207	0.900344	1832	3.26293	0.386105	0	0	No
14.292	184.782	0.000874081	0.901218	1822	3.26055	0.385168	0	0	No
14.2992	184.343	0.000872003	0.90209	1813	3.2584	0.384252	0	0	No
14.3064	184.004	0.000870398	0.902961	1803	3.256	0.383545	0	0	No
14.3136	183.614	0.000868556	0.903829	1794	3.25382	0.382733	0	0	No
14.3208	183.285	0.000866998	0.904696	1785	3.25164	0.382047	0	0	No
14.328	183.006	0.000865677	0.905562	1775	3.2492	0.381465	0	0	No
14.3352	182.896	0.000865159	0.906427	1766	3.24699	0.381237	0	0	No
14.3424	182.727	0.000864358	0.907292	1757	3.24477	0.380884	0	0	No
14.3496	182.788	0.000864645	0.908156	1748	3.24254	0.38101	0	0	No
14.3568	182.908	0.000865216	0.909021	1739	3.2403	0.381262	0	0	No
14.364	183.129	0.00086626	0.909888	1730	3.23805	0.381722	0	0	No
14.3712	183.36	0.000867351	0.910755	1721	3.23578	0.382202	0	0	No
14.3784	183.59	0.000868442	0.911623	1712	3.2335	0.382683	0	0	No
14.3856	183.871	0.00086977	0.912493	1703	3.23121	0.383268	0	0	No
14.3928	184.102	0.000870861	0.913364	1694	3.22891	0.383749	0	0	No
14.4	184.272	0.000871668	0.914236	1685	3.2266	0.384105	0	0	No
14.4072	184.333	0.000871955	0.915108	1676	3.22427	0.384231	0	0	No
14.4144	184.274	0.000871674	0.915979	1667	3.22194	0.384108	0	0	No
14.4216	184.164	0.000871157	0.916851	1659	3.21985	0.38388	0	0	No
14.4288	183.945	0.000870119	0.917721	1650	3.21748	0.383422	0	0	No
14.436	183.615	0.000868562	0.918589	1641	3.21511	0.382736	0	0	No
14.4432	183.216	0.000866673	0.919456	1633	3.21299	0.381904	0	0	No
14.4504	182.777	0.000864594	0.92032	1624	3.21059	0.380988	0	0	No
14.4576	182.217	0.000861948	0.921182	1616	3.20844	0.379822	0	0	No
14.4648	181.598	0.000859019	0.922041	1608	3.20629	0.378531	0	0	No
14.472	180.869	0.000855569	0.922897	1599	3.20385	0.377011	0	0	No
14.4792	180.149	0.000852166	0.923749	1591	3.20167	0.375511	0	0	No
14.4864	179.25	0.000847912	0.924597	1582	3.19921	0.373637	0	0	No
14.4936	178.301	0.000843421	0.925441	1574	3.197	0.371658	0	0	No
14.5008	177.341	0.000838883	0.926279	1566	3.19479	0.369658	0	0	No
14.508	176.332	0.000834109	0.927114	1558	3.19257	0.367554	0	0	No
14.5152	175.163	0.000828577	0.927942	1550	3.19033	0.365117	0	0	No
14.5224	173.983	0.000822999	0.928765	1542	3.18808	0.362658	0	0	No
14.5296	172.744	0.000817136	0.929582	1534	3.18583	0.360075	0	0	No
14.5368	171.455	0.000811037	0.930393	1526	3.18355	0.357387	0	0	No
14.544	170.165	0.000804938	0.931198	1518	3.18127	0.3547	0	0	No
14.5512	168.716	0.000798082	0.931996	1510	3.17898	0.351679	0	0	No
14.5584	167.367	0.000791699	0.932788	1502	3.17667	0.348866	0	0	No
14.5656	165.907	0.000784796	0.933573	1494	3.17435	0.345824	0	0	No
14.5728	164.508	0.000778177	0.934351	1486	3.17202	0.342907	0	0	No
14.58	163.099	0.00077151	0.935122	1479	3.16997	0.33997	0	0	No
14.5872	161.649	0.000764654	0.935887	1471	3.16761	0.336949	0	0	No
14.5944	160.19	0.000757751	0.936645	1463	3.16524	0.333907	0	0	No
14.6016	158.781	0.000751085	0.937396	1456	3.16316	0.330969	0	0	No
14.6088	157.331	0.000744229	0.93814	1448	3.16077	0.327948	0	0	No
14.616	155.872	0.000737326	0.938878	1440	3.15836	0.324906	0	0	No
14.6232	154.463	0.000730659	0.939608	1433	3.15625	0.321968	0	0	No
14.6304	153.063	0.00072404	0.940332	1425	3.15381	0.319052	0	0	No
14.6376	151.604	0.000717136	0.941049	1418	3.15168	0.31601	0	0	No
14.6448	150.265	0.000710801	0.94176	1411	3.14953	0.313218	0	0	No
14.652	148.915	0.000704418	0.942465	1403	3.14706	0.310405	0	0	No
14.6592	147.566	0.000698035	0.943163	1396	3.14489	0.307593	0	0	No
14.6664	146.277	0.000691936	0.943855	1389	3.1427	0.304905	0	0	No
14.6736	144.937	0.000685601	0.94454	1381	3.14019	0.302113	0	0	No
14.6808	143.648	0.000679502	0.94522	1374	3.13799	0.299426	0	0	No
14.688	142.359	0.000673403	0.945893	1367	3.13577	0.296738	0	0	No
14.6952	141.069	0.000667304	0.94656	1360	3.13354	0.294051	0	0	No
14.7024	139.83	0.000661441	0.947222	1353	3.1313	0.291467	0	0	No
14.7096	138.651	0.000655862	0.947878	1346	3.12905	0.289009	0	0	No
14.7168	137.421	0.000650047	0.948528	1339	3.12678	0.286446	0	0	No
14.724	136.302	0.000644752	0.949172	1332	3.1245	0.284113	0	0	No
14.7312	135.232	0.000639694	0.949812	1325	3.12222	0.281884	0	0	No
14.7384	134.113	0.000634399	0.950447	1318	3.11992	0.279551	0	0	No
14.7456	133.104	0.000629625	0.951076	1311	3.1176	0.277447	0	0	No
14.7528	132.044	0.000624614	0.951701	1304	3.11528	0.275239	0	0	No
14.76	131.035	0.000619839	0.952321	1297	3.11294	0.273135	0	0	No
14.7672	130.026	0.000615065	0.952936	1291	3.11093	0.271031	0	0	No
14.7744	129.076	0.000610574	0.953546	1284	3.10857	0.269052	0	0	No
14.7816	128.117	0.000606036	0.954152	1277	3.10619	0.267053	0	0	No
14.7888	127.108	0.000601261	0.954754	1271	3.10415	0.264949	0	0	No
14.796	126.218	0.000597054	0.955351	1264	3.10175	0.263095	0	0	No
14.8032	125.259	0.000592516	0.955943	1257	3.09934	0.261095	0	0	No
14.8104	124.42	0.000588546	0.956532	1251	3.09726	0.259346	0	0	No
14.8176	123.58	0.000584576	0.957116	1244	3.09482	0.257596	0	0	No
14.8248	122.741	0.000580605	0.957697	1238	3.09272	0.255847	0	0	No
14.832	121.962	0.000576919	0.958274	1231	3.09026	0.254222	0	0	No
14.8392	121.122	0.000572948	0.958847	1225	3.08814	0.252473	0	0	No
14.8464	120.453	0.000569782	0.959416	1219	3.086	0.251077	0	0	No
14.8536	119.664	0.000566048	0.959983	1212	3.0835	0.249432	0	0	No
14.8608	118.934	0.000562598	0.960545	1206	3.08135	0.247912	0	0	No
14.868	118.205	0.000559148	0.961104	1200	3.07918	0.246391	0	0	No
14.8752	117.426	0.000555462	0.96166	1193	3.07664	0.244767	0	0	No
14.8824	116.696	0.000552012	0.962212	1187	3.07445	0.243247	0	0	No
14.8896	116.027	0.000548846	0.962761	1181	3.07225	0.241852	0	0	No
14.8968	115.298	0.000545396	0.963306	1175	3.07004	0.240331	0	0	No
14.904	114.628	0.000542229	0.963848	1169	3.06781	0.238936	0	0	No
14.9112	113.959	0.000539063	0.964387	1163	3.06558	0.237541	0	0	No
14.9184	113.29	0.000535897	0.964923	1156	3.06296	0.236146	0	0	No
14.9256	112.61	0.000532683	0.965456	1150	3.0607	0.23473	0	0	No
14.9328	111.941	0.000529517	0.965985	1144	3.05843	0.233334	0	0	No
14.94	111.382	0.000526871	0.966512	1138	3.05614	0.232168	0	0	No
14.9472	110.772	0.000523989	0.967036	1133	3.05423	0.230898	0	0	No
14.9544	110.153	0.000521059	0.967557	1127	3.05192	0.229607	0	0	No
14.9616	109.594	0.000518413	0.968076	1121	3.04961	0.228441	0	0	No
14.9688	108.984	0.000515531	0.968591	1115	3.04727	0.227171	0	0	No
14.976	108.425	0.000512885	0.969104	1109	3.04493	0.226005	0	0	No
14.9832	107.866	0.000510239	0.969614	1103	3.04258	0.224839	0	0	No
14.9904	107.246	0.00050731	0.970122	1098	3.0406	0.223548	0	0	No
14.9976	106.747	0.000504948	0.970627	1092	3.03822	0.222508	0	0	No
15.0048	106.187	0.000502302	0.971129	1086	3.03583	0.221342	0	0	No
15.012	105.628	0.000499656	0.971629	1080	3.03342	0.220176	0	0	No
15.0192	105.069	0.00049701	0.972126	1075	3.03141	0.21901	0	0	No
15.0264	104.509	0.000494364	0.97262	1069	3.02898	0.217844	0	0	No
15.0336	103.89	0.000491434	0.973111	1064	3.02694	0.216553	0	0	No
15.0408	103.331	0.000488788	0.9736	1058	3.02449	0.215387	0	0	No
15.048	102.721	0.000485906	0.974086	1053	3.02243	0.214117	0	0	No
15.0552	102.052	0.00048274	0.974569	1047	3.01995	0.212722	0	0	No
15.0624	101.373	0.000479526	0.975048	1042	3.01787	0.211306	0	0	No
15.0696	100.703	0.00047636	0.975525	1036	3.01536	0.20991	0	0	No
15.0768	100.034	0.000473194	0.975998	1031	3.01326	0.208515	0	0	No
15.084	99.3047	0.000469744	0.976468	1025	3.01072	0.206995	0	0	No
15.0912	98.5754	0.000466294	0.976934	1020	3.0086	0.205475	0	0	No
15.0984	97.796	0.000462607	0.977397	1015	3.00647	0.20385	0	0	No
15.1056	97.0667	0.000459157	0.977856	1009	3.00389	0.20233	0	0	No
15.1128	96.3974	0.000455991	0.978312	1004	3.00173	0.200935	0	0	No
15.12	95.608	0.000452257	0.978764	999	2.99957	0.199289	0	0	No
15.1272	94.9387	0.000449091	0.979213	994	2.99739	0.197894	0	0	No
15.1344	94.2693	0.000445925	0.979659	989	2.9952	0.196499	0	0	No
15.1416	93.6	0.000442759	0.980102	983	2.99255	0.195104	0	0	No
15.1488	92.9806	0.000439829	0.980542	978	2.99034	0.193813	0	0	No
15.156	92.4213	0.000437183	0.980979	973	2.98811	0.192647	0	0	No
15.1632	91.812	0.000434301	0.981413	968	2.98588	0.191377	0	0	No
15.1704	91.2526	0.000431655	0.981845	963	2.98363	0.190211	0	0	No
15.1776	90.5733	0.000428441	0.982273	958	2.98137	0.188795	0	0	No
15.1848	89.9639	0.000425559	0.982699	953	2.97909	0.187525	0	0	No
15.192	89.1746	0.000421825	0.983121	948	2.97681	0.185879	0	0	No
15.1992	88.3953	0.000418139	0.983539	943	2.97451	0.184255	0	0	No
15.2064	87.4959	0.000413884	0.983953	938	2.9722	0.18238	0	0	No
15.2136	86.5466	0.000409394	0.984362	933	2.96988	0.180401	0	0	No
15.2208	85.6472	0.00040514	0.984767	928	2.96755	0.178527	0	0	No
15.228	84.6379	0.000400365	0.985167	924	2.96567	0.176423	0	0	No
15.2352	83.6885	0.000395874	0.985563	919	2.96332	0.174444	0	0	No
15.2424	82.7892	0.00039162	0.985955	914	2.96095	0.172569	0	0	No
15.2496	81.8399	0.000387129	0.986342	909	2.95856	0.17059	0	0	No
15.2568	80.9405	0.000382875	0.986725	905	2.95665	0.168716	0	0	No
15.264	79.9912	0.000378385	0.987103	900	2.95424	0.166737	0	0	No
15.2712	79.0418	0.000373894	0.987477	895	2.95182	0.164758	0	0	No
15.2784	78.0925	0.000369403	0.987847	890	2.94939	0.162779	0	0	No
15.2856	77.0232	0.000364345	0.988211	886	2.94743	0.16055	0	0	No
15.2928	75.9638	0.000359334	0.98857	881	2.94498	0.158342	0	0	No
15.3	74.8345	0.000353992	0.988924	877	2.943	0.155988	0	0	No
15.3072	73.7751	0.000348981	0.989273	872	2.94052	0.15378	0	0	No
15.3144	72.6558	0.000343686	0.989617	867	2.93802	0.151447	0	0	No
15.3216	71.4764	0.000338107	0.989955	863	2.93601	0.148989	0	0	No
15.3288	70.2971	0.000332528	0.990288	858	2.93349	0.14653	0	0	No
15.336	69.1178	0.00032695	0.990615	854	2.93146	0.144072	0	0	No
15.3432	67.9984	0.000321655	0.990936	850	2.92942	0.141739	0	0	No
15.3504	66.8791	0.00031636	0.991253	845	2.92686	0.139406	0	0	No
15.3576	65.6997	0.000310781	0.991563	841	2.9248	0.136947	0	0	No
15.3648	64.6404	0.00030577	0.991869	836	2.92221	0.134739	0	0	No
15.372	63.571	0.000300712	0.99217	832	2.92012	0.13251	0	0	No
15.3792	62.4517	0.000295417	0.992465	828	2.91803	0.130177	0	0	No
15.3864	61.3824	0.000290359	0.992756	823	2.9154	0.127948	0	0	No
15.3936	60.383	0.000285632	0.993041	819	2.91328	0.125865	0	0	No
15.4008	59.3137	0.000280573	0.993322	815	2.91116	0.123636	0	0	No
15.408	58.2443	0.000275515	0.993597	810	2.90849	0.121407	0	0	No
15.4152	57.245	0.000270788	0.993868	806	2.90634	0.119324	0	0	No
15.4224	56.1757	0.000265729	0.994134	802	2.90417	0.117095	0	0	No
15.4296	55.1063	0.000260671	0.994395	798	2.902	0.114866	0	0	No
15.4368	53.987	0.000255376	0.99465	794	2.89982	0.112533	0	0	No
15.444	52.8676	0.000250081	0.9949	790	2.89763	0.1102	0	0	No
15.4512	51.6883	0.000244503	0.995144	785	2.89487	0.107741	0	0	No
15.4584	50.5689	0.000239208	0.995384	781	2.89265	0.105408	0	0	No
15.4656	49.3896	0.000233629	0.995617	777	2.89042	0.10295	0	0	No
15.4728	48.2703	0.000228334	0.995846	773	2.88818	0.100617	0	0	No
15.48	47.0409	0.000222519	0.996068	769	2.88593	0.0980541	0	0	No
15.4872	45.9216	0.000217224	0.996285	765	2.88366	0.0957209	0	0	No
15.4944	44.8022	0.000211929	0.996497	761	2.88138	0.0933877	0	0	No
15.5016	43.7929	0.000207155	0.996704	757	2.8791	0.0912838	0	0	No
15.5088	42.6636	0.000201813	0.996906	753	2.87679	0.0889297	0	0	No
15.516	41.6042	0.000196802	0.997103	749	2.87448	0.0867216	0	0	No
15.5232	40.5349	0.000191743	0.997295	745	2.87216	0.0844926	0	0	No
15.5304	39.4155	0.000186448	0.997481	742	2.8704	0.0821594	0	0	No
15.5376	38.2962	0.000181154	0.997662	738	2.86806	0.0798262	0	0	No
15.5448	37.1768	0.000175859	0.997838	734	2.8657	0.077493	0	0	No
15.552	36.0575	0.000170564	0.998009	730	2.86332	0.0751598	0	0	No
15.5592	34.8182	0.000164701	0.998174	726	2.86094	0.0725764	0	0	No
15.5664	33.6488	0.00015917	0.998333	722	2.85854	0.070139	0	0	No
15.5736	32.4695	0.000153591	0.998486	719	2.85673	0.0676807	0	0	No
15.5808	31.2301	0.000147729	0.998634	715	2.85431	0.0650974	0	0	No
15.588	30.0008	0.000141914	0.998776	711	2.85187	0.0625349	0	0	No
15.5952	28.8214	0.000136335	0.998912	707	2.84942	0.0600766	0	0	No
15.6024	27.6421	0.000130756	0.999043	704	2.84757	0.0576184	0	0	No
15.6096	26.4728	0.000125225	0.999168	700	2.8451	0.0551809	0	0	No
15.6168	25.3434	0.000119883	0.999288	696	2.84261	0.0528269	0	0	No
15.624	24.2241	0.000114588	0.999403	693	2.84073	0.0504937	0	0	No
15.6312	23.2147	0.000109813	0.999513	689	2.83822	0.0483898	0	0	No
15.6384	22.2054	0.000105039	0.999618	686	2.83632	0.0462859	0	0	No
15.6456	21.3161	0.000100832	0.999718	682	2.83378	0.0444321	0	0	No
15.6528	20.5267	9.70981e-005	0.999816	678	2.83123	0.0427867	0	0	No
15.66	19.8074	9.36954e-005	0.999909	675	2.8293	0.0412873	0	0	No
15.6672	19.188	9.07657e-005	1	671	2.82672	0.0399963	0	0	No
</Slice_Table>
