# Supplementary material for: Possible dissolution mechanism of alkali lignin in lactic acid-choline chloride under mild conditions
Source: RSC Adv. 2020 Nov 9;10(67):40649–57. doi: 10.1039/d0ra07808e (PMC9057700; doi:10.1039/d0ra07808e)
Supplement: RA-010-D0RA07808E-s021 [file RA-010-D0RA07808E-s021.xlsx]

## Sheet: 60℃LA-ChCl-L
Column1	Column2	Column3
3998.3	1.00201	1.20201
3997.34	1.00198	1.20198
3996.37	1.00195	1.20195
3995.41	1.00192	1.20192
3994.45	1.00189	1.20189
3993.48	1.00185	1.20185
3992.52	1.00182	1.20182
3991.55	1.00186	1.20186
3990.59	1.00187	1.20187
3989.62	1.00185	1.20185
3988.66	1.00178	1.20178
3987.7	1.00166	1.20166
3986.73	1.00149	1.20149
3985.77	1.00127	1.20127
3984.8	1.00103	1.20103
3983.84	1.00079	1.20079
3982.87	1.00056	1.20056
3981.91	1.00039	1.20039
3980.94	1.00029	1.20029
3979.98	1.00028	1.20028
3979.02	1.00034	1.20034
3978.05	1.00047	1.20047
3977.09	1.00064	1.20064
3976.12	1.00082	1.20082
3975.16	1.00098	1.20098
3974.19	1.00109	1.20109
3973.23	1.00114	1.20114
3972.27	1.00112	1.20112
3971.3	1.00102	1.20102
3970.34	1.00088	1.20088
3969.37	1.00069	1.20069
3968.41	1.0005	1.2005
3967.44	1.00031	1.20031
3966.48	1.00014	1.20014
3965.51	1.00001	1.20001
3964.55	0.99991	1.19991
3963.59	0.99985	1.19985
3962.62	0.99982	1.19982
3961.66	0.99981	1.19981
3960.69	0.99981	1.19981
3959.73	0.99981	1.19981
3958.76	0.99981	1.19981
3957.8	0.99981	1.19981
3956.84	0.99979	1.19979
3955.87	0.99976	1.19976
3954.91	0.99973	1.19973
3953.94	0.99967	1.19967
3952.98	0.99961	1.19961
3952.01	0.99953	1.19953
3951.05	0.99945	1.19945
3950.08	0.99937	1.19937
3949.12	0.99932	1.19932
3948.16	0.99929	1.19929
3947.19	0.99932	1.19932
3946.23	0.99941	1.19941
3945.26	0.99957	1.19957
3944.3	0.99977	1.19977
3943.33	1	1.2
3942.37	1.00023	1.20023
3941.41	1.00042	1.20042
3940.44	1.00054	1.20054
3939.48	1.00058	1.20058
3938.51	1.00052	1.20052
3937.55	1.00037	1.20037
3936.58	1.00015	1.20015
3935.62	0.9999	1.1999
3934.65	0.99964	1.19964
3933.69	0.9994	1.1994
3932.73	0.99921	1.19921
3931.76	0.99906	1.19906
3930.8	0.99895	1.19895
3929.83	0.9989	1.1989
3928.87	0.99888	1.19888
3927.9	0.9989	1.1989
3926.94	0.99894	1.19894
3925.98	0.999	1.199
3925.01	0.99908	1.19908
3924.05	0.99919	1.19919
3923.08	0.99934	1.19934
3922.12	0.99953	1.19953
3921.15	0.99977	1.19977
3920.19	1.00005	1.20005
3919.22	1.00035	1.20035
3918.26	1.00065	1.20065
3917.3	1.0009	1.2009
3916.33	1.00106	1.20106
3915.37	1.00108	1.20108
3914.4	1.00095	1.20095
3913.44	1.00064	1.20064
3912.47	1.00016	1.20016
3911.51	0.99956	1.19956
3910.55	0.99887	1.19887
3909.58	0.99818	1.19818
3908.62	0.99756	1.19756
3907.65	0.99706	1.19706
3906.69	0.99675	1.19675
3905.72	0.99666	1.19666
3904.76	0.99681	1.19681
3903.79	0.99716	1.19716
3902.83	0.99766	1.19766
3901.87	0.99826	1.19826
3900.9	0.99885	1.19885
3899.94	0.99936	1.19936
3898.97	0.99974	1.19974
3898.01	0.99995	1.19995
3897.04	1	1.2
3896.08	0.99993	1.19993
3895.12	0.99977	1.19977
3894.15	0.99955	1.19955
3893.19	0.99933	1.19933
3892.22	0.99913	1.19913
3891.26	0.99897	1.19897
3890.29	0.99886	1.19886
3889.33	0.99878	1.19878
3888.36	0.99874	1.19874
3887.4	0.99872	1.19872
3886.44	0.99872	1.19872
3885.47	0.99873	1.19873
3884.51	0.99874	1.19874
3883.54	0.99874	1.19874
3882.58	0.9987	1.1987
3881.61	0.99859	1.19859
3880.65	0.99838	1.19838
3879.69	0.99808	1.19808
3878.72	0.99769	1.19769
3877.76	0.99726	1.19726
3876.79	0.99684	1.19684
3875.83	0.99648	1.19648
3874.86	0.99624	1.19624
3873.9	0.99615	1.19615
3872.93	0.99624	1.19624
3871.97	0.99648	1.19648
3871.01	0.99684	1.19684
3870.04	0.99725	1.19725
3869.08	0.99767	1.19767
3868.11	0.99805	1.19805
3867.15	0.99838	1.19838
3866.18	0.99863	1.19863
3865.22	0.99877	1.19877
3864.26	0.99878	1.19878
3863.29	0.99863	1.19863
3862.33	0.99831	1.19831
3861.36	0.99781	1.19781
3860.4	0.99717	1.19717
3859.43	0.99647	1.19647
3858.47	0.99582	1.19582
3857.5	0.99534	1.19534
3856.54	0.99515	1.19515
3855.58	0.99529	1.19529
3854.61	0.99575	1.19575
3853.65	0.99644	1.19644
3852.68	0.99723	1.19723
3851.72	0.99795	1.19795
3850.75	0.99848	1.19848
3849.79	0.9987	1.1987
3848.83	0.99858	1.19858
3847.86	0.99816	1.19816
3846.9	0.99753	1.19753
3845.93	0.99681	1.19681
3844.97	0.99615	1.19615
3844	0.99564	1.19564
3843.04	0.99538	1.19538
3842.07	0.99539	1.19539
3841.11	0.99569	1.19569
3840.15	0.99621	1.19621
3839.18	0.99689	1.19689
3838.22	0.99765	1.19765
3837.25	0.99841	1.19841
3836.29	0.99907	1.19907
3835.32	0.99959	1.19959
3834.36	0.99992	1.19992
3833.4	1.00006	1.20006
3832.43	1	1.2
3831.47	0.99984	1.19984
3830.5	0.99954	1.19954
3829.54	0.99915	1.19915
3828.57	0.9987	1.1987
3827.61	0.99824	1.19824
3826.64	0.9978	1.1978
3825.68	0.99745	1.19745
3824.72	0.99722	1.19722
3823.75	0.99714	1.19714
3822.79	0.9972	1.1972
3821.82	0.99741	1.19741
3820.86	0.99773	1.19773
3819.89	0.99814	1.19814
3818.93	0.99857	1.19857
3817.97	0.99897	1.19897
3817	0.99926	1.19926
3816.04	0.99941	1.19941
3815.07	0.99938	1.19938
3814.11	0.99916	1.19916
3813.14	0.99878	1.19878
3812.18	0.99827	1.19827
3811.21	0.99771	1.19771
3810.25	0.99716	1.19716
3809.29	0.99669	1.19669
3808.32	0.99635	1.19635
3807.36	0.9962	1.1962
3806.39	0.99623	1.19623
3805.43	0.99644	1.19644
3804.46	0.99679	1.19679
3803.5	0.99724	1.19724
3802.54	0.99774	1.19774
3801.57	0.99825	1.19825
3800.61	0.99872	1.19872
3799.64	0.99914	1.19914
3798.68	0.99949	1.19949
3797.71	0.99975	1.19975
3796.75	0.99994	1.19994
3795.78	1.00005	1.20005
3794.82	1.00011	1.20011
3793.86	1.00012	1.20012
3792.89	1.00009	1.20009
3791.93	1.00003	1.20003
3790.96	0.99993	1.19993
3790	0.99979	1.19979
3789.03	0.99962	1.19962
3788.07	0.99943	1.19943
3787.11	0.99925	1.19925
3786.14	0.99907	1.19907
3785.18	0.99894	1.19894
3784.21	0.99885	1.19885
3783.25	0.99883	1.19883
3782.28	0.99887	1.19887
3781.32	0.99896	1.19896
3780.35	0.99907	1.19907
3779.39	0.99916	1.19916
3778.43	0.99921	1.19921
3777.46	0.99918	1.19918
3776.5	0.99907	1.19907
3775.53	0.9989	1.1989
3774.57	0.99871	1.19871
3773.6	0.99852	1.19852
3772.64	0.99838	1.19838
3771.68	0.99832	1.19832
3770.71	0.99834	1.19834
3769.75	0.99844	1.19844
3768.78	0.99857	1.19857
3767.82	0.99869	1.19869
3766.85	0.99877	1.19877
3765.89	0.99877	1.19877
3764.92	0.99869	1.19869
3763.96	0.99852	1.19852
3763	0.9983	1.1983
3762.03	0.99802	1.19802
3761.07	0.9977	1.1977
3760.1	0.99734	1.19734
3759.14	0.99694	1.19694
3758.17	0.9965	1.1965
3757.21	0.99605	1.19605
3756.25	0.99563	1.19563
3755.28	0.9953	1.1953
3754.32	0.99512	1.19512
3753.35	0.99513	1.19513
3752.39	0.99535	1.19535
3751.42	0.99578	1.19578
3750.46	0.99637	1.19637
3749.49	0.99708	1.19708
3748.53	0.99784	1.19784
3747.57	0.99856	1.19856
3746.6	0.99916	1.19916
3745.64	0.99959	1.19959
3744.67	0.99979	1.19979
3743.71	0.99975	1.19975
3742.74	0.9995	1.1995
3741.78	0.99909	1.19909
3740.82	0.9986	1.1986
3739.85	0.99815	1.19815
3738.89	0.99784	1.19784
3737.92	0.99777	1.19777
3736.96	0.99796	1.19796
3735.99	0.99838	1.19838
3735.03	0.99894	1.19894
3734.06	0.99953	1.19953
3733.1	1.00001	1.20001
3732.14	1.0003	1.2003
3731.17	1.00035	1.20035
3730.21	1.00023	1.20023
3729.24	0.99995	1.19995
3728.28	0.99959	1.19959
3727.31	0.99926	1.19926
3726.35	0.99904	1.19904
3725.38	0.99896	1.19896
3724.42	0.99903	1.19903
3723.46	0.99921	1.19921
3722.49	0.99943	1.19943
3721.53	0.99962	1.19962
3720.56	0.99971	1.19971
3719.6	0.99964	1.19964
3718.63	0.99944	1.19944
3717.67	0.99911	1.19911
3716.71	0.99871	1.19871
3715.74	0.99833	1.19833
3714.78	0.99806	1.19806
3713.81	0.99797	1.19797
3712.85	0.99809	1.19809
3711.88	0.99841	1.19841
3710.92	0.99887	1.19887
3709.95	0.99939	1.19939
3708.99	0.99989	1.19989
3708.03	1.00029	1.20029
3707.06	1.00055	1.20055
3706.1	1.00069	1.20069
3705.13	1.00071	1.20071
3704.17	1.00066	1.20066
3703.2	1.00057	1.20057
3702.24	1.00054	1.20054
3701.28	1.00048	1.20048
3700.31	1.00043	1.20043
3699.35	1.00033	1.20033
3698.38	1.00012	1.20012
3697.42	0.9998	1.1998
3696.45	0.99938	1.19938
3695.49	0.99893	1.19893
3694.52	0.99853	1.19853
3693.56	0.99827	1.19827
3692.6	0.99819	1.19819
3691.63	0.99834	1.19834
3690.67	0.99866	1.19866
3689.7	0.99911	1.19911
3688.74	0.99956	1.19956
3687.77	0.99989	1.19989
3686.81	1	1.2
3685.85	0.99995	1.19995
3684.88	0.99957	1.19957
3683.92	0.99888	1.19888
3682.95	0.99795	1.19795
3681.99	0.99688	1.19688
3681.02	0.99579	1.19579
3680.06	0.99476	1.19476
3679.09	0.99387	1.19387
3678.13	0.99312	1.19312
3677.17	0.99253	1.19253
3676.2	0.99204	1.19204
3675.24	0.99162	1.19162
3674.27	0.99123	1.19123
3673.31	0.99081	1.19081
3672.34	0.99035	1.19035
3671.38	0.9898	1.1898
3670.42	0.98915	1.18915
3669.45	0.98839	1.18839
3668.49	0.98749	1.18749
3667.52	0.98645	1.18645
3666.56	0.98525	1.18525
3665.59	0.9839	1.1839
3664.63	0.9824	1.1824
3663.66	0.98079	1.18079
3662.7	0.97911	1.17911
3661.74	0.97739	1.17739
3660.77	0.97567	1.17567
3659.81	0.97396	1.17396
3658.84	0.97226	1.17226
3657.88	0.97057	1.17057
3656.91	0.96889	1.16889
3655.95	0.96724	1.16724
3654.99	0.96564	1.16564
3654.02	0.96415	1.16415
3653.06	0.96281	1.16281
3652.09	0.96165	1.16165
3651.13	0.96069	1.16069
3650.16	0.95988	1.15988
3649.2	0.95917	1.15917
3648.23	0.95848	1.15848
3647.27	0.95774	1.15774
3646.31	0.95686	1.15686
3645.34	0.95581	1.15581
3644.38	0.95459	1.15459
3643.41	0.95322	1.15322
3642.45	0.95173	1.15173
3641.48	0.95019	1.15019
3640.52	0.94861	1.14861
3639.56	0.94704	1.14704
3638.59	0.94549	1.14549
3637.63	0.94397	1.14397
3636.66	0.94252	1.14252
3635.7	0.94117	1.14117
3634.73	0.93997	1.13997
3633.77	0.93898	1.13898
3632.8	0.93821	1.13821
3631.84	0.93768	1.13768
3630.88	0.93734	1.13734
3629.91	0.93711	1.13711
3628.95	0.9369	1.1369
3627.98	0.93661	1.13661
3627.02	0.93619	1.13619
3626.05	0.93559	1.13559
3625.09	0.93483	1.13483
3624.13	0.93397	1.13397
3623.16	0.9331	1.1331
3622.2	0.93231	1.13231
3621.23	0.93165	1.13165
3620.27	0.93117	1.13117
3619.3	0.93085	1.13085
3618.34	0.93064	1.13064
3617.37	0.93051	1.13051
3616.41	0.93038	1.13038
3615.45	0.93024	1.13024
3614.48	0.93005	1.13005
3613.52	0.92984	1.12984
3612.55	0.92961	1.12961
3611.59	0.92937	1.12937
3610.62	0.92914	1.12914
3609.66	0.9289	1.1289
3608.7	0.92863	1.12863
3607.73	0.92832	1.12832
3606.77	0.92795	1.12795
3605.8	0.92752	1.12752
3604.84	0.92701	1.12701
3603.87	0.92646	1.12646
3602.91	0.92587	1.12587
3601.94	0.92529	1.12529
3600.98	0.92472	1.12472
3600.02	0.9242	1.1242
3599.05	0.92373	1.12373
3598.09	0.92329	1.12329
3597.12	0.92288	1.12288
3596.16	0.92248	1.12248
3595.19	0.92208	1.12208
3594.23	0.92167	1.12167
3593.27	0.92127	1.12127
3592.3	0.92091	1.12091
3591.34	0.92062	1.12062
3590.37	0.92041	1.12041
3589.41	0.92029	1.12029
3588.44	0.92026	1.12026
3587.48	0.92027	1.12027
3586.51	0.92029	1.12029
3585.55	0.92025	1.12025
3584.59	0.92011	1.12011
3583.62	0.91985	1.11985
3582.66	0.91944	1.11944
3581.69	0.91889	1.11889
3580.73	0.91822	1.11822
3579.76	0.91746	1.11746
3578.8	0.91663	1.11663
3577.84	0.91574	1.11574
3576.87	0.91479	1.11479
3575.91	0.91378	1.11378
3574.94	0.91271	1.11271
3573.98	0.91158	1.11158
3573.01	0.91039	1.11039
3572.05	0.90915	1.10915
3571.08	0.90789	1.10789
3570.12	0.90661	1.10661
3569.16	0.90534	1.10534
3568.19	0.90408	1.10408
3567.23	0.90282	1.10282
3566.26	0.90156	1.10156
3565.3	0.90029	1.10029
3564.33	0.899	1.099
3563.37	0.89767	1.09767
3562.41	0.89629	1.09629
3561.44	0.89486	1.09486
3560.48	0.89337	1.09337
3559.51	0.89181	1.09181
3558.55	0.89019	1.09019
3557.58	0.88851	1.08851
3556.62	0.88678	1.08678
3555.65	0.885	1.085
3554.69	0.88321	1.08321
3553.73	0.88142	1.08142
3552.76	0.87965	1.07965
3551.8	0.87793	1.07793
3550.83	0.87628	1.07628
3549.87	0.87469	1.07469
3548.9	0.87317	1.07317
3547.94	0.87171	1.07171
3546.98	0.87027	1.07027
3546.01	0.86885	1.06885
3545.05	0.86742	1.06742
3544.08	0.86597	1.06597
3543.12	0.86449	1.06449
3542.15	0.863	1.063
3541.19	0.8615	1.0615
3540.22	0.86003	1.06003
3539.26	0.85859	1.05859
3538.3	0.85719	1.05719
3537.33	0.85583	1.05583
3536.37	0.8545	1.0545
3535.4	0.85318	1.05318
3534.44	0.85185	1.05185
3533.47	0.85051	1.05051
3532.51	0.84916	1.04916
3531.55	0.84781	1.04781
3530.58	0.84651	1.04651
3529.62	0.84529	1.04529
3528.65	0.84417	1.04417
3527.69	0.84317	1.04317
3526.72	0.84231	1.04231
3525.76	0.84157	1.04157
3524.79	0.84093	1.04093
3523.83	0.84036	1.04036
3522.87	0.83983	1.03983
3521.9	0.8393	1.0393
3520.94	0.83876	1.03876
3519.97	0.83817	1.03817
3519.01	0.83754	1.03754
3518.04	0.83686	1.03686
3517.08	0.83617	1.03617
3516.12	0.83547	1.03547
3515.15	0.8348	1.0348
3514.19	0.83419	1.03419
3513.22	0.83365	1.03365
3512.26	0.83321	1.03321
3511.29	0.83284	1.03284
3510.33	0.83256	1.03256
3509.36	0.83232	1.03232
3508.4	0.83212	1.03212
3507.44	0.83192	1.03192
3506.47	0.83172	1.03172
3505.51	0.83151	1.03151
3504.54	0.83129	1.03129
3503.58	0.83108	1.03108
3502.61	0.83089	1.03089
3501.65	0.83072	1.03072
3500.69	0.83057	1.03057
3499.72	0.83044	1.03044
3498.76	0.83032	1.03032
3497.79	0.83019	1.03019
3496.83	0.83003	1.03003
3495.86	0.82982	1.02982
3494.9	0.82959	1.02959
3493.93	0.82933	1.02933
3492.97	0.82908	1.02908
3492.01	0.82887	1.02887
3491.04	0.82872	1.02872
3490.08	0.82867	1.02867
3489.11	0.82872	1.02872
3488.15	0.82889	1.02889
3487.18	0.82914	1.02914
3486.22	0.82947	1.02947
3485.26	0.82982	1.02982
3484.29	0.83017	1.03017
3483.33	0.83048	1.03048
3482.36	0.83073	1.03073
3481.4	0.83091	1.03091
3480.43	0.83101	1.03101
3479.47	0.83105	1.03105
3478.5	0.83103	1.03103
3477.54	0.83097	1.03097
3476.58	0.8309	1.0309
3475.61	0.83083	1.03083
3474.65	0.83077	1.03077
3473.68	0.83073	1.03073
3472.72	0.83069	1.03069
3471.75	0.83066	1.03066
3470.79	0.83063	1.03063
3469.83	0.83057	1.03057
3468.86	0.8305	1.0305
3467.9	0.83041	1.03041
3466.93	0.8303	1.0303
3465.97	0.8302	1.0302
3465	0.8301	1.0301
3464.04	0.83001	1.03001
3463.07	0.82994	1.02994
3462.11	0.82987	1.02987
3461.15	0.82981	1.02981
3460.18	0.82974	1.02974
3459.22	0.82966	1.02966
3458.25	0.82955	1.02955
3457.29	0.82941	1.02941
3456.32	0.82924	1.02924
3455.36	0.82905	1.02905
3454.4	0.82884	1.02884
3453.43	0.82862	1.02862
3452.47	0.8284	1.0284
3451.5	0.82818	1.02818
3450.54	0.82796	1.02796
3449.57	0.82774	1.02774
3448.61	0.82752	1.02752
3447.64	0.8273	1.0273
3446.68	0.82709	1.02709
3445.72	0.82691	1.02691
3444.75	0.82674	1.02674
3443.79	0.82662	1.02662
3442.82	0.82653	1.02653
3441.86	0.82647	1.02647
3440.89	0.82645	1.02645
3439.93	0.82644	1.02644
3438.97	0.82642	1.02642
3438	0.82638	1.02638
3437.04	0.8263	1.0263
3436.07	0.82619	1.02619
3435.11	0.82604	1.02604
3434.14	0.82586	1.02586
3433.18	0.82567	1.02567
3432.21	0.82546	1.02546
3431.25	0.82526	1.02526
3430.29	0.82507	1.02507
3429.32	0.82487	1.02487
3428.36	0.82469	1.02469
3427.39	0.82451	1.02451
3426.43	0.82432	1.02432
3425.46	0.82415	1.02415
3424.5	0.82398	1.02398
3423.54	0.82382	1.02382
3422.57	0.82369	1.02369
3421.61	0.82358	1.02358
3420.64	0.82349	1.02349
3419.68	0.82342	1.02342
3418.71	0.82338	1.02338
3417.75	0.82334	1.02334
3416.78	0.8233	1.0233
3415.82	0.82326	1.02326
3414.86	0.8232	1.0232
3413.89	0.82312	1.02312
3412.93	0.82302	1.02302
3411.96	0.82289	1.02289
3411	0.82274	1.02274
3410.03	0.82257	1.02257
3409.07	0.82238	1.02238
3408.11	0.82217	1.02217
3407.14	0.82195	1.02195
3406.18	0.82173	1.02173
3405.21	0.82152	1.02152
3404.25	0.82133	1.02133
3403.28	0.82114	1.02114
3402.32	0.82098	1.02098
3401.35	0.82084	1.02084
3400.39	0.82072	1.02072
3399.43	0.82061	1.02061
3398.46	0.82052	1.02052
3397.5	0.82045	1.02045
3396.53	0.82039	1.02039
3395.57	0.82034	1.02034
3394.6	0.82029	1.02029
3393.64	0.82023	1.02023
3392.68	0.82015	1.02015
3391.71	0.82003	1.02003
3390.75	0.81988	1.01988
3389.78	0.81967	1.01967
3388.82	0.81943	1.01943
3387.85	0.81916	1.01916
3386.89	0.81887	1.01887
3385.92	0.81858	1.01858
3384.96	0.81831	1.01831
3384	0.81809	1.01809
3383.03	0.81793	1.01793
3382.07	0.81784	1.01784
3381.1	0.81782	1.01782
3380.14	0.81785	1.01785
3379.17	0.81794	1.01794
3378.21	0.81805	1.01805
3377.25	0.81818	1.01818
3376.28	0.81829	1.01829
3375.32	0.81839	1.01839
3374.35	0.81845	1.01845
3373.39	0.81849	1.01849
3372.42	0.81851	1.01851
3371.46	0.8185	1.0185
3370.49	0.81846	1.01846
3369.53	0.81841	1.01841
3368.57	0.81833	1.01833
3367.6	0.81823	1.01823
3366.64	0.81813	1.01813
3365.67	0.81801	1.01801
3364.71	0.81791	1.01791
3363.74	0.81782	1.01782
3362.78	0.81776	1.01776
3361.82	0.81773	1.01773
3360.85	0.81771	1.01771
3359.89	0.81771	1.01771
3358.92	0.8177	1.0177
3357.96	0.81768	1.01768
3356.99	0.81765	1.01765
3356.03	0.8176	1.0176
3355.06	0.81755	1.01755
3354.1	0.8175	1.0175
3353.14	0.81746	1.01746
3352.17	0.81745	1.01745
3351.21	0.81746	1.01746
3350.24	0.8175	1.0175
3349.28	0.81755	1.01755
3348.31	0.81761	1.01761
3347.35	0.81766	1.01766
3346.39	0.8177	1.0177
3345.42	0.81773	1.01773
3344.46	0.81775	1.01775
3343.49	0.81777	1.01777
3342.53	0.81781	1.01781
3341.56	0.81786	1.01786
3340.6	0.81793	1.01793
3339.63	0.81803	1.01803
3338.67	0.81815	1.01815
3337.71	0.81828	1.01828
3336.74	0.81842	1.01842
3335.78	0.81855	1.01855
3334.81	0.81866	1.01866
3333.85	0.81874	1.01874
3332.88	0.8188	1.0188
3331.92	0.81883	1.01883
3330.96	0.81884	1.01884
3329.99	0.81884	1.01884
3329.03	0.81883	1.01883
3328.06	0.81883	1.01883
3327.1	0.81885	1.01885
3326.13	0.81888	1.01888
3325.17	0.81894	1.01894
3324.2	0.81902	1.01902
3323.24	0.81911	1.01911
3322.28	0.81922	1.01922
3321.31	0.81933	1.01933
3320.35	0.81946	1.01946
3319.38	0.8196	1.0196
3318.42	0.81976	1.01976
3317.45	0.81993	1.01993
3316.49	0.82011	1.02011
3315.53	0.82031	1.02031
3314.56	0.82051	1.02051
3313.6	0.82071	1.02071
3312.63	0.82089	1.02089
3311.67	0.82105	1.02105
3310.7	0.82117	1.02117
3309.74	0.82125	1.02125
3308.77	0.82128	1.02128
3307.81	0.82127	1.02127
3306.85	0.82122	1.02122
3305.88	0.82117	1.02117
3304.92	0.82112	1.02112
3303.95	0.82109	1.02109
3302.99	0.8211	1.0211
3302.02	0.82116	1.02116
3301.06	0.82129	1.02129
3300.1	0.82147	1.02147
3299.13	0.82171	1.02171
3298.17	0.82198	1.02198
3297.2	0.82229	1.02229
3296.24	0.82259	1.02259
3295.27	0.82289	1.02289
3294.31	0.82317	1.02317
3293.34	0.82341	1.02341
3292.38	0.8236	1.0236
3291.42	0.82376	1.02376
3290.45	0.82388	1.02388
3289.49	0.82396	1.02396
3288.52	0.82403	1.02403
3287.56	0.82408	1.02408
3286.59	0.82414	1.02414
3285.63	0.82422	1.02422
3284.67	0.82432	1.02432
3283.7	0.82444	1.02444
3282.74	0.82459	1.02459
3281.77	0.82476	1.02476
3280.81	0.82494	1.02494
3279.84	0.82513	1.02513
3278.88	0.82533	1.02533
3277.91	0.82552	1.02552
3276.95	0.82571	1.02571
3275.99	0.82589	1.02589
3275.02	0.82608	1.02608
3274.06	0.82628	1.02628
3273.09	0.82649	1.02649
3272.13	0.82671	1.02671
3271.16	0.82693	1.02693
3270.2	0.82715	1.02715
3269.24	0.82735	1.02735
3268.27	0.82754	1.02754
3267.31	0.8277	1.0277
3266.34	0.82782	1.02782
3265.38	0.8279	1.0279
3264.41	0.82795	1.02795
3263.45	0.82796	1.02796
3262.48	0.82795	1.02795
3261.52	0.82793	1.02793
3260.56	0.82792	1.02792
3259.59	0.82794	1.02794
3258.63	0.828	1.028
3257.66	0.8281	1.0281
3256.7	0.82825	1.02825
3255.73	0.82843	1.02843
3254.77	0.82863	1.02863
3253.81	0.82884	1.02884
3252.84	0.82906	1.02906
3251.88	0.82926	1.02926
3250.91	0.82946	1.02946
3249.95	0.82966	1.02966
3248.98	0.82986	1.02986
3248.02	0.83008	1.03008
3247.05	0.83031	1.03031
3246.09	0.83055	1.03055
3245.13	0.83081	1.03081
3244.16	0.83107	1.03107
3243.2	0.83133	1.03133
3242.23	0.83157	1.03157
3241.27	0.83179	1.03179
3240.3	0.83197	1.03197
3239.34	0.83213	1.03213
3238.38	0.83225	1.03225
3237.41	0.83235	1.03235
3236.45	0.83243	1.03243
3235.48	0.83249	1.03249
3234.52	0.83254	1.03254
3233.55	0.83259	1.03259
3232.59	0.83263	1.03263
3231.62	0.83267	1.03267
3230.66	0.83272	1.03272
3229.7	0.83278	1.03278
3228.73	0.83286	1.03286
3227.77	0.83297	1.03297
3226.8	0.83311	1.03311
3225.84	0.83328	1.03328
3224.87	0.83348	1.03348
3223.91	0.8337	1.0337
3222.95	0.83394	1.03394
3221.98	0.83419	1.03419
3221.02	0.83445	1.03445
3220.05	0.83471	1.03471
3219.09	0.83497	1.03497
3218.12	0.83523	1.03523
3217.16	0.83546	1.03546
3216.19	0.83567	1.03567
3215.23	0.83586	1.03586
3214.27	0.83603	1.03603
3213.3	0.83618	1.03618
3212.34	0.83631	1.03631
3211.37	0.83643	1.03643
3210.41	0.83656	1.03656
3209.44	0.83668	1.03668
3208.48	0.83682	1.03682
3207.51	0.83696	1.03696
3206.55	0.83712	1.03712
3205.59	0.83728	1.03728
3204.62	0.83746	1.03746
3203.66	0.83765	1.03765
3202.69	0.83787	1.03787
3201.73	0.83812	1.03812
3200.76	0.83842	1.03842
3199.8	0.83875	1.03875
3198.84	0.83914	1.03914
3197.87	0.83956	1.03956
3196.91	0.84002	1.04002
3195.94	0.84049	1.04049
3194.98	0.84096	1.04096
3194.01	0.8414	1.0414
3193.05	0.8418	1.0418
3192.08	0.84216	1.04216
3191.12	0.84245	1.04245
3190.16	0.8427	1.0427
3189.19	0.8429	1.0429
3188.23	0.84309	1.04309
3187.26	0.84329	1.04329
3186.3	0.8435	1.0435
3185.33	0.84375	1.04375
3184.37	0.84406	1.04406
3183.41	0.84441	1.04441
3182.44	0.84482	1.04482
3181.48	0.84526	1.04526
3180.51	0.84574	1.04574
3179.55	0.84624	1.04624
3178.58	0.84674	1.04674
3177.62	0.84724	1.04724
3176.65	0.84773	1.04773
3175.69	0.84821	1.04821
3174.73	0.84867	1.04867
3173.76	0.84913	1.04913
3172.8	0.84958	1.04958
3171.83	0.85003	1.05003
3170.87	0.85049	1.05049
3169.9	0.85097	1.05097
3168.94	0.85146	1.05146
3167.98	0.85197	1.05197
3167.01	0.8525	1.0525
3166.05	0.85303	1.05303
3165.08	0.85358	1.05358
3164.12	0.85413	1.05413
3163.15	0.85469	1.05469
3162.19	0.85523	1.05523
3161.22	0.85576	1.05576
3160.26	0.85627	1.05627
3159.3	0.85675	1.05675
3158.33	0.85722	1.05722
3157.37	0.85767	1.05767
3156.4	0.8581	1.0581
3155.44	0.85853	1.05853
3154.47	0.85895	1.05895
3153.51	0.85938	1.05938
3152.55	0.85983	1.05983
3151.58	0.86028	1.06028
3150.62	0.86075	1.06075
3149.65	0.86123	1.06123
3148.69	0.86172	1.06172
3147.72	0.86221	1.06221
3146.76	0.86269	1.06269
3145.79	0.86318	1.06318
3144.83	0.86367	1.06367
3143.87	0.86417	1.06417
3142.9	0.86468	1.06468
3141.94	0.86522	1.06522
3140.97	0.86578	1.06578
3140.01	0.86636	1.06636
3139.04	0.86696	1.06696
3138.08	0.86756	1.06756
3137.12	0.86817	1.06817
3136.15	0.86877	1.06877
3135.19	0.86935	1.06935
3134.22	0.8699	1.0699
3133.26	0.87042	1.07042
3132.29	0.8709	1.0709
3131.33	0.87134	1.07134
3130.36	0.87174	1.07174
3129.4	0.87212	1.07212
3128.44	0.87247	1.07247
3127.47	0.87281	1.07281
3126.51	0.87316	1.07316
3125.54	0.87351	1.07351
3124.58	0.87389	1.07389
3123.61	0.87428	1.07428
3122.65	0.87469	1.07469
3121.69	0.87511	1.07511
3120.72	0.87554	1.07554
3119.76	0.87596	1.07596
3118.79	0.87638	1.07638
3117.83	0.87679	1.07679
3116.86	0.87719	1.07719
3115.9	0.8776	1.0776
3114.93	0.87801	1.07801
3113.97	0.87842	1.07842
3113.01	0.87884	1.07884
3112.04	0.87926	1.07926
3111.08	0.87968	1.07968
3110.11	0.88009	1.08009
3109.15	0.88049	1.08049
3108.18	0.88087	1.08087
3107.22	0.88124	1.08124
3106.26	0.88159	1.08159
3105.29	0.88193	1.08193
3104.33	0.88226	1.08226
3103.36	0.88258	1.08258
3102.4	0.88291	1.08291
3101.43	0.88323	1.08323
3100.47	0.88355	1.08355
3099.5	0.88388	1.08388
3098.54	0.88421	1.08421
3097.58	0.88455	1.08455
3096.61	0.88491	1.08491
3095.65	0.88528	1.08528
3094.68	0.88568	1.08568
3093.72	0.8861	1.0861
3092.75	0.88654	1.08654
3091.79	0.887	1.087
3090.83	0.88745	1.08745
3089.86	0.88789	1.08789
3088.9	0.8883	1.0883
3087.93	0.88866	1.08866
3086.97	0.88897	1.08897
3086	0.88922	1.08922
3085.04	0.88942	1.08942
3084.07	0.88957	1.08957
3083.11	0.8897	1.0897
3082.15	0.88981	1.08981
3081.18	0.88993	1.08993
3080.22	0.89005	1.09005
3079.25	0.89019	1.09019
3078.29	0.89035	1.09035
3077.32	0.89051	1.09051
3076.36	0.89068	1.09068
3075.4	0.89085	1.09085
3074.43	0.891	1.091
3073.47	0.89115	1.09115
3072.5	0.8913	1.0913
3071.54	0.89145	1.09145
3070.57	0.89162	1.09162
3069.61	0.8918	1.0918
3068.64	0.89201	1.09201
3067.68	0.89226	1.09226
3066.72	0.89254	1.09254
3065.75	0.89286	1.09286
3064.79	0.89321	1.09321
3063.82	0.89357	1.09357
3062.86	0.89395	1.09395
3061.89	0.89433	1.09433
3060.93	0.89471	1.09471
3059.97	0.89507	1.09507
3059	0.89541	1.09541
3058.04	0.89573	1.09573
3057.07	0.89603	1.09603
3056.11	0.8963	1.0963
3055.14	0.89656	1.09656
3054.18	0.89682	1.09682
3053.21	0.89708	1.09708
3052.25	0.89734	1.09734
3051.29	0.89761	1.09761
3050.32	0.8979	1.0979
3049.36	0.89819	1.09819
3048.39	0.89849	1.09849
3047.43	0.8988	1.0988
3046.46	0.89909	1.09909
3045.5	0.89937	1.09937
3044.54	0.89964	1.09964
3043.57	0.89988	1.09988
3042.61	0.9001	1.1001
3041.64	0.90029	1.10029
3040.68	0.90047	1.10047
3039.71	0.90063	1.10063
3038.75	0.90077	1.10077
3037.78	0.9009	1.1009
3036.82	0.90102	1.10102
3035.86	0.90112	1.10112
3034.89	0.9012	1.1012
3033.93	0.90125	1.10125
3032.96	0.90126	1.10126
3032	0.90123	1.10123
3031.03	0.90116	1.10116
3030.07	0.90105	1.10105
3029.11	0.90092	1.10092
3028.14	0.90075	1.10075
3027.18	0.90058	1.10058
3026.21	0.9004	1.1004
3025.25	0.90021	1.10021
3024.28	0.9	1.1
3023.32	0.89978	1.09978
3022.35	0.89954	1.09954
3021.39	0.89925	1.09925
3020.43	0.89891	1.09891
3019.46	0.89853	1.09853
3018.5	0.8981	1.0981
3017.53	0.89763	1.09763
3016.57	0.89714	1.09714
3015.6	0.89662	1.09662
3014.64	0.89609	1.09609
3013.68	0.89556	1.09556
3012.71	0.89502	1.09502
3011.75	0.89449	1.09449
3010.78	0.89396	1.09396
3009.82	0.89342	1.09342
3008.85	0.8929	1.0929
3007.89	0.89238	1.09238
3006.92	0.89187	1.09187
3005.96	0.8914	1.0914
3005	0.89098	1.09098
3004.03	0.89061	1.09061
3003.07	0.89033	1.09033
3002.1	0.89016	1.09016
3001.14	0.8901	1.0901
3000.17	0.89015	1.09015
2999.21	0.89028	1.09028
2998.25	0.89045	1.09045
2997.28	0.89061	1.09061
2996.32	0.89071	1.09071
2995.35	0.89073	1.09073
2994.39	0.89065	1.09065
2993.42	0.89047	1.09047
2992.46	0.8902	1.0902
2991.49	0.88987	1.08987
2990.53	0.88948	1.08948
2989.57	0.88904	1.08904
2988.6	0.88851	1.08851
2987.64	0.88789	1.08789
2986.67	0.88715	1.08715
2985.71	0.88628	1.08628
2984.74	0.88527	1.08527
2983.78	0.88414	1.08414
2982.82	0.88291	1.08291
2981.85	0.88157	1.08157
2980.89	0.88014	1.08014
2979.92	0.87861	1.07861
2978.96	0.87697	1.07697
2977.99	0.87522	1.07522
2977.03	0.87337	1.07337
2976.06	0.87145	1.07145
2975.1	0.86949	1.06949
2974.14	0.86753	1.06753
2973.17	0.8656	1.0656
2972.21	0.86375	1.06375
2971.24	0.862	1.062
2970.28	0.86035	1.06035
2969.31	0.8588	1.0588
2968.35	0.85732	1.05732
2967.39	0.85591	1.05591
2966.42	0.85455	1.05455
2965.46	0.85326	1.05326
2964.49	0.85204	1.05204
2963.53	0.85092	1.05092
2962.56	0.8499	1.0499
2961.6	0.84899	1.04899
2960.63	0.84818	1.04818
2959.67	0.84745	1.04745
2958.71	0.84677	1.04677
2957.74	0.8461	1.0461
2956.78	0.84542	1.04542
2955.81	0.84471	1.04471
2954.85	0.84397	1.04397
2953.88	0.84319	1.04319
2952.92	0.84237	1.04237
2951.96	0.84153	1.04153
2950.99	0.84064	1.04064
2950.03	0.83968	1.03968
2949.06	0.83861	1.03861
2948.1	0.83741	1.03741
2947.13	0.83605	1.03605
2946.17	0.83453	1.03453
2945.2	0.83286	1.03286
2944.24	0.83111	1.03111
2943.28	0.82934	1.02934
2942.31	0.82761	1.02761
2941.35	0.82601	1.02601
2940.38	0.82461	1.02461
2939.42	0.82346	1.02346
2938.45	0.82263	1.02263
2937.49	0.82214	1.02214
2936.53	0.82203	1.02203
2935.56	0.82231	1.02231
2934.6	0.82297	1.02297
2933.63	0.82398	1.02398
2932.67	0.82529	1.02529
2931.7	0.82685	1.02685
2930.74	0.82859	1.02859
2929.77	0.83043	1.03043
2928.81	0.83231	1.03231
2927.85	0.83419	1.03419
2926.88	0.83603	1.03603
2925.92	0.83781	1.03781
2924.95	0.83953	1.03953
2923.99	0.84117	1.04117
2923.02	0.84275	1.04275
2922.06	0.84426	1.04426
2921.1	0.84571	1.04571
2920.13	0.84711	1.04711
2919.17	0.84846	1.04846
2918.2	0.84979	1.04979
2917.24	0.8511	1.0511
2916.27	0.85242	1.05242
2915.31	0.85374	1.05374
2914.34	0.85506	1.05506
2913.38	0.85639	1.05639
2912.42	0.85771	1.05771
2911.45	0.85902	1.05902
2910.49	0.86032	1.06032
2909.52	0.86161	1.06161
2908.56	0.86291	1.06291
2907.59	0.86422	1.06422
2906.63	0.86557	1.06557
2905.67	0.86695	1.06695
2904.7	0.86836	1.06836
2903.74	0.86978	1.06978
2902.77	0.87119	1.07119
2901.81	0.87258	1.07258
2900.84	0.87392	1.07392
2899.88	0.8752	1.0752
2898.91	0.87643	1.07643
2897.95	0.87761	1.07761
2896.99	0.87875	1.07875
2896.02	0.87986	1.07986
2895.06	0.88094	1.08094
2894.09	0.88199	1.08199
2893.13	0.88299	1.08299
2892.16	0.88395	1.08395
2891.2	0.88485	1.08485
2890.24	0.8857	1.0857
2889.27	0.88651	1.08651
2888.31	0.88725	1.08725
2887.34	0.88794	1.08794
2886.38	0.88855	1.08855
2885.41	0.88907	1.08907
2884.45	0.88951	1.08951
2883.48	0.88986	1.08986
2882.52	0.89014	1.09014
2881.56	0.89037	1.09037
2880.59	0.8906	1.0906
2879.63	0.89083	1.09083
2878.66	0.89108	1.09108
2877.7	0.89136	1.09136
2876.73	0.89168	1.09168
2875.77	0.89202	1.09202
2874.81	0.89238	1.09238
2873.84	0.89276	1.09276
2872.88	0.89315	1.09315
2871.91	0.89356	1.09356
2870.95	0.89399	1.09399
2869.98	0.89446	1.09446
2869.02	0.89497	1.09497
2868.05	0.89552	1.09552
2867.09	0.89611	1.09611
2866.13	0.89673	1.09673
2865.16	0.89738	1.09738
2864.2	0.89807	1.09807
2863.23	0.89876	1.09876
2862.27	0.89945	1.09945
2861.3	0.90011	1.10011
2860.34	0.90072	1.10072
2859.38	0.90125	1.10125
2858.41	0.90167	1.10167
2857.45	0.90198	1.10198
2856.48	0.90216	1.10216
2855.52	0.9022	1.1022
2854.55	0.90213	1.10213
2853.59	0.90197	1.10197
2852.62	0.90172	1.10172
2851.66	0.90142	1.10142
2850.7	0.90108	1.10108
2849.73	0.90071	1.10071
2848.77	0.90032	1.10032
2847.8	0.89992	1.09992
2846.84	0.89954	1.09954
2845.87	0.8992	1.0992
2844.91	0.89895	1.09895
2843.95	0.89884	1.09884
2842.98	0.89892	1.09892
2842.02	0.89924	1.09924
2841.05	0.89985	1.09985
2840.09	0.90075	1.10075
2839.12	0.90197	1.10197
2838.16	0.90349	1.10349
2837.19	0.90528	1.10528
2836.23	0.90731	1.10731
2835.27	0.90952	1.10952
2834.3	0.91189	1.11189
2833.34	0.91435	1.11435
2832.37	0.91688	1.11688
2831.41	0.91941	1.11941
2830.44	0.92194	1.12194
2829.48	0.92443	1.12443
2828.52	0.92687	1.12687
2827.55	0.92926	1.12926
2826.59	0.93156	1.13156
2825.62	0.93377	1.13377
2824.66	0.93587	1.13587
2823.69	0.93786	1.13786
2822.73	0.93972	1.13972
2821.76	0.94145	1.14145
2820.8	0.94305	1.14305
2819.84	0.94451	1.14451
2818.87	0.94585	1.14585
2817.91	0.94708	1.14708
2816.94	0.94824	1.14824
2815.98	0.94935	1.14935
2815.01	0.95044	1.15044
2814.05	0.95151	1.15151
2813.09	0.95255	1.15255
2812.12	0.95357	1.15357
2811.16	0.95454	1.15454
2810.19	0.95545	1.15545
2809.23	0.95628	1.15628
2808.26	0.95702	1.15702
2807.3	0.95768	1.15768
2806.33	0.95827	1.15827
2805.37	0.95883	1.15883
2804.41	0.95938	1.15938
2803.44	0.95991	1.15991
2802.48	0.96045	1.16045
2801.51	0.96099	1.16099
2800.55	0.96153	1.16153
2799.58	0.96206	1.16206
2798.62	0.96258	1.16258
2797.66	0.9631	1.1631
2796.69	0.96362	1.16362
2795.73	0.96413	1.16413
2794.76	0.96464	1.16464
2793.8	0.96514	1.16514
2792.83	0.96563	1.16563
2791.87	0.96609	1.16609
2790.9	0.96651	1.16651
2789.94	0.96691	1.16691
2788.98	0.96728	1.16728
2788.01	0.96764	1.16764
2787.05	0.968	1.168
2786.08	0.96837	1.16837
2785.12	0.96875	1.16875
2784.15	0.96915	1.16915
2783.19	0.96956	1.16956
2782.23	0.96996	1.16996
2781.26	0.97035	1.17035
2780.3	0.97072	1.17072
2779.33	0.97105	1.17105
2778.37	0.97134	1.17134
2777.4	0.97161	1.17161
2776.44	0.97186	1.17186
2775.47	0.97213	1.17213
2774.51	0.97242	1.17242
2773.55	0.97274	1.17274
2772.58	0.97308	1.17308
2771.62	0.97341	1.17341
2770.65	0.97372	1.17372
2769.69	0.97399	1.17399
2768.72	0.97419	1.17419
2767.76	0.97434	1.17434
2766.8	0.97442	1.17442
2765.83	0.97447	1.17447
2764.87	0.97449	1.17449
2763.9	0.97451	1.17451
2762.94	0.97455	1.17455
2761.97	0.97463	1.17463
2761.01	0.97475	1.17475
2760.04	0.9749	1.1749
2759.08	0.97508	1.17508
2758.12	0.97528	1.17528
2757.15	0.97548	1.17548
2756.19	0.97569	1.17569
2755.22	0.97588	1.17588
2754.26	0.97604	1.17604
2753.29	0.97617	1.17617
2752.33	0.97627	1.17627
2751.37	0.97634	1.17634
2750.4	0.97638	1.17638
2749.44	0.9764	1.1764
2748.47	0.97644	1.17644
2747.51	0.97649	1.17649
2746.54	0.97658	1.17658
2745.58	0.97671	1.17671
2744.61	0.97689	1.17689
2743.65	0.97709	1.17709
2742.69	0.97729	1.17729
2741.72	0.97747	1.17747
2740.76	0.97761	1.17761
2739.79	0.9777	1.1777
2738.83	0.97776	1.17776
2737.86	0.97779	1.17779
2736.9	0.9778	1.1778
2735.94	0.97783	1.17783
2734.97	0.97788	1.17788
2734.01	0.97797	1.17797
2733.04	0.97809	1.17809
2732.08	0.97824	1.17824
2731.11	0.97841	1.17841
2730.15	0.9786	1.1786
2729.18	0.97879	1.17879
2728.22	0.979	1.179
2727.26	0.9792	1.1792
2726.29	0.97941	1.17941
2725.33	0.9796	1.1796
2724.36	0.97978	1.17978
2723.4	0.97994	1.17994
2722.43	0.98009	1.18009
2721.47	0.98023	1.18023
2720.51	0.98036	1.18036
2719.54	0.9805	1.1805
2718.58	0.98064	1.18064
2717.61	0.98077	1.18077
2716.65	0.9809	1.1809
2715.68	0.98103	1.18103
2714.72	0.98116	1.18116
2713.75	0.98128	1.18128
2712.79	0.98142	1.18142
2711.83	0.98156	1.18156
2710.86	0.98171	1.18171
2709.9	0.98187	1.18187
2708.93	0.98203	1.18203
2707.97	0.98217	1.18217
2707	0.9823	1.1823
2706.04	0.98241	1.18241
2705.08	0.98251	1.18251
2704.11	0.9826	1.1826
2703.15	0.98271	1.18271
2702.18	0.98283	1.18283
2701.22	0.98298	1.18298
2700.25	0.98316	1.18316
2699.29	0.98336	1.18336
2698.32	0.98359	1.18359
2697.36	0.98381	1.18381
2696.4	0.98403	1.18403
2695.43	0.98422	1.18422
2694.47	0.98438	1.18438
2693.5	0.9845	1.1845
2692.54	0.98459	1.18459
2691.57	0.98465	1.18465
2690.61	0.9847	1.1847
2689.65	0.98474	1.18474
2688.68	0.98479	1.18479
2687.72	0.98485	1.18485
2686.75	0.98491	1.18491
2685.79	0.98496	1.18496
2684.82	0.98499	1.18499
2683.86	0.98501	1.18501
2682.89	0.985	1.185
2681.93	0.98499	1.18499
2680.97	0.98498	1.18498
2680	0.98498	1.18498
2679.04	0.98497	1.18497
2678.07	0.98496	1.18496
2677.11	0.98495	1.18495
2676.14	0.98493	1.18493
2675.18	0.98491	1.18491
2674.22	0.98489	1.18489
2673.25	0.98488	1.18488
2672.29	0.98488	1.18488
2671.32	0.9849	1.1849
2670.36	0.98493	1.18493
2669.39	0.98499	1.18499
2668.43	0.98505	1.18505
2667.46	0.98511	1.18511
2666.5	0.98515	1.18515
2665.54	0.98515	1.18515
2664.57	0.98513	1.18513
2663.61	0.98508	1.18508
2662.64	0.98502	1.18502
2661.68	0.98493	1.18493
2660.71	0.98484	1.18484
2659.75	0.98474	1.18474
2658.78	0.98464	1.18464
2657.82	0.98453	1.18453
2656.86	0.9844	1.1844
2655.89	0.98425	1.18425
2654.93	0.98409	1.18409
2653.96	0.98392	1.18392
2653	0.98375	1.18375
2652.03	0.98362	1.18362
2651.07	0.98351	1.18351
2650.11	0.98345	1.18345
2649.14	0.98342	1.18342
2648.18	0.98339	1.18339
2647.21	0.98336	1.18336
2646.25	0.98331	1.18331
2645.28	0.98322	1.18322
2644.32	0.9831	1.1831
2643.35	0.98297	1.18297
2642.39	0.98285	1.18285
2641.43	0.98274	1.18274
2640.46	0.98267	1.18267
2639.5	0.98263	1.18263
2638.53	0.98262	1.18262
2637.57	0.98263	1.18263
2636.6	0.98265	1.18265
2635.64	0.98268	1.18268
2634.68	0.9827	1.1827
2633.71	0.98271	1.18271
2632.75	0.98272	1.18272
2631.78	0.98273	1.18273
2630.82	0.98275	1.18275
2629.85	0.98276	1.18276
2628.89	0.98279	1.18279
2627.92	0.98282	1.18282
2626.96	0.98284	1.18284
2626	0.98285	1.18285
2625.03	0.98285	1.18285
2624.07	0.98283	1.18283
2623.1	0.9828	1.1828
2622.14	0.98277	1.18277
2621.17	0.98274	1.18274
2620.21	0.98272	1.18272
2619.25	0.9827	1.1827
2618.28	0.98269	1.18269
2617.32	0.98269	1.18269
2616.35	0.98269	1.18269
2615.39	0.9827	1.1827
2614.42	0.98271	1.18271
2613.46	0.98272	1.18272
2612.49	0.98275	1.18275
2611.53	0.9828	1.1828
2610.57	0.98286	1.18286
2609.6	0.98293	1.18293
2608.64	0.98302	1.18302
2607.67	0.98311	1.18311
2606.71	0.98318	1.18318
2605.74	0.98324	1.18324
2604.78	0.98326	1.18326
2603.82	0.98326	1.18326
2602.85	0.98324	1.18324
2601.89	0.9832	1.1832
2600.92	0.98316	1.18316
2599.96	0.98312	1.18312
2598.99	0.98308	1.18308
2598.03	0.98306	1.18306
2597.06	0.98305	1.18305
2596.1	0.98305	1.18305
2595.14	0.98306	1.18306
2594.17	0.98307	1.18307
2593.21	0.98309	1.18309
2592.24	0.98312	1.18312
2591.28	0.98316	1.18316
2590.31	0.9832	1.1832
2589.35	0.98325	1.18325
2588.39	0.98328	1.18328
2587.42	0.9833	1.1833
2586.46	0.98331	1.18331
2585.49	0.98331	1.18331
2584.53	0.98332	1.18332
2583.56	0.98334	1.18334
2582.6	0.98339	1.18339
2581.63	0.98346	1.18346
2580.67	0.98355	1.18355
2579.71	0.98365	1.18365
2578.74	0.98374	1.18374
2577.78	0.98382	1.18382
2576.81	0.98387	1.18387
2575.85	0.98392	1.18392
2574.88	0.98395	1.18395
2573.92	0.984	1.184
2572.96	0.98404	1.18404
2571.99	0.9841	1.1841
2571.03	0.98415	1.18415
2570.06	0.98421	1.18421
2569.1	0.98427	1.18427
2568.13	0.98432	1.18432
2567.17	0.98438	1.18438
2566.2	0.98444	1.18444
2565.24	0.9845	1.1845
2564.28	0.98456	1.18456
2563.31	0.98461	1.18461
2562.35	0.98464	1.18464
2561.38	0.98467	1.18467
2560.42	0.98469	1.18469
2559.45	0.98471	1.18471
2558.49	0.98475	1.18475
2557.53	0.9848	1.1848
2556.56	0.98488	1.18488
2555.6	0.98498	1.18498
2554.63	0.98508	1.18508
2553.67	0.98517	1.18517
2552.7	0.98524	1.18524
2551.74	0.98528	1.18528
2550.77	0.9853	1.1853
2549.81	0.9853	1.1853
2548.85	0.98529	1.18529
2547.88	0.98529	1.18529
2546.92	0.98531	1.18531
2545.95	0.98536	1.18536
2544.99	0.98542	1.18542
2544.02	0.98549	1.18549
2543.06	0.98557	1.18557
2542.1	0.98563	1.18563
2541.13	0.98568	1.18568
2540.17	0.98571	1.18571
2539.2	0.98574	1.18574
2538.24	0.98576	1.18576
2537.27	0.98579	1.18579
2536.31	0.98583	1.18583
2535.34	0.98589	1.18589
2534.38	0.98597	1.18597
2533.42	0.98606	1.18606
2532.45	0.98615	1.18615
2531.49	0.98623	1.18623
2530.52	0.9863	1.1863
2529.56	0.98635	1.18635
2528.59	0.98641	1.18641
2527.63	0.98647	1.18647
2526.67	0.98655	1.18655
2525.7	0.98664	1.18664
2524.74	0.98674	1.18674
2523.77	0.98685	1.18685
2522.81	0.98696	1.18696
2521.84	0.98707	1.18707
2520.88	0.98719	1.18719
2519.91	0.98729	1.18729
2518.95	0.98739	1.18739
2517.99	0.98748	1.18748
2517.02	0.98757	1.18757
2516.06	0.98766	1.18766
2515.09	0.98774	1.18774
2514.13	0.98782	1.18782
2513.16	0.98787	1.18787
2512.2	0.98791	1.18791
2511.24	0.98794	1.18794
2510.27	0.98798	1.18798
2509.31	0.98804	1.18804
2508.34	0.98812	1.18812
2507.38	0.98823	1.18823
2506.41	0.98837	1.18837
2505.45	0.98854	1.18854
2504.48	0.98872	1.18872
2503.52	0.9889	1.1889
2502.56	0.98907	1.18907
2501.59	0.9892	1.1892
2500.63	0.98931	1.18931
2499.66	0.98939	1.18939
2498.7	0.98947	1.18947
2497.73	0.98953	1.18953
2496.77	0.98959	1.18959
2495.81	0.98964	1.18964
2494.84	0.98969	1.18969
2493.88	0.98973	1.18973
2492.91	0.98977	1.18977
2491.95	0.98982	1.18982
2490.98	0.98988	1.18988
2490.02	0.98998	1.18998
2489.05	0.9901	1.1901
2488.09	0.99025	1.19025
2487.13	0.99041	1.19041
2486.16	0.99057	1.19057
2485.2	0.9907	1.1907
2484.23	0.9908	1.1908
2483.27	0.99087	1.19087
2482.3	0.99093	1.19093
2481.34	0.99099	1.19099
2480.38	0.99106	1.19106
2479.41	0.99114	1.19114
2478.45	0.99122	1.19122
2477.48	0.99131	1.19131
2476.52	0.99139	1.19139
2475.55	0.99146	1.19146
2474.59	0.99152	1.19152
2473.62	0.99156	1.19156
2472.66	0.99162	1.19162
2471.7	0.9917	1.1917
2470.73	0.99181	1.19181
2469.77	0.99196	1.19196
2468.8	0.99216	1.19216
2467.84	0.99237	1.19237
2466.87	0.9926	1.1926
2465.91	0.99284	1.19284
2464.95	0.99305	1.19305
2463.98	0.99324	1.19324
2463.02	0.9934	1.1934
2462.05	0.99351	1.19351
2461.09	0.99359	1.19359
2460.12	0.99365	1.19365
2459.16	0.99369	1.19369
2458.19	0.99374	1.19374
2457.23	0.9938	1.1938
2456.27	0.99388	1.19388
2455.3	0.99398	1.19398
2454.34	0.99408	1.19408
2453.37	0.99418	1.19418
2452.41	0.99428	1.19428
2451.44	0.99437	1.19437
2450.48	0.99447	1.19447
2449.52	0.99457	1.19457
2448.55	0.99468	1.19468
2447.59	0.99481	1.19481
2446.62	0.99495	1.19495
2445.66	0.99511	1.19511
2444.69	0.99528	1.19528
2443.73	0.99543	1.19543
2442.76	0.99558	1.19558
2441.8	0.99571	1.19571
2440.84	0.99583	1.19583
2439.87	0.99593	1.19593
2438.91	0.99602	1.19602
2437.94	0.99609	1.19609
2436.98	0.99616	1.19616
2436.01	0.99621	1.19621
2435.05	0.99625	1.19625
2434.09	0.99627	1.19627
2433.12	0.99628	1.19628
2432.16	0.99629	1.19629
2431.19	0.9963	1.1963
2430.23	0.99631	1.19631
2429.26	0.99632	1.19632
2428.3	0.99635	1.19635
2427.33	0.99639	1.19639
2426.37	0.99645	1.19645
2425.41	0.99652	1.19652
2424.44	0.9966	1.1966
2423.48	0.99668	1.19668
2422.51	0.99674	1.19674
2421.55	0.99678	1.19678
2420.58	0.9968	1.1968
2419.62	0.99681	1.19681
2418.66	0.99681	1.19681
2417.69	0.99681	1.19681
2416.73	0.99682	1.19682
2415.76	0.99686	1.19686
2414.8	0.99692	1.19692
2413.83	0.99699	1.19699
2412.87	0.99707	1.19707
2411.9	0.99714	1.19714
2410.94	0.99719	1.19719
2409.98	0.99721	1.19721
2409.01	0.99723	1.19723
2408.05	0.99724	1.19724
2407.08	0.99725	1.19725
2406.12	0.99726	1.19726
2405.15	0.99728	1.19728
2404.19	0.99731	1.19731
2403.23	0.99734	1.19734
2402.26	0.99738	1.19738
2401.3	0.99743	1.19743
2400.33	0.99749	1.19749
2399.37	0.99756	1.19756
2398.4	0.99765	1.19765
2397.44	0.99774	1.19774
2396.47	0.99783	1.19783
2395.51	0.99792	1.19792
2394.55	0.99799	1.19799
2393.58	0.99805	1.19805
2392.62	0.99807	1.19807
2391.65	0.99807	1.19807
2390.69	0.99804	1.19804
2389.72	0.99796	1.19796
2388.76	0.99784	1.19784
2387.8	0.99768	1.19768
2386.83	0.99746	1.19746
2385.87	0.99719	1.19719
2384.9	0.99689	1.19689
2383.94	0.99655	1.19655
2382.97	0.99619	1.19619
2382.01	0.99582	1.19582
2381.04	0.99546	1.19546
2380.08	0.99511	1.19511
2379.12	0.99479	1.19479
2378.15	0.99451	1.19451
2377.19	0.99425	1.19425
2376.22	0.99404	1.19404
2375.26	0.99387	1.19387
2374.29	0.99373	1.19373
2373.33	0.99365	1.19365
2372.37	0.99362	1.19362
2371.4	0.99366	1.19366
2370.44	0.99376	1.19376
2369.47	0.99394	1.19394
2368.51	0.99421	1.19421
2367.54	0.99456	1.19456
2366.58	0.99498	1.19498
2365.61	0.99546	1.19546
2364.65	0.99598	1.19598
2363.69	0.99652	1.19652
2362.72	0.99707	1.19707
2361.76	0.99762	1.19762
2360.79	0.99814	1.19814
2359.83	0.99863	1.19863
2358.86	0.99907	1.19907
2357.9	0.99946	1.19946
2356.94	0.99976	1.19976
2355.97	0.99995	1.19995
2355.01	1	1.2
2354.04	0.99997	1.19997
2353.08	0.99975	1.19975
2352.11	0.99934	1.19934
2351.15	0.99876	1.19876
2350.18	0.99808	1.19808
2349.22	0.99734	1.19734
2348.26	0.99665	1.19665
2347.29	0.99606	1.19606
2346.33	0.99564	1.19564
2345.36	0.99544	1.19544
2344.4	0.99545	1.19545
2343.43	0.99568	1.19568
2342.47	0.99606	1.19606
2341.51	0.99654	1.19654
2340.54	0.99707	1.19707
2339.58	0.99757	1.19757
2338.61	0.998	1.198
2337.65	0.99834	1.19834
2336.68	0.99856	1.19856
2335.72	0.99867	1.19867
2334.75	0.9987	1.1987
2333.79	0.99865	1.19865
2332.83	0.99855	1.19855
2331.86	0.99843	1.19843
2330.9	0.9983	1.1983
2329.93	0.99819	1.19819
2328.97	0.99809	1.19809
2328	0.99803	1.19803
2327.04	0.998	1.198
2326.08	0.99802	1.19802
2325.11	0.99808	1.19808
2324.15	0.99819	1.19819
2323.18	0.99834	1.19834
2322.22	0.99851	1.19851
2321.25	0.99867	1.19867
2320.29	0.99882	1.19882
2319.32	0.99892	1.19892
2318.36	0.99897	1.19897
2317.4	0.99897	1.19897
2316.43	0.99892	1.19892
2315.47	0.99885	1.19885
2314.5	0.99876	1.19876
2313.54	0.99868	1.19868
2312.57	0.99863	1.19863
2311.61	0.99861	1.19861
2310.65	0.99861	1.19861
2309.68	0.99864	1.19864
2308.72	0.99868	1.19868
2307.75	0.99873	1.19873
2306.79	0.99876	1.19876
2305.82	0.99879	1.19879
2304.86	0.99881	1.19881
2303.89	0.99881	1.19881
2302.93	0.99881	1.19881
2301.97	0.99881	1.19881
2301	0.99882	1.19882
2300.04	0.99883	1.19883
2299.07	0.99886	1.19886
2298.11	0.99891	1.19891
2297.14	0.99897	1.19897
2296.18	0.99904	1.19904
2295.22	0.99913	1.19913
2294.25	0.99923	1.19923
2293.29	0.99933	1.19933
2292.32	0.99942	1.19942
2291.36	0.99951	1.19951
2290.39	0.99958	1.19958
2289.43	0.99964	1.19964
2288.46	0.99968	1.19968
2287.5	0.9997	1.1997
2286.54	0.9997	1.1997
2285.57	0.99969	1.19969
2284.61	0.99968	1.19968
2283.64	0.99966	1.19966
2282.68	0.99964	1.19964
2281.71	0.99963	1.19963
2280.75	0.99963	1.19963
2279.79	0.99964	1.19964
2278.82	0.99966	1.19966
2277.86	0.9997	1.1997
2276.89	0.99974	1.19974
2275.93	0.99978	1.19978
2274.96	0.99982	1.19982
2274	0.99986	1.19986
2273.03	0.99988	1.19988
2272.07	0.99989	1.19989
2271.11	0.9999	1.1999
2270.14	0.9999	1.1999
2269.18	0.99991	1.19991
2268.21	0.99992	1.19992
2267.25	0.99994	1.19994
2266.28	0.99996	1.19996
2265.32	0.99999	1.19999
2264.36	1.00003	1.20003
2263.39	1.00006	1.20006
2262.43	1.00009	1.20009
2261.46	1.0001	1.2001
2260.5	1.0001	1.2001
2259.53	1.00009	1.20009
2258.57	1.00008	1.20008
2257.6	1.00005	1.20005
2256.64	1.00002	1.20002
2255.68	0.99998	1.19998
2254.71	0.99993	1.19993
2253.75	0.99989	1.19989
2252.78	0.99986	1.19986
2251.82	0.99985	1.19985
2250.85	0.99984	1.19984
2249.89	0.99984	1.19984
2248.93	0.99985	1.19985
2247.96	0.99985	1.19985
2247	0.99984	1.19984
2246.03	0.99982	1.19982
2245.07	0.99979	1.19979
2244.1	0.99976	1.19976
2243.14	0.99973	1.19973
2242.17	0.99971	1.19971
2241.21	0.99972	1.19972
2240.25	0.99975	1.19975
2239.28	0.99979	1.19979
2238.32	0.99984	1.19984
2237.35	0.99989	1.19989
2236.39	0.99994	1.19994
2235.42	0.99998	1.19998
2234.46	1	1.2
2233.5	1	1.2
2232.53	1	1.2
2231.57	0.99999	1.19999
2230.6	0.99996	1.19996
2229.64	0.99991	1.19991
2228.67	0.99982	1.19982
2227.71	0.99972	1.19972
2226.74	0.99961	1.19961
2225.78	0.99952	1.19952
2224.82	0.99945	1.19945
2223.85	0.99943	1.19943
2222.89	0.99944	1.19944
2221.92	0.99949	1.19949
2220.96	0.99954	1.19954
2219.99	0.99959	1.19959
2219.03	0.99963	1.19963
2218.07	0.99965	1.19965
2217.1	0.99965	1.19965
2216.14	0.99964	1.19964
2215.17	0.99962	1.19962
2214.21	0.9996	1.1996
2213.24	0.9996	1.1996
2212.28	0.9996	1.1996
2211.31	0.99962	1.19962
2210.35	0.99965	1.19965
2209.39	0.99968	1.19968
2208.42	0.99975	1.19975
2207.46	0.99981	1.19981
2206.49	0.99986	1.19986
2205.53	0.99989	1.19989
2204.56	0.9999	1.1999
2203.6	0.99989	1.19989
2202.64	0.99989	1.19989
2201.67	0.99988	1.19988
2200.71	0.99985	1.19985
2199.74	0.99981	1.19981
2198.78	0.99977	1.19977
2197.81	0.99973	1.19973
2196.85	0.99969	1.19969
2195.88	0.99964	1.19964
2194.92	0.99959	1.19959
2193.96	0.99954	1.19954
2192.99	0.9995	1.1995
2192.03	0.99947	1.19947
2191.06	0.99947	1.19947
2190.1	0.9995	1.1995
2189.13	0.99955	1.19955
2188.17	0.99961	1.19961
2187.21	0.99967	1.19967
2186.24	0.99973	1.19973
2185.28	0.99979	1.19979
2184.31	0.99984	1.19984
2183.35	0.9999	1.1999
2182.38	0.99995	1.19995
2181.42	0.99999	1.19999
2180.45	1	1.2
2179.49	0.99999	1.19999
2178.53	0.99995	1.19995
2177.56	0.99988	1.19988
2176.6	0.99979	1.19979
2175.63	0.9997	1.1997
2174.67	0.99962	1.19962
2173.7	0.99957	1.19957
2172.74	0.99956	1.19956
2171.78	0.99958	1.19958
2170.81	0.99963	1.19963
2169.85	0.99969	1.19969
2168.88	0.99976	1.19976
2167.92	0.99982	1.19982
2166.95	0.99988	1.19988
2165.99	0.99991	1.19991
2165.02	0.99993	1.19993
2164.06	0.99992	1.19992
2163.1	0.99992	1.19992
2162.13	0.99991	1.19991
2161.17	0.9999	1.1999
2160.2	0.99988	1.19988
2159.24	0.99987	1.19987
2158.27	0.99986	1.19986
2157.31	0.99984	1.19984
2156.35	0.99981	1.19981
2155.38	0.99977	1.19977
2154.42	0.99971	1.19971
2153.45	0.99964	1.19964
2152.49	0.99958	1.19958
2151.52	0.99953	1.19953
2150.56	0.99952	1.19952
2149.59	0.99954	1.19954
2148.63	0.9996	1.1996
2147.67	0.99968	1.19968
2146.7	0.99976	1.19976
2145.74	0.99983	1.19983
2144.77	0.99987	1.19987
2143.81	0.99988	1.19988
2142.84	0.99985	1.19985
2141.88	0.9998	1.1998
2140.91	0.99974	1.19974
2139.95	0.99969	1.19969
2138.99	0.99966	1.19966
2138.02	0.99966	1.19966
2137.06	0.99969	1.19969
2136.09	0.99974	1.19974
2135.13	0.99981	1.19981
2134.16	0.99987	1.19987
2133.2	0.99993	1.19993
2132.24	0.99996	1.19996
2131.27	0.99997	1.19997
2130.31	0.99998	1.19998
2129.34	0.99997	1.19997
2128.38	0.99997	1.19997
2127.41	0.99997	1.19997
2126.45	0.99997	1.19997
2125.48	0.99999	1.19999
2124.52	1	1.2
2123.56	1	1.2
2122.59	0.99998	1.19998
2121.63	0.99993	1.19993
2120.66	0.99986	1.19986
2119.7	0.99979	1.19979
2118.73	0.99975	1.19975
2117.77	0.99974	1.19974
2116.81	0.99977	1.19977
2115.84	0.99983	1.19983
2114.88	0.99991	1.19991
2113.91	0.99998	1.19998
2112.95	1.00004	1.20004
2111.98	1.00007	1.20007
2111.02	1.00008	1.20008
2110.05	1.00007	1.20007
2109.09	1.00004	1.20004
2108.13	1.00002	1.20002
2107.16	0.99999	1.19999
2106.2	0.99998	1.19998
2105.23	0.99996	1.19996
2104.27	0.99993	1.19993
2103.3	0.9999	1.1999
2102.34	0.99986	1.19986
2101.38	0.99983	1.19983
2100.41	0.99981	1.19981
2099.45	0.9998	1.1998
2098.48	0.99981	1.19981
2097.52	0.99981	1.19981
2096.55	0.99982	1.19982
2095.59	0.99983	1.19983
2094.62	0.99983	1.19983
2093.66	0.99984	1.19984
2092.7	0.99984	1.19984
2091.73	0.99983	1.19983
2090.77	0.99981	1.19981
2089.8	0.99978	1.19978
2088.84	0.99974	1.19974
2087.87	0.99969	1.19969
2086.91	0.99961	1.19961
2085.95	0.99953	1.19953
2084.98	0.99944	1.19944
2084.02	0.99934	1.19934
2083.05	0.99923	1.19923
2082.09	0.99913	1.19913
2081.12	0.99902	1.19902
2080.16	0.99892	1.19892
2079.19	0.99883	1.19883
2078.23	0.99873	1.19873
2077.27	0.99863	1.19863
2076.3	0.99854	1.19854
2075.34	0.99843	1.19843
2074.37	0.99832	1.19832
2073.41	0.9982	1.1982
2072.44	0.99806	1.19806
2071.48	0.99792	1.19792
[truncated: 1,734 more rows]

## Sheet: AL
3998.3	1.2042	1.4042
3997.34	1.20403	1.40403
3996.37	1.20387	1.40387
3995.41	1.2037	1.4037
3994.45	1.20353	1.40353
3993.48	1.20337	1.40337
3992.52	1.2032	1.4032
3991.55	1.20321	1.40321
3990.59	1.20327	1.40327
3989.62	1.20333	1.40333
3988.66	1.20339	1.40339
3987.7	1.2034	1.4034
3986.73	1.20335	1.40335
3985.77	1.20324	1.40324
3984.8	1.20308	1.40308
3983.84	1.20287	1.40287
3982.87	1.20265	1.40265
3981.91	1.20244	1.40244
3980.94	1.20225	1.40225
3979.98	1.20212	1.40212
3979.02	1.20203	1.40203
3978.05	1.202	1.402
3977.09	1.20202	1.40202
3976.12	1.20207	1.40207
3975.16	1.20214	1.40214
3974.19	1.20222	1.40222
3973.23	1.20229	1.40229
3972.27	1.20233	1.40233
3971.3	1.20236	1.40236
3970.34	1.20235	1.40235
3969.37	1.20231	1.40231
3968.41	1.20223	1.40223
3967.44	1.20214	1.40214
3966.48	1.20202	1.40202
3965.51	1.2019	1.4019
3964.55	1.20177	1.40177
3963.59	1.20164	1.40164
3962.62	1.20152	1.40152
3961.66	1.2014	1.4014
3960.69	1.20128	1.40128
3959.73	1.20117	1.40117
3958.76	1.20108	1.40108
3957.8	1.20099	1.40099
3956.84	1.20092	1.40092
3955.87	1.20085	1.40085
3954.91	1.20078	1.40078
3953.94	1.20069	1.40069
3952.98	1.2006	1.4006
3952.01	1.20049	1.40049
3951.05	1.20037	1.40037
3950.08	1.20026	1.40026
3949.12	1.20016	1.40016
3948.16	1.20008	1.40008
3947.19	1.20003	1.40003
3946.23	1.2	1.4
3945.26	1.19999	1.39999
3944.3	1.19999	1.39999
3943.33	1.2	1.4
3942.37	1.20002	1.40002
3941.41	1.20005	1.40005
3940.44	1.2001	1.4001
3939.48	1.20016	1.40016
3938.51	1.20025	1.40025
3937.55	1.20035	1.40035
3936.58	1.20046	1.40046
3935.62	1.20055	1.40055
3934.65	1.20063	1.40063
3933.69	1.20067	1.40067
3932.73	1.20069	1.40069
3931.76	1.2007	1.4007
3930.8	1.2007	1.4007
3929.83	1.20071	1.40071
3928.87	1.20073	1.40073
3927.9	1.20076	1.40076
3926.94	1.20078	1.40078
3925.98	1.2008	1.4008
3925.01	1.2008	1.4008
3924.05	1.20077	1.40077
3923.08	1.20069	1.40069
3922.12	1.20057	1.40057
3921.15	1.20039	1.40039
3920.19	1.20017	1.40017
3919.22	1.19992	1.39992
3918.26	1.19966	1.39966
3917.3	1.19943	1.39943
3916.33	1.19926	1.39926
3915.37	1.19919	1.39919
3914.4	1.19924	1.39924
3913.44	1.19941	1.39941
3912.47	1.1997	1.3997
3911.51	1.20007	1.40007
3910.55	1.20045	1.40045
3909.58	1.20079	1.40079
3908.62	1.20102	1.40102
3907.65	1.20108	1.40108
3906.69	1.20099	1.40099
3905.72	1.2007	1.4007
3904.76	1.20025	1.40025
3903.79	1.19968	1.39968
3902.83	1.19907	1.39907
3901.87	1.19849	1.39849
3900.9	1.19802	1.39802
3899.94	1.19772	1.39772
3898.97	1.19761	1.39761
3898.01	1.19769	1.39769
3897.04	1.19793	1.39793
3896.08	1.19826	1.39826
3895.12	1.19862	1.39862
3894.15	1.19897	1.39897
3893.19	1.19927	1.39927
3892.22	1.1995	1.3995
3891.26	1.19965	1.39965
3890.29	1.19974	1.39974
3889.33	1.19976	1.39976
3888.36	1.19973	1.39973
3887.4	1.19965	1.39965
3886.44	1.19957	1.39957
3885.47	1.19945	1.39945
3884.51	1.19928	1.39928
3883.54	1.1991	1.3991
3882.58	1.19891	1.39891
3881.61	1.19875	1.39875
3880.65	1.19863	1.39863
3879.69	1.19858	1.39858
3878.72	1.19858	1.39858
3877.76	1.19864	1.39864
3876.79	1.19872	1.39872
3875.83	1.1988	1.3988
3874.86	1.19885	1.39885
3873.9	1.19885	1.39885
3872.93	1.19878	1.39878
3871.97	1.19864	1.39864
3871.01	1.19845	1.39845
3870.04	1.19824	1.39824
3869.08	1.19804	1.39804
3868.11	1.19786	1.39786
3867.15	1.19774	1.39774
3866.18	1.19771	1.39771
3865.22	1.19778	1.39778
3864.26	1.19797	1.39797
3863.29	1.1983	1.3983
3862.33	1.19876	1.39876
3861.36	1.19932	1.39932
3860.4	1.19993	1.39993
3859.43	1.20051	1.40051
3858.47	1.20096	1.40096
3857.5	1.20119	1.40119
3856.54	1.20113	1.40113
3855.58	1.20077	1.40077
3854.61	1.20018	1.40018
3853.65	1.19944	1.39944
3852.68	1.1987	1.3987
3851.72	1.19806	1.39806
3850.75	1.19765	1.39765
3849.79	1.19752	1.39752
3848.83	1.19766	1.39766
3847.86	1.19803	1.39803
3846.9	1.19853	1.39853
3845.93	1.19907	1.39907
3844.97	1.19953	1.39953
3844	1.19987	1.39987
3843.04	1.20002	1.40002
3842.07	1.2	1.4
3841.11	1.19982	1.39982
3840.15	1.19953	1.39953
3839.18	1.19918	1.39918
3838.22	1.19883	1.39883
3837.25	1.19854	1.39854
3836.29	1.19834	1.39834
3835.32	1.19827	1.39827
3834.36	1.19832	1.39832
3833.4	1.19848	1.39848
3832.43	1.19873	1.39873
3831.47	1.19904	1.39904
3830.5	1.19938	1.39938
3829.54	1.19971	1.39971
3828.57	1.20002	1.40002
3827.61	1.20027	1.40027
3826.64	1.20043	1.40043
3825.68	1.20046	1.40046
3824.72	1.20037	1.40037
3823.75	1.20013	1.40013
3822.79	1.19977	1.39977
3821.82	1.19932	1.39932
3820.86	1.19883	1.39883
3819.89	1.19836	1.39836
3818.93	1.19795	1.39795
3817.97	1.19767	1.39767
3817	1.19754	1.39754
3816.04	1.1976	1.3976
3815.07	1.19784	1.39784
3814.11	1.19824	1.39824
3813.14	1.19875	1.39875
3812.18	1.19934	1.39934
3811.21	1.19994	1.39994
3810.25	1.20051	1.40051
3809.29	1.20099	1.40099
3808.32	1.20134	1.40134
3807.36	1.20154	1.40154
3806.39	1.20158	1.40158
3805.43	1.20144	1.40144
3804.46	1.20116	1.40116
3803.5	1.20075	1.40075
3802.54	1.20027	1.40027
3801.57	1.19975	1.39975
3800.61	1.19925	1.39925
3799.64	1.19879	1.39879
3798.68	1.19843	1.39843
3797.71	1.1982	1.3982
3796.75	1.1981	1.3981
3795.78	1.19814	1.39814
3794.82	1.19829	1.39829
3793.86	1.19853	1.39853
3792.89	1.19882	1.39882
3791.93	1.19912	1.39912
3790.96	1.19942	1.39942
3790	1.19968	1.39968
3789.03	1.19988	1.39988
3788.07	1.20002	1.40002
3787.11	1.20008	1.40008
3786.14	1.20007	1.40007
3785.18	1.2	1.4
3784.21	1.19988	1.39988
3783.25	1.19971	1.39971
3782.28	1.1995	1.3995
3781.32	1.19928	1.39928
3780.35	1.19906	1.39906
3779.39	1.19888	1.39888
3778.43	1.19877	1.39877
3777.46	1.19873	1.39873
3776.5	1.19876	1.39876
3775.53	1.19886	1.39886
3774.57	1.19909	1.39909
3773.6	1.19933	1.39933
3772.64	1.19953	1.39953
3771.68	1.19967	1.39967
3770.71	1.19975	1.39975
3769.75	1.19976	1.39976
3768.78	1.19973	1.39973
3767.82	1.19969	1.39969
3766.85	1.19964	1.39964
3765.89	1.19962	1.39962
3764.92	1.19964	1.39964
3763.96	1.19968	1.39968
3763	1.19975	1.39975
3762.03	1.19986	1.39986
3761.07	1.2	1.4
3760.1	1.20021	1.40021
3759.14	1.20048	1.40048
3758.17	1.2008	1.4008
3757.21	1.20117	1.40117
3756.25	1.20154	1.40154
3755.28	1.20183	1.40183
3754.32	1.202	1.402
3753.35	1.202	1.402
3752.39	1.20184	1.40184
3751.42	1.20149	1.40149
3750.46	1.20098	1.40098
3749.49	1.20036	1.40036
3748.53	1.1997	1.3997
3747.57	1.19908	1.39908
3746.6	1.19856	1.39856
3745.64	1.19822	1.39822
3744.67	1.19806	1.39806
3743.71	1.19811	1.39811
3742.74	1.19834	1.39834
3741.78	1.19869	1.39869
3740.82	1.19909	1.39909
3739.85	1.19944	1.39944
3738.89	1.19966	1.39966
3737.92	1.19967	1.39967
3736.96	1.19945	1.39945
3735.99	1.19901	1.39901
3735.03	1.19843	1.39843
3734.06	1.1978	1.3978
3733.1	1.19723	1.39723
3732.14	1.19681	1.39681
3731.17	1.19658	1.39658
3730.21	1.19656	1.39656
3729.24	1.19671	1.39671
3728.28	1.19697	1.39697
3727.31	1.19728	1.39728
3726.35	1.1976	1.3976
3725.38	1.19788	1.39788
3724.42	1.19813	1.39813
3723.46	1.19837	1.39837
3722.49	1.19861	1.39861
3721.53	1.19889	1.39889
3720.56	1.19921	1.39921
3719.6	1.19956	1.39956
3718.63	1.2	1.4
3717.67	1.20038	1.40038
3716.71	1.20065	1.40065
3715.74	1.20074	1.40074
3714.78	1.20062	1.40062
3713.81	1.20048	1.40048
3712.85	1.20014	1.40014
3711.88	1.1997	1.3997
3710.92	1.19922	1.39922
3709.95	1.19881	1.39881
3708.99	1.19854	1.39854
3708.03	1.19844	1.39844
3707.06	1.19852	1.39852
3706.1	1.19873	1.39873
3705.13	1.19901	1.39901
3704.17	1.1993	1.3993
3703.2	1.19953	1.39953
3702.24	1.19969	1.39969
3701.28	1.1998	1.3998
3700.31	1.19986	1.39986
3699.35	1.19991	1.39991
3698.38	1.19997	1.39997
3697.42	1.20004	1.40004
3696.45	1.20009	1.40009
3695.49	1.20004	1.40004
3694.52	1.2	1.4
3693.56	1.19984	1.39984
3692.6	1.19941	1.39941
3691.63	1.19872	1.39872
3690.67	1.19781	1.39781
3689.7	1.19678	1.39678
3688.74	1.19573	1.39573
3687.77	1.19477	1.39477
3686.81	1.19397	1.39397
3685.85	1.19337	1.39337
3684.88	1.19298	1.39298
3683.92	1.19272	1.39272
3682.95	1.19248	1.39248
3681.99	1.19214	1.39214
3681.02	1.19155	1.39155
3680.06	1.1906	1.3906
3679.09	1.18923	1.38923
3678.13	1.18743	1.38743
3677.17	1.18523	1.38523
3676.2	1.18272	1.38272
3675.24	1.17996	1.37996
3674.27	1.17706	1.37706
3673.31	1.17408	1.37408
3672.34	1.1711	1.3711
3671.38	1.16817	1.36817
3670.42	1.16532	1.36532
3669.45	1.16257	1.36257
3668.49	1.15992	1.35992
3667.52	1.15738	1.35738
3666.56	1.15493	1.35493
3665.59	1.15257	1.35257
3664.63	1.15026	1.35026
3663.66	1.14795	1.34795
3662.7	1.14559	1.34559
3661.74	1.14313	1.34313
3660.77	1.14054	1.34054
3659.81	1.13781	1.33781
3658.84	1.13495	1.33495
3657.88	1.13198	1.33198
3656.91	1.12891	1.32891
3655.95	1.12574	1.32574
3654.99	1.12242	1.32242
3654.02	1.11891	1.31891
3653.06	1.11515	1.31515
3652.09	1.11111	1.31111
3651.13	1.10683	1.30683
3650.16	1.10236	1.30236
3649.2	1.09783	1.29783
3648.23	1.09337	1.29337
3647.27	1.08915	1.28915
3646.31	1.08527	1.28527
3645.34	1.0818	1.2818
3644.38	1.07874	1.27874
3643.41	1.07604	1.27604
3642.45	1.07359	1.27359
3641.48	1.07129	1.27129
3640.52	1.06906	1.26906
3639.56	1.06683	1.26683
3638.59	1.06459	1.26459
3637.63	1.06231	1.26231
3636.66	1.06001	1.26001
3635.7	1.05768	1.25768
3634.73	1.05528	1.25528
3633.77	1.05278	1.25278
3632.8	1.05015	1.25015
3631.84	1.04736	1.24736
3630.88	1.04444	1.24444
3629.91	1.04145	1.24145
3628.95	1.03846	1.23846
3627.98	1.03556	1.23556
3627.02	1.03287	1.23287
3626.05	1.03043	1.23043
3625.09	1.02828	1.22828
3624.13	1.0264	1.2264
3623.16	1.02472	1.22472
3622.2	1.02316	1.22316
3621.23	1.02165	1.22165
3620.27	1.02013	1.22013
3619.3	1.01857	1.21857
3618.34	1.01696	1.21696
3617.37	1.01533	1.21533
3616.41	1.01369	1.21369
3615.45	1.01208	1.21208
3614.48	1.01049	1.21049
3613.52	1.00893	1.20893
3612.55	1.00739	1.20739
3611.59	1.00587	1.20587
3610.62	1.00438	1.20438
3609.66	1.00292	1.20292
3608.7	1.00152	1.20152
3607.73	1.0002	1.2002
3606.77	0.99895	1.19895
3605.8	0.99779	1.19779
3604.84	0.99668	1.19668
3603.87	0.99561	1.19561
3602.91	0.99453	1.19453
3601.94	0.99343	1.19343
3600.98	0.99227	1.19227
3600.02	0.99103	1.19103
3599.05	0.98973	1.18973
3598.09	0.98839	1.18839
3597.12	0.98703	1.18703
3596.16	0.98571	1.18571
3595.19	0.98442	1.18442
3594.23	0.9832	1.1832
3593.27	0.98201	1.18201
3592.3	0.98084	1.18084
3591.34	0.97964	1.17964
3590.37	0.97839	1.17839
3589.41	0.97706	1.17706
3588.44	0.97568	1.17568
3587.48	0.97425	1.17425
3586.51	0.97282	1.17282
3585.55	0.97144	1.17144
3584.59	0.97013	1.17013
3583.62	0.96893	1.16893
3582.66	0.96781	1.16781
3581.69	0.96677	1.16677
3580.73	0.96575	1.16575
3579.76	0.96473	1.16473
3578.8	0.96366	1.16366
3577.84	0.96253	1.16253
3576.87	0.96132	1.16132
3575.91	0.96005	1.16005
3574.94	0.9587	1.1587
3573.98	0.95729	1.15729
3573.01	0.95579	1.15579
3572.05	0.9542	1.1542
3571.08	0.95249	1.15249
3570.12	0.95065	1.15065
3569.16	0.94869	1.14869
3568.19	0.94662	1.14662
3567.23	0.94448	1.14448
3566.26	0.9423	1.1423
3565.3	0.94012	1.14012
3564.33	0.93797	1.13797
3563.37	0.93587	1.13587
3562.41	0.93382	1.13382
3561.44	0.93183	1.13183
3560.48	0.92985	1.12985
3559.51	0.92788	1.12788
3558.55	0.92589	1.12589
3557.58	0.92387	1.12387
3556.62	0.9218	1.1218
3555.65	0.91969	1.11969
3554.69	0.91754	1.11754
3553.73	0.91537	1.11537
3552.76	0.91317	1.11317
3551.8	0.91095	1.11095
3550.83	0.90872	1.10872
3549.87	0.90648	1.10648
3548.9	0.90422	1.10422
3547.94	0.90195	1.10195
3546.98	0.89968	1.09968
3546.01	0.89742	1.09742
3545.05	0.89517	1.09517
3544.08	0.89297	1.09297
3543.12	0.89081	1.09081
3542.15	0.88871	1.08871
3541.19	0.88666	1.08666
3540.22	0.88466	1.08466
3539.26	0.88269	1.08269
3538.3	0.88074	1.08074
3537.33	0.87881	1.07881
3536.37	0.8769	1.0769
3535.4	0.87501	1.07501
3534.44	0.87314	1.07314
3533.47	0.87131	1.07131
3532.51	0.86952	1.06952
3531.55	0.86776	1.06776
3530.58	0.86603	1.06603
3529.62	0.86434	1.06434
3528.65	0.86267	1.06267
3527.69	0.86102	1.06102
3526.72	0.85941	1.05941
3525.76	0.85784	1.05784
3524.79	0.85632	1.05632
3523.83	0.85485	1.05485
3522.87	0.85346	1.05346
3521.9	0.85214	1.05214
3520.94	0.8509	1.0509
3519.97	0.84974	1.04974
3519.01	0.84865	1.04865
3518.04	0.84763	1.04763
3517.08	0.84666	1.04666
3516.12	0.84573	1.04573
3515.15	0.84482	1.04482
3514.19	0.84392	1.04392
3513.22	0.84302	1.04302
3512.26	0.84211	1.04211
3511.29	0.84119	1.04119
3510.33	0.84026	1.04026
3509.36	0.83932	1.03932
3508.4	0.83838	1.03838
3507.44	0.83744	1.03744
3506.47	0.83651	1.03651
3505.51	0.8356	1.0356
3504.54	0.83472	1.03472
3503.58	0.83389	1.03389
3502.61	0.83312	1.03312
3501.65	0.83242	1.03242
3500.69	0.8318	1.0318
3499.72	0.83125	1.03125
3498.76	0.83078	1.03078
3497.79	0.83038	1.03038
3496.83	0.83003	1.03003
3495.86	0.82972	1.02972
3494.9	0.82944	1.02944
3493.93	0.82919	1.02919
3492.97	0.82896	1.02896
3492.01	0.82874	1.02874
3491.04	0.82855	1.02855
3490.08	0.82838	1.02838
3489.11	0.82822	1.02822
3488.15	0.82808	1.02808
3487.18	0.82795	1.02795
3486.22	0.82781	1.02781
3485.26	0.82768	1.02768
3484.29	0.82753	1.02753
3483.33	0.82736	1.02736
3482.36	0.82719	1.02719
3481.4	0.82701	1.02701
3480.43	0.82681	1.02681
3479.47	0.82661	1.02661
3478.5	0.82641	1.02641
3477.54	0.82622	1.02622
3476.58	0.82604	1.02604
3475.61	0.82589	1.02589
3474.65	0.82575	1.02575
3473.68	0.82564	1.02564
3472.72	0.82555	1.02555
3471.75	0.82547	1.02547
3470.79	0.82538	1.02538
3469.83	0.82527	1.02527
3468.86	0.82513	1.02513
3467.9	0.82494	1.02494
3466.93	0.82471	1.02471
3465.97	0.82445	1.02445
3465	0.82416	1.02416
3464.04	0.82386	1.02386
3463.07	0.82357	1.02357
3462.11	0.8233	1.0233
3461.15	0.82306	1.02306
3460.18	0.82287	1.02287
3459.22	0.82272	1.02272
3458.25	0.82262	1.02262
3457.29	0.82256	1.02256
3456.32	0.82253	1.02253
3455.36	0.82252	1.02252
3454.4	0.82253	1.02253
3453.43	0.82255	1.02255
3452.47	0.82255	1.02255
3451.5	0.82255	1.02255
3450.54	0.82253	1.02253
3449.57	0.82248	1.02248
3448.61	0.8224	1.0224
3447.64	0.82229	1.02229
3446.68	0.82216	1.02216
3445.72	0.82199	1.02199
3444.75	0.82179	1.02179
3443.79	0.82157	1.02157
3442.82	0.82133	1.02133
3441.86	0.82107	1.02107
3440.89	0.82081	1.02081
3439.93	0.82057	1.02057
3438.97	0.82035	1.02035
3438	0.82019	1.02019
3437.04	0.82007	1.02007
3436.07	0.82002	1.02002
3435.11	0.82003	1.02003
3434.14	0.82008	1.02008
3433.18	0.82017	1.02017
3432.21	0.82028	1.02028
3431.25	0.82038	1.02038
3430.29	0.82046	1.02046
3429.32	0.82051	1.02051
3428.36	0.82051	1.02051
3427.39	0.82047	1.02047
3426.43	0.82039	1.02039
3425.46	0.82027	1.02027
3424.5	0.82014	1.02014
3423.54	0.82001	1.02001
3422.57	0.81988	1.01988
3421.61	0.81979	1.01979
3420.64	0.81974	1.01974
3419.68	0.81974	1.01974
3418.71	0.81979	1.01979
3417.75	0.81989	1.01989
3416.78	0.82003	1.02003
3415.82	0.8202	1.0202
3414.86	0.82038	1.02038
3413.89	0.82056	1.02056
3412.93	0.82073	1.02073
3411.96	0.82088	1.02088
3411	0.82102	1.02102
3410.03	0.82114	1.02114
3409.07	0.82124	1.02124
3408.11	0.82133	1.02133
3407.14	0.82142	1.02142
3406.18	0.82152	1.02152
3405.21	0.82163	1.02163
3404.25	0.82177	1.02177
3403.28	0.82194	1.02194
3402.32	0.82214	1.02214
3401.35	0.82237	1.02237
3400.39	0.82263	1.02263
3399.43	0.8229	1.0229
3398.46	0.82318	1.02318
3397.5	0.82347	1.02347
3396.53	0.82376	1.02376
3395.57	0.82406	1.02406
3394.6	0.82436	1.02436
3393.64	0.82467	1.02467
3392.68	0.82499	1.02499
3391.71	0.82531	1.02531
3390.75	0.82565	1.02565
3389.78	0.82598	1.02598
3388.82	0.8263	1.0263
3387.85	0.82662	1.02662
3386.89	0.82692	1.02692
3385.92	0.82721	1.02721
3384.96	0.82749	1.02749
3384	0.82777	1.02777
3383.03	0.82806	1.02806
3382.07	0.82836	1.02836
3381.1	0.82869	1.02869
3380.14	0.82904	1.02904
3379.17	0.82943	1.02943
3378.21	0.82985	1.02985
3377.25	0.8303	1.0303
3376.28	0.83076	1.03076
3375.32	0.83124	1.03124
3374.35	0.83172	1.03172
3373.39	0.83219	1.03219
3372.42	0.83265	1.03265
3371.46	0.8331	1.0331
3370.49	0.83352	1.03352
3369.53	0.83392	1.03392
3368.57	0.83431	1.03431
3367.6	0.83469	1.03469
3366.64	0.83507	1.03507
3365.67	0.83546	1.03546
3364.71	0.83588	1.03588
3363.74	0.83634	1.03634
3362.78	0.83684	1.03684
3361.82	0.83738	1.03738
3360.85	0.83795	1.03795
3359.89	0.83855	1.03855
3358.92	0.83917	1.03917
3357.96	0.83978	1.03978
3356.99	0.8404	1.0404
3356.03	0.841	1.041
3355.06	0.84159	1.04159
3354.1	0.84216	1.04216
3353.14	0.84273	1.04273
3352.17	0.8433	1.0433
3351.21	0.84387	1.04387
3350.24	0.84446	1.04446
3349.28	0.84506	1.04506
3348.31	0.84567	1.04567
3347.35	0.84629	1.04629
3346.39	0.84691	1.04691
3345.42	0.84752	1.04752
3344.46	0.84811	1.04811
3343.49	0.84867	1.04867
3342.53	0.8492	1.0492
3341.56	0.84971	1.04971
3340.6	0.8502	1.0502
3339.63	0.85068	1.05068
3338.67	0.85117	1.05117
3337.71	0.85168	1.05168
3336.74	0.85221	1.05221
3335.78	0.85276	1.05276
3334.81	0.85334	1.05334
3333.85	0.85394	1.05394
3332.88	0.85456	1.05456
3331.92	0.85519	1.05519
3330.96	0.85583	1.05583
3329.99	0.85647	1.05647
3329.03	0.85712	1.05712
3328.06	0.85776	1.05776
3327.1	0.85839	1.05839
3326.13	0.85902	1.05902
3325.17	0.85965	1.05965
3324.2	0.86028	1.06028
3323.24	0.86091	1.06091
3322.28	0.86155	1.06155
3321.31	0.8622	1.0622
3320.35	0.86286	1.06286
3319.38	0.86354	1.06354
3318.42	0.86425	1.06425
3317.45	0.86497	1.06497
3316.49	0.86571	1.06571
3315.53	0.86645	1.06645
3314.56	0.86719	1.06719
3313.6	0.86791	1.06791
3312.63	0.86859	1.06859
3311.67	0.86922	1.06922
3310.7	0.8698	1.0698
3309.74	0.87033	1.07033
3308.77	0.87082	1.07082
3307.81	0.87127	1.07127
3306.85	0.8717	1.0717
3305.88	0.87213	1.07213
3304.92	0.87258	1.07258
3303.95	0.87303	1.07303
3302.99	0.87351	1.07351
3302.02	0.87402	1.07402
3301.06	0.87454	1.07454
3300.1	0.87507	1.07507
3299.13	0.87562	1.07562
3298.17	0.87616	1.07616
3297.2	0.87672	1.07672
3296.24	0.87727	1.07727
3295.27	0.87782	1.07782
3294.31	0.87837	1.07837
3293.34	0.87892	1.07892
3292.38	0.87947	1.07947
3291.42	0.88001	1.08001
3290.45	0.88055	1.08055
3289.49	0.88109	1.08109
3288.52	0.88162	1.08162
3287.56	0.88215	1.08215
3286.59	0.88268	1.08268
3285.63	0.88321	1.08321
3284.67	0.88375	1.08375
3283.7	0.8843	1.0843
3282.74	0.88485	1.08485
3281.77	0.88542	1.08542
3280.81	0.88598	1.08598
3279.84	0.88655	1.08655
3278.88	0.8871	1.0871
3277.91	0.88765	1.08765
3276.95	0.88818	1.08818
3275.99	0.88869	1.08869
3275.02	0.88919	1.08919
3274.06	0.88968	1.08968
3273.09	0.89017	1.09017
3272.13	0.89065	1.09065
3271.16	0.89112	1.09112
3270.2	0.89159	1.09159
3269.24	0.89206	1.09206
3268.27	0.89251	1.09251
3267.31	0.89296	1.09296
3266.34	0.89341	1.09341
3265.38	0.89384	1.09384
3264.41	0.89429	1.09429
3263.45	0.89473	1.09473
3262.48	0.89519	1.09519
3261.52	0.89566	1.09566
3260.56	0.89615	1.09615
3259.59	0.89665	1.09665
3258.63	0.89717	1.09717
3257.66	0.8977	1.0977
3256.7	0.89825	1.09825
3255.73	0.89881	1.09881
3254.77	0.89938	1.09938
3253.81	0.89996	1.09996
3252.84	0.90055	1.10055
3251.88	0.90114	1.10114
3250.91	0.90173	1.10173
3249.95	0.90232	1.10232
3248.98	0.9029	1.1029
3248.02	0.90347	1.10347
3247.05	0.90403	1.10403
3246.09	0.90458	1.10458
3245.13	0.90511	1.10511
3244.16	0.90563	1.10563
3243.2	0.90613	1.10613
3242.23	0.90663	1.10663
3241.27	0.90712	1.10712
3240.3	0.90761	1.10761
3239.34	0.90809	1.10809
3238.38	0.90858	1.10858
3237.41	0.90908	1.10908
3236.45	0.90959	1.10959
3235.48	0.91012	1.11012
3234.52	0.91065	1.11065
3233.55	0.9112	1.1112
3232.59	0.91176	1.11176
3231.62	0.91232	1.11232
3230.66	0.91289	1.11289
3229.7	0.91346	1.11346
3228.73	0.91403	1.11403
3227.77	0.91462	1.11462
3226.8	0.91523	1.11523
3225.84	0.91586	1.11586
3224.87	0.91653	1.11653
3223.91	0.91722	1.11722
3222.95	0.91793	1.11793
3221.98	0.91866	1.11866
3221.02	0.91938	1.11938
3220.05	0.9201	1.1201
3219.09	0.9208	1.1208
3218.12	0.92148	1.12148
3217.16	0.92214	1.12214
3216.19	0.92279	1.12279
3215.23	0.92342	1.12342
3214.27	0.92406	1.12406
3213.3	0.9247	1.1247
3212.34	0.92536	1.12536
3211.37	0.92604	1.12604
3210.41	0.92674	1.12674
3209.44	0.92745	1.12745
3208.48	0.92818	1.12818
3207.51	0.92893	1.12893
3206.55	0.92969	1.12969
3205.59	0.93045	1.13045
3204.62	0.93123	1.13123
3203.66	0.932	1.132
3202.69	0.93279	1.13279
3201.73	0.93357	1.13357
3200.76	0.93436	1.13436
3199.8	0.93515	1.13515
3198.84	0.93595	1.13595
3197.87	0.93676	1.13676
3196.91	0.93757	1.13757
3195.94	0.93839	1.13839
3194.98	0.93921	1.13921
3194.01	0.94004	1.14004
3193.05	0.94087	1.14087
3192.08	0.9417	1.1417
3191.12	0.94252	1.14252
3190.16	0.94335	1.14335
3189.19	0.94419	1.14419
3188.23	0.94504	1.14504
3187.26	0.94591	1.14591
3186.3	0.9468	1.1468
3185.33	0.9477	1.1477
3184.37	0.94862	1.14862
3183.41	0.94954	1.14954
3182.44	0.95047	1.15047
3181.48	0.95138	1.15138
3180.51	0.95229	1.15229
3179.55	0.95318	1.15318
3178.58	0.95406	1.15406
3177.62	0.95493	1.15493
3176.65	0.95581	1.15581
3175.69	0.95671	1.15671
3174.73	0.95763	1.15763
3173.76	0.95859	1.15859
3172.8	0.95958	1.15958
3171.83	0.96062	1.16062
3170.87	0.96168	1.16168
3169.9	0.96277	1.16277
3168.94	0.96388	1.16388
3167.98	0.96498	1.16498
3167.01	0.96609	1.16609
3166.05	0.96718	1.16718
3165.08	0.96826	1.16826
3164.12	0.96933	1.16933
3163.15	0.97039	1.17039
3162.19	0.97144	1.17144
3161.22	0.9725	1.1725
3160.26	0.97356	1.17356
3159.3	0.97463	1.17463
3158.33	0.97571	1.17571
3157.37	0.9768	1.1768
3156.4	0.97788	1.17788
3155.44	0.97896	1.17896
3154.47	0.98002	1.18002
3153.51	0.98107	1.18107
3152.55	0.9821	1.1821
3151.58	0.98311	1.18311
3150.62	0.98411	1.18411
3149.65	0.9851	1.1851
3148.69	0.98609	1.18609
3147.72	0.98709	1.18709
3146.76	0.9881	1.1881
3145.79	0.98912	1.18912
3144.83	0.99015	1.19015
3143.87	0.99118	1.19118
3142.9	0.99221	1.19221
3141.94	0.99324	1.19324
3140.97	0.99424	1.19424
3140.01	0.99523	1.19523
3139.04	0.99619	1.19619
3138.08	0.99712	1.19712
3137.12	0.99802	1.19802
3136.15	0.9989	1.1989
3135.19	0.99976	1.19976
3134.22	1.00061	1.20061
3133.26	1.00146	1.20146
3132.29	1.0023	1.2023
3131.33	1.00315	1.20315
3130.36	1.00401	1.20401
3129.4	1.00488	1.20488
3128.44	1.00576	1.20576
3127.47	1.00664	1.20664
3126.51	1.00754	1.20754
3125.54	1.00845	1.20845
3124.58	1.00937	1.20937
3123.61	1.0103	1.2103
3122.65	1.01122	1.21122
3121.69	1.01215	1.21215
3120.72	1.01306	1.21306
3119.76	1.01397	1.21397
3118.79	1.01487	1.21487
3117.83	1.01575	1.21575
3116.86	1.01663	1.21663
3115.9	1.01749	1.21749
3114.93	1.01834	1.21834
3113.97	1.01919	1.21919
3113.01	1.02003	1.22003
3112.04	1.02087	1.22087
3111.08	1.0217	1.2217
3110.11	1.02254	1.22254
3109.15	1.02337	1.22337
3108.18	1.0242	1.2242
3107.22	1.02504	1.22504
3106.26	1.02588	1.22588
3105.29	1.02672	1.22672
3104.33	1.02755	1.22755
3103.36	1.02836	1.22836
3102.4	1.02916	1.22916
3101.43	1.02993	1.22993
3100.47	1.03068	1.23068
3099.5	1.03141	1.23141
3098.54	1.03211	1.23211
3097.58	1.0328	1.2328
3096.61	1.03347	1.23347
3095.65	1.03413	1.23413
3094.68	1.03479	1.23479
3093.72	1.03544	1.23544
3092.75	1.03609	1.23609
3091.79	1.03672	1.23672
3090.83	1.03735	1.23735
3089.86	1.03797	1.23797
3088.9	1.03858	1.23858
3087.93	1.03918	1.23918
3086.97	1.03977	1.23977
3086	1.04036	1.24036
3085.04	1.04095	1.24095
3084.07	1.04152	1.24152
3083.11	1.04209	1.24209
3082.15	1.04265	1.24265
3081.18	1.0432	1.2432
3080.22	1.04373	1.24373
3079.25	1.04426	1.24426
3078.29	1.04477	1.24477
3077.32	1.04528	1.24528
3076.36	1.04579	1.24579
3075.4	1.04631	1.24631
3074.43	1.04682	1.24682
3073.47	1.04734	1.24734
3072.5	1.04786	1.24786
3071.54	1.04839	1.24839
3070.57	1.04891	1.24891
3069.61	1.04943	1.24943
3068.64	1.04996	1.24996
3067.68	1.0505	1.2505
3066.72	1.05105	1.25105
3065.75	1.05162	1.25162
3064.79	1.05221	1.25221
3063.82	1.05282	1.25282
3062.86	1.05346	1.25346
3061.89	1.05412	1.25412
3060.93	1.05479	1.25479
3059.97	1.05549	1.25549
3059	1.0562	1.2562
3058.04	1.05691	1.25691
3057.07	1.05763	1.25763
3056.11	1.05836	1.25836
3055.14	1.05908	1.25908
3054.18	1.05981	1.25981
3053.21	1.06053	1.26053
3052.25	1.06124	1.26124
3051.29	1.06194	1.26194
3050.32	1.06263	1.26263
3049.36	1.06329	1.26329
3048.39	1.06393	1.26393
3047.43	1.06454	1.26454
3046.46	1.06512	1.26512
3045.5	1.06568	1.26568
3044.54	1.0662	1.2662
3043.57	1.0667	1.2667
3042.61	1.06718	1.26718
3041.64	1.06764	1.26764
3040.68	1.06807	1.26807
3039.71	1.06849	1.26849
3038.75	1.06888	1.26888
3037.78	1.06925	1.26925
3036.82	1.0696	1.2696
3035.86	1.06991	1.26991
3034.89	1.07019	1.27019
3033.93	1.07044	1.27044
3032.96	1.07065	1.27065
3032	1.07083	1.27083
3031.03	1.07099	1.27099
3030.07	1.07111	1.27111
3029.11	1.07121	1.27121
3028.14	1.07129	1.27129
3027.18	1.07134	1.27134
3026.21	1.07137	1.27137
3025.25	1.07137	1.27137
3024.28	1.07134	1.27134
3023.32	1.07128	1.27128
3022.35	1.07118	1.27118
3021.39	1.07105	1.27105
3020.43	1.07089	1.27089
3019.46	1.07069	1.27069
3018.5	1.07045	1.27045
3017.53	1.07018	1.27018
3016.57	1.06987	1.26987
3015.6	1.06953	1.26953
3014.64	1.06916	1.26916
3013.68	1.06876	1.26876
3012.71	1.06833	1.26833
3011.75	1.06788	1.26788
3010.78	1.06742	1.26742
3009.82	1.06695	1.26695
3008.85	1.06649	1.26649
3007.89	1.06606	1.26606
3006.92	1.06568	1.26568
3005.96	1.06537	1.26537
3005	1.06516	1.26516
3004.03	1.06507	1.26507
3003.07	1.0651	1.2651
3002.1	1.06527	1.26527
3001.14	1.06557	1.26557
3000.17	1.06597	1.26597
2999.21	1.06644	1.26644
2998.25	1.06696	1.26696
2997.28	1.06748	1.26748
2996.32	1.068	1.268
2995.35	1.06847	1.26847
2994.39	1.06888	1.26888
2993.42	1.0692	1.2692
2992.46	1.06941	1.26941
2991.49	1.0695	1.2695
2990.53	1.06944	1.26944
2989.57	1.0692	1.2692
2988.6	1.06877	1.26877
2987.64	1.06813	1.26813
2986.67	1.06729	1.26729
2985.71	1.06625	1.26625
2984.74	1.06502	1.26502
2983.78	1.06363	1.26363
2982.82	1.06207	1.26207
2981.85	1.06037	1.26037
2980.89	1.05852	1.25852
2979.92	1.05655	1.25655
2978.96	1.05446	1.25446
2977.99	1.05226	1.25226
2977.03	1.04998	1.24998
2976.06	1.04762	1.24762
2975.1	1.04522	1.24522
2974.14	1.04279	1.24279
2973.17	1.04037	1.24037
2972.21	1.03797	1.23797
2971.24	1.03562	1.23562
2970.28	1.03336	1.23336
2969.31	1.0312	1.2312
2968.35	1.02916	1.22916
2967.39	1.02727	1.22727
2966.42	1.02552	1.22552
2965.46	1.0239	1.2239
2964.49	1.02242	1.22242
2963.53	1.02106	1.22106
2962.56	1.01984	1.21984
2961.6	1.01873	1.21873
2960.63	1.01773	1.21773
2959.67	1.01681	1.21681
2958.71	1.01596	1.21596
2957.74	1.01515	1.21515
2956.78	1.01436	1.21436
2955.81	1.01355	1.21355
2954.85	1.01271	1.21271
2953.88	1.01177	1.21177
2952.92	1.01072	1.21072
2951.96	1.00952	1.20952
2950.99	1.00814	1.20814
2950.03	1.00659	1.20659
2949.06	1.00485	1.20485
2948.1	1.00294	1.20294
2947.13	1.00087	1.20087
2946.17	0.99869	1.19869
2945.2	0.99645	1.19645
2944.24	0.99421	1.19421
2943.28	0.99204	1.19204
2942.31	0.99002	1.19002
2941.35	0.98821	1.18821
2940.38	0.98667	1.18667
2939.42	0.98549	1.18549
2938.45	0.9847	1.1847
2937.49	0.98435	1.18435
2936.53	0.98445	1.18445
2935.56	0.985	1.185
2934.6	0.98599	1.18599
2933.63	0.98737	1.18737
2932.67	0.98908	1.18908
2931.7	0.99105	1.19105
2930.74	0.99323	1.19323
2929.77	0.99554	1.19554
2928.81	0.99794	1.19794
2927.85	1.00038	1.20038
2926.88	1.00281	1.20281
2925.92	1.00519	1.20519
2924.95	1.00748	1.20748
2923.99	1.00965	1.20965
2923.02	1.0117	1.2117
2922.06	1.01363	1.21363
2921.1	1.01545	1.21545
2920.13	1.01717	1.21717
2919.17	1.01882	1.21882
2918.2	1.02042	1.22042
2917.24	1.02198	1.22198
2916.27	1.02352	1.22352
2915.31	1.02504	1.22504
2914.34	1.02653	1.22653
2913.38	1.028	1.228
2912.42	1.02947	1.22947
2911.45	1.03095	1.23095
2910.49	1.03247	1.23247
2909.52	1.03403	1.23403
2908.56	1.03564	1.23564
2907.59	1.0373	1.2373
2906.63	1.039	1.239
2905.67	1.04071	1.24071
2904.7	1.04244	1.24244
2903.74	1.04417	1.24417
2902.77	1.04589	1.24589
2901.81	1.04759	1.24759
2900.84	1.04926	1.24926
2899.88	1.0509	1.2509
2898.91	1.0525	1.2525
2897.95	1.05406	1.25406
2896.99	1.05557	1.25557
2896.02	1.05703	1.25703
2895.06	1.05842	1.25842
2894.09	1.05974	1.25974
2893.13	1.06097	1.26097
2892.16	1.06211	1.26211
2891.2	1.06314	1.26314
2890.24	1.06408	1.26408
2889.27	1.06491	1.26491
2888.31	1.06566	1.26566
2887.34	1.06634	1.26634
2886.38	1.06696	1.26696
2885.41	1.06753	1.26753
2884.45	1.06804	1.26804
2883.48	1.0685	1.2685
2882.52	1.06892	1.26892
2881.56	1.0693	1.2693
2880.59	1.06967	1.26967
2879.63	1.07005	1.27005
2878.66	1.07045	1.27045
2877.7	1.07088	1.27088
2876.73	1.07137	1.27137
2875.77	1.07189	1.27189
2874.81	1.07247	1.27247
2873.84	1.07309	1.27309
2872.88	1.07375	1.27375
2871.91	1.07446	1.27446
2870.95	1.07521	1.27521
2869.98	1.07601	1.27601
2869.02	1.07685	1.27685
2868.05	1.07772	1.27772
2867.09	1.07861	1.27861
2866.13	1.0795	1.2795
2865.16	1.08037	1.28037
2864.2	1.0812	1.2812
2863.23	1.082	1.282
2862.27	1.08276	1.28276
2861.3	1.08347	1.28347
2860.34	1.08414	1.28414
2859.38	1.08473	1.28473
2858.41	1.08525	1.28525
2857.45	1.08567	1.28567
2856.48	1.08596	1.28596
2855.52	1.08613	1.28613
2854.55	1.08614	1.28614
2853.59	1.08601	1.28601
2852.62	1.08573	1.28573
2851.66	1.08531	1.28531
2850.7	1.08478	1.28478
2849.73	1.08415	1.28415
2848.77	1.08347	1.28347
2847.8	1.08277	1.28277
2846.84	1.08209	1.28209
2845.87	1.0815	1.2815
2844.91	1.08104	1.28104
2843.95	1.08078	1.28078
2842.98	1.08077	1.28077
2842.02	1.08107	1.28107
2841.05	1.08171	1.28171
2840.09	1.08272	1.28272
2839.12	1.0841	1.2841
2838.16	1.08585	1.28585
2837.19	1.08794	1.28794
2836.23	1.09036	1.29036
2835.27	1.09306	1.29306
2834.3	1.096	1.296
2833.34	1.09912	1.29912
2832.37	1.10236	1.30236
2831.41	1.10568	1.30568
2830.44	1.10902	1.30902
2829.48	1.11233	1.31233
2828.52	1.11558	1.31558
2827.55	1.11873	1.31873
2826.59	1.12175	1.32175
2825.62	1.12464	1.32464
2824.66	1.12739	1.32739
2823.69	1.13	1.33
2822.73	1.13246	1.33246
2821.76	1.13477	1.33477
2820.8	1.13692	1.33692
2819.84	1.13891	1.33891
2818.87	1.14074	1.34074
2817.91	1.14243	1.34243
2816.94	1.14399	1.34399
2815.98	1.14545	1.34545
2815.01	1.14682	1.34682
2814.05	1.1481	1.3481
2813.09	1.14933	1.34933
2812.12	1.1505	1.3505
2811.16	1.15163	1.35163
2810.19	1.15274	1.35274
2809.23	1.15382	1.35382
2808.26	1.15488	1.35488
2807.3	1.15591	1.35591
2806.33	1.15692	1.35692
2805.37	1.1579	1.3579
2804.41	1.15882	1.35882
2803.44	1.15969	1.35969
2802.48	1.1605	1.3605
2801.51	1.16125	1.36125
2800.55	1.16196	1.36196
2799.58	1.16265	1.36265
2798.62	1.16334	1.36334
2797.66	1.16405	1.36405
2796.69	1.16476	1.36476
2795.73	1.16548	1.36548
2794.76	1.16619	1.36619
2793.8	1.16686	1.36686
2792.83	1.1675	1.3675
2791.87	1.1681	1.3681
2790.9	1.16866	1.36866
2789.94	1.1692	1.3692
2788.98	1.16972	1.36972
2788.01	1.17025	1.37025
2787.05	1.17078	1.37078
2786.08	1.17131	1.37131
2785.12	1.17184	1.37184
2784.15	1.17236	1.37236
2783.19	1.17287	1.37287
2782.23	1.17334	1.37334
2781.26	1.17379	1.37379
2780.3	1.17422	1.37422
2779.33	1.17463	1.37463
2778.37	1.17503	1.37503
2777.4	1.17541	1.37541
2776.44	1.17578	1.37578
2775.47	1.17613	1.37613
2774.51	1.17647	1.37647
2773.55	1.1768	1.3768
2772.58	1.17712	1.37712
2771.62	1.17743	1.37743
2770.65	1.17772	1.37772
2769.69	1.17799	1.37799
2768.72	1.17824	1.37824
2767.76	1.17846	1.37846
2766.8	1.17866	1.37866
2765.83	1.17883	1.37883
2764.87	1.17899	1.37899
2763.9	1.17916	1.37916
2762.94	1.17934	1.37934
2761.97	1.17954	1.37954
2761.01	1.17976	1.37976
2760.04	1.17998	1.37998
2759.08	1.18019	1.38019
2758.12	1.18039	1.38039
2757.15	1.18058	1.38058
2756.19	1.18076	1.38076
2755.22	1.18095	1.38095
2754.26	1.18114	1.38114
2753.29	1.18134	1.38134
2752.33	1.18154	1.38154
2751.37	1.18172	1.38172
2750.4	1.18187	1.38187
2749.44	1.18198	1.38198
2748.47	1.18206	1.38206
2747.51	1.18211	1.38211
2746.54	1.18216	1.38216
2745.58	1.18223	1.38223
2744.61	1.18233	1.38233
2743.65	1.18246	1.38246
2742.69	1.18261	1.38261
2741.72	1.18279	1.38279
2740.76	1.18296	1.38296
2739.79	1.18314	1.38314
2738.83	1.18332	1.38332
2737.86	1.1835	1.3835
2736.9	1.18367	1.38367
2735.94	1.18385	1.38385
2734.97	1.18403	1.38403
2734.01	1.18421	1.38421
2733.04	1.18438	1.38438
2732.08	1.18455	1.38455
2731.11	1.18472	1.38472
2730.15	1.1849	1.3849
2729.18	1.18508	1.38508
2728.22	1.18528	1.38528
2727.26	1.1855	1.3855
2726.29	1.18571	1.38571
2725.33	1.18593	1.38593
2724.36	1.18614	1.38614
2723.4	1.18634	1.38634
2722.43	1.18654	1.38654
2721.47	1.18674	1.38674
2720.51	1.18695	1.38695
2719.54	1.18719	1.38719
2718.58	1.18743	1.38743
2717.61	1.18769	1.38769
2716.65	1.18796	1.38796
2715.68	1.18822	1.38822
2714.72	1.18847	1.38847
2713.75	1.18872	1.38872
2712.79	1.18895	1.38895
2711.83	1.18917	1.38917
2710.86	1.18937	1.38937
2709.9	1.18956	1.38956
2708.93	1.18974	1.38974
2707.97	1.18991	1.38991
2707	1.19008	1.39008
2706.04	1.19025	1.39025
2705.08	1.19042	1.39042
2704.11	1.1906	1.3906
2703.15	1.19079	1.39079
2702.18	1.19098	1.39098
2701.22	1.19117	1.39117
2700.25	1.19135	1.39135
2699.29	1.1915	1.3915
2698.32	1.19161	1.39161
2697.36	1.1917	1.3917
2696.4	1.19176	1.39176
2695.43	1.19181	1.39181
2694.47	1.19186	1.39186
2693.5	1.19192	1.39192
2692.54	1.19201	1.39201
2691.57	1.19214	1.39214
2690.61	1.19229	1.39229
2689.65	1.19245	1.39245
2688.68	1.19263	1.39263
2687.72	1.19279	1.39279
2686.75	1.19293	1.39293
2685.79	1.19304	1.39304
2684.82	1.19314	1.39314
2683.86	1.19322	1.39322
2682.89	1.19329	1.39329
2681.93	1.19334	1.39334
2680.97	1.19338	1.39338
2680	1.19338	1.39338
2679.04	1.19335	1.39335
2678.07	1.19329	1.39329
2677.11	1.19321	1.39321
2676.14	1.19314	1.39314
2675.18	1.19309	1.39309
2674.22	1.19306	1.39306
2673.25	1.19307	1.39307
2672.29	1.19311	1.39311
2671.32	1.19316	1.39316
2670.36	1.19322	1.39322
2669.39	1.19328	1.39328
2668.43	1.19332	1.39332
2667.46	1.19335	1.39335
2666.5	1.19337	1.39337
2665.54	1.19336	1.39336
2664.57	1.19332	1.39332
2663.61	1.19326	1.39326
2662.64	1.19315	1.39315
2661.68	1.193	1.393
2660.71	1.19282	1.39282
2659.75	1.19262	1.39262
2658.78	1.19242	1.39242
2657.82	1.19224	1.39224
2656.86	1.19208	1.39208
2655.89	1.19195	1.39195
2654.93	1.19185	1.39185
2653.96	1.19177	1.39177
2653	1.19169	1.39169
2652.03	1.19161	1.39161
2651.07	1.19151	1.39151
2650.11	1.1914	1.3914
2649.14	1.19128	1.39128
2648.18	1.19116	1.39116
2647.21	1.19104	1.39104
2646.25	1.19094	1.39094
2645.28	1.19086	1.39086
2644.32	1.19081	1.39081
2643.35	1.19078	1.39078
2642.39	1.19078	1.39078
2641.43	1.1908	1.3908
2640.46	1.19081	1.39081
2639.5	1.19082	1.39082
2638.53	1.19081	1.39081
2637.57	1.19078	1.39078
2636.6	1.19074	1.39074
2635.64	1.19069	1.39069
2634.68	1.19062	1.39062
2633.71	1.19056	1.39056
2632.75	1.1905	1.3905
2631.78	1.19045	1.39045
2630.82	1.19042	1.39042
2629.85	1.19042	1.39042
2628.89	1.19043	1.39043
2627.92	1.19045	1.39045
2626.96	1.19048	1.39048
2626	1.1905	1.3905
2625.03	1.19051	1.39051
2624.07	1.1905	1.3905
2623.1	1.19049	1.39049
2622.14	1.19046	1.39046
2621.17	1.19043	1.39043
2620.21	1.1904	1.3904
2619.25	1.19039	1.39039
2618.28	1.19038	1.39038
2617.32	1.19038	1.39038
2616.35	1.19038	1.39038
2615.39	1.19037	1.39037
2614.42	1.19037	1.39037
2613.46	1.19036	1.39036
2612.49	1.19035	1.39035
2611.53	1.19032	1.39032
2610.57	1.19029	1.39029
2609.6	1.19025	1.39025
2608.64	1.19021	1.39021
2607.67	1.19018	1.39018
2606.71	1.19015	1.39015
2605.74	1.19012	1.39012
2604.78	1.19009	1.39009
2603.82	1.19007	1.39007
2602.85	1.19004	1.39004
2601.89	1.19002	1.39002
2600.92	1.19	1.39
2599.96	1.18996	1.38996
2598.99	1.18991	1.38991
2598.03	1.18985	1.38985
2597.06	1.18979	1.38979
2596.1	1.18971	1.38971
2595.14	1.18965	1.38965
2594.17	1.18959	1.38959
2593.21	1.18956	1.38956
2592.24	1.18956	1.38956
2591.28	1.18959	1.38959
2590.31	1.18966	1.38966
2589.35	1.18974	1.38974
2588.39	1.18983	1.38983
2587.42	1.18991	1.38991
2586.46	1.18997	1.38997
2585.49	1.19003	1.39003
2584.53	1.19006	1.39006
2583.56	1.19008	1.39008
2582.6	1.19009	1.39009
2581.63	1.19011	1.39011
2580.67	1.19013	1.39013
2579.71	1.19015	1.39015
2578.74	1.19018	1.39018
2577.78	1.19022	1.39022
2576.81	1.19026	1.39026
2575.85	1.19032	1.39032
2574.88	1.19039	1.39039
2573.92	1.19047	1.39047
2572.96	1.19054	1.39054
2571.99	1.19062	1.39062
2571.03	1.19069	1.39069
2570.06	1.19075	1.39075
2569.1	1.19081	1.39081
2568.13	1.19085	1.39085
2567.17	1.19089	1.39089
2566.2	1.19091	1.39091
2565.24	1.19091	1.39091
2564.28	1.1909	1.3909
2563.31	1.19087	1.39087
2562.35	1.19084	1.39084
2561.38	1.19082	1.39082
2560.42	1.19081	1.39081
2559.45	1.19083	1.39083
2558.49	1.19088	1.39088
2557.53	1.19094	1.39094
2556.56	1.19101	1.39101
2555.6	1.19107	1.39107
2554.63	1.19113	1.39113
2553.67	1.19118	1.39118
2552.7	1.19123	1.39123
2551.74	1.19127	1.39127
2550.77	1.19133	1.39133
2549.81	1.19138	1.39138
2548.85	1.19144	1.39144
2547.88	1.19149	1.39149
2546.92	1.19154	1.39154
2545.95	1.19158	1.39158
2544.99	1.19161	1.39161
2544.02	1.19164	1.39164
2543.06	1.19165	1.39165
2542.1	1.19164	1.39164
2541.13	1.19162	1.39162
2540.17	1.19159	1.39159
2539.2	1.19157	1.39157
2538.24	1.19155	1.39155
2537.27	1.19156	1.39156
2536.31	1.19159	1.39159
2535.34	1.19165	1.39165
2534.38	1.19174	1.39174
2533.42	1.19185	1.39185
2532.45	1.19198	1.39198
2531.49	1.1921	1.3921
2530.52	1.19221	1.39221
2529.56	1.19229	1.39229
2528.59	1.19235	1.39235
2527.63	1.19239	1.39239
2526.67	1.19243	1.39243
2525.7	1.19247	1.39247
2524.74	1.19251	1.39251
2523.77	1.19256	1.39256
2522.81	1.19262	1.39262
2521.84	1.19271	1.39271
2520.88	1.19282	1.39282
2519.91	1.19296	1.39296
2518.95	1.1931	1.3931
2517.99	1.19324	1.39324
2517.02	1.19336	1.39336
2516.06	1.19346	1.39346
2515.09	1.19352	1.39352
2514.13	1.19357	1.39357
2513.16	1.19359	1.39359
2512.2	1.19362	1.39362
2511.24	1.19364	1.39364
2510.27	1.19368	1.39368
2509.31	1.19374	1.39374
2508.34	1.19382	1.39382
2507.38	1.19392	1.39392
2506.41	1.19403	1.39403
2505.45	1.19415	1.39415
2504.48	1.19426	1.39426
2503.52	1.19438	1.39438
2502.56	1.19448	1.39448
2501.59	1.19457	1.39457
2500.63	1.19464	1.39464
2499.66	1.19469	1.39469
2498.7	1.19472	1.39472
2497.73	1.19475	1.39475
2496.77	1.19477	1.39477
2495.81	1.19481	1.39481
2494.84	1.19488	1.39488
2493.88	1.19497	1.39497
2492.91	1.19509	1.39509
2491.95	1.19522	1.39522
2490.98	1.19537	1.39537
2490.02	1.19552	1.39552
2489.05	1.19566	1.39566
2488.09	1.1958	1.3958
2487.13	1.19593	1.39593
2486.16	1.19604	1.39604
2485.2	1.19613	1.39613
2484.23	1.1962	1.3962
2483.27	1.19625	1.39625
2482.3	1.19629	1.39629
2481.34	1.19632	1.39632
2480.38	1.19637	1.39637
2479.41	1.19643	1.39643
2478.45	1.1965	1.3965
2477.48	1.19659	1.39659
2476.52	1.19669	1.39669
2475.55	1.1968	1.3968
2474.59	1.19691	1.39691
2473.62	1.19701	1.39701
2472.66	1.1971	1.3971
2471.7	1.19718	1.39718
2470.73	1.19726	1.39726
2469.77	1.19733	1.39733
2468.8	1.19741	1.39741
2467.84	1.19749	1.39749
2466.87	1.19758	1.39758
2465.91	1.19766	1.39766
2464.95	1.19775	1.39775
2463.98	1.19782	1.39782
2463.02	1.19789	1.39789
2462.05	1.19794	1.39794
2461.09	1.198	1.398
2460.12	1.19806	1.39806
2459.16	1.19813	1.39813
2458.19	1.19821	1.39821
2457.23	1.1983	1.3983
2456.27	1.1984	1.3984
2455.3	1.19849	1.39849
2454.34	1.19857	1.39857
2453.37	1.19864	1.39864
2452.41	1.1987	1.3987
2451.44	1.19876	1.39876
2450.48	1.19882	1.39882
2449.52	1.19891	1.39891
2448.55	1.19903	1.39903
2447.59	1.19916	1.39916
2446.62	1.1993	1.3993
2445.66	1.19942	1.39942
2444.69	1.19951	1.39951
2443.73	1.19957	1.39957
2442.76	1.19961	1.39961
2441.8	1.19964	1.39964
2440.84	1.19968	1.39968
2439.87	1.19973	1.39973
2438.91	1.1998	1.3998
2437.94	1.19988	1.39988
2436.98	1.19996	1.39996
2436.01	1.20001	1.40001
2435.05	1.20003	1.40003
2434.09	1.2	1.4
2433.12	1.19995	1.39995
2432.16	1.1999	1.3999
2431.19	1.19985	1.39985
2430.23	1.19983	1.39983
2429.26	1.19985	1.39985
2428.3	1.1999	1.3999
2427.33	1.19997	1.39997
2426.37	1.20005	1.40005
2425.41	1.20012	1.40012
2424.44	1.20017	1.40017
2423.48	1.20019	1.40019
2422.51	1.20017	1.40017
2421.55	1.20012	1.40012
2420.58	1.20007	1.40007
2419.62	1.2	1.4
2418.66	1.19994	1.39994
2417.69	1.19989	1.39989
2416.73	1.19985	1.39985
2415.76	1.19983	1.39983
2414.8	1.19983	1.39983
2413.83	1.19986	1.39986
2412.87	1.1999	1.3999
2411.9	1.19993	1.39993
2410.94	1.19996	1.39996
2409.98	1.19997	1.39997
2409.01	1.19998	1.39998
2408.05	1.19996	1.39996
2407.08	1.19995	1.39995
2406.12	1.19993	1.39993
2405.15	1.19992	1.39992
2404.19	1.19992	1.39992
2403.23	1.19994	1.39994
2402.26	1.19996	1.39996
2401.3	1.19999	1.39999
2400.33	1.20002	1.40002
2399.37	1.20004	1.40004
2398.4	1.20004	1.40004
2397.44	1.20004	1.40004
2396.47	1.20003	1.40003
2395.51	1.20001	1.40001
2394.55	1.19999	1.39999
2393.58	1.19998	1.39998
2392.62	1.19997	1.39997
2391.65	1.19997	1.39997
2390.69	1.19997	1.39997
2389.72	1.19999	1.39999
2388.76	1.2	1.4
2387.8	1.20001	1.40001
2386.83	1.20001	1.40001
2385.87	1.2	1.4
2384.9	1.19999	1.39999
2383.94	1.19997	1.39997
2382.97	1.19995	1.39995
2382.01	1.19992	1.39992
2381.04	1.19992	1.39992
2380.08	1.1999	1.3999
2379.12	1.19987	1.39987
2378.15	1.19984	1.39984
2377.19	1.19983	1.39983
2376.22	1.19985	1.39985
2375.26	1.19986	1.39986
2374.29	1.19985	1.39985
2373.33	1.19984	1.39984
2372.37	1.19981	1.39981
2371.4	1.19975	1.39975
2370.44	1.19968	1.39968
2369.47	1.19959	1.39959
2368.51	1.19949	1.39949
2367.54	1.1994	1.3994
2366.58	1.19934	1.39934
2365.61	1.1993	1.3993
2364.65	1.1993	1.3993
2363.69	1.19933	1.39933
2362.72	1.19937	1.39937
2361.76	1.19942	1.39942
2360.79	1.19943	1.39943
2359.83	1.19938	1.39938
2358.86	1.19926	1.39926
2357.9	1.19907	1.39907
2356.94	1.19882	1.39882
2355.97	1.19855	1.39855
2355.01	1.1983	1.3983
2354.04	1.19811	1.39811
2353.08	1.19803	1.39803
2352.11	1.19807	1.39807
2351.15	1.19823	1.39823
2350.18	1.19848	1.39848
2349.22	1.1988	1.3988
2348.26	1.19914	1.39914
2347.29	1.19945	1.39945
2346.33	1.1997	1.3997
2345.36	1.19988	1.39988
2344.4	1.19997	1.39997
2343.43	1.2	1.4
2342.47	1.2	1.4
2341.51	1.19997	1.39997
2340.54	1.19993	1.39993
2339.58	1.1999	1.3999
2338.61	1.19987	1.39987
2337.65	1.19985	1.39985
2336.68	1.19984	1.39984
2335.72	1.19981	1.39981
2334.75	1.19977	1.39977
2333.79	1.1997	1.3997
2332.83	1.19958	1.39958
2331.86	1.19943	1.39943
2330.9	1.19924	1.39924
2329.93	1.19902	1.39902
2328.97	1.19878	1.39878
2328	1.19855	1.39855
2327.04	1.19834	1.39834
2326.08	1.19816	1.39816
2325.11	1.19801	1.39801
2324.15	1.1979	1.3979
2323.18	1.19784	1.39784
2322.22	1.19781	1.39781
2321.25	1.19782	1.39782
2320.29	1.19786	1.39786
2319.32	1.19791	1.39791
2318.36	1.19797	1.39797
2317.4	1.19802	1.39802
2316.43	1.19806	1.39806
2315.47	1.19809	1.39809
2314.5	1.19809	1.39809
2313.54	1.19808	1.39808
2312.57	1.19806	1.39806
2311.61	1.19804	1.39804
2310.65	1.19802	1.39802
2309.68	1.19802	1.39802
2308.72	1.19804	1.39804
2307.75	1.19807	1.39807
2306.79	1.19813	1.39813
2305.82	1.1982	1.3982
2304.86	1.19827	1.39827
2303.89	1.19835	1.39835
2302.93	1.19843	1.39843
2301.97	1.19849	1.39849
2301	1.19854	1.39854
2300.04	1.19859	1.39859
2299.07	1.19862	1.39862
2298.11	1.19866	1.39866
2297.14	1.19869	1.39869
2296.18	1.19873	1.39873
2295.22	1.19877	1.39877
2294.25	1.19882	1.39882
2293.29	1.19888	1.39888
2292.32	1.19895	1.39895
2291.36	1.19903	1.39903
2290.39	1.19911	1.39911
2289.43	1.1992	1.3992
2288.46	1.19929	1.39929
2287.5	1.19938	1.39938
2286.54	1.19947	1.39947
2285.57	1.19956	1.39956
2284.61	1.19965	1.39965
2283.64	1.19974	1.39974
2282.68	1.19981	1.39981
2281.71	1.19988	1.39988
2280.75	1.19993	1.39993
2279.79	1.19997	1.39997
2278.82	1.19999	1.39999
2277.86	1.2	1.4
2276.89	1.2	1.4
2275.93	1.19999	1.39999
2274.96	1.19998	1.39998
2274	1.19996	1.39996
2273.03	1.19995	1.39995
2272.07	1.19994	1.39994
2271.11	1.19994	1.39994
2270.14	1.19995	1.39995
2269.18	1.19996	1.39996
2268.21	1.19997	1.39997
2267.25	1.19997	1.39997
2266.28	1.19997	1.39997
2265.32	1.19995	1.39995
2264.36	1.19999	1.39999
2263.39	1.20001	1.40001
2262.43	1.20001	1.40001
2261.46	1.2	1.4
2260.5	1.19997	1.39997
2259.53	1.19994	1.39994
2258.57	1.1999	1.3999
2257.6	1.19986	1.39986
2256.64	1.19982	1.39982
2255.68	1.19978	1.39978
2254.71	1.19973	1.39973
2253.75	1.19969	1.39969
2252.78	1.19965	1.39965
2251.82	1.19963	1.39963
2250.85	1.19961	1.39961
2249.89	1.19961	1.39961
2248.93	1.19962	1.39962
2247.96	1.19963	1.39963
2247	1.19965	1.39965
2246.03	1.19967	1.39967
2245.07	1.19969	1.39969
2244.1	1.19973	1.39973
2243.14	1.19977	1.39977
2242.17	1.19982	1.39982
2241.21	1.19988	1.39988
2240.25	1.19993	1.39993
2239.28	1.19997	1.39997
2238.32	1.19999	1.39999
2237.35	1.2	1.4
2236.39	1.2	1.4
2235.42	1.2	1.4
2234.46	1.19999	1.39999
2233.5	1.19999	1.39999
2232.53	1.19999	1.39999
2231.57	1.19997	1.39997
2230.6	1.19994	1.39994
2229.64	1.19995	1.39995
2228.67	1.19994	1.39994
2227.71	1.19991	1.39991
2226.74	1.19988	1.39988
2225.78	1.19985	1.39985
2224.82	1.19984	1.39984
2223.85	1.19984	1.39984
2222.89	1.19985	1.39985
2221.92	1.19987	1.39987
2220.96	1.19988	1.39988
2219.99	1.19988	1.39988
2219.03	1.19987	1.39987
2218.07	1.19985	1.39985
2217.1	1.19983	1.39983
2216.14	1.19981	1.39981
2215.17	1.19979	1.39979
2214.21	1.19978	1.39978
2213.24	1.19978	1.39978
2212.28	1.19979	1.39979
2211.31	1.1998	1.3998
2210.35	1.19983	1.39983
2209.39	1.19985	1.39985
2208.42	1.1999	1.3999
2207.46	1.19994	1.39994
2206.49	1.19997	1.39997
2205.53	1.19998	1.39998
2204.56	1.19999	1.39999
2203.6	1.2	1.4
2202.64	1.2	1.4
2201.67	1.2	1.4
2200.71	1.19998	1.39998
2199.74	1.2	1.4
2198.78	1.19999	1.39999
2197.81	1.19997	1.39997
2196.85	1.19992	1.39992
2195.88	1.19986	1.39986
2194.92	1.1998	1.3998
2193.96	1.19975	1.39975
2192.99	1.19972	1.39972
2192.03	1.19971	1.39971
2191.06	1.19974	1.39974
2190.1	1.19978	1.39978
2189.13	1.19983	1.39983
2188.17	1.19989	1.39989
2187.21	1.19994	1.39994
2186.24	1.19998	1.39998
2185.28	1.20001	1.40001
2184.31	1.20002	1.40002
2183.35	1.20002	1.40002
2182.38	1.20002	1.40002
2181.42	1.20002	1.40002
2180.45	1.20002	1.40002
2179.49	1.20002	1.40002
2178.53	1.20003	1.40003
2177.56	1.20003	1.40003
2176.6	1.20003	1.40003
2175.63	1.20002	1.40002
2174.67	1.19999	1.39999
2173.7	1.19996	1.39996
2172.74	1.19993	1.39993
2171.78	1.1999	1.3999
2170.81	1.19989	1.39989
2169.85	1.1999	1.3999
2168.88	1.19993	1.39993
2167.92	1.19995	1.39995
2166.95	1.19998	1.39998
2165.99	1.19999	1.39999
2165.02	1.19999	1.39999
2164.06	1.19997	1.39997
2163.1	1.19995	1.39995
2162.13	1.19992	1.39992
2161.17	1.19988	1.39988
2160.2	1.19985	1.39985
2159.24	1.1998	1.3998
2158.27	1.19976	1.39976
2157.31	1.1997	1.3997
2156.35	1.19965	1.39965
2155.38	1.1996	1.3996
2154.42	1.19956	1.39956
2153.45	1.19953	1.39953
2152.49	1.19953	1.39953
2151.52	1.19955	1.39955
2150.56	1.19959	1.39959
2149.59	1.19965	1.39965
2148.63	1.19972	1.39972
2147.67	1.19979	1.39979
2146.7	1.19985	1.39985
2145.74	1.1999	1.3999
2144.77	1.19993	1.39993
2143.81	1.19995	1.39995
2142.84	1.19995	1.39995
2141.88	1.19994	1.39994
2140.91	1.19992	1.39992
2139.95	1.19989	1.39989
2138.99	1.19986	1.39986
2138.02	1.19985	1.39985
2137.06	1.19986	1.39986
2136.09	1.19988	1.39988
2135.13	1.19992	1.39992
2134.16	1.19996	1.39996
2133.2	1.19999	1.39999
2132.24	1.2	1.4
2131.27	1.19999	1.39999
2130.31	1.19996	1.39996
2129.34	1.19991	1.39991
2128.38	1.19986	1.39986
2127.41	1.19983	1.39983
2126.45	1.19982	1.39982
2125.48	1.19983	1.39983
2124.52	1.19987	1.39987
2123.56	1.1999	1.3999
2122.59	1.19993	1.39993
2121.63	1.19993	1.39993
2120.66	1.1999	1.3999
2119.7	1.19986	1.39986
2118.73	1.1998	1.3998
2117.77	1.19975	1.39975
2116.81	1.1997	1.3997
2115.84	1.19968	1.39968
2114.88	1.19967	1.39967
2113.91	1.19967	1.39967
2112.95	1.19969	1.39969
2111.98	1.19971	1.39971
2111.02	1.19973	1.39973
2110.05	1.19975	1.39975
2109.09	1.19975	1.39975
2108.13	1.19975	1.39975
2107.16	1.19975	1.39975
2106.2	1.19974	1.39974
2105.23	1.19974	1.39974
2104.27	1.19973	1.39973
2103.3	1.19972	1.39972
2102.34	1.19969	1.39969
2101.38	1.19966	1.39966
2100.41	1.19962	1.39962
2099.45	1.19956	1.39956
2098.48	1.19949	1.39949
2097.52	1.19941	1.39941
2096.55	1.19932	1.39932
2095.59	1.19923	1.39923
2094.62	1.19913	1.39913
2093.66	1.19903	1.39903
2092.7	1.19893	1.39893
2091.73	1.19883	1.39883
2090.77	1.19871	1.39871
2089.8	1.1986	1.3986
2088.84	1.19848	1.39848
2087.87	1.19836	1.39836
2086.91	1.19825	1.39825
2085.95	1.19814	1.39814
2084.98	1.19804	1.39804
2084.02	1.19794	1.39794
2083.05	1.19785	1.39785
2082.09	1.19775	1.39775
2081.12	1.19764	1.39764
2080.16	1.19753	1.39753
2079.19	1.19741	1.39741
2078.23	1.19729	1.39729
2077.27	1.19715	1.39715
2076.3	1.19702	1.39702
2075.34	1.19687	1.39687
2074.37	1.19673	1.39673
2073.41	1.19658	1.39658
2072.44	1.19643	1.39643
2071.48	1.19627	1.39627
2070.52	1.1961	1.3961
[truncated: 1,733 more rows]

## Sheet: 150℃Mic ChCl-L
Column1	Column2	Column3
3998.3	1.00031	1.80031
3997.34	1.00025	1.80025
3996.37	1.0002	1.8002
3995.41	1.00015	1.80015
3994.45	1.00009	1.80009
3993.48	1.00003	1.80003
3992.52	0.99998	1.79998
3991.55	0.99988	1.79988
3990.59	0.99976	1.79976
3989.62	0.99962	1.79962
3988.66	0.99946	1.79946
3987.7	0.99927	1.79927
3986.73	0.99909	1.79909
3985.77	0.99895	1.79895
3984.8	0.99887	1.79887
3983.84	0.99888	1.79888
3982.87	0.99897	1.79897
3981.91	0.99913	1.79913
3980.94	0.99932	1.79932
3979.98	0.99949	1.79949
3979.02	0.99959	1.79959
3978.05	0.99958	1.79958
3977.09	0.99944	1.79944
3976.12	0.99919	1.79919
3975.16	0.99886	1.79886
3974.19	0.9985	1.7985
3973.23	0.99815	1.79815
3972.27	0.99788	1.79788
3971.3	0.99772	1.79772
3970.34	0.99767	1.79767
3969.37	0.99771	1.79771
3968.41	0.99782	1.79782
3967.44	0.99795	1.79795
3966.48	0.99804	1.79804
3965.51	0.99806	1.79806
3964.55	0.99799	1.79799
3963.59	0.99782	1.79782
3962.62	0.99757	1.79757
3961.66	0.99728	1.79728
3960.69	0.99698	1.79698
3959.73	0.99672	1.79672
3958.76	0.99654	1.79654
3957.8	0.99644	1.79644
3956.84	0.99644	1.79644
3955.87	0.99653	1.79653
3954.91	0.99669	1.79669
3953.94	0.9969	1.7969
3952.98	0.99715	1.79715
3952.01	0.99742	1.79742
3951.05	0.99768	1.79768
3950.08	0.99793	1.79793
3949.12	0.99817	1.79817
3948.16	0.99839	1.79839
3947.19	0.99862	1.79862
3946.23	0.99887	1.79887
3945.26	0.99917	1.79917
3944.3	0.99955	1.79955
3943.33	1	1.8
3942.37	1.00053	1.80053
3941.41	1.0011	1.8011
3940.44	1.00166	1.80166
3939.48	1.00217	1.80217
3938.51	1.00255	1.80255
3937.55	1.00276	1.80276
3936.58	1.00277	1.80277
3935.62	1.00258	1.80258
3934.65	1.00223	1.80223
3933.69	1.00175	1.80175
3932.73	1.0012	1.8012
3931.76	1.00061	1.80061
3930.8	1.00005	1.80005
3929.83	0.99954	1.79954
3928.87	0.99913	1.79913
3927.9	0.99884	1.79884
3926.94	0.99869	1.79869
3925.98	0.99868	1.79868
3925.01	0.99881	1.79881
3924.05	0.99905	1.79905
3923.08	0.99937	1.79937
3922.12	0.99974	1.79974
3921.15	1.00011	1.80011
3920.19	1.00045	1.80045
3919.22	1.00075	1.80075
3918.26	1.00099	1.80099
3917.3	1.00119	1.80119
3916.33	1.00133	1.80133
3915.37	1.00142	1.80142
3914.4	1.00144	1.80144
3913.44	1.00133	1.80133
3912.47	1.00105	1.80105
3911.51	1.00057	1.80057
3910.55	0.99986	1.79986
3909.58	0.99894	1.79894
3908.62	0.99786	1.79786
3907.65	0.99672	1.79672
3906.69	0.99565	1.79565
3905.72	0.99479	1.79479
3904.76	0.99424	1.79424
3903.79	0.9941	1.7941
3902.83	0.99438	1.79438
3901.87	0.99505	1.79505
3900.9	0.996	1.796
3899.94	0.99709	1.79709
3898.97	0.99817	1.79817
3898.01	0.99909	1.79909
3897.04	0.99973	1.79973
3896.08	1.00003	1.80003
3895.12	1	1.8
3894.15	0.9997	1.7997
3893.19	0.99927	1.79927
3892.22	0.99872	1.79872
3891.26	0.99813	1.79813
3890.29	0.99759	1.79759
3889.33	0.99714	1.79714
3888.36	0.99682	1.79682
3887.4	0.99664	1.79664
3886.44	0.99658	1.79658
3885.47	0.99666	1.79666
3884.51	0.99685	1.79685
3883.54	0.99715	1.79715
3882.58	0.99751	1.79751
3881.61	0.99787	1.79787
3880.65	0.99818	1.79818
3879.69	0.99835	1.79835
3878.72	0.99835	1.79835
3877.76	0.99816	1.79816
3876.79	0.99781	1.79781
3875.83	0.99735	1.79735
3874.86	0.99685	1.79685
3873.9	0.9964	1.7964
3872.93	0.99603	1.79603
3871.97	0.99579	1.79579
3871.01	0.99565	1.79565
3870.04	0.99557	1.79557
3869.08	0.9955	1.7955
3868.11	0.99541	1.79541
3867.15	0.99528	1.79528
3866.18	0.99513	1.79513
3865.22	0.995	1.795
3864.26	0.9949	1.7949
3863.29	0.99485	1.79485
3862.33	0.99484	1.79484
3861.36	0.99485	1.79485
3860.4	0.99482	1.79482
3859.43	0.99474	1.79474
3858.47	0.99462	1.79462
3857.5	0.99451	1.79451
3856.54	0.9945	1.7945
3855.58	0.99468	1.79468
3854.61	0.99512	1.79512
3853.65	0.99583	1.79583
3852.68	0.99677	1.79677
3851.72	0.99783	1.79783
3850.75	0.99889	1.79889
3849.79	0.99981	1.79981
3848.83	1.00045	1.80045
3847.86	1.00074	1.80074
3846.9	1.00066	1.80066
3845.93	1.00034	1.80034
3844.97	0.99975	1.79975
3844	0.99898	1.79898
3843.04	0.99812	1.79812
3842.07	0.99727	1.79727
3841.11	0.99651	1.79651
3840.15	0.99591	1.79591
3839.18	0.99552	1.79552
3838.22	0.99538	1.79538
3837.25	0.99548	1.79548
3836.29	0.99579	1.79579
3835.32	0.99627	1.79627
3834.36	0.99685	1.79685
3833.4	0.99745	1.79745
3832.43	0.99799	1.79799
3831.47	0.99842	1.79842
3830.5	0.9987	1.7987
3829.54	0.99881	1.79881
3828.57	0.99873	1.79873
3827.61	0.99848	1.79848
3826.64	0.99809	1.79809
3825.68	0.99763	1.79763
3824.72	0.99716	1.79716
3823.75	0.99678	1.79678
3822.79	0.99659	1.79659
3821.82	0.99664	1.79664
3820.86	0.99698	1.79698
3819.89	0.99761	1.79761
3818.93	0.9985	1.7985
3817.97	0.99957	1.79957
3817	1.00071	1.80071
3816.04	1.00178	1.80178
3815.07	1.00267	1.80267
3814.11	1.0033	1.8033
3813.14	1.0036	1.8036
3812.18	1.00356	1.80356
3811.21	1.0032	1.8032
3810.25	1.00255	1.80255
3809.29	1.00165	1.80165
3808.32	1.00058	1.80058
3807.36	0.99943	1.79943
3806.39	0.99828	1.79828
3805.43	0.99725	1.79725
3804.46	0.99644	1.79644
3803.5	0.99592	1.79592
3802.54	0.99575	1.79575
3801.57	0.99592	1.79592
3800.61	0.99639	1.79639
3799.64	0.99709	1.79709
3798.68	0.99791	1.79791
3797.71	0.99875	1.79875
3796.75	0.9995	1.7995
3795.78	1.00008	1.80008
3794.82	1.00045	1.80045
3793.86	1.00059	1.80059
3792.89	1.00052	1.80052
3791.93	1.00027	1.80027
3790.96	0.99986	1.79986
3790	0.99935	1.79935
3789.03	0.99879	1.79879
3788.07	0.99825	1.79825
3787.11	0.99779	1.79779
3786.14	0.99746	1.79746
3785.18	0.99731	1.79731
3784.21	0.99735	1.79735
3783.25	0.99758	1.79758
3782.28	0.99797	1.79797
3781.32	0.99848	1.79848
3780.35	0.99903	1.79903
3779.39	0.99954	1.79954
3778.43	0.99993	1.79993
3777.46	1.0001	1.8001
3776.5	1	1.8
3775.53	0.99983	1.79983
3774.57	0.99943	1.79943
3773.6	0.99886	1.79886
3772.64	0.99824	1.79824
3771.68	0.99769	1.79769
3770.71	0.99734	1.79734
3769.75	0.99726	1.79726
3768.78	0.99745	1.79745
3767.82	0.99787	1.79787
3766.85	0.99842	1.79842
3765.89	0.99898	1.79898
3764.92	0.9994	1.7994
3763.96	0.99962	1.79962
3763	0.9996	1.7996
3762.03	0.99935	1.79935
3761.07	0.99892	1.79892
3760.1	0.99838	1.79838
3759.14	0.99778	1.79778
3758.17	0.99718	1.79718
3757.21	0.99662	1.79662
3756.25	0.99612	1.79612
3755.28	0.99574	1.79574
3754.32	0.9955	1.7955
3753.35	0.99544	1.79544
3752.39	0.99558	1.79558
3751.42	0.99592	1.79592
3750.46	0.99643	1.79643
3749.49	0.99704	1.79704
3748.53	0.99767	1.79767
3747.57	0.99822	1.79822
3746.6	0.99859	1.79859
3745.64	0.99869	1.79869
3744.67	0.99848	1.79848
3743.71	0.99798	1.79798
3742.74	0.99724	1.79724
3741.78	0.99638	1.79638
3740.82	0.99552	1.79552
3739.85	0.99481	1.79481
3738.89	0.99436	1.79436
3737.92	0.99427	1.79427
3736.96	0.99454	1.79454
3735.99	0.99514	1.79514
3735.03	0.99596	1.79596
3734.06	0.99687	1.79687
3733.1	0.99774	1.79774
3732.14	0.99844	1.79844
3731.17	0.99893	1.79893
3730.21	0.99921	1.79921
3729.24	0.99931	1.79931
3728.28	0.99931	1.79931
3727.31	0.99928	1.79928
3726.35	0.99929	1.79929
3725.38	0.99937	1.79937
3724.42	0.99952	1.79952
3723.46	0.99972	1.79972
3722.49	0.99993	1.79993
3721.53	1.00009	1.80009
3720.56	1.00012	1.80012
3719.6	1	1.8
3718.63	1.00003	1.80003
3717.67	0.99985	1.79985
3716.71	0.99948	1.79948
3715.74	0.99902	1.79902
3714.78	0.99857	1.79857
3713.81	0.99824	1.79824
3712.85	0.99812	1.79812
3711.88	0.99823	1.79823
3710.92	0.99857	1.79857
3709.95	0.99903	1.79903
3708.99	0.99951	1.79951
3708.03	0.99988	1.79988
3707.06	1.00006	1.80006
3706.1	1	1.8
3705.13	0.9999	1.7999
3704.17	0.99965	1.79965
3703.2	0.99932	1.79932
3702.24	0.99898	1.79898
3701.28	0.99868	1.79868
3700.31	0.99842	1.79842
3699.35	0.99817	1.79817
3698.38	0.99783	1.79783
3697.42	0.99735	1.79735
3696.45	0.99666	1.79666
3695.49	0.99575	1.79575
3694.52	0.99465	1.79465
3693.56	0.99344	1.79344
3692.6	0.99224	1.79224
3691.63	0.99117	1.79117
3690.67	0.9903	1.7903
3689.7	0.98966	1.78966
3688.74	0.98922	1.78922
3687.77	0.98891	1.78891
3686.81	0.98861	1.78861
3685.85	0.98817	1.78817
3684.88	0.98749	1.78749
3683.92	0.98646	1.78646
3682.95	0.98505	1.78505
3681.99	0.98328	1.78328
3681.02	0.98121	1.78121
3680.06	0.97895	1.77895
3679.09	0.97659	1.77659
3678.13	0.97422	1.77422
3677.17	0.97189	1.77189
3676.2	0.96962	1.76962
3675.24	0.96739	1.76739
3674.27	0.9652	1.7652
3673.31	0.96302	1.76302
3672.34	0.96084	1.76084
3671.38	0.95866	1.75866
3670.42	0.95649	1.75649
3669.45	0.95434	1.75434
3668.49	0.95223	1.75223
3667.52	0.95014	1.75014
3666.56	0.94807	1.74807
3665.59	0.94595	1.74595
3664.63	0.94373	1.74373
3663.66	0.94134	1.74134
3662.7	0.93875	1.73875
3661.74	0.93591	1.73591
3660.77	0.93284	1.73284
3659.81	0.92954	1.72954
3658.84	0.92603	1.72603
3657.88	0.92234	1.72234
3656.91	0.91849	1.71849
3655.95	0.91454	1.71454
3654.99	0.91056	1.71056
3654.02	0.90664	1.70664
3653.06	0.90289	1.70289
3652.09	0.89942	1.69942
3651.13	0.8963	1.6963
3650.16	0.89359	1.69359
3649.2	0.89126	1.69126
3648.23	0.88925	1.68925
3647.27	0.88744	1.68744
3646.31	0.88571	1.68571
3645.34	0.8839	1.6839
3644.38	0.8819	1.6819
3643.41	0.87963	1.67963
3642.45	0.87708	1.67708
3641.48	0.87427	1.67427
3640.52	0.87128	1.67128
3639.56	0.86818	1.66818
3638.59	0.86507	1.66507
3637.63	0.86203	1.66203
3636.66	0.8591	1.6591
3635.7	0.85633	1.65633
3634.73	0.85375	1.65375
3633.77	0.85138	1.65138
3632.8	0.84922	1.64922
3631.84	0.84728	1.64728
3630.88	0.84553	1.64553
3629.91	0.84393	1.64393
3628.95	0.84244	1.64244
3627.98	0.841	1.641
3627.02	0.83952	1.63952
3626.05	0.83797	1.63797
3625.09	0.83629	1.63629
3624.13	0.83447	1.63447
3623.16	0.83253	1.63253
3622.2	0.83049	1.63049
3621.23	0.8284	1.6284
3620.27	0.82631	1.62631
3619.3	0.82425	1.62425
3618.34	0.82226	1.62226
3617.37	0.82036	1.62036
3616.41	0.81854	1.61854
3615.45	0.81682	1.61682
3614.48	0.81519	1.61519
3613.52	0.81364	1.61364
3612.55	0.81216	1.61216
3611.59	0.81074	1.61074
3610.62	0.80937	1.60937
3609.66	0.80801	1.60801
3608.7	0.80666	1.60666
3607.73	0.80529	1.60529
3606.77	0.8039	1.6039
3605.8	0.80248	1.60248
3604.84	0.80105	1.60105
3603.87	0.79961	1.59961
3602.91	0.79817	1.59817
3601.94	0.79675	1.59675
3600.98	0.79535	1.59535
3600.02	0.794	1.594
3599.05	0.79269	1.59269
3598.09	0.79143	1.59143
3597.12	0.79022	1.59022
3596.16	0.78901	1.58901
3595.19	0.78779	1.58779
3594.23	0.7865	1.5865
3593.27	0.78511	1.58511
3592.3	0.7836	1.5836
3591.34	0.78198	1.58198
3590.37	0.78028	1.58028
3589.41	0.77853	1.57853
3588.44	0.77678	1.57678
3587.48	0.77506	1.57506
3586.51	0.77339	1.57339
3585.55	0.77176	1.57176
3584.59	0.77016	1.57016
3583.62	0.76856	1.56856
3582.66	0.76692	1.56692
3581.69	0.76523	1.56523
3580.73	0.76348	1.56348
3579.76	0.76169	1.56169
3578.8	0.75986	1.55986
3577.84	0.758	1.558
3576.87	0.75611	1.55611
3575.91	0.75414	1.55414
3574.94	0.75209	1.55209
3573.98	0.74992	1.54992
3573.01	0.74763	1.54763
3572.05	0.74524	1.54524
3571.08	0.74277	1.54277
3570.12	0.74029	1.54029
3569.16	0.73786	1.53786
3568.19	0.73552	1.53552
3567.23	0.73332	1.53332
3566.26	0.73127	1.53127
3565.3	0.72934	1.52934
3564.33	0.7275	1.5275
3563.37	0.72569	1.52569
3562.41	0.72385	1.52385
3561.44	0.72193	1.52193
3560.48	0.71991	1.51991
3559.51	0.71778	1.51778
3558.55	0.71555	1.51555
3557.58	0.71324	1.51324
3556.62	0.71091	1.51091
3555.65	0.70858	1.50858
3554.69	0.70628	1.50628
3553.73	0.70403	1.50403
3552.76	0.70181	1.50181
3551.8	0.69964	1.49964
3550.83	0.69748	1.49748
3549.87	0.69534	1.49534
3548.9	0.69321	1.49321
3547.94	0.69109	1.49109
3546.98	0.68898	1.48898
3546.01	0.68689	1.48689
3545.05	0.68482	1.48482
3544.08	0.68277	1.48277
3543.12	0.68074	1.48074
3542.15	0.67874	1.47874
3541.19	0.67678	1.47678
3540.22	0.67486	1.47486
3539.26	0.673	1.473
3538.3	0.67121	1.47121
3537.33	0.6695	1.4695
3536.37	0.66786	1.46786
3535.4	0.66628	1.46628
3534.44	0.66474	1.46474
3533.47	0.66324	1.46324
3532.51	0.66176	1.46176
3531.55	0.6603	1.4603
3530.58	0.65887	1.45887
3529.62	0.65749	1.45749
3528.65	0.65618	1.45618
3527.69	0.65494	1.45494
3526.72	0.65379	1.45379
3525.76	0.65271	1.45271
3524.79	0.6517	1.4517
3523.83	0.65072	1.45072
3522.87	0.64974	1.44974
3521.9	0.64874	1.44874
3520.94	0.6477	1.4477
3519.97	0.64662	1.44662
3519.01	0.64551	1.44551
3518.04	0.6444	1.4444
3517.08	0.64332	1.44332
3516.12	0.64233	1.44233
3515.15	0.64144	1.44144
3514.19	0.64068	1.44068
3513.22	0.64004	1.44004
3512.26	0.63951	1.43951
3511.29	0.63906	1.43906
3510.33	0.63864	1.43864
3509.36	0.63824	1.43824
3508.4	0.63781	1.43781
3507.44	0.63735	1.43735
3506.47	0.63684	1.43684
3505.51	0.63629	1.43629
3504.54	0.63569	1.43569
3503.58	0.63505	1.43505
3502.61	0.63439	1.43439
3501.65	0.63374	1.43374
3500.69	0.6331	1.4331
3499.72	0.63253	1.43253
3498.76	0.63203	1.43203
3497.79	0.63164	1.43164
3496.83	0.63135	1.43135
3495.86	0.63115	1.43115
3494.9	0.63102	1.43102
3493.93	0.63093	1.43093
3492.97	0.63085	1.43085
3492.01	0.63075	1.43075
3491.04	0.6306	1.4306
3490.08	0.63042	1.43042
3489.11	0.6302	1.4302
3488.15	0.62997	1.42997
3487.18	0.62972	1.42972
3486.22	0.62948	1.42948
3485.26	0.62925	1.42925
3484.29	0.62904	1.42904
3483.33	0.62884	1.42884
3482.36	0.62865	1.42865
3481.4	0.62845	1.42845
3480.43	0.62827	1.42827
3479.47	0.62808	1.42808
3478.5	0.62791	1.42791
3477.54	0.62773	1.42773
3476.58	0.62755	1.42755
3475.61	0.62736	1.42736
3474.65	0.62713	1.42713
3473.68	0.62687	1.42687
3472.72	0.62658	1.42658
3471.75	0.62624	1.42624
3470.79	0.62589	1.42589
3469.83	0.62554	1.42554
3468.86	0.62523	1.42523
3467.9	0.62497	1.42497
3466.93	0.62479	1.42479
3465.97	0.62471	1.42471
3465	0.62473	1.42473
3464.04	0.62483	1.42483
3463.07	0.62499	1.42499
3462.11	0.62517	1.42517
3461.15	0.62536	1.42536
3460.18	0.62551	1.42551
3459.22	0.62561	1.42561
3458.25	0.62564	1.42564
3457.29	0.6256	1.4256
3456.32	0.6255	1.4255
3455.36	0.62537	1.42537
3454.4	0.62525	1.42525
3453.43	0.62516	1.42516
3452.47	0.62513	1.42513
3451.5	0.62517	1.42517
3450.54	0.62529	1.42529
3449.57	0.6255	1.4255
3448.61	0.62578	1.42578
3447.64	0.62614	1.42614
3446.68	0.62657	1.42657
3445.72	0.62707	1.42707
3444.75	0.62763	1.42763
3443.79	0.62824	1.42824
3442.82	0.62889	1.42889
3441.86	0.62954	1.42954
3440.89	0.63017	1.43017
3439.93	0.63073	1.43073
3438.97	0.63121	1.43121
3438	0.63159	1.43159
3437.04	0.63186	1.43186
3436.07	0.63206	1.43206
3435.11	0.6322	1.4322
3434.14	0.63234	1.43234
3433.18	0.63251	1.43251
3432.21	0.63275	1.43275
3431.25	0.63306	1.43306
3430.29	0.63345	1.43345
3429.32	0.6339	1.4339
3428.36	0.6344	1.4344
3427.39	0.63493	1.43493
3426.43	0.63546	1.43546
3425.46	0.63598	1.43598
3424.5	0.63649	1.43649
3423.54	0.63701	1.43701
3422.57	0.63752	1.43752
3421.61	0.63806	1.43806
3420.64	0.63862	1.43862
3419.68	0.63922	1.43922
3418.71	0.63985	1.43985
3417.75	0.64052	1.44052
3416.78	0.64123	1.44123
3415.82	0.64197	1.44197
3414.86	0.64274	1.44274
3413.89	0.64354	1.44354
3412.93	0.64434	1.44434
3411.96	0.64513	1.44513
3411	0.64589	1.44589
3410.03	0.64663	1.44663
3409.07	0.64732	1.44732
3408.11	0.64797	1.44797
3407.14	0.64861	1.44861
3406.18	0.64925	1.44925
3405.21	0.64991	1.44991
3404.25	0.6506	1.4506
3403.28	0.65132	1.45132
3402.32	0.65206	1.45206
3401.35	0.65279	1.45279
3400.39	0.6535	1.4535
3399.43	0.65417	1.45417
3398.46	0.65479	1.45479
3397.5	0.65537	1.45537
3396.53	0.65594	1.45594
3395.57	0.65654	1.45654
3394.6	0.65721	1.45721
3393.64	0.65797	1.45797
3392.68	0.65887	1.45887
3391.71	0.65991	1.45991
3390.75	0.66107	1.46107
3389.78	0.66234	1.46234
3388.82	0.66366	1.46366
3387.85	0.665	1.465
3386.89	0.66631	1.46631
3385.92	0.66754	1.46754
3384.96	0.66869	1.46869
3384	0.66974	1.46974
3383.03	0.67072	1.47072
3382.07	0.67165	1.47165
3381.1	0.67258	1.47258
3380.14	0.67354	1.47354
3379.17	0.67454	1.47454
3378.21	0.67562	1.47562
3377.25	0.67676	1.47676
3376.28	0.67796	1.47796
3375.32	0.67921	1.47921
3374.35	0.6805	1.4805
3373.39	0.6818	1.4818
3372.42	0.68311	1.48311
3371.46	0.68442	1.48442
3370.49	0.68573	1.48573
3369.53	0.68702	1.48702
3368.57	0.68828	1.48828
3367.6	0.68952	1.48952
3366.64	0.69071	1.49071
3365.67	0.69188	1.49188
3364.71	0.69303	1.49303
3363.74	0.69417	1.49417
3362.78	0.69534	1.49534
3361.82	0.69655	1.49655
3360.85	0.69782	1.49782
3359.89	0.69914	1.49914
3358.92	0.7005	1.5005
3357.96	0.7019	1.5019
3356.99	0.70331	1.50331
3356.03	0.7047	1.5047
3355.06	0.70606	1.50606
3354.1	0.70736	1.50736
3353.14	0.70862	1.50862
3352.17	0.70983	1.50983
3351.21	0.71101	1.51101
3350.24	0.71217	1.51217
3349.28	0.71334	1.51334
3348.31	0.71452	1.51452
3347.35	0.71571	1.51571
3346.39	0.71691	1.51691
3345.42	0.71811	1.51811
3344.46	0.71929	1.51929
3343.49	0.72047	1.52047
3342.53	0.72163	1.52163
3341.56	0.72279	1.52279
3340.6	0.72396	1.52396
3339.63	0.72515	1.52515
3338.67	0.72638	1.52638
3337.71	0.72764	1.52764
3336.74	0.72894	1.52894
3335.78	0.73027	1.53027
3334.81	0.73162	1.53162
3333.85	0.73298	1.53298
3332.88	0.73434	1.53434
3331.92	0.73568	1.53568
3330.96	0.73699	1.53699
3329.99	0.73828	1.53828
3329.03	0.73953	1.53953
3328.06	0.74076	1.54076
3327.1	0.74197	1.54197
3326.13	0.74318	1.54318
3325.17	0.74441	1.54441
3324.2	0.74567	1.54567
3323.24	0.74697	1.54697
3322.28	0.74833	1.54833
3321.31	0.74972	1.54972
3320.35	0.75113	1.55113
3319.38	0.75253	1.55253
3318.42	0.75391	1.55391
3317.45	0.75524	1.55524
3316.49	0.7565	1.5565
3315.53	0.75771	1.55771
3314.56	0.75887	1.55887
3313.6	0.75997	1.55997
3312.63	0.76105	1.56105
3311.67	0.76209	1.56209
3310.7	0.76311	1.56311
3309.74	0.76409	1.56409
3308.77	0.76503	1.56503
3307.81	0.76592	1.56592
3306.85	0.76677	1.56677
3305.88	0.7676	1.5676
3304.92	0.76841	1.56841
3303.95	0.76924	1.56924
3302.99	0.77011	1.57011
3302.02	0.77104	1.57104
3301.06	0.77206	1.57206
3300.1	0.77317	1.57317
3299.13	0.77436	1.57436
3298.17	0.77562	1.57562
3297.2	0.77692	1.57692
3296.24	0.7782	1.5782
3295.27	0.77944	1.57944
3294.31	0.78059	1.58059
3293.34	0.78161	1.58161
3292.38	0.78249	1.58249
3291.42	0.78321	1.58321
3290.45	0.7838	1.5838
3289.49	0.78426	1.58426
3288.52	0.78462	1.58462
3287.56	0.78494	1.58494
3286.59	0.78525	1.58525
3285.63	0.7856	1.5856
3284.67	0.78603	1.58603
3283.7	0.78658	1.58658
3282.74	0.78727	1.58727
3281.77	0.78809	1.58809
3280.81	0.78904	1.58904
3279.84	0.79008	1.59008
3278.88	0.79118	1.59118
3277.91	0.7923	1.5923
3276.95	0.79339	1.59339
3275.99	0.79442	1.59442
3275.02	0.79538	1.59538
3274.06	0.79626	1.59626
3273.09	0.79708	1.59708
3272.13	0.79785	1.59785
3271.16	0.79861	1.59861
3270.2	0.79936	1.59936
3269.24	0.80014	1.60014
3268.27	0.80095	1.60095
3267.31	0.80179	1.60179
3266.34	0.80265	1.60265
3265.38	0.80352	1.60352
3264.41	0.80439	1.60439
3263.45	0.80525	1.60525
3262.48	0.80609	1.60609
3261.52	0.80693	1.60693
3260.56	0.80778	1.60778
3259.59	0.80863	1.60863
3258.63	0.80951	1.60951
3257.66	0.81043	1.61043
3256.7	0.81137	1.61137
3255.73	0.81234	1.61234
3254.77	0.81333	1.61333
3253.81	0.81433	1.61433
3252.84	0.81533	1.61533
3251.88	0.81631	1.61631
3250.91	0.81728	1.61728
3249.95	0.81822	1.61822
3248.98	0.81913	1.61913
3248.02	0.81999	1.61999
3247.05	0.82081	1.62081
3246.09	0.82159	1.62159
3245.13	0.82232	1.62232
3244.16	0.82304	1.62304
3243.2	0.82376	1.62376
3242.23	0.8245	1.6245
3241.27	0.82531	1.62531
3240.3	0.8262	1.6262
3239.34	0.82718	1.62718
3238.38	0.82826	1.62826
3237.41	0.82941	1.62941
3236.45	0.83062	1.63062
3235.48	0.83182	1.63182
3234.52	0.83298	1.63298
3233.55	0.83406	1.63406
3232.59	0.83502	1.63502
3231.62	0.83584	1.63584
3230.66	0.83652	1.63652
3229.7	0.83709	1.63709
3228.73	0.83759	1.63759
3227.77	0.83805	1.63805
3226.8	0.83855	1.63855
3225.84	0.83913	1.63913
3224.87	0.83984	1.63984
3223.91	0.84071	1.64071
3222.95	0.84174	1.64174
3221.98	0.84292	1.64292
3221.02	0.84421	1.64421
3220.05	0.84557	1.64557
3219.09	0.84693	1.64693
3218.12	0.84826	1.64826
3217.16	0.8495	1.6495
3216.19	0.85065	1.65065
3215.23	0.85169	1.65169
3214.27	0.85264	1.65264
3213.3	0.85353	1.65353
3212.34	0.8544	1.6544
3211.37	0.85528	1.65528
3210.41	0.85621	1.65621
3209.44	0.85722	1.65722
3208.48	0.85833	1.65833
3207.51	0.85954	1.65954
3206.55	0.86084	1.66084
3205.59	0.86219	1.66219
3204.62	0.86359	1.66359
3203.66	0.86498	1.66498
3202.69	0.86634	1.66634
3201.73	0.86764	1.66764
3200.76	0.86888	1.66888
3199.8	0.87005	1.67005
3198.84	0.87116	1.67116
3197.87	0.87223	1.67223
3196.91	0.87327	1.67327
3195.94	0.87429	1.67429
3194.98	0.87531	1.67531
3194.01	0.87634	1.67634
3193.05	0.8774	1.6774
3192.08	0.87848	1.67848
3191.12	0.8796	1.6796
3190.16	0.88075	1.68075
3189.19	0.88193	1.68193
3188.23	0.88314	1.68314
3187.26	0.88437	1.68437
3186.3	0.88562	1.68562
3185.33	0.88687	1.68687
3184.37	0.88813	1.68813
3183.41	0.88938	1.68938
3182.44	0.89063	1.69063
3181.48	0.89187	1.69187
3180.51	0.89311	1.69311
3179.55	0.89434	1.69434
3178.58	0.89559	1.69559
3177.62	0.89683	1.69683
3176.65	0.89809	1.69809
3175.69	0.89936	1.69936
3174.73	0.90065	1.70065
3173.76	0.90196	1.70196
3172.8	0.90328	1.70328
3171.83	0.90461	1.70461
3170.87	0.90594	1.70594
3169.9	0.90727	1.70727
3168.94	0.90859	1.70859
3167.98	0.9099	1.7099
3167.01	0.9112	1.7112
3166.05	0.9125	1.7125
3165.08	0.91378	1.71378
3164.12	0.91506	1.71506
3163.15	0.91631	1.71631
3162.19	0.91754	1.71754
3161.22	0.91873	1.71873
3160.26	0.91988	1.71988
3159.3	0.92098	1.72098
3158.33	0.92204	1.72204
3157.37	0.92308	1.72308
3156.4	0.9241	1.7241
3155.44	0.92512	1.72512
3154.47	0.92614	1.72614
3153.51	0.92718	1.72718
3152.55	0.92822	1.72822
3151.58	0.92926	1.72926
3150.62	0.93028	1.73028
3149.65	0.93129	1.73129
3148.69	0.93227	1.73227
3147.72	0.93323	1.73323
3146.76	0.93418	1.73418
3145.79	0.93513	1.73513
3144.83	0.93608	1.73608
3143.87	0.93703	1.73703
3142.9	0.93797	1.73797
3141.94	0.9389	1.7389
3140.97	0.9398	1.7398
3140.01	0.94067	1.74067
3139.04	0.94151	1.74151
3138.08	0.9423	1.7423
3137.12	0.94306	1.74306
3136.15	0.94379	1.74379
3135.19	0.94452	1.74452
3134.22	0.94527	1.74527
3133.26	0.94606	1.74606
3132.29	0.94691	1.74691
3131.33	0.94783	1.74783
3130.36	0.94883	1.74883
3129.4	0.94991	1.74991
3128.44	0.95105	1.75105
3127.47	0.95226	1.75226
3126.51	0.9535	1.7535
3125.54	0.95475	1.75475
3124.58	0.95599	1.75599
3123.61	0.95721	1.75721
3122.65	0.95837	1.75837
3121.69	0.95947	1.75947
3120.72	0.96049	1.76049
3119.76	0.96143	1.76143
3118.79	0.96229	1.76229
3117.83	0.96308	1.76308
3116.86	0.96382	1.76382
3115.9	0.96453	1.76453
3114.93	0.96524	1.76524
3113.97	0.96598	1.76598
3113.01	0.96675	1.76675
3112.04	0.96758	1.76758
3111.08	0.96845	1.76845
3110.11	0.96935	1.76935
3109.15	0.97027	1.77027
3108.18	0.97117	1.77117
3107.22	0.97203	1.77203
3106.26	0.97284	1.77284
3105.29	0.97358	1.77358
3104.33	0.97424	1.77424
3103.36	0.97484	1.77484
3102.4	0.97538	1.77538
3101.43	0.97588	1.77588
3100.47	0.97636	1.77636
3099.5	0.97682	1.77682
3098.54	0.97729	1.77729
3097.58	0.97778	1.77778
3096.61	0.97829	1.77829
3095.65	0.97882	1.77882
3094.68	0.97937	1.77937
3093.72	0.97994	1.77994
3092.75	0.98051	1.78051
3091.79	0.98107	1.78107
3090.83	0.9816	1.7816
3089.86	0.98211	1.78211
3088.9	0.98257	1.78257
3087.93	0.98299	1.78299
3086.97	0.98338	1.78338
3086	0.98372	1.78372
3085.04	0.98404	1.78404
3084.07	0.98435	1.78435
3083.11	0.98465	1.78465
3082.15	0.98496	1.78496
3081.18	0.98528	1.78528
3080.22	0.98562	1.78562
3079.25	0.98598	1.78598
3078.29	0.98633	1.78633
3077.32	0.98667	1.78667
3076.36	0.98699	1.78699
3075.4	0.98727	1.78727
3074.43	0.98752	1.78752
3073.47	0.98776	1.78776
3072.5	0.98798	1.78798
3071.54	0.98822	1.78822
3070.57	0.98847	1.78847
3069.61	0.98876	1.78876
3068.64	0.98906	1.78906
3067.68	0.98939	1.78939
3066.72	0.98973	1.78973
3065.75	0.99005	1.79005
3064.79	0.99037	1.79037
3063.82	0.99066	1.79066
3062.86	0.99095	1.79095
3061.89	0.99124	1.79124
3060.93	0.99154	1.79154
3059.97	0.99187	1.79187
3059	0.99226	1.79226
3058.04	0.99271	1.79271
3057.07	0.99322	1.79322
3056.11	0.9938	1.7938
3055.14	0.99444	1.79444
3054.18	0.9951	1.7951
3053.21	0.99578	1.79578
3052.25	0.99644	1.79644
3051.29	0.99707	1.79707
3050.32	0.99763	1.79763
3049.36	0.99813	1.79813
3048.39	0.99856	1.79856
3047.43	0.99893	1.79893
3046.46	0.99924	1.79924
3045.5	0.99949	1.79949
3044.54	0.99969	1.79969
3043.57	0.99984	1.79984
3042.61	0.99995	1.79995
3041.64	1.00001	1.80001
3040.68	1.00004	1.80004
3039.71	1.00004	1.80004
3038.75	1.00002	1.80002
3037.78	0.99999	1.79999
3036.82	0.99996	1.79996
3035.86	0.99994	1.79994
3034.89	0.99993	1.79993
3033.93	0.99991	1.79991
3032.96	0.9999	1.7999
3032	0.99987	1.79987
3031.03	0.99982	1.79982
3030.07	0.99975	1.79975
3029.11	0.99967	1.79967
3028.14	0.99956	1.79956
3027.18	0.99943	1.79943
3026.21	0.99927	1.79927
3025.25	0.99907	1.79907
3024.28	0.9988	1.7988
3023.32	0.99847	1.79847
3022.35	0.99806	1.79806
3021.39	0.99756	1.79756
3020.43	0.99697	1.79697
3019.46	0.99631	1.79631
3018.5	0.99557	1.79557
3017.53	0.99478	1.79478
3016.57	0.99393	1.79393
3015.6	0.99305	1.79305
3014.64	0.99214	1.79214
3013.68	0.99119	1.79119
3012.71	0.99022	1.79022
3011.75	0.9892	1.7892
3010.78	0.98815	1.78815
3009.82	0.98707	1.78707
3008.85	0.98596	1.78596
3007.89	0.98484	1.78484
3006.92	0.98374	1.78374
3005.96	0.98269	1.78269
3005	0.98171	1.78171
3004.03	0.98084	1.78084
3003.07	0.98006	1.78006
3002.1	0.97937	1.77937
3001.14	0.97874	1.77874
3000.17	0.97813	1.77813
2999.21	0.97752	1.77752
2998.25	0.97687	1.77687
2997.28	0.97617	1.77617
2996.32	0.97541	1.77541
2995.35	0.9746	1.7746
2994.39	0.97376	1.77376
2993.42	0.97293	1.77293
2992.46	0.97214	1.77214
2991.49	0.97138	1.77138
2990.53	0.97064	1.77064
2989.57	0.96988	1.76988
2988.6	0.96907	1.76907
2987.64	0.96819	1.76819
2986.67	0.96719	1.76719
2985.71	0.96604	1.76604
2984.74	0.96474	1.76474
2983.78	0.96331	1.76331
2982.82	0.96177	1.76177
2981.85	0.96019	1.76019
2980.89	0.95861	1.75861
2979.92	0.95709	1.75709
2978.96	0.95565	1.75565
2977.99	0.95431	1.75431
2977.03	0.95305	1.75305
2976.06	0.95186	1.75186
2975.1	0.95069	1.75069
2974.14	0.9495	1.7495
2973.17	0.94824	1.74824
2972.21	0.94689	1.74689
2971.24	0.9454	1.7454
2970.28	0.9438	1.7438
2969.31	0.94211	1.74211
2968.35	0.94036	1.74036
2967.39	0.93855	1.73855
2966.42	0.93673	1.73673
2965.46	0.93492	1.73492
2964.49	0.9332	1.7332
2963.53	0.93164	1.73164
2962.56	0.93031	1.73031
2961.6	0.92924	1.72924
2960.63	0.92841	1.72841
2959.67	0.92777	1.72777
2958.71	0.92725	1.72725
2957.74	0.92676	1.72676
2956.78	0.92622	1.72622
2955.81	0.92555	1.72555
2954.85	0.9247	1.7247
2953.88	0.92368	1.72368
2952.92	0.92255	1.72255
2951.96	0.92138	1.72138
2950.99	0.92024	1.72024
2950.03	0.91914	1.71914
2949.06	0.91805	1.71805
2948.1	0.9169	1.7169
2947.13	0.91564	1.71564
2946.17	0.91426	1.71426
2945.2	0.91275	1.71275
2944.24	0.91113	1.71113
2943.28	0.90944	1.70944
2942.31	0.90775	1.70775
2941.35	0.90616	1.70616
2940.38	0.90477	1.70477
2939.42	0.90369	1.70369
2938.45	0.90299	1.70299
2937.49	0.90269	1.70269
2936.53	0.90281	1.70281
2935.56	0.90332	1.70332
2934.6	0.90417	1.70417
2933.63	0.90528	1.70528
2932.67	0.90658	1.70658
2931.7	0.90796	1.70796
2930.74	0.90939	1.70939
2929.77	0.91085	1.71085
2928.81	0.91234	1.71234
2927.85	0.91386	1.71386
2926.88	0.91539	1.71539
2925.92	0.9169	1.7169
2924.95	0.91834	1.71834
2923.99	0.91965	1.71965
2923.02	0.92082	1.72082
2922.06	0.92182	1.72182
2921.1	0.92269	1.72269
2920.13	0.92346	1.72346
2919.17	0.9242	1.7242
2918.2	0.92497	1.72497
2917.24	0.92579	1.72579
2916.27	0.92668	1.72668
2915.31	0.92766	1.72766
2914.34	0.92873	1.72873
2913.38	0.92988	1.72988
2912.42	0.93112	1.73112
2911.45	0.9324	1.7324
2910.49	0.9337	1.7337
2909.52	0.93498	1.73498
2908.56	0.93623	1.73623
2907.59	0.93741	1.73741
2906.63	0.93849	1.73849
2905.67	0.93944	1.73944
2904.7	0.94027	1.74027
2903.74	0.941	1.741
2902.77	0.9417	1.7417
2901.81	0.94244	1.74244
2900.84	0.94329	1.74329
2899.88	0.94427	1.74427
2898.91	0.94542	1.74542
2897.95	0.94669	1.74669
2896.99	0.94806	1.74806
2896.02	0.94944	1.74944
2895.06	0.95077	1.75077
2894.09	0.95198	1.75198
2893.13	0.95303	1.75303
2892.16	0.9539	1.7539
2891.2	0.95458	1.75458
2890.24	0.95509	1.75509
2889.27	0.95548	1.75548
2888.31	0.95576	1.75576
2887.34	0.95596	1.75596
2886.38	0.95609	1.75609
2885.41	0.95614	1.75614
2884.45	0.95614	1.75614
2883.48	0.95609	1.75609
2882.52	0.95605	1.75605
2881.56	0.95603	1.75603
2880.59	0.95602	1.75602
2879.63	0.95602	1.75602
2878.66	0.95599	1.75599
2877.7	0.95591	1.75591
2876.73	0.95577	1.75577
2875.77	0.95557	1.75557
2874.81	0.95533	1.75533
2873.84	0.95508	1.75508
2872.88	0.95485	1.75485
2871.91	0.95466	1.75466
2870.95	0.95458	1.75458
2869.98	0.95463	1.75463
2869.02	0.95484	1.75484
2868.05	0.95522	1.75522
2867.09	0.95574	1.75574
2866.13	0.95634	1.75634
2865.16	0.95699	1.75699
2864.2	0.95762	1.75762
2863.23	0.95819	1.75819
2862.27	0.95868	1.75868
2861.3	0.95906	1.75906
2860.34	0.95932	1.75932
2859.38	0.95947	1.75947
2858.41	0.95952	1.75952
2857.45	0.95949	1.75949
2856.48	0.95935	1.75935
2855.52	0.95906	1.75906
2854.55	0.95858	1.75858
2853.59	0.95789	1.75789
2852.62	0.95697	1.75697
2851.66	0.95587	1.75587
2850.7	0.95461	1.75461
2849.73	0.95329	1.75329
2848.77	0.95198	1.75198
2847.8	0.95077	1.75077
2846.84	0.94971	1.74971
2845.87	0.94884	1.74884
2844.91	0.94818	1.74818
2843.95	0.94772	1.74772
2842.98	0.94749	1.74749
2842.02	0.94749	1.74749
2841.05	0.94774	1.74774
2840.09	0.94825	1.74825
2839.12	0.94902	1.74902
2838.16	0.95006	1.75006
2837.19	0.95136	1.75136
2836.23	0.95291	1.75291
2835.27	0.9547	1.7547
2834.3	0.95672	1.75672
2833.34	0.95895	1.75895
2832.37	0.96134	1.76134
2831.41	0.96388	1.76388
2830.44	0.96651	1.76651
2829.48	0.9692	1.7692
2828.52	0.97192	1.77192
2827.55	0.97461	1.77461
2826.59	0.97721	1.77721
2825.62	0.97965	1.77965
2824.66	0.98189	1.78189
2823.69	0.98388	1.78388
2822.73	0.9856	1.7856
2821.76	0.98706	1.78706
2820.8	0.98827	1.78827
2819.84	0.98928	1.78928
2818.87	0.99018	1.79018
2817.91	0.99103	1.79103
2816.94	0.99191	1.79191
2815.98	0.99284	1.79284
2815.01	0.99382	1.79382
2814.05	0.99481	1.79481
2813.09	0.99574	1.79574
2812.12	0.99655	1.79655
2811.16	0.99723	1.79723
2810.19	0.99773	1.79773
2809.23	0.99809	1.79809
2808.26	0.99832	1.79832
2807.3	0.99846	1.79846
2806.33	0.99853	1.79853
2805.37	0.99856	1.79856
2804.41	0.99854	1.79854
2803.44	0.99849	1.79849
2802.48	0.99841	1.79841
2801.51	0.99833	1.79833
2800.55	0.99827	1.79827
2799.58	0.99827	1.79827
2798.62	0.99837	1.79837
2797.66	0.99857	1.79857
2796.69	0.99886	1.79886
2795.73	0.9992	1.7992
2794.76	0.99954	1.79954
2793.8	0.99982	1.79982
2792.83	0.99998	1.79998
2791.87	1	1.8
2790.9	0.99993	1.79993
2789.94	0.99981	1.79981
2788.98	0.99968	1.79968
2788.01	0.99957	1.79957
2787.05	0.99952	1.79952
2786.08	0.99954	1.79954
2785.12	0.99957	1.79957
2784.15	0.9996	1.7996
2783.19	0.99959	1.79959
2782.23	0.99954	1.79954
2781.26	0.99948	1.79948
2780.3	0.9994	1.7994
2779.33	0.99934	1.79934
2778.37	0.9993	1.7993
2777.4	0.99927	1.79927
2776.44	0.99925	1.79925
2775.47	0.99919	1.79919
2774.51	0.99914	1.79914
2773.55	0.99904	1.79904
2772.58	0.99897	1.79897
2771.62	0.99888	1.79888
2770.65	0.99882	1.79882
2769.69	0.99879	1.79879
2768.72	0.99877	1.79877
2767.76	0.99901	1.79901
2766.8	0.99922	1.79922
2765.83	0.99938	1.79938
2764.87	0.99948	1.79948
2763.9	0.99954	1.79954
2762.94	0.99956	1.79956
2761.97	0.99956	1.79956
2761.01	0.99952	1.79952
2760.04	0.99944	1.79944
2759.08	0.9993	1.7993
2758.12	0.99909	1.79909
2757.15	0.99883	1.79883
2756.19	0.99857	1.79857
2755.22	0.99835	1.79835
2754.26	0.99821	1.79821
2753.29	0.99818	1.79818
2752.33	0.99826	1.79826
2751.37	0.99844	1.79844
2750.4	0.99867	1.79867
2749.44	0.9989	1.7989
2748.47	0.99907	1.79907
2747.51	0.99914	1.79914
2746.54	0.99908	1.79908
2745.58	0.9989	1.7989
2744.61	0.99863	1.79863
2743.65	0.99833	1.79833
2742.69	0.99805	1.79805
2741.72	0.99782	1.79782
2740.76	0.99769	1.79769
2739.79	0.99765	1.79765
2738.83	0.99771	1.79771
2737.86	0.99786	1.79786
2736.9	0.99808	1.79808
2735.94	0.99834	1.79834
2734.97	0.99862	1.79862
2734.01	0.99888	1.79888
2733.04	0.99911	1.79911
2732.08	0.99929	1.79929
2731.11	0.99944	1.79944
2730.15	0.99955	1.79955
2729.18	0.99962	1.79962
2728.22	0.99964	1.79964
2727.26	0.99962	1.79962
2726.29	0.99957	1.79957
2725.33	0.9995	1.7995
2724.36	0.99943	1.79943
2723.4	0.99936	1.79936
2722.43	0.99928	1.79928
2721.47	0.9992	1.7992
2720.51	0.9991	1.7991
2719.54	0.99899	1.79899
2718.58	0.99888	1.79888
2717.61	0.99876	1.79876
2716.65	0.99866	1.79866
2715.68	0.99859	1.79859
2714.72	0.99855	1.79855
2713.75	0.99856	1.79856
2712.79	0.99864	1.79864
2711.83	0.99878	1.79878
2710.86	0.99899	1.79899
2709.9	0.99922	1.79922
2708.93	0.99945	1.79945
2707.97	0.99962	1.79962
2707	0.99972	1.79972
2706.04	0.99978	1.79978
2705.08	0.99982	1.79982
2704.11	0.99987	1.79987
2703.15	0.99996	1.79996
2702.18	1.00011	1.80011
2701.22	1.0003	1.8003
2700.25	1.00051	1.80051
2699.29	1.00071	1.80071
2698.32	1.00086	1.80086
2697.36	1.00096	1.80096
2696.4	1.00098	1.80098
2695.43	1.00094	1.80094
2694.47	1.00088	1.80088
2693.5	1.00078	1.80078
2692.54	1.00068	1.80068
2691.57	1.00059	1.80059
2690.61	1.00054	1.80054
2689.65	1.00053	1.80053
2688.68	1.00056	1.80056
2687.72	1.00061	1.80061
2686.75	1.00066	1.80066
2685.79	1.00069	1.80069
2684.82	1.00066	1.80066
2683.86	1.00059	1.80059
2682.89	1.00044	1.80044
2681.93	1.00024	1.80024
2680.97	1.00004	1.80004
2680	0.99989	1.79989
2679.04	0.99984	1.79984
2678.07	0.99989	1.79989
2677.11	1.00001	1.80001
2676.14	1.00014	1.80014
2675.18	1.00024	1.80024
2674.22	1.00029	1.80029
2673.25	1.00026	1.80026
2672.29	1.00019	1.80019
2671.32	1.0001	1.8001
2670.36	1.00004	1.80004
2669.39	1.00002	1.80002
2668.43	1.00004	1.80004
2667.46	1.00007	1.80007
2666.5	1.00004	1.80004
2665.54	1	1.8
2664.57	0.99983	1.79983
2663.61	0.99953	1.79953
2662.64	0.99915	1.79915
2661.68	0.99879	1.79879
2660.71	0.99852	1.79852
2659.75	0.99838	1.79838
2658.78	0.99837	1.79837
2657.82	0.99848	1.79848
2656.86	0.99866	1.79866
2655.89	0.99883	1.79883
2654.93	0.99894	1.79894
2653.96	0.99894	1.79894
2653	0.99881	1.79881
2652.03	0.99857	1.79857
2651.07	0.99827	1.79827
2650.11	0.99798	1.79798
2649.14	0.99776	1.79776
2648.18	0.99765	1.79765
2647.21	0.99766	1.79766
2646.25	0.99775	1.79775
2645.28	0.99791	1.79791
2644.32	0.9981	1.7981
2643.35	0.99828	1.79828
2642.39	0.99843	1.79843
2641.43	0.99855	1.79855
2640.46	0.99862	1.79862
2639.5	0.99867	1.79867
2638.53	0.9987	1.7987
2637.57	0.99872	1.79872
2636.6	0.9987	1.7987
2635.64	0.99863	1.79863
2634.68	0.99848	1.79848
2633.71	0.99825	1.79825
2632.75	0.99796	1.79796
2631.78	0.99766	1.79766
2630.82	0.9974	1.7974
2629.85	0.99723	1.79723
2628.89	0.99719	1.79719
2627.92	0.99728	1.79728
2626.96	0.99745	1.79745
2626	0.99762	1.79762
2625.03	0.99773	1.79773
2624.07	0.99771	1.79771
2623.1	0.99757	1.79757
2622.14	0.99735	1.79735
2621.17	0.99714	1.79714
2620.21	0.99703	1.79703
2619.25	0.99706	1.79706
2618.28	0.99726	1.79726
2617.32	0.9976	1.7976
2616.35	0.998	1.798
2615.39	0.99838	1.79838
2614.42	0.99865	1.79865
2613.46	0.99876	1.79876
2612.49	0.99873	1.79873
2611.53	0.99862	1.79862
2610.57	0.99851	1.79851
2609.6	0.99847	1.79847
2608.64	0.99851	1.79851
2607.67	0.99862	1.79862
2606.71	0.99876	1.79876
2605.74	0.99889	1.79889
2604.78	0.99897	1.79897
2603.82	0.99898	1.79898
2602.85	0.99892	1.79892
2601.89	0.9988	1.7988
2600.92	0.99863	1.79863
2599.96	0.99845	1.79845
2598.99	0.99824	1.79824
2598.03	0.99801	1.79801
2597.06	0.99775	1.79775
2596.1	0.99748	1.79748
2595.14	0.99722	1.79722
2594.17	0.99702	1.79702
2593.21	0.99692	1.79692
2592.24	0.99693	1.79693
2591.28	0.99706	1.79706
2590.31	0.99727	1.79727
2589.35	0.99752	1.79752
2588.39	0.99777	1.79777
2587.42	0.99797	1.79797
2586.46	0.99811	1.79811
2585.49	0.99816	1.79816
2584.53	0.99816	1.79816
2583.56	0.99813	1.79813
2582.6	0.9981	1.7981
2581.63	0.99807	1.79807
2580.67	0.99806	1.79806
2579.71	0.99805	1.79805
2578.74	0.99802	1.79802
2577.78	0.99799	1.79799
2576.81	0.99796	1.79796
2575.85	0.99794	1.79794
2574.88	0.99797	1.79797
2573.92	0.99806	1.79806
2572.96	0.99824	1.79824
2571.99	0.99851	1.79851
2571.03	0.99883	1.79883
2570.06	0.99917	1.79917
2569.1	0.99947	1.79947
2568.13	0.99968	1.79968
2567.17	0.99978	1.79978
2566.2	0.99974	1.79974
2565.24	0.9996	1.7996
2564.28	0.99937	1.79937
2563.31	0.99912	1.79912
2562.35	0.9989	1.7989
2561.38	0.99877	1.79877
2560.42	0.99874	1.79874
2559.45	0.99882	1.79882
2558.49	0.99899	1.79899
2557.53	0.9992	1.7992
2556.56	0.99942	1.79942
2555.6	0.99963	1.79963
2554.63	0.9998	1.7998
2553.67	0.99993	1.79993
2552.7	1	1.8
2551.74	1	1.8
2550.77	0.99992	1.79992
2549.81	0.99974	1.79974
2548.85	0.99949	1.79949
2547.88	0.99918	1.79918
2546.92	0.99884	1.79884
2545.95	0.99852	1.79852
2544.99	0.99826	1.79826
2544.02	0.99811	1.79811
2543.06	0.99808	1.79808
2542.1	0.99815	1.79815
2541.13	0.9983	1.7983
2540.17	0.99847	1.79847
2539.2	0.99862	1.79862
2538.24	0.99872	1.79872
2537.27	0.99876	1.79876
2536.31	0.99876	1.79876
2535.34	0.99875	1.79875
2534.38	0.99875	1.79875
2533.42	0.99877	1.79877
2532.45	0.99882	1.79882
2531.49	0.99891	1.79891
2530.52	0.99904	1.79904
2529.56	0.99921	1.79921
2528.59	0.9994	1.7994
2527.63	0.99958	1.79958
2526.67	0.99971	1.79971
2525.7	0.99977	1.79977
2524.74	0.99975	1.79975
2523.77	0.99965	1.79965
2522.81	0.9995	1.7995
2521.84	0.99931	1.79931
2520.88	0.99914	1.79914
2519.91	0.99905	1.79905
2518.95	0.99906	1.79906
2517.99	0.99917	1.79917
2517.02	0.99937	1.79937
2516.06	0.99957	1.79957
2515.09	0.99972	1.79972
2514.13	0.99979	1.79979
2513.16	0.99979	1.79979
2512.2	0.99972	1.79972
2511.24	0.99962	1.79962
2510.27	0.99949	1.79949
2509.31	0.99935	1.79935
2508.34	0.99922	1.79922
2507.38	0.99912	1.79912
2506.41	0.99905	1.79905
2505.45	0.99902	1.79902
2504.48	0.99903	1.79903
2503.52	0.99906	1.79906
2502.56	0.99911	1.79911
2501.59	0.9992	1.7992
2500.63	0.99933	1.79933
2499.66	0.99947	1.79947
2498.7	0.9996	1.7996
2497.73	0.99969	1.79969
2496.77	0.99971	1.79971
2495.81	0.99968	1.79968
2494.84	0.9996	1.7996
2493.88	0.99949	1.79949
2492.91	0.99938	1.79938
2491.95	0.99926	1.79926
2490.98	0.99915	1.79915
2490.02	0.99907	1.79907
2489.05	0.99905	1.79905
2488.09	0.9991	1.7991
2487.13	0.99924	1.79924
2486.16	0.99945	1.79945
2485.2	0.99971	1.79971
2484.23	0.99999	1.79999
2483.27	1.00025	1.80025
2482.3	1.00047	1.80047
2481.34	1.00062	1.80062
2480.38	1.00068	1.80068
2479.41	1.00066	1.80066
2478.45	1.00057	1.80057
2477.48	1.0004	1.8004
2476.52	1.0002	1.8002
2475.55	0.99999	1.79999
2474.59	0.9998	1.7998
2473.62	0.99967	1.79967
2472.66	0.9996	1.7996
2471.7	0.99961	1.79961
2470.73	0.99969	1.79969
2469.77	0.99985	1.79985
2468.8	1.00003	1.80003
2467.84	1.00019	1.80019
2466.87	1.00028	1.80028
2465.91	1.00027	1.80027
2464.95	1.00017	1.80017
2463.98	1.00002	1.80002
2463.02	0.99985	1.79985
2462.05	0.99971	1.79971
2461.09	0.99962	1.79962
2460.12	0.99959	1.79959
2459.16	0.99959	1.79959
2458.19	0.9996	1.7996
2457.23	0.99959	1.79959
2456.27	0.99957	1.79957
2455.3	0.99952	1.79952
2454.34	0.99947	1.79947
2453.37	0.99944	1.79944
2452.41	0.99943	1.79943
2451.44	0.99948	1.79948
2450.48	0.99956	1.79956
2449.52	0.99968	1.79968
2448.55	0.99981	1.79981
2447.59	0.99993	1.79993
2446.62	1	1.8
2445.66	1.00004	1.80004
2444.69	1.00004	1.80004
2443.73	1.00003	1.80003
2442.76	1	1.8
2441.8	0.99998	1.79998
2440.84	0.99996	1.79996
2439.87	0.99994	1.79994
2438.91	0.99992	1.79992
2437.94	0.9999	1.7999
2436.98	0.99989	1.79989
2436.01	0.99988	1.79988
2435.05	0.99986	1.79986
2434.09	0.9998	1.7998
2433.12	0.99972	1.79972
2432.16	0.99961	1.79961
2431.19	0.99949	1.79949
2430.23	0.99938	1.79938
2429.26	0.9993	1.7993
2428.3	0.99925	1.79925
2427.33	0.99925	1.79925
2426.37	0.9993	1.7993
2425.41	0.99938	1.79938
2424.44	0.99947	1.79947
2423.48	0.99954	1.79954
2422.51	0.99957	1.79957
2421.55	0.99958	1.79958
2420.58	0.99955	1.79955
2419.62	0.99949	1.79949
2418.66	0.99942	1.79942
2417.69	0.99935	1.79935
2416.73	0.9993	1.7993
2415.76	0.99928	1.79928
2414.8	0.99928	1.79928
2413.83	0.9993	1.7993
2412.87	0.99931	1.79931
2411.9	0.99932	1.79932
2410.94	0.99932	1.79932
2409.98	0.99931	1.79931
2409.01	0.9993	1.7993
2408.05	0.9993	1.7993
2407.08	0.99931	1.79931
2406.12	0.99935	1.79935
2405.15	0.99941	1.79941
2404.19	0.99949	1.79949
2403.23	0.99956	1.79956
2402.26	0.99959	1.79959
2401.3	0.99957	1.79957
2400.33	0.99947	1.79947
2399.37	0.99931	1.79931
2398.4	0.99908	1.79908
2397.44	0.99883	1.79883
2396.47	0.99858	1.79858
2395.51	0.99836	1.79836
2394.55	0.99821	1.79821
2393.58	0.99813	1.79813
2392.62	0.99812	1.79812
2391.65	0.99815	1.79815
2390.69	0.99821	1.79821
2389.72	0.99826	1.79826
2388.76	0.99828	1.79828
2387.8	0.99823	1.79823
2386.83	0.99812	1.79812
2385.87	0.99793	1.79793
2384.9	0.99767	1.79767
2383.94	0.99734	1.79734
2382.97	0.99696	1.79696
2382.01	0.99656	1.79656
2381.04	0.99614	1.79614
2380.08	0.99573	1.79573
2379.12	0.99534	1.79534
2378.15	0.99499	1.79499
2377.19	0.9947	1.7947
2376.22	0.99447	1.79447
2375.26	0.9943	1.7943
2374.29	0.9942	1.7942
2373.33	0.99415	1.79415
2372.37	0.99415	1.79415
2371.4	0.99418	1.79418
2370.44	0.99423	1.79423
2369.47	0.99429	1.79429
2368.51	0.99433	1.79433
2367.54	0.99437	1.79437
2366.58	0.9944	1.7944
2365.61	0.99443	1.79443
2364.65	0.99447	1.79447
2363.69	0.99456	1.79456
2362.72	0.99471	1.79471
2361.76	0.99498	1.79498
2360.79	0.99539	1.79539
2359.83	0.99594	1.79594
2358.86	0.99662	1.79662
2357.9	0.9974	1.7974
2356.94	0.9982	1.7982
2355.97	0.99896	1.79896
2355.01	0.99956	1.79956
2354.04	0.99994	1.79994
2353.08	1.00001	1.80001
2352.11	1	1.8
2351.15	0.99972	1.79972
2350.18	0.99913	1.79913
2349.22	0.99831	1.79831
2348.26	0.99733	1.79733
2347.29	0.99627	1.79627
2346.33	0.99518	1.79518
2345.36	0.99411	1.79411
2344.4	0.99305	1.79305
2343.43	0.99199	1.79199
2342.47	0.99091	1.79091
2341.51	0.98979	1.78979
2340.54	0.98864	1.78864
2339.58	0.9875	1.7875
2338.61	0.98646	1.78646
2337.65	0.98563	1.78563
2336.68	0.98513	1.78513
2335.72	0.98505	1.78505
2334.75	0.98545	1.78545
2333.79	0.9863	1.7863
2332.83	0.98754	1.78754
2331.86	0.98905	1.78905
2330.9	0.99069	1.79069
2329.93	0.99231	1.79231
2328.97	0.9938	1.7938
2328	0.99507	1.79507
2327.04	0.99608	1.79608
2326.08	0.99685	1.79685
2325.11	0.9974	1.7974
2324.15	0.99777	1.79777
2323.18	0.998	1.798
2322.22	0.99814	1.79814
2321.25	0.99823	1.79823
2320.29	0.99828	1.79828
2319.32	0.99832	1.79832
2318.36	0.99835	1.79835
2317.4	0.99841	1.79841
2316.43	0.99847	1.79847
2315.47	0.99856	1.79856
2314.5	0.99865	1.79865
2313.54	0.99875	1.79875
2312.57	0.99882	1.79882
2311.61	0.99886	1.79886
2310.65	0.99886	1.79886
2309.68	0.99881	1.79881
2308.72	0.99872	1.79872
2307.75	0.9986	1.7986
2306.79	0.99845	1.79845
2305.82	0.99829	1.79829
2304.86	0.99813	1.79813
2303.89	0.99798	1.79798
2302.93	0.99785	1.79785
2301.97	0.99775	1.79775
2301	0.99768	1.79768
2300.04	0.99764	1.79764
2299.07	0.99765	1.79765
2298.11	0.99769	1.79769
2297.14	0.99778	1.79778
2296.18	0.9979	1.7979
2295.22	0.99806	1.79806
2294.25	0.99824	1.79824
2293.29	0.99842	1.79842
2292.32	0.99862	1.79862
2291.36	0.9988	1.7988
2290.39	0.99898	1.79898
2289.43	0.99915	1.79915
2288.46	0.99931	1.79931
2287.5	0.99945	1.79945
2286.54	0.99959	1.79959
2285.57	0.9997	1.7997
2284.61	0.99981	1.79981
2283.64	0.99989	1.79989
2282.68	0.99995	1.79995
2281.71	0.99999	1.79999
2280.75	1	1.8
2279.79	1.00001	1.80001
2278.82	1	1.8
2277.86	0.99999	1.79999
2276.89	0.99999	1.79999
2275.93	0.99998	1.79998
2274.96	0.99997	1.79997
2274	0.99996	1.79996
2273.03	0.99994	1.79994
2272.07	0.99992	1.79992
2271.11	0.9999	1.7999
2270.14	0.99987	1.79987
2269.18	0.99984	1.79984
2268.21	0.99982	1.79982
2267.25	0.99981	1.79981
2266.28	0.99981	1.79981
2265.32	0.99983	1.79983
2264.36	0.99986	1.79986
2263.39	0.99992	1.79992
2262.43	0.99998	1.79998
2261.46	1.00003	1.80003
2260.5	1.00004	1.80004
2259.53	1.00004	1.80004
2258.57	1.00001	1.80001
2257.6	0.99996	1.79996
2256.64	0.99988	1.79988
2255.68	0.9998	1.7998
2254.71	0.99973	1.79973
2253.75	0.99969	1.79969
2252.78	0.9997	1.7997
2251.82	0.99976	1.79976
2250.85	0.99984	1.79984
2249.89	0.99992	1.79992
2248.93	0.99998	1.79998
2247.96	1	1.8
2247	0.99998	1.79998
2246.03	0.99992	1.79992
2245.07	0.99981	1.79981
2244.1	0.99967	1.79967
2243.14	0.99954	1.79954
2242.17	0.99945	1.79945
2241.21	0.9994	1.7994
2240.25	0.9994	1.7994
2239.28	0.99944	1.79944
2238.32	0.9995	1.7995
2237.35	0.99955	1.79955
2236.39	0.99957	1.79957
2235.42	0.99955	1.79955
2234.46	0.99951	1.79951
2233.5	0.99945	1.79945
2232.53	0.99941	1.79941
2231.57	0.99938	1.79938
2230.6	0.99938	1.79938
2229.64	0.99942	1.79942
2228.67	0.99947	1.79947
2227.71	0.99952	1.79952
2226.74	0.99956	1.79956
2225.78	0.99958	1.79958
2224.82	0.99958	1.79958
2223.85	0.99955	1.79955
2222.89	0.99952	1.79952
2221.92	0.99949	1.79949
2220.96	0.99947	1.79947
2219.99	0.99947	1.79947
2219.03	0.99948	1.79948
2218.07	0.99948	1.79948
2217.1	0.99948	1.79948
2216.14	0.99946	1.79946
2215.17	0.99944	1.79944
2214.21	0.99941	1.79941
2213.24	0.99938	1.79938
2212.28	0.99936	1.79936
2211.31	0.99936	1.79936
2210.35	0.99939	1.79939
2209.39	0.99945	1.79945
2208.42	0.99952	1.79952
2207.46	0.99973	1.79973
2206.49	0.9999	1.7999
2205.53	0.99999	1.79999
2204.56	1	1.8
2203.6	0.99999	1.79999
2202.64	0.99991	1.79991
2201.67	0.99978	1.79978
2200.71	0.99962	1.79962
2199.74	0.99946	1.79946
2198.78	0.99933	1.79933
2197.81	0.99925	1.79925
2196.85	0.99923	1.79923
2195.88	0.99926	1.79926
2194.92	0.99932	1.79932
2193.96	0.99938	1.79938
2192.99	0.99945	1.79945
2192.03	0.9995	1.7995
2191.06	0.99954	1.79954
2190.1	0.99957	1.79957
2189.13	0.99958	1.79958
2188.17	0.99961	1.79961
2187.21	0.99964	1.79964
2186.24	0.9997	1.7997
2185.28	0.99978	1.79978
2184.31	0.99987	1.79987
2183.35	0.99995	1.79995
2182.38	1.00002	1.80002
2181.42	1.00006	1.80006
2180.45	1.00008	1.80008
2179.49	1.00009	1.80009
2178.53	1.00008	1.80008
2177.56	1.00006	1.80006
2176.6	1.00004	1.80004
2175.63	1.00002	1.80002
2174.67	1	1.8
2173.7	0.99998	1.79998
2172.74	0.99995	1.79995
2171.78	0.9999	1.7999
2170.81	0.99986	1.79986
2169.85	0.99983	1.79983
2168.88	0.99983	1.79983
2167.92	0.99984	1.79984
2166.95	0.99985	1.79985
2165.99	0.99986	1.79986
2165.02	0.99984	1.79984
2164.06	0.99979	1.79979
2163.1	0.99973	1.79973
2162.13	0.99967	1.79967
2161.17	0.99962	1.79962
2160.2	0.99961	1.79961
2159.24	0.99966	1.79966
2158.27	0.99976	1.79976
2157.31	0.99991	1.79991
2156.35	1.00006	1.80006
2155.38	1.00017	1.80017
2154.42	1.00019	1.80019
2153.45	1.00014	1.80014
2152.49	1	1.8
2151.52	0.99982	1.79982
2150.56	0.99964	1.79964
2149.59	0.99949	1.79949
2148.63	0.99943	1.79943
2147.67	0.99944	1.79944
2146.7	0.99953	1.79953
2145.74	0.99965	1.79965
2144.77	0.99977	1.79977
2143.81	0.99986	1.79986
2142.84	0.99989	1.79989
2141.88	0.99986	1.79986
2140.91	0.99977	1.79977
2139.95	0.99965	1.79965
2138.99	0.99954	1.79954
2138.02	0.99947	1.79947
2137.06	0.99946	1.79946
2136.09	0.99953	1.79953
2135.13	0.99964	1.79964
2134.16	0.99978	1.79978
2133.2	0.9999	1.7999
2132.24	0.99998	1.79998
2131.27	0.99999	1.79999
2130.31	0.99994	1.79994
2129.34	0.99987	1.79987
2128.38	0.99979	1.79979
2127.41	0.99974	1.79974
2126.45	0.99973	1.79973
2125.48	0.99978	1.79978
2124.52	0.99987	1.79987
2123.56	0.99998	1.79998
2122.59	1.00007	1.80007
2121.63	1.00013	1.80013
2120.66	1.00013	1.80013
2119.7	1.00012	1.80012
2118.73	1.00006	1.80006
2117.77	0.99999	1.79999
2116.81	0.99991	1.79991
2115.84	0.99985	1.79985
2114.88	0.99981	1.79981
2113.91	0.99981	1.79981
2112.95	0.99982	1.79982
2111.98	0.99984	1.79984
2111.02	0.99987	1.79987
2110.05	0.99987	1.79987
2109.09	0.99985	1.79985
2108.13	0.9998	1.7998
2107.16	0.99973	1.79973
2106.2	0.99968	1.79968
2105.23	0.99966	1.79966
2104.27	0.99969	1.79969
2103.3	0.99976	1.79976
2102.34	0.99987	1.79987
2101.38	1	1.8
2100.41	1.00012	1.80012
2099.45	1.00019	1.80019
2098.48	1.00019	1.80019
2097.52	1.00012	1.80012
2096.55	1	1.8
2095.59	0.99985	1.79985
2094.62	0.99968	1.79968
2093.66	0.99953	1.79953
2092.7	0.9994	1.7994
2091.73	0.99929	1.79929
2090.77	0.99919	1.79919
2089.8	0.99911	1.79911
2088.84	0.99903	1.79903
2087.87	0.99894	1.79894
2086.91	0.99884	1.79884
2085.95	0.99871	1.79871
2084.98	0.99856	1.79856
2084.02	0.99839	1.79839
2083.05	0.99821	1.79821
2082.09	0.99802	1.79802
2081.12	0.99784	1.79784
2080.16	0.99767	1.79767
2079.19	0.99752	1.79752
2078.23	0.99739	1.79739
2077.27	0.99729	1.79729
2076.3	0.99721	1.79721
2075.34	0.99713	1.79713
2074.37	0.99705	1.79705
2073.41	0.99696	1.79696
2072.44	0.99685	1.79685
2071.48	0.99671	1.79671
[truncated: 1,734 more rows]

## Sheet: 150℃ LA-ChCl-L
Column1	Column2	Column3
3998.3	1.00547	1.60547
3997.34	1.00486	1.60486
3996.37	1.00425	1.60425
3995.41	1.00364	1.60364
3994.45	1.00302	1.60302
3993.48	1.00241	1.60241
3992.52	1.0018	1.6018
3991.55	1.00192	1.60192
3990.59	1.00215	1.60215
3989.62	1.00243	1.60243
3988.66	1.00273	1.60273
3987.7	1.00299	1.60299
3986.73	1.00317	1.60317
3985.77	1.00322	1.60322
3984.8	1.00315	1.60315
3983.84	1.00296	1.60296
3982.87	1.00269	1.60269
3981.91	1.00238	1.60238
3980.94	1.00207	1.60207
3979.98	1.00177	1.60177
3979.02	1.00148	1.60148
3978.05	1.00119	1.60119
3977.09	1.00087	1.60087
3976.12	1.00051	1.60051
3975.16	1.0001	1.6001
3974.19	0.99968	1.59968
3973.23	0.99926	1.59926
3972.27	0.9989	1.5989
3971.3	0.99863	1.59863
3970.34	0.99851	1.59851
3969.37	0.99854	1.59854
3968.41	0.99872	1.59872
3967.44	0.99904	1.59904
3966.48	0.99944	1.59944
3965.51	0.99987	1.59987
3964.55	1.00028	1.60028
3963.59	1.00061	1.60061
3962.62	1.00085	1.60085
3961.66	1.00098	1.60098
3960.69	1.00101	1.60101
3959.73	1.00099	1.60099
3958.76	1.00095	1.60095
3957.8	1.00093	1.60093
3956.84	1.00096	1.60096
3955.87	1.00104	1.60104
3954.91	1.00115	1.60115
3953.94	1.00126	1.60126
3952.98	1.00132	1.60132
3952.01	1.00132	1.60132
3951.05	1.00124	1.60124
3950.08	1.00108	1.60108
3949.12	1.00086	1.60086
3948.16	1.00063	1.60063
3947.19	1.00042	1.60042
3946.23	1.00024	1.60024
3945.26	1.00012	1.60012
3944.3	1.00004	1.60004
3943.33	1	1.6
3942.37	0.99998	1.59998
3941.41	0.99996	1.59996
3940.44	0.99995	1.59995
3939.48	0.99994	1.59994
3938.51	0.99993	1.59993
3937.55	0.99989	1.59989
3936.58	0.99982	1.59982
3935.62	0.99968	1.59968
3934.65	0.99946	1.59946
3933.69	0.99915	1.59915
3932.73	0.99878	1.59878
3931.76	0.99838	1.59838
3930.8	0.99799	1.59799
3929.83	0.99765	1.59765
3928.87	0.99737	1.59737
3927.9	0.99716	1.59716
3926.94	0.99702	1.59702
3925.98	0.99694	1.59694
3925.01	0.9969	1.5969
3924.05	0.99688	1.59688
3923.08	0.99688	1.59688
3922.12	0.99687	1.59687
3921.15	0.99685	1.59685
3920.19	0.9968	1.5968
3919.22	0.99671	1.59671
3918.26	0.99657	1.59657
3917.3	0.9964	1.5964
3916.33	0.9962	1.5962
3915.37	0.99603	1.59603
3914.4	0.99595	1.59595
3913.44	0.99602	1.59602
3912.47	0.99629	1.59629
3911.51	0.99677	1.59677
3910.55	0.99744	1.59744
3909.58	0.99821	1.59821
3908.62	0.99897	1.59897
3907.65	0.9996	1.5996
3906.69	0.99998	1.59998
3905.72	1	1.6
3904.76	0.99972	1.59972
3903.79	0.99909	1.59909
3902.83	0.99819	1.59819
3901.87	0.99717	1.59717
3900.9	0.99619	1.59619
3899.94	0.99541	1.59541
3898.97	0.99492	1.59492
3898.01	0.99476	1.59476
3897.04	0.99487	1.59487
3896.08	0.99516	1.59516
3895.12	0.99551	1.59551
3894.15	0.9958	1.5958
3893.19	0.99595	1.59595
3892.22	0.99593	1.59593
3891.26	0.99575	1.59575
3890.29	0.99545	1.59545
3889.33	0.9951	1.5951
3888.36	0.99478	1.59478
3887.4	0.99454	1.59454
3886.44	0.99441	1.59441
3885.47	0.9944	1.5944
3884.51	0.99446	1.59446
3883.54	0.99459	1.59459
3882.58	0.99478	1.59478
3881.61	0.99503	1.59503
3880.65	0.99534	1.59534
3879.69	0.99572	1.59572
3878.72	0.99613	1.59613
3877.76	0.99652	1.59652
3876.79	0.99685	1.59685
3875.83	0.99705	1.59705
3874.86	0.99706	1.59706
3873.9	0.99684	1.59684
3872.93	0.99637	1.59637
3871.97	0.99569	1.59569
3871.01	0.9949	1.5949
3870.04	0.99409	1.59409
3869.08	0.99335	1.59335
3868.11	0.99277	1.59277
3867.15	0.9924	1.5924
3866.18	0.99227	1.59227
3865.22	0.9924	1.5924
3864.26	0.9928	1.5928
3863.29	0.99348	1.59348
3862.33	0.9944	1.5944
3861.36	0.99552	1.59552
3860.4	0.99671	1.59671
3859.43	0.99782	1.59782
3858.47	0.99862	1.59862
3857.5	0.99889	1.59889
3856.54	0.99847	1.59847
3855.58	0.99732	1.59732
3854.61	0.99557	1.59557
3853.65	0.99346	1.59346
3852.68	0.99132	1.59132
3851.72	0.98952	1.58952
3850.75	0.98837	1.58837
3849.79	0.98808	1.58808
3848.83	0.98868	1.58868
3847.86	0.99004	1.59004
3846.9	0.99193	1.59193
3845.93	0.99401	1.59401
3844.97	0.99597	1.59597
3844	0.99754	1.59754
3843.04	0.99855	1.59855
3842.07	0.99892	1.59892
3841.11	0.99869	1.59869
3840.15	0.99809	1.59809
3839.18	0.99718	1.59718
3838.22	0.99615	1.59615
3837.25	0.99517	1.59517
3836.29	0.99437	1.59437
3835.32	0.99384	1.59384
3834.36	0.99359	1.59359
3833.4	0.99361	1.59361
3832.43	0.99383	1.59383
3831.47	0.9942	1.5942
3830.5	0.99466	1.59466
3829.54	0.99517	1.59517
3828.57	0.99571	1.59571
3827.61	0.99625	1.59625
3826.64	0.99675	1.59675
3825.68	0.99714	1.59714
3824.72	0.99735	1.59735
3823.75	0.99734	1.59734
3822.79	0.99709	1.59709
3821.82	0.9966	1.5966
3820.86	0.99591	1.59591
3819.89	0.99508	1.59508
3818.93	0.9942	1.5942
3817.97	0.99336	1.59336
3817	0.9927	1.5927
3816.04	0.9923	1.5923
3815.07	0.99225	1.59225
3814.11	0.99258	1.59258
3813.14	0.99326	1.59326
3812.18	0.99426	1.59426
3811.21	0.99547	1.59547
3810.25	0.99678	1.59678
3809.29	0.99803	1.59803
3808.32	0.99908	1.59908
3807.36	0.9998	1.5998
3806.39	1.00012	1.60012
3805.43	1	1.6
3804.46	0.99948	1.59948
3803.5	0.99862	1.59862
3802.54	0.99754	1.59754
3801.57	0.99634	1.59634
3800.61	0.99516	1.59516
3799.64	0.99409	1.59409
3798.68	0.99324	1.59324
3797.71	0.99266	1.59266
3796.75	0.9924	1.5924
3795.78	0.99245	1.59245
3794.82	0.99275	1.59275
3793.86	0.99323	1.59323
3792.89	0.99382	1.59382
3791.93	0.99444	1.59444
3790.96	0.99502	1.59502
3790	0.9955	1.5955
3789.03	0.99584	1.59584
3788.07	0.99603	1.59603
3787.11	0.99607	1.59607
3786.14	0.99598	1.59598
3785.18	0.99578	1.59578
3784.21	0.99551	1.59551
3783.25	0.99518	1.59518
3782.28	0.99482	1.59482
3781.32	0.99448	1.59448
3780.35	0.99419	1.59419
3779.39	0.99403	1.59403
3778.43	0.99403	1.59403
3777.46	0.99422	1.59422
3776.5	0.99459	1.59459
3775.53	0.99508	1.59508
3774.57	0.99575	1.59575
3773.6	0.99632	1.59632
3772.64	0.99668	1.59668
3771.68	0.99678	1.59678
3770.71	0.99659	1.59659
3769.75	0.99617	1.59617
3768.78	0.99563	1.59563
3767.82	0.9951	1.5951
3766.85	0.99473	1.59473
3765.89	0.99461	1.59461
3764.92	0.99478	1.59478
3763.96	0.99521	1.59521
3763	0.99585	1.59585
3762.03	0.99662	1.59662
3761.07	0.99746	1.59746
3760.1	0.99833	1.59833
3759.14	0.99923	1.59923
3758.17	1.00015	1.60015
3757.21	1.00105	1.60105
3756.25	1.00189	1.60189
3755.28	1.00258	1.60258
3754.32	1.00303	1.60303
3753.35	1.00314	1.60314
3752.39	1.00302	1.60302
3751.42	1.0025	1.6025
3750.46	1.0016	1.6016
3749.49	1.0004	1.6004
3748.53	0.999	1.599
3747.57	0.99753	1.59753
3746.6	0.99614	1.59614
3745.64	0.99496	1.59496
3744.67	0.99411	1.59411
3743.71	0.99368	1.59368
3742.74	0.99367	1.59367
3741.78	0.99406	1.59406
3740.82	0.99472	1.59472
3739.85	0.9955	1.5955
3738.89	0.99618	1.59618
3737.92	0.99658	1.59658
3736.96	0.99658	1.59658
3735.99	0.9962	1.5962
3735.03	0.99552	1.59552
3734.06	0.99473	1.59473
3733.1	0.99403	1.59403
3732.14	0.99362	1.59362
3731.17	0.99359	1.59359
3730.21	0.99394	1.59394
3729.24	0.9946	1.5946
3728.28	0.99543	1.59543
3727.31	0.99626	1.59626
3726.35	0.99698	1.59698
3725.38	0.9975	1.5975
3724.42	0.9978	1.5978
3723.46	0.99793	1.59793
3722.49	0.99797	1.59797
3721.53	0.99799	1.59799
3720.56	0.99811	1.59811
3719.6	0.99836	1.59836
3718.63	0.99895	1.59895
3717.67	0.99965	1.59965
3716.71	1.00037	1.60037
3715.74	1.001	1.601
3714.78	1.00143	1.60143
3713.81	1.00157	1.60157
3712.85	1.00141	1.60141
3711.88	1.0011	1.6011
3710.92	1.0006	1.6006
3709.95	1.00004	1.60004
3708.99	0.99952	1.59952
3708.03	0.99913	1.59913
3707.06	0.99892	1.59892
3706.1	0.99885	1.59885
3705.13	0.99887	1.59887
3704.17	0.9989	1.5989
3703.2	0.99891	1.59891
3702.24	0.99889	1.59889
3701.28	0.99886	1.59886
3700.31	0.99888	1.59888
3699.35	0.99899	1.59899
3698.38	0.99924	1.59924
3697.42	0.99958	1.59958
3696.45	0.99993	1.59993
3695.49	1.00013	1.60013
3694.52	1	1.6
3693.56	0.99972	1.59972
3692.6	0.99886	1.59886
3691.63	0.99742	1.59742
3690.67	0.99553	1.59553
3689.7	0.99337	1.59337
3688.74	0.99119	1.59119
3687.77	0.98922	1.58922
3686.81	0.98766	1.58766
3685.85	0.98658	1.58658
3684.88	0.98597	1.58597
3683.92	0.98569	1.58569
3682.95	0.98552	1.58552
3681.99	0.98519	1.58519
3681.02	0.98447	1.58447
3680.06	0.98315	1.58315
3679.09	0.98116	1.58116
3678.13	0.97852	1.57852
3677.17	0.97534	1.57534
3676.2	0.97179	1.57179
3675.24	0.96805	1.56805
3674.27	0.96428	1.56428
3673.31	0.96058	1.56058
3672.34	0.95705	1.55705
3671.38	0.95371	1.55371
3670.42	0.95057	1.55057
3669.45	0.94761	1.54761
3668.49	0.94479	1.54479
3667.52	0.94211	1.54211
3666.56	0.93954	1.53954
3665.59	0.93708	1.53708
3664.63	0.9347	1.5347
3663.66	0.93237	1.53237
3662.7	0.93003	1.53003
3661.74	0.9276	1.5276
3660.77	0.92505	1.52505
3659.81	0.92237	1.52237
3658.84	0.91955	1.51955
3657.88	0.91661	1.51661
3656.91	0.91354	1.51354
3655.95	0.91027	1.51027
3654.99	0.90671	1.50671
3654.02	0.90272	1.50272
3653.06	0.89821	1.49821
3652.09	0.89313	1.49313
3651.13	0.88755	1.48755
3650.16	0.8816	1.4816
3649.2	0.87552	1.47552
3648.23	0.8696	1.4696
3647.27	0.86409	1.46409
3646.31	0.85921	1.45921
3645.34	0.85507	1.45507
3644.38	0.85166	1.45166
3643.41	0.84885	1.44885
3642.45	0.84644	1.44644
3641.48	0.84425	1.44425
3640.52	0.84211	1.44211
3639.56	0.83992	1.43992
3638.59	0.83764	1.43764
3637.63	0.83529	1.43529
3636.66	0.83286	1.43286
3635.7	0.83035	1.43035
3634.73	0.82771	1.42771
3633.77	0.82487	1.42487
3632.8	0.82174	1.42174
3631.84	0.81828	1.41828
3630.88	0.81451	1.41451
3629.91	0.81051	1.41051
3628.95	0.80643	1.40643
3627.98	0.80247	1.40247
3627.02	0.7988	1.3988
3626.05	0.79557	1.39557
3625.09	0.79282	1.39282
3624.13	0.7905	1.3905
3623.16	0.78849	1.38849
3622.2	0.78663	1.38663
3621.23	0.78475	1.38475
3620.27	0.78275	1.38275
3619.3	0.7806	1.3806
3618.34	0.77834	1.37834
3617.37	0.77602	1.37602
3616.41	0.77375	1.37375
3615.45	0.77158	1.37158
3614.48	0.76953	1.36953
3613.52	0.76759	1.36759
3612.55	0.76571	1.36571
3611.59	0.76383	1.36383
3610.62	0.76191	1.36191
3609.66	0.75995	1.35995
3608.7	0.75796	1.35796
3607.73	0.75595	1.35595
3606.77	0.75397	1.35397
3605.8	0.75203	1.35203
3604.84	0.75016	1.35016
3603.87	0.74835	1.34835
3602.91	0.74659	1.34659
3601.94	0.74489	1.34489
3600.98	0.74322	1.34322
3600.02	0.74157	1.34157
3599.05	0.73993	1.33993
3598.09	0.73829	1.33829
3597.12	0.73667	1.33667
3596.16	0.73504	1.33504
3595.19	0.7334	1.3334
3594.23	0.7317	1.3317
3593.27	0.72989	1.32989
3592.3	0.72791	1.32791
3591.34	0.72574	1.32574
3590.37	0.72337	1.32337
3589.41	0.72086	1.32086
3588.44	0.71827	1.31827
3587.48	0.71572	1.31572
3586.51	0.71332	1.31332
3585.55	0.71118	1.31118
3584.59	0.70935	1.30935
3583.62	0.70786	1.30786
3582.66	0.70667	1.30667
3581.69	0.70567	1.30567
3580.73	0.70477	1.30477
3579.76	0.70388	1.30388
3578.8	0.70291	1.30291
3577.84	0.70185	1.30185
3576.87	0.70068	1.30068
3575.91	0.69943	1.29943
3574.94	0.69811	1.29811
3573.98	0.69671	1.29671
3573.01	0.6952	1.2952
3572.05	0.69351	1.29351
3571.08	0.69159	1.29159
3570.12	0.6894	1.2894
3569.16	0.68693	1.28693
3568.19	0.68422	1.28422
3567.23	0.68136	1.28136
3566.26	0.67846	1.27846
3565.3	0.67563	1.27563
3564.33	0.67296	1.27296
3563.37	0.67051	1.27051
3562.41	0.66827	1.26827
3561.44	0.66623	1.26623
3560.48	0.66432	1.26432
3559.51	0.66247	1.26247
3558.55	0.66063	1.26063
3557.58	0.65876	1.25876
3556.62	0.65685	1.25685
3555.65	0.65488	1.25488
3554.69	0.65284	1.25284
3553.73	0.65074	1.25074
3552.76	0.64855	1.24855
3551.8	0.64625	1.24625
3550.83	0.64382	1.24382
3549.87	0.64125	1.24125
3548.9	0.63855	1.23855
3547.94	0.63573	1.23573
3546.98	0.63282	1.23282
3546.01	0.62989	1.22989
3545.05	0.62698	1.22698
3544.08	0.62414	1.22414
3543.12	0.6214	1.2214
3542.15	0.6188	1.2188
3541.19	0.61634	1.21634
3540.22	0.61401	1.21401
3539.26	0.61179	1.21179
3538.3	0.60968	1.20968
3537.33	0.60766	1.20766
3536.37	0.60572	1.20572
3535.4	0.60386	1.20386
3534.44	0.60208	1.20208
3533.47	0.60038	1.20038
3532.51	0.59873	1.19873
3531.55	0.59711	1.19711
3530.58	0.5955	1.1955
3529.62	0.59387	1.19387
3528.65	0.59222	1.19222
3527.69	0.59055	1.19055
3526.72	0.58885	1.18885
3525.76	0.58717	1.18717
3524.79	0.58552	1.18552
3523.83	0.58393	1.18393
3522.87	0.58243	1.18243
3521.9	0.58104	1.18104
3520.94	0.57976	1.17976
3519.97	0.5786	1.1786
3519.01	0.57753	1.17753
3518.04	0.57654	1.17654
3517.08	0.5756	1.1756
3516.12	0.57469	1.17469
3515.15	0.5738	1.1738
3514.19	0.5729	1.1729
3513.22	0.572	1.172
3512.26	0.5711	1.1711
3511.29	0.57019	1.17019
3510.33	0.56927	1.16927
3509.36	0.56834	1.16834
3508.4	0.5674	1.1674
3507.44	0.56644	1.16644
3506.47	0.56545	1.16545
3505.51	0.56444	1.16444
3504.54	0.56342	1.16342
3503.58	0.56239	1.16239
3502.61	0.56138	1.16138
3501.65	0.56038	1.16038
3500.69	0.55942	1.15942
3499.72	0.55849	1.15849
3498.76	0.5576	1.1576
3497.79	0.55676	1.15676
3496.83	0.55596	1.15596
3495.86	0.5552	1.1552
3494.9	0.5545	1.1545
3493.93	0.55384	1.15384
3492.97	0.55323	1.15323
3492.01	0.55266	1.15266
3491.04	0.55212	1.15212
3490.08	0.55162	1.15162
3489.11	0.55115	1.15115
3488.15	0.5507	1.1507
3487.18	0.55027	1.15027
3486.22	0.54989	1.14989
3485.26	0.54955	1.14955
3484.29	0.54926	1.14926
3483.33	0.54903	1.14903
3482.36	0.54886	1.14886
3481.4	0.54875	1.14875
3480.43	0.54868	1.14868
3479.47	0.54864	1.14864
3478.5	0.54863	1.14863
3477.54	0.54862	1.14862
3476.58	0.5486	1.1486
3475.61	0.54855	1.14855
3474.65	0.54845	1.14845
3473.68	0.54831	1.14831
3472.72	0.54812	1.14812
3471.75	0.54789	1.14789
3470.79	0.54763	1.14763
3469.83	0.54735	1.14735
3468.86	0.54706	1.14706
3467.9	0.54674	1.14674
3466.93	0.54639	1.14639
3465.97	0.54601	1.14601
3465	0.54559	1.14559
3464.04	0.54515	1.14515
3463.07	0.54471	1.14471
3462.11	0.54432	1.14432
3461.15	0.54399	1.14399
3460.18	0.54377	1.14377
3459.22	0.54368	1.14368
3458.25	0.54371	1.14371
3457.29	0.54385	1.14385
3456.32	0.54407	1.14407
3455.36	0.54433	1.14433
3454.4	0.54461	1.14461
3453.43	0.54488	1.14488
3452.47	0.54513	1.14513
3451.5	0.54537	1.14537
3450.54	0.54558	1.14558
3449.57	0.54578	1.14578
3448.61	0.54599	1.14599
3447.64	0.54621	1.14621
3446.68	0.54645	1.14645
3445.72	0.54671	1.14671
3444.75	0.54699	1.14699
3443.79	0.54726	1.14726
3442.82	0.5475	1.1475
3441.86	0.54768	1.14768
3440.89	0.54777	1.14777
3439.93	0.54774	1.14774
3438.97	0.54758	1.14758
3438	0.5473	1.1473
3437.04	0.54693	1.14693
3436.07	0.54654	1.14654
3435.11	0.5462	1.1462
3434.14	0.54597	1.14597
3433.18	0.54593	1.14593
3432.21	0.54612	1.14612
3431.25	0.54658	1.14658
3430.29	0.5473	1.1473
3429.32	0.54825	1.14825
3428.36	0.54938	1.14938
3427.39	0.55061	1.15061
3426.43	0.55186	1.15186
3425.46	0.55308	1.15308
3424.5	0.55421	1.15421
3423.54	0.55522	1.15522
3422.57	0.55608	1.15608
3421.61	0.5568	1.1568
3420.64	0.5574	1.1574
3419.68	0.55789	1.15789
3418.71	0.55829	1.15829
3417.75	0.55863	1.15863
3416.78	0.55893	1.15893
3415.82	0.55919	1.15919
3414.86	0.55945	1.15945
3413.89	0.55972	1.15972
3412.93	0.56	1.16
3411.96	0.56032	1.16032
3411	0.5607	1.1607
3410.03	0.56114	1.16114
3409.07	0.56165	1.16165
3408.11	0.56222	1.16222
3407.14	0.56285	1.16285
3406.18	0.56354	1.16354
3405.21	0.56426	1.16426
3404.25	0.56501	1.16501
3403.28	0.56578	1.16578
3402.32	0.56658	1.16658
3401.35	0.56742	1.16742
3400.39	0.5683	1.1683
3399.43	0.56924	1.16924
3398.46	0.57025	1.17025
3397.5	0.57132	1.17132
3396.53	0.57243	1.17243
3395.57	0.57356	1.17356
3394.6	0.57469	1.17469
3393.64	0.57577	1.17577
3392.68	0.5768	1.1768
3391.71	0.57775	1.17775
3390.75	0.57862	1.17862
3389.78	0.57943	1.17943
3388.82	0.58018	1.18018
3387.85	0.58091	1.18091
3386.89	0.58164	1.18164
3385.92	0.58241	1.18241
3384.96	0.58323	1.18323
3384	0.58413	1.18413
3383.03	0.58511	1.18511
3382.07	0.5862	1.1862
3381.1	0.58737	1.18737
3380.14	0.58862	1.18862
3379.17	0.58992	1.18992
3378.21	0.59125	1.19125
3377.25	0.59259	1.19259
3376.28	0.59392	1.19392
3375.32	0.59523	1.19523
3374.35	0.59653	1.19653
3373.39	0.59781	1.19781
3372.42	0.59908	1.19908
3371.46	0.60035	1.20035
3370.49	0.60163	1.20163
3369.53	0.6029	1.2029
3368.57	0.60414	1.20414
3367.6	0.60535	1.20535
3366.64	0.6065	1.2065
3365.67	0.60756	1.20756
3364.71	0.60854	1.20854
3363.74	0.60943	1.20943
3362.78	0.61024	1.21024
3361.82	0.61102	1.21102
3360.85	0.61178	1.21178
3359.89	0.61259	1.21259
3358.92	0.61348	1.21348
3357.96	0.61447	1.21447
3356.99	0.61559	1.21559
3356.03	0.61685	1.21685
3355.06	0.61822	1.21822
3354.1	0.61968	1.21968
3353.14	0.6212	1.2212
3352.17	0.62274	1.22274
3351.21	0.62426	1.22426
3350.24	0.62574	1.22574
3349.28	0.62717	1.22717
3348.31	0.62855	1.22855
3347.35	0.62987	1.22987
3346.39	0.63116	1.23116
3345.42	0.63242	1.23242
3344.46	0.63366	1.23366
3343.49	0.6349	1.2349
3342.53	0.63614	1.23614
3341.56	0.63739	1.23739
3340.6	0.63865	1.23865
3339.63	0.63991	1.23991
3338.67	0.64116	1.24116
3337.71	0.64241	1.24241
3336.74	0.64363	1.24363
3335.78	0.64484	1.24484
3334.81	0.64604	1.24604
3333.85	0.64723	1.24723
3332.88	0.64842	1.24842
3331.92	0.64964	1.24964
3330.96	0.65089	1.25089
3329.99	0.65218	1.25218
3329.03	0.65349	1.25349
3328.06	0.65481	1.25481
3327.1	0.65612	1.25612
3326.13	0.6574	1.2574
3325.17	0.65864	1.25864
3324.2	0.65983	1.25983
3323.24	0.66098	1.26098
3322.28	0.6621	1.2621
3321.31	0.66322	1.26322
3320.35	0.66435	1.26435
3319.38	0.6655	1.2655
3318.42	0.66669	1.26669
3317.45	0.66792	1.26792
3316.49	0.66919	1.26919
3315.53	0.6705	1.2705
3314.56	0.67184	1.27184
3313.6	0.67321	1.27321
3312.63	0.67459	1.27459
3311.67	0.67597	1.27597
3310.7	0.67733	1.27733
3309.74	0.67866	1.27866
3308.77	0.67993	1.27993
3307.81	0.68114	1.28114
3306.85	0.68227	1.28227
3305.88	0.68333	1.28333
3304.92	0.68434	1.28434
3303.95	0.68531	1.28531
3302.99	0.68625	1.28625
3302.02	0.68717	1.28717
3301.06	0.68807	1.28807
3300.1	0.68894	1.28894
3299.13	0.6898	1.2898
3298.17	0.69063	1.29063
3297.2	0.69144	1.29144
3296.24	0.69224	1.29224
3295.27	0.69304	1.29304
3294.31	0.69386	1.29386
3293.34	0.69472	1.29472
3292.38	0.69562	1.29562
3291.42	0.69659	1.29659
3290.45	0.69761	1.29761
3289.49	0.69869	1.29869
3288.52	0.69981	1.29981
3287.56	0.70096	1.30096
3286.59	0.70212	1.30212
3285.63	0.70327	1.30327
3284.67	0.7044	1.3044
3283.7	0.70549	1.30549
3282.74	0.70654	1.30654
3281.77	0.70756	1.30756
3280.81	0.70853	1.30853
3279.84	0.70947	1.30947
3278.88	0.71038	1.31038
3277.91	0.71126	1.31126
3276.95	0.71211	1.31211
3275.99	0.71293	1.31293
3275.02	0.7137	1.3137
3274.06	0.7144	1.3144
3273.09	0.71505	1.31505
3272.13	0.71562	1.31562
3271.16	0.71615	1.31615
3270.2	0.71666	1.31666
3269.24	0.71716	1.31716
3268.27	0.71771	1.31771
3267.31	0.71832	1.31832
3266.34	0.71903	1.31903
3265.38	0.71982	1.31982
3264.41	0.72069	1.32069
3263.45	0.72162	1.32162
3262.48	0.72259	1.32259
3261.52	0.72356	1.32356
3260.56	0.72452	1.32452
3259.59	0.72546	1.32546
3258.63	0.72639	1.32639
3257.66	0.72729	1.32729
3256.7	0.7282	1.3282
3255.73	0.72911	1.32911
3254.77	0.73003	1.33003
3253.81	0.73096	1.33096
3252.84	0.73189	1.33189
3251.88	0.73282	1.33282
3250.91	0.73373	1.33373
3249.95	0.73462	1.33462
3248.98	0.73549	1.33549
3248.02	0.73634	1.33634
3247.05	0.73718	1.33718
3246.09	0.73802	1.33802
3245.13	0.73887	1.33887
3244.16	0.73974	1.33974
3243.2	0.74063	1.34063
3242.23	0.74154	1.34154
3241.27	0.74245	1.34245
3240.3	0.74337	1.34337
3239.34	0.74428	1.34428
3238.38	0.74517	1.34517
3237.41	0.74605	1.34605
3236.45	0.74692	1.34692
3235.48	0.74777	1.34777
3234.52	0.74863	1.34863
3233.55	0.74948	1.34948
3232.59	0.75035	1.35035
3231.62	0.75124	1.35124
3230.66	0.75216	1.35216
3229.7	0.75313	1.35313
3228.73	0.75415	1.35415
3227.77	0.75525	1.35525
3226.8	0.75641	1.35641
3225.84	0.75763	1.35763
3224.87	0.75891	1.35891
3223.91	0.76022	1.36022
3222.95	0.76154	1.36154
3221.98	0.76285	1.36285
3221.02	0.76411	1.36411
3220.05	0.76531	1.36531
3219.09	0.76645	1.36645
3218.12	0.76752	1.36752
3217.16	0.76851	1.36851
3216.19	0.76944	1.36944
3215.23	0.77033	1.37033
3214.27	0.77119	1.37119
3213.3	0.77204	1.37204
3212.34	0.7729	1.3729
3211.37	0.77379	1.37379
3210.41	0.77473	1.37473
3209.44	0.77572	1.37572
3208.48	0.77678	1.37678
3207.51	0.77791	1.37791
3206.55	0.77909	1.37909
3205.59	0.78033	1.38033
3204.62	0.78161	1.38161
3203.66	0.78289	1.38289
3202.69	0.78417	1.38417
3201.73	0.78542	1.38542
3200.76	0.78662	1.38662
3199.8	0.78776	1.38776
3198.84	0.78885	1.38885
3197.87	0.78988	1.38988
3196.91	0.79089	1.39089
3195.94	0.7919	1.3919
3194.98	0.79292	1.39292
3194.01	0.79399	1.39399
3193.05	0.79511	1.39511
3192.08	0.79629	1.39629
3191.12	0.79752	1.39752
3190.16	0.79879	1.39879
3189.19	0.80009	1.40009
3188.23	0.8014	1.4014
3187.26	0.80273	1.40273
3186.3	0.80405	1.40405
3185.33	0.80539	1.40539
3184.37	0.80675	1.40675
3183.41	0.80812	1.40812
3182.44	0.80951	1.40951
3181.48	0.8109	1.4109
3180.51	0.8123	1.4123
3179.55	0.81368	1.41368
3178.58	0.81503	1.41503
3177.62	0.81634	1.41634
3176.65	0.81762	1.41762
3175.69	0.81888	1.41888
3174.73	0.82014	1.42014
3173.76	0.82141	1.42141
3172.8	0.82271	1.42271
3171.83	0.82405	1.42405
3170.87	0.82543	1.42543
3169.9	0.82685	1.42685
3168.94	0.82828	1.42828
3167.98	0.82973	1.42973
3167.01	0.83117	1.43117
3166.05	0.83258	1.43258
3165.08	0.83396	1.43396
3164.12	0.83531	1.43531
3163.15	0.83662	1.43662
3162.19	0.83789	1.43789
3161.22	0.83913	1.43913
3160.26	0.84034	1.44034
3159.3	0.84153	1.44153
3158.33	0.8427	1.4427
3157.37	0.84385	1.44385
3156.4	0.84499	1.44499
3155.44	0.84614	1.44614
3154.47	0.84731	1.44731
3153.51	0.8485	1.4485
3152.55	0.84972	1.44972
3151.58	0.85099	1.45099
3150.62	0.85231	1.45231
3149.65	0.85367	1.45367
3148.69	0.85505	1.45505
3147.72	0.85645	1.45645
3146.76	0.85785	1.45785
3145.79	0.85922	1.45922
3144.83	0.86057	1.46057
3143.87	0.86187	1.46187
3142.9	0.86312	1.46312
3141.94	0.86432	1.46432
3140.97	0.86548	1.46548
3140.01	0.8666	1.4666
3139.04	0.86768	1.46768
3138.08	0.86874	1.46874
3137.12	0.86977	1.46977
3136.15	0.8708	1.4708
3135.19	0.87181	1.47181
3134.22	0.87283	1.47283
3133.26	0.87383	1.47383
3132.29	0.87483	1.47483
3131.33	0.87583	1.47583
3130.36	0.87682	1.47682
3129.4	0.87782	1.47782
3128.44	0.87883	1.47883
3127.47	0.87985	1.47985
3126.51	0.88089	1.48089
3125.54	0.88196	1.48196
3124.58	0.88304	1.48304
3123.61	0.88413	1.48413
3122.65	0.88523	1.48523
3121.69	0.88633	1.48633
3120.72	0.88742	1.48742
3119.76	0.88849	1.48849
3118.79	0.88955	1.48955
3117.83	0.8906	1.4906
3116.86	0.89163	1.49163
3115.9	0.89265	1.49265
3114.93	0.89364	1.49364
3113.97	0.89461	1.49461
3113.01	0.89555	1.49555
3112.04	0.89646	1.49646
3111.08	0.89734	1.49734
3110.11	0.89821	1.49821
3109.15	0.89906	1.49906
3108.18	0.89992	1.49992
3107.22	0.90078	1.50078
3106.26	0.90167	1.50167
3105.29	0.90257	1.50257
3104.33	0.90348	1.50348
3103.36	0.9044	1.5044
3102.4	0.9053	1.5053
3101.43	0.90617	1.50617
3100.47	0.907	1.507
3099.5	0.9078	1.5078
3098.54	0.90855	1.50855
3097.58	0.90926	1.50926
3096.61	0.90996	1.50996
3095.65	0.91064	1.51064
3094.68	0.91133	1.51133
3093.72	0.91204	1.51204
3092.75	0.91276	1.51276
3091.79	0.91351	1.51351
3090.83	0.91427	1.51427
3089.86	0.91505	1.51505
3088.9	0.91584	1.51584
3087.93	0.91663	1.51663
3086.97	0.91741	1.51741
3086	0.91818	1.51818
3085.04	0.91893	1.51893
3084.07	0.91965	1.51965
3083.11	0.92035	1.52035
3082.15	0.921	1.521
3081.18	0.92162	1.52162
3080.22	0.92219	1.52219
3079.25	0.92272	1.52272
3078.29	0.92322	1.52322
3077.32	0.92371	1.52371
3076.36	0.92418	1.52418
3075.4	0.92466	1.52466
3074.43	0.92517	1.52517
3073.47	0.9257	1.5257
3072.5	0.92627	1.52627
3071.54	0.92689	1.52689
3070.57	0.92754	1.52754
3069.61	0.92823	1.52823
3068.64	0.92894	1.52894
3067.68	0.92966	1.52966
3066.72	0.93038	1.53038
3065.75	0.93108	1.53108
3064.79	0.93177	1.53177
3063.82	0.93245	1.53245
3062.86	0.93313	1.53313
3061.89	0.9338	1.5338
3060.93	0.93449	1.53449
3059.97	0.93519	1.53519
3059	0.93592	1.53592
3058.04	0.93666	1.53666
3057.07	0.93742	1.53742
3056.11	0.93817	1.53817
3055.14	0.93892	1.53892
3054.18	0.93964	1.53964
3053.21	0.94034	1.54034
3052.25	0.94099	1.54099
3051.29	0.94162	1.54162
3050.32	0.94222	1.54222
3049.36	0.9428	1.5428
3048.39	0.94337	1.54337
3047.43	0.94394	1.54394
3046.46	0.94451	1.54451
3045.5	0.94509	1.54509
3044.54	0.94566	1.54566
3043.57	0.94623	1.54623
3042.61	0.94678	1.54678
3041.64	0.94731	1.54731
3040.68	0.94781	1.54781
3039.71	0.94828	1.54828
3038.75	0.94871	1.54871
3037.78	0.94908	1.54908
3036.82	0.9494	1.5494
3035.86	0.94966	1.54966
3034.89	0.94986	1.54986
3033.93	0.95	1.55
3032.96	0.95009	1.55009
3032	0.95013	1.55013
3031.03	0.95014	1.55014
3030.07	0.95014	1.55014
3029.11	0.95012	1.55012
3028.14	0.9501	1.5501
3027.18	0.95008	1.55008
3026.21	0.95005	1.55005
3025.25	0.95002	1.55002
3024.28	0.94997	1.54997
3023.32	0.9499	1.5499
3022.35	0.94981	1.54981
3021.39	0.9497	1.5497
3020.43	0.94955	1.54955
3019.46	0.94938	1.54938
3018.5	0.94915	1.54915
3017.53	0.94887	1.54887
3016.57	0.94852	1.54852
3015.6	0.94808	1.54808
3014.64	0.94756	1.54756
3013.68	0.94695	1.54695
3012.71	0.94628	1.54628
3011.75	0.94554	1.54554
3010.78	0.94476	1.54476
3009.82	0.94396	1.54396
3008.85	0.94316	1.54316
3007.89	0.94239	1.54239
3006.92	0.94165	1.54165
3005.96	0.94098	1.54098
3005	0.94038	1.54038
3004.03	0.93988	1.53988
3003.07	0.93948	1.53948
3002.1	0.93921	1.53921
3001.14	0.93905	1.53905
3000.17	0.93896	1.53896
2999.21	0.93889	1.53889
2998.25	0.93881	1.53881
2997.28	0.93867	1.53867
2996.32	0.93845	1.53845
2995.35	0.93815	1.53815
2994.39	0.93779	1.53779
2993.42	0.93738	1.53738
2992.46	0.93696	1.53696
2991.49	0.93655	1.53655
2990.53	0.93614	1.53614
2989.57	0.93572	1.53572
2988.6	0.93525	1.53525
2987.64	0.93469	1.53469
2986.67	0.93396	1.53396
2985.71	0.93304	1.53304
2984.74	0.93188	1.53188
2983.78	0.9305	1.5305
2982.82	0.92894	1.52894
2981.85	0.92724	1.52724
2980.89	0.92546	1.52546
2979.92	0.92366	1.52366
2978.96	0.92185	1.52185
2977.99	0.92006	1.52006
2977.03	0.91829	1.51829
2976.06	0.91653	1.51653
2975.1	0.91476	1.51476
2974.14	0.91294	1.51294
2973.17	0.91108	1.51108
2972.21	0.9092	1.5092
2971.24	0.90734	1.50734
2970.28	0.90551	1.50551
2969.31	0.90374	1.50374
2968.35	0.90206	1.50206
2967.39	0.90046	1.50046
2966.42	0.89897	1.49897
2965.46	0.89759	1.49759
2964.49	0.8963	1.4963
2963.53	0.89511	1.49511
2962.56	0.89402	1.49402
2961.6	0.89305	1.49305
2960.63	0.8922	1.4922
2959.67	0.89146	1.49146
2958.71	0.89081	1.49081
2957.74	0.89022	1.49022
2956.78	0.88966	1.48966
2955.81	0.8891	1.4891
2954.85	0.88849	1.48849
2953.88	0.8878	1.4878
2952.92	0.88697	1.48697
2951.96	0.88599	1.48599
2950.99	0.88482	1.48482
2950.03	0.88347	1.48347
2949.06	0.88193	1.48193
2948.1	0.88021	1.48021
2947.13	0.87832	1.47832
2946.17	0.87626	1.47626
2945.2	0.87407	1.47407
2944.24	0.87178	1.47178
2943.28	0.86944	1.46944
2942.31	0.86714	1.46714
2941.35	0.86497	1.46497
2940.38	0.86304	1.46304
2939.42	0.86145	1.46145
2938.45	0.86029	1.46029
2937.49	0.85961	1.45961
2936.53	0.85944	1.45944
2935.56	0.85978	1.45978
2934.6	0.86058	1.46058
2933.63	0.86177	1.46177
2932.67	0.86327	1.46327
2931.7	0.86497	1.46497
2930.74	0.86682	1.46682
2929.77	0.86874	1.46874
2928.81	0.87068	1.47068
2927.85	0.87263	1.47263
2926.88	0.87455	1.47455
2925.92	0.87643	1.47643
2924.95	0.87829	1.47829
2923.99	0.88011	1.48011
2923.02	0.88189	1.48189
2922.06	0.88363	1.48363
2921.1	0.88534	1.48534
2920.13	0.88699	1.48699
2919.17	0.88858	1.48858
2918.2	0.89012	1.49012
2917.24	0.89161	1.49161
2916.27	0.89304	1.49304
2915.31	0.89443	1.49443
2914.34	0.89578	1.49578
2913.38	0.8971	1.4971
2912.42	0.89839	1.49839
2911.45	0.89966	1.49966
2910.49	0.90092	1.50092
2909.52	0.9022	1.5022
2908.56	0.90352	1.50352
2907.59	0.90489	1.50489
2906.63	0.90632	1.50632
2905.67	0.90783	1.50783
2904.7	0.90939	1.50939
2903.74	0.91098	1.51098
2902.77	0.91257	1.51257
2901.81	0.91414	1.51414
2900.84	0.91563	1.51563
2899.88	0.91704	1.51704
2898.91	0.91835	1.51835
2897.95	0.91961	1.51961
2896.99	0.92084	1.52084
2896.02	0.92206	1.52206
2895.06	0.9233	1.5233
2894.09	0.92454	1.52454
2893.13	0.92578	1.52578
2892.16	0.92699	1.52699
2891.2	0.92817	1.52817
2890.24	0.9293	1.5293
2889.27	0.93036	1.53036
2888.31	0.93132	1.53132
2887.34	0.93217	1.53217
2886.38	0.93291	1.53291
2885.41	0.93356	1.53356
2884.45	0.9341	1.5341
2883.48	0.93454	1.53454
2882.52	0.9349	1.5349
2881.56	0.93518	1.53518
2880.59	0.93541	1.53541
2879.63	0.9356	1.5356
2878.66	0.93575	1.53575
2877.7	0.93586	1.53586
2876.73	0.93593	1.53593
2875.77	0.93599	1.53599
2874.81	0.93605	1.53605
2873.84	0.93616	1.53616
2872.88	0.93635	1.53635
2871.91	0.93664	1.53664
2870.95	0.93704	1.53704
2869.98	0.93752	1.53752
2869.02	0.93806	1.53806
2868.05	0.93862	1.53862
2867.09	0.93917	1.53917
2866.13	0.93968	1.53968
2865.16	0.94014	1.54014
2864.2	0.94057	1.54057
2863.23	0.94099	1.54099
2862.27	0.94142	1.54142
2861.3	0.94183	1.54183
2860.34	0.94221	1.54221
2859.38	0.94251	1.54251
2858.41	0.9427	1.5427
2857.45	0.94275	1.54275
2856.48	0.94265	1.54265
2855.52	0.94243	1.54243
2854.55	0.94209	1.54209
2853.59	0.94165	1.54165
2852.62	0.94113	1.54113
2851.66	0.94054	1.54054
2850.7	0.93986	1.53986
2849.73	0.93909	1.53909
2848.77	0.93823	1.53823
2847.8	0.93727	1.53727
2846.84	0.93626	1.53626
2845.87	0.93526	1.53526
2844.91	0.93436	1.53436
2843.95	0.93364	1.53364
2842.98	0.93318	1.53318
2842.02	0.93306	1.53306
2841.05	0.93331	1.53331
2840.09	0.93395	1.53395
2839.12	0.93499	1.53499
2838.16	0.93639	1.53639
2837.19	0.93813	1.53813
2836.23	0.94015	1.54015
2835.27	0.94241	1.54241
2834.3	0.94486	1.54486
2833.34	0.94745	1.54745
2832.37	0.95013	1.55013
2831.41	0.95286	1.55286
2830.44	0.9556	1.5556
2829.48	0.95833	1.55833
2828.52	0.961	1.561
2827.55	0.9636	1.5636
2826.59	0.96608	1.56608
2825.62	0.96842	1.56842
2824.66	0.9706	1.5706
2823.69	0.9726	1.5726
2822.73	0.97443	1.57443
2821.76	0.9761	1.5761
2820.8	0.97762	1.57762
2819.84	0.97903	1.57903
2818.87	0.98036	1.58036
2817.91	0.98162	1.58162
2816.94	0.98284	1.58284
2815.98	0.98402	1.58402
2815.01	0.98515	1.58515
2814.05	0.98621	1.58621
2813.09	0.98718	1.58718
2812.12	0.98806	1.58806
2811.16	0.98886	1.58886
2810.19	0.9896	1.5896
2809.23	0.9903	1.5903
2808.26	0.99097	1.59097
2807.3	0.99163	1.59163
2806.33	0.99227	1.59227
2805.37	0.99287	1.59287
2804.41	0.99344	1.59344
2803.44	0.99394	1.59394
2802.48	0.99437	1.59437
2801.51	0.99473	1.59473
2800.55	0.99503	1.59503
2799.58	0.99529	1.59529
2798.62	0.99552	1.59552
2797.66	0.99576	1.59576
2796.69	0.99602	1.59602
2795.73	0.99632	1.59632
2794.76	0.99666	1.59666
2793.8	0.997	1.597
2792.83	0.99731	1.59731
2791.87	0.99757	1.59757
2790.9	0.99776	1.59776
2789.94	0.99791	1.59791
2788.98	0.99802	1.59802
2788.01	0.99812	1.59812
2787.05	0.99825	1.59825
2786.08	0.99842	1.59842
2785.12	0.99864	1.59864
2784.15	0.99891	1.59891
2783.19	0.9992	1.5992
2782.23	0.9995	1.5995
2781.26	0.99976	1.59976
2780.3	0.99996	1.59996
2779.33	1.00012	1.60012
2778.37	1.00021	1.60021
2777.4	1.00025	1.60025
2776.44	1.00025	1.60025
2775.47	1.0002	1.6002
2774.51	1.00012	1.60012
2773.55	1.00002	1.60002
2772.58	0.99992	1.59992
2771.62	0.99986	1.59986
2770.65	0.99986	1.59986
2769.69	0.99991	1.59991
2768.72	1	1.6
2767.76	1.00026	1.60026
2766.8	1.00049	1.60049
2765.83	1.00066	1.60066
2764.87	1.00075	1.60075
2763.9	1.00076	1.60076
2762.94	1.00072	1.60072
2761.97	1.00062	1.60062
2761.01	1.00051	1.60051
2760.04	1.0004	1.6004
2759.08	1.00031	1.60031
2758.12	1.00026	1.60026
2757.15	1.00025	1.60025
2756.19	1.00027	1.60027
2755.22	1.00031	1.60031
2754.26	1.00036	1.60036
2753.29	1.00039	1.60039
2752.33	1.00038	1.60038
2751.37	1.00033	1.60033
2750.4	1.00023	1.60023
2749.44	1.00012	1.60012
2748.47	1.00002	1.60002
2747.51	0.99997	1.59997
2746.54	0.99997	1.59997
2745.58	1.00004	1.60004
2744.61	1.00014	1.60014
2743.65	1.00023	1.60023
2742.69	1.00028	1.60028
2741.72	1.00026	1.60026
2740.76	1.00019	1.60019
2739.79	1.00008	1.60008
2738.83	0.99996	1.59996
2737.86	0.99986	1.59986
2736.9	0.99978	1.59978
2735.94	0.99972	1.59972
2734.97	0.99965	1.59965
2734.01	0.99957	1.59957
2733.04	0.99947	1.59947
2732.08	0.99938	1.59938
2731.11	0.99931	1.59931
2730.15	0.99928	1.59928
2729.18	0.99932	1.59932
2728.22	0.99941	1.59941
2727.26	0.99953	1.59953
2726.29	0.99964	1.59964
2725.33	0.99969	1.59969
2724.36	0.99966	1.59966
2723.4	0.99955	1.59955
2722.43	0.99938	1.59938
2721.47	0.9992	1.5992
2720.51	0.99906	1.59906
2719.54	0.99899	1.59899
2718.58	0.999	1.599
2717.61	0.99909	1.59909
2716.65	0.99925	1.59925
2715.68	0.99944	1.59944
2714.72	0.99965	1.59965
2713.75	0.99985	1.59985
2712.79	1	1.6
2711.83	1.00019	1.60019
2710.86	1.00031	1.60031
2709.9	1.00037	1.60037
2708.93	1.00038	1.60038
2707.97	1.00035	1.60035
2707	1.0003	1.6003
2706.04	1.00026	1.60026
2705.08	1.00022	1.60022
2704.11	1.00022	1.60022
2703.15	1.00024	1.60024
2702.18	1.00028	1.60028
2701.22	1.00034	1.60034
2700.25	1.00039	1.60039
2699.29	1.00044	1.60044
2698.32	1.00046	1.60046
2697.36	1.00047	1.60047
2696.4	1.00048	1.60048
2695.43	1.0005	1.6005
2694.47	1.00055	1.60055
2693.5	1.00062	1.60062
2692.54	1.00072	1.60072
2691.57	1.00081	1.60081
2690.61	1.00089	1.60089
2689.65	1.00092	1.60092
2688.68	1.00091	1.60091
2687.72	1.00084	1.60084
2686.75	1.00078	1.60078
2685.79	1.00069	1.60069
2684.82	1.00056	1.60056
2683.86	1.00045	1.60045
2682.89	1.00036	1.60036
2681.93	1.0003	1.6003
2680.97	1.00027	1.60027
2680	1.00026	1.60026
2679.04	1.00026	1.60026
2678.07	1.00026	1.60026
2677.11	1.00027	1.60027
2676.14	1.00027	1.60027
2675.18	1.00028	1.60028
2674.22	1.00027	1.60027
2673.25	1.00025	1.60025
2672.29	1.00022	1.60022
2671.32	1.00017	1.60017
2670.36	1.00011	1.60011
2669.39	1.00008	1.60008
2668.43	1.00004	1.60004
2667.46	1	1.6
2666.5	0.99996	1.59996
2665.54	0.99989	1.59989
2664.57	0.9998	1.5998
2663.61	0.99969	1.59969
2662.64	0.99958	1.59958
2661.68	0.99946	1.59946
2660.71	0.99935	1.59935
2659.75	0.99927	1.59927
2658.78	0.99921	1.59921
2657.82	0.99918	1.59918
2656.86	0.99918	1.59918
2655.89	0.99923	1.59923
2654.93	0.9993	1.5993
2653.96	0.99938	1.59938
2653	0.99945	1.59945
2652.03	0.9995	1.5995
2651.07	0.99951	1.59951
2650.11	0.99949	1.59949
2649.14	0.99941	1.59941
2648.18	0.99927	1.59927
2647.21	0.99908	1.59908
2646.25	0.99885	1.59885
2645.28	0.99861	1.59861
2644.32	0.99841	1.59841
2643.35	0.99828	1.59828
2642.39	0.99825	1.59825
2641.43	0.99831	1.59831
2640.46	0.99844	1.59844
2639.5	0.99861	1.59861
2638.53	0.99878	1.59878
2637.57	0.99892	1.59892
2636.6	0.999	1.599
2635.64	0.99902	1.59902
2634.68	0.99898	1.59898
2633.71	0.99891	1.59891
2632.75	0.99883	1.59883
2631.78	0.99875	1.59875
2630.82	0.99872	1.59872
2629.85	0.99875	1.59875
2628.89	0.99883	1.59883
2627.92	0.99896	1.59896
2626.96	0.9991	1.5991
2626	0.99925	1.59925
2625.03	0.99936	1.59936
2624.07	0.99941	1.59941
2623.1	0.99941	1.59941
2622.14	0.99933	1.59933
2621.17	0.9992	1.5992
2620.21	0.99904	1.59904
2619.25	0.99888	1.59888
2618.28	0.99876	1.59876
2617.32	0.99869	1.59869
2616.35	0.99868	1.59868
2615.39	0.99872	1.59872
2614.42	0.9988	1.5988
2613.46	0.99889	1.59889
2612.49	0.99899	1.59899
2611.53	0.99909	1.59909
2610.57	0.99918	1.59918
2609.6	0.99927	1.59927
2608.64	0.99934	1.59934
2607.67	0.99939	1.59939
2606.71	0.99941	1.59941
2605.74	0.99939	1.59939
2604.78	0.99935	1.59935
2603.82	0.99928	1.59928
2602.85	0.99921	1.59921
2601.89	0.99916	1.59916
2600.92	0.99913	1.59913
2599.96	0.99915	1.59915
2598.99	0.99919	1.59919
2598.03	0.99925	1.59925
2597.06	0.99932	1.59932
2596.1	0.99937	1.59937
2595.14	0.99938	1.59938
2594.17	0.99936	1.59936
2593.21	0.99929	1.59929
2592.24	0.99919	1.59919
2591.28	0.99909	1.59909
2590.31	0.99901	1.59901
2589.35	0.99897	1.59897
2588.39	0.99897	1.59897
2587.42	0.99901	1.59901
2586.46	0.99908	1.59908
2585.49	0.99917	1.59917
2584.53	0.99925	1.59925
2583.56	0.99931	1.59931
2582.6	0.99932	1.59932
2581.63	0.99927	1.59927
2580.67	0.99915	1.59915
2579.71	0.99899	1.59899
2578.74	0.99881	1.59881
2577.78	0.99865	1.59865
2576.81	0.99854	1.59854
2575.85	0.99851	1.59851
2574.88	0.99857	1.59857
2573.92	0.99871	1.59871
2572.96	0.99891	1.59891
2571.99	0.99912	1.59912
2571.03	0.9993	1.5993
2570.06	0.99942	1.59942
2569.1	0.99948	1.59948
2568.13	0.99948	1.59948
2567.17	0.99945	1.59945
2566.2	0.99942	1.59942
2565.24	0.9994	1.5994
2564.28	0.99942	1.59942
2563.31	0.99948	1.59948
2562.35	0.99955	1.59955
2561.38	0.99962	1.59962
2560.42	0.99967	1.59967
2559.45	0.99969	1.59969
2558.49	0.99968	1.59968
2557.53	0.99966	1.59966
2556.56	0.99966	1.59966
2555.6	0.99968	1.59968
2554.63	0.99972	1.59972
2553.67	0.9998	1.5998
2552.7	0.99988	1.59988
2551.74	0.99995	1.59995
2550.77	1	1.6
2549.81	1.00002	1.60002
2548.85	0.99999	1.59999
2547.88	0.99993	1.59993
2546.92	0.99985	1.59985
2545.95	0.99977	1.59977
2544.99	0.9997	1.5997
2544.02	0.99965	1.59965
2543.06	0.99962	1.59962
2542.1	0.9996	1.5996
2541.13	0.99957	1.59957
2540.17	0.99954	1.59954
2539.2	0.99951	1.59951
2538.24	0.99947	1.59947
2537.27	0.99943	1.59943
2536.31	0.99939	1.59939
2535.34	0.99936	1.59936
2534.38	0.99933	1.59933
2533.42	0.99931	1.59931
2532.45	0.9993	1.5993
2531.49	0.99929	1.59929
2530.52	0.99929	1.59929
2529.56	0.9993	1.5993
2528.59	0.99932	1.59932
2527.63	0.99936	1.59936
2526.67	0.9994	1.5994
2525.7	0.99945	1.59945
2524.74	0.9995	1.5995
2523.77	0.99953	1.59953
2522.81	0.99954	1.59954
2521.84	0.99954	1.59954
2520.88	0.99952	1.59952
2519.91	0.9995	1.5995
2518.95	0.99948	1.59948
2517.99	0.99946	1.59946
2517.02	0.99945	1.59945
2516.06	0.99944	1.59944
2515.09	0.99943	1.59943
2514.13	0.99942	1.59942
2513.16	0.99941	1.59941
2512.2	0.99939	1.59939
2511.24	0.99937	1.59937
2510.27	0.99936	1.59936
2509.31	0.99936	1.59936
2508.34	0.99937	1.59937
2507.38	0.9994	1.5994
2506.41	0.99944	1.59944
2505.45	0.99948	1.59948
2504.48	0.99953	1.59953
2503.52	0.99958	1.59958
2502.56	0.99963	1.59963
2501.59	0.9997	1.5997
2500.63	0.99977	1.59977
2499.66	0.99985	1.59985
2498.7	0.99993	1.59993
2497.73	0.99999	1.59999
2496.77	1.00001	1.60001
2495.81	1	1.6
2494.84	0.99996	1.59996
2493.88	0.99988	1.59988
2492.91	0.99977	1.59977
2491.95	0.99966	1.59966
2490.98	0.99956	1.59956
2490.02	0.99951	1.59951
2489.05	0.99952	1.59952
2488.09	0.99959	1.59959
2487.13	0.99973	1.59973
2486.16	0.9999	1.5999
2485.2	1.00008	1.60008
2484.23	1.00025	1.60025
2483.27	1.00038	1.60038
2482.3	1.00046	1.60046
2481.34	1.00051	1.60051
2480.38	1.00051	1.60051
2479.41	1.00051	1.60051
2478.45	1.0005	1.6005
2477.48	1.00051	1.60051
2476.52	1.00055	1.60055
2475.55	1.0006	1.6006
2474.59	1.00067	1.60067
2473.62	1.00073	1.60073
2472.66	1.00076	1.60076
2471.7	1.00076	1.60076
2470.73	1.00073	1.60073
2469.77	1.00066	1.60066
2468.8	1.00056	1.60056
2467.84	1.00044	1.60044
2466.87	1.00033	1.60033
2465.91	1.00023	1.60023
2464.95	1.00016	1.60016
2463.98	1.00013	1.60013
2463.02	1.00012	1.60012
2462.05	1.00012	1.60012
2461.09	1.00012	1.60012
2460.12	1.00012	1.60012
2459.16	1.00011	1.60011
2458.19	1.00008	1.60008
2457.23	1.00004	1.60004
2456.27	0.99999	1.59999
2455.3	0.99994	1.59994
2454.34	0.99989	1.59989
2453.37	0.99986	1.59986
2452.41	0.99985	1.59985
2451.44	0.99987	1.59987
2450.48	0.99992	1.59992
2449.52	0.99999	1.59999
2448.55	1.00008	1.60008
2447.59	1.00017	1.60017
2446.62	1.00023	1.60023
2445.66	1.00024	1.60024
2444.69	1.00022	1.60022
2443.73	1.00019	1.60019
2442.76	1.00012	1.60012
2441.8	1.00003	1.60003
2440.84	0.99995	1.59995
2439.87	0.9999	1.5999
2438.91	0.99989	1.59989
2437.94	0.99991	1.59991
2436.98	0.99995	1.59995
2436.01	0.99999	1.59999
2435.05	0.99999	1.59999
2434.09	0.99997	1.59997
2433.12	0.9999	1.5999
2432.16	0.99983	1.59983
2431.19	0.99972	1.59972
2430.23	0.99961	1.59961
2429.26	0.9995	1.5995
2428.3	0.99942	1.59942
2427.33	0.99937	1.59937
2426.37	0.99937	1.59937
2425.41	0.99939	1.59939
2424.44	0.99944	1.59944
2423.48	0.99948	1.59948
2422.51	0.99953	1.59953
2421.55	0.99957	1.59957
2420.58	0.99962	1.59962
2419.62	0.99967	1.59967
2418.66	0.99974	1.59974
2417.69	0.99983	1.59983
2416.73	0.99994	1.59994
2415.76	1.00005	1.60005
2414.8	1.00016	1.60016
2413.83	1.00025	1.60025
2412.87	1.00031	1.60031
2411.9	1.00034	1.60034
2410.94	1.00034	1.60034
2409.98	1.00033	1.60033
2409.01	1.0003	1.6003
2408.05	1.00026	1.60026
2407.08	1.00021	1.60021
2406.12	1.00016	1.60016
2405.15	1.00009	1.60009
2404.19	1.00001	1.60001
2403.23	0.99992	1.59992
2402.26	0.99981	1.59981
2401.3	0.99971	1.59971
2400.33	0.9996	1.5996
2399.37	0.99951	1.59951
2398.4	0.99944	1.59944
2397.44	0.99939	1.59939
2396.47	0.99937	1.59937
2395.51	0.99936	1.59936
2394.55	0.99937	1.59937
2393.58	0.99939	1.59939
2392.62	0.99943	1.59943
2391.65	0.99949	1.59949
2390.69	0.99955	1.59955
2389.72	0.99963	1.59963
2388.76	0.99972	1.59972
2387.8	0.9998	1.5998
2386.83	0.99988	1.59988
2385.87	0.99995	1.59995
2384.9	0.99999	1.59999
2383.94	1.00001	1.60001
2382.97	1	1.6
2382.01	0.99998	1.59998
2381.04	0.99995	1.59995
2380.08	0.99988	1.59988
2379.12	0.99986	1.59986
2378.15	0.99982	1.59982
2377.19	0.99977	1.59977
2376.22	0.99975	1.59975
2375.26	0.99974	1.59974
2374.29	0.99974	1.59974
2373.33	0.99976	1.59976
2372.37	0.9998	1.5998
2371.4	0.99985	1.59985
2370.44	0.99993	1.59993
2369.47	1	1.6
2368.51	1.00007	1.60007
2367.54	1.00009	1.60009
2366.58	1.00006	1.60006
2365.61	0.99994	1.59994
2364.65	0.99972	1.59972
2363.69	0.9994	1.5994
2362.72	0.99897	1.59897
2361.76	0.99844	1.59844
2360.79	0.99784	1.59784
2359.83	0.99719	1.59719
2358.86	0.99652	1.59652
2357.9	0.99588	1.59588
2356.94	0.9953	1.5953
2355.97	0.99485	1.59485
2355.01	0.99455	1.59455
2354.04	0.99446	1.59446
2353.08	0.9946	1.5946
2352.11	0.99496	1.59496
2351.15	0.99553	1.59553
2350.18	0.99626	1.59626
2349.22	0.99708	1.59708
2348.26	0.99791	1.59791
2347.29	0.99867	1.59867
2346.33	0.99929	1.59929
2345.36	0.99974	1.59974
2344.4	0.99997	1.59997
2343.43	1	1.6
2342.47	0.99996	1.59996
2341.51	0.99977	1.59977
2340.54	0.99947	1.59947
2339.58	0.99912	1.59912
2338.61	0.99875	1.59875
2337.65	0.9984	1.5984
2336.68	0.99809	1.59809
2335.72	0.99784	1.59784
2334.75	0.99764	1.59764
2333.79	0.99749	1.59749
2332.83	0.99737	1.59737
2331.86	0.99726	1.59726
2330.9	0.99714	1.59714
2329.93	0.99701	1.59701
2328.97	0.99685	1.59685
2328	0.99668	1.59668
2327.04	0.99649	1.59649
2326.08	0.99629	1.59629
2325.11	0.99611	1.59611
2324.15	0.99596	1.59596
2323.18	0.99585	1.59585
2322.22	0.99579	1.59579
2321.25	0.9958	1.5958
2320.29	0.99587	1.59587
2319.32	0.99599	1.59599
2318.36	0.99615	1.59615
2317.4	0.99634	1.59634
2316.43	0.99653	1.59653
2315.47	0.99671	1.59671
2314.5	0.99688	1.59688
2313.54	0.99704	1.59704
2312.57	0.99718	1.59718
2311.61	0.99732	1.59732
2310.65	0.99745	1.59745
2309.68	0.99759	1.59759
2308.72	0.99771	1.59771
2307.75	0.99784	1.59784
2306.79	0.99795	1.59795
2305.82	0.99804	1.59804
2304.86	0.99812	1.59812
2303.89	0.99817	1.59817
2302.93	0.9982	1.5982
2301.97	0.99822	1.59822
2301	0.99823	1.59823
2300.04	0.99825	1.59825
2299.07	0.99827	1.59827
2298.11	0.9983	1.5983
2297.14	0.99835	1.59835
2296.18	0.99841	1.59841
2295.22	0.99849	1.59849
2294.25	0.99858	1.59858
2293.29	0.99868	1.59868
2292.32	0.99879	1.59879
2291.36	0.9989	1.5989
2290.39	0.99902	1.59902
2289.43	0.99914	1.59914
2288.46	0.99927	1.59927
2287.5	0.99939	1.59939
2286.54	0.99952	1.59952
2285.57	0.99964	1.59964
2284.61	0.99976	1.59976
2283.64	0.99985	1.59985
2282.68	0.99993	1.59993
2281.71	0.99998	1.59998
2280.75	1	1.6
2279.79	1	1.6
2278.82	0.99999	1.59999
2277.86	0.99998	1.59998
2276.89	0.99996	1.59996
2275.93	0.99994	1.59994
2274.96	0.99991	1.59991
2274	0.99989	1.59989
2273.03	0.99987	1.59987
2272.07	0.99987	1.59987
2271.11	0.99987	1.59987
2270.14	0.99988	1.59988
2269.18	0.99989	1.59989
2268.21	0.99991	1.59991
2267.25	0.99992	1.59992
2266.28	0.99993	1.59993
2265.32	0.99993	1.59993
2264.36	0.99998	1.59998
2263.39	1.00001	1.60001
2262.43	1.00004	1.60004
2261.46	1.00005	1.60005
2260.5	1.00005	1.60005
2259.53	1.00004	1.60004
2258.57	1.00003	1.60003
2257.6	1.00001	1.60001
2256.64	0.99998	1.59998
2255.68	0.99995	1.59995
2254.71	0.9999	1.5999
2253.75	0.99984	1.59984
2252.78	0.99977	1.59977
2251.82	0.9997	1.5997
2250.85	0.99963	1.59963
2249.89	0.99957	1.59957
2248.93	0.99952	1.59952
2247.96	0.99949	1.59949
2247	0.99948	1.59948
2246.03	0.99949	1.59949
2245.07	0.99953	1.59953
2244.1	0.99959	1.59959
2243.14	0.99967	1.59967
2242.17	0.99976	1.59976
2241.21	0.99985	1.59985
2240.25	0.99993	1.59993
2239.28	0.99998	1.59998
2238.32	1	1.6
2237.35	0.99999	1.59999
2236.39	0.99999	1.59999
2235.42	0.99999	1.59999
2234.46	0.99996	1.59996
2233.5	0.99994	1.59994
2232.53	0.99993	1.59993
2231.57	0.99994	1.59994
2230.6	0.99996	1.59996
2229.64	0.99998	1.59998
2228.67	0.99998	1.59998
2227.71	0.99998	1.59998
2226.74	0.99994	1.59994
2225.78	0.99987	1.59987
2224.82	0.99979	1.59979
2223.85	0.9997	1.5997
2222.89	0.99963	1.59963
2221.92	0.99959	1.59959
2220.96	0.99957	1.59957
2219.99	0.99958	1.59958
2219.03	0.9996	1.5996
2218.07	0.99963	1.59963
2217.1	0.99965	1.59965
2216.14	0.99966	1.59966
2215.17	0.99966	1.59966
2214.21	0.99966	1.59966
2213.24	0.99967	1.59967
2212.28	0.9997	1.5997
2211.31	0.99972	1.59972
2210.35	0.99975	1.59975
2209.39	0.99977	1.59977
2208.42	0.99988	1.59988
2207.46	0.99996	1.59996
2206.49	1.00001	1.60001
2205.53	1.00003	1.60003
2204.56	1.00003	1.60003
2203.6	1.00001	1.60001
2202.64	0.99997	1.59997
2201.67	0.99992	1.59992
2200.71	0.99988	1.59988
2199.74	0.99985	1.59985
2198.78	0.99982	1.59982
2197.81	0.99982	1.59982
2196.85	0.99982	1.59982
2195.88	0.99984	1.59984
2194.92	0.99986	1.59986
2193.96	0.99988	1.59988
2192.99	0.99989	1.59989
2192.03	0.99991	1.59991
2191.06	0.99991	1.59991
2190.1	0.9999	1.5999
2189.13	0.99988	1.59988
2188.17	0.99984	1.59984
2187.21	0.99979	1.59979
2186.24	0.99973	1.59973
2185.28	0.99966	1.59966
2184.31	0.99961	1.59961
2183.35	0.99958	1.59958
2182.38	0.99958	1.59958
2181.42	0.9996	1.5996
2180.45	0.99966	1.59966
2179.49	0.99974	1.59974
2178.53	0.99982	1.59982
2177.56	0.99989	1.59989
2176.6	0.99995	1.59995
2175.63	0.99997	1.59997
2174.67	0.99999	1.59999
2173.7	0.99997	1.59997
2172.74	0.99992	1.59992
2171.78	0.99985	1.59985
2170.81	0.99976	1.59976
2169.85	0.99969	1.59969
2168.88	0.99965	1.59965
2167.92	0.99964	1.59964
2166.95	0.99967	1.59967
2165.99	0.99973	1.59973
2165.02	0.99982	1.59982
2164.06	0.9999	1.5999
2163.1	0.99997	1.59997
2162.13	1	1.6
2161.17	1.00001	1.60001
2160.2	1	1.6
2159.24	0.99995	1.59995
2158.27	0.99987	1.59987
2157.31	0.99976	1.59976
2156.35	0.99966	1.59966
2155.38	0.99957	1.59957
2154.42	0.99952	1.59952
2153.45	0.99951	1.59951
2152.49	0.99953	1.59953
2151.52	0.99958	1.59958
2150.56	0.99965	1.59965
2149.59	0.99973	1.59973
2148.63	0.99978	1.59978
2147.67	0.99982	1.59982
2146.7	0.99981	1.59981
2145.74	0.99979	1.59979
2144.77	0.99975	1.59975
2143.81	0.99971	1.59971
2142.84	0.99968	1.59968
2141.88	0.99967	1.59967
2140.91	0.99966	1.59966
2139.95	0.99966	1.59966
2138.99	0.99966	1.59966
2138.02	0.99966	1.59966
2137.06	0.99966	1.59966
2136.09	0.99967	1.59967
2135.13	0.99968	1.59968
2134.16	0.99971	1.59971
2133.2	0.99974	1.59974
2132.24	0.99978	1.59978
2131.27	0.99981	1.59981
2130.31	0.99985	1.59985
2129.34	0.99987	1.59987
2128.38	0.9999	1.5999
2127.41	0.99993	1.59993
2126.45	0.99996	1.59996
2125.48	1	1.6
2124.52	1.00004	1.60004
2123.56	1.00007	1.60007
2122.59	1.0001	1.6001
2121.63	1.00011	1.60011
2120.66	1.00011	1.60011
2119.7	1.00008	1.60008
2118.73	1.00004	1.60004
2117.77	1	1.6
2116.81	0.99997	1.59997
2115.84	0.99998	1.59998
2114.88	1.00001	1.60001
2113.91	1.00006	1.60006
2112.95	1.00012	1.60012
2111.98	1.00017	1.60017
2111.02	1.00022	1.60022
2110.05	1.00024	1.60024
2109.09	1.00024	1.60024
2108.13	1.00023	1.60023
2107.16	1.0002	1.6002
2106.2	1.00017	1.60017
2105.23	1.00014	1.60014
2104.27	1.00014	1.60014
2103.3	1.00014	1.60014
2102.34	1.00015	1.60015
2101.38	1.00015	1.60015
2100.41	1.00015	1.60015
2099.45	1.00014	1.60014
2098.48	1.00011	1.60011
2097.52	1.00006	1.60006
2096.55	1	1.6
2095.59	0.99993	1.59993
2094.62	0.99987	1.59987
2093.66	0.9998	1.5998
2092.7	0.99972	1.59972
2091.73	0.99965	1.59965
2090.77	0.99959	1.59959
2089.8	0.99952	1.59952
2088.84	0.99945	1.59945
2087.87	0.99938	1.59938
2086.91	0.99931	1.59931
2085.95	0.99924	1.59924
2084.98	0.99917	1.59917
2084.02	0.99909	1.59909
2083.05	0.999	1.599
2082.09	0.99889	1.59889
2081.12	0.99877	1.59877
2080.16	0.99863	1.59863
2079.19	0.99848	1.59848
2078.23	0.99833	1.59833
2077.27	0.99818	1.59818
2076.3	0.99803	1.59803
2075.34	0.9979	1.5979
2074.37	0.99778	1.59778
2073.41	0.99767	1.59767
2072.44	0.99757	1.59757
2071.48	0.99747	1.59747
[truncated: 1,734 more rows]

## Sheet: 60℃Mic LA-ChCl-L
Column1	Column2	Column3
3998.3	1.00468	1.40468
3997.34	1.00449	1.40449
3996.37	1.00429	1.40429
3995.41	1.00409	1.40409
3994.45	1.00389	1.40389
3993.48	1.00368	1.40368
3992.52	1.00348	1.40348
3991.55	1.00326	1.40326
3990.59	1.00303	1.40303
3989.62	1.00275	1.40275
3988.66	1.00243	1.40243
3987.7	1.00205	1.40205
3986.73	1.00165	1.40165
3985.77	1.00129	1.40129
3984.8	1.001	1.401
3983.84	1.00084	1.40084
3982.87	1.00084	1.40084
3981.91	1.00099	1.40099
3980.94	1.00126	1.40126
3979.98	1.00159	1.40159
3979.02	1.00192	1.40192
3978.05	1.00217	1.40217
3977.09	1.00229	1.40229
3976.12	1.00225	1.40225
3975.16	1.00207	1.40207
3974.19	1.00176	1.40176
3973.23	1.00139	1.40139
3972.27	1.001	1.401
3971.3	1.00065	1.40065
3970.34	1.00036	1.40036
3969.37	1.00015	1.40015
3968.41	0.99999	1.39999
3967.44	0.99988	1.39988
3966.48	0.99977	1.39977
3965.51	0.99965	1.39965
3964.55	0.9995	1.3995
3963.59	0.99931	1.39931
3962.62	0.9991	1.3991
3961.66	0.99888	1.39888
3960.69	0.99868	1.39868
3959.73	0.99852	1.39852
3958.76	0.99841	1.39841
3957.8	0.99838	1.39838
3956.84	0.99843	1.39843
3955.87	0.99855	1.39855
3954.91	0.99874	1.39874
3953.94	0.99898	1.39898
3952.98	0.99923	1.39923
3952.01	0.99947	1.39947
3951.05	0.99965	1.39965
3950.08	0.99976	1.39976
3949.12	0.99979	1.39979
3948.16	0.99975	1.39975
3947.19	0.99968	1.39968
3946.23	0.99962	1.39962
3945.26	0.99963	1.39963
3944.3	0.99975	1.39975
3943.33	1	1.4
3942.37	1.00039	1.40039
3941.41	1.00088	1.40088
3940.44	1.00143	1.40143
3939.48	1.00198	1.40198
3938.51	1.00245	1.40245
3937.55	1.00281	1.40281
3936.58	1.00302	1.40302
3935.62	1.00307	1.40307
3934.65	1.00297	1.40297
3933.69	1.00274	1.40274
3932.73	1.00239	1.40239
3931.76	1.00194	1.40194
3930.8	1.00142	1.40142
3929.83	1.00086	1.40086
3928.87	1.00027	1.40027
3927.9	0.99971	1.39971
3926.94	0.99922	1.39922
3925.98	0.99884	1.39884
3925.01	0.9986	1.3986
3924.05	0.99854	1.39854
3923.08	0.99864	1.39864
3922.12	0.9989	1.3989
3921.15	0.99927	1.39927
3920.19	0.99972	1.39972
3919.22	1.00021	1.40021
3918.26	1.0007	1.4007
3917.3	1.00115	1.40115
3916.33	1.00156	1.40156
3915.37	1.00188	1.40188
3914.4	1.00207	1.40207
3913.44	1.00209	1.40209
3912.47	1.00189	1.40189
3911.51	1.00141	1.40141
3910.55	1.00066	1.40066
3909.58	0.99964	1.39964
3908.62	0.99845	1.39845
3907.65	0.99718	1.39718
3906.69	0.99597	1.39597
3905.72	0.99496	1.39496
3904.76	0.99428	1.39428
3903.79	0.994	1.394
3902.83	0.99416	1.39416
3901.87	0.9947	1.3947
3900.9	0.99554	1.39554
3899.94	0.99654	1.39654
3898.97	0.99754	1.39754
3898.01	0.99838	1.39838
3897.04	0.99896	1.39896
3896.08	0.9992	1.3992
3895.12	0.99909	1.39909
3894.15	0.9987	1.3987
3893.19	0.99816	1.39816
3892.22	0.99747	1.39747
3891.26	0.99673	1.39673
3890.29	0.99603	1.39603
3889.33	0.99542	1.39542
3888.36	0.99495	1.39495
3887.4	0.99462	1.39462
3886.44	0.99445	1.39445
3885.47	0.99443	1.39443
3884.51	0.99456	1.39456
3883.54	0.99481	1.39481
3882.58	0.99514	1.39514
3881.61	0.99548	1.39548
3880.65	0.99575	1.39575
3879.69	0.99586	1.39586
3878.72	0.99576	1.39576
3877.76	0.99544	1.39544
3876.79	0.99493	1.39493
3875.83	0.99431	1.39431
3874.86	0.99369	1.39369
3873.9	0.99317	1.39317
3872.93	0.99284	1.39284
3871.97	0.99272	1.39272
3871.01	0.99279	1.39279
3870.04	0.99297	1.39297
3869.08	0.99318	1.39318
3868.11	0.99334	1.39334
3867.15	0.99341	1.39341
3866.18	0.9934	1.3934
3865.22	0.99333	1.39333
3864.26	0.99326	1.39326
3863.29	0.99323	1.39323
3862.33	0.99326	1.39326
3861.36	0.99334	1.39334
3860.4	0.99345	1.39345
3859.43	0.99356	1.39356
3858.47	0.99367	1.39367
3857.5	0.99382	1.39382
3856.54	0.99407	1.39407
3855.58	0.99449	1.39449
3854.61	0.99512	1.39512
3853.65	0.99596	1.39596
3852.68	0.99694	1.39694
3851.72	0.99798	1.39798
3850.75	0.99892	1.39892
3849.79	0.99963	1.39963
3848.83	1.00002	1.40002
3847.86	1	1.4
3846.9	0.99963	1.39963
3845.93	0.99892	1.39892
3844.97	0.99792	1.39792
3844	0.99674	1.39674
3843.04	0.99547	1.39547
3842.07	0.99419	1.39419
3841.11	0.993	1.393
3840.15	0.99197	1.39197
3839.18	0.99118	1.39118
3838.22	0.9907	1.3907
3837.25	0.99057	1.39057
3836.29	0.99079	1.39079
3835.32	0.99134	1.39134
3834.36	0.99214	1.39214
3833.4	0.9931	1.3931
3832.43	0.99412	1.39412
3831.47	0.99507	1.39507
3830.5	0.99591	1.39591
3829.54	0.99652	1.39652
3828.57	0.99687	1.39687
3827.61	0.99695	1.39695
3826.64	0.99678	1.39678
3825.68	0.99643	1.39643
3824.72	0.996	1.396
3823.75	0.99562	1.39562
3822.79	0.9954	1.3954
3821.82	0.99543	1.39543
3820.86	0.99578	1.39578
3819.89	0.99646	1.39646
3818.93	0.99745	1.39745
3817.97	0.99863	1.39863
3817	0.99988	1.39988
3816.04	1.00103	1.40103
3815.07	1.00195	1.40195
3814.11	1.00253	1.40253
3813.14	1.0027	1.4027
3812.18	1.00259	1.40259
3811.21	1.0021	1.4021
3810.25	1.00126	1.40126
3809.29	1.00016	1.40016
3808.32	0.99888	1.39888
3807.36	0.99751	1.39751
3806.39	0.99617	1.39617
3805.43	0.99497	1.39497
3804.46	0.99402	1.39402
3803.5	0.99342	1.39342
3802.54	0.9932	1.3932
3801.57	0.99337	1.39337
3800.61	0.99388	1.39388
3799.64	0.99465	1.39465
3798.68	0.99556	1.39556
3797.71	0.9965	1.3965
3796.75	0.99737	1.39737
3795.78	0.99809	1.39809
3794.82	0.99864	1.39864
3793.86	0.99902	1.39902
3792.89	0.99924	1.39924
3791.93	0.99933	1.39933
3790.96	0.99929	1.39929
3790	0.99915	1.39915
3789.03	0.99894	1.39894
3788.07	0.99868	1.39868
3787.11	0.99839	1.39839
3786.14	0.99812	1.39812
3785.18	0.99789	1.39789
3784.21	0.99772	1.39772
3783.25	0.99763	1.39763
3782.28	0.99763	1.39763
3781.32	0.99773	1.39773
3780.35	0.99787	1.39787
3779.39	0.99803	1.39803
3778.43	0.99813	1.39813
3777.46	0.99809	1.39809
3776.5	0.99787	1.39787
3775.53	0.99747	1.39747
3774.57	0.99705	1.39705
3773.6	0.99652	1.39652
3772.64	0.996	1.396
3771.68	0.99562	1.39562
3770.71	0.9955	1.3955
3769.75	0.99569	1.39569
3768.78	0.99619	1.39619
3767.82	0.99691	1.39691
3766.85	0.99772	1.39772
3765.89	0.99845	1.39845
3764.92	0.99896	1.39896
3763.96	0.99914	1.39914
3763	0.99898	1.39898
3762.03	0.99852	1.39852
3761.07	0.99783	1.39783
3760.1	0.99702	1.39702
3759.14	0.99615	1.39615
3758.17	0.9953	1.3953
3757.21	0.99449	1.39449
3756.25	0.99375	1.39375
3755.28	0.99311	1.39311
3754.32	0.99262	1.39262
3753.35	0.99231	1.39231
3752.39	0.99225	1.39225
3751.42	0.99246	1.39246
3750.46	0.99295	1.39295
3749.49	0.9937	1.3937
3748.53	0.99466	1.39466
3747.57	0.9957	1.3957
3746.6	0.9967	1.3967
3745.64	0.99753	1.39753
3744.67	0.99806	1.39806
3743.71	0.99823	1.39823
3742.74	0.99804	1.39804
3741.78	0.99755	1.39755
3740.82	0.99687	1.39687
3739.85	0.99614	1.39614
3738.89	0.99552	1.39552
3737.92	0.99515	1.39515
3736.96	0.99512	1.39512
3735.99	0.99545	1.39545
3735.03	0.99608	1.39608
3734.06	0.99689	1.39689
3733.1	0.99774	1.39774
3732.14	0.99852	1.39852
3731.17	0.99912	1.39912
3730.21	0.9995	1.3995
3729.24	0.99968	1.39968
3728.28	0.99972	1.39972
3727.31	0.99968	1.39968
3726.35	0.99962	1.39962
3725.38	0.9996	1.3996
3724.42	0.99965	1.39965
3723.46	0.99977	1.39977
3722.49	0.99992	1.39992
3721.53	1.00006	1.40006
3720.56	1.00011	1.40011
3719.6	1	1.4
3718.63	1.00017	1.40017
3717.67	1.00013	1.40013
3716.71	0.99984	1.39984
3715.74	0.99937	1.39937
3714.78	0.99882	1.39882
3713.81	0.99834	1.39834
3712.85	0.99804	1.39804
3711.88	0.998	1.398
3710.92	0.99824	1.39824
3709.95	0.99871	1.39871
3708.99	0.99931	1.39931
3708.03	0.99991	1.39991
3707.06	1.00037	1.40037
3706.1	1.00062	1.40062
3705.13	1.00061	1.40061
3704.17	1.00043	1.40043
3703.2	1.00029	1.40029
3702.24	1.00016	1.40016
3701.28	1	1.4
3700.31	0.99986	1.39986
3699.35	0.99961	1.39961
3698.38	0.99919	1.39919
3697.42	0.99854	1.39854
3696.45	0.99762	1.39762
3695.49	0.99645	1.39645
3694.52	0.9951	1.3951
3693.56	0.99367	1.39367
3692.6	0.99229	1.39229
3691.63	0.99109	1.39109
3690.67	0.99015	1.39015
3689.7	0.98949	1.38949
3688.74	0.98906	1.38906
3687.77	0.98875	1.38875
3686.81	0.98842	1.38842
3685.85	0.98788	1.38788
3684.88	0.987	1.387
3683.92	0.98564	1.38564
3682.95	0.98375	1.38375
3681.99	0.98137	1.38137
3681.02	0.97857	1.37857
3680.06	0.97548	1.37548
3679.09	0.97224	1.37224
3678.13	0.96897	1.36897
3677.17	0.96575	1.36575
3676.2	0.96261	1.36261
3675.24	0.95953	1.35953
3674.27	0.95648	1.35648
3673.31	0.95341	1.35341
3672.34	0.95029	1.35029
3671.38	0.94709	1.34709
3670.42	0.94383	1.34383
3669.45	0.94052	1.34052
3668.49	0.93718	1.33718
3667.52	0.93383	1.33383
3666.56	0.93046	1.33046
3665.59	0.92702	1.32702
3664.63	0.92346	1.32346
3663.66	0.91971	1.31971
3662.7	0.9157	1.3157
3661.74	0.91141	1.31141
3660.77	0.90684	1.30684
3659.81	0.902	1.302
3658.84	0.89694	1.29694
3657.88	0.89168	1.29168
3656.91	0.88629	1.28629
3655.95	0.8808	1.2808
3654.99	0.87528	1.27528
3654.02	0.86979	1.26979
3653.06	0.86442	1.26442
3652.09	0.85927	1.25927
3651.13	0.85443	1.25443
3650.16	0.84996	1.24996
3649.2	0.84591	1.24591
3648.23	0.84226	1.24226
3647.27	0.83898	1.23898
3646.31	0.83597	1.23597
3645.34	0.83312	1.23312
3644.38	0.8303	1.2303
3643.41	0.82742	1.22742
3642.45	0.82441	1.22441
3641.48	0.82126	1.22126
3640.52	0.81797	1.21797
3639.56	0.81457	1.21457
3638.59	0.81112	1.21112
3637.63	0.80767	1.20767
3636.66	0.80423	1.20423
3635.7	0.80084	1.20084
3634.73	0.79751	1.19751
3633.77	0.79425	1.19425
3632.8	0.79109	1.19109
3631.84	0.78805	1.18805
3630.88	0.78515	1.18515
3629.91	0.78242	1.18242
3628.95	0.77986	1.17986
3627.98	0.77746	1.17746
3627.02	0.77518	1.17518
3626.05	0.77298	1.17298
3625.09	0.7708	1.1708
3624.13	0.76859	1.16859
3623.16	0.76632	1.16632
3622.2	0.76396	1.16396
3621.23	0.76152	1.16152
3620.27	0.75901	1.15901
3619.3	0.75647	1.15647
3618.34	0.75391	1.15391
3617.37	0.75138	1.15138
3616.41	0.74889	1.14889
3615.45	0.74648	1.14648
3614.48	0.74414	1.14414
3613.52	0.7419	1.1419
3612.55	0.73977	1.13977
3611.59	0.73774	1.13774
3610.62	0.73582	1.13582
3609.66	0.734	1.134
3608.7	0.73227	1.13227
3607.73	0.73061	1.13061
3606.77	0.72901	1.12901
3605.8	0.72745	1.12745
3604.84	0.72591	1.12591
3603.87	0.72438	1.12438
3602.91	0.72283	1.12283
3601.94	0.72124	1.12124
3600.98	0.71958	1.11958
3600.02	0.71786	1.11786
3599.05	0.71606	1.11606
3598.09	0.71421	1.11421
3597.12	0.71231	1.11231
3596.16	0.71037	1.11037
3595.19	0.7084	1.1084
3594.23	0.70639	1.10639
3593.27	0.70434	1.10434
3592.3	0.70222	1.10222
3591.34	0.70003	1.10003
3590.37	0.69776	1.09776
3589.41	0.69542	1.09542
3588.44	0.69303	1.09303
3587.48	0.6906	1.0906
3586.51	0.68816	1.08816
3585.55	0.68571	1.08571
3584.59	0.68327	1.08327
3583.62	0.68082	1.08082
3582.66	0.67838	1.07838
3581.69	0.67592	1.07592
3580.73	0.67345	1.07345
3579.76	0.67097	1.07097
3578.8	0.66847	1.06847
3577.84	0.66595	1.06595
3576.87	0.66339	1.06339
3575.91	0.66075	1.06075
3574.94	0.65799	1.05799
3573.98	0.65508	1.05508
3573.01	0.65198	1.05198
3572.05	0.64869	1.04869
3571.08	0.64521	1.04521
3570.12	0.6416	1.0416
3569.16	0.63794	1.03794
3568.19	0.6343	1.0343
3567.23	0.63077	1.03077
3566.26	0.62739	1.02739
3565.3	0.62418	1.02418
3564.33	0.62114	1.02114
3563.37	0.61821	1.01821
3562.41	0.61533	1.01533
3561.44	0.61243	1.01243
3560.48	0.60947	1.00947
3559.51	0.60642	1.00642
3558.55	0.60328	1.00328
3557.58	0.60006	1.00006
3556.62	0.59679	0.99679
3555.65	0.59351	0.99351
3554.69	0.59024	0.99024
3553.73	0.58697	0.98697
3552.76	0.58372	0.98372
3551.8	0.58046	0.98046
3550.83	0.57718	0.97718
3549.87	0.57388	0.97388
3548.9	0.57054	0.97054
3547.94	0.56718	0.96718
3546.98	0.56383	0.96383
3546.01	0.56052	0.96052
3545.05	0.55729	0.95729
3544.08	0.55417	0.95417
3543.12	0.55118	0.95118
3542.15	0.54836	0.94836
3541.19	0.54571	0.94571
3540.22	0.54322	0.94322
3539.26	0.54087	0.94087
3538.3	0.53865	0.93865
3537.33	0.53652	0.93652
3536.37	0.53446	0.93446
3535.4	0.53244	0.93244
3534.44	0.53044	0.93044
3533.47	0.52844	0.92844
3532.51	0.52644	0.92644
3531.55	0.52444	0.92444
3530.58	0.52247	0.92247
3529.62	0.52053	0.92053
3528.65	0.51867	0.91867
3527.69	0.5169	0.9169
3526.72	0.51525	0.91525
3525.76	0.51371	0.91371
3524.79	0.51229	0.91229
3523.83	0.51096	0.91096
3522.87	0.5097	0.9097
3521.9	0.50847	0.90847
3520.94	0.50725	0.90725
3519.97	0.506	0.906
3519.01	0.50473	0.90473
3518.04	0.50344	0.90344
3517.08	0.50215	0.90215
3516.12	0.50087	0.90087
3515.15	0.49966	0.89966
3514.19	0.49852	0.89852
3513.22	0.49747	0.89747
3512.26	0.49652	0.89652
3511.29	0.49566	0.89566
3510.33	0.49487	0.89487
3509.36	0.49415	0.89415
3508.4	0.49347	0.89347
3507.44	0.49282	0.89282
3506.47	0.49218	0.89218
3505.51	0.49154	0.89154
3504.54	0.4909	0.8909
3503.58	0.49026	0.89026
3502.61	0.48961	0.88961
3501.65	0.48898	0.88898
3500.69	0.48838	0.88838
3499.72	0.48784	0.88784
3498.76	0.48738	0.88738
3497.79	0.48699	0.88699
3496.83	0.48669	0.88669
3495.86	0.48646	0.88646
3494.9	0.48626	0.88626
3493.93	0.48607	0.88607
3492.97	0.48587	0.88587
3492.01	0.48562	0.88562
3491.04	0.48531	0.88531
3490.08	0.48494	0.88494
3489.11	0.48453	0.88453
3488.15	0.48409	0.88409
3487.18	0.48365	0.88365
3486.22	0.48323	0.88323
3485.26	0.48288	0.88288
3484.29	0.48259	0.88259
3483.33	0.48239	0.88239
3482.36	0.48227	0.88227
3481.4	0.48223	0.88223
3480.43	0.48225	0.88225
3479.47	0.48232	0.88232
3478.5	0.48242	0.88242
3477.54	0.48253	0.88253
3476.58	0.48262	0.88262
3475.61	0.48268	0.88268
3474.65	0.4827	0.8827
3473.68	0.48267	0.88267
3472.72	0.4826	0.8826
3471.75	0.48248	0.88248
3470.79	0.48233	0.88233
3469.83	0.48215	0.88215
3468.86	0.48194	0.88194
3467.9	0.48171	0.88171
3466.93	0.48146	0.88146
3465.97	0.4812	0.8812
3465	0.48092	0.88092
3464.04	0.48063	0.88063
3463.07	0.48036	0.88036
3462.11	0.48012	0.88012
3461.15	0.47992	0.87992
3460.18	0.47978	0.87978
3459.22	0.47972	0.87972
3458.25	0.47972	0.87972
3457.29	0.4798	0.8798
3456.32	0.47991	0.87991
3455.36	0.48006	0.88006
3454.4	0.48022	0.88022
3453.43	0.48037	0.88037
3452.47	0.48049	0.88049
3451.5	0.48057	0.88057
3450.54	0.48062	0.88062
3449.57	0.48063	0.88063
3448.61	0.48063	0.88063
3447.64	0.48063	0.88063
3446.68	0.48065	0.88065
3445.72	0.48073	0.88073
3444.75	0.48087	0.88087
3443.79	0.48109	0.88109
3442.82	0.48137	0.88137
3441.86	0.48172	0.88172
3440.89	0.48209	0.88209
3439.93	0.48248	0.88248
3438.97	0.48285	0.88285
3438	0.48318	0.88318
3437.04	0.48346	0.88346
3436.07	0.48367	0.88367
3435.11	0.48381	0.88381
3434.14	0.4839	0.8839
3433.18	0.48393	0.88393
3432.21	0.48393	0.88393
3431.25	0.48392	0.88392
3430.29	0.48391	0.88391
3429.32	0.48392	0.88392
3428.36	0.48397	0.88397
3427.39	0.48406	0.88406
3426.43	0.48419	0.88419
3425.46	0.48437	0.88437
3424.5	0.48459	0.88459
3423.54	0.48486	0.88486
3422.57	0.48518	0.88518
3421.61	0.48554	0.88554
3420.64	0.48597	0.88597
3419.68	0.48646	0.88646
3418.71	0.48702	0.88702
3417.75	0.48766	0.88766
3416.78	0.48835	0.88835
3415.82	0.48908	0.88908
3414.86	0.48982	0.88982
3413.89	0.49054	0.89054
3412.93	0.49118	0.89118
3411.96	0.49173	0.89173
3411	0.49217	0.89217
3410.03	0.49249	0.89249
3409.07	0.49271	0.89271
3408.11	0.49287	0.89287
3407.14	0.49301	0.89301
3406.18	0.49317	0.89317
3405.21	0.4934	0.8934
3404.25	0.4937	0.8937
3403.28	0.4941	0.8941
3402.32	0.49459	0.89459
3401.35	0.49515	0.89515
3400.39	0.49576	0.89576
3399.43	0.49641	0.89641
3398.46	0.49708	0.89708
3397.5	0.49777	0.89777
3396.53	0.49848	0.89848
3395.57	0.49919	0.89919
3394.6	0.49991	0.89991
3393.64	0.50064	0.90064
3392.68	0.50135	0.90135
3391.71	0.50205	0.90205
3390.75	0.50272	0.90272
3389.78	0.50337	0.90337
3388.82	0.50398	0.90398
3387.85	0.50458	0.90458
3386.89	0.50517	0.90517
3385.92	0.50578	0.90578
3384.96	0.5064	0.9064
3384	0.50706	0.90706
3383.03	0.50778	0.90778
3382.07	0.50854	0.90854
3381.1	0.50937	0.90937
3380.14	0.51026	0.91026
3379.17	0.51122	0.91122
3378.21	0.51223	0.91223
3377.25	0.51329	0.91329
3376.28	0.51438	0.91438
3375.32	0.5155	0.9155
3374.35	0.51663	0.91663
3373.39	0.51776	0.91776
3372.42	0.51889	0.91889
3371.46	0.52001	0.92001
3370.49	0.52112	0.92112
3369.53	0.52221	0.92221
3368.57	0.52328	0.92328
3367.6	0.52432	0.92432
3366.64	0.52534	0.92534
3365.67	0.52632	0.92632
3364.71	0.52727	0.92727
3363.74	0.5282	0.9282
3362.78	0.52912	0.92912
3361.82	0.53003	0.93003
3360.85	0.53095	0.93095
3359.89	0.53188	0.93188
3358.92	0.5328	0.9328
3357.96	0.53371	0.93371
3356.99	0.53462	0.93462
3356.03	0.53552	0.93552
3355.06	0.53643	0.93643
3354.1	0.53737	0.93737
3353.14	0.53835	0.93835
3352.17	0.5394	0.9394
3351.21	0.54052	0.94052
3350.24	0.54169	0.94169
3349.28	0.54292	0.94292
3348.31	0.54415	0.94415
3347.35	0.54537	0.94537
3346.39	0.54655	0.94655
3345.42	0.54768	0.94768
3344.46	0.54875	0.94875
3343.49	0.54978	0.94978
3342.53	0.55079	0.95079
3341.56	0.55181	0.95181
3340.6	0.55285	0.95285
3339.63	0.55393	0.95393
3338.67	0.55504	0.95504
3337.71	0.55618	0.95618
3336.74	0.55732	0.95732
3335.78	0.55845	0.95845
3334.81	0.55955	0.95955
3333.85	0.56061	0.96061
3332.88	0.56161	0.96161
3331.92	0.56257	0.96257
3330.96	0.56351	0.96351
3329.99	0.56445	0.96445
3329.03	0.5654	0.9654
3328.06	0.56639	0.96639
3327.1	0.56742	0.96742
3326.13	0.56849	0.96849
3325.17	0.5696	0.9696
3324.2	0.57075	0.97075
3323.24	0.57191	0.97191
3322.28	0.57308	0.97308
3321.31	0.57424	0.97424
3320.35	0.57537	0.97537
3319.38	0.57648	0.97648
3318.42	0.57755	0.97755
3317.45	0.57859	0.97859
3316.49	0.57961	0.97961
3315.53	0.58061	0.98061
3314.56	0.5816	0.9816
3313.6	0.58258	0.98258
3312.63	0.58356	0.98356
3311.67	0.58453	0.98453
3310.7	0.5855	0.9855
3309.74	0.58645	0.98645
3308.77	0.58737	0.98737
3307.81	0.58826	0.98826
3306.85	0.58913	0.98913
3305.88	0.58999	0.98999
3304.92	0.59084	0.99084
3303.95	0.59172	0.99172
3302.99	0.59265	0.99265
3302.02	0.59365	0.99365
3301.06	0.59473	0.99473
3300.1	0.59589	0.99589
3299.13	0.59711	0.99711
3298.17	0.59838	0.99838
3297.2	0.59966	0.99966
3296.24	0.6009	1.0009
3295.27	0.60207	1.00207
3294.31	0.60314	1.00314
3293.34	0.6041	1.0041
3292.38	0.60494	1.00494
3291.42	0.60567	1.00567
3290.45	0.6063	1.0063
3289.49	0.60685	1.00685
3288.52	0.60733	1.00733
3287.56	0.60777	1.00777
3286.59	0.60817	1.00817
3285.63	0.60858	1.00858
3284.67	0.60903	1.00903
3283.7	0.60954	1.00954
3282.74	0.61016	1.01016
3281.77	0.61089	1.01089
3280.81	0.61175	1.01175
3279.84	0.61272	1.01272
3278.88	0.61377	1.01377
3277.91	0.61488	1.01488
3276.95	0.616	1.016
3275.99	0.61711	1.01711
3275.02	0.61818	1.01818
3274.06	0.61921	1.01921
3273.09	0.62018	1.02018
3272.13	0.6211	1.0211
3271.16	0.62199	1.02199
3270.2	0.62285	1.02285
3269.24	0.62368	1.02368
3268.27	0.62451	1.02451
3267.31	0.62532	1.02532
3266.34	0.62611	1.02611
3265.38	0.62689	1.02689
3264.41	0.62764	1.02764
3263.45	0.62836	1.02836
3262.48	0.62905	1.02905
3261.52	0.62972	1.02972
3260.56	0.63037	1.03037
3259.59	0.63103	1.03103
3258.63	0.6317	1.0317
3257.66	0.6324	1.0324
3256.7	0.63314	1.03314
3255.73	0.63392	1.03392
3254.77	0.63476	1.03476
3253.81	0.63564	1.03564
3252.84	0.63657	1.03657
3251.88	0.63755	1.03755
3250.91	0.63856	1.03856
3249.95	0.63961	1.03961
3248.98	0.64069	1.04069
3248.02	0.64178	1.04178
3247.05	0.64289	1.04289
3246.09	0.644	1.044
3245.13	0.64511	1.04511
3244.16	0.64622	1.04622
3243.2	0.64733	1.04733
3242.23	0.64843	1.04843
3241.27	0.64951	1.04951
3240.3	0.65058	1.05058
3239.34	0.65163	1.05163
3238.38	0.65266	1.05266
3237.41	0.65365	1.05365
3236.45	0.6546	1.0546
3235.48	0.65551	1.05551
3234.52	0.65639	1.05639
3233.55	0.65722	1.05722
3232.59	0.65801	1.05801
3231.62	0.65878	1.05878
3230.66	0.65954	1.05954
3229.7	0.6603	1.0603
3228.73	0.66111	1.06111
3227.77	0.66198	1.06198
3226.8	0.66293	1.06293
3225.84	0.66398	1.06398
3224.87	0.66513	1.06513
3223.91	0.66638	1.06638
3222.95	0.66769	1.06769
3221.98	0.66904	1.06904
3221.02	0.67038	1.07038
3220.05	0.6717	1.0717
3219.09	0.67295	1.07295
3218.12	0.67412	1.07412
3217.16	0.67522	1.07522
3216.19	0.67625	1.07625
3215.23	0.67724	1.07724
3214.27	0.67821	1.07821
3213.3	0.67919	1.07919
3212.34	0.68021	1.08021
3211.37	0.68129	1.08129
3210.41	0.68243	1.08243
3209.44	0.68363	1.08363
3208.48	0.68489	1.08489
3207.51	0.68619	1.08619
3206.55	0.68751	1.08751
3205.59	0.68883	1.08883
3204.62	0.69013	1.09013
3203.66	0.69142	1.09142
3202.69	0.6927	1.0927
3201.73	0.69397	1.09397
3200.76	0.69526	1.09526
3199.8	0.69656	1.09656
3198.84	0.69789	1.09789
3197.87	0.69923	1.09923
3196.91	0.70057	1.10057
3195.94	0.7019	1.1019
3194.98	0.70319	1.10319
3194.01	0.70445	1.10445
3193.05	0.70567	1.10567
3192.08	0.70686	1.10686
3191.12	0.70805	1.10805
3190.16	0.70927	1.10927
3189.19	0.71053	1.11053
3188.23	0.71186	1.11186
3187.26	0.71327	1.11327
3186.3	0.71476	1.11476
3185.33	0.71632	1.11632
3184.37	0.71793	1.11793
3183.41	0.71957	1.11957
3182.44	0.7212	1.1212
3181.48	0.72281	1.12281
3180.51	0.72437	1.12437
3179.55	0.72587	1.12587
3178.58	0.7273	1.1273
3177.62	0.72867	1.12867
3176.65	0.73001	1.13001
3175.69	0.73132	1.13132
3174.73	0.73264	1.13264
3173.76	0.734	1.134
3172.8	0.73541	1.13541
3171.83	0.73687	1.13687
3170.87	0.7384	1.1384
3169.9	0.73997	1.13997
3168.94	0.74157	1.14157
3167.98	0.74318	1.14318
3167.01	0.74478	1.14478
3166.05	0.74635	1.14635
3165.08	0.7479	1.1479
3164.12	0.74941	1.14941
3163.15	0.75089	1.15089
3162.19	0.75233	1.15233
3161.22	0.75374	1.15374
3160.26	0.75512	1.15512
3159.3	0.75647	1.15647
3158.33	0.7578	1.1578
3157.37	0.7591	1.1591
3156.4	0.76038	1.16038
3155.44	0.76165	1.16165
3154.47	0.76291	1.16291
3153.51	0.76418	1.16418
3152.55	0.76547	1.16547
3151.58	0.76679	1.16679
3150.62	0.76816	1.16816
3149.65	0.76958	1.16958
3148.69	0.77105	1.17105
3147.72	0.77258	1.17258
3146.76	0.77415	1.17415
3145.79	0.77574	1.17574
3144.83	0.77734	1.17734
3143.87	0.77893	1.17893
3142.9	0.7805	1.1805
3141.94	0.78202	1.18202
3140.97	0.78349	1.18349
3140.01	0.78489	1.18489
3139.04	0.78622	1.18622
3138.08	0.78748	1.18748
3137.12	0.78866	1.18866
3136.15	0.78978	1.18978
3135.19	0.79088	1.19088
3134.22	0.79198	1.19198
3133.26	0.79312	1.19312
3132.29	0.79435	1.19435
3131.33	0.79569	1.19569
3130.36	0.79715	1.19715
3129.4	0.79874	1.19874
3128.44	0.80044	1.20044
3127.47	0.80221	1.20221
3126.51	0.804	1.204
3125.54	0.80578	1.20578
3124.58	0.80749	1.20749
3123.61	0.80911	1.20911
3122.65	0.8106	1.2106
3121.69	0.81197	1.21197
3120.72	0.81323	1.21323
3119.76	0.81439	1.21439
3118.79	0.81551	1.21551
3117.83	0.81661	1.21661
3116.86	0.81774	1.21774
3115.9	0.81892	1.21892
3114.93	0.82019	1.22019
3113.97	0.82155	1.22155
3113.01	0.823	1.223
3112.04	0.82451	1.22451
3111.08	0.82605	1.22605
3110.11	0.82758	1.22758
3109.15	0.82904	1.22904
3108.18	0.83041	1.23041
3107.22	0.83165	1.23165
3106.26	0.83277	1.23277
3105.29	0.83377	1.23377
3104.33	0.83469	1.23469
3103.36	0.83558	1.23558
3102.4	0.83646	1.23646
3101.43	0.83737	1.23737
3100.47	0.83832	1.23832
3099.5	0.83932	1.23932
3098.54	0.84034	1.24034
3097.58	0.84138	1.24138
3096.61	0.8424	1.2424
3095.65	0.84339	1.24339
3094.68	0.84434	1.24434
3093.72	0.84524	1.24524
3092.75	0.8461	1.2461
3091.79	0.84694	1.24694
3090.83	0.84776	1.24776
3089.86	0.84857	1.24857
3088.9	0.84936	1.24936
3087.93	0.85015	1.25015
3086.97	0.85091	1.25091
3086	0.85165	1.25165
3085.04	0.85235	1.25235
3084.07	0.85303	1.25303
3083.11	0.85368	1.25368
3082.15	0.85431	1.25431
3081.18	0.85493	1.25493
3080.22	0.85556	1.25556
3079.25	0.85621	1.25621
3078.29	0.85686	1.25686
3077.32	0.85751	1.25751
3076.36	0.85813	1.25813
3075.4	0.85873	1.25873
3074.43	0.85928	1.25928
3073.47	0.85979	1.25979
3072.5	0.86026	1.26026
3071.54	0.86071	1.26071
3070.57	0.86116	1.26116
3069.61	0.86164	1.26164
3068.64	0.86217	1.26217
3067.68	0.86276	1.26276
3066.72	0.86341	1.26341
3065.75	0.86413	1.26413
3064.79	0.86491	1.26491
3063.82	0.86571	1.26571
3062.86	0.86653	1.26653
3061.89	0.86735	1.26735
3060.93	0.86816	1.26816
3059.97	0.86896	1.26896
3059	0.86975	1.26975
3058.04	0.87054	1.27054
3057.07	0.87137	1.27137
3056.11	0.87224	1.27224
3055.14	0.87317	1.27317
3054.18	0.87415	1.27415
3053.21	0.87518	1.27518
3052.25	0.87624	1.27624
3051.29	0.8773	1.2773
3050.32	0.87833	1.27833
3049.36	0.87931	1.27931
3048.39	0.88022	1.28022
3047.43	0.88104	1.28104
3046.46	0.88179	1.28179
3045.5	0.88246	1.28246
3044.54	0.88307	1.28307
3043.57	0.88362	1.28362
3042.61	0.88412	1.28412
3041.64	0.8846	1.2846
3040.68	0.88505	1.28505
3039.71	0.88549	1.28549
3038.75	0.88592	1.28592
3037.78	0.88635	1.28635
3036.82	0.88675	1.28675
3035.86	0.88714	1.28714
3034.89	0.8875	1.2875
3033.93	0.88783	1.28783
3032.96	0.88811	1.28811
3032	0.88834	1.28834
3031.03	0.88853	1.28853
3030.07	0.88867	1.28867
3029.11	0.88876	1.28876
3028.14	0.88881	1.28881
3027.18	0.88881	1.28881
3026.21	0.88874	1.28874
3025.25	0.88861	1.28861
3024.28	0.88839	1.28839
3023.32	0.88809	1.28809
3022.35	0.88772	1.28772
3021.39	0.88726	1.28726
3020.43	0.88674	1.28674
3019.46	0.88615	1.28615
3018.5	0.88551	1.28551
3017.53	0.88483	1.28483
3016.57	0.88411	1.28411
3015.6	0.88334	1.28334
3014.64	0.88253	1.28253
3013.68	0.88167	1.28167
3012.71	0.88077	1.28077
3011.75	0.87982	1.27982
3010.78	0.87883	1.27883
3009.82	0.87782	1.27782
3008.85	0.87681	1.27681
3007.89	0.87583	1.27583
3006.92	0.87491	1.27491
3005.96	0.87406	1.27406
3005	0.87332	1.27332
3004.03	0.87269	1.27269
3003.07	0.87219	1.27219
3002.1	0.87182	1.27182
3001.14	0.87158	1.27158
3000.17	0.87148	1.27148
2999.21	0.87152	1.27152
2998.25	0.8717	1.2717
2997.28	0.87199	1.27199
2996.32	0.87234	1.27234
2995.35	0.8727	1.2727
2994.39	0.87304	1.27304
2993.42	0.8733	1.2733
2992.46	0.87343	1.27343
2991.49	0.87339	1.27339
2990.53	0.87315	1.27315
2989.57	0.87268	1.27268
2988.6	0.87196	1.27196
2987.64	0.87097	1.27097
2986.67	0.86969	1.26969
2985.71	0.86807	1.26807
2984.74	0.86613	1.26613
2983.78	0.86388	1.26388
2982.82	0.86138	1.26138
2981.85	0.85865	1.25865
2980.89	0.85575	1.25575
2979.92	0.8527	1.2527
2978.96	0.84955	1.24955
2977.99	0.84633	1.24633
2977.03	0.84307	1.24307
2976.06	0.83981	1.23981
2975.1	0.83655	1.23655
2974.14	0.83331	1.23331
2973.17	0.83009	1.23009
2972.21	0.82688	1.22688
2971.24	0.82365	1.22365
2970.28	0.82038	1.22038
2969.31	0.81703	1.21703
2968.35	0.81362	1.21362
2967.39	0.81015	1.21015
2966.42	0.80669	1.20669
2965.46	0.80332	1.20332
2964.49	0.80016	1.20016
2963.53	0.79732	1.19732
2962.56	0.7949	1.1949
2961.6	0.79293	1.19293
2960.63	0.79139	1.19139
2959.67	0.79018	1.19018
2958.71	0.7892	1.1892
2957.74	0.78833	1.18833
2956.78	0.78743	1.18743
2955.81	0.78642	1.18642
2954.85	0.78522	1.18522
2953.88	0.78383	1.18383
2952.92	0.78228	1.18228
2951.96	0.78064	1.18064
2950.99	0.77892	1.17892
2950.03	0.77712	1.17712
2949.06	0.77516	1.17516
2948.1	0.773	1.173
2947.13	0.7706	1.1706
2946.17	0.768	1.168
2945.2	0.76524	1.16524
2944.24	0.76238	1.16238
2943.28	0.75949	1.15949
2942.31	0.75665	1.15665
2941.35	0.75398	1.15398
2940.38	0.75157	1.15157
2939.42	0.74954	1.14954
2938.45	0.74794	1.14794
2937.49	0.74682	1.14682
2936.53	0.74621	1.14621
2935.56	0.74615	1.14615
2934.6	0.74662	1.14662
2933.63	0.74759	1.14759
2932.67	0.74898	1.14898
2931.7	0.75071	1.15071
2930.74	0.7527	1.1527
2929.77	0.7549	1.1549
2928.81	0.75724	1.15724
2927.85	0.75969	1.15969
2926.88	0.76215	1.16215
2925.92	0.76458	1.16458
2924.95	0.76689	1.16689
2923.99	0.76907	1.16907
2923.02	0.77108	1.17108
2922.06	0.77295	1.17295
2921.1	0.77472	1.17472
2920.13	0.77644	1.17644
2919.17	0.77816	1.17816
2918.2	0.77992	1.17992
2917.24	0.78173	1.18173
2916.27	0.78359	1.18359
2915.31	0.78551	1.18551
2914.34	0.7875	1.1875
2913.38	0.7896	1.1896
2912.42	0.7918	1.1918
2911.45	0.79409	1.19409
2910.49	0.79641	1.19641
2909.52	0.79874	1.19874
2908.56	0.80104	1.20104
2907.59	0.80327	1.20327
2906.63	0.80541	1.20541
2905.67	0.80747	1.20747
2904.7	0.80948	1.20948
2903.74	0.81147	1.21147
2902.77	0.81351	1.21351
2901.81	0.81564	1.21564
2900.84	0.81788	1.21788
2899.88	0.82022	1.22022
2898.91	0.82264	1.22264
2897.95	0.8251	1.2251
2896.99	0.82756	1.22756
2896.02	0.82995	1.22995
2895.06	0.83223	1.23223
2894.09	0.83436	1.23436
2893.13	0.83628	1.23628
2892.16	0.83795	1.23795
2891.2	0.83933	1.23933
2890.24	0.84043	1.24043
2889.27	0.84127	1.24127
2888.31	0.84194	1.24194
2887.34	0.8425	1.2425
2886.38	0.84302	1.24302
2885.41	0.84353	1.24353
2884.45	0.84405	1.24405
2883.48	0.84459	1.24459
2882.52	0.84514	1.24514
2881.56	0.8457	1.2457
2880.59	0.84623	1.24623
2879.63	0.8467	1.2467
2878.66	0.84709	1.24709
2877.7	0.84737	1.24737
2876.73	0.84756	1.24756
2875.77	0.8477	1.2477
2874.81	0.84781	1.24781
2873.84	0.84794	1.24794
2872.88	0.84813	1.24813
2871.91	0.84841	1.24841
2870.95	0.84883	1.24883
2869.98	0.84941	1.24941
2869.02	0.85018	1.25018
2868.05	0.85114	1.25114
2867.09	0.85227	1.25227
2866.13	0.85355	1.25355
2865.16	0.85491	1.25491
2864.2	0.85632	1.25632
2863.23	0.85773	1.25773
2862.27	0.85909	1.25909
2861.3	0.86036	1.26036
2860.34	0.86152	1.26152
2859.38	0.86252	1.26252
2858.41	0.86334	1.26334
2857.45	0.86395	1.26395
2856.48	0.86434	1.26434
2855.52	0.86446	1.26446
2854.55	0.8643	1.2643
2853.59	0.86384	1.26384
2852.62	0.86309	1.26309
2851.66	0.86207	1.26207
2850.7	0.86084	1.26084
2849.73	0.85947	1.25947
2848.77	0.85804	1.25804
2847.8	0.85662	1.25662
2846.84	0.85528	1.25528
2845.87	0.8541	1.2541
2844.91	0.85318	1.25318
2843.95	0.85262	1.25262
2842.98	0.85254	1.25254
2842.02	0.85299	1.25299
2841.05	0.85403	1.25403
2840.09	0.85563	1.25563
2839.12	0.85774	1.25774
2838.16	0.86028	1.26028
2837.19	0.86319	1.26319
2836.23	0.86641	1.26641
2835.27	0.86996	1.26996
2834.3	0.87386	1.27386
2833.34	0.87815	1.27815
2832.37	0.88287	1.28287
2831.41	0.88797	1.28797
2830.44	0.89341	1.29341
2829.48	0.89907	1.29907
2828.52	0.90482	1.30482
2827.55	0.91052	1.31052
2826.59	0.91605	1.31605
2825.62	0.92128	1.32128
2824.66	0.9261	1.3261
2823.69	0.93046	1.33046
2822.73	0.93435	1.33435
2821.76	0.93779	1.33779
2820.8	0.94083	1.34083
2819.84	0.94357	1.34357
2818.87	0.94609	1.34609
2817.91	0.9485	1.3485
2816.94	0.95089	1.35089
2815.98	0.95333	1.35333
2815.01	0.95583	1.35583
2814.05	0.95831	1.35831
2813.09	0.96071	1.36071
2812.12	0.96294	1.36294
2811.16	0.96495	1.36495
2810.19	0.96675	1.36675
2809.23	0.96833	1.36833
2808.26	0.96975	1.36975
2807.3	0.97103	1.37103
2806.33	0.97221	1.37221
2805.37	0.97334	1.37334
2804.41	0.97443	1.37443
2803.44	0.97547	1.37547
2802.48	0.97645	1.37645
2801.51	0.97737	1.37737
2800.55	0.97827	1.37827
2799.58	0.97918	1.37918
2798.62	0.98013	1.38013
2797.66	0.98113	1.38113
2796.69	0.98218	1.38218
2795.73	0.98325	1.38325
2794.76	0.98431	1.38431
2793.8	0.98533	1.38533
2792.83	0.98628	1.38628
2791.87	0.98714	1.38714
2790.9	0.9879	1.3879
2789.94	0.98861	1.38861
2788.98	0.98932	1.38932
2788.01	0.99006	1.39006
2787.05	0.99086	1.39086
2786.08	0.99169	1.39169
2785.12	0.9925	1.3925
2784.15	0.99325	1.39325
2783.19	0.99391	1.39391
2782.23	0.99449	1.39449
2781.26	0.99501	1.39501
2780.3	0.99551	1.39551
2779.33	0.996	1.396
2778.37	0.99648	1.39648
2777.4	0.99696	1.39696
2776.44	0.99741	1.39741
2775.47	0.99782	1.39782
2774.51	0.99818	1.39818
2773.55	0.99849	1.39849
2772.58	0.99878	1.39878
2771.62	0.99906	1.39906
2770.65	0.99936	1.39936
2769.69	0.99968	1.39968
2768.72	1	1.4
2767.76	1.00032	1.40032
2766.8	1.00061	1.40061
2765.83	1.00087	1.40087
2764.87	1.00108	1.40108
2763.9	1.00122	1.40122
2762.94	1.00132	1.40132
2761.97	1.00137	1.40137
2761.01	1.00136	1.40136
2760.04	1.00128	1.40128
2759.08	1.0011	1.4011
2758.12	1.00084	1.40084
2757.15	1.00053	1.40053
2756.19	1.00024	1.40024
2755.22	1.00003	1.40003
2754.26	0.99993	1.39993
2753.29	0.99992	1.39992
2752.33	0.99998	1.39998
2751.37	1.00007	1.40007
2750.4	1.00014	1.40014
2749.44	1.00016	1.40016
2748.47	1.00008	1.40008
2747.51	0.99991	1.39991
2746.54	0.99965	1.39965
2745.58	0.99931	1.39931
2744.61	0.99893	1.39893
2743.65	0.99855	1.39855
2742.69	0.99821	1.39821
2741.72	0.99793	1.39793
2740.76	0.99773	1.39773
2739.79	0.99761	1.39761
2738.83	0.99757	1.39757
2737.86	0.99762	1.39762
2736.9	0.99775	1.39775
2735.94	0.99795	1.39795
2734.97	0.99823	1.39823
2734.01	0.99856	1.39856
2733.04	0.99893	1.39893
2732.08	0.99929	1.39929
2731.11	0.99961	1.39961
2730.15	0.99986	1.39986
2729.18	1.00001	1.40001
2728.22	1.00006	1.40006
2727.26	1	1.4
2726.29	0.99989	1.39989
2725.33	0.99973	1.39973
2724.36	0.99955	1.39955
2723.4	0.99939	1.39939
2722.43	0.99927	1.39927
2721.47	0.99918	1.39918
2720.51	0.99909	1.39909
2719.54	0.999	1.399
2718.58	0.99888	1.39888
2717.61	0.99875	1.39875
2716.65	0.99862	1.39862
2715.68	0.99854	1.39854
2714.72	0.99852	1.39852
2713.75	0.99861	1.39861
2712.79	0.99881	1.39881
2711.83	0.99911	1.39911
2710.86	0.9995	1.3995
2709.9	0.99989	1.39989
2708.93	1.00022	1.40022
2707.97	1.00043	1.40043
2707	1.00048	1.40048
2706.04	1.00039	1.40039
2705.08	1.00022	1.40022
2704.11	1.00006	1.40006
2703.15	0.99998	1.39998
2702.18	1.00004	1.40004
2701.22	1.00024	1.40024
2700.25	1.00056	1.40056
2699.29	1.00091	1.40091
2698.32	1.00125	1.40125
2697.36	1.00149	1.40149
2696.4	1.00161	1.40161
2695.43	1.0016	1.4016
2694.47	1.00154	1.40154
2693.5	1.00139	1.40139
2692.54	1.0012	1.4012
2691.57	1.001	1.401
2690.61	1.00085	1.40085
2689.65	1.00075	1.40075
2688.68	1.00072	1.40072
2687.72	1.00075	1.40075
2686.75	1.0008	1.4008
2685.79	1.00083	1.40083
2684.82	1.00081	1.40081
2683.86	1.00075	1.40075
2682.89	1.00065	1.40065
2681.93	1.00044	1.40044
2680.97	1.00018	1.40018
2680	0.99994	1.39994
2679.04	0.99978	1.39978
2678.07	0.99974	1.39974
2677.11	0.99982	1.39982
2676.14	0.99997	1.39997
2675.18	1.00015	1.40015
2674.22	1.00027	1.40027
2673.25	1.00032	1.40032
2672.29	1.00028	1.40028
2671.32	1.0002	1.4002
2670.36	1.00012	1.40012
2669.39	1.00006	1.40006
2668.43	1.00005	1.40005
2667.46	1.00005	1.40005
2666.5	1	1.4
2665.54	0.99988	1.39988
2664.57	0.99962	1.39962
2663.61	0.99921	1.39921
2662.64	0.9987	1.3987
2661.68	0.99814	1.39814
2660.71	0.9976	1.3976
2659.75	0.99712	1.39712
2658.78	0.99672	1.39672
2657.82	0.99639	1.39639
2656.86	0.9961	1.3961
2655.89	0.99582	1.39582
2654.93	0.99552	1.39552
2653.96	0.99517	1.39517
2653	0.99478	1.39478
2652.03	0.99436	1.39436
2651.07	0.99395	1.39395
2650.11	0.99358	1.39358
2649.14	0.99329	1.39329
2648.18	0.99307	1.39307
2647.21	0.99293	1.39293
2646.25	0.99282	1.39282
2645.28	0.99273	1.39273
2644.32	0.99263	1.39263
2643.35	0.99249	1.39249
2642.39	0.99231	1.39231
2641.43	0.9921	1.3921
2640.46	0.99188	1.39188
2639.5	0.99168	1.39168
2638.53	0.99153	1.39153
2637.57	0.99143	1.39143
2636.6	0.99138	1.39138
2635.64	0.99132	1.39132
2634.68	0.99121	1.39121
2633.71	0.991	1.391
2632.75	0.99068	1.39068
2631.78	0.99027	1.39027
2630.82	0.98984	1.38984
2629.85	0.98947	1.38947
2628.89	0.98922	1.38922
2627.92	0.98913	1.38913
2626.96	0.98919	1.38919
2626	0.98932	1.38932
2625.03	0.98947	1.38947
2624.07	0.98955	1.38955
2623.1	0.98955	1.38955
2622.14	0.98946	1.38946
2621.17	0.98934	1.38934
2620.21	0.98923	1.38923
2619.25	0.98919	1.38919
2618.28	0.98927	1.38927
2617.32	0.98946	1.38946
2616.35	0.98971	1.38971
2615.39	0.98995	1.38995
2614.42	0.99009	1.39009
2613.46	0.9901	1.3901
2612.49	0.99	1.39
2611.53	0.98984	1.38984
2610.57	0.98966	1.38966
2609.6	0.9895	1.3895
2608.64	0.98937	1.38937
2607.67	0.98925	1.38925
2606.71	0.98912	1.38912
2605.74	0.98896	1.38896
2604.78	0.98878	1.38878
2603.82	0.98858	1.38858
2602.85	0.98837	1.38837
2601.89	0.98817	1.38817
2600.92	0.988	1.388
2599.96	0.98786	1.38786
2598.99	0.98771	1.38771
2598.03	0.98753	1.38753
2597.06	0.98729	1.38729
2596.1	0.98701	1.38701
2595.14	0.98672	1.38672
2594.17	0.98649	1.38649
2593.21	0.98636	1.38636
2592.24	0.98635	1.38635
2591.28	0.98647	1.38647
2590.31	0.98666	1.38666
2589.35	0.98686	1.38686
2588.39	0.98701	1.38701
2587.42	0.98706	1.38706
2586.46	0.98697	1.38697
2585.49	0.98678	1.38678
2584.53	0.98654	1.38654
2583.56	0.98629	1.38629
2582.6	0.9861	1.3861
2581.63	0.98596	1.38596
2580.67	0.98586	1.38586
2579.71	0.9858	1.3858
2578.74	0.98575	1.38575
2577.78	0.98571	1.38571
2576.81	0.98568	1.38568
2575.85	0.98569	1.38569
2574.88	0.98574	1.38574
2573.92	0.98587	1.38587
2572.96	0.98607	1.38607
2571.99	0.98634	1.38634
2571.03	0.98664	1.38664
2570.06	0.98693	1.38693
2569.1	0.98718	1.38718
2568.13	0.98738	1.38738
2567.17	0.9875	1.3875
2566.2	0.98756	1.38756
2565.24	0.98756	1.38756
2564.28	0.98751	1.38751
2563.31	0.98744	1.38744
2562.35	0.98735	1.38735
2561.38	0.98728	1.38728
2560.42	0.98724	1.38724
2559.45	0.98724	1.38724
2558.49	0.9873	1.3873
2557.53	0.98738	1.38738
2556.56	0.98747	1.38747
2555.6	0.98755	1.38755
2554.63	0.98759	1.38759
2553.67	0.98759	1.38759
2552.7	0.98754	1.38754
2551.74	0.98743	1.38743
2550.77	0.98726	1.38726
2549.81	0.98702	1.38702
2548.85	0.98675	1.38675
2547.88	0.98647	1.38647
2546.92	0.98619	1.38619
2545.95	0.98594	1.38594
2544.99	0.98575	1.38575
2544.02	0.98565	1.38565
2543.06	0.98564	1.38564
2542.1	0.98574	1.38574
2541.13	0.98593	1.38593
2540.17	0.98617	1.38617
2539.2	0.98642	1.38642
2538.24	0.98664	1.38664
2537.27	0.98682	1.38682
2536.31	0.98694	1.38694
2535.34	0.98699	1.38699
2534.38	0.987	1.387
2533.42	0.98697	1.38697
2532.45	0.98693	1.38693
2531.49	0.98692	1.38692
2530.52	0.98698	1.38698
2529.56	0.98711	1.38711
2528.59	0.98733	1.38733
2527.63	0.98762	1.38762
2526.67	0.98791	1.38791
2525.7	0.98817	1.38817
2524.74	0.98832	1.38832
2523.77	0.98834	1.38834
2522.81	0.98823	1.38823
2521.84	0.98802	1.38802
2520.88	0.98777	1.38777
2519.91	0.98756	1.38756
2518.95	0.98744	1.38744
2517.99	0.98745	1.38745
2517.02	0.98758	1.38758
2516.06	0.98777	1.38777
2515.09	0.988	1.388
2514.13	0.9882	1.3882
2513.16	0.98836	1.38836
2512.2	0.98849	1.38849
2511.24	0.98859	1.38859
2510.27	0.98867	1.38867
2509.31	0.98874	1.38874
2508.34	0.98879	1.38879
2507.38	0.98885	1.38885
2506.41	0.98889	1.38889
2505.45	0.98893	1.38893
2504.48	0.98895	1.38895
2503.52	0.98897	1.38897
2502.56	0.98903	1.38903
2501.59	0.98915	1.38915
2500.63	0.98938	1.38938
2499.66	0.98971	1.38971
2498.7	0.99009	1.39009
2497.73	0.99046	1.39046
2496.77	0.99077	1.39077
2495.81	0.99097	1.39097
2494.84	0.99107	1.39107
2493.88	0.99105	1.39105
2492.91	0.99097	1.39097
2491.95	0.99084	1.39084
2490.98	0.99074	1.39074
2490.02	0.99069	1.39069
2489.05	0.99074	1.39074
2488.09	0.9909	1.3909
2487.13	0.99115	1.39115
2486.16	0.99147	1.39147
2485.2	0.99183	1.39183
2484.23	0.99218	1.39218
2483.27	0.9925	1.3925
2482.3	0.99279	1.39279
2481.34	0.99303	1.39303
2480.38	0.99324	1.39324
2479.41	0.9934	1.3934
2478.45	0.99353	1.39353
2477.48	0.99363	1.39363
2476.52	0.99372	1.39372
2475.55	0.99382	1.39382
2474.59	0.99394	1.39394
2473.62	0.99409	1.39409
2472.66	0.99427	1.39427
2471.7	0.99444	1.39444
2470.73	0.99461	1.39461
2469.77	0.99477	1.39477
2468.8	0.9949	1.3949
2467.84	0.995	1.395
2466.87	0.99506	1.39506
2465.91	0.9951	1.3951
2464.95	0.99515	1.39515
2463.98	0.99524	1.39524
2463.02	0.99539	1.39539
2462.05	0.99559	1.39559
2461.09	0.99582	1.39582
2460.12	0.99604	1.39604
2459.16	0.99623	1.39623
2458.19	0.99635	1.39635
2457.23	0.9964	1.3964
2456.27	0.9964	1.3964
2455.3	0.99637	1.39637
2454.34	0.99636	1.39636
2453.37	0.9964	1.3964
2452.41	0.9965	1.3965
2451.44	0.99667	1.39667
2450.48	0.99691	1.39691
2449.52	0.99721	1.39721
2448.55	0.99753	1.39753
2447.59	0.99784	1.39784
2446.62	0.99809	1.39809
2445.66	0.99826	1.39826
2444.69	0.99835	1.39835
2443.73	0.99837	1.39837
2442.76	0.99835	1.39835
2441.8	0.99832	1.39832
2440.84	0.9983	1.3983
2439.87	0.99833	1.39833
2438.91	0.99844	1.39844
2437.94	0.99866	1.39866
2436.98	0.99898	1.39898
2436.01	0.99934	1.39934
2435.05	0.99968	1.39968
2434.09	0.99992	1.39992
2433.12	1	1.4
2432.16	0.99993	1.39993
2431.19	0.99971	1.39971
2430.23	0.99939	1.39939
2429.26	0.99904	1.39904
2428.3	0.99875	1.39875
2427.33	0.99857	1.39857
2426.37	0.99856	1.39856
2425.41	0.99869	1.39869
2424.44	0.99892	1.39892
2423.48	0.99918	1.39918
2422.51	0.99942	1.39942
2421.55	0.99958	1.39958
2420.58	0.99966	1.39966
2419.62	0.99966	1.39966
2418.66	0.9996	1.3996
2417.69	0.99951	1.39951
2416.73	0.99945	1.39945
2415.76	0.99944	1.39944
2414.8	0.99949	1.39949
2413.83	0.99957	1.39957
2412.87	0.99967	1.39967
2411.9	0.99974	1.39974
2410.94	0.99979	1.39979
2409.98	0.9998	1.3998
2409.01	0.99977	1.39977
2408.05	0.99973	1.39973
2407.08	0.99965	1.39965
2406.12	0.99958	1.39958
2405.15	0.99951	1.39951
2404.19	0.99949	1.39949
2403.23	0.9995	1.3995
2402.26	0.99955	1.39955
2401.3	0.99961	1.39961
2400.33	0.99965	1.39965
2399.37	0.99967	1.39967
2398.4	0.99965	1.39965
2397.44	0.9996	1.3996
2396.47	0.99952	1.39952
2395.51	0.99943	1.39943
2394.55	0.99934	1.39934
2393.58	0.99927	1.39927
2392.62	0.99924	1.39924
2391.65	0.99922	1.39922
2390.69	0.99923	1.39923
2389.72	0.99923	1.39923
2388.76	0.99921	1.39921
2387.8	0.99916	1.39916
2386.83	0.99907	1.39907
2385.87	0.99893	1.39893
2384.9	0.99875	1.39875
2383.94	0.99853	1.39853
2382.97	0.99828	1.39828
2382.01	0.99799	1.39799
2381.04	0.99769	1.39769
2380.08	0.99736	1.39736
2379.12	0.99704	1.39704
2378.15	0.99672	1.39672
2377.19	0.99643	1.39643
2376.22	0.9962	1.3962
2375.26	0.99602	1.39602
2374.29	0.99592	1.39592
2373.33	0.99587	1.39587
2372.37	0.99587	1.39587
2371.4	0.99588	1.39588
2370.44	0.99587	1.39587
2369.47	0.99579	1.39579
2368.51	0.99561	1.39561
2367.54	0.99533	1.39533
2366.58	0.99495	1.39495
2365.61	0.9945	1.3945
2364.65	0.99402	1.39402
2363.69	0.99359	1.39359
2362.72	0.99329	1.39329
2361.76	0.99319	1.39319
2360.79	0.99334	1.39334
2359.83	0.99378	1.39378
2358.86	0.9945	1.3945
2357.9	0.99543	1.39543
2356.94	0.9965	1.3965
2355.97	0.9976	1.3976
2355.01	0.99859	1.39859
2354.04	0.99938	1.39938
2353.08	0.99986	1.39986
2352.11	1	1.4
2351.15	0.99997	1.39997
2350.18	0.99985	1.39985
2349.22	0.99942	1.39942
2348.26	0.99874	1.39874
2347.29	0.99783	1.39783
2346.33	0.99672	1.39672
2345.36	0.99541	1.39541
2344.4	0.99388	1.39388
2343.43	0.99209	1.39209
2342.47	0.99005	1.39005
2341.51	0.98778	1.38778
2340.54	0.98535	1.38535
2339.58	0.98291	1.38291
2338.61	0.98065	1.38065
2337.65	0.97879	1.37879
2336.68	0.97751	1.37751
2335.72	0.97698	1.37698
2334.75	0.97726	1.37726
2333.79	0.97832	1.37832
2332.83	0.98005	1.38005
2331.86	0.98225	1.38225
2330.9	0.98468	1.38468
2329.93	0.98713	1.38713
2328.97	0.9894	1.3894
2328	0.99136	1.39136
2327.04	0.99295	1.39295
2326.08	0.99417	1.39417
2325.11	0.99505	1.39505
2324.15	0.99565	1.39565
2323.18	0.99606	1.39606
2322.22	0.99633	1.39633
2321.25	0.99651	1.39651
2320.29	0.99664	1.39664
2319.32	0.99674	1.39674
2318.36	0.99682	1.39682
2317.4	0.99691	1.39691
2316.43	0.99699	1.39699
2315.47	0.99707	1.39707
2314.5	0.99715	1.39715
2313.54	0.99721	1.39721
2312.57	0.99725	1.39725
2311.61	0.99725	1.39725
2310.65	0.99721	1.39721
2309.68	0.99713	1.39713
2308.72	0.997	1.397
2307.75	0.99685	1.39685
2306.79	0.99668	1.39668
2305.82	0.9965	1.3965
2304.86	0.99632	1.39632
2303.89	0.99615	1.39615
2302.93	0.996	1.396
2301.97	0.99586	1.39586
2301	0.99576	1.39576
2300.04	0.99569	1.39569
2299.07	0.99566	1.39566
2298.11	0.99568	1.39568
2297.14	0.99575	1.39575
2296.18	0.99586	1.39586
2295.22	0.99602	1.39602
2294.25	0.99622	1.39622
2293.29	0.99644	1.39644
2292.32	0.99666	1.39666
2291.36	0.99689	1.39689
2290.39	0.99712	1.39712
2289.43	0.99734	1.39734
2288.46	0.99756	1.39756
2287.5	0.99778	1.39778
2286.54	0.998	1.398
2285.57	0.99823	1.39823
2284.61	0.99847	1.39847
2283.64	0.9987	1.3987
2282.68	0.99893	1.39893
2281.71	0.99914	1.39914
2280.75	0.99932	1.39932
2279.79	0.99947	1.39947
2278.82	0.99957	1.39957
2277.86	0.99963	1.39963
2276.89	0.99966	1.39966
2275.93	0.99965	1.39965
2274.96	0.99963	1.39963
2274	0.99959	1.39959
2273.03	0.99956	1.39956
2272.07	0.99954	1.39954
2271.11	0.99955	1.39955
2270.14	0.99957	1.39957
2269.18	0.99961	1.39961
2268.21	0.99966	1.39966
2267.25	0.99972	1.39972
2266.28	0.99978	1.39978
2265.32	0.99983	1.39983
2264.36	0.99994	1.39994
2263.39	1.00004	1.40004
2262.43	1.0001	1.4001
2261.46	1.00013	1.40013
2260.5	1.00012	1.40012
2259.53	1.00007	1.40007
2258.57	0.99999	1.39999
2257.6	0.9999	1.3999
2256.64	0.9998	1.3998
2255.68	0.99972	1.39972
2254.71	0.99967	1.39967
2253.75	0.99967	1.39967
2252.78	0.99972	1.39972
2251.82	0.9998	1.3998
2250.85	0.99989	1.39989
2249.89	0.99996	1.39996
2248.93	1.00001	1.40001
2247.96	1	1.4
2247	0.99999	1.39999
2246.03	0.99997	1.39997
2245.07	0.99988	1.39988
2244.1	0.99976	1.39976
2243.14	0.99963	1.39963
2242.17	0.99951	1.39951
2241.21	0.99944	1.39944
2240.25	0.99941	1.39941
2239.28	0.99941	1.39941
2238.32	0.99944	1.39944
2237.35	0.99947	1.39947
2236.39	0.99949	1.39949
2235.42	0.9995	1.3995
2234.46	0.99951	1.39951
2233.5	0.99954	1.39954
2232.53	0.9996	1.3996
2231.57	0.99966	1.39966
2230.6	0.99973	1.39973
2229.64	0.99976	1.39976
2228.67	0.99975	1.39975
2227.71	0.99967	1.39967
2226.74	0.99955	1.39955
2225.78	0.9994	1.3994
2224.82	0.99928	1.39928
2223.85	0.99922	1.39922
2222.89	0.99925	1.39925
2221.92	0.99936	1.39936
2220.96	0.99952	1.39952
2219.99	0.99969	1.39969
2219.03	0.99982	1.39982
2218.07	0.99985	1.39985
2217.1	0.99979	1.39979
2216.14	0.99975	1.39975
2215.17	0.99966	1.39966
2214.21	0.99955	1.39955
2213.24	0.99947	1.39947
2212.28	0.99943	1.39943
2211.31	0.99945	1.39945
2210.35	0.9995	1.3995
2209.39	0.99959	1.39959
2208.42	0.99967	1.39967
2207.46	0.99971	1.39971
2206.49	0.99986	1.39986
2205.53	0.99992	1.39992
2204.56	0.99993	1.39993
2203.6	0.99991	1.39991
2202.64	0.99982	1.39982
2201.67	0.99969	1.39969
2200.71	0.99953	1.39953
2199.74	0.99937	1.39937
2198.78	0.99923	1.39923
2197.81	0.99913	1.39913
2196.85	0.99909	1.39909
2195.88	0.99909	1.39909
2194.92	0.99914	1.39914
2193.96	0.99922	1.39922
2192.99	0.99932	1.39932
2192.03	0.9994	1.3994
2191.06	0.99945	1.39945
2190.1	0.99945	1.39945
2189.13	0.99941	1.39941
2188.17	0.99936	1.39936
2187.21	0.99932	1.39932
2186.24	0.99934	1.39934
2185.28	0.99943	1.39943
2184.31	0.99958	1.39958
2183.35	0.99974	1.39974
2182.38	0.99989	1.39989
2181.42	0.99999	1.39999
2180.45	1	1.4
2179.49	1	1.4
2178.53	0.99993	1.39993
2177.56	0.99981	1.39981
2176.6	0.9997	1.3997
2175.63	0.99962	1.39962
2174.67	0.9996	1.3996
2173.7	0.9996	1.3996
2172.74	0.99962	1.39962
2171.78	0.99961	1.39961
2170.81	0.99957	1.39957
2169.85	0.99949	1.39949
2168.88	0.99938	1.39938
2167.92	0.99925	1.39925
2166.95	0.99912	1.39912
2165.99	0.99901	1.39901
2165.02	0.99892	1.39892
2164.06	0.99887	1.39887
2163.1	0.99885	1.39885
2162.13	0.99886	1.39886
2161.17	0.9989	1.3989
2160.2	0.99896	1.39896
2159.24	0.99905	1.39905
2158.27	0.99917	1.39917
2157.31	0.99929	1.39929
2156.35	0.9994	1.3994
2155.38	0.99945	1.39945
2154.42	0.99943	1.39943
2153.45	0.99934	1.39934
2152.49	0.9992	1.3992
2151.52	0.99904	1.39904
2150.56	0.99889	1.39889
2149.59	0.99879	1.39879
2148.63	0.99875	1.39875
2147.67	0.99879	1.39879
2146.7	0.99889	1.39889
2145.74	0.99905	1.39905
2144.77	0.99922	1.39922
2143.81	0.99937	1.39937
2142.84	0.99948	1.39948
2141.88	0.99954	1.39954
2140.91	0.99955	1.39955
2139.95	0.99955	1.39955
2138.99	0.99954	1.39954
2138.02	0.99955	1.39955
2137.06	0.99958	1.39958
2136.09	0.99965	1.39965
2135.13	0.99974	1.39974
2134.16	0.99982	1.39982
2133.2	0.99986	1.39986
2132.24	0.99985	1.39985
2131.27	0.99979	1.39979
2130.31	0.99968	1.39968
2129.34	0.99956	1.39956
2128.38	0.99948	1.39948
2127.41	0.99945	1.39945
2126.45	0.9995	1.3995
2125.48	0.99962	1.39962
2124.52	0.99977	1.39977
2123.56	0.99991	1.39991
2122.59	0.99999	1.39999
2121.63	1	1.4
2120.66	0.99994	1.39994
2119.7	0.9998	1.3998
2118.73	0.99961	1.39961
2117.77	0.99943	1.39943
2116.81	0.99929	1.39929
2115.84	0.99922	1.39922
2114.88	0.99922	1.39922
2113.91	0.99928	1.39928
2112.95	0.99936	1.39936
2111.98	0.99942	1.39942
2111.02	0.99941	1.39941
2110.05	0.99933	1.39933
2109.09	0.99917	1.39917
2108.13	0.99894	1.39894
2107.16	0.99868	1.39868
2106.2	0.99843	1.39843
2105.23	0.99822	1.39822
2104.27	0.99807	1.39807
2103.3	0.99799	1.39799
2102.34	0.99797	1.39797
2101.38	0.99797	1.39797
2100.41	0.99798	1.39798
2099.45	0.99794	1.39794
2098.48	0.99786	1.39786
2097.52	0.99772	1.39772
2096.55	0.99753	1.39753
2095.59	0.99731	1.39731
2094.62	0.99708	1.39708
2093.66	0.99685	1.39685
2092.7	0.99661	1.39661
2091.73	0.99637	1.39637
2090.77	0.99612	1.39612
2089.8	0.99586	1.39586
2088.84	0.99557	1.39557
2087.87	0.99525	1.39525
2086.91	0.99488	1.39488
2085.95	0.99448	1.39448
2084.98	0.99402	1.39402
2084.02	0.99353	1.39353
2083.05	0.99302	1.39302
2082.09	0.99249	1.39249
2081.12	0.99195	1.39195
2080.16	0.99144	1.39144
2079.19	0.99094	1.39094
2078.23	0.99048	1.39048
2077.27	0.99005	1.39005
2076.3	0.98965	1.38965
2075.34	0.98927	1.38927
2074.37	0.9889	1.3889
2073.41	0.98852	1.38852
2072.44	0.98812	1.38812
2071.48	0.98769	1.38769
[truncated: 1,734 more rows]

## Sheet: 60℃LA-L
Column1	Column2	Column3
3998.3	1.00133	1.40133
3997.34	1.00106	1.40106
3996.37	1.0008	1.4008
3995.41	1.00053	1.40053
3994.45	1.00026	1.40026
3993.48	0.99999	1.39999
3992.52	0.99973	1.39973
3991.55	0.99949	1.39949
3990.59	0.99931	1.39931
3989.62	0.99918	1.39918
3988.66	0.99906	1.39906
3987.7	0.99896	1.39896
3986.73	0.99888	1.39888
3985.77	0.99884	1.39884
3984.8	0.99886	1.39886
3983.84	0.99896	1.39896
3982.87	0.99915	1.39915
3981.91	0.99939	1.39939
3980.94	0.99966	1.39966
3979.98	0.99989	1.39989
3979.02	1.00002	1.40002
3978.05	1	1.4
3977.09	0.9998	1.3998
3976.12	0.99942	1.39942
3975.16	0.9989	1.3989
3974.19	0.99829	1.39829
3973.23	0.99769	1.39769
3972.27	0.99715	1.39715
3971.3	0.99674	1.39674
3970.34	0.99649	1.39649
3969.37	0.99639	1.39639
3968.41	0.99642	1.39642
3967.44	0.99653	1.39653
3966.48	0.99667	1.39667
3965.51	0.99677	1.39677
3964.55	0.99682	1.39682
3963.59	0.99679	1.39679
3962.62	0.99669	1.39669
3961.66	0.99655	1.39655
3960.69	0.99639	1.39639
3959.73	0.99625	1.39625
3958.76	0.99615	1.39615
3957.8	0.9961	1.3961
3956.84	0.99609	1.39609
3955.87	0.99611	1.39611
3954.91	0.99615	1.39615
3953.94	0.99619	1.39619
3952.98	0.99621	1.39621
3952.01	0.99621	1.39621
3951.05	0.99618	1.39618
3950.08	0.99612	1.39612
3949.12	0.99604	1.39604
3948.16	0.99595	1.39595
3947.19	0.99589	1.39589
3946.23	0.99587	1.39587
3945.26	0.99592	1.39592
3944.3	0.99606	1.39606
3943.33	0.9963	1.3963
3942.37	0.99664	1.39664
3941.41	0.99704	1.39704
3940.44	0.99748	1.39748
3939.48	0.9979	1.3979
3938.51	0.99824	1.39824
3937.55	0.99846	1.39846
3936.58	0.99852	1.39852
3935.62	0.9984	1.3984
3934.65	0.99809	1.39809
3933.69	0.99763	1.39763
3932.73	0.99703	1.39703
3931.76	0.99636	1.39636
3930.8	0.99567	1.39567
3929.83	0.99502	1.39502
3928.87	0.99445	1.39445
3927.9	0.99403	1.39403
3926.94	0.99376	1.39376
3925.98	0.99368	1.39368
3925.01	0.99377	1.39377
3924.05	0.994	1.394
3923.08	0.99433	1.39433
3922.12	0.99472	1.39472
3921.15	0.99514	1.39514
3920.19	0.99556	1.39556
3919.22	0.99595	1.39595
3918.26	0.9963	1.3963
3917.3	0.99662	1.39662
3916.33	0.99687	1.39687
3915.37	0.99704	1.39704
3914.4	0.99708	1.39708
3913.44	0.99696	1.39696
3912.47	0.99663	1.39663
3911.51	0.99608	1.39608
3910.55	0.99533	1.39533
3909.58	0.99441	1.39441
3908.62	0.9934	1.3934
3907.65	0.9924	1.3924
3906.69	0.99151	1.39151
3905.72	0.99085	1.39085
3904.76	0.99048	1.39048
3903.79	0.99046	1.39046
3902.83	0.9908	1.3908
3901.87	0.99146	1.39146
3900.9	0.99239	1.39239
3899.94	0.99348	1.39348
3898.97	0.9946	1.3946
3898.01	0.99565	1.39565
3897.04	0.9965	1.3965
3896.08	0.99708	1.39708
3895.12	0.99735	1.39735
3894.15	0.9973	1.3973
3893.19	0.99696	1.39696
3892.22	0.99657	1.39657
3891.26	0.99603	1.39603
3890.29	0.9954	1.3954
3889.33	0.99475	1.39475
3888.36	0.9941	1.3941
3887.4	0.99348	1.39348
3886.44	0.99289	1.39289
3885.47	0.99235	1.39235
3884.51	0.99188	1.39188
3883.54	0.99148	1.39148
3882.58	0.99119	1.39119
3881.61	0.99101	1.39101
3880.65	0.99095	1.39095
3879.69	0.99101	1.39101
3878.72	0.99115	1.39115
3877.76	0.99137	1.39137
3876.79	0.99162	1.39162
3875.83	0.99189	1.39189
3874.86	0.99216	1.39216
3873.9	0.99241	1.39241
3872.93	0.99264	1.39264
3871.97	0.99282	1.39282
3871.01	0.99294	1.39294
3870.04	0.99298	1.39298
3869.08	0.99291	1.39291
3868.11	0.99273	1.39273
3867.15	0.99246	1.39246
3866.18	0.99216	1.39216
3865.22	0.99187	1.39187
3864.26	0.99166	1.39166
3863.29	0.99159	1.39159
3862.33	0.99169	1.39169
3861.36	0.99194	1.39194
3860.4	0.99231	1.39231
3859.43	0.99273	1.39273
3858.47	0.99313	1.39313
3857.5	0.99345	1.39345
3856.54	0.99368	1.39368
3855.58	0.99384	1.39384
3854.61	0.99398	1.39398
3853.65	0.99417	1.39417
3852.68	0.99448	1.39448
3851.72	0.99496	1.39496
3850.75	0.99561	1.39561
3849.79	0.9964	1.3964
3848.83	0.99725	1.39725
3847.86	0.99804	1.39804
3846.9	0.99866	1.39866
3845.93	0.99901	1.39901
3844.97	0.99902	1.39902
3844	0.99873	1.39873
3843.04	0.99809	1.39809
3842.07	0.99717	1.39717
3841.11	0.99607	1.39607
3840.15	0.99495	1.39495
3839.18	0.99393	1.39393
3838.22	0.99315	1.39315
3837.25	0.9927	1.3927
3836.29	0.99262	1.39262
3835.32	0.99292	1.39292
3834.36	0.99353	1.39353
3833.4	0.99439	1.39439
3832.43	0.99538	1.39538
3831.47	0.99639	1.39639
3830.5	0.99733	1.39733
3829.54	0.9981	1.3981
3828.57	0.99864	1.39864
3827.61	0.99893	1.39893
3826.64	0.99896	1.39896
3825.68	0.99877	1.39877
3824.72	0.9984	1.3984
3823.75	0.99796	1.39796
3822.79	0.99754	1.39754
3821.82	0.99724	1.39724
3820.86	0.99715	1.39715
3819.89	0.99732	1.39732
3818.93	0.99776	1.39776
3817.97	0.99844	1.39844
3817	0.99928	1.39928
3816.04	1.00019	1.40019
3815.07	1.00106	1.40106
3814.11	1.0018	1.4018
3813.14	1.00233	1.40233
3812.18	1.00257	1.40257
3811.21	1.00249	1.40249
3810.25	1.00215	1.40215
3809.29	1.00149	1.40149
3808.32	1.00057	1.40057
3807.36	0.99947	1.39947
3806.39	0.9983	1.3983
3805.43	0.99718	1.39718
3804.46	0.99623	1.39623
3803.5	0.99555	1.39555
3802.54	0.99519	1.39519
3801.57	0.99514	1.39514
3800.61	0.99536	1.39536
3799.64	0.99577	1.39577
3798.68	0.99627	1.39627
3797.71	0.99678	1.39678
3796.75	0.99726	1.39726
3795.78	0.99767	1.39767
3794.82	0.99803	1.39803
3793.86	0.99834	1.39834
3792.89	0.99861	1.39861
3791.93	0.99884	1.39884
3790.96	0.999	1.399
3790	0.99908	1.39908
3789.03	0.99905	1.39905
3788.07	0.99891	1.39891
3787.11	0.9987	1.3987
3786.14	0.99844	1.39844
3785.18	0.99821	1.39821
3784.21	0.99804	1.39804
3783.25	0.99798	1.39798
3782.28	0.99804	1.39804
3781.32	0.99822	1.39822
3780.35	0.99848	1.39848
3779.39	0.99875	1.39875
3778.43	0.99898	1.39898
3777.46	0.9991	1.3991
3776.5	0.99905	1.39905
3775.53	0.99881	1.39881
3774.57	0.9986	1.3986
3773.6	0.99825	1.39825
3772.64	0.99784	1.39784
3771.68	0.99746	1.39746
3770.71	0.99718	1.39718
3769.75	0.99707	1.39707
3768.78	0.99716	1.39716
3767.82	0.99744	1.39744
3766.85	0.99786	1.39786
3765.89	0.99833	1.39833
3764.92	0.99876	1.39876
3763.96	0.99909	1.39909
3763	0.99926	1.39926
3762.03	0.99928	1.39928
3761.07	0.99917	1.39917
3760.1	0.99898	1.39898
3759.14	0.99877	1.39877
3758.17	0.99857	1.39857
3757.21	0.99842	1.39842
3756.25	0.9983	1.3983
3755.28	0.9982	1.3982
3754.32	0.99811	1.39811
3753.35	0.99801	1.39801
3752.39	0.99792	1.39792
3751.42	0.99784	1.39784
3750.46	0.99782	1.39782
3749.49	0.99786	1.39786
3748.53	0.99797	1.39797
3747.57	0.99814	1.39814
3746.6	0.99834	1.39834
3745.64	0.99854	1.39854
3744.67	0.99869	1.39869
3743.71	0.99877	1.39877
3742.74	0.99879	1.39879
3741.78	0.99878	1.39878
3740.82	0.99876	1.39876
3739.85	0.99876	1.39876
3738.89	0.99881	1.39881
3737.92	0.99889	1.39889
3736.96	0.99898	1.39898
3735.99	0.99906	1.39906
3735.03	0.99913	1.39913
3734.06	0.99916	1.39916
3733.1	0.99918	1.39918
3732.14	0.99919	1.39919
3731.17	0.99924	1.39924
3730.21	0.99934	1.39934
3729.24	0.9995	1.3995
3728.28	0.99971	1.39971
3727.31	0.99994	1.39994
3726.35	1.00016	1.40016
3725.38	1.00032	1.40032
3724.42	1.0004	1.4004
3723.46	1.00037	1.40037
3722.49	1.00027	1.40027
3721.53	1.00018	1.40018
3720.56	1.00008	1.40008
3719.6	1	1.4
3718.63	0.99986	1.39986
3717.67	0.99963	1.39963
3716.71	0.99931	1.39931
3715.74	0.99891	1.39891
3714.78	0.99848	1.39848
3713.81	0.99805	1.39805
3712.85	0.99764	1.39764
3711.88	0.99728	1.39728
3710.92	0.99697	1.39697
3709.95	0.99666	1.39666
3708.99	0.99633	1.39633
3708.03	0.99592	1.39592
3707.06	0.99542	1.39542
3706.1	0.99481	1.39481
3705.13	0.99412	1.39412
3704.17	0.99339	1.39339
3703.2	0.99267	1.39267
3702.24	0.99199	1.39199
3701.28	0.99136	1.39136
3700.31	0.99078	1.39078
3699.35	0.99018	1.39018
3698.38	0.98951	1.38951
3697.42	0.98867	1.38867
3696.45	0.98758	1.38758
3695.49	0.9862	1.3862
3694.52	0.98448	1.38448
3693.56	0.98246	1.38246
3692.6	0.9802	1.3802
3691.63	0.9778	1.3778
3690.67	0.97536	1.37536
3689.7	0.97299	1.37299
3688.74	0.97079	1.37079
3687.77	0.9688	1.3688
3686.81	0.96703	1.36703
3685.85	0.96543	1.36543
3684.88	0.96393	1.36393
3683.92	0.96244	1.36244
3682.95	0.96084	1.36084
3681.99	0.95905	1.35905
3681.02	0.95699	1.35699
3680.06	0.95461	1.35461
3679.09	0.95188	1.35188
3678.13	0.94877	1.34877
3677.17	0.94527	1.34527
3676.2	0.94141	1.34141
3675.24	0.93719	1.33719
3674.27	0.93266	1.33266
3673.31	0.92792	1.32792
3672.34	0.92305	1.32305
3671.38	0.9182	1.3182
3670.42	0.91348	1.31348
3669.45	0.909	1.309
3668.49	0.90484	1.30484
3667.52	0.90104	1.30104
3666.56	0.89756	1.29756
3665.59	0.89433	1.29433
3664.63	0.89125	1.29125
3663.66	0.88816	1.28816
3662.7	0.88494	1.28494
3661.74	0.88145	1.28145
3660.77	0.87764	1.27764
3659.81	0.87346	1.27346
3658.84	0.86895	1.26895
3657.88	0.86416	1.26416
3656.91	0.85917	1.25917
3655.95	0.85407	1.25407
3654.99	0.84895	1.24895
3654.02	0.84389	1.24389
3653.06	0.83893	1.23893
3652.09	0.83412	1.23412
3651.13	0.82948	1.22948
3650.16	0.82502	1.22502
3649.2	0.82074	1.22074
3648.23	0.81662	1.21662
3647.27	0.81262	1.21262
3646.31	0.80871	1.20871
3645.34	0.80484	1.20484
3644.38	0.80097	1.20097
3643.41	0.79706	1.19706
3642.45	0.79309	1.19309
3641.48	0.78907	1.18907
3640.52	0.78502	1.18502
3639.56	0.78101	1.18101
3638.59	0.77708	1.17708
3637.63	0.7733	1.1733
3636.66	0.76972	1.16972
3635.7	0.76635	1.16635
3634.73	0.76318	1.16318
3633.77	0.7602	1.1602
3632.8	0.75733	1.15733
3631.84	0.75455	1.15455
3630.88	0.75178	1.15178
3629.91	0.749	1.149
3628.95	0.74619	1.14619
3627.98	0.74337	1.14337
3627.02	0.74055	1.14055
3626.05	0.73777	1.13777
3625.09	0.73506	1.13506
3624.13	0.73245	1.13245
3623.16	0.72992	1.12992
3622.2	0.72746	1.12746
3621.23	0.72504	1.12504
3620.27	0.72263	1.12263
3619.3	0.7202	1.1202
3618.34	0.71772	1.11772
3617.37	0.7152	1.1152
3616.41	0.71265	1.11265
3615.45	0.7101	1.1101
3614.48	0.70755	1.10755
3613.52	0.70503	1.10503
3612.55	0.70254	1.10254
3611.59	0.70011	1.10011
3610.62	0.69772	1.09772
3609.66	0.6954	1.0954
3608.7	0.69313	1.09313
3607.73	0.69091	1.09091
3606.77	0.68875	1.08875
3605.8	0.68664	1.08664
3604.84	0.68458	1.08458
3603.87	0.68257	1.08257
3602.91	0.6806	1.0806
3601.94	0.67866	1.07866
3600.98	0.67674	1.07674
3600.02	0.67483	1.07483
3599.05	0.67289	1.07289
3598.09	0.67093	1.07093
3597.12	0.6689	1.0689
3596.16	0.66678	1.06678
3595.19	0.66454	1.06454
3594.23	0.66217	1.06217
3593.27	0.65966	1.05966
3592.3	0.65704	1.05704
3591.34	0.65432	1.05432
3590.37	0.65156	1.05156
3589.41	0.64881	1.04881
3588.44	0.64611	1.04611
3587.48	0.64348	1.04348
3586.51	0.64095	1.04095
3585.55	0.6385	1.0385
3584.59	0.63611	1.03611
3583.62	0.63375	1.03375
3582.66	0.63139	1.03139
3581.69	0.62903	1.02903
3580.73	0.62667	1.02667
3579.76	0.62431	1.02431
3578.8	0.62198	1.02198
3577.84	0.61969	1.01969
3576.87	0.61744	1.01744
3575.91	0.61522	1.01522
3574.94	0.613	1.013
3573.98	0.61073	1.01073
3573.01	0.60839	1.00839
3572.05	0.60597	1.00597
3571.08	0.60348	1.00348
3570.12	0.60095	1.00095
3569.16	0.59841	0.99841
3568.19	0.59594	0.99594
3567.23	0.59356	0.99356
3566.26	0.59131	0.99131
3565.3	0.58918	0.98918
3564.33	0.58715	0.98715
3563.37	0.58517	0.98517
3562.41	0.58319	0.98319
3561.44	0.58115	0.98115
3560.48	0.579	0.979
3559.51	0.57671	0.97671
3558.55	0.57429	0.97429
3557.58	0.57174	0.97174
3556.62	0.56909	0.96909
3555.65	0.56637	0.96637
3554.69	0.56363	0.96363
3553.73	0.56092	0.96092
3552.76	0.55826	0.95826
3551.8	0.5557	0.9557
3550.83	0.55326	0.95326
3549.87	0.55094	0.95094
3548.9	0.54875	0.94875
3547.94	0.54667	0.94667
3546.98	0.54468	0.94468
3546.01	0.54272	0.94272
3545.05	0.54077	0.94077
3544.08	0.53879	0.93879
3543.12	0.53677	0.93677
3542.15	0.5347	0.9347
3541.19	0.5326	0.9326
3540.22	0.5305	0.9305
3539.26	0.52843	0.92843
3538.3	0.52645	0.92645
3537.33	0.52456	0.92456
3536.37	0.52279	0.92279
3535.4	0.52115	0.92115
3534.44	0.5196	0.9196
3533.47	0.51814	0.91814
3532.51	0.51672	0.91672
3531.55	0.51533	0.91533
3530.58	0.51393	0.91393
3529.62	0.51254	0.91254
3528.65	0.51113	0.91113
3527.69	0.50974	0.90974
3526.72	0.50836	0.90836
3525.76	0.50702	0.90702
3524.79	0.50572	0.90572
3523.83	0.50447	0.90447
3522.87	0.50323	0.90323
3521.9	0.50199	0.90199
3520.94	0.50074	0.90074
3519.97	0.49945	0.89945
3519.01	0.49812	0.89812
3518.04	0.49677	0.89677
3517.08	0.49543	0.89543
3516.12	0.49414	0.89414
3515.15	0.49294	0.89294
3514.19	0.49185	0.89185
3513.22	0.49089	0.89089
3512.26	0.49006	0.89006
3511.29	0.48933	0.88933
3510.33	0.48867	0.88867
3509.36	0.48806	0.88806
3508.4	0.48746	0.88746
3507.44	0.48683	0.88683
3506.47	0.48617	0.88617
3505.51	0.48547	0.88547
3504.54	0.48472	0.88472
3503.58	0.48394	0.88394
3502.61	0.48315	0.88315
3501.65	0.48238	0.88238
3500.69	0.48165	0.88165
3499.72	0.48097	0.88097
3498.76	0.48035	0.88035
3497.79	0.4798	0.8798
3496.83	0.4793	0.8793
3495.86	0.47884	0.87884
3494.9	0.47839	0.87839
3493.93	0.47793	0.87793
3492.97	0.47746	0.87746
3492.01	0.47696	0.87696
3491.04	0.47644	0.87644
3490.08	0.4759	0.8759
3489.11	0.47538	0.87538
3488.15	0.4749	0.8749
3487.18	0.47446	0.87446
3486.22	0.4741	0.8741
3485.26	0.4738	0.8738
3484.29	0.47356	0.87356
3483.33	0.47336	0.87336
3482.36	0.47316	0.87316
3481.4	0.47296	0.87296
3480.43	0.47271	0.87271
3479.47	0.47241	0.87241
3478.5	0.47205	0.87205
3477.54	0.47161	0.87161
3476.58	0.47111	0.87111
3475.61	0.47055	0.87055
3474.65	0.46994	0.86994
3473.68	0.46931	0.86931
3472.72	0.46866	0.86866
3471.75	0.46804	0.86804
3470.79	0.46748	0.86748
3469.83	0.46699	0.86699
3468.86	0.46661	0.86661
3467.9	0.46635	0.86635
3466.93	0.46619	0.86619
3465.97	0.46614	0.86614
3465	0.46616	0.86616
3464.04	0.46623	0.86623
3463.07	0.46631	0.86631
3462.11	0.4664	0.8664
3461.15	0.46649	0.86649
3460.18	0.46658	0.86658
3459.22	0.46668	0.86668
3458.25	0.46679	0.86679
3457.29	0.46693	0.86693
3456.32	0.4671	0.8671
3455.36	0.46731	0.86731
3454.4	0.46753	0.86753
3453.43	0.46778	0.86778
3452.47	0.46805	0.86805
3451.5	0.46832	0.86832
3450.54	0.46859	0.86859
3449.57	0.46885	0.86885
3448.61	0.4691	0.8691
3447.64	0.46933	0.86933
3446.68	0.46951	0.86951
3445.72	0.46966	0.86966
3444.75	0.46975	0.86975
3443.79	0.46978	0.86978
3442.82	0.46976	0.86976
3441.86	0.4697	0.8697
3440.89	0.46962	0.86962
3439.93	0.46953	0.86953
3438.97	0.46945	0.86945
3438	0.46942	0.86942
3437.04	0.46943	0.86943
3436.07	0.4695	0.8695
3435.11	0.46963	0.86963
3434.14	0.46981	0.86981
3433.18	0.47004	0.87004
3432.21	0.47031	0.87031
3431.25	0.47064	0.87064
3430.29	0.47101	0.87101
3429.32	0.47143	0.87143
3428.36	0.47189	0.87189
3427.39	0.4724	0.8724
3426.43	0.47294	0.87294
3425.46	0.47349	0.87349
3424.5	0.47405	0.87405
3423.54	0.4746	0.8746
3422.57	0.47513	0.87513
3421.61	0.47564	0.87564
3420.64	0.47616	0.87616
3419.68	0.47668	0.87668
3418.71	0.47723	0.87723
3417.75	0.47782	0.87782
3416.78	0.47845	0.87845
3415.82	0.47914	0.87914
3414.86	0.47988	0.87988
3413.89	0.48066	0.88066
3412.93	0.48149	0.88149
3411.96	0.48234	0.88234
3411	0.4832	0.8832
3410.03	0.48405	0.88405
3409.07	0.48486	0.88486
3408.11	0.48562	0.88562
3407.14	0.48631	0.88631
3406.18	0.48693	0.88693
3405.21	0.48747	0.88747
3404.25	0.48796	0.88796
3403.28	0.4884	0.8884
3402.32	0.48881	0.88881
3401.35	0.48924	0.88924
3400.39	0.4897	0.8897
3399.43	0.49023	0.89023
3398.46	0.49086	0.89086
3397.5	0.49159	0.89159
3396.53	0.49245	0.89245
3395.57	0.49343	0.89343
3394.6	0.49451	0.89451
3393.64	0.49568	0.89568
3392.68	0.49691	0.89691
3391.71	0.49816	0.89816
3390.75	0.4994	0.8994
3389.78	0.5006	0.9006
3388.82	0.50174	0.90174
3387.85	0.50279	0.90279
3386.89	0.50376	0.90376
3385.92	0.50464	0.90464
3384.96	0.50544	0.90544
3384	0.50619	0.90619
3383.03	0.50693	0.90693
3382.07	0.50767	0.90767
3381.1	0.50846	0.90846
3380.14	0.50931	0.90931
3379.17	0.51026	0.91026
3378.21	0.5113	0.9113
3377.25	0.51243	0.91243
3376.28	0.51365	0.91365
3375.32	0.51493	0.91493
3374.35	0.51627	0.91627
3373.39	0.51766	0.91766
3372.42	0.51908	0.91908
3371.46	0.52054	0.92054
3370.49	0.522	0.922
3369.53	0.52348	0.92348
3368.57	0.52495	0.92495
3367.6	0.52641	0.92641
3366.64	0.52785	0.92785
3365.67	0.52927	0.92927
3364.71	0.53068	0.93068
3363.74	0.53207	0.93207
3362.78	0.53344	0.93344
3361.82	0.53481	0.93481
3360.85	0.53617	0.93617
3359.89	0.53752	0.93752
3358.92	0.53886	0.93886
3357.96	0.54018	0.94018
3356.99	0.5415	0.9415
3356.03	0.5428	0.9428
3355.06	0.54408	0.94408
3354.1	0.54537	0.94537
3353.14	0.54664	0.94664
3352.17	0.54792	0.94792
3351.21	0.5492	0.9492
3350.24	0.5505	0.9505
3349.28	0.5518	0.9518
3348.31	0.5531	0.9531
3347.35	0.55441	0.95441
3346.39	0.5557	0.9557
3345.42	0.55697	0.95697
3344.46	0.55822	0.95822
3343.49	0.55944	0.95944
3342.53	0.56065	0.96065
3341.56	0.56185	0.96185
3340.6	0.56308	0.96308
3339.63	0.56434	0.96434
3338.67	0.56564	0.96564
3337.71	0.56699	0.96699
3336.74	0.56837	0.96837
3335.78	0.56976	0.96976
3334.81	0.57114	0.97114
3333.85	0.5725	0.9725
3332.88	0.57381	0.97381
3331.92	0.57509	0.97509
3330.96	0.57634	0.97634
3329.99	0.57759	0.97759
3329.03	0.57886	0.97886
3328.06	0.58017	0.98017
3327.1	0.58155	0.98155
3326.13	0.583	0.983
3325.17	0.58453	0.98453
3324.2	0.58614	0.98614
3323.24	0.58782	0.98782
3322.28	0.58954	0.98954
3321.31	0.59129	0.99129
3320.35	0.59303	0.99303
3319.38	0.59474	0.99474
3318.42	0.59641	0.99641
3317.45	0.59802	0.99802
3316.49	0.59957	0.99957
3315.53	0.60108	1.00108
3314.56	0.60253	1.00253
3313.6	0.60394	1.00394
3312.63	0.60529	1.00529
3311.67	0.60657	1.00657
3310.7	0.60775	1.00775
3309.74	0.60884	1.00884
3308.77	0.60981	1.00981
3307.81	0.61066	1.01066
3306.85	0.61142	1.01142
3305.88	0.61211	1.01211
3304.92	0.61276	1.01276
3303.95	0.61343	1.01343
3302.99	0.61414	1.01414
3302.02	0.61492	1.01492
3301.06	0.61581	1.01581
3300.1	0.61682	1.01682
3299.13	0.61796	1.01796
3298.17	0.61922	1.01922
3297.2	0.62059	1.02059
3296.24	0.62205	1.02205
3295.27	0.62357	1.02357
3294.31	0.62513	1.02513
3293.34	0.62667	1.02667
3292.38	0.62815	1.02815
3291.42	0.62954	1.02954
3290.45	0.63081	1.03081
3289.49	0.63191	1.03191
3288.52	0.63286	1.03286
3287.56	0.63365	1.03365
3286.59	0.63432	1.03432
3285.63	0.6349	1.0349
3284.67	0.63544	1.03544
3283.7	0.636	1.036
3282.74	0.63662	1.03662
3281.77	0.63734	1.03734
3280.81	0.63817	1.03817
3279.84	0.6391	1.0391
3278.88	0.64011	1.04011
3277.91	0.64118	1.04118
3276.95	0.64226	1.04226
3275.99	0.64332	1.04332
3275.02	0.64434	1.04434
3274.06	0.6453	1.0453
3273.09	0.64621	1.04621
3272.13	0.64707	1.04707
3271.16	0.6479	1.0479
3270.2	0.64873	1.04873
3269.24	0.64957	1.04957
3268.27	0.65045	1.05045
3267.31	0.65138	1.05138
3266.34	0.65234	1.05234
3265.38	0.65335	1.05335
3264.41	0.65438	1.05438
3263.45	0.65543	1.05543
3262.48	0.65647	1.05647
3261.52	0.6575	1.0575
3260.56	0.65852	1.05852
3259.59	0.65952	1.05952
3258.63	0.6605	1.0605
3257.66	0.66148	1.06148
3256.7	0.66246	1.06246
3255.73	0.66346	1.06346
3254.77	0.66447	1.06447
3253.81	0.6655	1.0655
3252.84	0.66654	1.06654
3251.88	0.66759	1.06759
3250.91	0.66865	1.06865
3249.95	0.66971	1.06971
3248.98	0.67077	1.07077
3248.02	0.67183	1.07183
3247.05	0.67288	1.07288
3246.09	0.67392	1.07392
3245.13	0.67496	1.07496
3244.16	0.676	1.076
3243.2	0.67704	1.07704
3242.23	0.67809	1.07809
3241.27	0.67916	1.07916
3240.3	0.68027	1.08027
3239.34	0.68142	1.08142
3238.38	0.68263	1.08263
3237.41	0.6839	1.0839
3236.45	0.68521	1.08521
3235.48	0.68654	1.08654
3234.52	0.68786	1.08786
3233.55	0.68915	1.08915
3232.59	0.69037	1.09037
3231.62	0.69149	1.09149
3230.66	0.69252	1.09252
3229.7	0.69344	1.09344
3228.73	0.69429	1.09429
3227.77	0.69509	1.09509
3226.8	0.6959	1.0959
3225.84	0.69676	1.09676
3224.87	0.69772	1.09772
3223.91	0.69881	1.09881
3222.95	0.70006	1.10006
3221.98	0.70144	1.10144
3221.02	0.70293	1.10293
3220.05	0.7045	1.1045
3219.09	0.70609	1.10609
3218.12	0.70766	1.10766
3217.16	0.70918	1.10918
3216.19	0.71065	1.11065
3215.23	0.71205	1.11205
3214.27	0.71341	1.11341
3213.3	0.71476	1.11476
3212.34	0.71611	1.11611
3211.37	0.71751	1.11751
3210.41	0.71898	1.11898
3209.44	0.72051	1.12051
3208.48	0.72212	1.12212
3207.51	0.72377	1.12377
3206.55	0.72546	1.12546
3205.59	0.72715	1.12715
3204.62	0.72882	1.12882
3203.66	0.73043	1.13043
3202.69	0.73199	1.13199
3201.73	0.73347	1.13347
3200.76	0.73489	1.13489
3199.8	0.73624	1.13624
3198.84	0.73753	1.13753
3197.87	0.73877	1.13877
3196.91	0.73998	1.13998
3195.94	0.74117	1.14117
3194.98	0.74235	1.14235
3194.01	0.74355	1.14355
3193.05	0.74478	1.14478
3192.08	0.74607	1.14607
3191.12	0.74744	1.14744
3190.16	0.74888	1.14888
3189.19	0.75042	1.15042
3188.23	0.75203	1.15203
3187.26	0.7537	1.1537
3186.3	0.75541	1.15541
3185.33	0.75716	1.15716
3184.37	0.75892	1.15892
3183.41	0.76067	1.16067
3182.44	0.76241	1.16241
3181.48	0.76413	1.16413
3180.51	0.76582	1.16582
3179.55	0.76747	1.16747
3178.58	0.76907	1.16907
3177.62	0.77062	1.17062
3176.65	0.77212	1.17212
3175.69	0.77359	1.17359
3174.73	0.77502	1.17502
3173.76	0.77644	1.17644
3172.8	0.77785	1.17785
3171.83	0.77929	1.17929
3170.87	0.78076	1.18076
3169.9	0.78228	1.18228
3168.94	0.78386	1.18386
3167.98	0.78552	1.18552
3167.01	0.78726	1.18726
3166.05	0.78908	1.18908
3165.08	0.79097	1.19097
3164.12	0.7929	1.1929
3163.15	0.79486	1.19486
3162.19	0.7968	1.1968
3161.22	0.79869	1.19869
3160.26	0.80051	1.20051
3159.3	0.80223	1.20223
3158.33	0.80384	1.20384
3157.37	0.80533	1.20533
3156.4	0.80671	1.20671
3155.44	0.80798	1.20798
3154.47	0.80918	1.20918
3153.51	0.81031	1.21031
3152.55	0.81143	1.21143
3151.58	0.81254	1.21254
3150.62	0.81369	1.21369
3149.65	0.81488	1.21488
3148.69	0.81613	1.21613
3147.72	0.81745	1.21745
3146.76	0.81881	1.21881
3145.79	0.82022	1.22022
3144.83	0.82164	1.22164
3143.87	0.82307	1.22307
3142.9	0.82449	1.22449
3141.94	0.82587	1.22587
3140.97	0.82722	1.22722
3140.01	0.82853	1.22853
3139.04	0.82978	1.22978
3138.08	0.83098	1.23098
3137.12	0.83213	1.23213
3136.15	0.83325	1.23325
3135.19	0.83435	1.23435
3134.22	0.83546	1.23546
3133.26	0.83661	1.23661
3132.29	0.83782	1.23782
3131.33	0.83912	1.23912
3130.36	0.84052	1.24052
3129.4	0.84201	1.24201
3128.44	0.84358	1.24358
3127.47	0.84521	1.24521
3126.51	0.84688	1.24688
3125.54	0.84855	1.24855
3124.58	0.85019	1.25019
3123.61	0.85177	1.25177
3122.65	0.85327	1.25327
3121.69	0.85468	1.25468
3120.72	0.856	1.256
3119.76	0.85725	1.25725
3118.79	0.85844	1.25844
3117.83	0.8596	1.2596
3116.86	0.86075	1.26075
3115.9	0.86191	1.26191
3114.93	0.8631	1.2631
3113.97	0.86432	1.26432
3113.01	0.86557	1.26557
3112.04	0.86685	1.26685
3111.08	0.86813	1.26813
3110.11	0.8694	1.2694
3109.15	0.87064	1.27064
3108.18	0.87183	1.27183
3107.22	0.87296	1.27296
3106.26	0.87405	1.27405
3105.29	0.87508	1.27508
3104.33	0.87609	1.27609
3103.36	0.87708	1.27708
3102.4	0.87808	1.27808
3101.43	0.87909	1.27909
3100.47	0.88011	1.28011
3099.5	0.88114	1.28114
3098.54	0.88216	1.28216
3097.58	0.88315	1.28315
3096.61	0.88411	1.28411
3095.65	0.88504	1.28504
3094.68	0.88593	1.28593
3093.72	0.88679	1.28679
3092.75	0.88766	1.28766
3091.79	0.88853	1.28853
3090.83	0.88942	1.28942
3089.86	0.89032	1.29032
3088.9	0.89122	1.29122
3087.93	0.8921	1.2921
3086.97	0.89295	1.29295
3086	0.89374	1.29374
3085.04	0.89448	1.29448
3084.07	0.89515	1.29515
3083.11	0.89578	1.29578
3082.15	0.89639	1.29639
3081.18	0.897	1.297
3080.22	0.89764	1.29764
3079.25	0.89833	1.29833
3078.29	0.89905	1.29905
3077.32	0.89982	1.29982
3076.36	0.90061	1.30061
3075.4	0.90141	1.30141
3074.43	0.90222	1.30222
3073.47	0.90302	1.30302
3072.5	0.90382	1.30382
3071.54	0.9046	1.3046
3070.57	0.90537	1.30537
3069.61	0.90612	1.30612
3068.64	0.90685	1.30685
3067.68	0.90755	1.30755
3066.72	0.90822	1.30822
3065.75	0.90888	1.30888
3064.79	0.90952	1.30952
3063.82	0.91017	1.31017
3062.86	0.91085	1.31085
3061.89	0.91157	1.31157
3060.93	0.91236	1.31236
3059.97	0.91321	1.31321
3059	0.91414	1.31414
3058.04	0.91514	1.31514
3057.07	0.91619	1.31619
3056.11	0.9173	1.3173
3055.14	0.91844	1.31844
3054.18	0.91958	1.31958
3053.21	0.9207	1.3207
3052.25	0.92175	1.32175
3051.29	0.92271	1.32271
3050.32	0.92356	1.32356
3049.36	0.92429	1.32429
3048.39	0.92489	1.32489
3047.43	0.92539	1.32539
3046.46	0.92581	1.32581
3045.5	0.92617	1.32617
3044.54	0.92652	1.32652
3043.57	0.92686	1.32686
3042.61	0.92721	1.32721
3041.64	0.9276	1.3276
3040.68	0.92802	1.32802
3039.71	0.92847	1.32847
3038.75	0.92895	1.32895
3037.78	0.92944	1.32944
3036.82	0.92993	1.32993
3035.86	0.93042	1.33042
3034.89	0.93087	1.33087
3033.93	0.93129	1.33129
3032.96	0.93167	1.33167
3032	0.93201	1.33201
3031.03	0.93231	1.33231
3030.07	0.93261	1.33261
3029.11	0.93289	1.33289
3028.14	0.93319	1.33319
3027.18	0.93349	1.33349
3026.21	0.9338	1.3338
3025.25	0.93408	1.33408
3024.28	0.93434	1.33434
3023.32	0.93456	1.33456
3022.35	0.93471	1.33471
3021.39	0.9348	1.3348
3020.43	0.93482	1.33482
3019.46	0.93478	1.33478
3018.5	0.93468	1.33468
3017.53	0.93452	1.33452
3016.57	0.93432	1.33432
3015.6	0.93409	1.33409
3014.64	0.93382	1.33382
3013.68	0.93352	1.33352
3012.71	0.9332	1.3332
3011.75	0.93287	1.33287
3010.78	0.93252	1.33252
3009.82	0.93216	1.33216
3008.85	0.93182	1.33182
3007.89	0.93152	1.33152
3006.92	0.93126	1.33126
3005.96	0.93108	1.33108
3005	0.931	1.331
3004.03	0.93102	1.33102
3003.07	0.93115	1.33115
3002.1	0.93134	1.33134
3001.14	0.93157	1.33157
3000.17	0.93178	1.33178
2999.21	0.93196	1.33196
2998.25	0.9321	1.3321
2997.28	0.93218	1.33218
2996.32	0.93224	1.33224
2995.35	0.93228	1.33228
2994.39	0.93233	1.33233
2993.42	0.93239	1.33239
2992.46	0.93247	1.33247
2991.49	0.93255	1.33255
2990.53	0.9326	1.3326
2989.57	0.93256	1.33256
2988.6	0.93241	1.33241
2987.64	0.93212	1.33212
2986.67	0.93167	1.33167
2985.71	0.93106	1.33106
2984.74	0.93027	1.33027
2983.78	0.92928	1.32928
2982.82	0.9281	1.3281
2981.85	0.92673	1.32673
2980.89	0.92522	1.32522
2979.92	0.92359	1.32359
2978.96	0.92191	1.32191
2977.99	0.92022	1.32022
2977.03	0.91855	1.31855
2976.06	0.91693	1.31693
2975.1	0.91537	1.31537
2974.14	0.91387	1.31387
2973.17	0.91244	1.31244
2972.21	0.91107	1.31107
2971.24	0.90976	1.30976
2970.28	0.90848	1.30848
2969.31	0.90721	1.30721
2968.35	0.90593	1.30593
2967.39	0.9046	1.3046
2966.42	0.90319	1.30319
2965.46	0.90169	1.30169
2964.49	0.90015	1.30015
2963.53	0.8986	1.2986
2962.56	0.89714	1.29714
2961.6	0.89583	1.29583
2960.63	0.89475	1.29475
2959.67	0.89391	1.29391
2958.71	0.8933	1.2933
2957.74	0.89285	1.29285
2956.78	0.89249	1.29249
2955.81	0.89216	1.29216
2954.85	0.8918	1.2918
2953.88	0.89142	1.29142
2952.92	0.89102	1.29102
2951.96	0.89064	1.29064
2950.99	0.89029	1.29029
2950.03	0.88993	1.28993
2949.06	0.88948	1.28948
2948.1	0.88885	1.28885
2947.13	0.88796	1.28796
2946.17	0.88678	1.28678
2945.2	0.88534	1.28534
2944.24	0.88372	1.28372
2943.28	0.882	1.282
2942.31	0.88029	1.28029
2941.35	0.8787	1.2787
2940.38	0.87733	1.27733
2939.42	0.87625	1.27625
2938.45	0.87549	1.27549
2937.49	0.87507	1.27507
2936.53	0.87497	1.27497
2935.56	0.87518	1.27518
2934.6	0.87566	1.27566
2933.63	0.8764	1.2764
2932.67	0.87734	1.27734
2931.7	0.87841	1.27841
2930.74	0.87953	1.27953
2929.77	0.88065	1.28065
2928.81	0.88174	1.28174
2927.85	0.88282	1.28282
2926.88	0.8839	1.2839
2925.92	0.88502	1.28502
2924.95	0.88617	1.28617
2923.99	0.88736	1.28736
2923.02	0.88856	1.28856
2922.06	0.88976	1.28976
2921.1	0.89097	1.29097
2920.13	0.89216	1.29216
2919.17	0.89335	1.29335
2918.2	0.89451	1.29451
2917.24	0.89567	1.29567
2916.27	0.89682	1.29682
2915.31	0.898	1.298
2914.34	0.89921	1.29921
2913.38	0.90048	1.30048
2912.42	0.9018	1.3018
2911.45	0.90315	1.30315
2910.49	0.90451	1.30451
2909.52	0.90586	1.30586
2908.56	0.90718	1.30718
2907.59	0.90844	1.30844
2906.63	0.9096	1.3096
2905.67	0.91064	1.31064
2904.7	0.91155	1.31155
2903.74	0.91237	1.31237
2902.77	0.91315	1.31315
2901.81	0.914	1.314
2900.84	0.91495	1.31495
2899.88	0.91606	1.31606
2898.91	0.91732	1.31732
2897.95	0.91871	1.31871
2896.99	0.92015	1.32015
2896.02	0.92158	1.32158
2895.06	0.92291	1.32291
2894.09	0.92408	1.32408
2893.13	0.92503	1.32503
2892.16	0.92575	1.32575
2891.2	0.92626	1.32626
2890.24	0.92662	1.32662
2889.27	0.92689	1.32689
2888.31	0.92714	1.32714
2887.34	0.92743	1.32743
2886.38	0.92777	1.32777
2885.41	0.92816	1.32816
2884.45	0.92857	1.32857
2883.48	0.929	1.329
2882.52	0.92942	1.32942
2881.56	0.92981	1.32981
2880.59	0.93014	1.33014
2879.63	0.93039	1.33039
2878.66	0.93054	1.33054
2877.7	0.9306	1.3306
2876.73	0.93058	1.33058
2875.77	0.9305	1.3305
2874.81	0.9304	1.3304
2873.84	0.9303	1.3303
2872.88	0.93023	1.33023
2871.91	0.93022	1.33022
2870.95	0.93031	1.33031
2869.98	0.93056	1.33056
2869.02	0.93098	1.33098
2868.05	0.93155	1.33155
2867.09	0.93223	1.33223
2866.13	0.93297	1.33297
2865.16	0.93373	1.33373
2864.2	0.93447	1.33447
2863.23	0.93521	1.33521
2862.27	0.93593	1.33593
2861.3	0.93661	1.33661
2860.34	0.93724	1.33724
2859.38	0.93781	1.33781
2858.41	0.93831	1.33831
2857.45	0.9387	1.3387
2856.48	0.93894	1.33894
2855.52	0.93897	1.33897
2854.55	0.93876	1.33876
2853.59	0.93832	1.33832
2852.62	0.93768	1.33768
2851.66	0.9369	1.3369
2850.7	0.93606	1.33606
2849.73	0.93522	1.33522
2848.77	0.93446	1.33446
2847.8	0.93383	1.33383
2846.84	0.93336	1.33336
2845.87	0.93306	1.33306
2844.91	0.93293	1.33293
2843.95	0.93294	1.33294
2842.98	0.9331	1.3331
2842.02	0.93342	1.33342
2841.05	0.9339	1.3339
2840.09	0.93456	1.33456
2839.12	0.93538	1.33538
2838.16	0.93638	1.33638
2837.19	0.93756	1.33756
2836.23	0.93893	1.33893
2835.27	0.94054	1.34054
2834.3	0.94239	1.34239
2833.34	0.94449	1.34449
2832.37	0.94683	1.34683
2831.41	0.9494	1.3494
2830.44	0.95215	1.35215
2829.48	0.95499	1.35499
2828.52	0.95785	1.35785
2827.55	0.96066	1.36066
2826.59	0.96336	1.36336
2825.62	0.96592	1.36592
2824.66	0.96833	1.36833
2823.69	0.97058	1.37058
2822.73	0.97266	1.37266
2821.76	0.97456	1.37456
2820.8	0.97626	1.37626
2819.84	0.97777	1.37777
2818.87	0.97912	1.37912
2817.91	0.98035	1.38035
2816.94	0.98152	1.38152
2815.98	0.98266	1.38266
2815.01	0.9838	1.3838
2814.05	0.98494	1.38494
2813.09	0.98605	1.38605
2812.12	0.98711	1.38711
2811.16	0.98808	1.38808
2810.19	0.98896	1.38896
2809.23	0.98973	1.38973
2808.26	0.99039	1.39039
2807.3	0.99093	1.39093
2806.33	0.99136	1.39136
2805.37	0.99169	1.39169
2804.41	0.99191	1.39191
2803.44	0.99205	1.39205
2802.48	0.99215	1.39215
2801.51	0.99227	1.39227
2800.55	0.9925	1.3925
2799.58	0.99289	1.39289
2798.62	0.99348	1.39348
2797.66	0.99425	1.39425
2796.69	0.99512	1.39512
2795.73	0.99599	1.39599
2794.76	0.99676	1.39676
2793.8	0.99733	1.39733
2792.83	0.99767	1.39767
2791.87	0.99777	1.39777
2790.9	0.99771	1.39771
2789.94	0.99756	1.39756
2788.98	0.99743	1.39743
2788.01	0.9974	1.3974
2787.05	0.99749	1.39749
2786.08	0.9977	1.3977
2785.12	0.99797	1.39797
2784.15	0.99824	1.39824
2783.19	0.99848	1.39848
2782.23	0.99866	1.39866
2781.26	0.99881	1.39881
2780.3	0.99893	1.39893
2779.33	0.99906	1.39906
2778.37	0.9992	1.3992
2777.4	0.99935	1.39935
2776.44	0.9995	1.3995
2775.47	0.99964	1.39964
2774.51	0.99973	1.39973
2773.55	0.99978	1.39978
2772.58	0.9998	1.3998
2771.62	0.99981	1.39981
2770.65	0.99984	1.39984
2769.69	0.9999	1.3999
2768.72	1	1.4
2767.76	1.00023	1.40023
2766.8	1.00047	1.40047
2765.83	1.0007	1.4007
2764.87	1.00088	1.40088
2763.9	1.001	1.401
2762.94	1.00104	1.40104
2761.97	1.00098	1.40098
2761.01	1.00085	1.40085
2760.04	1.0006	1.4006
2759.08	1.00024	1.40024
2758.12	0.99982	1.39982
2757.15	0.99938	1.39938
2756.19	0.99899	1.39899
2755.22	0.99871	1.39871
2754.26	0.99855	1.39855
2753.29	0.99849	1.39849
2752.33	0.99852	1.39852
2751.37	0.99861	1.39861
2750.4	0.99872	1.39872
2749.44	0.99881	1.39881
2748.47	0.99887	1.39887
2747.51	0.99887	1.39887
2746.54	0.99879	1.39879
2745.58	0.99867	1.39867
2744.61	0.99852	1.39852
2743.65	0.99838	1.39838
2742.69	0.99826	1.39826
2741.72	0.9982	1.3982
2740.76	0.99819	1.39819
2739.79	0.99823	1.39823
2738.83	0.99832	1.39832
2737.86	0.99846	1.39846
2736.9	0.99864	1.39864
2735.94	0.99884	1.39884
2734.97	0.99903	1.39903
2734.01	0.99919	1.39919
2733.04	0.99933	1.39933
2732.08	0.99946	1.39946
2731.11	0.99959	1.39959
2730.15	0.99973	1.39973
2729.18	0.99986	1.39986
2728.22	0.99996	1.39996
2727.26	1.00001	1.40001
2726.29	1	1.4
2725.33	0.99996	1.39996
2724.36	0.99986	1.39986
2723.4	0.99973	1.39973
2722.43	0.99956	1.39956
2721.47	0.99937	1.39937
2720.51	0.99914	1.39914
2719.54	0.9989	1.3989
2718.58	0.99864	1.39864
2717.61	0.9984	1.3984
2716.65	0.99819	1.39819
2715.68	0.99805	1.39805
2714.72	0.998	1.398
2713.75	0.99808	1.39808
2712.79	0.99828	1.39828
2711.83	0.99859	1.39859
2710.86	0.99897	1.39897
2709.9	0.99935	1.39935
2708.93	0.99965	1.39965
2707.97	0.99983	1.39983
2707	0.99988	1.39988
2706.04	0.99982	1.39982
2705.08	0.9997	1.3997
2704.11	0.99959	1.39959
2703.15	0.99954	1.39954
2702.18	0.99958	1.39958
2701.22	0.9997	1.3997
2700.25	0.99987	1.39987
2699.29	1.00004	1.40004
2698.32	1.00018	1.40018
2697.36	1.00029	1.40029
2696.4	1.00034	1.40034
2695.43	1.00034	1.40034
2694.47	1.0003	1.4003
2693.5	1.00024	1.40024
2692.54	1.00016	1.40016
2691.57	1.0001	1.4001
2690.61	1.00008	1.40008
2689.65	1.00009	1.40009
2688.68	1.00015	1.40015
2687.72	1.00022	1.40022
2686.75	1.00027	1.40027
2685.79	1.00029	1.40029
2684.82	1.00026	1.40026
2683.86	1.00022	1.40022
2682.89	1.00009	1.40009
2681.93	0.9999	1.3999
2680.97	0.99969	1.39969
2680	0.99951	1.39951
2679.04	0.99942	1.39942
2678.07	0.99943	1.39943
2677.11	0.99953	1.39953
2676.14	0.99968	1.39968
2675.18	0.99983	1.39983
2674.22	0.99995	1.39995
2673.25	1.00002	1.40002
2672.29	1.00002	1.40002
2671.32	1	1.4
2670.36	0.99996	1.39996
2669.39	0.99994	1.39994
2668.43	0.99992	1.39992
2667.46	0.99986	1.39986
2666.5	0.99974	1.39974
2665.54	0.99953	1.39953
2664.57	0.99923	1.39923
2663.61	0.99886	1.39886
2662.64	0.99848	1.39848
2661.68	0.99814	1.39814
2660.71	0.99788	1.39788
2659.75	0.99771	1.39771
2658.78	0.99762	1.39762
2657.82	0.9976	1.3976
2656.86	0.99761	1.39761
2655.89	0.99762	1.39762
2654.93	0.99762	1.39762
2653.96	0.99756	1.39756
2653	0.99745	1.39745
2652.03	0.99729	1.39729
2651.07	0.99713	1.39713
2650.11	0.99698	1.39698
2649.14	0.99687	1.39687
2648.18	0.99679	1.39679
2647.21	0.9967	1.3967
2646.25	0.99659	1.39659
2645.28	0.99646	1.39646
2644.32	0.99632	1.39632
2643.35	0.99617	1.39617
2642.39	0.99603	1.39603
2641.43	0.99589	1.39589
2640.46	0.99576	1.39576
2639.5	0.99566	1.39566
2638.53	0.99559	1.39559
2637.57	0.99554	1.39554
2636.6	0.99551	1.39551
2635.64	0.99547	1.39547
2634.68	0.99539	1.39539
2633.71	0.99525	1.39525
2632.75	0.99506	1.39506
2631.78	0.99483	1.39483
2630.82	0.9946	1.3946
2629.85	0.99441	1.39441
2628.89	0.99429	1.39429
2627.92	0.99423	1.39423
2626.96	0.99422	1.39422
2626	0.99423	1.39423
2625.03	0.99422	1.39422
2624.07	0.99414	1.39414
2623.1	0.994	1.394
2622.14	0.99383	1.39383
2621.17	0.99367	1.39367
2620.21	0.99359	1.39359
2619.25	0.99362	1.39362
2618.28	0.99377	1.39377
2617.32	0.99401	1.39401
2616.35	0.99427	1.39427
2615.39	0.99445	1.39445
2614.42	0.99452	1.39452
2613.46	0.99444	1.39444
2612.49	0.99426	1.39426
2611.53	0.99406	1.39406
2610.57	0.99393	1.39393
2609.6	0.99392	1.39392
2608.64	0.99405	1.39405
2607.67	0.99427	1.39427
2606.71	0.99452	1.39452
2605.74	0.99473	1.39473
2604.78	0.99482	1.39482
2603.82	0.99479	1.39479
2602.85	0.99464	1.39464
2601.89	0.9944	1.3944
2600.92	0.99413	1.39413
2599.96	0.99386	1.39386
2598.99	0.9936	1.3936
2598.03	0.99336	1.39336
2597.06	0.99312	1.39312
2596.1	0.99288	1.39288
2595.14	0.99266	1.39266
2594.17	0.99248	1.39248
2593.21	0.99239	1.39239
2592.24	0.99242	1.39242
2591.28	0.99256	1.39256
2590.31	0.99281	1.39281
2589.35	0.99311	1.39311
2588.39	0.99342	1.39342
2587.42	0.99367	1.39367
2586.46	0.99383	1.39383
2585.49	0.99389	1.39389
2584.53	0.99388	1.39388
2583.56	0.99382	1.39382
2582.6	0.99376	1.39376
2581.63	0.99371	1.39371
2580.67	0.99366	1.39366
2579.71	0.9936	1.3936
2578.74	0.99352	1.39352
2577.78	0.99342	1.39342
2576.81	0.99334	1.39334
2575.85	0.9933	1.3933
2574.88	0.99333	1.39333
2573.92	0.99345	1.39345
2572.96	0.99366	1.39366
2571.99	0.9939	1.3939
2571.03	0.99414	1.39414
2570.06	0.99431	1.39431
2569.1	0.99437	1.39437
2568.13	0.99431	1.39431
2567.17	0.99416	1.39416
2566.2	0.99397	1.39397
2565.24	0.99376	1.39376
2564.28	0.99361	1.39361
2563.31	0.99352	1.39352
2562.35	0.99352	1.39352
2561.38	0.99361	1.39361
2560.42	0.99378	1.39378
2559.45	0.99402	1.39402
2558.49	0.99428	1.39428
2557.53	0.99456	1.39456
2556.56	0.99482	1.39482
2555.6	0.99503	1.39503
2554.63	0.99517	1.39517
2553.67	0.99523	1.39523
2552.7	0.99521	1.39521
2551.74	0.9951	1.3951
2550.77	0.99491	1.39491
2549.81	0.99469	1.39469
2548.85	0.99443	1.39443
2547.88	0.99418	1.39418
2546.92	0.99394	1.39394
2545.95	0.99373	1.39373
2544.99	0.99357	1.39357
2544.02	0.99347	1.39347
2543.06	0.99346	1.39346
2542.1	0.99354	1.39354
2541.13	0.99369	1.39369
2540.17	0.99388	1.39388
2539.2	0.99407	1.39407
2538.24	0.99424	1.39424
2537.27	0.99435	1.39435
2536.31	0.99441	1.39441
2535.34	0.99442	1.39442
2534.38	0.9944	1.3944
2533.42	0.99439	1.39439
2532.45	0.9944	1.3944
2531.49	0.99447	1.39447
2530.52	0.99461	1.39461
2529.56	0.99482	1.39482
2528.59	0.99506	1.39506
2527.63	0.9953	1.3953
2526.67	0.99547	1.39547
2525.7	0.99555	1.39555
2524.74	0.99552	1.39552
2523.77	0.99539	1.39539
2522.81	0.99518	1.39518
2521.84	0.99494	1.39494
2520.88	0.99473	1.39473
2519.91	0.99461	1.39461
2518.95	0.99463	1.39463
2517.99	0.99479	1.39479
2517.02	0.99506	1.39506
2516.06	0.99537	1.39537
2515.09	0.99565	1.39565
2514.13	0.99586	1.39586
2513.16	0.99597	1.39597
2512.2	0.99598	1.39598
2511.24	0.9959	1.3959
2510.27	0.99575	1.39575
2509.31	0.99554	1.39554
2508.34	0.99533	1.39533
2507.38	0.99514	1.39514
2506.41	0.99503	1.39503
2505.45	0.99502	1.39502
2504.48	0.99509	1.39509
2503.52	0.99524	1.39524
2502.56	0.99545	1.39545
2501.59	0.99572	1.39572
2500.63	0.99605	1.39605
2499.66	0.9964	1.3964
2498.7	0.99676	1.39676
2497.73	0.99707	1.39707
2496.77	0.9973	1.3973
2495.81	0.99743	1.39743
2494.84	0.99745	1.39745
2493.88	0.99738	1.39738
2492.91	0.99722	1.39722
2491.95	0.99698	1.39698
2490.98	0.99668	1.39668
2490.02	0.99639	1.39639
2489.05	0.99616	1.39616
2488.09	0.99604	1.39604
2487.13	0.99608	1.39608
2486.16	0.99627	1.39627
2485.2	0.99657	1.39657
2484.23	0.99693	1.39693
2483.27	0.99729	1.39729
2482.3	0.99759	1.39759
2481.34	0.9978	1.3978
2480.38	0.99793	1.39793
2479.41	0.99796	1.39796
2478.45	0.99792	1.39792
2477.48	0.99782	1.39782
2476.52	0.99771	1.39771
2475.55	0.99762	1.39762
2474.59	0.99758	1.39758
2473.62	0.9976	1.3976
2472.66	0.9977	1.3977
2471.7	0.99787	1.39787
2470.73	0.99812	1.39812
2469.77	0.99842	1.39842
2468.8	0.99872	1.39872
2467.84	0.99898	1.39898
2466.87	0.99915	1.39915
2465.91	0.99922	1.39922
2464.95	0.99919	1.39919
2463.98	0.99912	1.39912
2463.02	0.99904	1.39904
2462.05	0.99899	1.39899
2461.09	0.99898	1.39898
2460.12	0.99901	1.39901
2459.16	0.99905	1.39905
2458.19	0.99906	1.39906
2457.23	0.99902	1.39902
2456.27	0.99894	1.39894
2455.3	0.99882	1.39882
2454.34	0.99872	1.39872
2453.37	0.99866	1.39866
2452.41	0.99865	1.39865
2451.44	0.99871	1.39871
2450.48	0.99883	1.39883
2449.52	0.99899	1.39899
2448.55	0.99917	1.39917
2447.59	0.99936	1.39936
2446.62	0.99952	1.39952
2445.66	0.99966	1.39966
2444.69	0.99977	1.39977
2443.73	0.99986	1.39986
2442.76	0.99992	1.39992
2441.8	0.99996	1.39996
2440.84	0.99997	1.39997
2439.87	0.99994	1.39994
2438.91	0.99991	1.39991
2437.94	0.99989	1.39989
2436.98	0.9999	1.3999
2436.01	0.99993	1.39993
2435.05	0.99996	1.39996
2434.09	0.99996	1.39996
2433.12	0.99991	1.39991
2432.16	0.99981	1.39981
2431.19	0.99968	1.39968
2430.23	0.99954	1.39954
2429.26	0.99943	1.39943
2428.3	0.99938	1.39938
2427.33	0.9994	1.3994
2426.37	0.99951	1.39951
2425.41	0.99966	1.39966
2424.44	0.99981	1.39981
2423.48	0.99993	1.39993
2422.51	0.99999	1.39999
2421.55	1	1.4
2420.58	0.99997	1.39997
2419.62	0.9999	1.3999
2418.66	0.99983	1.39983
2417.69	0.99977	1.39977
2416.73	0.99974	1.39974
2415.76	0.99975	1.39975
2414.8	0.9998	1.3998
2413.83	0.99985	1.39985
2412.87	0.99988	1.39988
2411.9	0.99988	1.39988
2410.94	0.99987	1.39987
2409.98	0.99984	1.39984
2409.01	0.9998	1.3998
2408.05	0.99977	1.39977
2407.08	0.99974	1.39974
2406.12	0.99972	1.39972
2405.15	0.99972	1.39972
2404.19	0.99972	1.39972
2403.23	0.99973	1.39973
2402.26	0.99971	1.39971
2401.3	0.99964	1.39964
2400.33	0.99952	1.39952
2399.37	0.99936	1.39936
2398.4	0.99916	1.39916
2397.44	0.99896	1.39896
2396.47	0.99876	1.39876
2395.51	0.9986	1.3986
2394.55	0.99849	1.39849
2393.58	0.99844	1.39844
2392.62	0.99845	1.39845
2391.65	0.99851	1.39851
2390.69	0.99861	1.39861
2389.72	0.99873	1.39873
2388.76	0.99884	1.39884
2387.8	0.99892	1.39892
2386.83	0.99895	1.39895
2385.87	0.99893	1.39893
2384.9	0.99885	1.39885
2383.94	0.99871	1.39871
2382.97	0.99851	1.39851
2382.01	0.99828	1.39828
2381.04	0.99801	1.39801
2380.08	0.99773	1.39773
2379.12	0.99745	1.39745
2378.15	0.99718	1.39718
2377.19	0.99693	1.39693
2376.22	0.99673	1.39673
2375.26	0.99657	1.39657
2374.29	0.99647	1.39647
2373.33	0.99641	1.39641
2372.37	0.99638	1.39638
2371.4	0.99636	1.39636
2370.44	0.99634	1.39634
2369.47	0.99628	1.39628
2368.51	0.99618	1.39618
2367.54	0.99602	1.39602
2366.58	0.99581	1.39581
2365.61	0.99557	1.39557
2364.65	0.99534	1.39534
2363.69	0.99516	1.39516
2362.72	0.99508	1.39508
2361.76	0.99515	1.39515
2360.79	0.99541	1.39541
2359.83	0.99585	1.39585
2358.86	0.99647	1.39647
2357.9	0.99721	1.39721
2356.94	0.998	1.398
2355.97	0.99875	1.39875
2355.01	0.99938	1.39938
2354.04	0.99982	1.39982
2353.08	1	1.4
2352.11	0.99995	1.39995
2351.15	0.99987	1.39987
2350.18	0.99951	1.39951
2349.22	0.99891	1.39891
2348.26	0.99812	1.39812
2347.29	0.9972	1.3972
2346.33	0.99616	1.39616
2345.36	0.99504	1.39504
2344.4	0.99383	1.39383
2343.43	0.99251	1.39251
2342.47	0.99106	1.39106
2341.51	0.98949	1.38949
2340.54	0.98783	1.38783
2339.58	0.98614	1.38614
2338.61	0.98455	1.38455
2337.65	0.9832	1.3832
2336.68	0.98225	1.38225
2335.72	0.98183	1.38183
2334.75	0.98203	1.38203
2333.79	0.98286	1.38286
2332.83	0.98423	1.38423
2331.86	0.98601	1.38601
2330.9	0.98804	1.38804
2329.93	0.99011	1.39011
2328.97	0.99207	1.39207
2328	0.99379	1.39379
2327.04	0.9952	1.3952
2326.08	0.99629	1.39629
2325.11	0.99707	1.39707
2324.15	0.99759	1.39759
2323.18	0.99792	1.39792
2322.22	0.99812	1.39812
2321.25	0.99823	1.39823
2320.29	0.99831	1.39831
2319.32	0.99838	1.39838
2318.36	0.99846	1.39846
2317.4	0.99856	1.39856
2316.43	0.99867	1.39867
2315.47	0.99879	1.39879
2314.5	0.99891	1.39891
2313.54	0.99901	1.39901
2312.57	0.99908	1.39908
2311.61	0.99912	1.39912
2310.65	0.99911	1.39911
2309.68	0.99905	1.39905
2308.72	0.99895	1.39895
2307.75	0.99882	1.39882
2306.79	0.99866	1.39866
2305.82	0.99847	1.39847
2304.86	0.99828	1.39828
2303.89	0.99808	1.39808
2302.93	0.99789	1.39789
2301.97	0.99772	1.39772
2301	0.99756	1.39756
2300.04	0.99744	1.39744
2299.07	0.99736	1.39736
2298.11	0.99733	1.39733
2297.14	0.99736	1.39736
2296.18	0.99745	1.39745
2295.22	0.99758	1.39758
2294.25	0.99775	1.39775
2293.29	0.99795	1.39795
2292.32	0.99817	1.39817
2291.36	0.99839	1.39839
2290.39	0.99861	1.39861
2289.43	0.99882	1.39882
2288.46	0.99903	1.39903
2287.5	0.99922	1.39922
2286.54	0.99939	1.39939
2285.57	0.99955	1.39955
2284.61	0.9997	1.3997
2283.64	0.99981	1.39981
2282.68	0.9999	1.3999
2281.71	0.99997	1.39997
2280.75	1	1.4
2279.79	1.00001	1.40001
2278.82	1	1.4
2277.86	0.99999	1.39999
2276.89	0.99996	1.39996
2275.93	0.99994	1.39994
2274.96	0.99992	1.39992
2274	0.9999	1.3999
2273.03	0.9999	1.3999
2272.07	0.99989	1.39989
2271.11	0.9999	1.3999
2270.14	0.9999	1.3999
2269.18	0.9999	1.3999
2268.21	0.99991	1.39991
2267.25	0.99991	1.39991
2266.28	0.99993	1.39993
2265.32	0.99995	1.39995
2264.36	0.99998	1.39998
2263.39	1.00002	1.40002
2262.43	1.00006	1.40006
2261.46	1.00008	1.40008
2260.5	1.00009	1.40009
2259.53	1.00007	1.40007
2258.57	1.00003	1.40003
2257.6	0.99996	1.39996
2256.64	0.99988	1.39988
2255.68	0.9998	1.3998
2254.71	0.99973	1.39973
2253.75	0.9997	1.3997
2252.78	0.99972	1.39972
2251.82	0.99977	1.39977
2250.85	0.99986	1.39986
2249.89	0.99995	1.39995
2248.93	1.00003	1.40003
2247.96	1.00006	1.40006
2247	1.00005	1.40005
2246.03	1.00002	1.40002
2245.07	0.99993	1.39993
2244.1	0.99979	1.39979
2243.14	0.99963	1.39963
2242.17	0.99949	1.39949
2241.21	0.9994	1.3994
2240.25	0.99937	1.39937
2239.28	0.9994	1.3994
2238.32	0.99946	1.39946
2237.35	0.99954	1.39954
2236.39	0.99961	1.39961
2235.42	0.99967	1.39967
2234.46	0.99973	1.39973
2233.5	0.99978	1.39978
2232.53	0.99983	1.39983
2231.57	0.99989	1.39989
2230.6	0.99995	1.39995
2229.64	0.99999	1.39999
2228.67	1	1.4
2227.71	0.99998	1.39998
2226.74	0.99993	1.39993
2225.78	0.99985	1.39985
2224.82	0.99975	1.39975
2223.85	0.99966	1.39966
2222.89	0.99959	1.39959
2221.92	0.99955	1.39955
2220.96	0.99955	1.39955
2219.99	0.99958	1.39958
2219.03	0.99963	1.39963
2218.07	0.99969	1.39969
2217.1	0.99975	1.39975
2216.14	0.9998	1.3998
2215.17	0.99984	1.39984
2214.21	0.99986	1.39986
2213.24	0.99987	1.39987
2212.28	0.99987	1.39987
2211.31	0.99988	1.39988
2210.35	0.99989	1.39989
2209.39	0.9999	1.3999
2208.42	0.9999	1.3999
2207.46	0.99998	1.39998
2206.49	0.99999	1.39999
2205.53	1	1.4
2204.56	0.99996	1.39996
2203.6	0.99985	1.39985
2202.64	0.99972	1.39972
2201.67	0.99959	1.39959
2200.71	0.9995	1.3995
2199.74	0.99945	1.39945
2198.78	0.99944	1.39944
2197.81	0.99948	1.39948
2196.85	0.99954	1.39954
2195.88	0.9996	1.3996
2194.92	0.99966	1.39966
2193.96	0.9997	1.3997
2192.99	0.99971	1.39971
2192.03	0.9997	1.3997
2191.06	0.99968	1.39968
2190.1	0.99965	1.39965
2189.13	0.99962	1.39962
2188.17	0.99961	1.39961
2187.21	0.99963	1.39963
2186.24	0.99969	1.39969
2185.28	0.99978	1.39978
2184.31	0.9999	1.3999
2183.35	1.00002	1.40002
2182.38	1.00011	1.40011
2181.42	1.00015	1.40015
2180.45	1.00014	1.40014
2179.49	1.00009	1.40009
2178.53	1.00004	1.40004
2177.56	1	1.4
2176.6	0.99998	1.39998
2175.63	1	1.4
2174.67	1.00002	1.40002
2173.7	1.00003	1.40003
2172.74	1.00002	1.40002
2171.78	0.99998	1.39998
2170.81	0.99992	1.39992
2169.85	0.99986	1.39986
2168.88	0.99981	1.39981
2167.92	0.99979	1.39979
2166.95	0.99977	1.39977
2165.99	0.99976	1.39976
2165.02	0.99973	1.39973
2164.06	0.99969	1.39969
2163.1	0.99964	1.39964
2162.13	0.9996	1.3996
2161.17	0.9996	1.3996
2160.2	0.99964	1.39964
2159.24	0.99975	1.39975
2158.27	0.99989	1.39989
2157.31	1.00005	1.40005
2156.35	1.00016	1.40016
2155.38	1.00018	1.40018
2154.42	1.0001	1.4001
2153.45	0.99992	1.39992
2152.49	0.99968	1.39968
2151.52	0.99941	1.39941
2150.56	0.99917	1.39917
2149.59	0.99897	1.39897
2148.63	0.99886	1.39886
2147.67	0.99883	1.39883
2146.7	0.99888	1.39888
2145.74	0.99897	1.39897
2144.77	0.99909	1.39909
2143.81	0.99919	1.39919
2142.84	0.99927	1.39927
2141.88	0.99934	1.39934
2140.91	0.99938	1.39938
2139.95	0.99943	1.39943
2138.99	0.99948	1.39948
2138.02	0.99956	1.39956
2137.06	0.99965	1.39965
2136.09	0.99976	1.39976
2135.13	0.99987	1.39987
2134.16	0.99996	1.39996
2133.2	1	1.4
2132.24	0.99998	1.39998
2131.27	0.99988	1.39988
2130.31	0.99974	1.39974
2129.34	0.99958	1.39958
2128.38	0.99943	1.39943
2127.41	0.99933	1.39933
2126.45	0.9993	1.3993
2125.48	0.99933	1.39933
2124.52	0.99941	1.39941
2123.56	0.99952	1.39952
2122.59	0.99962	1.39962
2121.63	0.9997	1.3997
2120.66	0.99972	1.39972
2119.7	0.99968	1.39968
2118.73	0.99958	1.39958
2117.77	0.99945	1.39945
2116.81	0.9993	1.3993
2115.84	0.99917	1.39917
2114.88	0.99906	1.39906
2113.91	0.999	1.399
2112.95	0.99896	1.39896
2111.98	0.99894	1.39894
2111.02	0.99893	1.39893
2110.05	0.99889	1.39889
2109.09	0.99883	1.39883
2108.13	0.99873	1.39873
2107.16	0.9986	1.3986
2106.2	0.99846	1.39846
2105.23	0.99831	1.39831
2104.27	0.99817	1.39817
2103.3	0.99807	1.39807
2102.34	0.99799	1.39799
2101.38	0.99793	1.39793
2100.41	0.99787	1.39787
2099.45	0.99779	1.39779
2098.48	0.99769	1.39769
2097.52	0.99757	1.39757
2096.55	0.99745	1.39745
2095.59	0.99732	1.39732
2094.62	0.9972	1.3972
2093.66	0.99709	1.39709
2092.7	0.99698	1.39698
2091.73	0.99686	1.39686
2090.77	0.99672	1.39672
2089.8	0.99656	1.39656
2088.84	0.99637	1.39637
2087.87	0.99614	1.39614
2086.91	0.99588	1.39588
2085.95	0.9956	1.3956
2084.98	0.9953	1.3953
2084.02	0.99499	1.39499
2083.05	0.99468	1.39468
2082.09	0.99439	1.39439
2081.12	0.99412	1.39412
2080.16	0.99389	1.39389
2079.19	0.99368	1.39368
2078.23	0.9935	1.3935
2077.27	0.99335	1.39335
2076.3	0.99321	1.39321
2075.34	0.99306	1.39306
2074.37	0.9929	1.3929
2073.41	0.99271	1.39271
2072.44	0.99249	1.39249
2071.48	0.99224	1.39224
[truncated: 1,734 more rows]
